# Supplementary material for: Galileo: Three-dimensional searching in large combinatorial fragment spaces on the example of pharmacophores
Source: J Comput Aided Mol Des. 2022 Nov 24;37(1):1–16. doi: 10.1007/s10822-022-00485-y (PMC10032335; doi:10.1007/s10822-022-00485-y)
Supplement: Supplementary file 4 — Supplementary file 3a [file 10822_2022_485_MOESM3_ESMa.zip › Imatinib_Galileo/18/out_10.csv]

Score	SMILES
0.433884	Fc1c(NC(=O)C)ccc(c1)C(=O)Nc2nc(c3cnccc3)ccc2
0.433884	Fc1c(NC(=O)C)ccc(c1)C(=O)Nc2nc(c3cnccc3)ccc2
0.433884	Fc1c(NC(=O)C)ccc(c1)C(=O)Nc2nc(c3cnccc3)ccc2
0.433884	Fc1c(NC(=O)C)ccc(c1)C(=O)Nc2nc(c3cnccc3)ccc2
0.433884	Fc1c(NC(=O)C)ccc(c1)C(=O)Nc2nc(c3cnccc3)ccc2
0.433884	Fc1c(NC(=O)C)ccc(c1)C(=O)Nc2nc(c3cnccc3)ccc2
0.433071	O=C(Nc1c(ccc(c1)CN2CCOCC2)C)c3ccc(cc3)C=4OC(=NN4)c5cc(ccc5)C
0.433071	O=C(Nc1c(ccc(c1)CN2CCOCC2)C)c3ccc(cc3)C=4OC(=NN4)c5cc(ccc5)C
0.418502	O=C(Nc1cc(ccc1)C(=O)Nc2nc(c3cnccc3)ccc2)NC
0.418502	O=C(Nc1cc(ccc1)C(=O)Nc2nc(c3cnccc3)ccc2)NC
0.418502	O=C(Nc1cc(ccc1)C(=O)Nc2nc(c3cnccc3)ccc2)NC
0.418502	O=C(Nc1cc(ccc1)C(=O)Nc2nc(c3cnccc3)ccc2)NC
0.418502	O=C(Nc1cc(ccc1)C(=O)Nc2nc(c3cnccc3)ccc2)NC
0.418502	O=C(Nc1cc(ccc1)C(=O)Nc2nc(c3cnccc3)ccc2)NC
0.418502	O=C(Nc1cc(ccc1)C(=O)Nc2nc(c3cnccc3)ccc2)NC
0.418502	O=C(Nc1cc(ccc1)C(=O)Nc2nc(c3cnccc3)ccc2)NC
0.418502	O=C(Nc1cc(ccc1)C(=O)Nc2nc(c3cnccc3)ccc2)NC
0.418502	O=C(Nc1cc(ccc1)C(=O)Nc2nc(c3cnccc3)ccc2)NC
0.398268	Clc1nccc(c1)C(=O)Nc2nc(c3cnccc3)ccc2
0.398268	Clc1nccc(c1)C(=O)Nc2nc(c3cnccc3)ccc2
0.398268	Clc1nccc(c1)C(=O)Nc2nc(c3cnccc3)ccc2
0.398268	Clc1nccc(c1)C(=O)Nc2nc(c3cnccc3)ccc2
0.398268	Clc1nccc(c1)C(=O)Nc2nc(c3cnccc3)ccc2
0.398268	Clc1nccc(c1)C(=O)Nc2nc(c3cnccc3)ccc2
0.398268	Clc1nccc(c1)C(=O)Nc2nc(c3cnccc3)ccc2
0.398268	Clc1nccc(c1)C(=O)Nc2nc(c3cnccc3)ccc2
0.398268	Clc1nccc(c1)C(=O)Nc2nc(c3cnccc3)ccc2
0.398268	Clc1nccc(c1)C(=O)Nc2nc(c3cnccc3)ccc2
0.382143	Clc1c(NS(=O)(=O)c2cc(ccc2)C(=O)Nc3nc(c4cnccc4)ccc3)cc(Cl)cc1
0.382143	Clc1c(NS(=O)(=O)c2cc(ccc2)C(=O)Nc3nc(c4cnccc4)ccc3)cc(Cl)cc1
0.382143	Clc1c(NS(=O)(=O)c2cc(ccc2)C(=O)Nc3nc(c4cnccc4)ccc3)cc(Cl)cc1
0.382143	Clc1c(NS(=O)(=O)c2cc(ccc2)C(=O)Nc3nc(c4cnccc4)ccc3)cc(Cl)cc1
0.382143	Clc1c(NS(=O)(=O)c2cc(ccc2)C(=O)Nc3nc(c4cnccc4)ccc3)cc(Cl)cc1
0.382143	Clc1c(NS(=O)(=O)c2cc(ccc2)C(=O)Nc3nc(c4cnccc4)ccc3)cc(Cl)cc1
0.382143	Clc1c(NS(=O)(=O)c2cc(ccc2)C(=O)Nc3nc(c4cnccc4)ccc3)cc(Cl)cc1
0.382143	Clc1c(NS(=O)(=O)c2cc(ccc2)C(=O)Nc3nc(c4cnccc4)ccc3)cc(Cl)cc1
0.376984	O=C(Nc1nc(c2cnccc2)ccc1)c3cc(NC(=O)C4=NN(C=C4)C)ccc3
0.376984	O=C(Nc1nc(c2cnccc2)ccc1)c3cc(NC(=O)C4=NN(C=C4)C)ccc3
0.376984	O=C(Nc1nc(c2cnccc2)ccc1)c3cc(NC(=O)C4=NN(C=C4)C)ccc3
0.376984	O=C(Nc1nc(c2cnccc2)ccc1)c3cc(NC(=O)C4=NN(C=C4)C)ccc3
0.376984	O=C(Nc1nc(c2cnccc2)ccc1)c3cc(NC(=O)C4=NN(C=C4)C)ccc3
0.376984	O=C(Nc1nc(c2cnccc2)ccc1)c3cc(NC(=O)C4=NN(C=C4)C)ccc3
0.376984	O=C(Nc1nc(c2cnccc2)ccc1)c3cc(NC(=O)C4=NN(C=C4)C)ccc3
0.376984	O=C(Nc1nc(c2cnccc2)ccc1)c3cc(NC(=O)C4=NN(C=C4)C)ccc3
0.376984	O=C(Nc1nc(c2cnccc2)ccc1)c3cc(NC(=O)C4=NN(C=C4)C)ccc3
0.376984	O=C(Nc1nc(c2cnccc2)ccc1)c3cc(NC(=O)C4=NN(C=C4)C)ccc3
0.369128	Ic1c(Nc2nc(Cl)ccc2C(=O)Nc3cc(c(cc3)CN4CCN(CC4)C)C(F)(F)F)cccc1
0.369128	Ic1c(Nc2nc(Cl)ccc2C(=O)Nc3cc(c(cc3)CN4CCN(CC4)C)C(F)(F)F)cccc1
0.369128	Ic1c(Nc2nc(Cl)ccc2C(=O)Nc3cc(c(cc3)CN4CCN(CC4)C)C(F)(F)F)cccc1
0.369128	Ic1c(Nc2nc(Cl)ccc2C(=O)Nc3cc(c(cc3)CN4CCN(CC4)C)C(F)(F)F)cccc1
0.369128	Ic1c(Nc2nc(Cl)ccc2C(=O)Nc3cc(c(cc3)CN4CCN(CC4)C)C(F)(F)F)cccc1
0.369128	Ic1c(Nc2nc(Cl)ccc2C(=O)Nc3cc(c(cc3)CN4CCN(CC4)C)C(F)(F)F)cccc1
0.369128	Ic1c(Nc2nc(Cl)ccc2C(=O)Nc3cc(c(cc3)CN4CCN(CC4)C)C(F)(F)F)cccc1
0.369128	Ic1c(Nc2nc(Cl)ccc2C(=O)Nc3cc(c(cc3)CN4CCN(CC4)C)C(F)(F)F)cccc1
0.369128	Ic1c(Nc2nc(Cl)ccc2C(=O)Nc3cc(c(cc3)CN4CCN(CC4)C)C(F)(F)F)cccc1
0.369128	Ic1c(Nc2nc(Cl)ccc2C(=O)Nc3cc(c(cc3)CN4CCN(CC4)C)C(F)(F)F)cccc1
0.368421	Ic1c(Nc2nc(Cl)ccc2C(=O)Nc3c(ccc(c4cncc(F)c4)c3)C)cccc1
0.368421	Ic1c(Nc2nc(Cl)ccc2C(=O)Nc3c(ccc(c4cncc(F)c4)c3)C)cccc1
0.368421	Ic1c(Nc2nc(Cl)ccc2C(=O)Nc3c(ccc(c4cncc(F)c4)c3)C)cccc1
0.368421	Ic1c(Nc2nc(Cl)ccc2C(=O)Nc3c(ccc(c4cncc(F)c4)c3)C)cccc1
0.368421	Ic1c(Nc2nc(Cl)ccc2C(=O)Nc3c(ccc(c4cncc(F)c4)c3)C)cccc1
0.368421	Ic1c(Nc2nc(Cl)ccc2C(=O)Nc3c(ccc(c4cncc(F)c4)c3)C)cccc1
0.368421	Ic1c(Nc2nc(Cl)ccc2C(=O)Nc3c(ccc(c4cncc(F)c4)c3)C)cccc1
0.368421	Ic1c(Nc2nc(Cl)ccc2C(=O)Nc3c(ccc(c4cncc(F)c4)c3)C)cccc1
0.368421	Ic1c(Nc2nc(Cl)ccc2C(=O)Nc3c(ccc(c4cncc(F)c4)c3)C)cccc1
0.368421	Ic1c(Nc2nc(Cl)ccc2C(=O)Nc3c(ccc(c4cncc(F)c4)c3)C)cccc1
0.366795	S1C(=NC=C1Cc2cc(ccc2)C(=O)Nc3nc(c4cnccc4)ccc3)C
0.366795	S1C(=NC=C1Cc2cc(ccc2)C(=O)Nc3nc(c4cnccc4)ccc3)C
0.366795	S1C(=NC=C1Cc2cc(ccc2)C(=O)Nc3nc(c4cnccc4)ccc3)C
0.366795	S1C(=NC=C1Cc2cc(ccc2)C(=O)Nc3nc(c4cnccc4)ccc3)C
0.366795	S1C(=NC=C1Cc2cc(ccc2)C(=O)Nc3nc(c4cnccc4)ccc3)C
0.366795	S1C(=NC=C1Cc2cc(ccc2)C(=O)Nc3nc(c4cnccc4)ccc3)C
0.366795	S1C(=NC=C1Cc2cc(ccc2)C(=O)Nc3nc(c4cnccc4)ccc3)C
0.366795	S1C(=NC=C1Cc2cc(ccc2)C(=O)Nc3nc(c4cnccc4)ccc3)C
0.366795	S1C(=NC=C1Cc2cc(ccc2)C(=O)Nc3nc(c4cnccc4)ccc3)C
0.366795	S1C(=NC=C1Cc2cc(ccc2)C(=O)Nc3nc(c4cnccc4)ccc3)C
0.366038	Fc1cncc(c2cc(NC(=O)c3cc(ccc3)CN4N=CC=C4)c(cc2)C)c1
0.366038	Fc1cncc(c2cc(NC(=O)c3cc(ccc3)CN4N=CC=C4)c(cc2)C)c1
0.366038	Fc1cncc(c2cc(NC(=O)c3cc(ccc3)CN4N=CC=C4)c(cc2)C)c1
0.366038	Fc1cncc(c2cc(NC(=O)c3cc(ccc3)CN4N=CC=C4)c(cc2)C)c1
0.366038	Fc1cncc(c2cc(NC(=O)c3cc(ccc3)CN4N=CC=C4)c(cc2)C)c1
0.366038	Fc1cncc(c2cc(NC(=O)c3cc(ccc3)CN4N=CC=C4)c(cc2)C)c1
0.366038	Fc1cncc(c2cc(NC(=O)c3cc(ccc3)CN4N=CC=C4)c(cc2)C)c1
0.366038	Fc1cncc(c2cc(NC(=O)c3cc(ccc3)CN4N=CC=C4)c(cc2)C)c1
0.366038	Fc1cncc(c2cc(NC(=O)c3cc(ccc3)CN4N=CC=C4)c(cc2)C)c1
0.366038	Fc1cncc(c2cc(NC(=O)c3cc(ccc3)CN4N=CC=C4)c(cc2)C)c1
0.361233	O=C(Nc1nc(c2cnccc2)ccc1)c3nc(c4ccccc4)ccc3
0.361233	O=C(Nc1nc(c2cnccc2)ccc1)c3nc(c4ccccc4)ccc3
0.361233	O=C(Nc1nc(c2cnccc2)ccc1)c3nc(c4ccccc4)ccc3
0.361233	O=C(Nc1nc(c2cnccc2)ccc1)c3nc(c4ccccc4)ccc3
0.361233	O=C(Nc1nc(c2cnccc2)ccc1)c3nc(c4ccccc4)ccc3
0.361233	O=C(Nc1nc(c2cnccc2)ccc1)c3nc(c4ccccc4)ccc3
0.361233	O=C(Nc1nc(c2cnccc2)ccc1)c3nc(c4ccccc4)ccc3
0.361233	O=C(Nc1nc(c2cnccc2)ccc1)c3nc(c4ccccc4)ccc3
0.361233	O=C(Nc1nc(c2cnccc2)ccc1)c3nc(c4ccccc4)ccc3
0.361233	O=C(Nc1nc(c2cnccc2)ccc1)c3nc(c4ccccc4)ccc3
0.356846	O=C(Nc1ccc(cc1)CN2CCC(CC2)C)c3c(ccc(NC(=O)C)c3)C
0.356846	O=C(Nc1ccc(cc1)CN2CCC(CC2)C)c3c(ccc(NC(=O)C)c3)C
0.356846	O=C(Nc1ccc(cc1)CN2CCC(CC2)C)c3c(ccc(NC(=O)C)c3)C
0.356846	O=C(Nc1ccc(cc1)CN2CCC(CC2)C)c3c(ccc(NC(=O)C)c3)C
0.356846	O=C(Nc1ccc(cc1)CN2CCC(CC2)C)c3c(ccc(NC(=O)C)c3)C
0.356846	O=C(Nc1ccc(cc1)CN2CCC(CC2)C)c3c(ccc(NC(=O)C)c3)C
0.356846	O=C(Nc1ccc(cc1)CN2CCC(CC2)C)c3c(ccc(NC(=O)C)c3)C
0.356846	O=C(Nc1ccc(cc1)CN2CCC(CC2)C)c3c(ccc(NC(=O)C)c3)C
0.356846	O=C(Nc1ccc(cc1)CN2CCC(CC2)C)c3c(ccc(NC(=O)C)c3)C
0.356846	O=C(Nc1ccc(cc1)CN2CCC(CC2)C)c3c(ccc(NC(=O)C)c3)C
0.355212	FC(F)c1ncc(cc1C)C(=O)Nc2nc(c3cnccc3)ccc2
0.355212	FC(F)c1ncc(cc1C)C(=O)Nc2nc(c3cnccc3)ccc2
0.355212	FC(F)c1ncc(cc1C)C(=O)Nc2nc(c3cnccc3)ccc2
0.355212	FC(F)c1ncc(cc1C)C(=O)Nc2nc(c3cnccc3)ccc2
0.355212	FC(F)c1ncc(cc1C)C(=O)Nc2nc(c3cnccc3)ccc2
0.354839	O=C(N(CCC)CCC)c1cc(ccc1)C(=O)Nc2nc(c3cnccc3)ccc2
0.354839	O=C(N(CCC)CCC)c1cc(ccc1)C(=O)Nc2nc(c3cnccc3)ccc2
0.354839	O=C(N(CCC)CCC)c1cc(ccc1)C(=O)Nc2nc(c3cnccc3)ccc2
0.354839	O=C(N(CCC)CCC)c1cc(ccc1)C(=O)Nc2nc(c3cnccc3)ccc2
0.354839	O=C(N(CCC)CCC)c1cc(ccc1)C(=O)Nc2nc(c3cnccc3)ccc2
0.354839	O=C(N(CCC)CCC)c1cc(ccc1)C(=O)Nc2nc(c3cnccc3)ccc2
0.354839	O=C(N(CCC)CCC)c1cc(ccc1)C(=O)Nc2nc(c3cnccc3)ccc2
0.354839	O=C(N(CCC)CCC)c1cc(ccc1)C(=O)Nc2nc(c3cnccc3)ccc2
0.354839	O=C(N(CCC)CCC)c1cc(ccc1)C(=O)Nc2nc(c3cnccc3)ccc2
0.354839	O=C(N(CCC)CCC)c1cc(ccc1)C(=O)Nc2nc(c3cnccc3)ccc2
0.354717	O=C(Nc1c(c2ccncc2)cncc1)c3cc(NC(=O)c4cc5OCCOc5cc4)c(cc3)C
0.354717	O=C(Nc1c(c2ccncc2)cncc1)c3cc(NC(=O)c4cc5OCCOc5cc4)c(cc3)C
0.354717	O=C(Nc1c(c2ccncc2)cncc1)c3cc(NC(=O)c4cc5OCCOc5cc4)c(cc3)C
0.354717	O=C(Nc1c(c2ccncc2)cncc1)c3cc(NC(=O)c4cc5OCCOc5cc4)c(cc3)C
0.354717	O=C(Nc1c(c2ccncc2)cncc1)c3cc(NC(=O)c4cc5OCCOc5cc4)c(cc3)C
0.354717	O=C(Nc1c(c2ccncc2)cncc1)c3cc(NC(=O)c4cc5OCCOc5cc4)c(cc3)C
0.354717	O=C(Nc1c(c2ccncc2)cncc1)c3cc(NC(=O)c4cc5OCCOc5cc4)c(cc3)C
0.354717	O=C(Nc1c(c2ccncc2)cncc1)c3cc(NC(=O)c4cc5OCCOc5cc4)c(cc3)C
0.354717	O=C(Nc1c(c2ccncc2)cncc1)c3cc(NC(=O)c4cc5OCCOc5cc4)c(cc3)C
0.354717	O=C(Nc1c(c2ccncc2)cncc1)c3cc(NC(=O)c4cc5OCCOc5cc4)c(cc3)C
0.352459	O=C(Nc1cc(ccc1)C(=O)Nc2ncc(cc2)CN3CCOCC3)NC
0.352459	O=C(Nc1cc(ccc1)C(=O)Nc2ncc(cc2)CN3CCOCC3)NC
0.352459	O=C(Nc1cc(ccc1)C(=O)Nc2ncc(cc2)CN3CCOCC3)NC
0.352459	O=C(Nc1cc(ccc1)C(=O)Nc2ncc(cc2)CN3CCOCC3)NC
0.352459	O=C(Nc1cc(ccc1)C(=O)Nc2ncc(cc2)CN3CCOCC3)NC
0.352459	O=C(Nc1cc(ccc1)C(=O)Nc2ncc(cc2)CN3CCOCC3)NC
0.352459	O=C(Nc1cc(ccc1)C(=O)Nc2ncc(cc2)CN3CCOCC3)NC
0.352459	O=C(Nc1cc(ccc1)C(=O)Nc2ncc(cc2)CN3CCOCC3)NC
0.352459	O=C(Nc1cc(ccc1)C(=O)Nc2ncc(cc2)CN3CCOCC3)NC
0.352459	O=C(Nc1cc(ccc1)C(=O)Nc2ncc(cc2)CN3CCOCC3)NC
0.35206	[O-][N+](=O)c1c(Oc2ccc(cc2)C(=O)Nc3nc(c4cnccc4)ccc3)cccc1
0.35206	[O-][N+](=O)c1c(Oc2ccc(cc2)C(=O)Nc3nc(c4cnccc4)ccc3)cccc1
0.35206	[O-][N+](=O)c1c(Oc2ccc(cc2)C(=O)Nc3nc(c4cnccc4)ccc3)cccc1
0.35206	[O-][N+](=O)c1c(Oc2ccc(cc2)C(=O)Nc3nc(c4cnccc4)ccc3)cccc1
0.35206	[O-][N+](=O)c1c(Oc2ccc(cc2)C(=O)Nc3nc(c4cnccc4)ccc3)cccc1
0.35206	[O-][N+](=O)c1c(Oc2ccc(cc2)C(=O)Nc3nc(c4cnccc4)ccc3)cccc1
0.35206	[O-][N+](=O)c1c(Oc2ccc(cc2)C(=O)Nc3nc(c4cnccc4)ccc3)cccc1
0.35206	[O-][N+](=O)c1c(Oc2ccc(cc2)C(=O)Nc3nc(c4cnccc4)ccc3)cccc1
0.35206	[O-][N+](=O)c1c(Oc2ccc(cc2)C(=O)Nc3nc(c4cnccc4)ccc3)cccc1
0.35206	[O-][N+](=O)c1c(Oc2ccc(cc2)C(=O)Nc3nc(c4cnccc4)ccc3)cccc1
0.34375	Fc1cncc(c2cc(NC(=O)c3cc(OC(F)F)c(cc3)C)c(cc2)C)c1
0.34375	Fc1cncc(c2cc(NC(=O)c3cc(OC(F)F)c(cc3)C)c(cc2)C)c1
0.34375	Fc1cncc(c2cc(NC(=O)c3cc(OC(F)F)c(cc3)C)c(cc2)C)c1
0.34375	Fc1cncc(c2cc(NC(=O)c3cc(OC(F)F)c(cc3)C)c(cc2)C)c1
0.34375	Fc1cncc(c2cc(NC(=O)c3cc(OC(F)F)c(cc3)C)c(cc2)C)c1
0.34375	Fc1cncc(c2cc(NC(=O)c3cc(OC(F)F)c(cc3)C)c(cc2)C)c1
0.34375	Fc1cncc(c2cc(NC(=O)c3cc(OC(F)F)c(cc3)C)c(cc2)C)c1
0.34375	Fc1cncc(c2cc(NC(=O)c3cc(OC(F)F)c(cc3)C)c(cc2)C)c1
0.34375	Fc1cncc(c2cc(NC(=O)c3cc(OC(F)F)c(cc3)C)c(cc2)C)c1
0.34375	Fc1cncc(c2cc(NC(=O)c3cc(OC(F)F)c(cc3)C)c(cc2)C)c1
0.342308	O=C(Nc1nc(c2cnccc2)ccc1)c3c(nc(nc3)c4ccccc4)C
0.342308	O=C(Nc1nc(c2cnccc2)ccc1)c3c(nc(nc3)c4ccccc4)C
0.342308	O=C(Nc1nc(c2cnccc2)ccc1)c3c(nc(nc3)c4ccccc4)C
0.342308	O=C(Nc1nc(c2cnccc2)ccc1)c3c(nc(nc3)c4ccccc4)C
0.342308	O=C(Nc1nc(c2cnccc2)ccc1)c3c(nc(nc3)c4ccccc4)C
0.342308	O=C(Nc1nc(c2cnccc2)ccc1)c3c(nc(nc3)c4ccccc4)C
0.342308	O=C(Nc1nc(c2cnccc2)ccc1)c3c(nc(nc3)c4ccccc4)C
0.342308	O=C(Nc1nc(c2cnccc2)ccc1)c3c(nc(nc3)c4ccccc4)C
0.342308	O=C(Nc1nc(c2cnccc2)ccc1)c3c(nc(nc3)c4ccccc4)C
0.342308	O=C(Nc1nc(c2cnccc2)ccc1)c3c(nc(nc3)c4ccccc4)C
0.342308	S1C(=NC(c2ccc(c3ccccc3)cc2)=C1)NC(=O)c4c(ccc(NC(=O)C)c4)C
0.342308	S1C(=NC(c2ccc(c3ccccc3)cc2)=C1)NC(=O)c4c(ccc(NC(=O)C)c4)C
0.342308	S1C(=NC(c2ccc(c3ccccc3)cc2)=C1)NC(=O)c4c(ccc(NC(=O)C)c4)C
0.342308	S1C(=NC(c2ccc(c3ccccc3)cc2)=C1)NC(=O)c4c(ccc(NC(=O)C)c4)C
0.342308	S1C(=NC(c2ccc(c3ccccc3)cc2)=C1)NC(=O)c4c(ccc(NC(=O)C)c4)C
0.342308	S1C(=NC(c2ccc(c3ccccc3)cc2)=C1)NC(=O)c4c(ccc(NC(=O)C)c4)C
0.342308	S1C(=NC(c2ccc(c3ccccc3)cc2)=C1)NC(=O)c4c(ccc(NC(=O)C)c4)C
0.342308	S1C(=NC(c2ccc(c3ccccc3)cc2)=C1)NC(=O)c4c(ccc(NC(=O)C)c4)C
0.342308	S1C(=NC(c2ccc(c3ccccc3)cc2)=C1)NC(=O)c4c(ccc(NC(=O)C)c4)C
0.342308	S1C(=NC(c2ccc(c3ccccc3)cc2)=C1)NC(=O)c4c(ccc(NC(=O)C)c4)C
0.340741	Fc1cncc(c2cc(NC(=O)C=3NN=C(c4cc(OC)ccc4)C3)c(cc2)C)c1
0.340741	Fc1cncc(c2cc(NC(=O)C=3NN=C(c4cc(OC)ccc4)C3)c(cc2)C)c1
0.340741	Fc1cncc(c2cc(NC(=O)C=3NN=C(c4cc(OC)ccc4)C3)c(cc2)C)c1
0.340741	Fc1cncc(c2cc(NC(=O)C=3NN=C(c4cc(OC)ccc4)C3)c(cc2)C)c1
0.340741	Fc1cncc(c2cc(NC(=O)C=3NN=C(c4cc(OC)ccc4)C3)c(cc2)C)c1
0.340741	Fc1cncc(c2cc(NC(=O)C=3NN=C(c4cc(OC)ccc4)C3)c(cc2)C)c1
0.340741	Fc1cncc(c2cc(NC(=O)C=3NN=C(c4cc(OC)ccc4)C3)c(cc2)C)c1
0.340741	Fc1cncc(c2cc(NC(=O)C=3NN=C(c4cc(OC)ccc4)C3)c(cc2)C)c1
0.340741	Fc1cncc(c2cc(NC(=O)C=3NN=C(c4cc(OC)ccc4)C3)c(cc2)C)c1
0.340741	Fc1cncc(c2cc(NC(=O)C=3NN=C(c4cc(OC)ccc4)C3)c(cc2)C)c1
0.33829	Clc1ncc(cc1)C(=O)Nc2c(ccc(NC3CCN(S(=O)(=O)C)CC3)c2)C
0.33829	Clc1ncc(cc1)C(=O)Nc2c(ccc(NC3CCN(S(=O)(=O)C)CC3)c2)C
0.33829	Clc1ncc(cc1)C(=O)Nc2c(ccc(NC3CCN(S(=O)(=O)C)CC3)c2)C
0.33829	Clc1ncc(cc1)C(=O)Nc2c(ccc(NC3CCN(S(=O)(=O)C)CC3)c2)C
0.33829	Clc1ncc(cc1)C(=O)Nc2c(ccc(NC3CCN(S(=O)(=O)C)CC3)c2)C
0.33829	Clc1ncc(cc1)C(=O)Nc2c(ccc(NC3CCN(S(=O)(=O)C)CC3)c2)C
0.33829	Clc1ncc(cc1)C(=O)Nc2c(ccc(NC3CCN(S(=O)(=O)C)CC3)c2)C
0.33829	Clc1ncc(cc1)C(=O)Nc2c(ccc(NC3CCN(S(=O)(=O)C)CC3)c2)C
0.33829	Clc1ncc(cc1)C(=O)Nc2c(ccc(NC3CCN(S(=O)(=O)C)CC3)c2)C
0.33829	Clc1ncc(cc1)C(=O)Nc2c(ccc(NC3CCN(S(=O)(=O)C)CC3)c2)C
0.338182	O=C(Nc1ccc(cc1)C=2ON=C(N2)c3cc(ccc3)CN4CCCCC4)C5=CNC(=O)C=C5
0.338182	O=C(Nc1ccc(cc1)C=2ON=C(N2)c3cc(ccc3)CN4CCCCC4)C5=CNC(=O)C=C5
0.338182	O=C(Nc1ccc(cc1)C=2ON=C(N2)c3cc(ccc3)CN4CCCCC4)C5=CNC(=O)C=C5
0.338182	O=C(Nc1ccc(cc1)C=2ON=C(N2)c3cc(ccc3)CN4CCCCC4)C5=CNC(=O)C=C5
0.338182	O=C(Nc1ccc(cc1)C=2ON=C(N2)c3cc(ccc3)CN4CCCCC4)C5=CNC(=O)C=C5
0.338182	O=C(Nc1ccc(cc1)C=2ON=C(N2)c3cc(ccc3)CN4CCCCC4)C5=CNC(=O)C=C5
0.338182	O=C(Nc1ccc(cc1)C=2ON=C(N2)c3cc(ccc3)CN4CCCCC4)C5=CNC(=O)C=C5
0.338182	O=C(Nc1ccc(cc1)C=2ON=C(N2)c3cc(ccc3)CN4CCCCC4)C5=CNC(=O)C=C5
0.338182	O=C(Nc1ccc(cc1)C=2ON=C(N2)c3cc(ccc3)CN4CCCCC4)C5=CNC(=O)C=C5
0.338182	O=C(Nc1ccc(cc1)C=2ON=C(N2)c3cc(ccc3)CN4CCCCC4)C5=CNC(=O)C=C5
0.330709	Clc1ccc(cc1)C(=O)Nc2c(ccc(NC3CCN(S(=O)(=O)C)CC3)c2)C
0.330709	Clc1ccc(cc1)C(=O)Nc2c(ccc(NC3CCN(S(=O)(=O)C)CC3)c2)C
0.330709	Clc1ccc(cc1)C(=O)Nc2c(ccc(NC3CCN(S(=O)(=O)C)CC3)c2)C
0.330709	Clc1ccc(cc1)C(=O)Nc2c(ccc(NC3CCN(S(=O)(=O)C)CC3)c2)C
0.330709	Clc1ccc(cc1)C(=O)Nc2c(ccc(NC3CCN(S(=O)(=O)C)CC3)c2)C
0.330709	Clc1ccc(cc1)C(=O)Nc2c(ccc(NC3CCN(S(=O)(=O)C)CC3)c2)C
0.330709	Clc1ccc(cc1)C(=O)Nc2c(ccc(NC3CCN(S(=O)(=O)C)CC3)c2)C
0.330709	Clc1ccc(cc1)C(=O)Nc2c(ccc(NC3CCN(S(=O)(=O)C)CC3)c2)C
0.330709	Clc1ccc(cc1)C(=O)Nc2c(ccc(NC3CCN(S(=O)(=O)C)CC3)c2)C
0.330709	Clc1ccc(cc1)C(=O)Nc2c(ccc(NC3CCN(S(=O)(=O)C)CC3)c2)C
0.328358	Fc1cncc(c2cc(NC(=O)c3c(O)ccc(NC(=O)CC)c3)c(cc2)C)c1
0.328358	Fc1cncc(c2cc(NC(=O)c3c(O)ccc(NC(=O)CC)c3)c(cc2)C)c1
0.328358	Fc1cncc(c2cc(NC(=O)c3c(O)ccc(NC(=O)CC)c3)c(cc2)C)c1
0.328358	Fc1cncc(c2cc(NC(=O)c3c(O)ccc(NC(=O)CC)c3)c(cc2)C)c1
0.328358	Fc1cncc(c2cc(NC(=O)c3c(O)ccc(NC(=O)CC)c3)c(cc2)C)c1
0.328358	Fc1cncc(c2cc(NC(=O)c3c(O)ccc(NC(=O)CC)c3)c(cc2)C)c1
0.328358	Fc1cncc(c2cc(NC(=O)c3c(O)ccc(NC(=O)CC)c3)c(cc2)C)c1
0.328358	Fc1cncc(c2cc(NC(=O)c3c(O)ccc(NC(=O)CC)c3)c(cc2)C)c1
0.328358	Fc1cncc(c2cc(NC(=O)c3c(O)ccc(NC(=O)CC)c3)c(cc2)C)c1
0.328358	Fc1cncc(c2cc(NC(=O)c3c(O)ccc(NC(=O)CC)c3)c(cc2)C)c1
0.327465	O=C(Nc1nc(c2cnccc2)ccc1)C=3C(=NN(C3)Cc4ccc(cc4)C)c5ccc(cc5)C
0.327465	O=C(Nc1nc(c2cnccc2)ccc1)C=3C(=NN(C3)Cc4ccc(cc4)C)c5ccc(cc5)C
0.327465	O=C(Nc1nc(c2cnccc2)ccc1)C=3C(=NN(C3)Cc4ccc(cc4)C)c5ccc(cc5)C
0.327465	O=C(Nc1nc(c2cnccc2)ccc1)C=3C(=NN(C3)Cc4ccc(cc4)C)c5ccc(cc5)C
0.327465	O=C(Nc1nc(c2cnccc2)ccc1)C=3C(=NN(C3)Cc4ccc(cc4)C)c5ccc(cc5)C
0.327465	O=C(Nc1nc(c2cnccc2)ccc1)C=3C(=NN(C3)Cc4ccc(cc4)C)c5ccc(cc5)C
0.327465	O=C(Nc1nc(c2cnccc2)ccc1)C=3C(=NN(C3)Cc4ccc(cc4)C)c5ccc(cc5)C
0.327465	O=C(Nc1nc(c2cnccc2)ccc1)C=3C(=NN(C3)Cc4ccc(cc4)C)c5ccc(cc5)C
0.327465	O=C(Nc1nc(c2cnccc2)ccc1)C=3C(=NN(C3)Cc4ccc(cc4)C)c5ccc(cc5)C
0.327465	O=C(Nc1nc(c2cnccc2)ccc1)C=3C(=NN(C3)Cc4ccc(cc4)C)c5ccc(cc5)C
0.327206	O=C(Nc1c(ccc(c1)C(=O)NCCc2cc(c3ccccc3)ccc2)C)c4cc5OCCOc5cc4
0.327206	O=C(Nc1c(ccc(c1)C(=O)NCCc2cc(c3ccccc3)ccc2)C)c4cc5OCCOc5cc4
0.327206	O=C(Nc1c(ccc(c1)C(=O)NCCc2cc(c3ccccc3)ccc2)C)c4cc5OCCOc5cc4
0.327206	O=C(Nc1c(ccc(c1)C(=O)NCCc2cc(c3ccccc3)ccc2)C)c4cc5OCCOc5cc4
0.327206	O=C(Nc1c(ccc(c1)C(=O)NCCc2cc(c3ccccc3)ccc2)C)c4cc5OCCOc5cc4
0.327206	O=C(Nc1c(ccc(c1)C(=O)NCCc2cc(c3ccccc3)ccc2)C)c4cc5OCCOc5cc4
0.327206	O=C(Nc1c(ccc(c1)C(=O)NCCc2cc(c3ccccc3)ccc2)C)c4cc5OCCOc5cc4
0.327206	O=C(Nc1c(ccc(c1)C(=O)NCCc2cc(c3ccccc3)ccc2)C)c4cc5OCCOc5cc4
0.327206	O=C(Nc1c(ccc(c1)C(=O)NCCc2cc(c3ccccc3)ccc2)C)c4cc5OCCOc5cc4
0.327206	O=C(Nc1c(ccc(c1)C(=O)NCCc2cc(c3ccccc3)ccc2)C)c4cc5OCCOc5cc4
0.324895	O=C(Nc1cc(ccc1)C(=O)NCc2cc(ccc2)CN3CCN(CC3)C)NC
0.324895	O=C(Nc1cc(ccc1)C(=O)NCc2cc(ccc2)CN3CCN(CC3)C)NC
0.324895	O=C(Nc1cc(ccc1)C(=O)NCc2cc(ccc2)CN3CCN(CC3)C)NC
0.324895	O=C(Nc1cc(ccc1)C(=O)NCc2cc(ccc2)CN3CCN(CC3)C)NC
0.324895	O=C(Nc1cc(ccc1)C(=O)NCc2cc(ccc2)CN3CCN(CC3)C)NC
0.324895	O=C(Nc1cc(ccc1)C(=O)NCc2cc(ccc2)CN3CCN(CC3)C)NC
0.324895	O=C(Nc1cc(ccc1)C(=O)NCc2cc(ccc2)CN3CCN(CC3)C)NC
0.324895	O=C(Nc1cc(ccc1)C(=O)NCc2cc(ccc2)CN3CCN(CC3)C)NC
0.324895	O=C(Nc1cc(ccc1)C(=O)NCc2cc(ccc2)CN3CCN(CC3)C)NC
0.324895	O=C(Nc1cc(ccc1)C(=O)NCc2cc(ccc2)CN3CCN(CC3)C)NC
0.323077	Brc1cc(Sc2nc(ccc2)C(=O)Nc3nc(c4cnccc4)ccc3)ccc1
0.323077	Brc1cc(Sc2nc(ccc2)C(=O)Nc3nc(c4cnccc4)ccc3)ccc1
0.323077	Brc1cc(Sc2nc(ccc2)C(=O)Nc3nc(c4cnccc4)ccc3)ccc1
0.323077	Brc1cc(Sc2nc(ccc2)C(=O)Nc3nc(c4cnccc4)ccc3)ccc1
0.323077	Brc1cc(Sc2nc(ccc2)C(=O)Nc3nc(c4cnccc4)ccc3)ccc1
0.323077	Brc1cc(Sc2nc(ccc2)C(=O)Nc3nc(c4cnccc4)ccc3)ccc1
0.323077	Brc1cc(Sc2nc(ccc2)C(=O)Nc3nc(c4cnccc4)ccc3)ccc1
0.323077	Brc1cc(Sc2nc(ccc2)C(=O)Nc3nc(c4cnccc4)ccc3)ccc1
0.323077	Brc1cc(Sc2nc(ccc2)C(=O)Nc3nc(c4cnccc4)ccc3)ccc1
0.323077	Brc1cc(Sc2nc(ccc2)C(=O)Nc3nc(c4cnccc4)ccc3)ccc1
0.323077	O=C(Nc1cc(c(O)cc1)COC(C)C)c2nc(c3ccccc3)ccc2
0.323077	O=C(Nc1cc(c(O)cc1)COC(C)C)c2nc(c3ccccc3)ccc2
0.323077	O=C(Nc1cc(c(O)cc1)COC(C)C)c2nc(c3ccccc3)ccc2
0.323077	O=C(Nc1cc(c(O)cc1)COC(C)C)c2nc(c3ccccc3)ccc2
0.323077	O=C(Nc1cc(c(O)cc1)COC(C)C)c2nc(c3ccccc3)ccc2
0.323077	O=C(Nc1cc(c(O)cc1)COC(C)C)c2nc(c3ccccc3)ccc2
0.323077	O=C(Nc1cc(c(O)cc1)COC(C)C)c2nc(c3ccccc3)ccc2
0.323077	O=C(Nc1cc(c(O)cc1)COC(C)C)c2nc(c3ccccc3)ccc2
0.323077	O=C(Nc1cc(c(O)cc1)COC(C)C)c2nc(c3ccccc3)ccc2
0.323077	O=C(Nc1cc(c(O)cc1)COC(C)C)c2nc(c3ccccc3)ccc2
0.321267	Brc1ccc(cc1)C(=O)Nc2c(ccc(c2)C(=O)N)C
0.321267	Brc1ccc(cc1)C(=O)Nc2c(ccc(c2)C(=O)N)C
0.321267	Brc1ccc(cc1)C(=O)Nc2c(ccc(c2)C(=O)N)C
0.321267	Brc1ccc(cc1)C(=O)Nc2c(ccc(c2)C(=O)N)C
0.321267	Brc1ccc(cc1)C(=O)Nc2c(ccc(c2)C(=O)N)C
0.321267	Brc1ccc(cc1)C(=O)Nc2c(ccc(c2)C(=O)N)C
0.321267	Brc1ccc(cc1)C(=O)Nc2c(ccc(c2)C(=O)N)C
0.321267	Brc1ccc(cc1)C(=O)Nc2c(ccc(c2)C(=O)N)C
0.321267	Brc1ccc(cc1)C(=O)Nc2c(ccc(c2)C(=O)N)C
0.321267	Brc1ccc(cc1)C(=O)Nc2c(ccc(c2)C(=O)N)C
0.320611	O=C(NCc1cc(ccc1)CN2CCN(CC2)C)c3cc(NC(=O)C4=NN(C=C4)C)ccc3
0.320611	O=C(NCc1cc(ccc1)CN2CCN(CC2)C)c3cc(NC(=O)C4=NN(C=C4)C)ccc3
0.320611	O=C(NCc1cc(ccc1)CN2CCN(CC2)C)c3cc(NC(=O)C4=NN(C=C4)C)ccc3
0.320611	O=C(NCc1cc(ccc1)CN2CCN(CC2)C)c3cc(NC(=O)C4=NN(C=C4)C)ccc3
0.320611	O=C(NCc1cc(ccc1)CN2CCN(CC2)C)c3cc(NC(=O)C4=NN(C=C4)C)ccc3
0.320611	O=C(NCc1cc(ccc1)CN2CCN(CC2)C)c3cc(NC(=O)C4=NN(C=C4)C)ccc3
0.320611	O=C(NCc1cc(ccc1)CN2CCN(CC2)C)c3cc(NC(=O)C4=NN(C=C4)C)ccc3
0.320611	O=C(NCc1cc(ccc1)CN2CCN(CC2)C)c3cc(NC(=O)C4=NN(C=C4)C)ccc3
0.320611	O=C(NCc1cc(ccc1)CN2CCN(CC2)C)c3cc(NC(=O)C4=NN(C=C4)C)ccc3
0.320611	O=C(NCc1cc(ccc1)CN2CCN(CC2)C)c3cc(NC(=O)C4=NN(C=C4)C)ccc3
0.32	FC(F)(F)C(F)(c1cc(c(NC(=O)c2nc(c3ccccc3)ccc2)cc1)C)C(F)(F)F
0.32	FC(F)(F)C(F)(c1cc(c(NC(=O)c2nc(c3ccccc3)ccc2)cc1)C)C(F)(F)F
0.32	FC(F)(F)C(F)(c1cc(c(NC(=O)c2nc(c3ccccc3)ccc2)cc1)C)C(F)(F)F
0.32	FC(F)(F)C(F)(c1cc(c(NC(=O)c2nc(c3ccccc3)ccc2)cc1)C)C(F)(F)F
0.32	FC(F)(F)C(F)(c1cc(c(NC(=O)c2nc(c3ccccc3)ccc2)cc1)C)C(F)(F)F
0.32	FC(F)(F)C(F)(c1cc(c(NC(=O)c2nc(c3ccccc3)ccc2)cc1)C)C(F)(F)F
0.32	FC(F)(F)C(F)(c1cc(c(NC(=O)c2nc(c3ccccc3)ccc2)cc1)C)C(F)(F)F
0.32	FC(F)(F)C(F)(c1cc(c(NC(=O)c2nc(c3ccccc3)ccc2)cc1)C)C(F)(F)F
0.32	FC(F)(F)C(F)(c1cc(c(NC(=O)c2nc(c3ccccc3)ccc2)cc1)C)C(F)(F)F
0.32	FC(F)(F)C(F)(c1cc(c(NC(=O)c2nc(c3ccccc3)ccc2)cc1)C)C(F)(F)F
0.32	O=C(Nc1ccccc1)c2cc(ccc2)CN3CCN(CC4CC4)CC3
0.32	O=C(Nc1ccccc1)c2cc(ccc2)CN3CCN(CC4CC4)CC3
0.32	O=C(Nc1ccccc1)c2cc(ccc2)CN3CCN(CC4CC4)CC3
0.32	O=C(Nc1ccccc1)c2cc(ccc2)CN3CCN(CC4CC4)CC3
0.32	O=C(Nc1ccccc1)c2cc(ccc2)CN3CCN(CC4CC4)CC3
0.32	O=C(Nc1ccccc1)c2cc(ccc2)CN3CCN(CC4CC4)CC3
0.319728	O=C(N1CCC(c2nc(c3ccccc3)ccn2)CC1)c4cc(NC(=O)C5=NN(C=C5)C)ccc4
0.319728	O=C(N1CCC(c2nc(c3ccccc3)ccn2)CC1)c4cc(NC(=O)C5=NN(C=C5)C)ccc4
0.319728	O=C(N1CCC(c2nc(c3ccccc3)ccn2)CC1)c4cc(NC(=O)C5=NN(C=C5)C)ccc4
0.319728	O=C(N1CCC(c2nc(c3ccccc3)ccn2)CC1)c4cc(NC(=O)C5=NN(C=C5)C)ccc4
0.319728	O=C(N1CCC(c2nc(c3ccccc3)ccn2)CC1)c4cc(NC(=O)C5=NN(C=C5)C)ccc4
0.319728	O=C(N1CCC(c2nc(c3ccccc3)ccn2)CC1)c4cc(NC(=O)C5=NN(C=C5)C)ccc4
0.319728	O=C(N1CCC(c2nc(c3ccccc3)ccn2)CC1)c4cc(NC(=O)C5=NN(C=C5)C)ccc4
0.319728	O=C(N1CCC(c2nc(c3ccccc3)ccn2)CC1)c4cc(NC(=O)C5=NN(C=C5)C)ccc4
0.319728	O=C(N1CCC(c2nc(c3ccccc3)ccn2)CC1)c4cc(NC(=O)C5=NN(C=C5)C)ccc4
0.319728	O=C(N1CCC(c2nc(c3ccccc3)ccn2)CC1)c4cc(NC(=O)C5=NN(C=C5)C)ccc4
0.319728	S(=O)(=O)(N1CCC(Nc2cc(NC(=O)C=3SC(=NC3)c4ccncc4)c(cc2)C)CC1)C
0.319728	S(=O)(=O)(N1CCC(Nc2cc(NC(=O)C=3SC(=NC3)c4ccncc4)c(cc2)C)CC1)C
0.319728	S(=O)(=O)(N1CCC(Nc2cc(NC(=O)C=3SC(=NC3)c4ccncc4)c(cc2)C)CC1)C
0.319728	S(=O)(=O)(N1CCC(Nc2cc(NC(=O)C=3SC(=NC3)c4ccncc4)c(cc2)C)CC1)C
0.319728	S(=O)(=O)(N1CCC(Nc2cc(NC(=O)C=3SC(=NC3)c4ccncc4)c(cc2)C)CC1)C
0.319728	S(=O)(=O)(N1CCC(Nc2cc(NC(=O)C=3SC(=NC3)c4ccncc4)c(cc2)C)CC1)C
0.319728	S(=O)(=O)(N1CCC(Nc2cc(NC(=O)C=3SC(=NC3)c4ccncc4)c(cc2)C)CC1)C
0.319728	S(=O)(=O)(N1CCC(Nc2cc(NC(=O)C=3SC(=NC3)c4ccncc4)c(cc2)C)CC1)C
0.319728	S(=O)(=O)(N1CCC(Nc2cc(NC(=O)C=3SC(=NC3)c4ccncc4)c(cc2)C)CC1)C
0.319728	S(=O)(=O)(N1CCC(Nc2cc(NC(=O)C=3SC(=NC3)c4ccncc4)c(cc2)C)CC1)C
0.319444	O=C(Nc1nc(c2cnccc2)ccc1)C=3OC(=CC3)COc4c(C#N)cccc4
0.319444	O=C(Nc1nc(c2cnccc2)ccc1)C=3OC(=CC3)COc4c(C#N)cccc4
0.319444	O=C(Nc1nc(c2cnccc2)ccc1)C=3OC(=CC3)COc4c(C#N)cccc4
0.319444	O=C(Nc1nc(c2cnccc2)ccc1)C=3OC(=CC3)COc4c(C#N)cccc4
0.319444	O=C(Nc1nc(c2cnccc2)ccc1)C=3OC(=CC3)COc4c(C#N)cccc4
0.319444	O=C(Nc1nc(c2cnccc2)ccc1)C=3OC(=CC3)COc4c(C#N)cccc4
0.319444	O=C(Nc1nc(c2cnccc2)ccc1)C=3OC(=CC3)COc4c(C#N)cccc4
0.319444	O=C(Nc1nc(c2cnccc2)ccc1)C=3OC(=CC3)COc4c(C#N)cccc4
0.319444	O=C(Nc1nc(c2cnccc2)ccc1)C=3OC(=CC3)COc4c(C#N)cccc4
0.319444	O=C(Nc1nc(c2cnccc2)ccc1)C=3OC(=CC3)COc4c(C#N)cccc4
0.319231	Brc1cc(c(cc1)C)CC2=NOC(=N2)c3ccc(NC(=O)c4ccc(Br)cc4)cc3
0.319231	Brc1cc(c(cc1)C)CC2=NOC(=N2)c3ccc(NC(=O)c4ccc(Br)cc4)cc3
0.319231	Brc1cc(c(cc1)C)CC2=NOC(=N2)c3ccc(NC(=O)c4ccc(Br)cc4)cc3
0.319231	Brc1cc(c(cc1)C)CC2=NOC(=N2)c3ccc(NC(=O)c4ccc(Br)cc4)cc3
0.319231	Brc1cc(c(cc1)C)CC2=NOC(=N2)c3ccc(NC(=O)c4ccc(Br)cc4)cc3
0.319231	Brc1cc(c(cc1)C)CC2=NOC(=N2)c3ccc(NC(=O)c4ccc(Br)cc4)cc3
0.319231	Brc1cc(c(cc1)C)CC2=NOC(=N2)c3ccc(NC(=O)c4ccc(Br)cc4)cc3
0.319231	Brc1cc(c(cc1)C)CC2=NOC(=N2)c3ccc(NC(=O)c4ccc(Br)cc4)cc3
0.319231	Brc1cc(c(cc1)C)CC2=NOC(=N2)c3ccc(NC(=O)c4ccc(Br)cc4)cc3
0.319231	Brc1cc(c(cc1)C)CC2=NOC(=N2)c3ccc(NC(=O)c4ccc(Br)cc4)cc3
0.318681	Brc1cc(c2nc(c(cc2)C(=O)Nc3c(O)ccc(c3)C)C)ccc1
0.318182	S(=O)(=O)(N1CCC(Nc2cc(NC(=O)C3=CN(C=C3)Cc4ccccc4)c(cc2)C)CC1)C
0.318182	S(=O)(=O)(N1CCC(Nc2cc(NC(=O)C3=CN(C=C3)Cc4ccccc4)c(cc2)C)CC1)C
0.318182	S(=O)(=O)(N1CCC(Nc2cc(NC(=O)C3=CN(C=C3)Cc4ccccc4)c(cc2)C)CC1)C
0.318182	S(=O)(=O)(N1CCC(Nc2cc(NC(=O)C3=CN(C=C3)Cc4ccccc4)c(cc2)C)CC1)C
0.318182	S(=O)(=O)(N1CCC(Nc2cc(NC(=O)C3=CN(C=C3)Cc4ccccc4)c(cc2)C)CC1)C
0.318182	S(=O)(=O)(N1CCC(Nc2cc(NC(=O)C3=CN(C=C3)Cc4ccccc4)c(cc2)C)CC1)C
0.318182	S(=O)(=O)(N1CCC(Nc2cc(NC(=O)C3=CN(C=C3)Cc4ccccc4)c(cc2)C)CC1)C
0.318182	S(=O)(=O)(N1CCC(Nc2cc(NC(=O)C3=CN(C=C3)Cc4ccccc4)c(cc2)C)CC1)C
0.318182	S(=O)(=O)(N1CCC(Nc2cc(NC(=O)C3=CN(C=C3)Cc4ccccc4)c(cc2)C)CC1)C
0.318182	S(=O)(=O)(N1CCC(Nc2cc(NC(=O)C3=CN(C=C3)Cc4ccccc4)c(cc2)C)CC1)C
0.318182	O=C(NC=1NN=C(c2ccc(cc2)CCC)C1)c3cc(c(cc3)C)C(C)(C)C
0.31769	Fc1c(OC(C)C)nccc1C(=O)Nc2nc(c3cnccc3)ccc2
0.31769	Fc1c(OC(C)C)nccc1C(=O)Nc2nc(c3cnccc3)ccc2
0.31769	Fc1c(OC(C)C)nccc1C(=O)Nc2nc(c3cnccc3)ccc2
0.31769	Fc1c(OC(C)C)nccc1C(=O)Nc2nc(c3cnccc3)ccc2
0.31769	Fc1c(OC(C)C)nccc1C(=O)Nc2nc(c3cnccc3)ccc2
0.31769	Fc1c(OC(C)C)nccc1C(=O)Nc2nc(c3cnccc3)ccc2
0.31769	Fc1c(OC(C)C)nccc1C(=O)Nc2nc(c3cnccc3)ccc2
0.31769	Fc1c(OC(C)C)nccc1C(=O)Nc2nc(c3cnccc3)ccc2
0.31769	Fc1c(OC(C)C)nccc1C(=O)Nc2nc(c3cnccc3)ccc2
0.31769	Fc1c(OC(C)C)nccc1C(=O)Nc2nc(c3cnccc3)ccc2
0.317343	O=C(Nc1nc(c2cnccc2)ccc1)C3=C(OC(=C3)C(C)(C)C)C
0.317343	O=C(Nc1nc(c2cnccc2)ccc1)C3=C(OC(=C3)C(C)(C)C)C
0.317343	O=C(Nc1nc(c2cnccc2)ccc1)C3=C(OC(=C3)C(C)(C)C)C
0.317343	O=C(Nc1nc(c2cnccc2)ccc1)C3=C(OC(=C3)C(C)(C)C)C
0.317343	O=C(Nc1nc(c2cnccc2)ccc1)C3=C(OC(=C3)C(C)(C)C)C
0.317343	O=C(Nc1nc(c2cnccc2)ccc1)C3=C(OC(=C3)C(C)(C)C)C
0.317343	O=C(Nc1nc(c2cnccc2)ccc1)C3=C(OC(=C3)C(C)(C)C)C
0.317343	O=C(Nc1nc(c2cnccc2)ccc1)C3=C(OC(=C3)C(C)(C)C)C
0.317343	O=C(Nc1nc(c2cnccc2)ccc1)C3=C(OC(=C3)C(C)(C)C)C
0.317343	O=C(Nc1nc(c2cnccc2)ccc1)C3=C(OC(=C3)C(C)(C)C)C
0.316726	O=C(Nc1c(ccc(N2N=CC=C2)c1)C)c3cnc(OCc4ccccc4)cc3
0.316726	O=C(Nc1c(ccc(N2N=CC=C2)c1)C)c3cnc(OCc4ccccc4)cc3
0.316726	O=C(Nc1c(ccc(N2N=CC=C2)c1)C)c3cnc(OCc4ccccc4)cc3
0.316726	O=C(Nc1c(ccc(N2N=CC=C2)c1)C)c3cnc(OCc4ccccc4)cc3
0.316726	O=C(Nc1c(ccc(N2N=CC=C2)c1)C)c3cnc(OCc4ccccc4)cc3
0.316726	O=C(Nc1c(ccc(N2N=CC=C2)c1)C)c3cnc(OCc4ccccc4)cc3
0.316726	O=C(Nc1c(ccc(N2N=CC=C2)c1)C)c3cnc(OCc4ccccc4)cc3
0.316726	O=C(Nc1c(ccc(N2N=CC=C2)c1)C)c3cnc(OCc4ccccc4)cc3
0.316726	O=C(Nc1c(ccc(N2N=CC=C2)c1)C)c3cnc(OCc4ccccc4)cc3
0.316726	O=C(Nc1c(ccc(N2N=CC=C2)c1)C)c3cnc(OCc4ccccc4)cc3
0.315789	FC(F)Oc1c(ccc(c1)C(=O)NC=2NN=C(c3ccc(cc3)CCC)C2)C
0.315789	FC(F)Oc1c(ccc(c1)C(=O)NC=2NN=C(c3ccc(cc3)CCC)C2)C
0.315789	FC(F)Oc1c(ccc(c1)C(=O)NC=2NN=C(c3ccc(cc3)CCC)C2)C
0.315789	FC(F)Oc1c(ccc(c1)C(=O)NC=2NN=C(c3ccc(cc3)CCC)C2)C
0.315789	FC(F)Oc1c(ccc(c1)C(=O)NC=2NN=C(c3ccc(cc3)CCC)C2)C
0.315789	FC(F)Oc1c(ccc(c1)C(=O)NC=2NN=C(c3ccc(cc3)CCC)C2)C
0.315789	FC(F)Oc1c(ccc(c1)C(=O)NC=2NN=C(c3ccc(cc3)CCC)C2)C
0.315789	FC(F)Oc1c(ccc(c1)C(=O)NC=2NN=C(c3ccc(cc3)CCC)C2)C
0.315789	FC(F)Oc1c(ccc(c1)C(=O)NC=2NN=C(c3ccc(cc3)CCC)C2)C
0.315789	FC(F)Oc1c(ccc(c1)C(=O)NC=2NN=C(c3ccc(cc3)CCC)C2)C
0.315018	O=C(Nc1c(ccc(N2N=CC=C2)c1)C)c3cncc(c3)C4=COC=C4
0.315018	O=C(Nc1c(ccc(N2N=CC=C2)c1)C)c3cncc(c3)C4=COC=C4
0.315018	O=C(Nc1c(ccc(N2N=CC=C2)c1)C)c3cncc(c3)C4=COC=C4
0.315018	O=C(Nc1c(ccc(N2N=CC=C2)c1)C)c3cncc(c3)C4=COC=C4
0.315018	O=C(Nc1c(ccc(N2N=CC=C2)c1)C)c3cncc(c3)C4=COC=C4
0.315018	O=C(Nc1c(ccc(N2N=CC=C2)c1)C)c3cncc(c3)C4=COC=C4
0.315018	O=C(Nc1c(ccc(N2N=CC=C2)c1)C)c3cncc(c3)C4=COC=C4
0.315018	O=C(Nc1c(ccc(N2N=CC=C2)c1)C)c3cncc(c3)C4=COC=C4
0.315018	O=C(Nc1c(ccc(N2N=CC=C2)c1)C)c3cncc(c3)C4=COC=C4
0.315018	O=C(Nc1c(ccc(N2N=CC=C2)c1)C)c3cncc(c3)C4=COC=C4
0.313531	Ic1c(Nc2nc(Cl)ccc2C(=O)Nc3c(OC)ccc(c4ncccc4)c3)cccc1
0.313531	Ic1c(Nc2nc(Cl)ccc2C(=O)Nc3c(OC)ccc(c4ncccc4)c3)cccc1
0.313531	Ic1c(Nc2nc(Cl)ccc2C(=O)Nc3c(OC)ccc(c4ncccc4)c3)cccc1
0.313531	Ic1c(Nc2nc(Cl)ccc2C(=O)Nc3c(OC)ccc(c4ncccc4)c3)cccc1
0.313531	Ic1c(Nc2nc(Cl)ccc2C(=O)Nc3c(OC)ccc(c4ncccc4)c3)cccc1
0.313531	Ic1c(Nc2nc(Cl)ccc2C(=O)Nc3c(OC)ccc(c4ncccc4)c3)cccc1
0.313531	Ic1c(Nc2nc(Cl)ccc2C(=O)Nc3c(OC)ccc(c4ncccc4)c3)cccc1
0.313531	Ic1c(Nc2nc(Cl)ccc2C(=O)Nc3c(OC)ccc(c4ncccc4)c3)cccc1
0.313531	Ic1c(Nc2nc(Cl)ccc2C(=O)Nc3c(OC)ccc(c4ncccc4)c3)cccc1
0.313531	Ic1c(Nc2nc(Cl)ccc2C(=O)Nc3c(OC)ccc(c4ncccc4)c3)cccc1
0.313492	FC(F)(F)c1cc(NC(=O)c2cc(NC(=O)C(=O)N)c(cc2)C)ccc1
0.313492	FC(F)(F)c1cc(NC(=O)c2cc(NC(=O)C(=O)N)c(cc2)C)ccc1
0.313492	FC(F)(F)c1cc(NC(=O)c2cc(NC(=O)C(=O)N)c(cc2)C)ccc1
0.313492	FC(F)(F)c1cc(NC(=O)c2cc(NC(=O)C(=O)N)c(cc2)C)ccc1
0.313492	FC(F)(F)c1cc(NC(=O)c2cc(NC(=O)C(=O)N)c(cc2)C)ccc1
0.313492	FC(F)(F)c1cc(NC(=O)c2cc(NC(=O)C(=O)N)c(cc2)C)ccc1
0.313492	FC(F)(F)c1cc(NC(=O)c2cc(NC(=O)C(=O)N)c(cc2)C)ccc1
0.313492	FC(F)(F)c1cc(NC(=O)c2cc(NC(=O)C(=O)N)c(cc2)C)ccc1
0.313492	FC(F)(F)c1cc(NC(=O)c2cc(NC(=O)C(=O)N)c(cc2)C)ccc1
0.313492	FC(F)(F)c1cc(NC(=O)c2cc(NC(=O)C(=O)N)c(cc2)C)ccc1
0.31295	Clc1cc(c2cc(c(NC(=O)C(=O)NCc3cc(NC(=O)c4cc(F)ccc4)ccc3)cc2)C)ccc1
0.31295	Clc1cc(c2cc(c(NC(=O)C(=O)NCc3cc(NC(=O)c4cc(F)ccc4)ccc3)cc2)C)ccc1
0.31295	Clc1cc(c2cc(c(NC(=O)C(=O)NCc3cc(NC(=O)c4cc(F)ccc4)ccc3)cc2)C)ccc1
0.31295	Clc1cc(c2cc(c(NC(=O)C(=O)NCc3cc(NC(=O)c4cc(F)ccc4)ccc3)cc2)C)ccc1
0.31295	Clc1cc(c2cc(c(NC(=O)C(=O)NCc3cc(NC(=O)c4cc(F)ccc4)ccc3)cc2)C)ccc1
0.31295	Clc1cc(c2cc(c(NC(=O)C(=O)NCc3cc(NC(=O)c4cc(F)ccc4)ccc3)cc2)C)ccc1
0.31295	Clc1cc(c2cc(c(NC(=O)C(=O)NCc3cc(NC(=O)c4cc(F)ccc4)ccc3)cc2)C)ccc1
0.31295	Clc1cc(c2cc(c(NC(=O)C(=O)NCc3cc(NC(=O)c4cc(F)ccc4)ccc3)cc2)C)ccc1
0.31295	Clc1cc(c2cc(c(NC(=O)C(=O)NCc3cc(NC(=O)c4cc(F)ccc4)ccc3)cc2)C)ccc1
0.31295	Clc1cc(c2cc(c(NC(=O)C(=O)NCc3cc(NC(=O)c4cc(F)ccc4)ccc3)cc2)C)ccc1
0.312704	Clc1cc(ccc1)CN2CCN(c3ncccc3C(=O)NC=4SC=C(N4)c5cc(ccc5)C)CC2
0.312704	Clc1cc(ccc1)CN2CCN(c3ncccc3C(=O)NC=4SC=C(N4)c5cc(ccc5)C)CC2
0.312704	Clc1cc(ccc1)CN2CCN(c3ncccc3C(=O)NC=4SC=C(N4)c5cc(ccc5)C)CC2
0.3125	FC(F)(F)c1c([N+]([O-])=O)cc(cc1)C(=O)Nc2cc(NC(=O)CN3CCCCC3)c(cc2)C
0.3125	FC(F)(F)c1c([N+]([O-])=O)cc(cc1)C(=O)Nc2cc(NC(=O)CN3CCCCC3)c(cc2)C
0.3125	FC(F)(F)c1c([N+]([O-])=O)cc(cc1)C(=O)Nc2cc(NC(=O)CN3CCCCC3)c(cc2)C
0.3125	FC(F)(F)c1c([N+]([O-])=O)cc(cc1)C(=O)Nc2cc(NC(=O)CN3CCCCC3)c(cc2)C
0.3125	FC(F)(F)c1c([N+]([O-])=O)cc(cc1)C(=O)Nc2cc(NC(=O)CN3CCCCC3)c(cc2)C
0.3125	FC(F)(F)c1c([N+]([O-])=O)cc(cc1)C(=O)Nc2cc(NC(=O)CN3CCCCC3)c(cc2)C
0.3125	FC(F)(F)c1c([N+]([O-])=O)cc(cc1)C(=O)Nc2cc(NC(=O)CN3CCCCC3)c(cc2)C
0.3125	FC(F)(F)c1c([N+]([O-])=O)cc(cc1)C(=O)Nc2cc(NC(=O)CN3CCCCC3)c(cc2)C
0.3125	FC(F)(F)c1c([N+]([O-])=O)cc(cc1)C(=O)Nc2cc(NC(=O)CN3CCCCC3)c(cc2)C
0.3125	FC(F)(F)c1c([N+]([O-])=O)cc(cc1)C(=O)Nc2cc(NC(=O)CN3CCCCC3)c(cc2)C
0.312268	S1C(=NC(c2cc(ccc2)C)=C1)NC(=O)c3c(Nc4ccc(cc4)C)cccc3
0.312268	S1C(=NC(c2cc(ccc2)C)=C1)NC(=O)c3c(Nc4ccc(cc4)C)cccc3
0.312268	S1C(=NC(c2cc(ccc2)C)=C1)NC(=O)c3c(Nc4ccc(cc4)C)cccc3
0.312268	S1C(=NC(c2cc(ccc2)C)=C1)NC(=O)c3c(Nc4ccc(cc4)C)cccc3
0.312268	S1C(=NC(c2cc(ccc2)C)=C1)NC(=O)c3c(Nc4ccc(cc4)C)cccc3
0.312268	S1C(=NC(c2cc(ccc2)C)=C1)NC(=O)c3c(Nc4ccc(cc4)C)cccc3
0.312081	O=C(Nc1cc(c2nc(ccn2)C)ccc1)C(=O)NCC3N(Cc4ccccc4)CCN(C3)C
0.312081	O=C(Nc1cc(c2nc(ccn2)C)ccc1)C(=O)NCC3N(Cc4ccccc4)CCN(C3)C
0.312081	O=C(Nc1cc(c2nc(ccn2)C)ccc1)C(=O)NCC3N(Cc4ccccc4)CCN(C3)C
0.312081	O=C(Nc1cc(c2nc(ccn2)C)ccc1)C(=O)NCC3N(Cc4ccccc4)CCN(C3)C
0.312081	O=C(Nc1cc(c2nc(ccn2)C)ccc1)C(=O)NCC3N(Cc4ccccc4)CCN(C3)C
0.312081	O=C(Nc1cc(c2nc(ccn2)C)ccc1)C(=O)NCC3N(Cc4ccccc4)CCN(C3)C
0.312081	O=C(Nc1cc(c2nc(ccn2)C)ccc1)C(=O)NCC3N(Cc4ccccc4)CCN(C3)C
0.312081	O=C(Nc1cc(c2nc(ccn2)C)ccc1)C(=O)NCC3N(Cc4ccccc4)CCN(C3)C
0.312081	O=C(Nc1cc(c2nc(ccn2)C)ccc1)C(=O)NCC3N(Cc4ccccc4)CCN(C3)C
0.312081	O=C(Nc1cc(c2nc(ccn2)C)ccc1)C(=O)NCC3N(Cc4ccccc4)CCN(C3)C
0.31203	O=C(Nc1nc(c2cnccc2)ccc1)C=3N=C(NC3C)c4cc(ccc4)C
0.31203	O=C(Nc1nc(c2cnccc2)ccc1)C=3N=C(NC3C)c4cc(ccc4)C
0.31203	O=C(Nc1nc(c2cnccc2)ccc1)C=3N=C(NC3C)c4cc(ccc4)C
0.31203	O=C(Nc1nc(c2cnccc2)ccc1)C=3N=C(NC3C)c4cc(ccc4)C
0.31203	O=C(Nc1nc(c2cnccc2)ccc1)C=3N=C(NC3C)c4cc(ccc4)C
0.31203	O=C(Nc1nc(c2cnccc2)ccc1)C=3N=C(NC3C)c4cc(ccc4)C
0.31203	O=C(Nc1nc(c2cnccc2)ccc1)C=3N=C(NC3C)c4cc(ccc4)C
0.31203	O=C(Nc1nc(c2cnccc2)ccc1)C=3N=C(NC3C)c4cc(ccc4)C
0.31203	O=C(Nc1nc(c2cnccc2)ccc1)C=3N=C(NC3C)c4cc(ccc4)C
0.31203	O=C(Nc1nc(c2cnccc2)ccc1)C=3N=C(NC3C)c4cc(ccc4)C
0.30916	S(=O)(=O)(Cc1ccc(cc1)C(=O)Nc2c(ccc(N3N=CC=C3)c2)C)C
0.30916	S(=O)(=O)(Cc1ccc(cc1)C(=O)Nc2c(ccc(N3N=CC=C3)c2)C)C
0.308511	O=C(Nc1ncc(cc1)CN2CCOCC2)C=3N=C(NC3C)c4cc(ccc4)C
0.308511	O=C(Nc1ncc(cc1)CN2CCOCC2)C=3N=C(NC3C)c4cc(ccc4)C
0.308511	O=C(Nc1ncc(cc1)CN2CCOCC2)C=3N=C(NC3C)c4cc(ccc4)C
0.308511	O=C(Nc1ncc(cc1)CN2CCOCC2)C=3N=C(NC3C)c4cc(ccc4)C
0.308511	O=C(Nc1ncc(cc1)CN2CCOCC2)C=3N=C(NC3C)c4cc(ccc4)C
0.308511	O=C(Nc1ncc(cc1)CN2CCOCC2)C=3N=C(NC3C)c4cc(ccc4)C
0.308511	O=C(Nc1ncc(cc1)CN2CCOCC2)C=3N=C(NC3C)c4cc(ccc4)C
0.308511	O=C(Nc1ncc(cc1)CN2CCOCC2)C=3N=C(NC3C)c4cc(ccc4)C
0.308511	O=C(Nc1ncc(cc1)CN2CCOCC2)C=3N=C(NC3C)c4cc(ccc4)C
0.308511	O=C(Nc1ncc(cc1)CN2CCOCC2)C=3N=C(NC3C)c4cc(ccc4)C
0.307087	Clc1c(ccc(NC(=O)CN2CC(F)(F)CN(Cc3ccccc3)CC2)c1)C
0.307087	Clc1c(ccc(NC(=O)CN2CC(F)(F)CN(Cc3ccccc3)CC2)c1)C
0.307087	Clc1c(ccc(NC(=O)CN2CC(F)(F)CN(Cc3ccccc3)CC2)c1)C
0.307087	Clc1c(ccc(NC(=O)CN2CC(F)(F)CN(Cc3ccccc3)CC2)c1)C
0.307087	Clc1c(ccc(NC(=O)CN2CC(F)(F)CN(Cc3ccccc3)CC2)c1)C
0.307087	Clc1c(ccc(NC(=O)CN2CC(F)(F)CN(Cc3ccccc3)CC2)c1)C
0.307087	Clc1c(ccc(NC(=O)CN2CC(F)(F)CN(Cc3ccccc3)CC2)c1)C
0.307087	Clc1c(ccc(NC(=O)CN2CC(F)(F)CN(Cc3ccccc3)CC2)c1)C
0.307087	Clc1c(ccc(NC(=O)CN2CC(F)(F)CN(Cc3ccccc3)CC2)c1)C
0.307087	Clc1c(ccc(NC(=O)CN2CC(F)(F)CN(Cc3ccccc3)CC2)c1)C
0.306818	O=C(NC1=NC(=NN1)c2ccc(cc2)C)c3c(cccc3)CN4CCOCC4
0.306818	O=C(NC1=NC(=NN1)c2ccc(cc2)C)c3c(cccc3)CN4CCOCC4
0.306818	O=C(NC1=NC(=NN1)c2ccc(cc2)C)c3c(cccc3)CN4CCOCC4
0.306818	O=C(NC1=NC(=NN1)c2ccc(cc2)C)c3c(cccc3)CN4CCOCC4
0.306818	O=C(NC1=NC(=NN1)c2ccc(cc2)C)c3c(cccc3)CN4CCOCC4
0.306818	O=C(NC1=NC(=NN1)c2ccc(cc2)C)c3c(cccc3)CN4CCOCC4
0.306818	O=C(NC1=NC(=NN1)c2ccc(cc2)C)c3c(cccc3)CN4CCOCC4
0.306818	O=C(NC1=NC(=NN1)c2ccc(cc2)C)c3c(cccc3)CN4CCOCC4
0.306818	O=C(NC1=NC(=NN1)c2ccc(cc2)C)c3c(cccc3)CN4CCOCC4
0.306818	O=C(NC1=NC(=NN1)c2ccc(cc2)C)c3c(cccc3)CN4CCOCC4
0.306273	O=C(Nc1c(ccc(c1)C=2ON=CN2)C)c3cc4OCCOc4cc3
0.30566	Brc1cc(NC(=O)c2nc(c3ccccc3)ccc2)c(Oc4ccc(Cl)cc4)cc1
0.30566	Brc1cc(NC(=O)c2nc(c3ccccc3)ccc2)c(Oc4ccc(Cl)cc4)cc1
0.30566	Brc1cc(NC(=O)c2nc(c3ccccc3)ccc2)c(Oc4ccc(Cl)cc4)cc1
0.30566	Brc1cc(NC(=O)c2nc(c3ccccc3)ccc2)c(Oc4ccc(Cl)cc4)cc1
0.305556	S1C(=NC=C1C)c2cc(ccc2)C(=O)Nc3c(ccc(N4N=CC=C4)c3)C
0.305556	S1C(=NC=C1C)c2cc(ccc2)C(=O)Nc3c(ccc(N4N=CC=C4)c3)C
0.305556	S1C(=NC=C1C)c2cc(ccc2)C(=O)Nc3c(ccc(N4N=CC=C4)c3)C
0.305556	S1C(=NC=C1C)c2cc(ccc2)C(=O)Nc3c(ccc(N4N=CC=C4)c3)C
0.305556	S1C(=NC=C1C)c2cc(ccc2)C(=O)Nc3c(ccc(N4N=CC=C4)c3)C
0.305556	S1C(=NC=C1C)c2cc(ccc2)C(=O)Nc3c(ccc(N4N=CC=C4)c3)C
0.305556	S1C(=NC=C1C)c2cc(ccc2)C(=O)Nc3c(ccc(N4N=CC=C4)c3)C
0.305556	S1C(=NC=C1C)c2cc(ccc2)C(=O)Nc3c(ccc(N4N=CC=C4)c3)C
0.305556	S1C(=NC=C1C)c2cc(ccc2)C(=O)Nc3c(ccc(N4N=CC=C4)c3)C
0.304878	Fc1ccc(NC(=O)c2ccc(cc2)CNC(=O)c3c(ccc(NC(=O)C)c3)C)cc1
0.304878	Fc1ccc(NC(=O)c2ccc(cc2)CNC(=O)c3c(ccc(NC(=O)C)c3)C)cc1
0.304878	Fc1ccc(NC(=O)c2ccc(cc2)CNC(=O)c3c(ccc(NC(=O)C)c3)C)cc1
0.304878	Fc1ccc(NC(=O)c2ccc(cc2)CNC(=O)c3c(ccc(NC(=O)C)c3)C)cc1
0.304878	Fc1ccc(NC(=O)c2ccc(cc2)CNC(=O)c3c(ccc(NC(=O)C)c3)C)cc1
0.304878	Fc1ccc(NC(=O)c2ccc(cc2)CNC(=O)c3c(ccc(NC(=O)C)c3)C)cc1
0.304878	Fc1ccc(NC(=O)c2ccc(cc2)CNC(=O)c3c(ccc(NC(=O)C)c3)C)cc1
0.304878	Fc1ccc(NC(=O)c2ccc(cc2)CNC(=O)c3c(ccc(NC(=O)C)c3)C)cc1
0.304878	Fc1ccc(NC(=O)c2ccc(cc2)CNC(=O)c3c(ccc(NC(=O)C)c3)C)cc1
0.304878	Fc1ccc(NC(=O)c2ccc(cc2)CNC(=O)c3c(ccc(NC(=O)C)c3)C)cc1
0.304659	S1C(=NC(c2cc(F)ccc2)=C1)NC(=O)c3ccc(Nc4c(cccc4)C(C)(C)C)cc3
0.304659	S1C(=NC(c2cc(F)ccc2)=C1)NC(=O)c3ccc(Nc4c(cccc4)C(C)(C)C)cc3
0.304659	S1C(=NC(c2cc(F)ccc2)=C1)NC(=O)c3ccc(Nc4c(cccc4)C(C)(C)C)cc3
0.304659	S1C(=NC(c2cc(F)ccc2)=C1)NC(=O)c3ccc(Nc4c(cccc4)C(C)(C)C)cc3
0.304659	S1C(=NC(c2cc(F)ccc2)=C1)NC(=O)c3ccc(Nc4c(cccc4)C(C)(C)C)cc3
0.304659	S1C(=NC(c2cc(F)ccc2)=C1)NC(=O)c3ccc(Nc4c(cccc4)C(C)(C)C)cc3
0.304659	S1C(=NC(c2cc(F)ccc2)=C1)NC(=O)c3ccc(Nc4c(cccc4)C(C)(C)C)cc3
0.304659	S1C(=NC(c2cc(F)ccc2)=C1)NC(=O)c3ccc(Nc4c(cccc4)C(C)(C)C)cc3
0.304659	S1C(=NC(c2cc(F)ccc2)=C1)NC(=O)c3ccc(Nc4c(cccc4)C(C)(C)C)cc3
0.304659	S1C(=NC(c2cc(F)ccc2)=C1)NC(=O)c3ccc(Nc4c(cccc4)C(C)(C)C)cc3
0.304183	O=C(Nc1c(ccc(c1)C(=O)Nc2cc(ccc2)C(=O)C3CC3)C)c4cc5OCCOc5cc4
0.304183	O=C(Nc1c(ccc(c1)C(=O)Nc2cc(ccc2)C(=O)C3CC3)C)c4cc5OCCOc5cc4
0.304183	O=C(Nc1c(ccc(c1)C(=O)Nc2cc(ccc2)C(=O)C3CC3)C)c4cc5OCCOc5cc4
0.304183	O=C(Nc1c(ccc(c1)C(=O)Nc2cc(ccc2)C(=O)C3CC3)C)c4cc5OCCOc5cc4
0.304183	O=C(Nc1c(ccc(c1)C(=O)Nc2cc(ccc2)C(=O)C3CC3)C)c4cc5OCCOc5cc4
0.304183	O=C(Nc1c(ccc(c1)C(=O)Nc2cc(ccc2)C(=O)C3CC3)C)c4cc5OCCOc5cc4
0.304183	O=C(Nc1c(ccc(c1)C(=O)Nc2cc(ccc2)C(=O)C3CC3)C)c4cc5OCCOc5cc4
0.304183	O=C(Nc1c(ccc(c1)C(=O)Nc2cc(ccc2)C(=O)C3CC3)C)c4cc5OCCOc5cc4
0.304183	O=C(Nc1c(ccc(c1)C(=O)Nc2cc(ccc2)C(=O)C3CC3)C)c4cc5OCCOc5cc4
0.304183	O=C(Nc1c(ccc(c1)C(=O)Nc2cc(ccc2)C(=O)C3CC3)C)c4cc5OCCOc5cc4
0.304029	O=C(O)Cc1cc(NC(=O)c2cncc(c3c(cc(OC)cc3)C)c2)ccc1
0.304029	O=C(O)Cc1cc(NC(=O)c2cncc(c3c(cc(OC)cc3)C)c2)ccc1
0.304029	O=C(O)Cc1cc(NC(=O)c2cncc(c3c(cc(OC)cc3)C)c2)ccc1
0.304029	O=C(O)Cc1cc(NC(=O)c2cncc(c3c(cc(OC)cc3)C)c2)ccc1
0.304029	O=C(O)Cc1cc(NC(=O)c2cncc(c3c(cc(OC)cc3)C)c2)ccc1
0.304029	O=C(O)Cc1cc(NC(=O)c2cncc(c3c(cc(OC)cc3)C)c2)ccc1
0.304029	O=C(O)Cc1cc(NC(=O)c2cncc(c3c(cc(OC)cc3)C)c2)ccc1
0.304029	O=C(O)Cc1cc(NC(=O)c2cncc(c3c(cc(OC)cc3)C)c2)ccc1
0.304029	O=C(O)Cc1cc(NC(=O)c2cncc(c3c(cc(OC)cc3)C)c2)ccc1
0.304029	O=C(O)Cc1cc(NC(=O)c2cncc(c3c(cc(OC)cc3)C)c2)ccc1
0.304	Clc1ncc(cc1)C(=O)Nc2cc(OCC(F)F)c(cc2)C
0.304	Clc1ncc(cc1)C(=O)Nc2cc(OCC(F)F)c(cc2)C
0.304	Clc1ncc(cc1)C(=O)Nc2cc(OCC(F)F)c(cc2)C
0.304	Clc1ncc(cc1)C(=O)Nc2cc(OCC(F)F)c(cc2)C
0.303846	O=C(Nc1ccc(c2nc(ncc2)C)cc1)C=3C(=NNC3)CCC
0.303846	O=C(Nc1ccc(c2nc(ncc2)C)cc1)C=3C(=NNC3)CCC
0.303846	O=C(Nc1ccc(c2nc(ncc2)C)cc1)C=3C(=NNC3)CCC
0.303846	O=C(Nc1ccc(c2nc(ncc2)C)cc1)C=3C(=NNC3)CCC
0.303846	O=C(Nc1ccc(c2nc(ncc2)C)cc1)C=3C(=NNC3)CCC
0.303846	O=C(Nc1ccc(c2nc(ncc2)C)cc1)C=3C(=NNC3)CCC
0.303846	O=C(Nc1ccc(c2nc(ncc2)C)cc1)C=3C(=NNC3)CCC
0.303846	O=C(Nc1ccc(c2nc(ncc2)C)cc1)C=3C(=NNC3)CCC
0.303846	O=C(Nc1ccc(c2nc(ncc2)C)cc1)C=3C(=NNC3)CCC
0.303797	Clc1ccc(cc1)C(=O)Nc2c(OC)ccc(c3ccncc3)c2
0.303797	Clc1ccc(cc1)C(=O)Nc2c(OC)ccc(c3ccncc3)c2
0.303797	Clc1ccc(cc1)C(=O)Nc2c(OC)ccc(c3ccncc3)c2
0.303797	Clc1ccc(cc1)C(=O)Nc2c(OC)ccc(c3ccncc3)c2
0.303797	Clc1ccc(cc1)C(=O)Nc2c(OC)ccc(c3ccncc3)c2
0.303797	Clc1ccc(cc1)C(=O)Nc2c(OC)ccc(c3ccncc3)c2
0.303797	Clc1ccc(cc1)C(=O)Nc2c(OC)ccc(c3ccncc3)c2
0.303797	Clc1ccc(cc1)C(=O)Nc2c(OC)ccc(c3ccncc3)c2
0.303797	Clc1ccc(cc1)C(=O)Nc2c(OC)ccc(c3ccncc3)c2
0.303797	Clc1ccc(cc1)C(=O)Nc2c(OC)ccc(c3ccncc3)c2
0.303502	O=C(Nc1cc(c(OC)cc1)c2ccccc2)c3ncc(c4ccccc4)cc3
0.303502	O=C(Nc1cc(c(OC)cc1)c2ccccc2)c3ncc(c4ccccc4)cc3
0.303502	O=C(Nc1cc(c(OC)cc1)c2ccccc2)c3ncc(c4ccccc4)cc3
0.303502	O=C(Nc1cc(c(OC)cc1)c2ccccc2)c3ncc(c4ccccc4)cc3
0.303502	O=C(Nc1cc(c(OC)cc1)c2ccccc2)c3ncc(c4ccccc4)cc3
0.303502	O=C(Nc1cc(c(OC)cc1)c2ccccc2)c3ncc(c4ccccc4)cc3
0.303502	O=C(Nc1cc(c(OC)cc1)c2ccccc2)c3ncc(c4ccccc4)cc3
0.303502	O=C(Nc1cc(c(OC)cc1)c2ccccc2)c3ncc(c4ccccc4)cc3
0.303502	O=C(Nc1cc(c(OC)cc1)c2ccccc2)c3ncc(c4ccccc4)cc3
0.303502	O=C(Nc1cc(c(OC)cc1)c2ccccc2)c3ncc(c4ccccc4)cc3
0.303333	Ic1c(Nc2nc(Cl)ccc2C(=O)Nc3cc(c(N4CCSCC4)cc3)C)cccc1
0.303333	Ic1c(Nc2nc(Cl)ccc2C(=O)Nc3cc(c(N4CCSCC4)cc3)C)cccc1
0.303333	Ic1c(Nc2nc(Cl)ccc2C(=O)Nc3cc(c(N4CCSCC4)cc3)C)cccc1
0.303333	Ic1c(Nc2nc(Cl)ccc2C(=O)Nc3cc(c(N4CCSCC4)cc3)C)cccc1
0.303333	Ic1c(Nc2nc(Cl)ccc2C(=O)Nc3cc(c(N4CCSCC4)cc3)C)cccc1
0.303333	Ic1c(Nc2nc(Cl)ccc2C(=O)Nc3cc(c(N4CCSCC4)cc3)C)cccc1
0.303333	Ic1c(Nc2nc(Cl)ccc2C(=O)Nc3cc(c(N4CCSCC4)cc3)C)cccc1
0.303333	Ic1c(Nc2nc(Cl)ccc2C(=O)Nc3cc(c(N4CCSCC4)cc3)C)cccc1
0.303333	Ic1c(Nc2nc(Cl)ccc2C(=O)Nc3cc(c(N4CCSCC4)cc3)C)cccc1
0.303333	Ic1c(Nc2nc(Cl)ccc2C(=O)Nc3cc(c(N4CCSCC4)cc3)C)cccc1
0.303226	S1C(=NC(c2ccc(NC(=O)C(C)(C)C)cc2)=C1)NC(=O)c3cc4c(cc3)C(=O)N(C4=O)Cc5ccncc5
0.303226	S1C(=NC(c2ccc(NC(=O)C(C)(C)C)cc2)=C1)NC(=O)c3cc4c(cc3)C(=O)N(C4=O)Cc5ccncc5
0.303226	S1C(=NC(c2ccc(NC(=O)C(C)(C)C)cc2)=C1)NC(=O)c3cc4c(cc3)C(=O)N(C4=O)Cc5ccncc5
0.303226	S1C(=NC(c2ccc(NC(=O)C(C)(C)C)cc2)=C1)NC(=O)c3cc4c(cc3)C(=O)N(C4=O)Cc5ccncc5
0.303226	S1C(=NC(c2ccc(NC(=O)C(C)(C)C)cc2)=C1)NC(=O)c3cc4c(cc3)C(=O)N(C4=O)Cc5ccncc5
0.303226	S1C(=NC(c2ccc(NC(=O)C(C)(C)C)cc2)=C1)NC(=O)c3cc4c(cc3)C(=O)N(C4=O)Cc5ccncc5
0.303226	S1C(=NC(c2ccc(NC(=O)C(C)(C)C)cc2)=C1)NC(=O)c3cc4c(cc3)C(=O)N(C4=O)Cc5ccncc5
0.303226	S1C(=NC(c2ccc(NC(=O)C(C)(C)C)cc2)=C1)NC(=O)c3cc4c(cc3)C(=O)N(C4=O)Cc5ccncc5
0.303226	S1C(=NC(c2ccc(NC(=O)C(C)(C)C)cc2)=C1)NC(=O)c3cc4c(cc3)C(=O)N(C4=O)Cc5ccncc5
0.303226	S1C(=NC(c2ccc(NC(=O)C(C)(C)C)cc2)=C1)NC(=O)c3cc4c(cc3)C(=O)N(C4=O)Cc5ccncc5
0.303136	Ic1c(Nc2nc(Cl)ccc2C(=O)Nc3cc(ccc3)C(=O)Nc4ncc(Cl)cc4)cccc1
0.303136	Ic1c(Nc2nc(Cl)ccc2C(=O)Nc3cc(ccc3)C(=O)Nc4ncc(Cl)cc4)cccc1
0.303136	Ic1c(Nc2nc(Cl)ccc2C(=O)Nc3cc(ccc3)C(=O)Nc4ncc(Cl)cc4)cccc1
0.303136	Ic1c(Nc2nc(Cl)ccc2C(=O)Nc3cc(ccc3)C(=O)Nc4ncc(Cl)cc4)cccc1
0.303136	Ic1c(Nc2nc(Cl)ccc2C(=O)Nc3cc(ccc3)C(=O)Nc4ncc(Cl)cc4)cccc1
0.303136	Ic1c(Nc2nc(Cl)ccc2C(=O)Nc3cc(ccc3)C(=O)Nc4ncc(Cl)cc4)cccc1
0.303136	Ic1c(Nc2nc(Cl)ccc2C(=O)Nc3cc(ccc3)C(=O)Nc4ncc(Cl)cc4)cccc1
0.303136	Ic1c(Nc2nc(Cl)ccc2C(=O)Nc3cc(ccc3)C(=O)Nc4ncc(Cl)cc4)cccc1
0.303136	Ic1c(Nc2nc(Cl)ccc2C(=O)Nc3cc(ccc3)C(=O)Nc4ncc(Cl)cc4)cccc1
0.303136	Ic1c(Nc2nc(Cl)ccc2C(=O)Nc3cc(ccc3)C(=O)Nc4ncc(Cl)cc4)cccc1
0.301818	Brc1cc(NC(=O)c2cnc(Oc3ccc(Oc4ccccc4)cc3)cc2)c(N5CCN(CC5)C)cc1
0.301818	Brc1cc(NC(=O)c2cnc(Oc3ccc(Oc4ccccc4)cc3)cc2)c(N5CCN(CC5)C)cc1
0.301818	Brc1cc(NC(=O)c2cnc(Oc3ccc(Oc4ccccc4)cc3)cc2)c(N5CCN(CC5)C)cc1
0.301818	Brc1cc(NC(=O)c2cnc(Oc3ccc(Oc4ccccc4)cc3)cc2)c(N5CCN(CC5)C)cc1
0.301818	Brc1cc(NC(=O)c2cnc(Oc3ccc(Oc4ccccc4)cc3)cc2)c(N5CCN(CC5)C)cc1
0.301818	Brc1cc(NC(=O)c2cnc(Oc3ccc(Oc4ccccc4)cc3)cc2)c(N5CCN(CC5)C)cc1
0.301818	Brc1cc(NC(=O)c2cnc(Oc3ccc(Oc4ccccc4)cc3)cc2)c(N5CCN(CC5)C)cc1
0.301818	Brc1cc(NC(=O)c2cnc(Oc3ccc(Oc4ccccc4)cc3)cc2)c(N5CCN(CC5)C)cc1
0.301818	Brc1cc(NC(=O)c2cnc(Oc3ccc(Oc4ccccc4)cc3)cc2)c(N5CCN(CC5)C)cc1
0.301818	Brc1cc(NC(=O)c2cnc(Oc3ccc(Oc4ccccc4)cc3)cc2)c(N5CCN(CC5)C)cc1
0.301255	Clc1cc(NC(=O)c2ccc(Cl)cc2)c(N3CCN(CC3)C)cc1
0.301255	Clc1cc(NC(=O)c2ccc(Cl)cc2)c(N3CCN(CC3)C)cc1
0.301255	Clc1cc(NC(=O)c2ccc(Cl)cc2)c(N3CCN(CC3)C)cc1
0.301255	Clc1cc(NC(=O)c2ccc(Cl)cc2)c(N3CCN(CC3)C)cc1
0.301255	Clc1cc(NC(=O)c2ccc(Cl)cc2)c(N3CCN(CC3)C)cc1
0.301255	Clc1cc(NC(=O)c2ccc(Cl)cc2)c(N3CCN(CC3)C)cc1
0.301255	Clc1cc(NC(=O)c2ccc(Cl)cc2)c(N3CCN(CC3)C)cc1
0.301255	Clc1cc(NC(=O)c2ccc(Cl)cc2)c(N3CCN(CC3)C)cc1
0.301255	Clc1cc(NC(=O)c2ccc(Cl)cc2)c(N3CCN(CC3)C)cc1
0.301075	S1C(=NC(c2ccc(NC(=O)C(C)(C)C)cc2)=C1)NC(=O)c3ccc(Nc4c(cccc4)C(C)(C)C)cc3
0.301075	S1C(=NC(c2ccc(NC(=O)C(C)(C)C)cc2)=C1)NC(=O)c3ccc(Nc4c(cccc4)C(C)(C)C)cc3
0.301075	S1C(=NC(c2ccc(NC(=O)C(C)(C)C)cc2)=C1)NC(=O)c3ccc(Nc4c(cccc4)C(C)(C)C)cc3
0.301075	S1C(=NC(c2ccc(NC(=O)C(C)(C)C)cc2)=C1)NC(=O)c3ccc(Nc4c(cccc4)C(C)(C)C)cc3
0.301075	S1C(=NC(c2ccc(NC(=O)C(C)(C)C)cc2)=C1)NC(=O)c3ccc(Nc4c(cccc4)C(C)(C)C)cc3
0.301075	S1C(=NC(c2ccc(NC(=O)C(C)(C)C)cc2)=C1)NC(=O)c3ccc(Nc4c(cccc4)C(C)(C)C)cc3
0.301075	S1C(=NC(c2ccc(NC(=O)C(C)(C)C)cc2)=C1)NC(=O)c3ccc(Nc4c(cccc4)C(C)(C)C)cc3
0.301075	S1C(=NC(c2ccc(NC(=O)C(C)(C)C)cc2)=C1)NC(=O)c3ccc(Nc4c(cccc4)C(C)(C)C)cc3
0.301075	S1C(=NC(c2ccc(NC(=O)C(C)(C)C)cc2)=C1)NC(=O)c3ccc(Nc4c(cccc4)C(C)(C)C)cc3
0.301075	S1C(=NC(c2ccc(NC(=O)C(C)(C)C)cc2)=C1)NC(=O)c3ccc(Nc4c(cccc4)C(C)(C)C)cc3
0.301003	S(=O)(=O)(NCc1ccc(cc1)C(=O)Nc2nc(c3cc4c(OCC4)cc3)ccc2)c5ccccc5
0.301003	S(=O)(=O)(NCc1ccc(cc1)C(=O)Nc2nc(c3cc4c(OCC4)cc3)ccc2)c5ccccc5
0.301003	S(=O)(=O)(NCc1ccc(cc1)C(=O)Nc2nc(c3cc4c(OCC4)cc3)ccc2)c5ccccc5
0.301003	S(=O)(=O)(NCc1ccc(cc1)C(=O)Nc2nc(c3cc4c(OCC4)cc3)ccc2)c5ccccc5
0.301003	S(=O)(=O)(NCc1ccc(cc1)C(=O)Nc2nc(c3cc4c(OCC4)cc3)ccc2)c5ccccc5
0.301003	S(=O)(=O)(NCc1ccc(cc1)C(=O)Nc2nc(c3cc4c(OCC4)cc3)ccc2)c5ccccc5
0.301003	S(=O)(=O)(NCc1ccc(cc1)C(=O)Nc2nc(c3cc4c(OCC4)cc3)ccc2)c5ccccc5
0.301003	S(=O)(=O)(NCc1ccc(cc1)C(=O)Nc2nc(c3cc4c(OCC4)cc3)ccc2)c5ccccc5
0.301003	S(=O)(=O)(NCc1ccc(cc1)C(=O)Nc2nc(c3cc4c(OCC4)cc3)ccc2)c5ccccc5
0.301003	S(=O)(=O)(NCc1ccc(cc1)C(=O)Nc2nc(c3cc4c(OCC4)cc3)ccc2)c5ccccc5
0.300781	S(=O)(=O)(Cc1ccc(cc1)C(=O)Nc2cc(c(OC)cc2)c3ccccc3)C
0.300781	S(=O)(=O)(Cc1ccc(cc1)C(=O)Nc2cc(c(OC)cc2)c3ccccc3)C
0.300781	S(=O)(=O)(Cc1ccc(cc1)C(=O)Nc2cc(c(OC)cc2)c3ccccc3)C
0.300781	S(=O)(=O)(Cc1ccc(cc1)C(=O)Nc2cc(c(OC)cc2)c3ccccc3)C
0.300781	S(=O)(=O)(Cc1ccc(cc1)C(=O)Nc2cc(c(OC)cc2)c3ccccc3)C
0.300781	S(=O)(=O)(Cc1ccc(cc1)C(=O)Nc2cc(c(OC)cc2)c3ccccc3)C
0.300781	S(=O)(=O)(Cc1ccc(cc1)C(=O)Nc2cc(c(OC)cc2)c3ccccc3)C
0.300781	S(=O)(=O)(Cc1ccc(cc1)C(=O)Nc2cc(c(OC)cc2)c3ccccc3)C
0.300781	S(=O)(=O)(Cc1ccc(cc1)C(=O)Nc2cc(c(OC)cc2)c3ccccc3)C
0.300781	S(=O)(=O)(Cc1ccc(cc1)C(=O)Nc2cc(c(OC)cc2)c3ccccc3)C
0.300412	FC(F)(F)c1nc(ncc1)Nc2cc(c(cc2)C)C=O
0.300412	FC(F)(F)c1nc(ncc1)Nc2cc(c(cc2)C)C=O
0.300412	FC(F)(F)c1nc(ncc1)Nc2cc(c(cc2)C)C=O
0.300412	FC(F)(F)c1nc(ncc1)Nc2cc(c(cc2)C)C=O
0.300412	FC(F)(F)c1nc(ncc1)Nc2cc(c(cc2)C)C=O
0.300412	FC(F)(F)c1nc(ncc1)Nc2cc(c(cc2)C)C=O
0.300412	FC(F)(F)c1nc(ncc1)Nc2cc(c(cc2)C)C=O
0.300412	FC(F)(F)c1nc(ncc1)Nc2cc(c(cc2)C)C=O
0.300412	FC(F)(F)c1nc(ncc1)Nc2cc(c(cc2)C)C=O
0.300412	FC(F)(F)c1nc(ncc1)Nc2cc(c(cc2)C)C=O
0.300353	O=C(Nc1cc(ccc1)C2=NC=CN2CC)c3cc(c(cc3)C)C(C)(C)C
0.300353	O=C(Nc1cc(ccc1)C2=NC=CN2CC)c3cc(c(cc3)C)C(C)(C)C
0.300353	O=C(Nc1cc(ccc1)C2=NC=CN2CC)c3cc(c(cc3)C)C(C)(C)C
0.300353	O=C(Nc1cc(ccc1)C2=NC=CN2CC)c3cc(c(cc3)C)C(C)(C)C
0.300353	O=C(Nc1cc(ccc1)C2=NC=CN2CC)c3cc(c(cc3)C)C(C)(C)C
0.300353	O=C(Nc1cc(ccc1)C2=NC=CN2CC)c3cc(c(cc3)C)C(C)(C)C
0.300353	O=C(Nc1cc(ccc1)C2=NC=CN2CC)c3cc(c(cc3)C)C(C)(C)C
0.300353	O=C(Nc1cc(ccc1)C2=NC=CN2CC)c3cc(c(cc3)C)C(C)(C)C
0.300353	O=C(Nc1cc(ccc1)C2=NC=CN2CC)c3cc(c(cc3)C)C(C)(C)C
0.300353	O=C(Nc1cc(ccc1)C2=NC=CN2CC)c3cc(c(cc3)C)C(C)(C)C
0.298305	Ic1c(Nc2nc(Cl)ccc2C(=O)NC=3NN=C(c4ccc(cc4)CCC)C3)cccc1
0.298305	Ic1c(Nc2nc(Cl)ccc2C(=O)NC=3NN=C(c4ccc(cc4)CCC)C3)cccc1
0.298305	Ic1c(Nc2nc(Cl)ccc2C(=O)NC=3NN=C(c4ccc(cc4)CCC)C3)cccc1
0.298305	Ic1c(Nc2nc(Cl)ccc2C(=O)NC=3NN=C(c4ccc(cc4)CCC)C3)cccc1
0.298305	Ic1c(Nc2nc(Cl)ccc2C(=O)NC=3NN=C(c4ccc(cc4)CCC)C3)cccc1
0.298305	Ic1c(Nc2nc(Cl)ccc2C(=O)NC=3NN=C(c4ccc(cc4)CCC)C3)cccc1
0.298305	Ic1c(Nc2nc(Cl)ccc2C(=O)NC=3NN=C(c4ccc(cc4)CCC)C3)cccc1
0.298305	Ic1c(Nc2nc(Cl)ccc2C(=O)NC=3NN=C(c4ccc(cc4)CCC)C3)cccc1
0.298305	Ic1c(Nc2nc(Cl)ccc2C(=O)NC=3NN=C(c4ccc(cc4)CCC)C3)cccc1
0.298305	Ic1c(Nc2nc(Cl)ccc2C(=O)NC=3NN=C(c4ccc(cc4)CCC)C3)cccc1
0.298246	S(=O)(=O)(N)Cc1cc(c(NC(=O)c2c(F)cc(NC=3SC=CN3)cc2)cc1)C
0.298246	S(=O)(=O)(N)Cc1cc(c(NC(=O)c2c(F)cc(NC=3SC=CN3)cc2)cc1)C
0.298246	S(=O)(=O)(N)Cc1cc(c(NC(=O)c2c(F)cc(NC=3SC=CN3)cc2)cc1)C
0.298246	S(=O)(=O)(N)Cc1cc(c(NC(=O)c2c(F)cc(NC=3SC=CN3)cc2)cc1)C
0.298246	S(=O)(=O)(N)Cc1cc(c(NC(=O)c2c(F)cc(NC=3SC=CN3)cc2)cc1)C
0.298246	S(=O)(=O)(N)Cc1cc(c(NC(=O)c2c(F)cc(NC=3SC=CN3)cc2)cc1)C
0.298246	S(=O)(=O)(N)Cc1cc(c(NC(=O)c2c(F)cc(NC=3SC=CN3)cc2)cc1)C
0.298246	S(=O)(=O)(N)Cc1cc(c(NC(=O)c2c(F)cc(NC=3SC=CN3)cc2)cc1)C
0.298246	S(=O)(=O)(N)Cc1cc(c(NC(=O)c2c(F)cc(NC=3SC=CN3)cc2)cc1)C
0.298246	S(=O)(=O)(N)Cc1cc(c(NC(=O)c2c(F)cc(NC=3SC=CN3)cc2)cc1)C
0.297794	Brc1cc(NC(=O)c2cc(c(cc2)C)C(C)(C)C)c(N3CCN(CC3)C)cc1
0.297794	Brc1cc(NC(=O)c2cc(c(cc2)C)C(C)(C)C)c(N3CCN(CC3)C)cc1
0.297794	Brc1cc(NC(=O)c2cc(c(cc2)C)C(C)(C)C)c(N3CCN(CC3)C)cc1
0.297794	Brc1cc(NC(=O)c2cc(c(cc2)C)C(C)(C)C)c(N3CCN(CC3)C)cc1
0.297794	Brc1cc(NC(=O)c2cc(c(cc2)C)C(C)(C)C)c(N3CCN(CC3)C)cc1
0.297794	Brc1cc(NC(=O)c2cc(c(cc2)C)C(C)(C)C)c(N3CCN(CC3)C)cc1
0.297794	Brc1cc(NC(=O)c2cc(c(cc2)C)C(C)(C)C)c(N3CCN(CC3)C)cc1
0.297794	Brc1cc(NC(=O)c2cc(c(cc2)C)C(C)(C)C)c(N3CCN(CC3)C)cc1
0.297794	Brc1cc(NC(=O)c2cc(c(cc2)C)C(C)(C)C)c(N3CCN(CC3)C)cc1
0.297794	Brc1cc(NC(=O)c2cc(c(cc2)C)C(C)(C)C)c(N3CCN(CC3)C)cc1
0.297203	S1C(=NC(c2ccc(NC(=O)C(C)(C)C)cc2)=C1)NC(=O)c3c(F)cc(c4cc(c(cc4)C)C)cc3
0.296992	O=C(Nc1c(c(ccc1)COC(C)C)C)c2cnc(c3ccccc3)cc2
0.296992	O=C(Nc1c(ccc(c1)C(=O)Nc2cc(OCC)c(cc2)C)C)c3cc4OCCOc4cc3
0.296875	O=C(O)Cc1c(NC(=O)c2ccc(cc2)CN3CCC(CO)CC3)cccc1
0.296875	O=C(O)Cc1c(NC(=O)c2ccc(cc2)CN3CCC(CO)CC3)cccc1
0.296875	O=C(O)Cc1c(NC(=O)c2ccc(cc2)CN3CCC(CO)CC3)cccc1
0.296875	O=C(O)Cc1c(NC(=O)c2ccc(cc2)CN3CCC(CO)CC3)cccc1
0.296875	O=C(O)Cc1c(NC(=O)c2ccc(cc2)CN3CCC(CO)CC3)cccc1
0.296875	O=C(O)Cc1c(NC(=O)c2ccc(cc2)CN3CCC(CO)CC3)cccc1
0.296875	O=C(O)Cc1c(NC(=O)c2ccc(cc2)CN3CCC(CO)CC3)cccc1
0.296875	O=C(O)Cc1c(NC(=O)c2ccc(cc2)CN3CCC(CO)CC3)cccc1
0.296875	O=C(O)Cc1c(NC(=O)c2ccc(cc2)CN3CCC(CO)CC3)cccc1
0.296875	O=C(O)Cc1c(NC(=O)c2ccc(cc2)CN3CCC(CO)CC3)cccc1
0.296167	S1C(=NC(c2cc(ccc2)C)=C1)NC(=O)c3cncc(c4c(cc(OC)cc4)C)c3
0.296167	S1C(=NC(c2cc(ccc2)C)=C1)NC(=O)c3cncc(c4c(cc(OC)cc4)C)c3
0.296167	S1C(=NC(c2cc(ccc2)C)=C1)NC(=O)c3cncc(c4c(cc(OC)cc4)C)c3
0.296167	S1C(=NC(c2cc(ccc2)C)=C1)NC(=O)c3cncc(c4c(cc(OC)cc4)C)c3
0.296167	S1C(=NC(c2cc(ccc2)C)=C1)NC(=O)c3cncc(c4c(cc(OC)cc4)C)c3
0.296167	S1C(=NC(c2cc(ccc2)C)=C1)NC(=O)c3cncc(c4c(cc(OC)cc4)C)c3
0.296167	S1C(=NC(c2cc(ccc2)C)=C1)NC(=O)c3cncc(c4c(cc(OC)cc4)C)c3
0.296167	S1C(=NC(c2cc(ccc2)C)=C1)NC(=O)c3cncc(c4c(cc(OC)cc4)C)c3
0.296167	S1C(=NC(c2cc(ccc2)C)=C1)NC(=O)c3cncc(c4c(cc(OC)cc4)C)c3
0.296167	S1C(=NC(c2cc(ccc2)C)=C1)NC(=O)c3cncc(c4c(cc(OC)cc4)C)c3
0.296	S=C(NN=Cc1cc(NC(=O)c2ccc(cc2)C)ccc1)Nc3c(cccc3)C
0.296	S=C(NN=Cc1cc(NC(=O)c2ccc(cc2)C)ccc1)Nc3c(cccc3)C
0.296	S=C(NN=Cc1cc(NC(=O)c2ccc(cc2)C)ccc1)Nc3c(cccc3)C
0.296	S=C(NN=Cc1cc(NC(=O)c2ccc(cc2)C)ccc1)Nc3c(cccc3)C
0.296	S=C(NN=Cc1cc(NC(=O)c2ccc(cc2)C)ccc1)Nc3c(cccc3)C
0.296	S=C(NN=Cc1cc(NC(=O)c2ccc(cc2)C)ccc1)Nc3c(cccc3)C
0.296	S=C(NN=Cc1cc(NC(=O)c2ccc(cc2)C)ccc1)Nc3c(cccc3)C
0.296	S=C(NN=Cc1cc(NC(=O)c2ccc(cc2)C)ccc1)Nc3c(cccc3)C
0.296	S=C(NN=Cc1cc(NC(=O)c2ccc(cc2)C)ccc1)Nc3c(cccc3)C
0.296	S=C(NN=Cc1cc(NC(=O)c2ccc(cc2)C)ccc1)Nc3c(cccc3)C
0.29572	O=C(Nc1ccc(cc1)CN2CCC(CC2)C)c3c(O)ccc(NC(=O)CC)c3
0.29562	Fc1cc(NC(=O)C2=COC=C2)c(cc1)C(=O)Nc3nc(ncc3)CCC
0.29562	Fc1cc(NC(=O)C2=COC=C2)c(cc1)C(=O)Nc3nc(ncc3)CCC
0.29562	Fc1cc(NC(=O)C2=COC=C2)c(cc1)C(=O)Nc3nc(ncc3)CCC
0.29562	Fc1cc(NC(=O)C2=COC=C2)c(cc1)C(=O)Nc3nc(ncc3)CCC
0.29562	Fc1cc(NC(=O)C2=COC=C2)c(cc1)C(=O)Nc3nc(ncc3)CCC
0.29562	Fc1cc(NC(=O)C2=COC=C2)c(cc1)C(=O)Nc3nc(ncc3)CCC
0.29562	Fc1cc(NC(=O)C2=COC=C2)c(cc1)C(=O)Nc3nc(ncc3)CCC
0.29562	Fc1cc(NC(=O)C2=COC=C2)c(cc1)C(=O)Nc3nc(ncc3)CCC
0.29562	Fc1cc(NC(=O)C2=COC=C2)c(cc1)C(=O)Nc3nc(ncc3)CCC
0.29562	Fc1cc(NC(=O)C2=COC=C2)c(cc1)C(=O)Nc3nc(ncc3)CCC
0.295203	[O-][N+](=O)C1=NNC=C1C(=O)Nc2nc(c3cnccc3)ccc2
0.295203	[O-][N+](=O)C1=NNC=C1C(=O)Nc2nc(c3cnccc3)ccc2
0.295203	[O-][N+](=O)C1=NNC=C1C(=O)Nc2nc(c3cnccc3)ccc2
0.295203	[O-][N+](=O)C1=NNC=C1C(=O)Nc2nc(c3cnccc3)ccc2
0.295203	[O-][N+](=O)C1=NNC=C1C(=O)Nc2nc(c3cnccc3)ccc2
0.295203	[O-][N+](=O)C1=NNC=C1C(=O)Nc2nc(c3cnccc3)ccc2
0.295203	[O-][N+](=O)C1=NNC=C1C(=O)Nc2nc(c3cnccc3)ccc2
0.295203	[O-][N+](=O)C1=NNC=C1C(=O)Nc2nc(c3cnccc3)ccc2
0.295203	[O-][N+](=O)C1=NNC=C1C(=O)Nc2nc(c3cnccc3)ccc2
0.295203	[O-][N+](=O)C1=NNC=C1C(=O)Nc2nc(c3cnccc3)ccc2
0.295139	Clc1c(Cl)cccc1Nc2c(cccc2)C(=O)NC3=NC(c4ccc([N+]([O-])=O)cc4)=CN3
0.295139	Clc1c(Cl)cccc1Nc2c(cccc2)C(=O)NC3=NC(c4ccc([N+]([O-])=O)cc4)=CN3
0.295139	Clc1c(Cl)cccc1Nc2c(cccc2)C(=O)NC3=NC(c4ccc([N+]([O-])=O)cc4)=CN3
0.295139	Clc1c(Cl)cccc1Nc2c(cccc2)C(=O)NC3=NC(c4ccc([N+]([O-])=O)cc4)=CN3
0.295139	Clc1c(Cl)cccc1Nc2c(cccc2)C(=O)NC3=NC(c4ccc([N+]([O-])=O)cc4)=CN3
0.295139	Clc1c(Cl)cccc1Nc2c(cccc2)C(=O)NC3=NC(c4ccc([N+]([O-])=O)cc4)=CN3
0.295139	Clc1c(Cl)cccc1Nc2c(cccc2)C(=O)NC3=NC(c4ccc([N+]([O-])=O)cc4)=CN3
0.295139	Clc1c(Cl)cccc1Nc2c(cccc2)C(=O)NC3=NC(c4ccc([N+]([O-])=O)cc4)=CN3
0.295139	Clc1c(Cl)cccc1Nc2c(cccc2)C(=O)NC3=NC(c4ccc([N+]([O-])=O)cc4)=CN3
0.295139	Clc1c(Cl)cccc1Nc2c(cccc2)C(=O)NC3=NC(c4ccc([N+]([O-])=O)cc4)=CN3
0.294118	S1C(=NC=C1Cc2cc(ccc2)C(=O)Nc3ncc(cc3)CN4CCOCC4)C
0.294118	S1C(=NC=C1Cc2cc(ccc2)C(=O)Nc3ncc(cc3)CN4CCOCC4)C
0.294118	S1C(=NC=C1Cc2cc(ccc2)C(=O)Nc3ncc(cc3)CN4CCOCC4)C
0.294118	S1C(=NC=C1Cc2cc(ccc2)C(=O)Nc3ncc(cc3)CN4CCOCC4)C
0.294118	S1C(=NC=C1Cc2cc(ccc2)C(=O)Nc3ncc(cc3)CN4CCOCC4)C
0.294118	S1C(=NC=C1Cc2cc(ccc2)C(=O)Nc3ncc(cc3)CN4CCOCC4)C
0.294118	S1C(=NC=C1Cc2cc(ccc2)C(=O)Nc3ncc(cc3)CN4CCOCC4)C
0.294118	S1C(=NC=C1Cc2cc(ccc2)C(=O)Nc3ncc(cc3)CN4CCOCC4)C
0.294118	S1C(=NC=C1Cc2cc(ccc2)C(=O)Nc3ncc(cc3)CN4CCOCC4)C
0.294118	S1C(=NC=C1Cc2cc(ccc2)C(=O)Nc3ncc(cc3)CN4CCOCC4)C
0.293919	Ic1c(Nc2nc(Cl)ccc2C(=O)Nc3c(cc(cc3)CS(=O)(=O)N)C)cccc1
0.293919	Ic1c(Nc2nc(Cl)ccc2C(=O)Nc3c(cc(cc3)CS(=O)(=O)N)C)cccc1
0.293919	Ic1c(Nc2nc(Cl)ccc2C(=O)Nc3c(cc(cc3)CS(=O)(=O)N)C)cccc1
0.293919	Ic1c(Nc2nc(Cl)ccc2C(=O)Nc3c(cc(cc3)CS(=O)(=O)N)C)cccc1
0.293919	Ic1c(Nc2nc(Cl)ccc2C(=O)Nc3c(cc(cc3)CS(=O)(=O)N)C)cccc1
0.293919	Ic1c(Nc2nc(Cl)ccc2C(=O)Nc3c(cc(cc3)CS(=O)(=O)N)C)cccc1
0.293919	Ic1c(Nc2nc(Cl)ccc2C(=O)Nc3c(cc(cc3)CS(=O)(=O)N)C)cccc1
0.293919	Ic1c(Nc2nc(Cl)ccc2C(=O)Nc3c(cc(cc3)CS(=O)(=O)N)C)cccc1
0.293919	Ic1c(Nc2nc(Cl)ccc2C(=O)Nc3c(cc(cc3)CS(=O)(=O)N)C)cccc1
0.293919	Ic1c(Nc2nc(Cl)ccc2C(=O)Nc3c(cc(cc3)CS(=O)(=O)N)C)cccc1
0.293893	S1C(C(=O)Nc2nc(c3cnccc3)ccc2)=C(c4ccccc4)C=C1
0.293893	S1C(C(=O)Nc2nc(c3cnccc3)ccc2)=C(c4ccccc4)C=C1
0.293893	S1C(C(=O)Nc2nc(c3cnccc3)ccc2)=C(c4ccccc4)C=C1
0.293893	S1C(C(=O)Nc2nc(c3cnccc3)ccc2)=C(c4ccccc4)C=C1
0.293893	S1C(C(=O)Nc2nc(c3cnccc3)ccc2)=C(c4ccccc4)C=C1
0.293893	S1C(C(=O)Nc2nc(c3cnccc3)ccc2)=C(c4ccccc4)C=C1
0.293893	S1C(C(=O)Nc2nc(c3cnccc3)ccc2)=C(c4ccccc4)C=C1
0.29386	Clc1c(NC(=O)c2ccncc2)ccc(NC(=O)C)c1
0.29368	Fc1cc(ccc1)C(=O)Nc2cc(ccc2)CNC(=O)C(=O)Nc3cc(c(NC(=O)C)cc3)C
0.29368	Fc1cc(ccc1)C(=O)Nc2cc(ccc2)CNC(=O)C(=O)Nc3cc(c(NC(=O)C)cc3)C
0.29368	Fc1cc(ccc1)C(=O)Nc2cc(ccc2)CNC(=O)C(=O)Nc3cc(c(NC(=O)C)cc3)C
0.29368	Fc1cc(ccc1)C(=O)Nc2cc(ccc2)CNC(=O)C(=O)Nc3cc(c(NC(=O)C)cc3)C
0.29368	Fc1cc(ccc1)C(=O)Nc2cc(ccc2)CNC(=O)C(=O)Nc3cc(c(NC(=O)C)cc3)C
0.29368	Fc1cc(ccc1)C(=O)Nc2cc(ccc2)CNC(=O)C(=O)Nc3cc(c(NC(=O)C)cc3)C
0.29368	Fc1cc(ccc1)C(=O)Nc2cc(ccc2)CNC(=O)C(=O)Nc3cc(c(NC(=O)C)cc3)C
0.29368	Fc1cc(ccc1)C(=O)Nc2cc(ccc2)CNC(=O)C(=O)Nc3cc(c(NC(=O)C)cc3)C
0.29368	Fc1cc(ccc1)C(=O)Nc2cc(ccc2)CNC(=O)C(=O)Nc3cc(c(NC(=O)C)cc3)C
0.29368	Fc1cc(ccc1)C(=O)Nc2cc(ccc2)CNC(=O)C(=O)Nc3cc(c(NC(=O)C)cc3)C
0.293617	Clc1ccc(cc1)C(=O)Nc2cc(OCC(F)F)c(cc2)C
0.293617	Clc1ccc(cc1)C(=O)Nc2cc(OCC(F)F)c(cc2)C
0.293617	Clc1ccc(cc1)C(=O)Nc2cc(OCC(F)F)c(cc2)C
0.293617	Clc1ccc(cc1)C(=O)Nc2cc(OCC(F)F)c(cc2)C
0.293617	Clc1ccc(cc1)C(=O)Nc2cc(OCC(F)F)c(cc2)C
0.293617	Clc1ccc(cc1)C(=O)Nc2cc(OCC(F)F)c(cc2)C
0.293617	Clc1ccc(cc1)C(=O)Nc2cc(OCC(F)F)c(cc2)C
0.293617	Clc1ccc(cc1)C(=O)Nc2cc(OCC(F)F)c(cc2)C
0.293617	Clc1ccc(cc1)C(=O)Nc2cc(OCC(F)F)c(cc2)C
0.293617	Clc1ccc(cc1)C(=O)Nc2cc(OCC(F)F)c(cc2)C
0.293478	Clc1ccc(cc1)C=2N=C(OC2)NC(=O)c3c(cccc3)CN4CCOCC4
0.293478	Clc1ccc(cc1)C=2N=C(OC2)NC(=O)c3c(cccc3)CN4CCOCC4
0.293478	Clc1ccc(cc1)C=2N=C(OC2)NC(=O)c3c(cccc3)CN4CCOCC4
0.293478	Clc1ccc(cc1)C=2N=C(OC2)NC(=O)c3c(cccc3)CN4CCOCC4
0.293478	Clc1ccc(cc1)C=2N=C(OC2)NC(=O)c3c(cccc3)CN4CCOCC4
0.293478	Clc1ccc(cc1)C=2N=C(OC2)NC(=O)c3c(cccc3)CN4CCOCC4
0.293478	Clc1ccc(cc1)C=2N=C(OC2)NC(=O)c3c(cccc3)CN4CCOCC4
0.293478	Clc1ccc(cc1)C=2N=C(OC2)NC(=O)c3c(cccc3)CN4CCOCC4
0.293478	Clc1ccc(cc1)C=2N=C(OC2)NC(=O)c3c(cccc3)CN4CCOCC4
0.293478	Clc1ccc(cc1)C=2N=C(OC2)NC(=O)c3c(cccc3)CN4CCOCC4
0.293436	O=C(Nc1c(ccc(c1)C(=O)C)C)c2c(O)ccc(NC(=O)CC)c2
0.293436	O=C(Nc1c(ccc(c1)C(=O)C)C)c2c(O)ccc(NC(=O)CC)c2
0.293436	O=C(Nc1c(ccc(c1)C(=O)C)C)c2c(O)ccc(NC(=O)CC)c2
0.293436	O=C(Nc1c(ccc(c1)C(=O)C)C)c2c(O)ccc(NC(=O)CC)c2
0.293436	O=C(Nc1c(ccc(c1)C(=O)C)C)c2c(O)ccc(NC(=O)CC)c2
0.293436	O=C(Nc1c(ccc(c1)C(=O)C)C)c2c(O)ccc(NC(=O)CC)c2
0.293436	O=C(Nc1c(ccc(c1)C(=O)C)C)c2c(O)ccc(NC(=O)CC)c2
0.293436	O=C(Nc1c(ccc(c1)C(=O)C)C)c2c(O)ccc(NC(=O)CC)c2
0.293436	O=C(Nc1c(ccc(c1)C(=O)C)C)c2c(O)ccc(NC(=O)CC)c2
0.293436	O=C(Nc1c(ccc(c1)C(=O)C)C)c2c(O)ccc(NC(=O)CC)c2
0.29316	S1C(=NC(=C1)COC(=O)c2c(O)ccc(NC(=O)c3cc(OC)cc(OC)c3)c2)Nc4c(cccc4)C
0.29316	S1C(=NC(=C1)COC(=O)c2c(O)ccc(NC(=O)c3cc(OC)cc(OC)c3)c2)Nc4c(cccc4)C
0.29316	S1C(=NC(=C1)COC(=O)c2c(O)ccc(NC(=O)c3cc(OC)cc(OC)c3)c2)Nc4c(cccc4)C
0.29316	S1C(=NC(=C1)COC(=O)c2c(O)ccc(NC(=O)c3cc(OC)cc(OC)c3)c2)Nc4c(cccc4)C
0.29316	S1C(=NC(=C1)COC(=O)c2c(O)ccc(NC(=O)c3cc(OC)cc(OC)c3)c2)Nc4c(cccc4)C
0.29316	S1C(=NC(=C1)COC(=O)c2c(O)ccc(NC(=O)c3cc(OC)cc(OC)c3)c2)Nc4c(cccc4)C
0.29316	S1C(=NC(=C1)COC(=O)c2c(O)ccc(NC(=O)c3cc(OC)cc(OC)c3)c2)Nc4c(cccc4)C
0.29316	S1C(=NC(=C1)COC(=O)c2c(O)ccc(NC(=O)c3cc(OC)cc(OC)c3)c2)Nc4c(cccc4)C
0.29316	S1C(=NC(=C1)COC(=O)c2c(O)ccc(NC(=O)c3cc(OC)cc(OC)c3)c2)Nc4c(cccc4)C
0.29316	S1C(=NC(=C1)COC(=O)c2c(O)ccc(NC(=O)c3cc(OC)cc(OC)c3)c2)Nc4c(cccc4)C
0.29304	O=C(NCC1CC1)c2cc(NC(=O)C(=O)N3CCN(CCOC)CC3)c(cc2)C
0.29304	O=C(NCC1CC1)c2cc(NC(=O)C(=O)N3CCN(CCOC)CC3)c(cc2)C
0.29304	O=C(NCC1CC1)c2cc(NC(=O)C(=O)N3CCN(CCOC)CC3)c(cc2)C
0.29304	O=C(NCC1CC1)c2cc(NC(=O)C(=O)N3CCN(CCOC)CC3)c(cc2)C
0.29304	O=C(NCC1CC1)c2cc(NC(=O)C(=O)N3CCN(CCOC)CC3)c(cc2)C
0.29304	O=C(NCC1CC1)c2cc(NC(=O)C(=O)N3CCN(CCOC)CC3)c(cc2)C
0.29304	O=C(NCC1CC1)c2cc(NC(=O)C(=O)N3CCN(CCOC)CC3)c(cc2)C
0.29304	O=C(NCC1CC1)c2cc(NC(=O)C(=O)N3CCN(CCOC)CC3)c(cc2)C
0.29304	O=C(NCC1CC1)c2cc(NC(=O)C(=O)N3CCN(CCOC)CC3)c(cc2)C
0.29304	O=C(NCC1CC1)c2cc(NC(=O)C(=O)N3CCN(CCOC)CC3)c(cc2)C
0.292593	O=C(Nc1ccc(cc1)C=2ON=C(N2)Cc3cnccc3)C4=CNC(=O)C=C4
0.291845	O=C(Nc1cnc(nc1)CC)c2cc(N)c(cc2)C
0.291845	O=C(Nc1cnc(nc1)CC)c2cc(N)c(cc2)C
0.291845	O=C(Nc1cnc(nc1)CC)c2cc(N)c(cc2)C
0.291845	O=C(Nc1cnc(nc1)CC)c2cc(N)c(cc2)C
0.291845	O=C(Nc1cnc(nc1)CC)c2cc(N)c(cc2)C
0.291845	O=C(Nc1cnc(nc1)CC)c2cc(N)c(cc2)C
0.291845	O=C(Nc1cnc(nc1)CC)c2cc(N)c(cc2)C
0.291845	O=C(Nc1cnc(nc1)CC)c2cc(N)c(cc2)C
0.291845	O=C(Nc1cnc(nc1)CC)c2cc(N)c(cc2)C
0.291845	O=C(Nc1cnc(nc1)CC)c2cc(N)c(cc2)C
0.291262	FC(F)(F)c1c(NC(=O)COC(=O)c2nc(ncc2)c3cnccc3)ccc([N+]([O-])=O)c1
0.291262	FC(F)(F)c1c(NC(=O)COC(=O)c2nc(ncc2)c3cnccc3)ccc([N+]([O-])=O)c1
0.291228	Clc1c(NC(=O)C(=O)NCc2cc(ccc2)CN3CCN(CC3)C)cc(cc1)C(=O)N4CCCCC4
0.291228	Clc1c(NC(=O)C(=O)NCc2cc(ccc2)CN3CCN(CC3)C)cc(cc1)C(=O)N4CCCCC4
0.291228	Clc1c(NC(=O)C(=O)NCc2cc(ccc2)CN3CCN(CC3)C)cc(cc1)C(=O)N4CCCCC4
0.291228	Clc1c(NC(=O)C(=O)NCc2cc(ccc2)CN3CCN(CC3)C)cc(cc1)C(=O)N4CCCCC4
0.291228	Clc1c(NC(=O)C(=O)NCc2cc(ccc2)CN3CCN(CC3)C)cc(cc1)C(=O)N4CCCCC4
0.291228	Clc1c(NC(=O)C(=O)NCc2cc(ccc2)CN3CCN(CC3)C)cc(cc1)C(=O)N4CCCCC4
0.291228	Clc1c(NC(=O)C(=O)NCc2cc(ccc2)CN3CCN(CC3)C)cc(cc1)C(=O)N4CCCCC4
0.291228	Clc1c(NC(=O)C(=O)NCc2cc(ccc2)CN3CCN(CC3)C)cc(cc1)C(=O)N4CCCCC4
0.291228	Clc1c(NC(=O)C(=O)NCc2cc(ccc2)CN3CCN(CC3)C)cc(cc1)C(=O)N4CCCCC4
0.291228	Clc1c(NC(=O)C(=O)NCc2cc(ccc2)CN3CCN(CC3)C)cc(cc1)C(=O)N4CCCCC4
0.291045	Brc1ccc(c2c(cc(NC(=O)C=3SC(=NC3)c4ccncc4)cc2)C)cc1
0.291045	Brc1ccc(c2c(cc(NC(=O)C=3SC(=NC3)c4ccncc4)cc2)C)cc1
0.291045	Brc1ccc(c2c(cc(NC(=O)C=3SC(=NC3)c4ccncc4)cc2)C)cc1
0.291045	Brc1ccc(c2c(cc(NC(=O)C=3SC(=NC3)c4ccncc4)cc2)C)cc1
0.291045	Brc1ccc(c2c(cc(NC(=O)C=3SC(=NC3)c4ccncc4)cc2)C)cc1
0.291045	Brc1ccc(c2c(cc(NC(=O)C=3SC(=NC3)c4ccncc4)cc2)C)cc1
0.291045	Brc1ccc(c2c(cc(NC(=O)C=3SC(=NC3)c4ccncc4)cc2)C)cc1
0.291045	Brc1ccc(c2c(cc(NC(=O)C=3SC(=NC3)c4ccncc4)cc2)C)cc1
0.291045	Brc1ccc(c2c(cc(NC(=O)C=3SC(=NC3)c4ccncc4)cc2)C)cc1
0.291045	Brc1ccc(c2c(cc(NC(=O)C=3SC(=NC3)c4ccncc4)cc2)C)cc1
0.29097	S(=O)(=O)(NC(=O)c1c(ccc(Nc2nc(ccn2)C(F)(F)F)c1)C)c3cnc(cc3)C(F)(F)F
0.29097	S(=O)(=O)(NC(=O)c1c(ccc(Nc2nc(ccn2)C(F)(F)F)c1)C)c3cnc(cc3)C(F)(F)F
0.29097	S(=O)(=O)(NC(=O)c1c(ccc(Nc2nc(ccn2)C(F)(F)F)c1)C)c3cnc(cc3)C(F)(F)F
0.29097	S(=O)(=O)(NC(=O)c1c(ccc(Nc2nc(ccn2)C(F)(F)F)c1)C)c3cnc(cc3)C(F)(F)F
0.29097	S(=O)(=O)(NC(=O)c1c(ccc(Nc2nc(ccn2)C(F)(F)F)c1)C)c3cnc(cc3)C(F)(F)F
0.29097	S(=O)(=O)(NC(=O)c1c(ccc(Nc2nc(ccn2)C(F)(F)F)c1)C)c3cnc(cc3)C(F)(F)F
0.29097	S(=O)(=O)(NC(=O)c1c(ccc(Nc2nc(ccn2)C(F)(F)F)c1)C)c3cnc(cc3)C(F)(F)F
0.29097	S(=O)(=O)(NC(=O)c1c(ccc(Nc2nc(ccn2)C(F)(F)F)c1)C)c3cnc(cc3)C(F)(F)F
0.29097	S(=O)(=O)(NC(=O)c1c(ccc(Nc2nc(ccn2)C(F)(F)F)c1)C)c3cnc(cc3)C(F)(F)F
0.29097	S(=O)(=O)(NC(=O)c1c(ccc(Nc2nc(ccn2)C(F)(F)F)c1)C)c3cnc(cc3)C(F)(F)F
0.290909	Brc1cc(S(=O)(=O)N)cc(c1)C(=O)Nc2c(cc(OCc3cnccc3)cc2)C
0.29085	S1C(=NC(c2cc(F)ccc2)=C1)NC(=O)c3cc4c(cc3)C(=O)N(C4=O)Cc5ccncc5
0.29085	S1C(=NC(c2cc(F)ccc2)=C1)NC(=O)c3cc4c(cc3)C(=O)N(C4=O)Cc5ccncc5
0.29085	S1C(=NC(c2cc(F)ccc2)=C1)NC(=O)c3cc4c(cc3)C(=O)N(C4=O)Cc5ccncc5
0.290566	FC(F)(F)c1cc(c2ccc(cc2)C(=O)Nc3c(cc(cc3)C(F)(C(F)(F)F)C(F)(F)F)C)ccc1
0.290566	FC(F)(F)c1cc(c2ccc(cc2)C(=O)Nc3c(cc(cc3)C(F)(C(F)(F)F)C(F)(F)F)C)ccc1
0.290566	FC(F)(F)c1cc(c2ccc(cc2)C(=O)Nc3c(cc(cc3)C(F)(C(F)(F)F)C(F)(F)F)C)ccc1
0.290566	FC(F)(F)c1cc(c2ccc(cc2)C(=O)Nc3c(cc(cc3)C(F)(C(F)(F)F)C(F)(F)F)C)ccc1
0.290566	FC(F)(F)c1cc(c2ccc(cc2)C(=O)Nc3c(cc(cc3)C(F)(C(F)(F)F)C(F)(F)F)C)ccc1
0.290566	FC(F)(F)c1cc(c2ccc(cc2)C(=O)Nc3c(cc(cc3)C(F)(C(F)(F)F)C(F)(F)F)C)ccc1
0.290566	FC(F)(F)c1cc(c2ccc(cc2)C(=O)Nc3c(cc(cc3)C(F)(C(F)(F)F)C(F)(F)F)C)ccc1
0.290566	FC(F)(F)c1cc(c2ccc(cc2)C(=O)Nc3c(cc(cc3)C(F)(C(F)(F)F)C(F)(F)F)C)ccc1
0.290566	FC(F)(F)c1cc(c2ccc(cc2)C(=O)Nc3c(cc(cc3)C(F)(C(F)(F)F)C(F)(F)F)C)ccc1
0.290566	FC(F)(F)c1cc(c2ccc(cc2)C(=O)Nc3c(cc(cc3)C(F)(C(F)(F)F)C(F)(F)F)C)ccc1
0.289575	O=C(Nc1cc(ccc1)COCCCCCCCC)c2cc(c(cc2)C)C(C)(C)C
0.289575	O=C(Nc1cc(ccc1)COCCCCCCCC)c2cc(c(cc2)C)C(C)(C)C
0.289575	O=C(Nc1cc(ccc1)COCCCCCCCC)c2cc(c(cc2)C)C(C)(C)C
0.289575	O=C(Nc1cc(ccc1)COCCCCCCCC)c2cc(c(cc2)C)C(C)(C)C
0.289575	O=C(Nc1cc(ccc1)COCCCCCCCC)c2cc(c(cc2)C)C(C)(C)C
0.289575	O=C(Nc1cc(ccc1)COCCCCCCCC)c2cc(c(cc2)C)C(C)(C)C
0.289575	O=C(Nc1cc(ccc1)COCCCCCCCC)c2cc(c(cc2)C)C(C)(C)C
0.289575	O=C(Nc1cc(ccc1)COCCCCCCCC)c2cc(c(cc2)C)C(C)(C)C
0.289575	O=C(Nc1cc(ccc1)COCCCCCCCC)c2cc(c(cc2)C)C(C)(C)C
0.289575	O=C(Nc1cc(ccc1)COCCCCCCCC)c2cc(c(cc2)C)C(C)(C)C
0.289377	O=C(Nc1c(ccc(c1)C(=O)Nc2cc(c(cc2)C)C(=O)NC3CC3)C)c4cc5OCCOc5cc4
0.289377	O=C(Nc1c(ccc(c1)C(=O)Nc2cc(c(cc2)C)C(=O)NC3CC3)C)c4cc5OCCOc5cc4
0.289377	O=C(Nc1c(ccc(c1)C(=O)Nc2cc(c(cc2)C)C(=O)NC3CC3)C)c4cc5OCCOc5cc4
0.289377	O=C(Nc1c(ccc(c1)C(=O)Nc2cc(c(cc2)C)C(=O)NC3CC3)C)c4cc5OCCOc5cc4
0.289377	O=C(Nc1c(ccc(c1)C(=O)Nc2cc(c(cc2)C)C(=O)NC3CC3)C)c4cc5OCCOc5cc4
0.289377	O=C(Nc1c(ccc(c1)C(=O)Nc2cc(c(cc2)C)C(=O)NC3CC3)C)c4cc5OCCOc5cc4
0.289377	O=C(Nc1c(ccc(c1)C(=O)Nc2cc(c(cc2)C)C(=O)NC3CC3)C)c4cc5OCCOc5cc4
0.289377	O=C(Nc1c(ccc(c1)C(=O)Nc2cc(c(cc2)C)C(=O)NC3CC3)C)c4cc5OCCOc5cc4
0.289377	O=C(Nc1c(ccc(c1)C(=O)Nc2cc(c(cc2)C)C(=O)NC3CC3)C)c4cc5OCCOc5cc4
0.289377	O=C(Nc1c(ccc(c1)C(=O)Nc2cc(c(cc2)C)C(=O)NC3CC3)C)c4cc5OCCOc5cc4
0.288256	O=C1N(C(=O)c2c1cc(cc2)C(=O)Nc3cc(NC(=O)C4CC4)ccc3)Cc5ccncc5
0.288256	O=C1N(C(=O)c2c1cc(cc2)C(=O)Nc3cc(NC(=O)C4CC4)ccc3)Cc5ccncc5
0.288256	O=C1N(C(=O)c2c1cc(cc2)C(=O)Nc3cc(NC(=O)C4CC4)ccc3)Cc5ccncc5
0.288256	O=C1N(C(=O)c2c1cc(cc2)C(=O)Nc3cc(NC(=O)C4CC4)ccc3)Cc5ccncc5
0.288256	O=C1N(C(=O)c2c1cc(cc2)C(=O)Nc3cc(NC(=O)C4CC4)ccc3)Cc5ccncc5
0.288256	O=C1N(C(=O)c2c1cc(cc2)C(=O)Nc3cc(NC(=O)C4CC4)ccc3)Cc5ccncc5
0.288256	O=C1N(C(=O)c2c1cc(cc2)C(=O)Nc3cc(NC(=O)C4CC4)ccc3)Cc5ccncc5
0.288256	O=C1N(C(=O)c2c1cc(cc2)C(=O)Nc3cc(NC(=O)C4CC4)ccc3)Cc5ccncc5
0.288256	O=C1N(C(=O)c2c1cc(cc2)C(=O)Nc3cc(NC(=O)C4CC4)ccc3)Cc5ccncc5
0.288256	O=C1N(C(=O)c2c1cc(cc2)C(=O)Nc3cc(NC(=O)C4CC4)ccc3)Cc5ccncc5
0.287975	O=C(Nc1nc(c2cnccc2)ccc1)c3cc4N=CN(c4cc3)c5cc(ccc5)C
0.287975	O=C(Nc1nc(c2cnccc2)ccc1)c3cc4N=CN(c4cc3)c5cc(ccc5)C
0.287975	O=C(Nc1nc(c2cnccc2)ccc1)c3cc4N=CN(c4cc3)c5cc(ccc5)C
0.287975	O=C(Nc1nc(c2cnccc2)ccc1)c3cc4N=CN(c4cc3)c5cc(ccc5)C
0.287975	O=C(Nc1nc(c2cnccc2)ccc1)c3cc4N=CN(c4cc3)c5cc(ccc5)C
0.287975	O=C(Nc1nc(c2cnccc2)ccc1)c3cc4N=CN(c4cc3)c5cc(ccc5)C
0.287975	O=C(Nc1nc(c2cnccc2)ccc1)c3cc4N=CN(c4cc3)c5cc(ccc5)C
0.287975	O=C(Nc1nc(c2cnccc2)ccc1)c3cc4N=CN(c4cc3)c5cc(ccc5)C
0.287975	O=C(Nc1nc(c2cnccc2)ccc1)c3cc4N=CN(c4cc3)c5cc(ccc5)C
0.287975	O=C(Nc1nc(c2cnccc2)ccc1)c3cc4N=CN(c4cc3)c5cc(ccc5)C
0.28777	O=C(Nc1ccc(cc1)C2=Nc3c(N2)cncc3)c4cc(c(cc4)C)C(C)(C)C
0.28777	O=C(Nc1ccc(cc1)C2=Nc3c(N2)cncc3)c4cc(c(cc4)C)C(C)(C)C
0.28777	O=C(Nc1ccc(cc1)C2=Nc3c(N2)cncc3)c4cc(c(cc4)C)C(C)(C)C
0.28777	O=C(Nc1ccc(cc1)C2=Nc3c(N2)cncc3)c4cc(c(cc4)C)C(C)(C)C
0.28777	O=C(Nc1ccc(cc1)C2=Nc3c(N2)cncc3)c4cc(c(cc4)C)C(C)(C)C
0.28777	O=C(Nc1ccc(cc1)C2=Nc3c(N2)cncc3)c4cc(c(cc4)C)C(C)(C)C
0.28777	O=C(Nc1ccc(cc1)C2=Nc3c(N2)cncc3)c4cc(c(cc4)C)C(C)(C)C
0.28777	O=C(Nc1ccc(cc1)C2=Nc3c(N2)cncc3)c4cc(c(cc4)C)C(C)(C)C
0.28777	O=C(Nc1ccc(cc1)C2=Nc3c(N2)cncc3)c4cc(c(cc4)C)C(C)(C)C
0.28777	O=C(Nc1ccc(cc1)C2=Nc3c(N2)cncc3)c4cc(c(cc4)C)C(C)(C)C
0.287719	Clc1cc(NC(=O)C=2SC(=NC2)c3ccncc3)c(N4CCN(CC4)C)cc1
0.287719	Clc1cc(NC(=O)C=2SC(=NC2)c3ccncc3)c(N4CCN(CC4)C)cc1
0.287719	Clc1cc(NC(=O)C=2SC(=NC2)c3ccncc3)c(N4CCN(CC4)C)cc1
0.287719	Clc1cc(NC(=O)C=2SC(=NC2)c3ccncc3)c(N4CCN(CC4)C)cc1
0.287719	Clc1cc(NC(=O)C=2SC(=NC2)c3ccncc3)c(N4CCN(CC4)C)cc1
0.287719	Clc1cc(NC(=O)C=2SC(=NC2)c3ccncc3)c(N4CCN(CC4)C)cc1
0.287719	Clc1cc(NC(=O)C=2SC(=NC2)c3ccncc3)c(N4CCN(CC4)C)cc1
0.287719	Clc1cc(NC(=O)C=2SC(=NC2)c3ccncc3)c(N4CCN(CC4)C)cc1
0.287719	Clc1cc(NC(=O)C=2SC(=NC2)c3ccncc3)c(N4CCN(CC4)C)cc1
0.287719	Clc1cc(NC(=O)C=2SC(=NC2)c3ccncc3)c(N4CCN(CC4)C)cc1
0.28754	S(=O)(=O)(N1CCC(Nc2cc(NC(=O)C=3N=C(SC3)c4c(cccc4)C)c(cc2)C)CC1)C
0.28754	S(=O)(=O)(N1CCC(Nc2cc(NC(=O)C=3N=C(SC3)c4c(cccc4)C)c(cc2)C)CC1)C
0.28754	S(=O)(=O)(N1CCC(Nc2cc(NC(=O)C=3N=C(SC3)c4c(cccc4)C)c(cc2)C)CC1)C
0.28754	S(=O)(=O)(N1CCC(Nc2cc(NC(=O)C=3N=C(SC3)c4c(cccc4)C)c(cc2)C)CC1)C
0.28754	S(=O)(=O)(N1CCC(Nc2cc(NC(=O)C=3N=C(SC3)c4c(cccc4)C)c(cc2)C)CC1)C
0.28754	S(=O)(=O)(N1CCC(Nc2cc(NC(=O)C=3N=C(SC3)c4c(cccc4)C)c(cc2)C)CC1)C
0.28754	S(=O)(=O)(N1CCC(Nc2cc(NC(=O)C=3N=C(SC3)c4c(cccc4)C)c(cc2)C)CC1)C
0.28754	S(=O)(=O)(N1CCC(Nc2cc(NC(=O)C=3N=C(SC3)c4c(cccc4)C)c(cc2)C)CC1)C
0.28754	S(=O)(=O)(N1CCC(Nc2cc(NC(=O)C=3N=C(SC3)c4c(cccc4)C)c(cc2)C)CC1)C
0.28754	S(=O)(=O)(N1CCC(Nc2cc(NC(=O)C=3N=C(SC3)c4c(cccc4)C)c(cc2)C)CC1)C
0.2875	Ic1c(Nc2nc(Cl)ccc2C(=O)Nc3nc(c4cc5c(OCC5)cc4)ccc3)cccc1
0.2875	Ic1c(Nc2nc(Cl)ccc2C(=O)Nc3nc(c4cc5c(OCC5)cc4)ccc3)cccc1
0.2875	Ic1c(Nc2nc(Cl)ccc2C(=O)Nc3nc(c4cc5c(OCC5)cc4)ccc3)cccc1
0.2875	Ic1c(Nc2nc(Cl)ccc2C(=O)Nc3nc(c4cc5c(OCC5)cc4)ccc3)cccc1
0.2875	Ic1c(Nc2nc(Cl)ccc2C(=O)Nc3nc(c4cc5c(OCC5)cc4)ccc3)cccc1
0.2875	Ic1c(Nc2nc(Cl)ccc2C(=O)Nc3nc(c4cc5c(OCC5)cc4)ccc3)cccc1
0.2875	Ic1c(Nc2nc(Cl)ccc2C(=O)Nc3nc(c4cc5c(OCC5)cc4)ccc3)cccc1
0.2875	Ic1c(Nc2nc(Cl)ccc2C(=O)Nc3nc(c4cc5c(OCC5)cc4)ccc3)cccc1
0.2875	Ic1c(Nc2nc(Cl)ccc2C(=O)Nc3nc(c4cc5c(OCC5)cc4)ccc3)cccc1
0.2875	Ic1c(Nc2nc(Cl)ccc2C(=O)Nc3nc(c4cc5c(OCC5)cc4)ccc3)cccc1
0.286713	Clc1nc(ccc1)COC(=O)c2cc(NC(=O)c3cc4OCCOc4cc3)c(cc2)C
0.286713	Clc1nc(ccc1)COC(=O)c2cc(NC(=O)c3cc4OCCOc4cc3)c(cc2)C
0.286713	Clc1nc(ccc1)COC(=O)c2cc(NC(=O)c3cc4OCCOc4cc3)c(cc2)C
0.286713	Clc1nc(ccc1)COC(=O)c2cc(NC(=O)c3cc4OCCOc4cc3)c(cc2)C
0.286689	Ic1c(Nc2nc(Cl)ccc2C(=O)Nc3ccc(Sc4c(cc(cc4)C)C)cc3)cccc1
0.286689	Ic1c(Nc2nc(Cl)ccc2C(=O)Nc3ccc(Sc4c(cc(cc4)C)C)cc3)cccc1
0.286689	Ic1c(Nc2nc(Cl)ccc2C(=O)Nc3ccc(Sc4c(cc(cc4)C)C)cc3)cccc1
0.286689	Ic1c(Nc2nc(Cl)ccc2C(=O)Nc3ccc(Sc4c(cc(cc4)C)C)cc3)cccc1
0.286689	Ic1c(Nc2nc(Cl)ccc2C(=O)Nc3ccc(Sc4c(cc(cc4)C)C)cc3)cccc1
0.286689	Ic1c(Nc2nc(Cl)ccc2C(=O)Nc3ccc(Sc4c(cc(cc4)C)C)cc3)cccc1
0.286689	Ic1c(Nc2nc(Cl)ccc2C(=O)Nc3ccc(Sc4c(cc(cc4)C)C)cc3)cccc1
0.286689	Ic1c(Nc2nc(Cl)ccc2C(=O)Nc3ccc(Sc4c(cc(cc4)C)C)cc3)cccc1
0.286689	Ic1c(Nc2nc(Cl)ccc2C(=O)Nc3ccc(Sc4c(cc(cc4)C)C)cc3)cccc1
0.286689	Ic1c(Nc2nc(Cl)ccc2C(=O)Nc3ccc(Sc4c(cc(cc4)C)C)cc3)cccc1
0.286275	O=C(NC1=NC(=NN1)c2cc3c(cc2)CCC3)c4ccc(cc4)CN
0.286275	O=C(NC1=NC(=NN1)c2cc3c(cc2)CCC3)c4ccc(cc4)CN
0.286275	O=C(NC1=NC(=NN1)c2cc3c(cc2)CCC3)c4ccc(cc4)CN
0.286275	O=C(NC1=NC(=NN1)c2cc3c(cc2)CCC3)c4ccc(cc4)CN
0.286275	O=C(NC1=NC(=NN1)c2cc3c(cc2)CCC3)c4ccc(cc4)CN
0.286275	O=C(NC1=NC(=NN1)c2cc3c(cc2)CCC3)c4ccc(cc4)CN
0.286275	O=C(NC1=NC(=NN1)c2cc3c(cc2)CCC3)c4ccc(cc4)CN
0.286275	O=C(NC1=NC(=NN1)c2cc3c(cc2)CCC3)c4ccc(cc4)CN
0.286275	O=C(NC1=NC(=NN1)c2cc3c(cc2)CCC3)c4ccc(cc4)CN
0.286275	O=C(NC1=NC(=NN1)c2cc3c(cc2)CCC3)c4ccc(cc4)CN
0.286219	FC1(F)CN(C(=O)C(=O)Nc2cc(c(NC(=O)C)cc2)C)CCN(Cc3ccccc3)C1
0.286219	FC1(F)CN(C(=O)C(=O)Nc2cc(c(NC(=O)C)cc2)C)CCN(Cc3ccccc3)C1
0.286219	FC1(F)CN(C(=O)C(=O)Nc2cc(c(NC(=O)C)cc2)C)CCN(Cc3ccccc3)C1
0.286219	FC1(F)CN(C(=O)C(=O)Nc2cc(c(NC(=O)C)cc2)C)CCN(Cc3ccccc3)C1
0.286219	FC1(F)CN(C(=O)C(=O)Nc2cc(c(NC(=O)C)cc2)C)CCN(Cc3ccccc3)C1
0.286219	FC1(F)CN(C(=O)C(=O)Nc2cc(c(NC(=O)C)cc2)C)CCN(Cc3ccccc3)C1
0.286219	FC1(F)CN(C(=O)C(=O)Nc2cc(c(NC(=O)C)cc2)C)CCN(Cc3ccccc3)C1
0.286219	FC1(F)CN(C(=O)C(=O)Nc2cc(c(NC(=O)C)cc2)C)CCN(Cc3ccccc3)C1
0.286219	FC1(F)CN(C(=O)C(=O)Nc2cc(c(NC(=O)C)cc2)C)CCN(Cc3ccccc3)C1
0.286219	FC1(F)CN(C(=O)C(=O)Nc2cc(c(NC(=O)C)cc2)C)CCN(Cc3ccccc3)C1
0.285714	O=C(Nc1cc(c(NC(=O)C)cc1)C)C(=O)NCC2N(Cc3ccccc3)CCN(C2)C
0.285714	O=C(Nc1cc(c(NC(=O)C)cc1)C)C(=O)NCC2N(Cc3ccccc3)CCN(C2)C
0.285714	O=C(Nc1cc(c(NC(=O)C)cc1)C)C(=O)NCC2N(Cc3ccccc3)CCN(C2)C
0.285714	O=C(Nc1cc(c(NC(=O)C)cc1)C)C(=O)NCC2N(Cc3ccccc3)CCN(C2)C
0.285714	O=C(Nc1cc(c(NC(=O)C)cc1)C)C(=O)NCC2N(Cc3ccccc3)CCN(C2)C
0.285714	O=C(Nc1cc(c(NC(=O)C)cc1)C)C(=O)NCC2N(Cc3ccccc3)CCN(C2)C
0.285714	O=C(Nc1cc(c(NC(=O)C)cc1)C)C(=O)NCC2N(Cc3ccccc3)CCN(C2)C
0.285714	O=C(Nc1cc(c(NC(=O)C)cc1)C)C(=O)NCC2N(Cc3ccccc3)CCN(C2)C
0.285714	O=C(Nc1cc(c(NC(=O)C)cc1)C)C(=O)NCC2N(Cc3ccccc3)CCN(C2)C
0.285714	O=C(Nc1cc(c(NC(=O)C)cc1)C)C(=O)NCC2N(Cc3ccccc3)CCN(C2)C
0.285223	Clc1cc(NC(=O)c2cnc(NCC3CCN(CC=4N=C(SC4)CC)CC3)cc2)ccc1
0.285223	Clc1cc(NC(=O)c2cnc(NCC3CCN(CC=4N=C(SC4)CC)CC3)cc2)ccc1
0.285223	Clc1cc(NC(=O)c2cnc(NCC3CCN(CC=4N=C(SC4)CC)CC3)cc2)ccc1
0.285223	Clc1cc(NC(=O)c2cnc(NCC3CCN(CC=4N=C(SC4)CC)CC3)cc2)ccc1
0.285223	Clc1cc(NC(=O)c2cnc(NCC3CCN(CC=4N=C(SC4)CC)CC3)cc2)ccc1
0.285223	Clc1cc(NC(=O)c2cnc(NCC3CCN(CC=4N=C(SC4)CC)CC3)cc2)ccc1
0.285223	Clc1cc(NC(=O)c2cnc(NCC3CCN(CC=4N=C(SC4)CC)CC3)cc2)ccc1
0.285223	Clc1cc(NC(=O)c2cnc(NCC3CCN(CC=4N=C(SC4)CC)CC3)cc2)ccc1
0.285223	Clc1cc(NC(=O)c2cnc(NCC3CCN(CC=4N=C(SC4)CC)CC3)cc2)ccc1
0.285223	Clc1cc(NC(=O)c2cnc(NCC3CCN(CC=4N=C(SC4)CC)CC3)cc2)ccc1
0.285223	Clc1cc(NC(=O)c2cnc(N3CCN(CC(=O)Nc4c(OC)cccc4)CC3)cc2)ccc1
0.285223	Clc1cc(NC(=O)c2cnc(N3CCN(CC(=O)Nc4c(OC)cccc4)CC3)cc2)ccc1
0.285223	Clc1cc(NC(=O)c2cnc(N3CCN(CC(=O)Nc4c(OC)cccc4)CC3)cc2)ccc1
0.285223	Clc1cc(NC(=O)c2cnc(N3CCN(CC(=O)Nc4c(OC)cccc4)CC3)cc2)ccc1
0.285223	Clc1cc(NC(=O)c2cnc(N3CCN(CC(=O)Nc4c(OC)cccc4)CC3)cc2)ccc1
0.285223	Clc1cc(NC(=O)c2cnc(N3CCN(CC(=O)Nc4c(OC)cccc4)CC3)cc2)ccc1
0.285223	Clc1cc(NC(=O)c2cnc(N3CCN(CC(=O)Nc4c(OC)cccc4)CC3)cc2)ccc1
0.285223	Clc1cc(NC(=O)c2cnc(N3CCN(CC(=O)Nc4c(OC)cccc4)CC3)cc2)ccc1
0.285223	Clc1cc(NC(=O)c2cnc(N3CCN(CC(=O)Nc4c(OC)cccc4)CC3)cc2)ccc1
0.285223	Clc1cc(NC(=O)c2cnc(N3CCN(CC(=O)Nc4c(OC)cccc4)CC3)cc2)ccc1
0.285047	Clc1cc(NC(=O)c2cnccc2)ccc1
0.285047	Clc1cc(NC(=O)c2cnccc2)ccc1
0.285047	Clc1cc(NC(=O)c2cnccc2)ccc1
0.285047	Clc1cc(NC(=O)c2cnccc2)ccc1
0.285047	Clc1cc(NC(=O)c2cnccc2)ccc1
0.285047	Clc1cc(NC(=O)c2cnccc2)ccc1
0.285047	Clc1cc(NC(=O)c2cnccc2)ccc1
0.285047	Clc1cc(NC(=O)c2cnccc2)ccc1
0.285047	Clc1cc(NC(=O)c2cnccc2)ccc1
0.285047	Clc1cc(NC(=O)c2cnccc2)ccc1
0.284672	O=C(NC=1NN=C(c2ccc(cc2)CCC)C1)c3cc(c(OC)cc3)c4ccccc4
0.284672	O=C(NC=1NN=C(c2ccc(cc2)CCC)C1)c3cc(c(OC)cc3)c4ccccc4
0.284672	O=C(NC=1NN=C(c2ccc(cc2)CCC)C1)c3cc(c(OC)cc3)c4ccccc4
0.284672	O=C(NC=1NN=C(c2ccc(cc2)CCC)C1)c3cc(c(OC)cc3)c4ccccc4
0.284615	Brc1c(ncc(NC(=O)c2c(Nc3ccc(cc3)C)cccc2)c1)C
0.284615	Brc1c(ncc(NC(=O)c2c(Nc3ccc(cc3)C)cccc2)c1)C
0.284615	Brc1c(ncc(NC(=O)c2c(Nc3ccc(cc3)C)cccc2)c1)C
0.284615	Brc1c(ncc(NC(=O)c2c(Nc3ccc(cc3)C)cccc2)c1)C
0.284615	Brc1c(ncc(NC(=O)c2c(Nc3ccc(cc3)C)cccc2)c1)C
0.284615	Brc1c(ncc(NC(=O)c2c(Nc3ccc(cc3)C)cccc2)c1)C
0.284615	Brc1c(ncc(NC(=O)c2c(Nc3ccc(cc3)C)cccc2)c1)C
0.284615	Brc1c(ncc(NC(=O)c2c(Nc3ccc(cc3)C)cccc2)c1)C
0.284615	Brc1c(ncc(NC(=O)c2c(Nc3ccc(cc3)C)cccc2)c1)C
0.284615	Brc1c(ncc(NC(=O)c2c(Nc3ccc(cc3)C)cccc2)c1)C
0.284247	Fc1c(cccc1)C(=O)Nc2c(ccc(c2)C=3ON=C(N3)C4CC(N)C4)C
0.284247	Fc1c(cccc1)C(=O)Nc2c(ccc(c2)C=3ON=C(N3)C4CC(N)C4)C
0.284247	Fc1c(cccc1)C(=O)Nc2c(ccc(c2)C=3ON=C(N3)C4CC(N)C4)C
0.284247	Fc1c(cccc1)C(=O)Nc2c(ccc(c2)C=3ON=C(N3)C4CC(N)C4)C
0.284247	Fc1c(cccc1)C(=O)Nc2c(ccc(c2)C=3ON=C(N3)C4CC(N)C4)C
0.284247	Fc1c(cccc1)C(=O)Nc2c(ccc(c2)C=3ON=C(N3)C4CC(N)C4)C
0.284247	Fc1c(cccc1)C(=O)Nc2c(ccc(c2)C=3ON=C(N3)C4CC(N)C4)C
0.284247	Fc1c(cccc1)C(=O)Nc2c(ccc(c2)C=3ON=C(N3)C4CC(N)C4)C
0.283654	O=CNc1nc(c2ccccc2)ccn1
0.283525	Ic1c(Nc2nc(Cl)ccc2C(=O)Nc3ccc(NC(=O)c4ccc(Cl)cc4)cc3)cccc1
0.283525	Ic1c(Nc2nc(Cl)ccc2C(=O)Nc3ccc(NC(=O)c4ccc(Cl)cc4)cc3)cccc1
0.283525	Ic1c(Nc2nc(Cl)ccc2C(=O)Nc3ccc(NC(=O)c4ccc(Cl)cc4)cc3)cccc1
0.283525	Ic1c(Nc2nc(Cl)ccc2C(=O)Nc3ccc(NC(=O)c4ccc(Cl)cc4)cc3)cccc1
0.283525	Ic1c(Nc2nc(Cl)ccc2C(=O)Nc3ccc(NC(=O)c4ccc(Cl)cc4)cc3)cccc1
0.283525	Ic1c(Nc2nc(Cl)ccc2C(=O)Nc3ccc(NC(=O)c4ccc(Cl)cc4)cc3)cccc1
0.283525	Ic1c(Nc2nc(Cl)ccc2C(=O)Nc3ccc(NC(=O)c4ccc(Cl)cc4)cc3)cccc1
0.283525	Ic1c(Nc2nc(Cl)ccc2C(=O)Nc3ccc(NC(=O)c4ccc(Cl)cc4)cc3)cccc1
0.283525	Ic1c(Nc2nc(Cl)ccc2C(=O)Nc3ccc(NC(=O)c4ccc(Cl)cc4)cc3)cccc1
0.283525	Ic1c(Nc2nc(Cl)ccc2C(=O)Nc3ccc(NC(=O)c4ccc(Cl)cc4)cc3)cccc1
0.283465	S(=O)(=O)(Cc1ccc(cc1)C(=O)NC=2NN=C(c3cc(ccc3)C)C2)C
0.283465	S(=O)(=O)(Cc1ccc(cc1)C(=O)NC=2NN=C(c3cc(ccc3)C)C2)C
0.283465	S(=O)(=O)(Cc1ccc(cc1)C(=O)NC=2NN=C(c3cc(ccc3)C)C2)C
0.283465	S(=O)(=O)(Cc1ccc(cc1)C(=O)NC=2NN=C(c3cc(ccc3)C)C2)C
0.283465	S(=O)(=O)(Cc1ccc(cc1)C(=O)NC=2NN=C(c3cc(ccc3)C)C2)C
0.283465	S(=O)(=O)(Cc1ccc(cc1)C(=O)NC=2NN=C(c3cc(ccc3)C)C2)C
0.283465	S(=O)(=O)(Cc1ccc(cc1)C(=O)NC=2NN=C(c3cc(ccc3)C)C2)C
0.283465	S(=O)(=O)(Cc1ccc(cc1)C(=O)NC=2NN=C(c3cc(ccc3)C)C2)C
0.283465	S(=O)(=O)(Cc1ccc(cc1)C(=O)NC=2NN=C(c3cc(ccc3)C)C2)C
0.283465	S(=O)(=O)(Cc1ccc(cc1)C(=O)NC=2NN=C(c3cc(ccc3)C)C2)C
0.283465	Clc1cc(NC(=O)c2ccc(SCC)cc2)c(N3CCN(CC3)C)cc1
0.283465	Clc1cc(NC(=O)c2ccc(SCC)cc2)c(N3CCN(CC3)C)cc1
0.283465	Clc1cc(NC(=O)c2ccc(SCC)cc2)c(N3CCN(CC3)C)cc1
0.283465	Clc1cc(NC(=O)c2ccc(SCC)cc2)c(N3CCN(CC3)C)cc1
0.283465	Clc1cc(NC(=O)c2ccc(SCC)cc2)c(N3CCN(CC3)C)cc1
0.283465	Clc1cc(NC(=O)c2ccc(SCC)cc2)c(N3CCN(CC3)C)cc1
0.283465	Clc1cc(NC(=O)c2ccc(SCC)cc2)c(N3CCN(CC3)C)cc1
0.283465	Clc1cc(NC(=O)c2ccc(SCC)cc2)c(N3CCN(CC3)C)cc1
0.283465	Clc1cc(NC(=O)c2ccc(SCC)cc2)c(N3CCN(CC3)C)cc1
0.283465	Clc1cc(NC(=O)c2ccc(SCC)cc2)c(N3CCN(CC3)C)cc1
0.283333	Ic1c(NC(=O)c2ccc(SCC)cc2)ccc(c3ccccc3)c1
0.283154	BrC=1OC(C(=O)Nc2c(ccc(NC3CCN(S(=O)(=O)C)CC3)c2)C)=CC1
0.283154	BrC=1OC(C(=O)Nc2c(ccc(NC3CCN(S(=O)(=O)C)CC3)c2)C)=CC1
0.283154	BrC=1OC(C(=O)Nc2c(ccc(NC3CCN(S(=O)(=O)C)CC3)c2)C)=CC1
0.283154	BrC=1OC(C(=O)Nc2c(ccc(NC3CCN(S(=O)(=O)C)CC3)c2)C)=CC1
0.283154	BrC=1OC(C(=O)Nc2c(ccc(NC3CCN(S(=O)(=O)C)CC3)c2)C)=CC1
0.283154	BrC=1OC(C(=O)Nc2c(ccc(NC3CCN(S(=O)(=O)C)CC3)c2)C)=CC1
0.283154	BrC=1OC(C(=O)Nc2c(ccc(NC3CCN(S(=O)(=O)C)CC3)c2)C)=CC1
0.283154	BrC=1OC(C(=O)Nc2c(ccc(NC3CCN(S(=O)(=O)C)CC3)c2)C)=CC1
0.283154	BrC=1OC(C(=O)Nc2c(ccc(NC3CCN(S(=O)(=O)C)CC3)c2)C)=CC1
0.283154	BrC=1OC(C(=O)Nc2c(ccc(NC3CCN(S(=O)(=O)C)CC3)c2)C)=CC1
0.283019	Brc1ccc(cc1)C(=O)Nc2ccc(cc2)C=3ON=C(N3)c4cc(ccc4)C=5N=C(SC5)C
0.283019	Brc1ccc(cc1)C(=O)Nc2ccc(cc2)C=3ON=C(N3)c4cc(ccc4)C=5N=C(SC5)C
0.283019	Brc1ccc(cc1)C(=O)Nc2ccc(cc2)C=3ON=C(N3)c4cc(ccc4)C=5N=C(SC5)C
0.283019	Brc1ccc(cc1)C(=O)Nc2ccc(cc2)C=3ON=C(N3)c4cc(ccc4)C=5N=C(SC5)C
0.283019	Brc1ccc(cc1)C(=O)Nc2ccc(cc2)C=3ON=C(N3)c4cc(ccc4)C=5N=C(SC5)C
0.283019	Brc1ccc(cc1)C(=O)Nc2ccc(cc2)C=3ON=C(N3)c4cc(ccc4)C=5N=C(SC5)C
0.283019	Brc1ccc(cc1)C(=O)Nc2ccc(cc2)C=3ON=C(N3)c4cc(ccc4)C=5N=C(SC5)C
0.283019	Brc1ccc(cc1)C(=O)Nc2ccc(cc2)C=3ON=C(N3)c4cc(ccc4)C=5N=C(SC5)C
0.283019	Brc1ccc(cc1)C(=O)Nc2ccc(cc2)C=3ON=C(N3)c4cc(ccc4)C=5N=C(SC5)C
0.283019	Brc1ccc(cc1)C(=O)Nc2ccc(cc2)C=3ON=C(N3)c4cc(ccc4)C=5N=C(SC5)C
0.282895	Clc1cc(NC(=O)C=2N=C(SC2)c3c(cccc3)C)c(N4CCN(CC4)C)cc1
0.282895	Clc1cc(NC(=O)C=2N=C(SC2)c3c(cccc3)C)c(N4CCN(CC4)C)cc1
0.282895	Clc1cc(NC(=O)C=2N=C(SC2)c3c(cccc3)C)c(N4CCN(CC4)C)cc1
0.282895	Clc1cc(NC(=O)C=2N=C(SC2)c3c(cccc3)C)c(N4CCN(CC4)C)cc1
0.282895	Clc1cc(NC(=O)C=2N=C(SC2)c3c(cccc3)C)c(N4CCN(CC4)C)cc1
0.282895	Clc1cc(NC(=O)C=2N=C(SC2)c3c(cccc3)C)c(N4CCN(CC4)C)cc1
0.282895	Clc1cc(NC(=O)C=2N=C(SC2)c3c(cccc3)C)c(N4CCN(CC4)C)cc1
0.282895	Clc1cc(NC(=O)C=2N=C(SC2)c3c(cccc3)C)c(N4CCN(CC4)C)cc1
0.282895	Clc1cc(NC(=O)C=2N=C(SC2)c3c(cccc3)C)c(N4CCN(CC4)C)cc1
0.282895	Clc1cc(NC(=O)C=2N=C(SC2)c3c(cccc3)C)c(N4CCN(CC4)C)cc1
0.282787	O=C(O)c1cc(Nc2nc(N3CCCC3)ccn2)ccc1
0.282787	O=C(O)c1cc(Nc2nc(N3CCCC3)ccn2)ccc1
0.282787	O=C(O)c1cc(Nc2nc(N3CCCC3)ccn2)ccc1
0.282787	O=C(O)c1cc(Nc2nc(N3CCCC3)ccn2)ccc1
0.282787	O=C(O)c1cc(Nc2nc(N3CCCC3)ccn2)ccc1
0.282787	O=C(O)c1cc(Nc2nc(N3CCCC3)ccn2)ccc1
0.282787	O=C(O)c1cc(Nc2nc(N3CCCC3)ccn2)ccc1
0.282787	O=C(O)c1cc(Nc2nc(N3CCCC3)ccn2)ccc1
0.282787	O=C(O)c1cc(Nc2nc(N3CCCC3)ccn2)ccc1
0.282787	O=C(O)c1cc(Nc2nc(N3CCCC3)ccn2)ccc1
0.282787	S(c1ccc(cc1)C(=O)Nc2cc(OCC(F)F)c(cc2)C)CC
0.282787	S(c1ccc(cc1)C(=O)Nc2cc(OCC(F)F)c(cc2)C)CC
0.282787	S(c1ccc(cc1)C(=O)Nc2cc(OCC(F)F)c(cc2)C)CC
0.282787	S(c1ccc(cc1)C(=O)Nc2cc(OCC(F)F)c(cc2)C)CC
0.282787	S(c1ccc(cc1)C(=O)Nc2cc(OCC(F)F)c(cc2)C)CC
0.282787	S(c1ccc(cc1)C(=O)Nc2cc(OCC(F)F)c(cc2)C)CC
0.282787	S(c1ccc(cc1)C(=O)Nc2cc(OCC(F)F)c(cc2)C)CC
0.282787	S(c1ccc(cc1)C(=O)Nc2cc(OCC(F)F)c(cc2)C)CC
0.282787	S(c1ccc(cc1)C(=O)Nc2cc(OCC(F)F)c(cc2)C)CC
0.282787	S(c1ccc(cc1)C(=O)Nc2cc(OCC(F)F)c(cc2)C)CC
0.282759	Brc1cc(c(NC(=O)CN(c2ncc(cc2)C(=O)Nc3cc(Cl)ccc3)C)cc1)C
0.282759	Brc1cc(c(NC(=O)CN(c2ncc(cc2)C(=O)Nc3cc(Cl)ccc3)C)cc1)C
0.282759	Brc1cc(c(NC(=O)CN(c2ncc(cc2)C(=O)Nc3cc(Cl)ccc3)C)cc1)C
0.282759	Brc1cc(c(NC(=O)CN(c2ncc(cc2)C(=O)Nc3cc(Cl)ccc3)C)cc1)C
0.282759	Brc1cc(c(NC(=O)CN(c2ncc(cc2)C(=O)Nc3cc(Cl)ccc3)C)cc1)C
0.282759	Brc1cc(c(NC(=O)CN(c2ncc(cc2)C(=O)Nc3cc(Cl)ccc3)C)cc1)C
0.282759	Brc1cc(c(NC(=O)CN(c2ncc(cc2)C(=O)Nc3cc(Cl)ccc3)C)cc1)C
0.282759	Brc1cc(c(NC(=O)CN(c2ncc(cc2)C(=O)Nc3cc(Cl)ccc3)C)cc1)C
0.282759	Brc1cc(c(NC(=O)CN(c2ncc(cc2)C(=O)Nc3cc(Cl)ccc3)C)cc1)C
0.282759	Brc1cc(c(NC(=O)CN(c2ncc(cc2)C(=O)Nc3cc(Cl)ccc3)C)cc1)C
0.282759	Clc1cc(c2cc(c(NC(=O)C(=O)N3CCN(CC=4N=CSC4)CCC3)cc2)C)ccc1
0.282759	Clc1cc(c2cc(c(NC(=O)C(=O)N3CCN(CC=4N=CSC4)CCC3)cc2)C)ccc1
0.282759	Clc1cc(c2cc(c(NC(=O)C(=O)N3CCN(CC=4N=CSC4)CCC3)cc2)C)ccc1
0.282759	Clc1cc(c2cc(c(NC(=O)C(=O)N3CCN(CC=4N=CSC4)CCC3)cc2)C)ccc1
0.282759	Clc1cc(c2cc(c(NC(=O)C(=O)N3CCN(CC=4N=CSC4)CCC3)cc2)C)ccc1
0.282759	Clc1cc(c2cc(c(NC(=O)C(=O)N3CCN(CC=4N=CSC4)CCC3)cc2)C)ccc1
0.282759	Clc1cc(c2cc(c(NC(=O)C(=O)N3CCN(CC=4N=CSC4)CCC3)cc2)C)ccc1
0.282759	Clc1cc(c2cc(c(NC(=O)C(=O)N3CCN(CC=4N=CSC4)CCC3)cc2)C)ccc1
0.282759	Clc1cc(c2cc(c(NC(=O)C(=O)N3CCN(CC=4N=CSC4)CCC3)cc2)C)ccc1
0.282759	Clc1cc(c2cc(c(NC(=O)C(=O)N3CCN(CC=4N=CSC4)CCC3)cc2)C)ccc1
0.282759	Fc1c(cccc1)C(=O)NC(C(=O)Nc2nc(c3cnccc3)ccc2)C(C)C
0.282686	O=C(NNC(=O)CC1=NNC=C1)c2cc(NC(=O)c3cc4OCCOc4cc3)c(cc2)C
0.282686	O=C(NNC(=O)CC1=NNC=C1)c2cc(NC(=O)c3cc4OCCOc4cc3)c(cc2)C
0.282686	O=C(NNC(=O)CC1=NNC=C1)c2cc(NC(=O)c3cc4OCCOc4cc3)c(cc2)C
0.282686	O=C(NNC(=O)CC1=NNC=C1)c2cc(NC(=O)c3cc4OCCOc4cc3)c(cc2)C
0.282686	O=C(NNC(=O)CC1=NNC=C1)c2cc(NC(=O)c3cc4OCCOc4cc3)c(cc2)C
0.282686	O=C(NNC(=O)CC1=NNC=C1)c2cc(NC(=O)c3cc4OCCOc4cc3)c(cc2)C
0.282686	O=C(NNC(=O)CC1=NNC=C1)c2cc(NC(=O)c3cc4OCCOc4cc3)c(cc2)C
0.282686	O=C(NNC(=O)CC1=NNC=C1)c2cc(NC(=O)c3cc4OCCOc4cc3)c(cc2)C
0.282686	O=C(NNC(=O)CC1=NNC=C1)c2cc(NC(=O)c3cc4OCCOc4cc3)c(cc2)C
0.282686	O=C(NNC(=O)CC1=NNC=C1)c2cc(NC(=O)c3cc4OCCOc4cc3)c(cc2)C
0.282528	O=C(NC1=NC(=NN1)c2cc3c(cc2)CCC3)c4cc(N)c(cc4)C
0.282528	O=C(NC1=NC(=NN1)c2cc3c(cc2)CCC3)c4cc(N)c(cc4)C
0.282528	O=C(NC1=NC(=NN1)c2cc3c(cc2)CCC3)c4cc(N)c(cc4)C
0.282528	O=C(NC1=NC(=NN1)c2cc3c(cc2)CCC3)c4cc(N)c(cc4)C
0.282528	O=C(NC1=NC(=NN1)c2cc3c(cc2)CCC3)c4cc(N)c(cc4)C
0.282528	O=C(NC1=NC(=NN1)c2cc3c(cc2)CCC3)c4cc(N)c(cc4)C
0.282528	O=C(NC1=NC(=NN1)c2cc3c(cc2)CCC3)c4cc(N)c(cc4)C
0.282528	O=C(NC1=NC(=NN1)c2cc3c(cc2)CCC3)c4cc(N)c(cc4)C
0.282528	O=C(NC1=NC(=NN1)c2cc3c(cc2)CCC3)c4cc(N)c(cc4)C
0.282528	O=C(NC1=NC(=NN1)c2cc3c(cc2)CCC3)c4cc(N)c(cc4)C
0.282511	Brc1c(F)cc(NC(=O)c2ccncc2)cc1
0.282511	Brc1c(F)cc(NC(=O)c2ccncc2)cc1
0.282511	Brc1c(F)cc(NC(=O)c2ccncc2)cc1
0.282511	Brc1c(F)cc(NC(=O)c2ccncc2)cc1
0.282511	Brc1c(F)cc(NC(=O)c2ccncc2)cc1
0.282511	Brc1c(F)cc(NC(=O)c2ccncc2)cc1
0.282353	O=C(NC=1NN=C(c2ccc(cc2)CCC)C1)c3ncc(c4ccccc4)cc3
0.282353	O=C(NC=1NN=C(c2ccc(cc2)CCC)C1)c3ncc(c4ccccc4)cc3
0.282353	O=C(NC=1NN=C(c2ccc(cc2)CCC)C1)c3ncc(c4ccccc4)cc3
0.282353	O=C(NC=1NN=C(c2ccc(cc2)CCC)C1)c3ncc(c4ccccc4)cc3
0.282353	O=C(NC=1NN=C(c2ccc(cc2)CCC)C1)c3ncc(c4ccccc4)cc3
0.282353	O=C(NC=1NN=C(c2ccc(cc2)CCC)C1)c3ncc(c4ccccc4)cc3
0.282353	O=C(NC=1NN=C(c2ccc(cc2)CCC)C1)c3ncc(c4ccccc4)cc3
0.282353	O=C(NC=1NN=C(c2ccc(cc2)CCC)C1)c3ncc(c4ccccc4)cc3
0.282353	O=C(NC=1NN=C(c2ccc(cc2)CCC)C1)c3ncc(c4ccccc4)cc3
0.282353	O=C(NC=1NN=C(c2ccc(cc2)CCC)C1)c3ncc(c4ccccc4)cc3
0.282313	Clc1cc(c2cc(c(NC(=O)C(=O)N3CC(F)(F)CN(Cc4ccccc4)CC3)cc2)C)ccc1
0.282313	Clc1cc(c2cc(c(NC(=O)C(=O)N3CC(F)(F)CN(Cc4ccccc4)CC3)cc2)C)ccc1
0.282313	Clc1cc(c2cc(c(NC(=O)C(=O)N3CC(F)(F)CN(Cc4ccccc4)CC3)cc2)C)ccc1
0.282313	Clc1cc(c2cc(c(NC(=O)C(=O)N3CC(F)(F)CN(Cc4ccccc4)CC3)cc2)C)ccc1
0.282313	Clc1cc(c2cc(c(NC(=O)C(=O)N3CC(F)(F)CN(Cc4ccccc4)CC3)cc2)C)ccc1
0.282313	Clc1cc(c2cc(c(NC(=O)C(=O)N3CC(F)(F)CN(Cc4ccccc4)CC3)cc2)C)ccc1
0.282313	Clc1cc(c2cc(c(NC(=O)C(=O)N3CC(F)(F)CN(Cc4ccccc4)CC3)cc2)C)ccc1
0.282313	Clc1cc(c2cc(c(NC(=O)C(=O)N3CC(F)(F)CN(Cc4ccccc4)CC3)cc2)C)ccc1
0.282313	Clc1cc(c2cc(c(NC(=O)C(=O)N3CC(F)(F)CN(Cc4ccccc4)CC3)cc2)C)ccc1
0.282313	Clc1cc(c2cc(c(NC(=O)C(=O)N3CC(F)(F)CN(Cc4ccccc4)CC3)cc2)C)ccc1
0.281967	Clc1cc(c2cc(c(NC(=O)C(=O)NCC3N(Cc4ccccc4)CCN(C3)C)cc2)C)ccc1
0.281967	Clc1cc(c2cc(c(NC(=O)C(=O)NCC3N(Cc4ccccc4)CCN(C3)C)cc2)C)ccc1
0.281967	Clc1cc(c2cc(c(NC(=O)C(=O)NCC3N(Cc4ccccc4)CCN(C3)C)cc2)C)ccc1
0.281967	Clc1cc(c2cc(c(NC(=O)C(=O)NCC3N(Cc4ccccc4)CCN(C3)C)cc2)C)ccc1
0.281853	S(c1ccc(cc1)C(=O)Nc2ccc(cc2)CN3CCC(CC3)C)CC=4ON=C(N4)C
0.281853	S(c1ccc(cc1)C(=O)Nc2ccc(cc2)CN3CCC(CC3)C)CC=4ON=C(N4)C
0.281853	S(c1ccc(cc1)C(=O)Nc2ccc(cc2)CN3CCC(CC3)C)CC=4ON=C(N4)C
0.281853	S(c1ccc(cc1)C(=O)Nc2ccc(cc2)CN3CCC(CC3)C)CC=4ON=C(N4)C
0.281853	S(c1ccc(cc1)C(=O)Nc2ccc(cc2)CN3CCC(CC3)C)CC=4ON=C(N4)C
0.281853	S(c1ccc(cc1)C(=O)Nc2ccc(cc2)CN3CCC(CC3)C)CC=4ON=C(N4)C
0.281853	S(c1ccc(cc1)C(=O)Nc2ccc(cc2)CN3CCC(CC3)C)CC=4ON=C(N4)C
0.281853	S(c1ccc(cc1)C(=O)Nc2ccc(cc2)CN3CCC(CC3)C)CC=4ON=C(N4)C
0.281853	S(c1ccc(cc1)C(=O)Nc2ccc(cc2)CN3CCC(CC3)C)CC=4ON=C(N4)C
0.281853	S(c1ccc(cc1)C(=O)Nc2ccc(cc2)CN3CCC(CC3)C)CC=4ON=C(N4)C
0.28169	Fc1c(NC(=O)C)ccc(c1)C(=O)Nc2cc(ccc2)C3=NC=CN3CC
0.28169	Fc1c(NC(=O)C)ccc(c1)C(=O)Nc2cc(ccc2)C3=NC=CN3CC
0.28169	Fc1c(NC(=O)C)ccc(c1)C(=O)Nc2cc(ccc2)C3=NC=CN3CC
0.28169	Fc1c(NC(=O)C)ccc(c1)C(=O)Nc2cc(ccc2)C3=NC=CN3CC
0.28169	Fc1c(NC(=O)C)ccc(c1)C(=O)Nc2cc(ccc2)C3=NC=CN3CC
0.28169	Fc1c(NC(=O)C)ccc(c1)C(=O)Nc2cc(ccc2)C3=NC=CN3CC
0.28169	Fc1c(NC(=O)C)ccc(c1)C(=O)Nc2cc(ccc2)C3=NC=CN3CC
0.28169	Fc1c(NC(=O)C)ccc(c1)C(=O)Nc2cc(ccc2)C3=NC=CN3CC
0.28169	Fc1c(NC(=O)C)ccc(c1)C(=O)Nc2cc(ccc2)C3=NC=CN3CC
0.28169	Fc1c(NC(=O)C)ccc(c1)C(=O)Nc2cc(ccc2)C3=NC=CN3CC
0.281513	O=C(NCC1CC1)c2cc(NC(=O)C=O)c(cc2)C
0.281513	O=C(NCC1CC1)c2cc(NC(=O)C=O)c(cc2)C
0.281513	O=C(NCC1CC1)c2cc(NC(=O)C=O)c(cc2)C
0.281513	O=C(NCC1CC1)c2cc(NC(=O)C=O)c(cc2)C
0.281513	O=C(NCC1CC1)c2cc(NC(=O)C=O)c(cc2)C
0.281513	O=C(NCC1CC1)c2cc(NC(=O)C=O)c(cc2)C
0.281513	O=C(NCC1CC1)c2cc(NC(=O)C=O)c(cc2)C
0.281513	O=C(NCC1CC1)c2cc(NC(=O)C=O)c(cc2)C
0.281513	O=C(NCC1CC1)c2cc(NC(=O)C=O)c(cc2)C
0.281513	O=C(NCC1CC1)c2cc(NC(=O)C=O)c(cc2)C
0.281457	O=C(Nc1nc(c2cnccc2)ccc1)c3c4N(C(=O)COc4ccc3)C
0.281457	O=C(Nc1nc(c2cnccc2)ccc1)c3c4N(C(=O)COc4ccc3)C
0.281457	O=C(Nc1nc(c2cnccc2)ccc1)c3c4N(C(=O)COc4ccc3)C
0.281457	O=C(Nc1nc(c2cnccc2)ccc1)c3c4N(C(=O)COc4ccc3)C
0.281457	O=C(Nc1nc(c2cnccc2)ccc1)c3c4N(C(=O)COc4ccc3)C
0.281457	O=C(Nc1nc(c2cnccc2)ccc1)c3c4N(C(=O)COc4ccc3)C
0.281385	O=C(Nc1c(ccc(c2ccncc2)c1)C)C(=O)N
0.281046	Brc1cc(c2nc(c(cc2)C(=O)Nc3cc4c(cc3)C(N)CC4)C)ccc1
0.281046	Brc1cc(c2nc(c(cc2)C(=O)Nc3cc4c(cc3)C(N)CC4)C)ccc1
0.281046	Brc1cc(c2nc(c(cc2)C(=O)Nc3cc4c(cc3)C(N)CC4)C)ccc1
0.281046	Brc1cc(c2nc(c(cc2)C(=O)Nc3cc4c(cc3)C(N)CC4)C)ccc1
0.280992	Fc1cncc(c2cc(NC(=O)C(=O)N)c(cc2)C)c1
0.280992	Fc1cncc(c2cc(NC(=O)C(=O)N)c(cc2)C)c1
0.280992	Fc1cncc(c2cc(NC(=O)C(=O)N)c(cc2)C)c1
0.280899	O=C(NC=1NN=C(c2ccc(cc2)CCC)C1)c3cc4c(cc3)CCCC4
0.280702	S1C(=NC(c2cc(F)ccc2)=C1)NC(=O)c3c(NC(=O)c4cc(ccc4)C)cccc3
0.280702	S1C(=NC(c2cc(F)ccc2)=C1)NC(=O)c3c(NC(=O)c4cc(ccc4)C)cccc3
0.280702	S1C(=NC(c2cc(F)ccc2)=C1)NC(=O)c3c(NC(=O)c4cc(ccc4)C)cccc3
0.280702	S1C(=NC(c2cc(F)ccc2)=C1)NC(=O)c3c(NC(=O)c4cc(ccc4)C)cccc3
0.280702	S1C(=NC(c2cc(F)ccc2)=C1)NC(=O)c3c(NC(=O)c4cc(ccc4)C)cccc3
0.280702	S1C(=NC(c2cc(F)ccc2)=C1)NC(=O)c3c(NC(=O)c4cc(ccc4)C)cccc3
0.280702	S1C(=NC(c2cc(F)ccc2)=C1)NC(=O)c3c(NC(=O)c4cc(ccc4)C)cccc3
0.280702	S1C(=NC(c2cc(F)ccc2)=C1)NC(=O)c3c(NC(=O)c4cc(ccc4)C)cccc3
0.280702	S1C(=NC(c2cc(F)ccc2)=C1)NC(=O)c3c(NC(=O)c4cc(ccc4)C)cccc3
0.280702	S1C(=NC(c2cc(F)ccc2)=C1)NC(=O)c3c(NC(=O)c4cc(ccc4)C)cccc3
0.280576	Brc1cc(Sc2nc(ccc2)C(=O)Nc3ncc(cc3)CN4CCOCC4)ccc1
0.280443	O=C(Nc1ccc(OC)cc1)c2c(NC(=O)CNc3cc(c4cncnc4)ccc3)cccc2
0.280443	O=C(Nc1ccc(OC)cc1)c2c(NC(=O)CNc3cc(c4cncnc4)ccc3)cccc2
0.280443	O=C(Nc1ccc(OC)cc1)c2c(NC(=O)CNc3cc(c4cncnc4)ccc3)cccc2
0.280443	O=C(Nc1ccc(OC)cc1)c2c(NC(=O)CNc3cc(c4cncnc4)ccc3)cccc2
0.280443	O=C(Nc1ccc(OC)cc1)c2c(NC(=O)CNc3cc(c4cncnc4)ccc3)cccc2
0.280443	O=C(Nc1ccc(OC)cc1)c2c(NC(=O)CNc3cc(c4cncnc4)ccc3)cccc2
0.280443	O=C(Nc1ccc(OC)cc1)c2c(NC(=O)CNc3cc(c4cncnc4)ccc3)cccc2
0.280443	O=C(Nc1ccc(OC)cc1)c2c(NC(=O)CNc3cc(c4cncnc4)ccc3)cccc2
0.280443	O=C(Nc1ccc(OC)cc1)c2c(NC(=O)CNc3cc(c4cncnc4)ccc3)cccc2
0.280443	O=C(Nc1ccc(OC)cc1)c2c(NC(=O)CNc3cc(c4cncnc4)ccc3)cccc2
0.280443	BrC=1C(=NSC1)C(=O)Nc2c(ccc(c3cncc(F)c3)c2)C
0.280443	BrC=1C(=NSC1)C(=O)Nc2c(ccc(c3cncc(F)c3)c2)C
0.280443	BrC=1C(=NSC1)C(=O)Nc2c(ccc(c3cncc(F)c3)c2)C
0.280443	BrC=1C(=NSC1)C(=O)Nc2c(ccc(c3cncc(F)c3)c2)C
0.280443	BrC=1C(=NSC1)C(=O)Nc2c(ccc(c3cncc(F)c3)c2)C
0.280443	BrC=1C(=NSC1)C(=O)Nc2c(ccc(c3cncc(F)c3)c2)C
0.280443	BrC=1C(=NSC1)C(=O)Nc2c(ccc(c3cncc(F)c3)c2)C
0.280443	BrC=1C(=NSC1)C(=O)Nc2c(ccc(c3cncc(F)c3)c2)C
0.280443	BrC=1C(=NSC1)C(=O)Nc2c(ccc(c3cncc(F)c3)c2)C
0.280443	BrC=1C(=NSC1)C(=O)Nc2c(ccc(c3cncc(F)c3)c2)C
0.280335	Fc1c(NC(=O)c2cc(N)c(cc2)C)cc(cc1)C
0.280335	Fc1c(NC(=O)c2cc(N)c(cc2)C)cc(cc1)C
0.280335	Fc1c(NC(=O)c2cc(N)c(cc2)C)cc(cc1)C
0.280335	Fc1c(NC(=O)c2cc(N)c(cc2)C)cc(cc1)C
0.280335	Fc1c(NC(=O)c2cc(N)c(cc2)C)cc(cc1)C
0.280335	Fc1c(NC(=O)c2cc(N)c(cc2)C)cc(cc1)C
0.280335	Fc1c(NC(=O)c2cc(N)c(cc2)C)cc(cc1)C
0.280335	Fc1c(NC(=O)c2cc(N)c(cc2)C)cc(cc1)C
0.280335	Fc1c(NC(=O)c2cc(N)c(cc2)C)cc(cc1)C
0.280335	Fc1c(NC(=O)c2cc(N)c(cc2)C)cc(cc1)C
0.280236	Clc1ccc(N2C(SCC(=O)Nc3c(ccc(NC4CCN(S(=O)(=O)C)CC4)c3)C)=NN=C2c5cnccc5)cc1
0.280236	Clc1ccc(N2C(SCC(=O)Nc3c(ccc(NC4CCN(S(=O)(=O)C)CC4)c3)C)=NN=C2c5cnccc5)cc1
0.280236	Clc1ccc(N2C(SCC(=O)Nc3c(ccc(NC4CCN(S(=O)(=O)C)CC4)c3)C)=NN=C2c5cnccc5)cc1
0.28	S1C=C(c2nc(c(cc2)C(=O)Nc3ncc(c4cncc(F)c4)cn3)C)C=C1
0.28	S1C=C(c2nc(c(cc2)C(=O)Nc3ncc(c4cncc(F)c4)cn3)C)C=C1
0.28	S1C=C(c2nc(c(cc2)C(=O)Nc3ncc(c4cncc(F)c4)cn3)C)C=C1
0.28	S1C=C(c2nc(c(cc2)C(=O)Nc3ncc(c4cncc(F)c4)cn3)C)C=C1
0.28	S1C=C(c2nc(c(cc2)C(=O)Nc3ncc(c4cncc(F)c4)cn3)C)C=C1
0.28	S1C=C(c2nc(c(cc2)C(=O)Nc3ncc(c4cncc(F)c4)cn3)C)C=C1
0.28	S1C=C(c2nc(c(cc2)C(=O)Nc3ncc(c4cncc(F)c4)cn3)C)C=C1
0.28	S1C=C(c2nc(c(cc2)C(=O)Nc3ncc(c4cncc(F)c4)cn3)C)C=C1
0.28	S1C=C(c2nc(c(cc2)C(=O)Nc3ncc(c4cncc(F)c4)cn3)C)C=C1
0.28	S1C=C(c2nc(c(cc2)C(=O)Nc3ncc(c4cncc(F)c4)cn3)C)C=C1
0.28	O=C(Nc1nc(c2cc3c(OCC3)cc2)ccc1)c4cc(c(OC)cc4)c5ccccc5
0.28	O=C(Nc1nc(c2cc3c(OCC3)cc2)ccc1)c4cc(c(OC)cc4)c5ccccc5
0.28	O=C(Nc1nc(c2cc3c(OCC3)cc2)ccc1)c4cc(c(OC)cc4)c5ccccc5
0.28	O=C(Nc1nc(c2cc3c(OCC3)cc2)ccc1)c4cc(c(OC)cc4)c5ccccc5
0.28	O=C(Nc1nc(c2cc3c(OCC3)cc2)ccc1)c4cc(c(OC)cc4)c5ccccc5
0.28	O=C(Nc1nc(c2cc3c(OCC3)cc2)ccc1)c4cc(c(OC)cc4)c5ccccc5
0.28	O=C(Nc1nc(c2cc3c(OCC3)cc2)ccc1)c4cc(c(OC)cc4)c5ccccc5
0.28	O=C(Nc1nc(c2cc3c(OCC3)cc2)ccc1)c4cc(c(OC)cc4)c5ccccc5
0.28	O=C(Nc1nc(c2cc3c(OCC3)cc2)ccc1)c4cc(c(OC)cc4)c5ccccc5
0.28	O=C(Nc1nc(c2cc3c(OCC3)cc2)ccc1)c4cc(c(OC)cc4)c5ccccc5
0.279851	Clc1c(O)cc(c(NC(=O)c2ccc(Nc3c(cccc3)C(C)(C)C)cc2)c1)C
0.279851	Clc1c(O)cc(c(NC(=O)c2ccc(Nc3c(cccc3)C(C)(C)C)cc2)c1)C
0.279851	Clc1c(O)cc(c(NC(=O)c2ccc(Nc3c(cccc3)C(C)(C)C)cc2)c1)C
0.279851	Clc1c(O)cc(c(NC(=O)c2ccc(Nc3c(cccc3)C(C)(C)C)cc2)c1)C
0.279851	Clc1c(O)cc(c(NC(=O)c2ccc(Nc3c(cccc3)C(C)(C)C)cc2)c1)C
0.279851	Clc1c(O)cc(c(NC(=O)c2ccc(Nc3c(cccc3)C(C)(C)C)cc2)c1)C
0.279851	Clc1c(O)cc(c(NC(=O)c2ccc(Nc3c(cccc3)C(C)(C)C)cc2)c1)C
0.279851	Clc1c(O)cc(c(NC(=O)c2ccc(Nc3c(cccc3)C(C)(C)C)cc2)c1)C
0.279851	Clc1c(O)cc(c(NC(=O)c2ccc(Nc3c(cccc3)C(C)(C)C)cc2)c1)C
0.279851	Clc1c(O)cc(c(NC(=O)c2ccc(Nc3c(cccc3)C(C)(C)C)cc2)c1)C
0.279528	O=C(Nc1c(ccc(c1)C=O)C)c2cc3OCCOc3cc2
0.279528	O=C(Nc1c(ccc(c1)C=O)C)c2cc3OCCOc3cc2
0.279528	O=C(Nc1c(ccc(c1)C=O)C)c2cc3OCCOc3cc2
0.279528	O=C(Nc1c(ccc(c1)C=O)C)c2cc3OCCOc3cc2
0.279528	O=C(Nc1c(ccc(c1)C=O)C)c2cc3OCCOc3cc2
0.279528	O=C(Nc1c(ccc(c1)C=O)C)c2cc3OCCOc3cc2
0.279528	O=C(Nc1c(ccc(c1)C=O)C)c2cc3OCCOc3cc2
0.279528	O=C(Nc1c(ccc(c1)C=O)C)c2cc3OCCOc3cc2
0.279528	O=C(Nc1c(ccc(c1)C=O)C)c2cc3OCCOc3cc2
0.279528	O=C(Nc1c(ccc(c1)C=O)C)c2cc3OCCOc3cc2
0.279152	Ic1c(Nc2nc(Cl)ccc2C(=O)Nc3cc(F)c(Br)cc3)cccc1
0.279152	Ic1c(Nc2nc(Cl)ccc2C(=O)Nc3cc(F)c(Br)cc3)cccc1
0.279152	Ic1c(Nc2nc(Cl)ccc2C(=O)Nc3cc(F)c(Br)cc3)cccc1
0.279152	Ic1c(Nc2nc(Cl)ccc2C(=O)Nc3cc(F)c(Br)cc3)cccc1
0.279152	Ic1c(Nc2nc(Cl)ccc2C(=O)Nc3cc(F)c(Br)cc3)cccc1
0.279152	Ic1c(Nc2nc(Cl)ccc2C(=O)Nc3cc(F)c(Br)cc3)cccc1
0.279152	Ic1c(Nc2nc(Cl)ccc2C(=O)Nc3cc(F)c(Br)cc3)cccc1
0.279152	Ic1c(Nc2nc(Cl)ccc2C(=O)Nc3cc(F)c(Br)cc3)cccc1
0.279152	Ic1c(Nc2nc(Cl)ccc2C(=O)Nc3cc(F)c(Br)cc3)cccc1
0.279152	Ic1c(Nc2nc(Cl)ccc2C(=O)Nc3cc(F)c(Br)cc3)cccc1
0.278481	Clc1c(NC(=O)C=O)cc(cc1)C(=O)Nc2ccccc2
0.278351	Fc1ccc(NC(=O)COc2c(OC)cc(cc2)C(=O)Nc3cc(ccc3)CC(=O)N4CCN(CC4)C)cc1
0.278351	Fc1ccc(NC(=O)COc2c(OC)cc(cc2)C(=O)Nc3cc(ccc3)CC(=O)N4CCN(CC4)C)cc1
0.278351	Fc1ccc(NC(=O)COc2c(OC)cc(cc2)C(=O)Nc3cc(ccc3)CC(=O)N4CCN(CC4)C)cc1
0.278351	Fc1ccc(NC(=O)COc2c(OC)cc(cc2)C(=O)Nc3cc(ccc3)CC(=O)N4CCN(CC4)C)cc1
0.278351	Fc1ccc(NC(=O)COc2c(OC)cc(cc2)C(=O)Nc3cc(ccc3)CC(=O)N4CCN(CC4)C)cc1
0.278351	Fc1ccc(NC(=O)COc2c(OC)cc(cc2)C(=O)Nc3cc(ccc3)CC(=O)N4CCN(CC4)C)cc1
0.278351	Fc1ccc(NC(=O)COc2c(OC)cc(cc2)C(=O)Nc3cc(ccc3)CC(=O)N4CCN(CC4)C)cc1
0.278351	Fc1ccc(NC(=O)COc2c(OC)cc(cc2)C(=O)Nc3cc(ccc3)CC(=O)N4CCN(CC4)C)cc1
0.278351	Fc1ccc(NC(=O)COc2c(OC)cc(cc2)C(=O)Nc3cc(ccc3)CC(=O)N4CCN(CC4)C)cc1
0.278351	Fc1ccc(NC(=O)COc2c(OC)cc(cc2)C(=O)Nc3cc(ccc3)CC(=O)N4CCN(CC4)C)cc1
0.278317	FC(F)(F)C=1N(N=CC1C(=O)Nc2nc(c3cnccc3)ccc2)c4cc(ccc4)C
0.278317	FC(F)(F)C=1N(N=CC1C(=O)Nc2nc(c3cnccc3)ccc2)c4cc(ccc4)C
0.278317	FC(F)(F)C=1N(N=CC1C(=O)Nc2nc(c3cnccc3)ccc2)c4cc(ccc4)C
0.278317	FC(F)(F)C=1N(N=CC1C(=O)Nc2nc(c3cnccc3)ccc2)c4cc(ccc4)C
0.278317	FC(F)(F)C=1N(N=CC1C(=O)Nc2nc(c3cnccc3)ccc2)c4cc(ccc4)C
0.278317	FC(F)(F)C=1N(N=CC1C(=O)Nc2nc(c3cnccc3)ccc2)c4cc(ccc4)C
0.278317	FC(F)(F)C=1N(N=CC1C(=O)Nc2nc(c3cnccc3)ccc2)c4cc(ccc4)C
0.278317	FC(F)(F)C=1N(N=CC1C(=O)Nc2nc(c3cnccc3)ccc2)c4cc(ccc4)C
0.278317	FC(F)(F)C=1N(N=CC1C(=O)Nc2nc(c3cnccc3)ccc2)c4cc(ccc4)C
0.278317	FC(F)(F)C=1N(N=CC1C(=O)Nc2nc(c3cnccc3)ccc2)c4cc(ccc4)C
0.278287	S(=O)(=O)(Nc1ccc(OCc2ccccc2)cc1)c3cc(ccc3)C(=O)Nc4nc(c5cc6c(OCC6)cc5)ccc4
0.278287	S(=O)(=O)(Nc1ccc(OCc2ccccc2)cc1)c3cc(ccc3)C(=O)Nc4nc(c5cc6c(OCC6)cc5)ccc4
0.278287	S(=O)(=O)(Nc1ccc(OCc2ccccc2)cc1)c3cc(ccc3)C(=O)Nc4nc(c5cc6c(OCC6)cc5)ccc4
0.278287	S(=O)(=O)(Nc1ccc(OCc2ccccc2)cc1)c3cc(ccc3)C(=O)Nc4nc(c5cc6c(OCC6)cc5)ccc4
0.278287	S(=O)(=O)(Nc1ccc(OCc2ccccc2)cc1)c3cc(ccc3)C(=O)Nc4nc(c5cc6c(OCC6)cc5)ccc4
0.277992	Brc1cc(NNC(=O)c2nc(c3ccccc3)ccc2)c(F)cc1
0.277992	Brc1cc(NNC(=O)c2nc(c3ccccc3)ccc2)c(F)cc1
0.277992	Brc1cc(NNC(=O)c2nc(c3ccccc3)ccc2)c(F)cc1
0.277992	Brc1cc(NNC(=O)c2nc(c3ccccc3)ccc2)c(F)cc1
0.277992	Brc1cc(NNC(=O)c2nc(c3ccccc3)ccc2)c(F)cc1
0.277992	Brc1cc(NNC(=O)c2nc(c3ccccc3)ccc2)c(F)cc1
0.277992	Brc1cc(NNC(=O)c2nc(c3ccccc3)ccc2)c(F)cc1
0.277992	Brc1cc(NNC(=O)c2nc(c3ccccc3)ccc2)c(F)cc1
0.277992	Brc1cc(NNC(=O)c2nc(c3ccccc3)ccc2)c(F)cc1
0.277992	Brc1cc(NNC(=O)c2nc(c3ccccc3)ccc2)c(F)cc1
0.277992	Clc1c(NC(=O)c2cc(OC(F)F)c(cc2)C)ccc(NC(=O)C)c1
0.277992	Clc1c(NC(=O)c2cc(OC(F)F)c(cc2)C)ccc(NC(=O)C)c1
0.277992	Clc1c(NC(=O)c2cc(OC(F)F)c(cc2)C)ccc(NC(=O)C)c1
0.277992	Clc1c(NC(=O)c2cc(OC(F)F)c(cc2)C)ccc(NC(=O)C)c1
0.277992	Clc1c(NC(=O)c2cc(OC(F)F)c(cc2)C)ccc(NC(=O)C)c1
0.277778	O=C(NCCc1ccc(N2CCN(CC2)C)cc1)c3nc(c4ccccc4)ccc3
0.277778	O=C(NCCc1ccc(N2CCN(CC2)C)cc1)c3nc(c4ccccc4)ccc3
0.277778	O=C(NCCc1ccc(N2CCN(CC2)C)cc1)c3nc(c4ccccc4)ccc3
0.277778	O=C(NCCc1ccc(N2CCN(CC2)C)cc1)c3nc(c4ccccc4)ccc3
0.277778	O=C(NCCc1ccc(N2CCN(CC2)C)cc1)c3nc(c4ccccc4)ccc3
0.277778	O=C(NCCc1ccc(N2CCN(CC2)C)cc1)c3nc(c4ccccc4)ccc3
0.277778	O=C(NCCc1ccc(N2CCN(CC2)C)cc1)c3nc(c4ccccc4)ccc3
0.277778	O=C(NCCc1ccc(N2CCN(CC2)C)cc1)c3nc(c4ccccc4)ccc3
0.277778	O=C(NCCc1ccc(N2CCN(CC2)C)cc1)c3nc(c4ccccc4)ccc3
0.277778	O=C(NCCc1ccc(N2CCN(CC2)C)cc1)c3nc(c4ccccc4)ccc3
0.277778	S(=O)(=O)(N1CCC(Nc2cc(NC(=O)CCC=3ON=C(N3)c4ccc(cc4)CC)c(cc2)C)CC1)C
0.277778	S(=O)(=O)(N1CCC(Nc2cc(NC(=O)CCC=3ON=C(N3)c4ccc(cc4)CC)c(cc2)C)CC1)C
0.277778	S(=O)(=O)(N1CCC(Nc2cc(NC(=O)CCC=3ON=C(N3)c4ccc(cc4)CC)c(cc2)C)CC1)C
0.277778	S(=O)(=O)(N1CCC(Nc2cc(NC(=O)CCC=3ON=C(N3)c4ccc(cc4)CC)c(cc2)C)CC1)C
0.277778	S(=O)(=O)(N1CCC(Nc2cc(NC(=O)CCC=3ON=C(N3)c4ccc(cc4)CC)c(cc2)C)CC1)C
0.277778	S(=O)(=O)(N1CCC(Nc2cc(NC(=O)CCC=3ON=C(N3)c4ccc(cc4)CC)c(cc2)C)CC1)C
0.277778	Brc1c(F)cc(NC(=O)c2ccc(cc2)CNS(=O)(=O)c3cc(c(cc3)C)C)cc1
0.277778	Brc1c(F)cc(NC(=O)c2ccc(cc2)CNS(=O)(=O)c3cc(c(cc3)C)C)cc1
0.277778	Brc1c(F)cc(NC(=O)c2ccc(cc2)CNS(=O)(=O)c3cc(c(cc3)C)C)cc1
0.277778	Brc1c(F)cc(NC(=O)c2ccc(cc2)CNS(=O)(=O)c3cc(c(cc3)C)C)cc1
0.277778	Brc1c(F)cc(NC(=O)c2ccc(cc2)CNS(=O)(=O)c3cc(c(cc3)C)C)cc1
0.277778	Brc1c(F)cc(NC(=O)c2ccc(cc2)CNS(=O)(=O)c3cc(c(cc3)C)C)cc1
0.277778	Brc1c(F)cc(NC(=O)c2ccc(cc2)CNS(=O)(=O)c3cc(c(cc3)C)C)cc1
0.277778	Brc1c(F)cc(NC(=O)c2ccc(cc2)CNS(=O)(=O)c3cc(c(cc3)C)C)cc1
0.277778	Brc1c(F)cc(NC(=O)c2ccc(cc2)CNS(=O)(=O)c3cc(c(cc3)C)C)cc1
0.277778	Brc1c(F)cc(NC(=O)c2ccc(cc2)CNS(=O)(=O)c3cc(c(cc3)C)C)cc1
0.277592	S1C(NC(=O)c2ccc(cc2)CCCC)=C(C(=O)NCc3cc(F)c(c4cnccc4)cc3)C=C1
0.277592	S1C(NC(=O)c2ccc(cc2)CCCC)=C(C(=O)NCc3cc(F)c(c4cnccc4)cc3)C=C1
0.277592	S1C(NC(=O)c2ccc(cc2)CCCC)=C(C(=O)NCc3cc(F)c(c4cnccc4)cc3)C=C1
0.276923	O=C(N(C1CCN(C(=O)C)CC1)Cc2cc3c(OCC3)cc2)Nc4nc(c5ccccc5)ccn4
0.276817	FC(F)(F)C=1N(N=CC1C(=O)Nc2nc(c3cnccc3)ccc2)CC
0.276817	FC(F)(F)C=1N(N=CC1C(=O)Nc2nc(c3cnccc3)ccc2)CC
0.276817	FC(F)(F)C=1N(N=CC1C(=O)Nc2nc(c3cnccc3)ccc2)CC
0.276817	FC(F)(F)C=1N(N=CC1C(=O)Nc2nc(c3cnccc3)ccc2)CC
0.276667	S(=O)(=O)(N1CCC(Nc2cc(NC(=O)c3cc(F)c(N4CCOCC4)cc3)c(cc2)C)CC1)C
0.276667	S(=O)(=O)(N1CCC(Nc2cc(NC(=O)c3cc(F)c(N4CCOCC4)cc3)c(cc2)C)CC1)C
0.276667	S(=O)(=O)(N1CCC(Nc2cc(NC(=O)c3cc(F)c(N4CCOCC4)cc3)c(cc2)C)CC1)C
0.276667	S(=O)(=O)(N1CCC(Nc2cc(NC(=O)c3cc(F)c(N4CCOCC4)cc3)c(cc2)C)CC1)C
0.276667	S(=O)(=O)(N1CCC(Nc2cc(NC(=O)c3cc(F)c(N4CCOCC4)cc3)c(cc2)C)CC1)C
0.276667	S(=O)(=O)(N1CCC(Nc2cc(NC(=O)c3cc(F)c(N4CCOCC4)cc3)c(cc2)C)CC1)C
0.276667	S(=O)(=O)(N1CCC(Nc2cc(NC(=O)c3cc(F)c(N4CCOCC4)cc3)c(cc2)C)CC1)C
0.276667	S(=O)(=O)(N1CCC(Nc2cc(NC(=O)c3cc(F)c(N4CCOCC4)cc3)c(cc2)C)CC1)C
0.276667	S(=O)(=O)(N1CCC(Nc2cc(NC(=O)c3cc(F)c(N4CCOCC4)cc3)c(cc2)C)CC1)C
0.276667	S(=O)(=O)(N1CCC(Nc2cc(NC(=O)c3cc(F)c(N4CCOCC4)cc3)c(cc2)C)CC1)C
0.276224	S(=O)(=O)(NC1CC1)c2c(F)ccc(NC(=O)c3ncc(c4ccccc4)cc3)c2
0.27619	n1c(NN)cccc1c2cnccc2
0.27619	n1c(NN)cccc1c2cnccc2
0.27619	n1c(NN)cccc1c2cnccc2
0.27619	n1c(NN)cccc1c2cnccc2
0.27619	n1c(NN)cccc1c2cnccc2
0.27619	n1c(NN)cccc1c2cnccc2
0.27619	n1c(NN)cccc1c2cnccc2
0.276163	S(=O)(=O)(Nc1c(OC)cc2c(Oc3c2cccc3)c1)c4cc(ccc4)C(=O)Nc5nc(c6cnccc6)ccc5
0.276163	S(=O)(=O)(Nc1c(OC)cc2c(Oc3c2cccc3)c1)c4cc(ccc4)C(=O)Nc5nc(c6cnccc6)ccc5
0.276163	S(=O)(=O)(Nc1c(OC)cc2c(Oc3c2cccc3)c1)c4cc(ccc4)C(=O)Nc5nc(c6cnccc6)ccc5
0.276163	S(=O)(=O)(Nc1c(OC)cc2c(Oc3c2cccc3)c1)c4cc(ccc4)C(=O)Nc5nc(c6cnccc6)ccc5
0.276163	S(=O)(=O)(Nc1c(OC)cc2c(Oc3c2cccc3)c1)c4cc(ccc4)C(=O)Nc5nc(c6cnccc6)ccc5
0.276163	S(=O)(=O)(Nc1c(OC)cc2c(Oc3c2cccc3)c1)c4cc(ccc4)C(=O)Nc5nc(c6cnccc6)ccc5
0.276163	S(=O)(=O)(Nc1c(OC)cc2c(Oc3c2cccc3)c1)c4cc(ccc4)C(=O)Nc5nc(c6cnccc6)ccc5
0.276163	S(=O)(=O)(Nc1c(OC)cc2c(Oc3c2cccc3)c1)c4cc(ccc4)C(=O)Nc5nc(c6cnccc6)ccc5
0.276151	O=C(NCC)c1cc(NC(=O)C(=O)N)c(cc1)C
0.275862	Brc1cc(c2nc(c(cc2)C(=O)NC3=NC(=NN3)c4c(cccc4)C)C)ccc1
0.275862	Brc1cc(c2nc(c(cc2)C(=O)NC3=NC(=NN3)c4c(cccc4)C)C)ccc1
0.275862	Brc1cc(c2nc(c(cc2)C(=O)NC3=NC(=NN3)c4c(cccc4)C)C)ccc1
0.275862	Brc1cc(c2nc(c(cc2)C(=O)NC3=NC(=NN3)c4c(cccc4)C)C)ccc1
0.27572	Clc1cc(NC(=O)c2cc(N)c(cc2)C)c(O)cc1
0.27572	Clc1cc(NC(=O)c2cc(N)c(cc2)C)c(O)cc1
0.27572	Clc1cc(NC(=O)c2cc(N)c(cc2)C)c(O)cc1
0.27572	Clc1cc(NC(=O)c2cc(N)c(cc2)C)c(O)cc1
0.27572	Clc1cc(NC(=O)c2cc(N)c(cc2)C)c(O)cc1
0.27572	Clc1cc(NC(=O)c2cc(N)c(cc2)C)c(O)cc1
0.27572	Clc1cc(NC(=O)c2cc(N)c(cc2)C)c(O)cc1
0.27572	Clc1cc(NC(=O)c2cc(N)c(cc2)C)c(O)cc1
0.27572	Clc1cc(NC(=O)c2cc(N)c(cc2)C)c(O)cc1
0.27572	Clc1cc(NC(=O)c2cc(N)c(cc2)C)c(O)cc1
0.27551	O=C(Nc1c(ccc(c1)C)C)NC(C(=O)NCCN2CCN(Cc3ccccc3)CC2)C(CC)C
0.27551	O=C(Nc1c(ccc(c1)C)C)NC(C(=O)NCCN2CCN(Cc3ccccc3)CC2)C(CC)C
0.27551	O=C(Nc1c(ccc(c1)C)C)NC(C(=O)NCCN2CCN(Cc3ccccc3)CC2)C(CC)C
0.27551	O=C(Nc1c(ccc(c1)C)C)NC(C(=O)NCCN2CCN(Cc3ccccc3)CC2)C(CC)C
0.27551	O=C(Nc1c(ccc(c1)C)C)NC(C(=O)NCCN2CCN(Cc3ccccc3)CC2)C(CC)C
0.27551	O=C(Nc1c(ccc(c1)C)C)NC(C(=O)NCCN2CCN(Cc3ccccc3)CC2)C(CC)C
0.275316	Clc1c(Cl)cccc1Nc2c(cccc2)C(=O)Nc3nc(c4cc5c(OCC5)cc4)ccc3
0.275316	Clc1c(Cl)cccc1Nc2c(cccc2)C(=O)Nc3nc(c4cc5c(OCC5)cc4)ccc3
0.275316	Clc1c(Cl)cccc1Nc2c(cccc2)C(=O)Nc3nc(c4cc5c(OCC5)cc4)ccc3
0.275316	Clc1c(Cl)cccc1Nc2c(cccc2)C(=O)Nc3nc(c4cc5c(OCC5)cc4)ccc3
0.275316	Clc1c(Cl)cccc1Nc2c(cccc2)C(=O)Nc3nc(c4cc5c(OCC5)cc4)ccc3
0.275316	Clc1c(Cl)cccc1Nc2c(cccc2)C(=O)Nc3nc(c4cc5c(OCC5)cc4)ccc3
0.275316	Clc1c(Cl)cccc1Nc2c(cccc2)C(=O)Nc3nc(c4cc5c(OCC5)cc4)ccc3
0.275316	Clc1c(Cl)cccc1Nc2c(cccc2)C(=O)Nc3nc(c4cc5c(OCC5)cc4)ccc3
0.275316	Clc1c(Cl)cccc1Nc2c(cccc2)C(=O)Nc3nc(c4cc5c(OCC5)cc4)ccc3
0.275316	Clc1c(Cl)cccc1Nc2c(cccc2)C(=O)Nc3nc(c4cc5c(OCC5)cc4)ccc3
0.275194	O=C(NC=1NN=C(c2cc(ccc2)C)C1)c3ncc(c4ccccc4)cc3
0.275093	Brc1cc(NC(=O)c2cc(F)c(NC(=O)C)cc2)c(N3CCN(CC3)C)cc1
0.275093	Brc1cc(NC(=O)c2cc(F)c(NC(=O)C)cc2)c(N3CCN(CC3)C)cc1
0.275093	Brc1cc(NC(=O)c2cc(F)c(NC(=O)C)cc2)c(N3CCN(CC3)C)cc1
0.275093	Brc1cc(NC(=O)c2cc(F)c(NC(=O)C)cc2)c(N3CCN(CC3)C)cc1
0.275093	Brc1cc(NC(=O)c2cc(F)c(NC(=O)C)cc2)c(N3CCN(CC3)C)cc1
0.275093	Brc1cc(NC(=O)c2cc(F)c(NC(=O)C)cc2)c(N3CCN(CC3)C)cc1
0.275093	Brc1cc(NC(=O)c2cc(F)c(NC(=O)C)cc2)c(N3CCN(CC3)C)cc1
0.275093	Brc1cc(NC(=O)c2cc(F)c(NC(=O)C)cc2)c(N3CCN(CC3)C)cc1
0.275093	Brc1cc(NC(=O)c2cc(F)c(NC(=O)C)cc2)c(N3CCN(CC3)C)cc1
0.275093	Brc1cc(NC(=O)c2cc(F)c(NC(=O)C)cc2)c(N3CCN(CC3)C)cc1
0.274436	Brc1ccc(cc1)C(=O)Nc2ccc(cc2)CC=3ON=C(N3)c4nccc(c4)C
0.274436	Brc1ccc(cc1)C(=O)Nc2ccc(cc2)CC=3ON=C(N3)c4nccc(c4)C
0.274436	Brc1ccc(cc1)C(=O)Nc2ccc(cc2)CC=3ON=C(N3)c4nccc(c4)C
0.274436	Clc1ncc(cc1)C(=O)NC=2SC=C(N2)c3ccc(NC(=O)C(C)(C)C)cc3
0.274436	Clc1ncc(cc1)C(=O)NC=2SC=C(N2)c3ccc(NC(=O)C(C)(C)C)cc3
0.274436	Clc1ncc(cc1)C(=O)NC=2SC=C(N2)c3ccc(NC(=O)C(C)(C)C)cc3
0.274436	Clc1ncc(cc1)C(=O)NC=2SC=C(N2)c3ccc(NC(=O)C(C)(C)C)cc3
0.274436	Clc1ncc(cc1)C(=O)NC=2SC=C(N2)c3ccc(NC(=O)C(C)(C)C)cc3
0.274436	Clc1ncc(cc1)C(=O)NC=2SC=C(N2)c3ccc(NC(=O)C(C)(C)C)cc3
0.274436	Clc1ncc(cc1)C(=O)NC=2SC=C(N2)c3ccc(NC(=O)C(C)(C)C)cc3
0.274436	Clc1ncc(cc1)C(=O)NC=2SC=C(N2)c3ccc(NC(=O)C(C)(C)C)cc3
0.274436	Clc1ncc(cc1)C(=O)NC=2SC=C(N2)c3ccc(NC(=O)C(C)(C)C)cc3
0.274436	Clc1ncc(cc1)C(=O)NC=2SC=C(N2)c3ccc(NC(=O)C(C)(C)C)cc3
0.27439	S(=O)(=O)(NCc1cc(ccc1)C(=O)Nc2c(ccc(NC3CCN(S(=O)(=O)C)CC3)c2)C)c4c(F)cccc4
0.27439	S(=O)(=O)(NCc1cc(ccc1)C(=O)Nc2c(ccc(NC3CCN(S(=O)(=O)C)CC3)c2)C)c4c(F)cccc4
0.27439	S(=O)(=O)(NCc1cc(ccc1)C(=O)Nc2c(ccc(NC3CCN(S(=O)(=O)C)CC3)c2)C)c4c(F)cccc4
0.27439	S(=O)(=O)(NCc1cc(ccc1)C(=O)Nc2c(ccc(NC3CCN(S(=O)(=O)C)CC3)c2)C)c4c(F)cccc4
0.27439	S(=O)(=O)(NCc1cc(ccc1)C(=O)Nc2c(ccc(NC3CCN(S(=O)(=O)C)CC3)c2)C)c4c(F)cccc4
0.27439	S(=O)(=O)(NCc1cc(ccc1)C(=O)Nc2c(ccc(NC3CCN(S(=O)(=O)C)CC3)c2)C)c4c(F)cccc4
0.27439	S(=O)(=O)(NCc1cc(ccc1)C(=O)Nc2c(ccc(NC3CCN(S(=O)(=O)C)CC3)c2)C)c4c(F)cccc4
0.27439	S(=O)(=O)(NCc1cc(ccc1)C(=O)Nc2c(ccc(NC3CCN(S(=O)(=O)C)CC3)c2)C)c4c(F)cccc4
0.27439	S(=O)(=O)(NCc1cc(ccc1)C(=O)Nc2c(ccc(NC3CCN(S(=O)(=O)C)CC3)c2)C)c4c(F)cccc4
0.27439	S(=O)(=O)(NCc1cc(ccc1)C(=O)Nc2c(ccc(NC3CCN(S(=O)(=O)C)CC3)c2)C)c4c(F)cccc4
0.274368	O=C(Nc1cc(ccc1)C(N2CCOCC2)C)c3cc(c(cc3)C)C(C)(C)C
0.274368	O=C(Nc1cc(ccc1)C(N2CCOCC2)C)c3cc(c(cc3)C)C(C)(C)C
0.274368	O=C(Nc1cc(ccc1)C(N2CCOCC2)C)c3cc(c(cc3)C)C(C)(C)C
0.274368	O=C(Nc1cc(ccc1)C(N2CCOCC2)C)c3cc(c(cc3)C)C(C)(C)C
0.274368	O=C(Nc1cc(ccc1)C(N2CCOCC2)C)c3cc(c(cc3)C)C(C)(C)C
0.274368	O=C(Nc1cc(ccc1)C(N2CCOCC2)C)c3cc(c(cc3)C)C(C)(C)C
0.274368	O=C(Nc1cc(ccc1)C(N2CCOCC2)C)c3cc(c(cc3)C)C(C)(C)C
0.274368	O=C(Nc1cc(ccc1)C(N2CCOCC2)C)c3cc(c(cc3)C)C(C)(C)C
0.274368	O=C(Nc1cc(ccc1)C(N2CCOCC2)C)c3cc(c(cc3)C)C(C)(C)C
0.274368	O=C(Nc1cc(ccc1)C(N2CCOCC2)C)c3cc(c(cc3)C)C(C)(C)C
0.274074	Ic1c(O)cc(cc1)C(=O)Nc2c(ccc(N3N=CC=C3)c2)C
0.274074	Ic1c(O)cc(cc1)C(=O)Nc2c(ccc(N3N=CC=C3)c2)C
0.274021	S1C(=NC(c2cc(ccc2)C)=C1)NC(=O)c3ccc(Oc4c(F)cc(F)cc4)cc3
0.274021	S1C(=NC(c2cc(ccc2)C)=C1)NC(=O)c3ccc(Oc4c(F)cc(F)cc4)cc3
0.273764	O=C(Nc1nc(c2cnccc2)ccc1)CCC=3ON=C(N3)c4ccncc4
0.273764	O=C(Nc1nc(c2cnccc2)ccc1)CCC=3ON=C(N3)c4ccncc4
0.273764	O=C(Nc1nc(c2cnccc2)ccc1)CCC=3ON=C(N3)c4ccncc4
0.273764	O=C(Nc1nc(c2cnccc2)ccc1)CCC=3ON=C(N3)c4ccncc4
0.273764	O=C(Nc1nc(c2cnccc2)ccc1)CCC=3ON=C(N3)c4ccncc4
0.273764	O=C(Nc1nc(c2cnccc2)ccc1)CCC=3ON=C(N3)c4ccncc4
0.273764	O=C(Nc1nc(c2cnccc2)ccc1)CCC=3ON=C(N3)c4ccncc4
0.273764	O=C(Nc1nc(c2cnccc2)ccc1)CCC=3ON=C(N3)c4ccncc4
0.273764	O=C(Nc1nc(c2cnccc2)ccc1)CCC=3ON=C(N3)c4ccncc4
0.273764	O=C(Nc1nc(c2cnccc2)ccc1)CCC=3ON=C(N3)c4ccncc4
0.273723	S1C(=NC=C1C(=O)Nc2c(cc(cc2)C(F)(F)F)C)c3ccncc3
0.273723	S1C(=NC=C1C(=O)Nc2c(cc(cc2)C(F)(F)F)C)c3ccncc3
0.273723	S1C(=NC=C1C(=O)Nc2c(cc(cc2)C(F)(F)F)C)c3ccncc3
0.273723	S1C(=NC=C1C(=O)Nc2c(cc(cc2)C(F)(F)F)C)c3ccncc3
0.273723	S1C(=NC=C1C(=O)Nc2c(cc(cc2)C(F)(F)F)C)c3ccncc3
0.273723	S1C(=NC=C1C(=O)Nc2c(cc(cc2)C(F)(F)F)C)c3ccncc3
0.273723	S1C(=NC=C1C(=O)Nc2c(cc(cc2)C(F)(F)F)C)c3ccncc3
0.273723	S1C(=NC=C1C(=O)Nc2c(cc(cc2)C(F)(F)F)C)c3ccncc3
0.273723	S1C(=NC=C1C(=O)Nc2c(cc(cc2)C(F)(F)F)C)c3ccncc3
0.273723	S1C(=NC=C1C(=O)Nc2c(cc(cc2)C(F)(F)F)C)c3ccncc3
0.273585	Fc1ccc(NC(=O)COc2c(OC)cc(cc2)C(=O)Nc3nc(c4cc5c(OCC5)cc4)ccc3)cc1
0.273585	Fc1ccc(NC(=O)COc2c(OC)cc(cc2)C(=O)Nc3nc(c4cc5c(OCC5)cc4)ccc3)cc1
0.273585	Fc1ccc(NC(=O)COc2c(OC)cc(cc2)C(=O)Nc3nc(c4cc5c(OCC5)cc4)ccc3)cc1
0.273585	Fc1ccc(NC(=O)COc2c(OC)cc(cc2)C(=O)Nc3nc(c4cc5c(OCC5)cc4)ccc3)cc1
0.273585	Fc1ccc(NC(=O)COc2c(OC)cc(cc2)C(=O)Nc3nc(c4cc5c(OCC5)cc4)ccc3)cc1
0.273585	Fc1ccc(NC(=O)COc2c(OC)cc(cc2)C(=O)Nc3nc(c4cc5c(OCC5)cc4)ccc3)cc1
0.273585	Fc1ccc(NC(=O)COc2c(OC)cc(cc2)C(=O)Nc3nc(c4cc5c(OCC5)cc4)ccc3)cc1
0.273585	Fc1ccc(NC(=O)COc2c(OC)cc(cc2)C(=O)Nc3nc(c4cc5c(OCC5)cc4)ccc3)cc1
0.273585	Fc1ccc(NC(=O)COc2c(OC)cc(cc2)C(=O)Nc3nc(c4cc5c(OCC5)cc4)ccc3)cc1
0.273585	Fc1ccc(NC(=O)COc2c(OC)cc(cc2)C(=O)Nc3nc(c4cc5c(OCC5)cc4)ccc3)cc1
0.273381	FC(F)(F)C(F)(c1cc(c(NC(=O)c2ccc(cc2)CC3=NNC=N3)cc1)C)C(F)(F)F
0.273381	FC(F)(F)C(F)(c1cc(c(NC(=O)c2ccc(cc2)CC3=NNC=N3)cc1)C)C(F)(F)F
0.273077	Brc1ccc(cc1)C(=O)Nc2ccc(cc2)C=3ON=C(N3)c4cc(F)c(O)cc4
0.273077	Brc1ccc(cc1)C(=O)Nc2ccc(cc2)C=3ON=C(N3)c4cc(F)c(O)cc4
0.273077	Brc1ccc(cc1)C(=O)Nc2ccc(cc2)C=3ON=C(N3)c4cc(F)c(O)cc4
0.273077	Brc1ccc(cc1)C(=O)Nc2ccc(cc2)C=3ON=C(N3)c4cc(F)c(O)cc4
0.273077	Brc1ccc(cc1)C(=O)Nc2ccc(cc2)C=3ON=C(N3)c4cc(F)c(O)cc4
0.273077	Brc1ccc(cc1)C(=O)Nc2ccc(cc2)C=3ON=C(N3)c4cc(F)c(O)cc4
0.273077	Brc1ccc(cc1)C(=O)Nc2ccc(cc2)C=3ON=C(N3)c4cc(F)c(O)cc4
0.273077	Brc1ccc(cc1)C(=O)Nc2ccc(cc2)C=3ON=C(N3)c4cc(F)c(O)cc4
0.273077	Brc1ccc(cc1)C(=O)Nc2ccc(cc2)C=3ON=C(N3)c4cc(F)c(O)cc4
0.273077	Brc1ccc(cc1)C(=O)Nc2ccc(cc2)C=3ON=C(N3)c4cc(F)c(O)cc4
0.27305	S(=O)(=O)(N)Cc1cc(c(NC(=O)c2cc(OC(CC)C)ncc2)cc1)C
0.27305	S(=O)(=O)(N)Cc1cc(c(NC(=O)c2cc(OC(CC)C)ncc2)cc1)C
0.27305	S(=O)(=O)(N)Cc1cc(c(NC(=O)c2cc(OC(CC)C)ncc2)cc1)C
0.27305	S(=O)(=O)(N)Cc1cc(c(NC(=O)c2cc(OC(CC)C)ncc2)cc1)C
0.27305	S(=O)(=O)(N)Cc1cc(c(NC(=O)c2cc(OC(CC)C)ncc2)cc1)C
0.27305	S(=O)(=O)(N)Cc1cc(c(NC(=O)c2cc(OC(CC)C)ncc2)cc1)C
0.27305	S(=O)(=O)(N)Cc1cc(c(NC(=O)c2cc(OC(CC)C)ncc2)cc1)C
0.27305	S(=O)(=O)(N)Cc1cc(c(NC(=O)c2cc(OC(CC)C)ncc2)cc1)C
0.27305	S(=O)(=O)(N)Cc1cc(c(NC(=O)c2cc(OC(CC)C)ncc2)cc1)C
0.27305	S(=O)(=O)(N)Cc1cc(c(NC(=O)c2cc(OC(CC)C)ncc2)cc1)C
0.273038	Brc1ccc(S(=O)(=O)Nc2cc(ccc2)C(=O)Nc3c(ccc(N4N=CC=C4)c3)C)cc1
0.273038	Brc1ccc(S(=O)(=O)Nc2cc(ccc2)C(=O)Nc3c(ccc(N4N=CC=C4)c3)C)cc1
0.273038	Brc1ccc(S(=O)(=O)Nc2cc(ccc2)C(=O)Nc3c(ccc(N4N=CC=C4)c3)C)cc1
0.272727	S1C(=NC(C(=O)Nc2c(OC(F)F)cc(N3CCN(CC3)C)cc2)=C1)c4ccc(cc4)C
0.272727	S1C(=NC(C(=O)Nc2c(OC(F)F)cc(N3CCN(CC3)C)cc2)=C1)c4ccc(cc4)C
0.272727	S1C(=NC(C(=O)Nc2c(OC(F)F)cc(N3CCN(CC3)C)cc2)=C1)c4ccc(cc4)C
0.272727	S1C(=NC(C(=O)Nc2c(OC(F)F)cc(N3CCN(CC3)C)cc2)=C1)c4ccc(cc4)C
0.272727	S1C(=NC(C(=O)Nc2c(OC(F)F)cc(N3CCN(CC3)C)cc2)=C1)c4ccc(cc4)C
0.272727	S1C(=NC(C(=O)Nc2c(OC(F)F)cc(N3CCN(CC3)C)cc2)=C1)c4ccc(cc4)C
0.272727	S1C(=NC(C(=O)Nc2c(OC(F)F)cc(N3CCN(CC3)C)cc2)=C1)c4ccc(cc4)C
0.272727	S1C(=NC(C(=O)Nc2c(OC(F)F)cc(N3CCN(CC3)C)cc2)=C1)c4ccc(cc4)C
0.272727	S1C(=NC(C(=O)Nc2c(OC(F)F)cc(N3CCN(CC3)C)cc2)=C1)c4ccc(cc4)C
0.272727	S1C(=NC(C(=O)Nc2c(OC(F)F)cc(N3CCN(CC3)C)cc2)=C1)c4ccc(cc4)C
0.272425	Ic1c(Nc2nc(Cl)ccc2C(=O)Nc3c(F)ccc(NC(=O)OC(C)(C)C)c3)cccc1
0.272414	S1C(=NC(c2cc(F)ccc2)=C1)NC(=O)c3cc(F)c(N4CCOCC4)cc3
0.272414	S1C(=NC(c2cc(F)ccc2)=C1)NC(=O)c3cc(F)c(N4CCOCC4)cc3
0.272414	S1C(=NC(c2cc(F)ccc2)=C1)NC(=O)c3cc(F)c(N4CCOCC4)cc3
0.272414	S1C(=NC(c2cc(F)ccc2)=C1)NC(=O)c3cc(F)c(N4CCOCC4)cc3
0.272414	S1C(=NC(c2cc(F)ccc2)=C1)NC(=O)c3cc(F)c(N4CCOCC4)cc3
0.272414	S1C(=NC(c2cc(F)ccc2)=C1)NC(=O)c3cc(F)c(N4CCOCC4)cc3
0.272414	S1C(=NC(c2cc(F)ccc2)=C1)NC(=O)c3cc(F)c(N4CCOCC4)cc3
0.272414	S1C(=NC(c2cc(F)ccc2)=C1)NC(=O)c3cc(F)c(N4CCOCC4)cc3
0.272414	S1C(=NC(c2cc(F)ccc2)=C1)NC(=O)c3cc(F)c(N4CCOCC4)cc3
0.272414	S1C(=NC(c2cc(F)ccc2)=C1)NC(=O)c3cc(F)c(N4CCOCC4)cc3
0.271552	O=C(Nc1cc(c2nc(ccn2)C)ccc1)C=O
0.271552	O=C(Nc1cc(c2nc(ccn2)C)ccc1)C=O
0.271552	O=C(Nc1cc(c2nc(ccn2)C)ccc1)C=O
0.271552	O=C(Nc1cc(c2nc(ccn2)C)ccc1)C=O
0.271552	O=C(Nc1cc(c2nc(ccn2)C)ccc1)C=O
0.271552	O=C(Nc1cc(c2nc(ccn2)C)ccc1)C=O
0.271552	O=C(Nc1cc(c2nc(ccn2)C)ccc1)C=O
0.271552	O=C(Nc1cc(c2nc(ccn2)C)ccc1)C=O
0.271552	O=C(Nc1cc(c2nc(ccn2)C)ccc1)C=O
0.271552	O=C(Nc1cc(c2nc(ccn2)C)ccc1)C=O
0.271375	Clc1ccc(cc1)C2=NSC(=N2)NC(=O)c3cc(c(cc3)C)C(C)(C)C
0.271375	Clc1ccc(cc1)C2=NSC(=N2)NC(=O)c3cc(c(cc3)C)C(C)(C)C
0.271375	Clc1ccc(cc1)C2=NSC(=N2)NC(=O)c3cc(c(cc3)C)C(C)(C)C
0.271375	Clc1ccc(cc1)C2=NSC(=N2)NC(=O)c3cc(c(cc3)C)C(C)(C)C
0.271375	Clc1ccc(cc1)C2=NSC(=N2)NC(=O)c3cc(c(cc3)C)C(C)(C)C
0.271375	Clc1ccc(cc1)C2=NSC(=N2)NC(=O)c3cc(c(cc3)C)C(C)(C)C
0.271375	Clc1ccc(cc1)C2=NSC(=N2)NC(=O)c3cc(c(cc3)C)C(C)(C)C
0.271375	Clc1ccc(cc1)C2=NSC(=N2)NC(=O)c3cc(c(cc3)C)C(C)(C)C
0.271375	Clc1ccc(cc1)C2=NSC(=N2)NC(=O)c3cc(c(cc3)C)C(C)(C)C
0.271375	Clc1ccc(cc1)C2=NSC(=N2)NC(=O)c3cc(c(cc3)C)C(C)(C)C
0.271375	O=C(NCc1ncccc1)c2cc(NC(=O)C(=O)NCc3ccc(c4cc(ccc4)C)cc3)ccc2
0.271375	O=C(NCc1ncccc1)c2cc(NC(=O)C(=O)NCc3ccc(c4cc(ccc4)C)cc3)ccc2
0.271375	O=C(NCc1ncccc1)c2cc(NC(=O)C(=O)NCc3ccc(c4cc(ccc4)C)cc3)ccc2
0.271111	O=C(O)c1nc(ncc1)c2cnccc2
0.271111	O=C(O)c1nc(ncc1)c2cnccc2
0.271111	O=C(O)c1nc(ncc1)c2cnccc2
0.271111	O=C(O)c1nc(ncc1)c2cnccc2
0.271111	O=C(O)c1nc(ncc1)c2cnccc2
0.271111	O=C(O)c1nc(ncc1)c2cnccc2
0.271111	O=C(O)c1nc(ncc1)c2cnccc2
0.271111	O=C(O)c1nc(ncc1)c2cnccc2
0.271111	O=C(O)c1nc(ncc1)c2cnccc2
0.271111	O=C(O)c1nc(ncc1)c2cnccc2
0.270992	Brc1ccc(cc1)C(=O)Nc2ccc(cc2)C=3ON=C(N3)c4cc(OC)c(OC)cc4
0.270992	Brc1ccc(cc1)C(=O)Nc2ccc(cc2)C=3ON=C(N3)c4cc(OC)c(OC)cc4
0.270992	Brc1ccc(cc1)C(=O)Nc2ccc(cc2)C=3ON=C(N3)c4cc(OC)c(OC)cc4
0.270992	Brc1ccc(cc1)C(=O)Nc2ccc(cc2)C=3ON=C(N3)c4cc(OC)c(OC)cc4
0.270992	Brc1ccc(cc1)C(=O)Nc2ccc(cc2)C=3ON=C(N3)c4cc(OC)c(OC)cc4
0.270992	Brc1ccc(cc1)C(=O)Nc2ccc(cc2)C=3ON=C(N3)c4cc(OC)c(OC)cc4
0.270992	Brc1ccc(cc1)C(=O)Nc2ccc(cc2)C=3ON=C(N3)c4cc(OC)c(OC)cc4
0.270992	Brc1ccc(cc1)C(=O)Nc2ccc(cc2)C=3ON=C(N3)c4cc(OC)c(OC)cc4
0.270992	Brc1ccc(cc1)C(=O)Nc2ccc(cc2)C=3ON=C(N3)c4cc(OC)c(OC)cc4
0.270992	Brc1ccc(cc1)C(=O)Nc2ccc(cc2)C=3ON=C(N3)c4cc(OC)c(OC)cc4
0.270916	O=C(Nc1cc(ccc1)C(=O)C2CC2)c3c(cc(cc3)C)C
0.270833	Brc1c(F)cc(NC(=O)c2ccc(cc2)CS(=O)(=O)C)cc1
0.270833	Brc1c(F)cc(NC(=O)c2ccc(cc2)CS(=O)(=O)C)cc1
0.270833	Brc1c(F)cc(NC(=O)c2ccc(cc2)CS(=O)(=O)C)cc1
0.270833	Brc1c(F)cc(NC(=O)c2ccc(cc2)CS(=O)(=O)C)cc1
0.270833	Brc1c(F)cc(NC(=O)c2ccc(cc2)CS(=O)(=O)C)cc1
0.270833	Brc1c(F)cc(NC(=O)c2ccc(cc2)CS(=O)(=O)C)cc1
0.270833	Brc1c(F)cc(NC(=O)c2ccc(cc2)CS(=O)(=O)C)cc1
0.270833	Brc1c(F)cc(NC(=O)c2ccc(cc2)CS(=O)(=O)C)cc1
0.270833	Brc1c(F)cc(NC(=O)c2ccc(cc2)CS(=O)(=O)C)cc1
0.270833	Brc1c(F)cc(NC(=O)c2ccc(cc2)CS(=O)(=O)C)cc1
0.270769	O=C(OC(C)(C)C)N1Cc2c(cc(cc2)C(=O)Nc3c(OC)ccc(c4ncccc4)c3)CC1
0.270769	O=C(OC(C)(C)C)N1Cc2c(cc(cc2)C(=O)Nc3c(OC)ccc(c4ncccc4)c3)CC1
0.270769	O=C(OC(C)(C)C)N1Cc2c(cc(cc2)C(=O)Nc3c(OC)ccc(c4ncccc4)c3)CC1
0.270769	O=C(OC(C)(C)C)N1Cc2c(cc(cc2)C(=O)Nc3c(OC)ccc(c4ncccc4)c3)CC1
0.270769	O=C(OC(C)(C)C)N1Cc2c(cc(cc2)C(=O)Nc3c(OC)ccc(c4ncccc4)c3)CC1
0.270769	O=C(OC(C)(C)C)N1Cc2c(cc(cc2)C(=O)Nc3c(OC)ccc(c4ncccc4)c3)CC1
0.270769	O=C(OC(C)(C)C)N1Cc2c(cc(cc2)C(=O)Nc3c(OC)ccc(c4ncccc4)c3)CC1
0.270769	O=C(OC(C)(C)C)N1Cc2c(cc(cc2)C(=O)Nc3c(OC)ccc(c4ncccc4)c3)CC1
0.270769	O=C(OC(C)(C)C)N1Cc2c(cc(cc2)C(=O)Nc3c(OC)ccc(c4ncccc4)c3)CC1
0.270769	O=C(OC(C)(C)C)N1Cc2c(cc(cc2)C(=O)Nc3c(OC)ccc(c4ncccc4)c3)CC1
0.270677	FC(F)(F)c1cc(c(NC(=O)C2=CN(C=C2)Cc3ccccc3)cc1)C
0.270677	FC(F)(F)c1cc(c(NC(=O)C2=CN(C=C2)Cc3ccccc3)cc1)C
0.270677	FC(F)(F)c1cc(c(NC(=O)C2=CN(C=C2)Cc3ccccc3)cc1)C
0.270677	FC(F)(F)c1cc(c(NC(=O)C2=CN(C=C2)Cc3ccccc3)cc1)C
0.270677	FC(F)(F)c1cc(c(NC(=O)C2=CN(C=C2)Cc3ccccc3)cc1)C
0.270677	FC(F)(F)c1cc(c(NC(=O)C2=CN(C=C2)Cc3ccccc3)cc1)C
0.270677	FC(F)(F)c1cc(c(NC(=O)C2=CN(C=C2)Cc3ccccc3)cc1)C
0.270677	FC(F)(F)c1cc(c(NC(=O)C2=CN(C=C2)Cc3ccccc3)cc1)C
0.270677	FC(F)(F)c1cc(c(NC(=O)C2=CN(C=C2)Cc3ccccc3)cc1)C
0.270677	FC(F)(F)c1cc(c(NC(=O)C2=CN(C=C2)Cc3ccccc3)cc1)C
0.270548	Clc1cc(c2ccccc2)c(cc1)C(=O)NC=3SC=C(N3)c4ccc(NC(=O)C(C)(C)C)cc4
0.270548	Clc1cc(c2ccccc2)c(cc1)C(=O)NC=3SC=C(N3)c4ccc(NC(=O)C(C)(C)C)cc4
0.270548	Clc1cc(c2ccccc2)c(cc1)C(=O)NC=3SC=C(N3)c4ccc(NC(=O)C(C)(C)C)cc4
0.270548	Clc1cc(c2ccccc2)c(cc1)C(=O)NC=3SC=C(N3)c4ccc(NC(=O)C(C)(C)C)cc4
0.270548	Clc1cc(c2ccccc2)c(cc1)C(=O)NC=3SC=C(N3)c4ccc(NC(=O)C(C)(C)C)cc4
0.270548	Clc1cc(c2ccccc2)c(cc1)C(=O)NC=3SC=C(N3)c4ccc(NC(=O)C(C)(C)C)cc4
0.270548	Clc1cc(c2ccccc2)c(cc1)C(=O)NC=3SC=C(N3)c4ccc(NC(=O)C(C)(C)C)cc4
0.270548	Clc1cc(c2ccccc2)c(cc1)C(=O)NC=3SC=C(N3)c4ccc(NC(=O)C(C)(C)C)cc4
0.270548	Clc1cc(c2ccccc2)c(cc1)C(=O)NC=3SC=C(N3)c4ccc(NC(=O)C(C)(C)C)cc4
0.270548	Clc1cc(c2ccccc2)c(cc1)C(=O)NC=3SC=C(N3)c4ccc(NC(=O)C(C)(C)C)cc4
0.27027	Clc1ncc(cc1)C(=O)NC=2SC=C(N2)c3ccc(cc3)CC(C)C
0.27027	Clc1ncc(cc1)C(=O)NC=2SC=C(N2)c3ccc(cc3)CC(C)C
0.27027	Clc1ncc(cc1)C(=O)NC=2SC=C(N2)c3ccc(cc3)CC(C)C
0.27027	Clc1ncc(cc1)C(=O)NC=2SC=C(N2)c3ccc(cc3)CC(C)C
0.27027	Clc1ncc(cc1)C(=O)NC=2SC=C(N2)c3ccc(cc3)CC(C)C
0.27027	Clc1ncc(cc1)C(=O)NC=2SC=C(N2)c3ccc(cc3)CC(C)C
0.27027	Clc1ncc(cc1)C(=O)NC=2SC=C(N2)c3ccc(cc3)CC(C)C
0.27027	Clc1ncc(cc1)C(=O)NC=2SC=C(N2)c3ccc(cc3)CC(C)C
0.27027	Clc1ncc(cc1)C(=O)NC=2SC=C(N2)c3ccc(cc3)CC(C)C
0.27027	Clc1ncc(cc1)C(=O)NC=2SC=C(N2)c3ccc(cc3)CC(C)C
0.270175	Fc1ccc(cc1)C(=O)Nc2cc(c(NC(=O)C(=O)N3CCN(CCOC)CC3)cc2)C(F)(F)F
0.270175	Fc1ccc(cc1)C(=O)Nc2cc(c(NC(=O)C(=O)N3CCN(CCOC)CC3)cc2)C(F)(F)F
0.269737	O=C(Nc1nc(c2cc3c(OCC3)cc2)ccc1)c4c(O)ccc(NC(=O)CC)c4
0.269737	O=C(Nc1nc(c2cc3c(OCC3)cc2)ccc1)c4c(O)ccc(NC(=O)CC)c4
0.269737	O=C(Nc1nc(c2cc3c(OCC3)cc2)ccc1)c4c(O)ccc(NC(=O)CC)c4
0.269737	O=C(Nc1nc(c2cc3c(OCC3)cc2)ccc1)c4c(O)ccc(NC(=O)CC)c4
0.269737	O=C(Nc1nc(c2cc3c(OCC3)cc2)ccc1)c4c(O)ccc(NC(=O)CC)c4
0.269737	O=C(Nc1nc(c2cc3c(OCC3)cc2)ccc1)c4c(O)ccc(NC(=O)CC)c4
0.269737	O=C(Nc1nc(c2cc3c(OCC3)cc2)ccc1)c4c(O)ccc(NC(=O)CC)c4
0.269737	O=C(Nc1nc(c2cc3c(OCC3)cc2)ccc1)c4c(O)ccc(NC(=O)CC)c4
0.269737	O=C(Nc1nc(c2cc3c(OCC3)cc2)ccc1)c4c(O)ccc(NC(=O)CC)c4
0.269737	O=C(Nc1nc(c2cc3c(OCC3)cc2)ccc1)c4c(O)ccc(NC(=O)CC)c4
0.269373	S1N=C(N=C1NC(=O)c2cc(NC(=O)c3ccc(F)cc3)ccc2)C=4C=NN(C4)C
0.269373	S1N=C(N=C1NC(=O)c2cc(NC(=O)c3ccc(F)cc3)ccc2)C=4C=NN(C4)C
0.269373	S1N=C(N=C1NC(=O)c2cc(NC(=O)c3ccc(F)cc3)ccc2)C=4C=NN(C4)C
0.269373	S1N=C(N=C1NC(=O)c2cc(NC(=O)c3ccc(F)cc3)ccc2)C=4C=NN(C4)C
0.269373	S1N=C(N=C1NC(=O)c2cc(NC(=O)c3ccc(F)cc3)ccc2)C=4C=NN(C4)C
0.269231	Brc1ccc(cc1)C(=O)Nc2ccc(cc2)C=3ON=C(N3)c4ccc(cc4)C
0.269231	Brc1ccc(cc1)C(=O)Nc2ccc(cc2)C=3ON=C(N3)c4ccc(cc4)C
0.269231	Brc1ccc(cc1)C(=O)Nc2ccc(cc2)C=3ON=C(N3)c4ccc(cc4)C
0.269231	Brc1ccc(cc1)C(=O)Nc2ccc(cc2)C=3ON=C(N3)c4ccc(cc4)C
0.269231	Brc1ccc(cc1)C(=O)Nc2ccc(cc2)C=3ON=C(N3)c4ccc(cc4)C
0.269231	Brc1ccc(cc1)C(=O)Nc2ccc(cc2)C=3ON=C(N3)c4ccc(cc4)C
0.269231	Brc1ccc(cc1)C(=O)Nc2ccc(cc2)C=3ON=C(N3)c4ccc(cc4)C
0.269231	Brc1ccc(cc1)C(=O)Nc2ccc(cc2)C=3ON=C(N3)c4ccc(cc4)C
0.269231	Brc1ccc(cc1)C(=O)Nc2ccc(cc2)C=3ON=C(N3)c4ccc(cc4)C
0.269231	Brc1ccc(cc1)C(=O)Nc2ccc(cc2)C=3ON=C(N3)c4ccc(cc4)C
0.269231	Fc1c(NC(=O)C)ccc(c1)C(=O)Nc2cc(ccc2)COCCCCCCCC
0.269231	Fc1c(NC(=O)C)ccc(c1)C(=O)Nc2cc(ccc2)COCCCCCCCC
0.269231	Fc1c(NC(=O)C)ccc(c1)C(=O)Nc2cc(ccc2)COCCCCCCCC
0.269231	Fc1c(NC(=O)C)ccc(c1)C(=O)Nc2cc(ccc2)COCCCCCCCC
0.269231	Fc1c(NC(=O)C)ccc(c1)C(=O)Nc2cc(ccc2)COCCCCCCCC
0.269231	Fc1c(NC(=O)C)ccc(c1)C(=O)Nc2cc(ccc2)COCCCCCCCC
0.269231	Fc1c(NC(=O)C)ccc(c1)C(=O)Nc2cc(ccc2)COCCCCCCCC
0.269231	Fc1c(NC(=O)C)ccc(c1)C(=O)Nc2cc(ccc2)COCCCCCCCC
0.269231	Fc1c(NC(=O)C)ccc(c1)C(=O)Nc2cc(ccc2)COCCCCCCCC
0.269231	Fc1c(NC(=O)C)ccc(c1)C(=O)Nc2cc(ccc2)COCCCCCCCC
0.269103	S1C(=NC(C(=O)Nc2nc(c3cnccc3)ccc2)=C1)c4c(OC)c(OC)ccc4
0.269103	S1C(=NC(C(=O)Nc2nc(c3cnccc3)ccc2)=C1)c4c(OC)c(OC)ccc4
0.269091	O=C(NCCc1ccc(N2CCN(CC2)C)cc1)c3cc(NC(=O)C4=NN(C=C4)C)ccc3
0.269091	O=C(NCCc1ccc(N2CCN(CC2)C)cc1)c3cc(NC(=O)C4=NN(C=C4)C)ccc3
0.269091	O=C(NCCc1ccc(N2CCN(CC2)C)cc1)c3cc(NC(=O)C4=NN(C=C4)C)ccc3
0.269091	O=C(NCCc1ccc(N2CCN(CC2)C)cc1)c3cc(NC(=O)C4=NN(C=C4)C)ccc3
0.269091	O=C(NCCc1ccc(N2CCN(CC2)C)cc1)c3cc(NC(=O)C4=NN(C=C4)C)ccc3
0.269091	O=C(NCCc1ccc(N2CCN(CC2)C)cc1)c3cc(NC(=O)C4=NN(C=C4)C)ccc3
0.269091	O=C(NCCc1ccc(N2CCN(CC2)C)cc1)c3cc(NC(=O)C4=NN(C=C4)C)ccc3
0.269091	O=C(NCCc1ccc(N2CCN(CC2)C)cc1)c3cc(NC(=O)C4=NN(C=C4)C)ccc3
0.269091	O=C(NCCc1ccc(N2CCN(CC2)C)cc1)c3cc(NC(=O)C4=NN(C=C4)C)ccc3
0.269091	O=C(NCCc1ccc(N2CCN(CC2)C)cc1)c3cc(NC(=O)C4=NN(C=C4)C)ccc3
0.268939	Brc1c(F)cc(NC(=O)c2cc(c(OC)cc2)c3ccccc3)cc1
0.268939	Brc1c(F)cc(NC(=O)c2cc(c(OC)cc2)c3ccccc3)cc1
0.268939	Brc1c(F)cc(NC(=O)c2cc(c(OC)cc2)c3ccccc3)cc1
0.268939	Brc1c(F)cc(NC(=O)c2cc(c(OC)cc2)c3ccccc3)cc1
0.268939	Brc1c(F)cc(NC(=O)c2cc(c(OC)cc2)c3ccccc3)cc1
0.268939	Brc1c(F)cc(NC(=O)c2cc(c(OC)cc2)c3ccccc3)cc1
0.268939	Brc1c(F)cc(NC(=O)c2cc(c(OC)cc2)c3ccccc3)cc1
0.268939	Brc1c(F)cc(NC(=O)c2cc(c(OC)cc2)c3ccccc3)cc1
0.268707	Clc1c(nccc1)C(=O)Nc2c(ccc(NC3CCN(S(=O)(=O)C)CC3)c2)C
0.268707	Clc1c(nccc1)C(=O)Nc2c(ccc(NC3CCN(S(=O)(=O)C)CC3)c2)C
0.268707	Clc1c(nccc1)C(=O)Nc2c(ccc(NC3CCN(S(=O)(=O)C)CC3)c2)C
0.268707	Clc1c(nccc1)C(=O)Nc2c(ccc(NC3CCN(S(=O)(=O)C)CC3)c2)C
0.268707	Clc1c(nccc1)C(=O)Nc2c(ccc(NC3CCN(S(=O)(=O)C)CC3)c2)C
0.268707	Clc1c(nccc1)C(=O)Nc2c(ccc(NC3CCN(S(=O)(=O)C)CC3)c2)C
0.268707	Clc1c(nccc1)C(=O)Nc2c(ccc(NC3CCN(S(=O)(=O)C)CC3)c2)C
0.268707	Clc1c(nccc1)C(=O)Nc2c(ccc(NC3CCN(S(=O)(=O)C)CC3)c2)C
0.268707	Clc1c(nccc1)C(=O)Nc2c(ccc(NC3CCN(S(=O)(=O)C)CC3)c2)C
0.268707	Clc1c(nccc1)C(=O)Nc2c(ccc(NC3CCN(S(=O)(=O)C)CC3)c2)C
0.268212	Clc1c(Cl)cccc1Nc2c(cccc2)C(=O)NCc3cc(F)c(c4cnccc4)cc3
0.268212	Clc1c(Cl)cccc1Nc2c(cccc2)C(=O)NCc3cc(F)c(c4cnccc4)cc3
0.268212	Clc1c(Cl)cccc1Nc2c(cccc2)C(=O)NCc3cc(F)c(c4cnccc4)cc3
0.268212	Clc1c(Cl)cccc1Nc2c(cccc2)C(=O)NCc3cc(F)c(c4cnccc4)cc3
0.268212	Clc1c(Cl)cccc1Nc2c(cccc2)C(=O)NCc3cc(F)c(c4cnccc4)cc3
0.268212	Clc1c(Cl)cccc1Nc2c(cccc2)C(=O)NCc3cc(F)c(c4cnccc4)cc3
0.268212	Clc1c(Cl)cccc1Nc2c(cccc2)C(=O)NCc3cc(F)c(c4cnccc4)cc3
0.268212	Clc1c(Cl)cccc1Nc2c(cccc2)C(=O)NCc3cc(F)c(c4cnccc4)cc3
0.268212	Clc1c(Cl)cccc1Nc2c(cccc2)C(=O)NCc3cc(F)c(c4cnccc4)cc3
0.268212	Clc1c(Cl)cccc1Nc2c(cccc2)C(=O)NCc3cc(F)c(c4cnccc4)cc3
0.267717	Brc1c(F)cc(NC(=O)c2cc(OC(F)F)c(cc2)C)cc1
0.267717	Brc1c(F)cc(NC(=O)c2cc(OC(F)F)c(cc2)C)cc1
0.267717	Brc1c(F)cc(NC(=O)c2cc(OC(F)F)c(cc2)C)cc1
0.267717	Brc1c(F)cc(NC(=O)c2cc(OC(F)F)c(cc2)C)cc1
0.267717	Brc1c(F)cc(NC(=O)c2cc(OC(F)F)c(cc2)C)cc1
0.267717	Brc1c(F)cc(NC(=O)c2cc(OC(F)F)c(cc2)C)cc1
0.267717	Brc1c(F)cc(NC(=O)c2cc(OC(F)F)c(cc2)C)cc1
0.267717	Brc1c(F)cc(NC(=O)c2cc(OC(F)F)c(cc2)C)cc1
0.267717	Brc1c(F)cc(NC(=O)c2cc(OC(F)F)c(cc2)C)cc1
0.267717	Brc1c(F)cc(NC(=O)c2cc(OC(F)F)c(cc2)C)cc1
0.267717	S(c1ccc(cc1)C(=O)NC=2SC=C(N2)c3cc(ccc3)C)CC
0.267717	S(c1ccc(cc1)C(=O)NC=2SC=C(N2)c3cc(ccc3)C)CC
0.267717	S(c1ccc(cc1)C(=O)NC=2SC=C(N2)c3cc(ccc3)C)CC
0.267717	S(c1ccc(cc1)C(=O)NC=2SC=C(N2)c3cc(ccc3)C)CC
0.267717	S(c1ccc(cc1)C(=O)NC=2SC=C(N2)c3cc(ccc3)C)CC
0.26749	S(c1ccc(cc1)C(=O)Nc2c(cc(cc2)C(F)(F)F)C)CC
0.26749	S(c1ccc(cc1)C(=O)Nc2c(cc(cc2)C(F)(F)F)C)CC
0.26749	S(c1ccc(cc1)C(=O)Nc2c(cc(cc2)C(F)(F)F)C)CC
0.26749	S(c1ccc(cc1)C(=O)Nc2c(cc(cc2)C(F)(F)F)C)CC
0.26749	S(c1ccc(cc1)C(=O)Nc2c(cc(cc2)C(F)(F)F)C)CC
0.26749	S(c1ccc(cc1)C(=O)Nc2c(cc(cc2)C(F)(F)F)C)CC
0.26749	S(c1ccc(cc1)C(=O)Nc2c(cc(cc2)C(F)(F)F)C)CC
0.26749	S(c1ccc(cc1)C(=O)Nc2c(cc(cc2)C(F)(F)F)C)CC
0.26749	S(c1ccc(cc1)C(=O)Nc2c(cc(cc2)C(F)(F)F)C)CC
0.26749	S(c1ccc(cc1)C(=O)Nc2c(cc(cc2)C(F)(F)F)C)CC
0.267148	FC1(F)CN(Cc2ccccc2)CCN(CC(=O)Nc3c(cc([N+]([O-])=O)cc3)C)C1
0.267148	FC1(F)CN(Cc2ccccc2)CCN(CC(=O)Nc3c(cc([N+]([O-])=O)cc3)C)C1
0.267148	FC1(F)CN(Cc2ccccc2)CCN(CC(=O)Nc3c(cc([N+]([O-])=O)cc3)C)C1
0.267148	FC1(F)CN(Cc2ccccc2)CCN(CC(=O)Nc3c(cc([N+]([O-])=O)cc3)C)C1
0.267148	FC1(F)CN(Cc2ccccc2)CCN(CC(=O)Nc3c(cc([N+]([O-])=O)cc3)C)C1
0.267148	FC1(F)CN(Cc2ccccc2)CCN(CC(=O)Nc3c(cc([N+]([O-])=O)cc3)C)C1
0.267148	FC1(F)CN(Cc2ccccc2)CCN(CC(=O)Nc3c(cc([N+]([O-])=O)cc3)C)C1
0.267148	FC1(F)CN(Cc2ccccc2)CCN(CC(=O)Nc3c(cc([N+]([O-])=O)cc3)C)C1
0.267148	FC1(F)CN(Cc2ccccc2)CCN(CC(=O)Nc3c(cc([N+]([O-])=O)cc3)C)C1
0.267148	FC1(F)CN(Cc2ccccc2)CCN(CC(=O)Nc3c(cc([N+]([O-])=O)cc3)C)C1
0.267148	O=C(NC=1NN=C(c2ccc(cc2)CCC)C1)c3c(O)ccc(NC(=O)CC)c3
0.267148	O=C(NC=1NN=C(c2ccc(cc2)CCC)C1)c3c(O)ccc(NC(=O)CC)c3
0.267148	O=C(NC=1NN=C(c2ccc(cc2)CCC)C1)c3c(O)ccc(NC(=O)CC)c3
0.267148	O=C(NC=1NN=C(c2ccc(cc2)CCC)C1)c3c(O)ccc(NC(=O)CC)c3
0.267148	O=C(NC=1NN=C(c2ccc(cc2)CCC)C1)c3c(O)ccc(NC(=O)CC)c3
0.267148	O=C(NC=1NN=C(c2ccc(cc2)CCC)C1)c3c(O)ccc(NC(=O)CC)c3
0.267148	O=C(NC=1NN=C(c2ccc(cc2)CCC)C1)c3c(O)ccc(NC(=O)CC)c3
0.267148	O=C(NC=1NN=C(c2ccc(cc2)CCC)C1)c3c(O)ccc(NC(=O)CC)c3
0.267148	O=C(NC=1NN=C(c2ccc(cc2)CCC)C1)c3c(O)ccc(NC(=O)CC)c3
0.267148	O=C(NC=1NN=C(c2ccc(cc2)CCC)C1)c3c(O)ccc(NC(=O)CC)c3
0.267148	Ic1c(NC(=O)c2cc(F)c(N3CCOCC3)cc2)ccc(c4ccccc4)c1
0.267148	Ic1c(NC(=O)c2cc(F)c(N3CCOCC3)cc2)ccc(c4ccccc4)c1
0.267148	Ic1c(NC(=O)c2cc(F)c(N3CCOCC3)cc2)ccc(c4ccccc4)c1
0.267148	Ic1c(NC(=O)c2cc(F)c(N3CCOCC3)cc2)ccc(c4ccccc4)c1
0.267148	Ic1c(NC(=O)c2cc(F)c(N3CCOCC3)cc2)ccc(c4ccccc4)c1
0.267148	Ic1c(NC(=O)c2cc(F)c(N3CCOCC3)cc2)ccc(c4ccccc4)c1
0.267148	Ic1c(NC(=O)c2cc(F)c(N3CCOCC3)cc2)ccc(c4ccccc4)c1
0.267148	Ic1c(NC(=O)c2cc(F)c(N3CCOCC3)cc2)ccc(c4ccccc4)c1
0.267148	Ic1c(NC(=O)c2cc(F)c(N3CCOCC3)cc2)ccc(c4ccccc4)c1
0.267123	Brc1cc(ccc1)COc2c(Cl)cc(cc2)C(=O)NC=3OC=C(N3)c4ccc(Cl)cc4
0.267123	Brc1cc(ccc1)COc2c(Cl)cc(cc2)C(=O)NC=3OC=C(N3)c4ccc(Cl)cc4
0.267123	Brc1cc(ccc1)COc2c(Cl)cc(cc2)C(=O)NC=3OC=C(N3)c4ccc(Cl)cc4
0.267123	Brc1cc(ccc1)COc2c(Cl)cc(cc2)C(=O)NC=3OC=C(N3)c4ccc(Cl)cc4
0.266932	Clc1ccc(cc1)C(=O)NC=2SC=C(N2)c3ccc(NC(=O)C(C)(C)C)cc3
0.266932	Clc1ccc(cc1)C(=O)NC=2SC=C(N2)c3ccc(NC(=O)C(C)(C)C)cc3
0.266932	Clc1ccc(cc1)C(=O)NC=2SC=C(N2)c3ccc(NC(=O)C(C)(C)C)cc3
0.266932	Clc1ccc(cc1)C(=O)NC=2SC=C(N2)c3ccc(NC(=O)C(C)(C)C)cc3
0.266932	Clc1ccc(cc1)C(=O)NC=2SC=C(N2)c3ccc(NC(=O)C(C)(C)C)cc3
0.266932	Clc1ccc(cc1)C(=O)NC=2SC=C(N2)c3ccc(NC(=O)C(C)(C)C)cc3
0.266932	Clc1ccc(cc1)C(=O)NC=2SC=C(N2)c3ccc(NC(=O)C(C)(C)C)cc3
0.266932	Clc1ccc(cc1)C(=O)NC=2SC=C(N2)c3ccc(NC(=O)C(C)(C)C)cc3
0.266932	Clc1ccc(cc1)C(=O)NC=2SC=C(N2)c3ccc(NC(=O)C(C)(C)C)cc3
0.266932	Clc1ccc(cc1)C(=O)NC=2SC=C(N2)c3ccc(NC(=O)C(C)(C)C)cc3
0.266917	Fc1cc(ccc1)C(=O)Nc2cc(ccc2)CNCc3c(cc(N(C)C)cc3)C
0.266917	Fc1cc(ccc1)C(=O)Nc2cc(ccc2)CNCc3c(cc(N(C)C)cc3)C
0.266917	Fc1cc(ccc1)C(=O)Nc2cc(ccc2)CNCc3c(cc(N(C)C)cc3)C
0.266917	Fc1cc(ccc1)C(=O)Nc2cc(ccc2)CNCc3c(cc(N(C)C)cc3)C
0.266917	Fc1cc(ccc1)C(=O)Nc2cc(ccc2)CNCc3c(cc(N(C)C)cc3)C
0.266917	Fc1cc(ccc1)C(=O)Nc2cc(ccc2)CNCc3c(cc(N(C)C)cc3)C
0.266917	Fc1cc(ccc1)C(=O)Nc2cc(ccc2)CNCc3c(cc(N(C)C)cc3)C
0.266917	Fc1cc(ccc1)C(=O)Nc2cc(ccc2)CNCc3c(cc(N(C)C)cc3)C
0.266892	Clc1c(F)c(ccc1F)C(=O)Nc2c(OC)ccc(c3ncccc3)c2
0.266892	Clc1c(F)c(ccc1F)C(=O)Nc2c(OC)ccc(c3ncccc3)c2
0.266892	Clc1c(F)c(ccc1F)C(=O)Nc2c(OC)ccc(c3ncccc3)c2
0.266892	Clc1c(F)c(ccc1F)C(=O)Nc2c(OC)ccc(c3ncccc3)c2
0.266892	Clc1c(F)c(ccc1F)C(=O)Nc2c(OC)ccc(c3ncccc3)c2
0.266892	Clc1c(F)c(ccc1F)C(=O)Nc2c(OC)ccc(c3ncccc3)c2
0.266892	Clc1c(F)c(ccc1F)C(=O)Nc2c(OC)ccc(c3ncccc3)c2
0.266892	Clc1c(F)c(ccc1F)C(=O)Nc2c(OC)ccc(c3ncccc3)c2
0.266892	Clc1c(F)c(ccc1F)C(=O)Nc2c(OC)ccc(c3ncccc3)c2
0.266892	Clc1c(F)c(ccc1F)C(=O)Nc2c(OC)ccc(c3ncccc3)c2
0.266667	O=C(Nc1cc(ccc1)C(=O)C2CC2)c3cc(OCc4ccncc4)c(OC)cc3
0.266667	O=C(Nc1cc(ccc1)C(=O)C2CC2)c3cc(OCc4ccncc4)c(OC)cc3
0.266667	O=C(Nc1cc(ccc1)C(=O)C2CC2)c3cc(OCc4ccncc4)c(OC)cc3
0.266667	O=C(Nc1cc(ccc1)C(=O)C2CC2)c3cc(OCc4ccncc4)c(OC)cc3
0.266667	O=C(Nc1cc(ccc1)C(=O)C2CC2)c3cc(OCc4ccncc4)c(OC)cc3
0.266667	O=C(Nc1cc(ccc1)C(=O)C2CC2)c3cc(OCc4ccncc4)c(OC)cc3
0.266667	O=C(Nc1cc(ccc1)C(=O)C2CC2)c3cc(OCc4ccncc4)c(OC)cc3
0.266667	O=C(Nc1cc(ccc1)C(=O)C2CC2)c3cc(OCc4ccncc4)c(OC)cc3
0.266667	O=C(Nc1cc(ccc1)C(=O)C2CC2)c3cc(OCc4ccncc4)c(OC)cc3
0.266667	O=C(Nc1cc(ccc1)C(=O)C2CC2)c3cc(OCc4ccncc4)c(OC)cc3
0.266458	Fc1c(F)ccc(c2nc(ncc2)NC(=O)C=3N=NN(C3C)Cc4c(F)cc(F)cc4)c1
0.266458	Fc1c(F)ccc(c2nc(ncc2)NC(=O)C=3N=NN(C3C)Cc4c(F)cc(F)cc4)c1
0.266458	Fc1c(F)ccc(c2nc(ncc2)NC(=O)C=3N=NN(C3C)Cc4c(F)cc(F)cc4)c1
0.266458	Fc1c(F)ccc(c2nc(ncc2)NC(=O)C=3N=NN(C3C)Cc4c(F)cc(F)cc4)c1
0.266458	Fc1c(F)ccc(c2nc(ncc2)NC(=O)C=3N=NN(C3C)Cc4c(F)cc(F)cc4)c1
0.266458	Fc1c(F)ccc(c2nc(ncc2)NC(=O)C=3N=NN(C3C)Cc4c(F)cc(F)cc4)c1
0.266458	Fc1c(F)ccc(c2nc(ncc2)NC(=O)C=3N=NN(C3C)Cc4c(F)cc(F)cc4)c1
0.266458	Fc1c(F)ccc(c2nc(ncc2)NC(=O)C=3N=NN(C3C)Cc4c(F)cc(F)cc4)c1
0.266458	Fc1c(F)ccc(c2nc(ncc2)NC(=O)C=3N=NN(C3C)Cc4c(F)cc(F)cc4)c1
0.266458	Fc1c(F)ccc(c2nc(ncc2)NC(=O)C=3N=NN(C3C)Cc4c(F)cc(F)cc4)c1
0.266393	O=C(Nc1cc(NC(=O)C2CC2)ccc1)c3c(cncc3)C
0.266393	O=C(Nc1cc(NC(=O)C2CC2)ccc1)c3c(cncc3)C
0.266393	O=C(Nc1cc(NC(=O)C2CC2)ccc1)c3c(cncc3)C
0.266393	O=C(Nc1cc(NC(=O)C2CC2)ccc1)c3c(cncc3)C
0.266393	O=C(Nc1cc(NC(=O)C2CC2)ccc1)c3c(cncc3)C
0.266393	O=C(Nc1cc(NC(=O)C2CC2)ccc1)c3c(cncc3)C
0.266393	O=C(Nc1cc(NC(=O)C2CC2)ccc1)c3c(cncc3)C
0.266393	O=C(Nc1cc(NC(=O)C2CC2)ccc1)c3c(cncc3)C
0.266393	O=C(Nc1cc(NC(=O)C2CC2)ccc1)c3c(cncc3)C
0.266393	O=C(Nc1cc(NC(=O)C2CC2)ccc1)c3c(cncc3)C
0.266212	Clc1cc(NC(=O)c2cnc(NCc3cc(OC)c(OC4CCCC4)cc3)cc2)ccc1
0.266212	Clc1cc(NC(=O)c2cnc(NCc3cc(OC)c(OC4CCCC4)cc3)cc2)ccc1
0.266212	Clc1cc(NC(=O)c2cnc(NCc3cc(OC)c(OC4CCCC4)cc3)cc2)ccc1
0.266212	Clc1cc(NC(=O)c2cnc(NCc3cc(OC)c(OC4CCCC4)cc3)cc2)ccc1
0.266212	Clc1cc(NC(=O)c2cnc(NCc3cc(OC)c(OC4CCCC4)cc3)cc2)ccc1
0.266212	Clc1cc(NC(=O)c2cnc(NCc3cc(OC)c(OC4CCCC4)cc3)cc2)ccc1
0.266212	Clc1cc(NC(=O)c2cnc(NCc3cc(OC)c(OC4CCCC4)cc3)cc2)ccc1
0.266212	Brc1cc(Sc2nc(ccc2)C(=O)Nc3cc(c(OCCN4CCCC4)cc3)C)ccc1
0.26616	Brc1ccc(cc1)C(=O)Nc2ccc(cc2)C=3ON=C(N3)c4cc(NC(=O)OC(C)(C)C)ccc4
0.26616	Brc1ccc(cc1)C(=O)Nc2ccc(cc2)C=3ON=C(N3)c4cc(NC(=O)OC(C)(C)C)ccc4
0.26616	Brc1ccc(cc1)C(=O)Nc2ccc(cc2)C=3ON=C(N3)c4cc(NC(=O)OC(C)(C)C)ccc4
0.26616	Brc1ccc(cc1)C(=O)Nc2ccc(cc2)C=3ON=C(N3)c4cc(NC(=O)OC(C)(C)C)ccc4
0.26616	Brc1ccc(cc1)C(=O)Nc2ccc(cc2)C=3ON=C(N3)c4cc(NC(=O)OC(C)(C)C)ccc4
0.26616	Brc1ccc(cc1)C(=O)Nc2ccc(cc2)C=3ON=C(N3)c4cc(NC(=O)OC(C)(C)C)ccc4
0.26616	Brc1ccc(cc1)C(=O)Nc2ccc(cc2)C=3ON=C(N3)c4cc(NC(=O)OC(C)(C)C)ccc4
0.26616	Brc1ccc(cc1)C(=O)Nc2ccc(cc2)C=3ON=C(N3)c4cc(NC(=O)OC(C)(C)C)ccc4
0.26616	Brc1ccc(cc1)C(=O)Nc2ccc(cc2)C=3ON=C(N3)c4cc(NC(=O)OC(C)(C)C)ccc4
0.26616	Brc1ccc(cc1)C(=O)Nc2ccc(cc2)C=3ON=C(N3)c4cc(NC(=O)OC(C)(C)C)ccc4
0.26616	Clc1ncc(cc1)C(=O)NC=2SC=C(N2)c3cc(F)ccc3
0.26616	Clc1ncc(cc1)C(=O)NC=2SC=C(N2)c3cc(F)ccc3
0.26616	Clc1ncc(cc1)C(=O)NC=2SC=C(N2)c3cc(F)ccc3
0.26616	Clc1ncc(cc1)C(=O)NC=2SC=C(N2)c3cc(F)ccc3
0.26616	Clc1ncc(cc1)C(=O)NC=2SC=C(N2)c3cc(F)ccc3
0.26616	Clc1ncc(cc1)C(=O)NC=2SC=C(N2)c3cc(F)ccc3
0.26616	Clc1ncc(cc1)C(=O)NC=2SC=C(N2)c3cc(F)ccc3
0.26616	Clc1ncc(cc1)C(=O)NC=2SC=C(N2)c3cc(F)ccc3
0.26616	Clc1ncc(cc1)C(=O)NC=2SC=C(N2)c3cc(F)ccc3
0.26616	Clc1ncc(cc1)C(=O)NC=2SC=C(N2)c3cc(F)ccc3
0.26616	O=C(Nc1cc(ccc1)C=2N=NNC2)c3cc(NC(=O)C4=NN(C=C4)C)ccc3
0.266129	Brc1ccc(cc1)C(=O)Nc2ccc(cc2)C=3ON=C(N3)c4cc(F)ccc4
0.266129	Brc1ccc(cc1)C(=O)Nc2ccc(cc2)C=3ON=C(N3)c4cc(F)ccc4
0.266129	Brc1ccc(cc1)C(=O)Nc2ccc(cc2)C=3ON=C(N3)c4cc(F)ccc4
0.266129	Brc1ccc(cc1)C(=O)Nc2ccc(cc2)C=3ON=C(N3)c4cc(F)ccc4
0.266129	Brc1ccc(cc1)C(=O)Nc2ccc(cc2)C=3ON=C(N3)c4cc(F)ccc4
0.266129	Brc1ccc(cc1)C(=O)Nc2ccc(cc2)C=3ON=C(N3)c4cc(F)ccc4
0.266129	Brc1ccc(cc1)C(=O)Nc2ccc(cc2)C=3ON=C(N3)c4cc(F)ccc4
0.266129	Brc1ccc(cc1)C(=O)Nc2ccc(cc2)C=3ON=C(N3)c4cc(F)ccc4
0.266129	Brc1ccc(cc1)C(=O)Nc2ccc(cc2)C=3ON=C(N3)c4cc(F)ccc4
0.266129	Brc1ccc(cc1)C(=O)Nc2ccc(cc2)C=3ON=C(N3)c4cc(F)ccc4
0.266129	O=C(Nc1nc(ccn1)C(C)(C)C)c2ccc(cc2)CNC(=O)C=C
0.266129	O=C(Nc1nc(ccn1)C(C)(C)C)c2ccc(cc2)CNC(=O)C=C
0.266129	O=C(Nc1nc(ccn1)C(C)(C)C)c2ccc(cc2)CNC(=O)C=C
0.266129	O=C(Nc1nc(ccn1)C(C)(C)C)c2ccc(cc2)CNC(=O)C=C
[truncated: 8,001 more rows]
