# Supplementary material for: Galileo: Three-dimensional searching in large combinatorial fragment spaces on the example of pharmacophores
Source: J Comput Aided Mol Des. 2022 Nov 24;37(1):1–16. doi: 10.1007/s10822-022-00485-y (PMC10032335; doi:10.1007/s10822-022-00485-y)
Supplement: Supplementary file 4 — Supplementary file 3a [file 10822_2022_485_MOESM3_ESMa.zip › Imatinib_Galileo/18/out_2.csv]

Score	SMILES
0.431111	O=C(Nc1cc(c(cc1)C)C)c2nc(c3ccncc3)ccc2
0.431111	O=C(Nc1cc(c(cc1)C)C)c2nc(c3ccncc3)ccc2
0.431111	O=C(Nc1cc(c(cc1)C)C)c2nc(c3ccncc3)ccc2
0.431111	O=C(Nc1cc(c(cc1)C)C)c2nc(c3ccncc3)ccc2
0.431111	O=C(Nc1cc(c(cc1)C)C)c2nc(c3ccncc3)ccc2
0.431111	O=C(Nc1cc(c(cc1)C)C)c2nc(c3ccncc3)ccc2
0.431111	O=C(Nc1cc(c(cc1)C)C)c2nc(c3ccncc3)ccc2
0.431111	O=C(Nc1cc(c(cc1)C)C)c2nc(c3ccncc3)ccc2
0.431111	O=C(Nc1cc(c(cc1)C)C)c2nc(c3ccncc3)ccc2
0.431111	O=C(Nc1cc(c(cc1)C)C)c2nc(c3ccncc3)ccc2
0.399254	Clc1nc(Nc2cnccc2)c(cc1)C(=O)Nc3cc(NC(=O)N(C)C)c(cc3)C
0.399254	Clc1nc(Nc2cnccc2)c(cc1)C(=O)Nc3cc(NC(=O)N(C)C)c(cc3)C
0.399254	Clc1nc(Nc2cnccc2)c(cc1)C(=O)Nc3cc(NC(=O)N(C)C)c(cc3)C
0.399254	Clc1nc(Nc2cnccc2)c(cc1)C(=O)Nc3cc(NC(=O)N(C)C)c(cc3)C
0.399254	Clc1nc(Nc2cnccc2)c(cc1)C(=O)Nc3cc(NC(=O)N(C)C)c(cc3)C
0.399254	Clc1nc(Nc2cnccc2)c(cc1)C(=O)Nc3cc(NC(=O)N(C)C)c(cc3)C
0.399254	Clc1nc(Nc2cnccc2)c(cc1)C(=O)Nc3cc(NC(=O)N(C)C)c(cc3)C
0.399254	Clc1nc(Nc2cnccc2)c(cc1)C(=O)Nc3cc(NC(=O)N(C)C)c(cc3)C
0.399254	Clc1nc(Nc2cnccc2)c(cc1)C(=O)Nc3cc(NC(=O)N(C)C)c(cc3)C
0.399254	Clc1nc(Nc2cnccc2)c(cc1)C(=O)Nc3cc(NC(=O)N(C)C)c(cc3)C
0.387352	Clc1c(ccc(NC(=O)c2nc(c3ccncc3)ccc2)c1)C(=O)Nc4cnccc4
0.387352	Clc1c(ccc(NC(=O)c2nc(c3ccncc3)ccc2)c1)C(=O)Nc4cnccc4
0.387352	Clc1c(ccc(NC(=O)c2nc(c3ccncc3)ccc2)c1)C(=O)Nc4cnccc4
0.387352	Clc1c(ccc(NC(=O)c2nc(c3ccncc3)ccc2)c1)C(=O)Nc4cnccc4
0.387352	Clc1c(ccc(NC(=O)c2nc(c3ccncc3)ccc2)c1)C(=O)Nc4cnccc4
0.387352	Clc1c(ccc(NC(=O)c2nc(c3ccncc3)ccc2)c1)C(=O)Nc4cnccc4
0.387352	Clc1c(ccc(NC(=O)c2nc(c3ccncc3)ccc2)c1)C(=O)Nc4cnccc4
0.387352	Clc1c(ccc(NC(=O)c2nc(c3ccncc3)ccc2)c1)C(=O)Nc4cnccc4
0.387352	Clc1c(ccc(NC(=O)c2nc(c3ccncc3)ccc2)c1)C(=O)Nc4cnccc4
0.387352	Clc1c(ccc(NC(=O)c2nc(c3ccncc3)ccc2)c1)C(=O)Nc4cnccc4
0.38247	O=C(Nc1nc(ncc1)c2ccccc2)c3c(ccc(c3)C(=O)N)C
0.38247	O=C(Nc1nc(ncc1)c2ccccc2)c3c(ccc(c3)C(=O)N)C
0.38247	O=C(Nc1nc(ncc1)c2ccccc2)c3c(ccc(c3)C(=O)N)C
0.38247	O=C(Nc1nc(ncc1)c2ccccc2)c3c(ccc(c3)C(=O)N)C
0.38247	O=C(Nc1nc(ncc1)c2ccccc2)c3c(ccc(c3)C(=O)N)C
0.38247	O=C(Nc1nc(ncc1)c2ccccc2)c3c(ccc(c3)C(=O)N)C
0.38247	O=C(Nc1nc(ncc1)c2ccccc2)c3c(ccc(c3)C(=O)N)C
0.38247	O=C(Nc1nc(ncc1)c2ccccc2)c3c(ccc(c3)C(=O)N)C
0.38247	O=C(Nc1nc(ncc1)c2ccccc2)c3c(ccc(c3)C(=O)N)C
0.38247	O=C(Nc1nc(ncc1)c2ccccc2)c3c(ccc(c3)C(=O)N)C
0.374517	O=C(Nc1cc(c2ccccc2)c(cc1)C)c3c(cccc3)CN4CCOCC4
0.374517	O=C(Nc1cc(c2ccccc2)c(cc1)C)c3c(cccc3)CN4CCOCC4
0.374517	O=C(Nc1cc(c2ccccc2)c(cc1)C)c3c(cccc3)CN4CCOCC4
0.374517	O=C(Nc1cc(c2ccccc2)c(cc1)C)c3c(cccc3)CN4CCOCC4
0.374517	O=C(Nc1cc(c2ccccc2)c(cc1)C)c3c(cccc3)CN4CCOCC4
0.374517	O=C(Nc1cc(c2ccccc2)c(cc1)C)c3c(cccc3)CN4CCOCC4
0.374517	O=C(Nc1cc(c2ccccc2)c(cc1)C)c3c(cccc3)CN4CCOCC4
0.374517	O=C(Nc1cc(c2ccccc2)c(cc1)C)c3c(cccc3)CN4CCOCC4
0.374517	O=C(Nc1cc(c2ccccc2)c(cc1)C)c3c(cccc3)CN4CCOCC4
0.374517	O=C(Nc1cc(c2ccccc2)c(cc1)C)c3c(cccc3)CN4CCOCC4
0.373494	O=C(Nc1cc(c2ccccc2)c(cc1)C)c3cnc(cc3)CN(C)C
0.373494	O=C(Nc1cc(c2ccccc2)c(cc1)C)c3cnc(cc3)CN(C)C
0.373494	O=C(Nc1cc(c2ccccc2)c(cc1)C)c3cnc(cc3)CN(C)C
0.373494	O=C(Nc1cc(c2ccccc2)c(cc1)C)c3cnc(cc3)CN(C)C
0.373494	O=C(Nc1cc(c2ccccc2)c(cc1)C)c3cnc(cc3)CN(C)C
0.373494	O=C(Nc1cc(c2ccccc2)c(cc1)C)c3cnc(cc3)CN(C)C
0.373494	O=C(Nc1cc(c2ccccc2)c(cc1)C)c3cnc(cc3)CN(C)C
0.373494	O=C(Nc1cc(c2ccccc2)c(cc1)C)c3cnc(cc3)CN(C)C
0.373494	O=C(Nc1cc(c2ccccc2)c(cc1)C)c3cnc(cc3)CN(C)C
0.373494	O=C(Nc1cc(c2ccccc2)c(cc1)C)c3cnc(cc3)CN(C)C
0.370229	O=C(N(C)C)Nc1c(ccc(NC(=O)c2c(cccc2)CN3CCOCC3)c1)C
0.370229	O=C(N(C)C)Nc1c(ccc(NC(=O)c2c(cccc2)CN3CCOCC3)c1)C
0.370229	O=C(N(C)C)Nc1c(ccc(NC(=O)c2c(cccc2)CN3CCOCC3)c1)C
0.370229	O=C(N(C)C)Nc1c(ccc(NC(=O)c2c(cccc2)CN3CCOCC3)c1)C
0.370229	O=C(N(C)C)Nc1c(ccc(NC(=O)c2c(cccc2)CN3CCOCC3)c1)C
0.370229	O=C(N(C)C)Nc1c(ccc(NC(=O)c2c(cccc2)CN3CCOCC3)c1)C
0.370229	O=C(N(C)C)Nc1c(ccc(NC(=O)c2c(cccc2)CN3CCOCC3)c1)C
0.370229	O=C(N(C)C)Nc1c(ccc(NC(=O)c2c(cccc2)CN3CCOCC3)c1)C
0.370229	O=C(N(C)C)Nc1c(ccc(NC(=O)c2c(cccc2)CN3CCOCC3)c1)C
0.370229	O=C(N(C)C)Nc1c(ccc(NC(=O)c2c(cccc2)CN3CCOCC3)c1)C
0.365248	Fc1c(NC(=O)c2ccc(OCc3cnccc3)cc2)ccc(c1)CN4CC(=O)N(CC4)C
0.365248	Fc1c(NC(=O)c2ccc(OCc3cnccc3)cc2)ccc(c1)CN4CC(=O)N(CC4)C
0.365248	Fc1c(NC(=O)c2ccc(OCc3cnccc3)cc2)ccc(c1)CN4CC(=O)N(CC4)C
0.365248	Fc1c(NC(=O)c2ccc(OCc3cnccc3)cc2)ccc(c1)CN4CC(=O)N(CC4)C
0.365248	Fc1c(NC(=O)c2ccc(OCc3cnccc3)cc2)ccc(c1)CN4CC(=O)N(CC4)C
0.365248	Fc1c(NC(=O)c2ccc(OCc3cnccc3)cc2)ccc(c1)CN4CC(=O)N(CC4)C
0.365248	Fc1c(NC(=O)c2ccc(OCc3cnccc3)cc2)ccc(c1)CN4CC(=O)N(CC4)C
0.365248	Fc1c(NC(=O)c2ccc(OCc3cnccc3)cc2)ccc(c1)CN4CC(=O)N(CC4)C
0.365248	Fc1c(NC(=O)c2ccc(OCc3cnccc3)cc2)ccc(c1)CN4CC(=O)N(CC4)C
0.365248	Fc1c(NC(=O)c2ccc(OCc3cnccc3)cc2)ccc(c1)CN4CC(=O)N(CC4)C
0.363265	O=C(Nc1cc(c2ccccc2)c(cc1)C)c3cnc(OC)cc3
0.363265	O=C(Nc1cc(c2ccccc2)c(cc1)C)c3cnc(OC)cc3
0.363265	O=C(Nc1cc(c2ccccc2)c(cc1)C)c3cnc(OC)cc3
0.363265	O=C(Nc1cc(c2ccccc2)c(cc1)C)c3cnc(OC)cc3
0.363265	O=C(Nc1cc(c2ccccc2)c(cc1)C)c3cnc(OC)cc3
0.363265	O=C(Nc1cc(c2ccccc2)c(cc1)C)c3cnc(OC)cc3
0.363265	O=C(Nc1cc(c2ccccc2)c(cc1)C)c3cnc(OC)cc3
0.363265	O=C(Nc1cc(c2ccccc2)c(cc1)C)c3cnc(OC)cc3
0.363265	O=C(Nc1cc(c2ccccc2)c(cc1)C)c3cnc(OC)cc3
0.363265	O=C(Nc1cc(c2ccccc2)c(cc1)C)c3cnc(OC)cc3
0.361868	Brc1ccc(cc1)C(=O)Nc2cc(ccc2)C(=O)NCc3cc(F)c(c4cnccc4)cc3
0.361868	Brc1ccc(cc1)C(=O)Nc2cc(ccc2)C(=O)NCc3cc(F)c(c4cnccc4)cc3
0.361868	Brc1ccc(cc1)C(=O)Nc2cc(ccc2)C(=O)NCc3cc(F)c(c4cnccc4)cc3
0.361868	Brc1ccc(cc1)C(=O)Nc2cc(ccc2)C(=O)NCc3cc(F)c(c4cnccc4)cc3
0.361868	Brc1ccc(cc1)C(=O)Nc2cc(ccc2)C(=O)NCc3cc(F)c(c4cnccc4)cc3
0.361868	Brc1ccc(cc1)C(=O)Nc2cc(ccc2)C(=O)NCc3cc(F)c(c4cnccc4)cc3
0.361868	Brc1ccc(cc1)C(=O)Nc2cc(ccc2)C(=O)NCc3cc(F)c(c4cnccc4)cc3
0.361868	Brc1ccc(cc1)C(=O)Nc2cc(ccc2)C(=O)NCc3cc(F)c(c4cnccc4)cc3
0.361868	Brc1ccc(cc1)C(=O)Nc2cc(ccc2)C(=O)NCc3cc(F)c(c4cnccc4)cc3
0.361868	Brc1ccc(cc1)C(=O)Nc2cc(ccc2)C(=O)NCc3cc(F)c(c4cnccc4)cc3
0.35743	O=C(Nc1cc(c2ccccc2)c(cc1)C)c3ccc(Oc4ncc(cc4)C)cc3
0.35743	O=C(Nc1cc(c2ccccc2)c(cc1)C)c3ccc(Oc4ncc(cc4)C)cc3
0.35743	O=C(Nc1cc(c2ccccc2)c(cc1)C)c3ccc(Oc4ncc(cc4)C)cc3
0.35743	O=C(Nc1cc(c2ccccc2)c(cc1)C)c3ccc(Oc4ncc(cc4)C)cc3
0.35743	O=C(Nc1cc(c2ccccc2)c(cc1)C)c3ccc(Oc4ncc(cc4)C)cc3
0.35743	O=C(Nc1cc(c2ccccc2)c(cc1)C)c3ccc(Oc4ncc(cc4)C)cc3
0.35743	O=C(Nc1cc(c2ccccc2)c(cc1)C)c3ccc(Oc4ncc(cc4)C)cc3
0.35743	O=C(Nc1cc(c2ccccc2)c(cc1)C)c3ccc(Oc4ncc(cc4)C)cc3
0.35743	O=C(Nc1cc(c2ccccc2)c(cc1)C)c3ccc(Oc4ncc(cc4)C)cc3
0.35743	O=C(Nc1cc(c2ccccc2)c(cc1)C)c3ccc(Oc4ncc(cc4)C)cc3
0.354701	Brc1ccc(cc1)C(=O)Nc2cc(ccc2)C(=O)Nc3cc(NC(=O)N(C)C)c(cc3)C
0.354701	Brc1ccc(cc1)C(=O)Nc2cc(ccc2)C(=O)Nc3cc(NC(=O)N(C)C)c(cc3)C
0.354701	Brc1ccc(cc1)C(=O)Nc2cc(ccc2)C(=O)Nc3cc(NC(=O)N(C)C)c(cc3)C
0.354701	Brc1ccc(cc1)C(=O)Nc2cc(ccc2)C(=O)Nc3cc(NC(=O)N(C)C)c(cc3)C
0.354701	Brc1ccc(cc1)C(=O)Nc2cc(ccc2)C(=O)Nc3cc(NC(=O)N(C)C)c(cc3)C
0.354701	Brc1ccc(cc1)C(=O)Nc2cc(ccc2)C(=O)Nc3cc(NC(=O)N(C)C)c(cc3)C
0.354701	Brc1ccc(cc1)C(=O)Nc2cc(ccc2)C(=O)Nc3cc(NC(=O)N(C)C)c(cc3)C
0.354701	Brc1ccc(cc1)C(=O)Nc2cc(ccc2)C(=O)Nc3cc(NC(=O)N(C)C)c(cc3)C
0.354701	Brc1ccc(cc1)C(=O)Nc2cc(ccc2)C(=O)Nc3cc(NC(=O)N(C)C)c(cc3)C
0.354701	Brc1ccc(cc1)C(=O)Nc2cc(ccc2)C(=O)Nc3cc(NC(=O)N(C)C)c(cc3)C
0.353659	O=C(N(C)C)Nc1c(ccc(NC(=O)c2cnc(OC)cc2)c1)C
0.353659	O=C(N(C)C)Nc1c(ccc(NC(=O)c2cnc(OC)cc2)c1)C
0.353659	O=C(N(C)C)Nc1c(ccc(NC(=O)c2cnc(OC)cc2)c1)C
0.353659	O=C(N(C)C)Nc1c(ccc(NC(=O)c2cnc(OC)cc2)c1)C
0.353659	O=C(N(C)C)Nc1c(ccc(NC(=O)c2cnc(OC)cc2)c1)C
0.353659	O=C(N(C)C)Nc1c(ccc(NC(=O)c2cnc(OC)cc2)c1)C
0.353659	O=C(N(C)C)Nc1c(ccc(NC(=O)c2cnc(OC)cc2)c1)C
0.353659	O=C(N(C)C)Nc1c(ccc(NC(=O)c2cnc(OC)cc2)c1)C
0.353659	O=C(N(C)C)Nc1c(ccc(NC(=O)c2cnc(OC)cc2)c1)C
0.353659	O=C(N(C)C)Nc1c(ccc(NC(=O)c2cnc(OC)cc2)c1)C
0.352	O=C(N(C)C)Nc1c(ccc(NC(=O)c2ccc(Oc3ncc(cc3)C)cc2)c1)C
0.352	O=C(N(C)C)Nc1c(ccc(NC(=O)c2ccc(Oc3ncc(cc3)C)cc2)c1)C
0.352	O=C(N(C)C)Nc1c(ccc(NC(=O)c2ccc(Oc3ncc(cc3)C)cc2)c1)C
0.352	O=C(N(C)C)Nc1c(ccc(NC(=O)c2ccc(Oc3ncc(cc3)C)cc2)c1)C
0.352	O=C(N(C)C)Nc1c(ccc(NC(=O)c2ccc(Oc3ncc(cc3)C)cc2)c1)C
0.352	O=C(N(C)C)Nc1c(ccc(NC(=O)c2ccc(Oc3ncc(cc3)C)cc2)c1)C
0.352	O=C(N(C)C)Nc1c(ccc(NC(=O)c2ccc(Oc3ncc(cc3)C)cc2)c1)C
0.352	O=C(N(C)C)Nc1c(ccc(NC(=O)c2ccc(Oc3ncc(cc3)C)cc2)c1)C
0.352	O=C(N(C)C)Nc1c(ccc(NC(=O)c2ccc(Oc3ncc(cc3)C)cc2)c1)C
0.352	O=C(N(C)C)Nc1c(ccc(NC(=O)c2ccc(Oc3ncc(cc3)C)cc2)c1)C
0.351931	Brc1ccc(cc1)C(=O)Nc2cc(ccc2)C(=O)Nc3cc(c4ccccc4)c(cc3)C
0.351931	Brc1ccc(cc1)C(=O)Nc2cc(ccc2)C(=O)Nc3cc(c4ccccc4)c(cc3)C
0.351931	Brc1ccc(cc1)C(=O)Nc2cc(ccc2)C(=O)Nc3cc(c4ccccc4)c(cc3)C
0.351931	Brc1ccc(cc1)C(=O)Nc2cc(ccc2)C(=O)Nc3cc(c4ccccc4)c(cc3)C
0.351931	Brc1ccc(cc1)C(=O)Nc2cc(ccc2)C(=O)Nc3cc(c4ccccc4)c(cc3)C
0.351931	Brc1ccc(cc1)C(=O)Nc2cc(ccc2)C(=O)Nc3cc(c4ccccc4)c(cc3)C
0.351931	Brc1ccc(cc1)C(=O)Nc2cc(ccc2)C(=O)Nc3cc(c4ccccc4)c(cc3)C
0.351931	Brc1ccc(cc1)C(=O)Nc2cc(ccc2)C(=O)Nc3cc(c4ccccc4)c(cc3)C
0.351931	Brc1ccc(cc1)C(=O)Nc2cc(ccc2)C(=O)Nc3cc(c4ccccc4)c(cc3)C
0.351931	Brc1ccc(cc1)C(=O)Nc2cc(ccc2)C(=O)Nc3cc(c4ccccc4)c(cc3)C
0.348485	Brc1ccc(cc1)C(=O)Nc2cc(NC(=O)C(=O)Nc3c(OC)ccc(c4ncccc4)c3)ccc2
0.348485	Brc1ccc(cc1)C(=O)Nc2cc(NC(=O)C(=O)Nc3c(OC)ccc(c4ncccc4)c3)ccc2
0.348485	Brc1ccc(cc1)C(=O)Nc2cc(NC(=O)C(=O)Nc3c(OC)ccc(c4ncccc4)c3)ccc2
0.348485	Brc1ccc(cc1)C(=O)Nc2cc(NC(=O)C(=O)Nc3c(OC)ccc(c4ncccc4)c3)ccc2
0.348485	Brc1ccc(cc1)C(=O)Nc2cc(NC(=O)C(=O)Nc3c(OC)ccc(c4ncccc4)c3)ccc2
0.348485	Brc1ccc(cc1)C(=O)Nc2cc(NC(=O)C(=O)Nc3c(OC)ccc(c4ncccc4)c3)ccc2
0.348485	Brc1ccc(cc1)C(=O)Nc2cc(NC(=O)C(=O)Nc3c(OC)ccc(c4ncccc4)c3)ccc2
0.348485	Brc1ccc(cc1)C(=O)Nc2cc(NC(=O)C(=O)Nc3c(OC)ccc(c4ncccc4)c3)ccc2
0.348485	Brc1ccc(cc1)C(=O)Nc2cc(NC(=O)C(=O)Nc3c(OC)ccc(c4ncccc4)c3)ccc2
0.348485	Brc1ccc(cc1)C(=O)Nc2cc(NC(=O)C(=O)Nc3c(OC)ccc(c4ncccc4)c3)ccc2
0.348361	O=C(Nc1cc(c2ccccc2)c(cc1)C)c3cc(c(cc3)CC)CC
0.348361	O=C(Nc1cc(c2ccccc2)c(cc1)C)c3cc(c(cc3)CC)CC
0.348361	O=C(Nc1cc(c2ccccc2)c(cc1)C)c3cc(c(cc3)CC)CC
0.348361	O=C(Nc1cc(c2ccccc2)c(cc1)C)c3cc(c(cc3)CC)CC
0.348361	O=C(Nc1cc(c2ccccc2)c(cc1)C)c3cc(c(cc3)CC)CC
0.348361	O=C(Nc1cc(c2ccccc2)c(cc1)C)c3cc(c(cc3)CC)CC
0.348361	O=C(Nc1cc(c2ccccc2)c(cc1)C)c3cc(c(cc3)CC)CC
0.348361	O=C(Nc1cc(c2ccccc2)c(cc1)C)c3cc(c(cc3)CC)CC
0.348361	O=C(Nc1cc(c2ccccc2)c(cc1)C)c3cc(c(cc3)CC)CC
0.348361	O=C(Nc1cc(c2ccccc2)c(cc1)C)c3cc(c(cc3)CC)CC
0.345588	Clc1nc(Nc2cnccc2)c(cc1)C(=O)Nc3cc(OCc4ccc(cc4)C)ccc3
0.345588	Clc1nc(Nc2cnccc2)c(cc1)C(=O)Nc3cc(OCc4ccc(cc4)C)ccc3
0.345588	Clc1nc(Nc2cnccc2)c(cc1)C(=O)Nc3cc(OCc4ccc(cc4)C)ccc3
0.345588	Clc1nc(Nc2cnccc2)c(cc1)C(=O)Nc3cc(OCc4ccc(cc4)C)ccc3
0.345588	Clc1nc(Nc2cnccc2)c(cc1)C(=O)Nc3cc(OCc4ccc(cc4)C)ccc3
0.345588	Clc1nc(Nc2cnccc2)c(cc1)C(=O)Nc3cc(OCc4ccc(cc4)C)ccc3
0.345588	Clc1nc(Nc2cnccc2)c(cc1)C(=O)Nc3cc(OCc4ccc(cc4)C)ccc3
0.345588	Clc1nc(Nc2cnccc2)c(cc1)C(=O)Nc3cc(OCc4ccc(cc4)C)ccc3
0.345588	Clc1nc(Nc2cnccc2)c(cc1)C(=O)Nc3cc(OCc4ccc(cc4)C)ccc3
0.345588	Clc1nc(Nc2cnccc2)c(cc1)C(=O)Nc3cc(OCc4ccc(cc4)C)ccc3
0.344322	Clc1nc(Nc2cnccc2)c(cc1)C(=O)Nc3cc(c4cc(ccc4)C(=O)OC)ccc3
0.344322	Clc1nc(Nc2cnccc2)c(cc1)C(=O)Nc3cc(c4cc(ccc4)C(=O)OC)ccc3
0.344322	Clc1nc(Nc2cnccc2)c(cc1)C(=O)Nc3cc(c4cc(ccc4)C(=O)OC)ccc3
0.344322	Clc1nc(Nc2cnccc2)c(cc1)C(=O)Nc3cc(c4cc(ccc4)C(=O)OC)ccc3
0.344322	Clc1nc(Nc2cnccc2)c(cc1)C(=O)Nc3cc(c4cc(ccc4)C(=O)OC)ccc3
0.344322	Clc1nc(Nc2cnccc2)c(cc1)C(=O)Nc3cc(c4cc(ccc4)C(=O)OC)ccc3
0.344322	Clc1nc(Nc2cnccc2)c(cc1)C(=O)Nc3cc(c4cc(ccc4)C(=O)OC)ccc3
0.344322	Clc1nc(Nc2cnccc2)c(cc1)C(=O)Nc3cc(c4cc(ccc4)C(=O)OC)ccc3
0.344322	Clc1nc(Nc2cnccc2)c(cc1)C(=O)Nc3cc(c4cc(ccc4)C(=O)OC)ccc3
0.344322	Clc1nc(Nc2cnccc2)c(cc1)C(=O)Nc3cc(c4cc(ccc4)C(=O)OC)ccc3
0.343348	Brc1ccc(cc1)C(=O)Nc2cc(ccc2)C(=O)Nc3c(ccc(c3)C(=O)OC)C
0.343348	Brc1ccc(cc1)C(=O)Nc2cc(ccc2)C(=O)Nc3c(ccc(c3)C(=O)OC)C
0.343348	Brc1ccc(cc1)C(=O)Nc2cc(ccc2)C(=O)Nc3c(ccc(c3)C(=O)OC)C
0.343348	Brc1ccc(cc1)C(=O)Nc2cc(ccc2)C(=O)Nc3c(ccc(c3)C(=O)OC)C
0.343348	Brc1ccc(cc1)C(=O)Nc2cc(ccc2)C(=O)Nc3c(ccc(c3)C(=O)OC)C
0.343348	Brc1ccc(cc1)C(=O)Nc2cc(ccc2)C(=O)Nc3c(ccc(c3)C(=O)OC)C
0.343348	Brc1ccc(cc1)C(=O)Nc2cc(ccc2)C(=O)Nc3c(ccc(c3)C(=O)OC)C
0.343348	Brc1ccc(cc1)C(=O)Nc2cc(ccc2)C(=O)Nc3c(ccc(c3)C(=O)OC)C
0.343348	Brc1ccc(cc1)C(=O)Nc2cc(ccc2)C(=O)Nc3c(ccc(c3)C(=O)OC)C
0.343348	Brc1ccc(cc1)C(=O)Nc2cc(ccc2)C(=O)Nc3c(ccc(c3)C(=O)OC)C
0.342222	O=C(Nc1ccc(cc1)C2=NNC=C2)c3cc(c4ccc(cc4)CN)ccc3
0.342222	O=C(Nc1ccc(cc1)C2=NNC=C2)c3cc(c4ccc(cc4)CN)ccc3
0.341772	Brc1cc(ccc1)C(=O)Nc2cc(ccc2)C(=O)Nc3cc(c4ccccc4)c(cc3)C
0.341772	Brc1cc(ccc1)C(=O)Nc2cc(ccc2)C(=O)Nc3cc(c4ccccc4)c(cc3)C
0.341772	Brc1cc(ccc1)C(=O)Nc2cc(ccc2)C(=O)Nc3cc(c4ccccc4)c(cc3)C
0.341772	Brc1cc(ccc1)C(=O)Nc2cc(ccc2)C(=O)Nc3cc(c4ccccc4)c(cc3)C
0.341772	Brc1cc(ccc1)C(=O)Nc2cc(ccc2)C(=O)Nc3cc(c4ccccc4)c(cc3)C
0.341772	Brc1cc(ccc1)C(=O)Nc2cc(ccc2)C(=O)Nc3cc(c4ccccc4)c(cc3)C
0.341772	Brc1cc(ccc1)C(=O)Nc2cc(ccc2)C(=O)Nc3cc(c4ccccc4)c(cc3)C
0.341772	Brc1cc(ccc1)C(=O)Nc2cc(ccc2)C(=O)Nc3cc(c4ccccc4)c(cc3)C
0.341772	Brc1cc(ccc1)C(=O)Nc2cc(ccc2)C(=O)Nc3cc(c4ccccc4)c(cc3)C
0.341772	Brc1cc(ccc1)C(=O)Nc2cc(ccc2)C(=O)Nc3cc(c4ccccc4)c(cc3)C
0.340517	O=C(Nc1ccccc1)c2cc(NC(=O)C(=O)N)c(cc2)C
0.340517	O=C(Nc1ccccc1)c2cc(NC(=O)C(=O)N)c(cc2)C
0.340517	O=C(Nc1ccccc1)c2cc(NC(=O)C(=O)N)c(cc2)C
0.340517	O=C(Nc1ccccc1)c2cc(NC(=O)C(=O)N)c(cc2)C
0.340517	O=C(Nc1ccccc1)c2cc(NC(=O)C(=O)N)c(cc2)C
0.340517	O=C(Nc1ccccc1)c2cc(NC(=O)C(=O)N)c(cc2)C
0.340517	O=C(Nc1ccccc1)c2cc(NC(=O)C(=O)N)c(cc2)C
0.340517	O=C(Nc1ccccc1)c2cc(NC(=O)C(=O)N)c(cc2)C
0.340517	O=C(Nc1ccccc1)c2cc(NC(=O)C(=O)N)c(cc2)C
0.340517	O=C(Nc1ccccc1)c2cc(NC(=O)C(=O)N)c(cc2)C
0.339768	O=C(Nc1cc(ccc1)CNC(=O)c2c(ccc(c2)C(=O)N)C)c3cnccc3
0.339768	O=C(Nc1cc(ccc1)CNC(=O)c2c(ccc(c2)C(=O)N)C)c3cnccc3
0.339768	O=C(Nc1cc(ccc1)CNC(=O)c2c(ccc(c2)C(=O)N)C)c3cnccc3
0.339768	O=C(Nc1cc(ccc1)CNC(=O)c2c(ccc(c2)C(=O)N)C)c3cnccc3
0.339768	O=C(Nc1cc(ccc1)CNC(=O)c2c(ccc(c2)C(=O)N)C)c3cnccc3
0.339768	O=C(Nc1cc(ccc1)CNC(=O)c2c(ccc(c2)C(=O)N)C)c3cnccc3
0.339768	O=C(Nc1cc(ccc1)CNC(=O)c2c(ccc(c2)C(=O)N)C)c3cnccc3
0.339768	O=C(Nc1cc(ccc1)CNC(=O)c2c(ccc(c2)C(=O)N)C)c3cnccc3
0.339768	O=C(Nc1cc(ccc1)CNC(=O)c2c(ccc(c2)C(=O)N)C)c3cnccc3
0.339768	O=C(Nc1cc(ccc1)CNC(=O)c2c(ccc(c2)C(=O)N)C)c3cnccc3
0.339552	S1C(=O)N(C(=O)C1)Cc2ccc(cc2)C(=O)Nc3c(ccc(NC(=O)NCC)c3)C
0.339552	S1C(=O)N(C(=O)C1)Cc2ccc(cc2)C(=O)Nc3c(ccc(NC(=O)NCC)c3)C
0.339552	S1C(=O)N(C(=O)C1)Cc2ccc(cc2)C(=O)Nc3c(ccc(NC(=O)NCC)c3)C
0.339552	S1C(=O)N(C(=O)C1)Cc2ccc(cc2)C(=O)Nc3c(ccc(NC(=O)NCC)c3)C
0.339552	S1C(=O)N(C(=O)C1)Cc2ccc(cc2)C(=O)Nc3c(ccc(NC(=O)NCC)c3)C
0.339552	S1C(=O)N(C(=O)C1)Cc2ccc(cc2)C(=O)Nc3c(ccc(NC(=O)NCC)c3)C
0.339552	S1C(=O)N(C(=O)C1)Cc2ccc(cc2)C(=O)Nc3c(ccc(NC(=O)NCC)c3)C
0.339552	S1C(=O)N(C(=O)C1)Cc2ccc(cc2)C(=O)Nc3c(ccc(NC(=O)NCC)c3)C
0.339552	S1C(=O)N(C(=O)C1)Cc2ccc(cc2)C(=O)Nc3c(ccc(NC(=O)NCC)c3)C
0.336918	O=C(Nc1c(cc(Oc2ncccc2)cc1)C)c3ccc(cc3)CN4C(=O)CCC4
0.336918	O=C(Nc1c(cc(Oc2ncccc2)cc1)C)c3ccc(cc3)CN4C(=O)CCC4
0.336918	O=C(Nc1c(cc(Oc2ncccc2)cc1)C)c3ccc(cc3)CN4C(=O)CCC4
0.336918	O=C(Nc1c(cc(Oc2ncccc2)cc1)C)c3ccc(cc3)CN4C(=O)CCC4
0.336918	O=C(Nc1c(cc(Oc2ncccc2)cc1)C)c3ccc(cc3)CN4C(=O)CCC4
0.336918	O=C(Nc1c(cc(Oc2ncccc2)cc1)C)c3ccc(cc3)CN4C(=O)CCC4
0.336918	O=C(Nc1c(cc(Oc2ncccc2)cc1)C)c3ccc(cc3)CN4C(=O)CCC4
0.336918	O=C(Nc1c(cc(Oc2ncccc2)cc1)C)c3ccc(cc3)CN4C(=O)CCC4
0.336918	O=C(Nc1c(cc(Oc2ncccc2)cc1)C)c3ccc(cc3)CN4C(=O)CCC4
0.336918	O=C(Nc1c(cc(Oc2ncccc2)cc1)C)c3ccc(cc3)CN4C(=O)CCC4
0.336	Brc1ccc(cc1)C(=O)Nc2cc(ccc2)C(=O)Nc3c(cc(Sc4ncccn4)cc3)C
0.336	Brc1ccc(cc1)C(=O)Nc2cc(ccc2)C(=O)Nc3c(cc(Sc4ncccn4)cc3)C
0.336	Brc1ccc(cc1)C(=O)Nc2cc(ccc2)C(=O)Nc3c(cc(Sc4ncccn4)cc3)C
0.336	Brc1ccc(cc1)C(=O)Nc2cc(ccc2)C(=O)Nc3c(cc(Sc4ncccn4)cc3)C
0.336	Brc1ccc(cc1)C(=O)Nc2cc(ccc2)C(=O)Nc3c(cc(Sc4ncccn4)cc3)C
0.336	Brc1ccc(cc1)C(=O)Nc2cc(ccc2)C(=O)Nc3c(cc(Sc4ncccn4)cc3)C
0.336	Brc1ccc(cc1)C(=O)Nc2cc(ccc2)C(=O)Nc3c(cc(Sc4ncccn4)cc3)C
0.336	Brc1ccc(cc1)C(=O)Nc2cc(ccc2)C(=O)Nc3c(cc(Sc4ncccn4)cc3)C
0.336	Brc1ccc(cc1)C(=O)Nc2cc(ccc2)C(=O)Nc3c(cc(Sc4ncccn4)cc3)C
0.336	Brc1ccc(cc1)C(=O)Nc2cc(ccc2)C(=O)Nc3c(cc(Sc4ncccn4)cc3)C
0.334711	O=C(OC(C)(C)C)Nc1cc(NC(=O)c2cc(ccc2)C(=O)C)c(cc1)C
0.334711	O=C(OC(C)(C)C)Nc1cc(NC(=O)c2cc(ccc2)C(=O)C)c(cc1)C
0.334711	O=C(OC(C)(C)C)Nc1cc(NC(=O)c2cc(ccc2)C(=O)C)c(cc1)C
0.334711	O=C(OC(C)(C)C)Nc1cc(NC(=O)c2cc(ccc2)C(=O)C)c(cc1)C
0.334711	O=C(OC(C)(C)C)Nc1cc(NC(=O)c2cc(ccc2)C(=O)C)c(cc1)C
0.334711	O=C(OC(C)(C)C)Nc1cc(NC(=O)c2cc(ccc2)C(=O)C)c(cc1)C
0.334711	O=C(OC(C)(C)C)Nc1cc(NC(=O)c2cc(ccc2)C(=O)C)c(cc1)C
0.334711	O=C(OC(C)(C)C)Nc1cc(NC(=O)c2cc(ccc2)C(=O)C)c(cc1)C
0.334711	O=C(OC(C)(C)C)Nc1cc(NC(=O)c2cc(ccc2)C(=O)C)c(cc1)C
0.334711	O=C(OC(C)(C)C)Nc1cc(NC(=O)c2cc(ccc2)C(=O)C)c(cc1)C
0.334586	O=C(NCc1cc(NC(=O)c2cnccc2)ccc1)c3c(cccc3)CN4CCOCC4
0.334586	O=C(NCc1cc(NC(=O)c2cnccc2)ccc1)c3c(cccc3)CN4CCOCC4
0.334586	O=C(NCc1cc(NC(=O)c2cnccc2)ccc1)c3c(cccc3)CN4CCOCC4
0.334586	O=C(NCc1cc(NC(=O)c2cnccc2)ccc1)c3c(cccc3)CN4CCOCC4
0.334586	O=C(NCc1cc(NC(=O)c2cnccc2)ccc1)c3c(cccc3)CN4CCOCC4
0.334586	O=C(NCc1cc(NC(=O)c2cnccc2)ccc1)c3c(cccc3)CN4CCOCC4
0.334586	O=C(NCc1cc(NC(=O)c2cnccc2)ccc1)c3c(cccc3)CN4CCOCC4
0.334586	O=C(NCc1cc(NC(=O)c2cnccc2)ccc1)c3c(cccc3)CN4CCOCC4
0.334586	O=C(NCc1cc(NC(=O)c2cnccc2)ccc1)c3c(cccc3)CN4CCOCC4
0.334586	O=C(NCc1cc(NC(=O)c2cnccc2)ccc1)c3c(cccc3)CN4CCOCC4
0.333333	Clc1nc(Nc2cnccc2)c(cc1)C(=O)NCc3cc(NC(=O)c4cnccc4)ccc3
0.333333	Clc1nc(Nc2cnccc2)c(cc1)C(=O)NCc3cc(NC(=O)c4cnccc4)ccc3
0.333333	Clc1nc(Nc2cnccc2)c(cc1)C(=O)NCc3cc(NC(=O)c4cnccc4)ccc3
0.333333	Clc1nc(Nc2cnccc2)c(cc1)C(=O)NCc3cc(NC(=O)c4cnccc4)ccc3
0.333333	Clc1nc(Nc2cnccc2)c(cc1)C(=O)NCc3cc(NC(=O)c4cnccc4)ccc3
0.333333	Clc1nc(Nc2cnccc2)c(cc1)C(=O)NCc3cc(NC(=O)c4cnccc4)ccc3
0.333333	Clc1nc(Nc2cnccc2)c(cc1)C(=O)NCc3cc(NC(=O)c4cnccc4)ccc3
0.333333	Clc1nc(Nc2cnccc2)c(cc1)C(=O)NCc3cc(NC(=O)c4cnccc4)ccc3
0.333333	Clc1nc(Nc2cnccc2)c(cc1)C(=O)NCc3cc(NC(=O)c4cnccc4)ccc3
0.333333	Clc1nc(Nc2cnccc2)c(cc1)C(=O)NCc3cc(NC(=O)c4cnccc4)ccc3
0.333333	O=C(NCc1cc(NC(=O)c2cnccc2)ccc1)c3c(nc(nc3)c4ccccc4)C
0.333333	O=C(NCc1cc(NC(=O)c2cnccc2)ccc1)c3c(nc(nc3)c4ccccc4)C
0.333333	O=C(NCc1cc(NC(=O)c2cnccc2)ccc1)c3c(nc(nc3)c4ccccc4)C
0.333333	O=C(NCc1cc(NC(=O)c2cnccc2)ccc1)c3c(nc(nc3)c4ccccc4)C
0.333333	O=C(NCc1cc(NC(=O)c2cnccc2)ccc1)c3c(nc(nc3)c4ccccc4)C
0.333333	O=C(NCc1cc(NC(=O)c2cnccc2)ccc1)c3c(nc(nc3)c4ccccc4)C
0.333333	O=C(NCc1cc(NC(=O)c2cnccc2)ccc1)c3c(nc(nc3)c4ccccc4)C
0.333333	O=C(NCc1cc(NC(=O)c2cnccc2)ccc1)c3c(nc(nc3)c4ccccc4)C
0.333333	O=C(NCc1cc(NC(=O)c2cnccc2)ccc1)c3c(nc(nc3)c4ccccc4)C
0.333333	O=C(NCc1cc(NC(=O)c2cnccc2)ccc1)c3c(nc(nc3)c4ccccc4)C
0.332203	Ic1c(cccc1)C(=O)Nc2c(ccc(NC(=O)C=3N=C(OC3)c4cc(ncc4)C)c2)C
0.332203	Ic1c(cccc1)C(=O)Nc2c(ccc(NC(=O)C=3N=C(OC3)c4cc(ncc4)C)c2)C
0.332203	Ic1c(cccc1)C(=O)Nc2c(ccc(NC(=O)C=3N=C(OC3)c4cc(ncc4)C)c2)C
0.332203	Ic1c(cccc1)C(=O)Nc2c(ccc(NC(=O)C=3N=C(OC3)c4cc(ncc4)C)c2)C
0.332203	Ic1c(cccc1)C(=O)Nc2c(ccc(NC(=O)C=3N=C(OC3)c4cc(ncc4)C)c2)C
0.332203	Ic1c(cccc1)C(=O)Nc2c(ccc(NC(=O)C=3N=C(OC3)c4cc(ncc4)C)c2)C
0.332203	Ic1c(cccc1)C(=O)Nc2c(ccc(NC(=O)C=3N=C(OC3)c4cc(ncc4)C)c2)C
0.332203	Ic1c(cccc1)C(=O)Nc2c(ccc(NC(=O)C=3N=C(OC3)c4cc(ncc4)C)c2)C
0.332203	Ic1c(cccc1)C(=O)Nc2c(ccc(NC(=O)C=3N=C(OC3)c4cc(ncc4)C)c2)C
0.332203	Ic1c(cccc1)C(=O)Nc2c(ccc(NC(=O)C=3N=C(OC3)c4cc(ncc4)C)c2)C
0.332103	O=C(Nc1c(ccc(NC(=O)CC)c1)C)c2cc(OC3CCN(CC3)C)c(OC)cc2
0.332103	O=C(Nc1c(ccc(NC(=O)CC)c1)C)c2cc(OC3CCN(CC3)C)c(OC)cc2
0.332103	O=C(Nc1c(ccc(NC(=O)CC)c1)C)c2cc(OC3CCN(CC3)C)c(OC)cc2
0.332103	O=C(Nc1c(ccc(NC(=O)CC)c1)C)c2cc(OC3CCN(CC3)C)c(OC)cc2
0.332103	O=C(Nc1c(ccc(NC(=O)CC)c1)C)c2cc(OC3CCN(CC3)C)c(OC)cc2
0.332103	O=C(Nc1c(ccc(NC(=O)CC)c1)C)c2cc(OC3CCN(CC3)C)c(OC)cc2
0.332103	O=C(Nc1c(ccc(NC(=O)CC)c1)C)c2cc(OC3CCN(CC3)C)c(OC)cc2
0.332103	O=C(Nc1c(ccc(NC(=O)CC)c1)C)c2cc(OC3CCN(CC3)C)c(OC)cc2
0.332103	O=C(Nc1c(ccc(NC(=O)CC)c1)C)c2cc(OC3CCN(CC3)C)c(OC)cc2
0.332103	O=C(Nc1c(ccc(NC(=O)CC)c1)C)c2cc(OC3CCN(CC3)C)c(OC)cc2
0.332046	O=C(NCc1cc(NC(=O)c2cnccc2)ccc1)c3ncc(cc3)C=4N=NNN4
0.332046	O=C(NCc1cc(NC(=O)c2cnccc2)ccc1)c3ncc(cc3)C=4N=NNN4
0.332046	O=C(NCc1cc(NC(=O)c2cnccc2)ccc1)c3ncc(cc3)C=4N=NNN4
0.332046	O=C(NCc1cc(NC(=O)c2cnccc2)ccc1)c3ncc(cc3)C=4N=NNN4
0.332046	O=C(NCc1cc(NC(=O)c2cnccc2)ccc1)c3ncc(cc3)C=4N=NNN4
0.332046	O=C(NCc1cc(NC(=O)c2cnccc2)ccc1)c3ncc(cc3)C=4N=NNN4
0.332046	O=C(NCc1cc(NC(=O)c2cnccc2)ccc1)c3ncc(cc3)C=4N=NNN4
0.332046	O=C(NCc1cc(NC(=O)c2cnccc2)ccc1)c3ncc(cc3)C=4N=NNN4
0.332046	O=C(NCc1cc(NC(=O)c2cnccc2)ccc1)c3ncc(cc3)C=4N=NNN4
0.332046	O=C(NCc1cc(NC(=O)c2cnccc2)ccc1)c3ncc(cc3)C=4N=NNN4
0.330882	FC(F)(F)C(F)(c1cc(c(NC(=O)c2ccc(cc2)CN3CCC(OC)CC3)cc1)C)C(F)(F)F
0.330882	FC(F)(F)C(F)(c1cc(c(NC(=O)c2ccc(cc2)CN3CCC(OC)CC3)cc1)C)C(F)(F)F
0.330882	FC(F)(F)C(F)(c1cc(c(NC(=O)c2ccc(cc2)CN3CCC(OC)CC3)cc1)C)C(F)(F)F
0.330882	FC(F)(F)C(F)(c1cc(c(NC(=O)c2ccc(cc2)CN3CCC(OC)CC3)cc1)C)C(F)(F)F
0.330882	FC(F)(F)C(F)(c1cc(c(NC(=O)c2ccc(cc2)CN3CCC(OC)CC3)cc1)C)C(F)(F)F
0.330882	FC(F)(F)C(F)(c1cc(c(NC(=O)c2ccc(cc2)CN3CCC(OC)CC3)cc1)C)C(F)(F)F
0.330882	FC(F)(F)C(F)(c1cc(c(NC(=O)c2ccc(cc2)CN3CCC(OC)CC3)cc1)C)C(F)(F)F
0.330882	FC(F)(F)C(F)(c1cc(c(NC(=O)c2ccc(cc2)CN3CCC(OC)CC3)cc1)C)C(F)(F)F
0.330882	FC(F)(F)C(F)(c1cc(c(NC(=O)c2ccc(cc2)CN3CCC(OC)CC3)cc1)C)C(F)(F)F
0.330882	FC(F)(F)C(F)(c1cc(c(NC(=O)c2ccc(cc2)CN3CCC(OC)CC3)cc1)C)C(F)(F)F
0.330827	O=C(Nc1cc(c2ccccc2)c(cc1)C)c3c(nc(nc3)c4ccccc4)C
0.330827	O=C(Nc1cc(c2ccccc2)c(cc1)C)c3c(nc(nc3)c4ccccc4)C
0.330827	O=C(Nc1cc(c2ccccc2)c(cc1)C)c3c(nc(nc3)c4ccccc4)C
0.330827	O=C(Nc1cc(c2ccccc2)c(cc1)C)c3c(nc(nc3)c4ccccc4)C
0.330827	O=C(Nc1cc(c2ccccc2)c(cc1)C)c3c(nc(nc3)c4ccccc4)C
0.330827	O=C(Nc1cc(c2ccccc2)c(cc1)C)c3c(nc(nc3)c4ccccc4)C
0.330827	O=C(Nc1cc(c2ccccc2)c(cc1)C)c3c(nc(nc3)c4ccccc4)C
0.330827	O=C(Nc1cc(c2ccccc2)c(cc1)C)c3c(nc(nc3)c4ccccc4)C
0.330827	O=C(Nc1cc(c2ccccc2)c(cc1)C)c3c(nc(nc3)c4ccccc4)C
0.330827	O=C(Nc1cc(c2ccccc2)c(cc1)C)c3c(nc(nc3)c4ccccc4)C
0.330645	O=C(Nc1cc(c2ccccc2)c(cc1)C)c3ccc(cc3)C4(CC4)CC
0.330645	O=C(Nc1cc(c2ccccc2)c(cc1)C)c3ccc(cc3)C4(CC4)CC
0.330645	O=C(Nc1cc(c2ccccc2)c(cc1)C)c3ccc(cc3)C4(CC4)CC
0.330645	O=C(Nc1cc(c2ccccc2)c(cc1)C)c3ccc(cc3)C4(CC4)CC
0.330645	O=C(Nc1cc(c2ccccc2)c(cc1)C)c3ccc(cc3)C4(CC4)CC
0.330645	O=C(Nc1cc(c2ccccc2)c(cc1)C)c3ccc(cc3)C4(CC4)CC
0.330612	O=C(OCC)Nc1cc(ccc1)C(=O)Nc2cc(c3ccccc3)c(cc2)C
0.330612	O=C(OCC)Nc1cc(ccc1)C(=O)Nc2cc(c3ccccc3)c(cc2)C
0.330612	O=C(OCC)Nc1cc(ccc1)C(=O)Nc2cc(c3ccccc3)c(cc2)C
0.330612	O=C(OCC)Nc1cc(ccc1)C(=O)Nc2cc(c3ccccc3)c(cc2)C
0.330612	O=C(OCC)Nc1cc(ccc1)C(=O)Nc2cc(c3ccccc3)c(cc2)C
0.330612	O=C(OCC)Nc1cc(ccc1)C(=O)Nc2cc(c3ccccc3)c(cc2)C
0.330612	O=C(OCC)Nc1cc(ccc1)C(=O)Nc2cc(c3ccccc3)c(cc2)C
0.330612	O=C(OCC)Nc1cc(ccc1)C(=O)Nc2cc(c3ccccc3)c(cc2)C
0.330612	O=C(OCC)Nc1cc(ccc1)C(=O)Nc2cc(c3ccccc3)c(cc2)C
0.330612	O=C(OCC)Nc1cc(ccc1)C(=O)Nc2cc(c3ccccc3)c(cc2)C
0.329268	O=C(OCC)Nc1cc(ccc1)C(=O)Nc2cc(NC(=O)N(C)C)c(cc2)C
0.329268	O=C(OCC)Nc1cc(ccc1)C(=O)Nc2cc(NC(=O)N(C)C)c(cc2)C
0.329268	O=C(OCC)Nc1cc(ccc1)C(=O)Nc2cc(NC(=O)N(C)C)c(cc2)C
0.329268	O=C(OCC)Nc1cc(ccc1)C(=O)Nc2cc(NC(=O)N(C)C)c(cc2)C
0.329268	O=C(OCC)Nc1cc(ccc1)C(=O)Nc2cc(NC(=O)N(C)C)c(cc2)C
0.329268	O=C(OCC)Nc1cc(ccc1)C(=O)Nc2cc(NC(=O)N(C)C)c(cc2)C
0.329268	O=C(OCC)Nc1cc(ccc1)C(=O)Nc2cc(NC(=O)N(C)C)c(cc2)C
0.329268	O=C(OCC)Nc1cc(ccc1)C(=O)Nc2cc(NC(=O)N(C)C)c(cc2)C
0.329268	O=C(OCC)Nc1cc(ccc1)C(=O)Nc2cc(NC(=O)N(C)C)c(cc2)C
0.329268	O=C(OCC)Nc1cc(ccc1)C(=O)Nc2cc(NC(=O)N(C)C)c(cc2)C
0.328302	O=C(Nc1cc(c2ccccc2)c(cc1)C)c3ccc(NCC4=NC=CN4C)cc3
0.328302	O=C(Nc1cc(c2ccccc2)c(cc1)C)c3ccc(NCC4=NC=CN4C)cc3
0.328302	O=C(Nc1cc(c2ccccc2)c(cc1)C)c3ccc(NCC4=NC=CN4C)cc3
0.328302	O=C(Nc1cc(c2ccccc2)c(cc1)C)c3ccc(NCC4=NC=CN4C)cc3
0.328302	O=C(Nc1cc(c2ccccc2)c(cc1)C)c3ccc(NCC4=NC=CN4C)cc3
0.328302	O=C(Nc1cc(c2ccccc2)c(cc1)C)c3ccc(NCC4=NC=CN4C)cc3
0.328302	O=C(Nc1cc(c2ccccc2)c(cc1)C)c3ccc(NCC4=NC=CN4C)cc3
0.328302	O=C(Nc1cc(c2ccccc2)c(cc1)C)c3ccc(NCC4=NC=CN4C)cc3
0.328302	O=C(Nc1cc(c2ccccc2)c(cc1)C)c3ccc(NCC4=NC=CN4C)cc3
0.328302	O=C(Nc1cc(c2ccccc2)c(cc1)C)c3ccc(NCC4=NC=CN4C)cc3
0.328302	O=C(OC(C)(C)C)Nc1cc(NC(=O)c2cnc(OCCCOC)cc2)c(cc1)C
0.328302	O=C(OC(C)(C)C)Nc1cc(NC(=O)c2cnc(OCCCOC)cc2)c(cc1)C
0.328302	O=C(OC(C)(C)C)Nc1cc(NC(=O)c2cnc(OCCCOC)cc2)c(cc1)C
0.328302	O=C(OC(C)(C)C)Nc1cc(NC(=O)c2cnc(OCCCOC)cc2)c(cc1)C
0.328302	O=C(OC(C)(C)C)Nc1cc(NC(=O)c2cnc(OCCCOC)cc2)c(cc1)C
0.328302	O=C(OC(C)(C)C)Nc1cc(NC(=O)c2cnc(OCCCOC)cc2)c(cc1)C
0.328302	O=C(OC(C)(C)C)Nc1cc(NC(=O)c2cnc(OCCCOC)cc2)c(cc1)C
0.328302	O=C(OC(C)(C)C)Nc1cc(NC(=O)c2cnc(OCCCOC)cc2)c(cc1)C
0.328302	O=C(OC(C)(C)C)Nc1cc(NC(=O)c2cnc(OCCCOC)cc2)c(cc1)C
0.328302	O=C(OC(C)(C)C)Nc1cc(NC(=O)c2cnc(OCCCOC)cc2)c(cc1)C
0.327354	Brc1ccc(cc1)C(=O)Nc2cc(ccc2)C(=O)Nc3c(cccc3)C
0.327354	Brc1ccc(cc1)C(=O)Nc2cc(ccc2)C(=O)Nc3c(cccc3)C
0.327354	Brc1ccc(cc1)C(=O)Nc2cc(ccc2)C(=O)Nc3c(cccc3)C
0.327354	Brc1ccc(cc1)C(=O)Nc2cc(ccc2)C(=O)Nc3c(cccc3)C
0.327354	Brc1ccc(cc1)C(=O)Nc2cc(ccc2)C(=O)Nc3c(cccc3)C
0.327354	Brc1ccc(cc1)C(=O)Nc2cc(ccc2)C(=O)Nc3c(cccc3)C
0.327354	Brc1ccc(cc1)C(=O)Nc2cc(ccc2)C(=O)Nc3c(cccc3)C
0.327354	Brc1ccc(cc1)C(=O)Nc2cc(ccc2)C(=O)Nc3c(cccc3)C
0.327354	Brc1ccc(cc1)C(=O)Nc2cc(ccc2)C(=O)Nc3c(cccc3)C
0.327354	Brc1ccc(cc1)C(=O)Nc2cc(ccc2)C(=O)Nc3c(cccc3)C
0.326772	Clc1c(OC)ccc(c2cnc(NC(=O)c3cnccc3)cc2)c1
0.326772	Clc1c(OC)ccc(c2cnc(NC(=O)c3cnccc3)cc2)c1
0.326772	Clc1c(OC)ccc(c2cnc(NC(=O)c3cnccc3)cc2)c1
0.32342	Fc1c(c2cnccc2)ccc(c1)CNC(=O)c3cc(NC(=O)OCC)ccc3
0.32342	Fc1c(c2cnccc2)ccc(c1)CNC(=O)c3cc(NC(=O)OCC)ccc3
0.32342	Fc1c(c2cnccc2)ccc(c1)CNC(=O)c3cc(NC(=O)OCC)ccc3
0.32342	Fc1c(c2cnccc2)ccc(c1)CNC(=O)c3cc(NC(=O)OCC)ccc3
0.32342	Fc1c(c2cnccc2)ccc(c1)CNC(=O)c3cc(NC(=O)OCC)ccc3
0.32342	Fc1c(c2cnccc2)ccc(c1)CNC(=O)c3cc(NC(=O)OCC)ccc3
0.32342	Fc1c(c2cnccc2)ccc(c1)CNC(=O)c3cc(NC(=O)OCC)ccc3
0.32342	Fc1c(c2cnccc2)ccc(c1)CNC(=O)c3cc(NC(=O)OCC)ccc3
0.32342	Fc1c(c2cnccc2)ccc(c1)CNC(=O)c3cc(NC(=O)OCC)ccc3
0.32342	Fc1c(c2cnccc2)ccc(c1)CNC(=O)c3cc(NC(=O)OCC)ccc3
0.323308	O=C(N(C)C)Nc1c(ccc(NC(=O)c2ccc(NCC3=NC=CN3C)cc2)c1)C
0.323308	O=C(N(C)C)Nc1c(ccc(NC(=O)c2ccc(NCC3=NC=CN3C)cc2)c1)C
0.323308	O=C(N(C)C)Nc1c(ccc(NC(=O)c2ccc(NCC3=NC=CN3C)cc2)c1)C
0.323308	O=C(N(C)C)Nc1c(ccc(NC(=O)c2ccc(NCC3=NC=CN3C)cc2)c1)C
0.323308	O=C(N(C)C)Nc1c(ccc(NC(=O)c2ccc(NCC3=NC=CN3C)cc2)c1)C
0.323308	O=C(N(C)C)Nc1c(ccc(NC(=O)c2ccc(NCC3=NC=CN3C)cc2)c1)C
0.323308	O=C(N(C)C)Nc1c(ccc(NC(=O)c2ccc(NCC3=NC=CN3C)cc2)c1)C
0.323308	O=C(N(C)C)Nc1c(ccc(NC(=O)c2ccc(NCC3=NC=CN3C)cc2)c1)C
0.323308	O=C(N(C)C)Nc1c(ccc(NC(=O)c2ccc(NCC3=NC=CN3C)cc2)c1)C
0.323308	O=C(N(C)C)Nc1c(ccc(NC(=O)c2ccc(NCC3=NC=CN3C)cc2)c1)C
0.323194	O=C(OC(C(=O)Nc1c(ccc(c1)C(=O)OC)C)C)c2ccc(cc2)CN3CCCC3
0.323194	O=C(OC(C(=O)Nc1c(ccc(c1)C(=O)OC)C)C)c2ccc(cc2)CN3CCCC3
0.323194	O=C(OC(C(=O)Nc1c(ccc(c1)C(=O)OC)C)C)c2ccc(cc2)CN3CCCC3
0.323194	O=C(OC(C(=O)Nc1c(ccc(c1)C(=O)OC)C)C)c2ccc(cc2)CN3CCCC3
0.323194	O=C(OC(C(=O)Nc1c(ccc(c1)C(=O)OC)C)C)c2ccc(cc2)CN3CCCC3
0.323194	O=C(OC(C(=O)Nc1c(ccc(c1)C(=O)OC)C)C)c2ccc(cc2)CN3CCCC3
0.323194	O=C(OC(C(=O)Nc1c(ccc(c1)C(=O)OC)C)C)c2ccc(cc2)CN3CCCC3
0.323194	O=C(OC(C(=O)Nc1c(ccc(c1)C(=O)OC)C)C)c2ccc(cc2)CN3CCCC3
0.323194	O=C(OC(C(=O)Nc1c(ccc(c1)C(=O)OC)C)C)c2ccc(cc2)CN3CCCC3
0.323194	O=C(OC(C(=O)Nc1c(ccc(c1)C(=O)OC)C)C)c2ccc(cc2)CN3CCCC3
0.322807	O=C(OC(C)(C)C)Nc1cc(NC(=O)c2cc(ncc2)N3CCC(NC(=O)OC(C)(C)C)CC3)c(cc1)C
0.322807	O=C(OC(C)(C)C)Nc1cc(NC(=O)c2cc(ncc2)N3CCC(NC(=O)OC(C)(C)C)CC3)c(cc1)C
0.322807	O=C(OC(C)(C)C)Nc1cc(NC(=O)c2cc(ncc2)N3CCC(NC(=O)OC(C)(C)C)CC3)c(cc1)C
0.322807	O=C(OC(C)(C)C)Nc1cc(NC(=O)c2cc(ncc2)N3CCC(NC(=O)OC(C)(C)C)CC3)c(cc1)C
0.322807	O=C(OC(C)(C)C)Nc1cc(NC(=O)c2cc(ncc2)N3CCC(NC(=O)OC(C)(C)C)CC3)c(cc1)C
0.322807	O=C(OC(C)(C)C)Nc1cc(NC(=O)c2cc(ncc2)N3CCC(NC(=O)OC(C)(C)C)CC3)c(cc1)C
0.322807	O=C(OC(C)(C)C)Nc1cc(NC(=O)c2cc(ncc2)N3CCC(NC(=O)OC(C)(C)C)CC3)c(cc1)C
0.322807	O=C(OC(C)(C)C)Nc1cc(NC(=O)c2cc(ncc2)N3CCC(NC(=O)OC(C)(C)C)CC3)c(cc1)C
0.322807	O=C(OC(C)(C)C)Nc1cc(NC(=O)c2cc(ncc2)N3CCC(NC(=O)OC(C)(C)C)CC3)c(cc1)C
0.322807	O=C(OC(C)(C)C)Nc1cc(NC(=O)c2cc(ncc2)N3CCC(NC(=O)OC(C)(C)C)CC3)c(cc1)C
0.322344	O=C(N(C)C)Nc1c(ccc(NC(=O)c2c(cccc2)C3=NNC=N3)c1)C
0.322344	O=C(N(C)C)Nc1c(ccc(NC(=O)c2c(cccc2)C3=NNC=N3)c1)C
0.322344	O=C(N(C)C)Nc1c(ccc(NC(=O)c2c(cccc2)C3=NNC=N3)c1)C
0.322344	O=C(N(C)C)Nc1c(ccc(NC(=O)c2c(cccc2)C3=NNC=N3)c1)C
0.322344	O=C(N(C)C)Nc1c(ccc(NC(=O)c2c(cccc2)C3=NNC=N3)c1)C
0.322344	O=C(N(C)C)Nc1c(ccc(NC(=O)c2c(cccc2)C3=NNC=N3)c1)C
0.322344	O=C(N(C)C)Nc1c(ccc(NC(=O)c2c(cccc2)C3=NNC=N3)c1)C
0.322344	O=C(N(C)C)Nc1c(ccc(NC(=O)c2c(cccc2)C3=NNC=N3)c1)C
0.322344	O=C(N(C)C)Nc1c(ccc(NC(=O)c2c(cccc2)C3=NNC=N3)c1)C
0.322344	O=C(N(C)C)Nc1c(ccc(NC(=O)c2c(cccc2)C3=NNC=N3)c1)C
0.320988	O=C(Nc1c(cccc1)C)c2ncc(cc2)C=3N=NNN3
0.320755	FC(F)(F)COc1cnc(cc1)C(=O)Nc2cc(c3ccccc3)c(cc2)C
0.320755	FC(F)(F)COc1cnc(cc1)C(=O)Nc2cc(c3ccccc3)c(cc2)C
0.320755	FC(F)(F)COc1cnc(cc1)C(=O)Nc2cc(c3ccccc3)c(cc2)C
0.320755	FC(F)(F)COc1cnc(cc1)C(=O)Nc2cc(c3ccccc3)c(cc2)C
0.320755	FC(F)(F)COc1cnc(cc1)C(=O)Nc2cc(c3ccccc3)c(cc2)C
0.320755	FC(F)(F)COc1cnc(cc1)C(=O)Nc2cc(c3ccccc3)c(cc2)C
0.320755	FC(F)(F)COc1cnc(cc1)C(=O)Nc2cc(c3ccccc3)c(cc2)C
0.320755	FC(F)(F)COc1cnc(cc1)C(=O)Nc2cc(c3ccccc3)c(cc2)C
0.320755	FC(F)(F)COc1cnc(cc1)C(=O)Nc2cc(c3ccccc3)c(cc2)C
0.320755	FC(F)(F)COc1cnc(cc1)C(=O)Nc2cc(c3ccccc3)c(cc2)C
0.32	S1C(=NC(=C1)CC(=O)NCc2cc(NC(=O)c3cnccc3)ccc2)c4ccc(cc4)C
0.32	S1C(=NC(=C1)CC(=O)NCc2cc(NC(=O)c3cnccc3)ccc2)c4ccc(cc4)C
0.32	S1C(=NC(=C1)CC(=O)NCc2cc(NC(=O)c3cnccc3)ccc2)c4ccc(cc4)C
0.32	S1C(=NC(=C1)CC(=O)NCc2cc(NC(=O)c3cnccc3)ccc2)c4ccc(cc4)C
0.32	S1C(=NC(=C1)CC(=O)NCc2cc(NC(=O)c3cnccc3)ccc2)c4ccc(cc4)C
0.32	S1C(=NC(=C1)CC(=O)NCc2cc(NC(=O)c3cnccc3)ccc2)c4ccc(cc4)C
0.32	S1C(=NC(=C1)CC(=O)NCc2cc(NC(=O)c3cnccc3)ccc2)c4ccc(cc4)C
0.32	S1C(=NC(=C1)CC(=O)NCc2cc(NC(=O)c3cnccc3)ccc2)c4ccc(cc4)C
0.32	S1C(=NC(=C1)CC(=O)NCc2cc(NC(=O)c3cnccc3)ccc2)c4ccc(cc4)C
0.32	S1C(=NC(=C1)CC(=O)NCc2cc(NC(=O)c3cnccc3)ccc2)c4ccc(cc4)C
0.32	O=C(OC(C)(C)C)Nc1cc(NC(=O)c2ccc(OCCN(C)C)cc2)c(cc1)C
0.32	O=C(OC(C)(C)C)Nc1cc(NC(=O)c2ccc(OCCN(C)C)cc2)c(cc1)C
0.32	O=C(OC(C)(C)C)Nc1cc(NC(=O)c2ccc(OCCN(C)C)cc2)c(cc1)C
0.32	O=C(OC(C)(C)C)Nc1cc(NC(=O)c2ccc(OCCN(C)C)cc2)c(cc1)C
0.32	O=C(OC(C)(C)C)Nc1cc(NC(=O)c2ccc(OCCN(C)C)cc2)c(cc1)C
0.32	O=C(OC(C)(C)C)Nc1cc(NC(=O)c2ccc(OCCN(C)C)cc2)c(cc1)C
0.32	O=C(OC(C)(C)C)Nc1cc(NC(=O)c2ccc(OCCN(C)C)cc2)c(cc1)C
0.319588	Clc1nc(Nc2cnccc2)c(cc1)C(=O)NCc3cc(F)c(c4cnccc4)cc3
0.319588	Clc1nc(Nc2cnccc2)c(cc1)C(=O)NCc3cc(F)c(c4cnccc4)cc3
0.319588	Clc1nc(Nc2cnccc2)c(cc1)C(=O)NCc3cc(F)c(c4cnccc4)cc3
0.319588	Clc1nc(Nc2cnccc2)c(cc1)C(=O)NCc3cc(F)c(c4cnccc4)cc3
0.319588	Clc1nc(Nc2cnccc2)c(cc1)C(=O)NCc3cc(F)c(c4cnccc4)cc3
0.319588	Clc1nc(Nc2cnccc2)c(cc1)C(=O)NCc3cc(F)c(c4cnccc4)cc3
0.319588	Clc1nc(Nc2cnccc2)c(cc1)C(=O)NCc3cc(F)c(c4cnccc4)cc3
0.319588	Clc1nc(Nc2cnccc2)c(cc1)C(=O)NCc3cc(F)c(c4cnccc4)cc3
0.319588	Clc1nc(Nc2cnccc2)c(cc1)C(=O)NCc3cc(F)c(c4cnccc4)cc3
0.319588	Clc1nc(Nc2cnccc2)c(cc1)C(=O)NCc3cc(F)c(c4cnccc4)cc3
0.319149	N(c1cc(c(cc1)C)C)=C(NCCN2CCN(Cc3ccccc3)CC2)N
0.319149	N(c1cc(c(cc1)C)C)=C(NCCN2CCN(Cc3ccccc3)CC2)N
0.319149	N(c1cc(c(cc1)C)C)=C(NCCN2CCN(Cc3ccccc3)CC2)N
0.319149	N(c1cc(c(cc1)C)C)=C(NCCN2CCN(Cc3ccccc3)CC2)N
0.319149	N(c1cc(c(cc1)C)C)=C(NCCN2CCN(Cc3ccccc3)CC2)N
0.319149	N(c1cc(c(cc1)C)C)=C(NCCN2CCN(Cc3ccccc3)CC2)N
0.319149	N(c1cc(c(cc1)C)C)=C(NCCN2CCN(Cc3ccccc3)CC2)N
0.319149	N(c1cc(c(cc1)C)C)=C(NCCN2CCN(Cc3ccccc3)CC2)N
0.319149	N(c1cc(c(cc1)C)C)=C(NCCN2CCN(Cc3ccccc3)CC2)N
0.319149	N(c1cc(c(cc1)C)C)=C(NCCN2CCN(Cc3ccccc3)CC2)N
0.319066	O=C(Nc1ccc(cc1)C)CN2CCN(CC=3C(=NNC3)c4cnccc4)CC2
0.319066	O=C(Nc1ccc(cc1)C)CN2CCN(CC=3C(=NNC3)c4cnccc4)CC2
0.319066	O=C(Nc1ccc(cc1)C)CN2CCN(CC=3C(=NNC3)c4cnccc4)CC2
0.319066	O=C(Nc1ccc(cc1)C)CN2CCN(CC=3C(=NNC3)c4cnccc4)CC2
0.319066	O=C(Nc1ccc(cc1)C)CN2CCN(CC=3C(=NNC3)c4cnccc4)CC2
0.319066	O=C(Nc1ccc(cc1)C)CN2CCN(CC=3C(=NNC3)c4cnccc4)CC2
0.317269	O=C(Nc1cc(ccc1)CNC(=O)c2cc(c(cc2)CC)CC)c3cnccc3
0.317269	O=C(Nc1cc(ccc1)CNC(=O)c2cc(c(cc2)CC)CC)c3cnccc3
0.317269	O=C(Nc1cc(ccc1)CNC(=O)c2cc(c(cc2)CC)CC)c3cnccc3
0.317269	O=C(Nc1cc(ccc1)CNC(=O)c2cc(c(cc2)CC)CC)c3cnccc3
0.317269	O=C(Nc1cc(ccc1)CNC(=O)c2cc(c(cc2)CC)CC)c3cnccc3
0.317269	O=C(Nc1cc(ccc1)CNC(=O)c2cc(c(cc2)CC)CC)c3cnccc3
0.317269	O=C(Nc1cc(ccc1)CNC(=O)c2cc(c(cc2)CC)CC)c3cnccc3
0.317269	O=C(Nc1cc(ccc1)CNC(=O)c2cc(c(cc2)CC)CC)c3cnccc3
0.317269	O=C(Nc1cc(ccc1)CNC(=O)c2cc(c(cc2)CC)CC)c3cnccc3
0.317269	O=C(Nc1cc(ccc1)CNC(=O)c2cc(c(cc2)CC)CC)c3cnccc3
0.316726	Clc1nc(Nc2cnccc2)c(cc1)C(=O)Nc3cc(c(F)cc3)C(F)F
0.316726	Clc1nc(Nc2cnccc2)c(cc1)C(=O)Nc3cc(c(F)cc3)C(F)F
0.316726	Clc1nc(Nc2cnccc2)c(cc1)C(=O)Nc3cc(c(F)cc3)C(F)F
0.316726	Clc1nc(Nc2cnccc2)c(cc1)C(=O)Nc3cc(c(F)cc3)C(F)F
0.316726	Clc1nc(Nc2cnccc2)c(cc1)C(=O)Nc3cc(c(F)cc3)C(F)F
0.316726	Clc1nc(Nc2cnccc2)c(cc1)C(=O)Nc3cc(c(F)cc3)C(F)F
0.316726	Clc1nc(Nc2cnccc2)c(cc1)C(=O)Nc3cc(c(F)cc3)C(F)F
0.316726	Clc1nc(Nc2cnccc2)c(cc1)C(=O)Nc3cc(c(F)cc3)C(F)F
0.316726	Clc1nc(Nc2cnccc2)c(cc1)C(=O)Nc3cc(c(F)cc3)C(F)F
0.316726	Clc1nc(Nc2cnccc2)c(cc1)C(=O)Nc3cc(c(F)cc3)C(F)F
0.316547	O=C(OC(C)(C)C)Nc1cc(NC(=O)c2cc(ccc2)C3=CCOCC3)c(cc1)C
0.316547	O=C(OC(C)(C)C)Nc1cc(NC(=O)c2cc(ccc2)C3=CCOCC3)c(cc1)C
0.316547	O=C(OC(C)(C)C)Nc1cc(NC(=O)c2cc(ccc2)C3=CCOCC3)c(cc1)C
0.316547	O=C(OC(C)(C)C)Nc1cc(NC(=O)c2cc(ccc2)C3=CCOCC3)c(cc1)C
0.316547	O=C(OC(C)(C)C)Nc1cc(NC(=O)c2cc(ccc2)C3=CCOCC3)c(cc1)C
0.316547	O=C(OC(C)(C)C)Nc1cc(NC(=O)c2cc(ccc2)C3=CCOCC3)c(cc1)C
0.316547	O=C(OC(C)(C)C)Nc1cc(NC(=O)c2cc(ccc2)C3=CCOCC3)c(cc1)C
0.316547	O=C(OC(C)(C)C)Nc1cc(NC(=O)c2cc(ccc2)C3=CCOCC3)c(cc1)C
0.316547	O=C(OC(C)(C)C)Nc1cc(NC(=O)c2cc(ccc2)C3=CCOCC3)c(cc1)C
0.316547	O=C(OC(C)(C)C)Nc1cc(NC(=O)c2cc(ccc2)C3=CCOCC3)c(cc1)C
0.315985	O=C(Nc1c(OC)ccc(c2ccncc2)c1)C(=O)Nc3cc(ccc3)CN4CCC(O)CC4
0.315985	O=C(Nc1c(OC)ccc(c2ccncc2)c1)C(=O)Nc3cc(ccc3)CN4CCC(O)CC4
0.315985	O=C(Nc1c(OC)ccc(c2ccncc2)c1)C(=O)Nc3cc(ccc3)CN4CCC(O)CC4
0.315985	O=C(Nc1c(OC)ccc(c2ccncc2)c1)C(=O)Nc3cc(ccc3)CN4CCC(O)CC4
0.315985	O=C(Nc1c(OC)ccc(c2ccncc2)c1)C(=O)Nc3cc(ccc3)CN4CCC(O)CC4
0.315412	S(F)(=O)(=O)c1c(OC)cc(cc1)C(=O)Nc2nc(ncc2)c3ccccc3
0.315412	S(F)(=O)(=O)c1c(OC)cc(cc1)C(=O)Nc2nc(ncc2)c3ccccc3
0.315412	S(F)(=O)(=O)c1c(OC)cc(cc1)C(=O)Nc2nc(ncc2)c3ccccc3
0.315412	S(F)(=O)(=O)c1c(OC)cc(cc1)C(=O)Nc2nc(ncc2)c3ccccc3
0.315412	S(F)(=O)(=O)c1c(OC)cc(cc1)C(=O)Nc2nc(ncc2)c3ccccc3
0.315412	S(F)(=O)(=O)c1c(OC)cc(cc1)C(=O)Nc2nc(ncc2)c3ccccc3
0.315412	S(F)(=O)(=O)c1c(OC)cc(cc1)C(=O)Nc2nc(ncc2)c3ccccc3
0.315412	S(F)(=O)(=O)c1c(OC)cc(cc1)C(=O)Nc2nc(ncc2)c3ccccc3
0.315412	S(F)(=O)(=O)c1c(OC)cc(cc1)C(=O)Nc2nc(ncc2)c3ccccc3
0.315412	S(F)(=O)(=O)c1c(OC)cc(cc1)C(=O)Nc2nc(ncc2)c3ccccc3
0.315217	O=C(Nc1c(ccc(NC(=O)CC)c1)C)C=2N(C(c3cc(ccc3)C)=CC2)C
0.315217	O=C(Nc1c(ccc(NC(=O)CC)c1)C)C=2N(C(c3cc(ccc3)C)=CC2)C
0.315217	O=C(Nc1c(ccc(NC(=O)CC)c1)C)C=2N(C(c3cc(ccc3)C)=CC2)C
0.315217	O=C(Nc1c(ccc(NC(=O)CC)c1)C)C=2N(C(c3cc(ccc3)C)=CC2)C
0.315217	O=C(Nc1c(ccc(NC(=O)CC)c1)C)C=2N(C(c3cc(ccc3)C)=CC2)C
0.315217	O=C(Nc1c(ccc(NC(=O)CC)c1)C)C=2N(C(c3cc(ccc3)C)=CC2)C
0.315217	O=C(Nc1c(ccc(NC(=O)CC)c1)C)C=2N(C(c3cc(ccc3)C)=CC2)C
0.315217	O=C(Nc1c(ccc(NC(=O)CC)c1)C)C=2N(C(c3cc(ccc3)C)=CC2)C
0.315217	O=C(Nc1c(ccc(NC(=O)CC)c1)C)C=2N(C(c3cc(ccc3)C)=CC2)C
0.315217	O=C(Nc1c(ccc(NC(=O)CC)c1)C)C=2N(C(c3cc(ccc3)C)=CC2)C
0.314815	[O-][N+](=O)c1c(ccc(c1)C(=O)Nc2cc(c3ccccc3)c(cc2)C)CC
0.314815	[O-][N+](=O)c1c(ccc(c1)C(=O)Nc2cc(c3ccccc3)c(cc2)C)CC
0.314815	[O-][N+](=O)c1c(ccc(c1)C(=O)Nc2cc(c3ccccc3)c(cc2)C)CC
0.314815	[O-][N+](=O)c1c(ccc(c1)C(=O)Nc2cc(c3ccccc3)c(cc2)C)CC
0.314815	[O-][N+](=O)c1c(ccc(c1)C(=O)Nc2cc(c3ccccc3)c(cc2)C)CC
0.314815	[O-][N+](=O)c1c(ccc(c1)C(=O)Nc2cc(c3ccccc3)c(cc2)C)CC
0.314815	[O-][N+](=O)c1c(ccc(c1)C(=O)Nc2cc(c3ccccc3)c(cc2)C)CC
0.314815	[O-][N+](=O)c1c(ccc(c1)C(=O)Nc2cc(c3ccccc3)c(cc2)C)CC
0.314815	[O-][N+](=O)c1c(ccc(c1)C(=O)Nc2cc(c3ccccc3)c(cc2)C)CC
0.314815	[O-][N+](=O)c1c(ccc(c1)C(=O)Nc2cc(c3ccccc3)c(cc2)C)CC
0.314741	Clc1c(cc(NC(=O)c2cc(c(cc2)CC)CC)cc1)CN3CCOCC3
0.314741	Clc1c(cc(NC(=O)c2cc(c(cc2)CC)CC)cc1)CN3CCOCC3
0.314741	Clc1c(cc(NC(=O)c2cc(c(cc2)CC)CC)cc1)CN3CCOCC3
0.314741	Clc1c(cc(NC(=O)c2cc(c(cc2)CC)CC)cc1)CN3CCOCC3
0.314655	Brc1c(ccc(c1)CN2CCN(CC(=O)Nc3ccc(cc3)C)CC2)C
0.314655	Brc1c(ccc(c1)CN2CCN(CC(=O)Nc3ccc(cc3)C)CC2)C
0.314655	Brc1c(ccc(c1)CN2CCN(CC(=O)Nc3ccc(cc3)C)CC2)C
0.314655	Brc1c(ccc(c1)CN2CCN(CC(=O)Nc3ccc(cc3)C)CC2)C
0.313492	O=C(Nc1cc(c2ccccc2)c(cc1)C)c3c(ccc(c3)C(=O)N)C
0.313492	O=C(Nc1cc(c2ccccc2)c(cc1)C)c3c(ccc(c3)C(=O)N)C
0.313492	O=C(Nc1cc(c2ccccc2)c(cc1)C)c3c(ccc(c3)C(=O)N)C
0.313492	O=C(Nc1cc(c2ccccc2)c(cc1)C)c3c(ccc(c3)C(=O)N)C
0.313492	O=C(Nc1cc(c2ccccc2)c(cc1)C)c3c(ccc(c3)C(=O)N)C
0.313492	O=C(Nc1cc(c2ccccc2)c(cc1)C)c3c(ccc(c3)C(=O)N)C
0.313492	O=C(Nc1cc(c2ccccc2)c(cc1)C)c3c(ccc(c3)C(=O)N)C
0.313492	O=C(Nc1cc(c2ccccc2)c(cc1)C)c3c(ccc(c3)C(=O)N)C
0.313492	O=C(Nc1cc(c2ccccc2)c(cc1)C)c3c(ccc(c3)C(=O)N)C
0.313492	O=C(Nc1cc(c2ccccc2)c(cc1)C)c3c(ccc(c3)C(=O)N)C
0.31338	S1C(=NC(=C1)COC(=O)c2ccc(cc2)CN3CCCC3)CC(=O)Nc4c(ccc(c4)C)C
0.31338	S1C(=NC(=C1)COC(=O)c2ccc(cc2)CN3CCCC3)CC(=O)Nc4c(ccc(c4)C)C
0.31338	S1C(=NC(=C1)COC(=O)c2ccc(cc2)CN3CCCC3)CC(=O)Nc4c(ccc(c4)C)C
0.31338	S1C(=NC(=C1)COC(=O)c2ccc(cc2)CN3CCCC3)CC(=O)Nc4c(ccc(c4)C)C
0.31338	S1C(=NC(=C1)COC(=O)c2ccc(cc2)CN3CCCC3)CC(=O)Nc4c(ccc(c4)C)C
0.31338	S1C(=NC(=C1)COC(=O)c2ccc(cc2)CN3CCCC3)CC(=O)Nc4c(ccc(c4)C)C
0.31338	S1C(=NC(=C1)COC(=O)c2ccc(cc2)CN3CCCC3)CC(=O)Nc4c(ccc(c4)C)C
0.31338	S1C(=NC(=C1)COC(=O)c2ccc(cc2)CN3CCCC3)CC(=O)Nc4c(ccc(c4)C)C
0.31338	S1C(=NC(=C1)COC(=O)c2ccc(cc2)CN3CCCC3)CC(=O)Nc4c(ccc(c4)C)C
0.31338	S1C(=NC(=C1)COC(=O)c2ccc(cc2)CN3CCCC3)CC(=O)Nc4c(ccc(c4)C)C
0.312977	S1C(SCC(=O)Nc2ccc(cc2)C(=O)Nc3cc(NC(=O)N(C)C)c(cc3)C)=CC=C1
0.312977	S1C(SCC(=O)Nc2ccc(cc2)C(=O)Nc3cc(NC(=O)N(C)C)c(cc3)C)=CC=C1
0.312977	S1C(SCC(=O)Nc2ccc(cc2)C(=O)Nc3cc(NC(=O)N(C)C)c(cc3)C)=CC=C1
0.312977	S1C(SCC(=O)Nc2ccc(cc2)C(=O)Nc3cc(NC(=O)N(C)C)c(cc3)C)=CC=C1
0.312977	S1C(SCC(=O)Nc2ccc(cc2)C(=O)Nc3cc(NC(=O)N(C)C)c(cc3)C)=CC=C1
0.312977	S1C(SCC(=O)Nc2ccc(cc2)C(=O)Nc3cc(NC(=O)N(C)C)c(cc3)C)=CC=C1
0.312977	S1C(SCC(=O)Nc2ccc(cc2)C(=O)Nc3cc(NC(=O)N(C)C)c(cc3)C)=CC=C1
0.312977	S1C(SCC(=O)Nc2ccc(cc2)C(=O)Nc3cc(NC(=O)N(C)C)c(cc3)C)=CC=C1
0.312977	S1C(SCC(=O)Nc2ccc(cc2)C(=O)Nc3cc(NC(=O)N(C)C)c(cc3)C)=CC=C1
0.312977	S1C(SCC(=O)Nc2ccc(cc2)C(=O)Nc3cc(NC(=O)N(C)C)c(cc3)C)=CC=C1
0.31295	O=C(OC(C)(C)C)N1CCC(c2ncc(cn2)C(=O)Nc3c(ccc(NC(=O)OC(C)(C)C)c3)C)CC1
0.31295	O=C(OC(C)(C)C)N1CCC(c2ncc(cn2)C(=O)Nc3c(ccc(NC(=O)OC(C)(C)C)c3)C)CC1
0.31295	O=C(OC(C)(C)C)N1CCC(c2ncc(cn2)C(=O)Nc3c(ccc(NC(=O)OC(C)(C)C)c3)C)CC1
0.31295	O=C(OC(C)(C)C)N1CCC(c2ncc(cn2)C(=O)Nc3c(ccc(NC(=O)OC(C)(C)C)c3)C)CC1
0.31295	O=C(OC(C)(C)C)N1CCC(c2ncc(cn2)C(=O)Nc3c(ccc(NC(=O)OC(C)(C)C)c3)C)CC1
0.31295	O=C(OC(C)(C)C)N1CCC(c2ncc(cn2)C(=O)Nc3c(ccc(NC(=O)OC(C)(C)C)c3)C)CC1
0.31295	O=C(OC(C)(C)C)N1CCC(c2ncc(cn2)C(=O)Nc3c(ccc(NC(=O)OC(C)(C)C)c3)C)CC1
0.31295	O=C(OC(C)(C)C)N1CCC(c2ncc(cn2)C(=O)Nc3c(ccc(NC(=O)OC(C)(C)C)c3)C)CC1
0.31295	O=C(OC(C)(C)C)N1CCC(c2ncc(cn2)C(=O)Nc3c(ccc(NC(=O)OC(C)(C)C)c3)C)CC1
0.31295	O=C(OC(C)(C)C)N1CCC(c2ncc(cn2)C(=O)Nc3c(ccc(NC(=O)OC(C)(C)C)c3)C)CC1
0.3125	O=C(Nc1cc(c2ccccc2)c(cc1)C)c3ccc(N4N=C(N=C4C)C)cc3
0.3125	O=C(Nc1cc(c2ccccc2)c(cc1)C)c3ccc(N4N=C(N=C4C)C)cc3
0.3125	O=C(Nc1cc(c2ccccc2)c(cc1)C)c3ccc(N4N=C(N=C4C)C)cc3
0.3125	O=C(Nc1cc(c2ccccc2)c(cc1)C)c3ccc(N4N=C(N=C4C)C)cc3
0.3125	O=C(Nc1cc(c2ccccc2)c(cc1)C)c3ccc(N4N=C(N=C4C)C)cc3
0.3125	O=C(Nc1cc(c2ccccc2)c(cc1)C)c3ccc(N4N=C(N=C4C)C)cc3
0.3125	O=C(Nc1cc(c2ccccc2)c(cc1)C)c3ccc(N4N=C(N=C4C)C)cc3
0.311538	O=C(Nc1cc(c2ccccc2)c(cc1)C)c3cc(c(O)cc3)C(C)(C)C
0.311538	O=C(Nc1cc(c2ccccc2)c(cc1)C)c3cc(c(O)cc3)C(C)(C)C
0.311538	O=C(Nc1cc(c2ccccc2)c(cc1)C)c3cc(c(O)cc3)C(C)(C)C
0.311538	O=C(Nc1cc(c2ccccc2)c(cc1)C)c3cc(c(O)cc3)C(C)(C)C
0.311538	O=C(Nc1cc(c2ccccc2)c(cc1)C)c3cc(c(O)cc3)C(C)(C)C
0.311538	O=C(Nc1cc(c2ccccc2)c(cc1)C)c3cc(c(O)cc3)C(C)(C)C
0.311538	O=C(Nc1cc(c2ccccc2)c(cc1)C)c3cc(c(O)cc3)C(C)(C)C
0.311538	O=C(Nc1cc(c2ccccc2)c(cc1)C)c3cc(c(O)cc3)C(C)(C)C
0.311538	O=C(Nc1cc(c2ccccc2)c(cc1)C)c3cc(c(O)cc3)C(C)(C)C
0.311538	O=C(Nc1cc(c2ccccc2)c(cc1)C)c3cc(c(O)cc3)C(C)(C)C
0.311111	O=C(OC(C)(C)C)Nc1cc(NC(=O)c2cc(NC(=O)C3=NN(C=C3)C)ccc2)c(cc1)C
0.311111	O=C(OC(C)(C)C)Nc1cc(NC(=O)c2cc(NC(=O)C3=NN(C=C3)C)ccc2)c(cc1)C
0.311111	O=C(OC(C)(C)C)Nc1cc(NC(=O)c2cc(NC(=O)C3=NN(C=C3)C)ccc2)c(cc1)C
0.311111	O=C(OC(C)(C)C)Nc1cc(NC(=O)c2cc(NC(=O)C3=NN(C=C3)C)ccc2)c(cc1)C
0.311111	O=C(OC(C)(C)C)Nc1cc(NC(=O)c2cc(NC(=O)C3=NN(C=C3)C)ccc2)c(cc1)C
0.311111	O=C(OC(C)(C)C)Nc1cc(NC(=O)c2cc(NC(=O)C3=NN(C=C3)C)ccc2)c(cc1)C
0.311111	O=C(OC(C)(C)C)Nc1cc(NC(=O)c2cc(NC(=O)C3=NN(C=C3)C)ccc2)c(cc1)C
0.311111	O=C(OC(C)(C)C)Nc1cc(NC(=O)c2cc(NC(=O)C3=NN(C=C3)C)ccc2)c(cc1)C
0.311111	O=C(OC(C)(C)C)Nc1cc(NC(=O)c2cc(NC(=O)C3=NN(C=C3)C)ccc2)c(cc1)C
0.311111	O=C(OC(C)(C)C)Nc1cc(NC(=O)c2cc(NC(=O)C3=NN(C=C3)C)ccc2)c(cc1)C
0.311037	Brc1c(cc(NC(=O)c2c(nc(Cl)cc2)Nc3cnccc3)c(c1)C)C(=O)OC
0.311037	Brc1c(cc(NC(=O)c2c(nc(Cl)cc2)Nc3cnccc3)c(c1)C)C(=O)OC
0.311037	Brc1c(cc(NC(=O)c2c(nc(Cl)cc2)Nc3cnccc3)c(c1)C)C(=O)OC
0.311037	Brc1c(cc(NC(=O)c2c(nc(Cl)cc2)Nc3cnccc3)c(c1)C)C(=O)OC
0.311037	Brc1c(cc(NC(=O)c2c(nc(Cl)cc2)Nc3cnccc3)c(c1)C)C(=O)OC
0.311037	Brc1c(cc(NC(=O)c2c(nc(Cl)cc2)Nc3cnccc3)c(c1)C)C(=O)OC
0.311037	Brc1c(cc(NC(=O)c2c(nc(Cl)cc2)Nc3cnccc3)c(c1)C)C(=O)OC
0.311037	Brc1c(cc(NC(=O)c2c(nc(Cl)cc2)Nc3cnccc3)c(c1)C)C(=O)OC
0.311037	Brc1c(cc(NC(=O)c2c(nc(Cl)cc2)Nc3cnccc3)c(c1)C)C(=O)OC
0.311037	Brc1c(cc(NC(=O)c2c(nc(Cl)cc2)Nc3cnccc3)c(c1)C)C(=O)OC
0.310924	Ic1cc(NC(=O)c2cc(c(cc2)CC)CC)c(cc1)C
0.310345	S1C(SCC(=O)Nc2ccc(cc2)C(=O)Nc3cc(c4ccccc4)c(cc3)C)=CC=C1
0.310345	S1C(SCC(=O)Nc2ccc(cc2)C(=O)Nc3cc(c4ccccc4)c(cc3)C)=CC=C1
0.310345	S1C(SCC(=O)Nc2ccc(cc2)C(=O)Nc3cc(c4ccccc4)c(cc3)C)=CC=C1
0.310345	S1C(SCC(=O)Nc2ccc(cc2)C(=O)Nc3cc(c4ccccc4)c(cc3)C)=CC=C1
0.310345	S1C(SCC(=O)Nc2ccc(cc2)C(=O)Nc3cc(c4ccccc4)c(cc3)C)=CC=C1
0.310345	S1C(SCC(=O)Nc2ccc(cc2)C(=O)Nc3cc(c4ccccc4)c(cc3)C)=CC=C1
0.310345	S1C(SCC(=O)Nc2ccc(cc2)C(=O)Nc3cc(c4ccccc4)c(cc3)C)=CC=C1
0.310345	S1C(SCC(=O)Nc2ccc(cc2)C(=O)Nc3cc(c4ccccc4)c(cc3)C)=CC=C1
0.310345	S1C(SCC(=O)Nc2ccc(cc2)C(=O)Nc3cc(c4ccccc4)c(cc3)C)=CC=C1
0.310345	S1C(SCC(=O)Nc2ccc(cc2)C(=O)Nc3cc(c4ccccc4)c(cc3)C)=CC=C1
0.310105	S1C(=NC(c2c(cccc2)C)=C1)NC(=O)c3ccc(cc3)CN4C(=O)CCC4
0.310105	S1C(=NC(c2c(cccc2)C)=C1)NC(=O)c3ccc(cc3)CN4C(=O)CCC4
0.310105	S1C(=NC(c2c(cccc2)C)=C1)NC(=O)c3ccc(cc3)CN4C(=O)CCC4
0.30916	O=C(Nc1c(OC)ccc(c2ncccc2)c1)C(=O)Nc3cc(c(cc3)C)C
0.30916	O=C(Nc1c(OC)ccc(c2ncccc2)c1)C(=O)Nc3cc(c(cc3)C)C
0.30916	O=C(Nc1c(OC)ccc(c2ncccc2)c1)C(=O)Nc3cc(c(cc3)C)C
0.30916	O=C(Nc1c(OC)ccc(c2ncccc2)c1)C(=O)Nc3cc(c(cc3)C)C
0.30916	O=C(Nc1c(OC)ccc(c2ncccc2)c1)C(=O)Nc3cc(c(cc3)C)C
0.30916	O=C(Nc1c(OC)ccc(c2ncccc2)c1)C(=O)Nc3cc(c(cc3)C)C
0.30916	O=C(Nc1c(OC)ccc(c2ncccc2)c1)C(=O)Nc3cc(c(cc3)C)C
0.30916	O=C(Nc1c(OC)ccc(c2ncccc2)c1)C(=O)Nc3cc(c(cc3)C)C
0.30916	O=C(Nc1c(OC)ccc(c2ncccc2)c1)C(=O)Nc3cc(c(cc3)C)C
0.30916	O=C(Nc1c(OC)ccc(c2ncccc2)c1)C(=O)Nc3cc(c(cc3)C)C
0.308594	O=C(Nc1cc(N2CCCCC2)c(cc1)C(=O)N)c3ccc(c4ccncc4)cc3
0.308594	O=C(Nc1cc(N2CCCCC2)c(cc1)C(=O)N)c3ccc(c4ccncc4)cc3
0.308594	O=C(Nc1cc(N2CCCCC2)c(cc1)C(=O)N)c3ccc(c4ccncc4)cc3
0.308594	O=C(Nc1cc(N2CCCCC2)c(cc1)C(=O)N)c3ccc(c4ccncc4)cc3
0.308594	O=C(Nc1cc(N2CCCCC2)c(cc1)C(=O)N)c3ccc(c4ccncc4)cc3
0.308594	O=C(Nc1cc(N2CCCCC2)c(cc1)C(=O)N)c3ccc(c4ccncc4)cc3
0.307692	Clc1c(cc(NC(=O)c2cc(NC(=O)OCC)ccc2)cc1)CN3CCOCC3
0.307692	Clc1c(cc(NC(=O)c2cc(NC(=O)OCC)ccc2)cc1)CN3CCOCC3
0.307692	Clc1c(cc(NC(=O)c2cc(NC(=O)OCC)ccc2)cc1)CN3CCOCC3
0.307143	O=C(Nc1cc(NC(C2OCCN(Cc3ccccc3)C2)C)c(cc1)C)CC
0.307143	O=C(Nc1cc(NC(C2OCCN(Cc3ccccc3)C2)C)c(cc1)C)CC
0.307143	O=C(Nc1cc(NC(C2OCCN(Cc3ccccc3)C2)C)c(cc1)C)CC
0.307143	O=C(Nc1cc(NC(C2OCCN(Cc3ccccc3)C2)C)c(cc1)C)CC
0.307143	O=C(Nc1cc(NC(C2OCCN(Cc3ccccc3)C2)C)c(cc1)C)CC
0.307143	O=C(Nc1cc(NC(C2OCCN(Cc3ccccc3)C2)C)c(cc1)C)CC
0.307143	O=C(Nc1cc(NC(C2OCCN(Cc3ccccc3)C2)C)c(cc1)C)CC
0.307143	O=C(Nc1cc(NC(C2OCCN(Cc3ccccc3)C2)C)c(cc1)C)CC
0.307143	O=C(Nc1cc(NC(C2OCCN(Cc3ccccc3)C2)C)c(cc1)C)CC
0.307143	O=C(Nc1cc(NC(C2OCCN(Cc3ccccc3)C2)C)c(cc1)C)CC
0.307116	O=C(OC)c1cc(c2cc(NC(=O)c3c(cccc3)CN4CCOCC4)ccc2)ccc1
0.307116	O=C(OC)c1cc(c2cc(NC(=O)c3c(cccc3)CN4CCOCC4)ccc2)ccc1
0.307116	O=C(OC)c1cc(c2cc(NC(=O)c3c(cccc3)CN4CCOCC4)ccc2)ccc1
0.307116	O=C(OC)c1cc(c2cc(NC(=O)c3c(cccc3)CN4CCOCC4)ccc2)ccc1
0.307116	O=C(OC)c1cc(c2cc(NC(=O)c3c(cccc3)CN4CCOCC4)ccc2)ccc1
0.307116	O=C(OC)c1cc(c2cc(NC(=O)c3c(cccc3)CN4CCOCC4)ccc2)ccc1
0.307116	O=C(OC)c1cc(c2cc(NC(=O)c3c(cccc3)CN4CCOCC4)ccc2)ccc1
0.307116	O=C(OC)c1cc(c2cc(NC(=O)c3c(cccc3)CN4CCOCC4)ccc2)ccc1
0.307116	O=C(OC)c1cc(c2cc(NC(=O)c3c(cccc3)CN4CCOCC4)ccc2)ccc1
0.307116	O=C(OC)c1cc(c2cc(NC(=O)c3c(cccc3)CN4CCOCC4)ccc2)ccc1
0.306977	O=C(Nc1cc(ccc1)CN)c2cnccc2
0.306977	O=C(Nc1cc(ccc1)CN)c2cnccc2
0.306977	O=C(Nc1cc(ccc1)CN)c2cnccc2
0.306977	O=C(Nc1cc(ccc1)CN)c2cnccc2
0.306977	O=C(Nc1cc(ccc1)CN)c2cnccc2
0.306977	O=C(Nc1cc(ccc1)CN)c2cnccc2
0.306977	O=C(Nc1cc(ccc1)CN)c2cnccc2
0.306977	O=C(Nc1cc(ccc1)CN)c2cnccc2
0.306977	O=C(Nc1cc(ccc1)CN)c2cnccc2
0.306977	O=C(Nc1cc(ccc1)CN)c2cnccc2
0.306818	O=C(N(C)C)Nc1c(ccc(NC(=O)c2cc(ccc2)C(=O)N(CC(C)(C)C)C)c1)C
0.306818	O=C(N(C)C)Nc1c(ccc(NC(=O)c2cc(ccc2)C(=O)N(CC(C)(C)C)C)c1)C
0.306818	O=C(N(C)C)Nc1c(ccc(NC(=O)c2cc(ccc2)C(=O)N(CC(C)(C)C)C)c1)C
0.306818	O=C(N(C)C)Nc1c(ccc(NC(=O)c2cc(ccc2)C(=O)N(CC(C)(C)C)C)c1)C
0.306818	O=C(N(C)C)Nc1c(ccc(NC(=O)c2cc(ccc2)C(=O)N(CC(C)(C)C)C)c1)C
0.306818	O=C(N(C)C)Nc1c(ccc(NC(=O)c2cc(ccc2)C(=O)N(CC(C)(C)C)C)c1)C
0.306818	O=C(N(C)C)Nc1c(ccc(NC(=O)c2cc(ccc2)C(=O)N(CC(C)(C)C)C)c1)C
0.306818	O=C(N(C)C)Nc1c(ccc(NC(=O)c2cc(ccc2)C(=O)N(CC(C)(C)C)C)c1)C
0.306818	O=C(N(C)C)Nc1c(ccc(NC(=O)c2cc(ccc2)C(=O)N(CC(C)(C)C)C)c1)C
0.306818	O=C(N(C)C)Nc1c(ccc(NC(=O)c2cc(ccc2)C(=O)N(CC(C)(C)C)C)c1)C
0.306273	O=C(OC(C)(C)C)Nc1cc(NC(=O)C=2OC(C=3OC=CC3)=CC2)c(cc1)C
0.306273	O=C(OC(C)(C)C)Nc1cc(NC(=O)C=2OC(C=3OC=CC3)=CC2)c(cc1)C
0.306273	O=C(OC(C)(C)C)Nc1cc(NC(=O)C=2OC(C=3OC=CC3)=CC2)c(cc1)C
0.306273	O=C(OC(C)(C)C)Nc1cc(NC(=O)C=2OC(C=3OC=CC3)=CC2)c(cc1)C
0.306273	O=C(OC(C)(C)C)Nc1cc(NC(=O)C=2OC(C=3OC=CC3)=CC2)c(cc1)C
0.306273	O=C(OC(C)(C)C)Nc1cc(NC(=O)C=2OC(C=3OC=CC3)=CC2)c(cc1)C
0.306273	O=C(OC(C)(C)C)Nc1cc(NC(=O)C=2OC(C=3OC=CC3)=CC2)c(cc1)C
0.30605	S1C(c2cc(F)c(cc2)C(=O)Nc3c(ccc(NC(=O)OC(C)(C)C)c3)C)=CC=C1
0.30605	S1C(c2cc(F)c(cc2)C(=O)Nc3c(ccc(NC(=O)OC(C)(C)C)c3)C)=CC=C1
0.30605	S1C(c2cc(F)c(cc2)C(=O)Nc3c(ccc(NC(=O)OC(C)(C)C)c3)C)=CC=C1
0.30605	S1C(c2cc(F)c(cc2)C(=O)Nc3c(ccc(NC(=O)OC(C)(C)C)c3)C)=CC=C1
0.305755	Fc1c(c2cnccc2)ccc(c1)CNC(=O)c3cc(Oc4ccncc4)c(cc3)C
0.305755	Fc1c(c2cnccc2)ccc(c1)CNC(=O)c3cc(Oc4ccncc4)c(cc3)C
0.305755	Fc1c(c2cnccc2)ccc(c1)CNC(=O)c3cc(Oc4ccncc4)c(cc3)C
0.305755	Fc1c(c2cnccc2)ccc(c1)CNC(=O)c3cc(Oc4ccncc4)c(cc3)C
0.305755	Fc1c(c2cnccc2)ccc(c1)CNC(=O)c3cc(Oc4ccncc4)c(cc3)C
0.305755	Fc1c(c2cnccc2)ccc(c1)CNC(=O)c3cc(Oc4ccncc4)c(cc3)C
0.305755	Fc1c(c2cnccc2)ccc(c1)CNC(=O)c3cc(Oc4ccncc4)c(cc3)C
0.305755	Fc1c(c2cnccc2)ccc(c1)CNC(=O)c3cc(Oc4ccncc4)c(cc3)C
0.305755	Fc1c(c2cnccc2)ccc(c1)CNC(=O)c3cc(Oc4ccncc4)c(cc3)C
0.305755	Fc1c(c2cnccc2)ccc(c1)CNC(=O)c3cc(Oc4ccncc4)c(cc3)C
0.305344	Clc1cc(Cl)cc(c1)C(=O)Nc2cc(O)c(cc2)C(=O)Nc3cc(c4ccccc4)c(cc3)C
0.305344	Clc1cc(Cl)cc(c1)C(=O)Nc2cc(O)c(cc2)C(=O)Nc3cc(c4ccccc4)c(cc3)C
0.305344	Clc1cc(Cl)cc(c1)C(=O)Nc2cc(O)c(cc2)C(=O)Nc3cc(c4ccccc4)c(cc3)C
0.305344	Clc1cc(Cl)cc(c1)C(=O)Nc2cc(O)c(cc2)C(=O)Nc3cc(c4ccccc4)c(cc3)C
0.305344	Clc1cc(Cl)cc(c1)C(=O)Nc2cc(O)c(cc2)C(=O)Nc3cc(c4ccccc4)c(cc3)C
0.305344	Clc1cc(Cl)cc(c1)C(=O)Nc2cc(O)c(cc2)C(=O)Nc3cc(c4ccccc4)c(cc3)C
0.305344	Clc1cc(Cl)cc(c1)C(=O)Nc2cc(O)c(cc2)C(=O)Nc3cc(c4ccccc4)c(cc3)C
0.305344	Clc1cc(Cl)cc(c1)C(=O)Nc2cc(O)c(cc2)C(=O)Nc3cc(c4ccccc4)c(cc3)C
0.305344	Clc1cc(Cl)cc(c1)C(=O)Nc2cc(O)c(cc2)C(=O)Nc3cc(c4ccccc4)c(cc3)C
0.305344	Clc1cc(Cl)cc(c1)C(=O)Nc2cc(O)c(cc2)C(=O)Nc3cc(c4ccccc4)c(cc3)C
0.304688	O=C(N(C)C)Nc1c(ccc(NC(=O)c2cc(OC)nc(c2)C)c1)C
0.304688	O=C(N(C)C)Nc1c(ccc(NC(=O)c2cc(OC)nc(c2)C)c1)C
0.304688	O=C(N(C)C)Nc1c(ccc(NC(=O)c2cc(OC)nc(c2)C)c1)C
0.304688	O=C(N(C)C)Nc1c(ccc(NC(=O)c2cc(OC)nc(c2)C)c1)C
0.304688	O=C(N(C)C)Nc1c(ccc(NC(=O)c2cc(OC)nc(c2)C)c1)C
0.304688	O=C(N(C)C)Nc1c(ccc(NC(=O)c2cc(OC)nc(c2)C)c1)C
0.304688	O=C(N(C)C)Nc1c(ccc(NC(=O)c2cc(OC)nc(c2)C)c1)C
0.304688	O=C(N(C)C)Nc1c(ccc(NC(=O)c2cc(OC)nc(c2)C)c1)C
0.304688	O=C(N(C)C)Nc1c(ccc(NC(=O)c2cc(OC)nc(c2)C)c1)C
0.304688	O=C(N(C)C)Nc1c(ccc(NC(=O)c2cc(OC)nc(c2)C)c1)C
0.304688	O=C(Nc1cc(ccc1)CNC(=O)c2ccc(Oc3ncc(cc3)C)cc2)c4cnccc4
0.304688	O=C(Nc1cc(ccc1)CNC(=O)c2ccc(Oc3ncc(cc3)C)cc2)c4cnccc4
0.304688	O=C(Nc1cc(ccc1)CNC(=O)c2ccc(Oc3ncc(cc3)C)cc2)c4cnccc4
0.304688	O=C(Nc1cc(ccc1)CNC(=O)c2ccc(Oc3ncc(cc3)C)cc2)c4cnccc4
0.304688	O=C(Nc1cc(ccc1)CNC(=O)c2ccc(Oc3ncc(cc3)C)cc2)c4cnccc4
0.304688	O=C(Nc1cc(ccc1)CNC(=O)c2ccc(Oc3ncc(cc3)C)cc2)c4cnccc4
0.304688	O=C(Nc1cc(ccc1)CNC(=O)c2ccc(Oc3ncc(cc3)C)cc2)c4cnccc4
0.304688	O=C(Nc1cc(ccc1)CNC(=O)c2ccc(Oc3ncc(cc3)C)cc2)c4cnccc4
0.304688	O=C(Nc1cc(ccc1)CNC(=O)c2ccc(Oc3ncc(cc3)C)cc2)c4cnccc4
0.304688	O=C(Nc1cc(ccc1)CNC(=O)c2ccc(Oc3ncc(cc3)C)cc2)c4cnccc4
0.304511	Brc1c(OCC(F)F)ccc(c1)C(=O)Nc2cc(c3ccccc3)c(cc2)C
0.304511	Brc1c(OCC(F)F)ccc(c1)C(=O)Nc2cc(c3ccccc3)c(cc2)C
0.304511	Brc1c(OCC(F)F)ccc(c1)C(=O)Nc2cc(c3ccccc3)c(cc2)C
0.304511	Brc1c(OCC(F)F)ccc(c1)C(=O)Nc2cc(c3ccccc3)c(cc2)C
0.304511	Brc1c(OCC(F)F)ccc(c1)C(=O)Nc2cc(c3ccccc3)c(cc2)C
0.304511	Brc1c(OCC(F)F)ccc(c1)C(=O)Nc2cc(c3ccccc3)c(cc2)C
0.304511	Brc1c(OCC(F)F)ccc(c1)C(=O)Nc2cc(c3ccccc3)c(cc2)C
0.304511	Brc1c(OCC(F)F)ccc(c1)C(=O)Nc2cc(c3ccccc3)c(cc2)C
0.304511	Brc1c(OCC(F)F)ccc(c1)C(=O)Nc2cc(c3ccccc3)c(cc2)C
0.304511	Brc1c(OCC(F)F)ccc(c1)C(=O)Nc2cc(c3ccccc3)c(cc2)C
0.304511	O=C(NC1=NC(=NN1)c2ccc(C#N)cc2)c3cc(Oc4ccncc4)c(cc3)C
0.304511	O=C(NC1=NC(=NN1)c2ccc(C#N)cc2)c3cc(Oc4ccncc4)c(cc3)C
0.304511	O=C(NC1=NC(=NN1)c2ccc(C#N)cc2)c3cc(Oc4ccncc4)c(cc3)C
0.304511	O=C(NC1=NC(=NN1)c2ccc(C#N)cc2)c3cc(Oc4ccncc4)c(cc3)C
0.304511	O=C(NC1=NC(=NN1)c2ccc(C#N)cc2)c3cc(Oc4ccncc4)c(cc3)C
0.304511	O=C(NC1=NC(=NN1)c2ccc(C#N)cc2)c3cc(Oc4ccncc4)c(cc3)C
0.304348	O=C(N(C)C)Nc1c(ccc(NC(=O)c2c(ccc(c2)C(=O)N)C)c1)C
0.304348	O=C(N(C)C)Nc1c(ccc(NC(=O)c2c(ccc(c2)C(=O)N)C)c1)C
0.304348	O=C(N(C)C)Nc1c(ccc(NC(=O)c2c(ccc(c2)C(=O)N)C)c1)C
0.304348	O=C(N(C)C)Nc1c(ccc(NC(=O)c2c(ccc(c2)C(=O)N)C)c1)C
0.304348	O=C(N(C)C)Nc1c(ccc(NC(=O)c2c(ccc(c2)C(=O)N)C)c1)C
0.304348	O=C(N(C)C)Nc1c(ccc(NC(=O)c2c(ccc(c2)C(=O)N)C)c1)C
0.304348	O=C(N(C)C)Nc1c(ccc(NC(=O)c2c(ccc(c2)C(=O)N)C)c1)C
0.304348	O=C(N(C)C)Nc1c(ccc(NC(=O)c2c(ccc(c2)C(=O)N)C)c1)C
0.304348	O=C(N(C)C)Nc1c(ccc(NC(=O)c2c(ccc(c2)C(=O)N)C)c1)C
0.304348	O=C(N(C)C)Nc1c(ccc(NC(=O)c2c(ccc(c2)C(=O)N)C)c1)C
0.304348	O=C(Nc1c(OC)ccc(c2ncccc2)c1)C(=O)Nc3ccc(N4CCN(CC4)CC)cc3
0.304348	O=C(Nc1c(OC)ccc(c2ncccc2)c1)C(=O)Nc3ccc(N4CCN(CC4)CC)cc3
0.304348	O=C(Nc1c(OC)ccc(c2ncccc2)c1)C(=O)Nc3ccc(N4CCN(CC4)CC)cc3
0.304348	O=C(Nc1c(OC)ccc(c2ncccc2)c1)C(=O)Nc3ccc(N4CCN(CC4)CC)cc3
0.304348	O=C(Nc1c(OC)ccc(c2ncccc2)c1)C(=O)Nc3ccc(N4CCN(CC4)CC)cc3
0.304348	O=C(Nc1c(OC)ccc(c2ncccc2)c1)C(=O)Nc3ccc(N4CCN(CC4)CC)cc3
0.304348	O=C(Nc1c(OC)ccc(c2ncccc2)c1)C(=O)Nc3ccc(N4CCN(CC4)CC)cc3
0.303704	Brc1ccc(S(=O)(=O)Nc2cc(ccc2)C(=O)Nc3cc(NC(=O)N(C)C)c(cc3)C)cc1
0.303704	Brc1ccc(S(=O)(=O)Nc2cc(ccc2)C(=O)Nc3cc(NC(=O)N(C)C)c(cc3)C)cc1
0.303704	Brc1ccc(S(=O)(=O)Nc2cc(ccc2)C(=O)Nc3cc(NC(=O)N(C)C)c(cc3)C)cc1
0.303704	Brc1ccc(S(=O)(=O)Nc2cc(ccc2)C(=O)Nc3cc(NC(=O)N(C)C)c(cc3)C)cc1
0.303704	Brc1ccc(S(=O)(=O)Nc2cc(ccc2)C(=O)Nc3cc(NC(=O)N(C)C)c(cc3)C)cc1
0.303704	Brc1ccc(S(=O)(=O)Nc2cc(ccc2)C(=O)Nc3cc(NC(=O)N(C)C)c(cc3)C)cc1
0.303704	Brc1ccc(S(=O)(=O)Nc2cc(ccc2)C(=O)Nc3cc(NC(=O)N(C)C)c(cc3)C)cc1
0.303704	Brc1ccc(S(=O)(=O)Nc2cc(ccc2)C(=O)Nc3cc(NC(=O)N(C)C)c(cc3)C)cc1
0.303704	Brc1ccc(S(=O)(=O)Nc2cc(ccc2)C(=O)Nc3cc(NC(=O)N(C)C)c(cc3)C)cc1
0.303704	Brc1ccc(S(=O)(=O)Nc2cc(ccc2)C(=O)Nc3cc(NC(=O)N(C)C)c(cc3)C)cc1
0.303571	S(=O)(=O)(Nc1c(c(ccc1)C)C)c2ccc(cc2)C(=O)Nc3cc(c4ccccc4)c(cc3)C
0.303571	S(=O)(=O)(Nc1c(c(ccc1)C)C)c2ccc(cc2)C(=O)Nc3cc(c4ccccc4)c(cc3)C
0.303571	S(=O)(=O)(Nc1c(c(ccc1)C)C)c2ccc(cc2)C(=O)Nc3cc(c4ccccc4)c(cc3)C
0.303571	S(=O)(=O)(Nc1c(c(ccc1)C)C)c2ccc(cc2)C(=O)Nc3cc(c4ccccc4)c(cc3)C
0.303571	S(=O)(=O)(Nc1c(c(ccc1)C)C)c2ccc(cc2)C(=O)Nc3cc(c4ccccc4)c(cc3)C
0.303571	S(=O)(=O)(Nc1c(c(ccc1)C)C)c2ccc(cc2)C(=O)Nc3cc(c4ccccc4)c(cc3)C
0.303571	S(=O)(=O)(Nc1c(c(ccc1)C)C)c2ccc(cc2)C(=O)Nc3cc(c4ccccc4)c(cc3)C
0.303448	S(=O)(=O)(NCc1ccccc1)c2cc(c(cc2)C)C(=O)NCc3cc(NC(=O)c4cnccc4)ccc3
0.303448	S(=O)(=O)(NCc1ccccc1)c2cc(c(cc2)C)C(=O)NCc3cc(NC(=O)c4cnccc4)ccc3
0.303448	S(=O)(=O)(NCc1ccccc1)c2cc(c(cc2)C)C(=O)NCc3cc(NC(=O)c4cnccc4)ccc3
0.303448	S(=O)(=O)(NCc1ccccc1)c2cc(c(cc2)C)C(=O)NCc3cc(NC(=O)c4cnccc4)ccc3
0.303448	S(=O)(=O)(NCc1ccccc1)c2cc(c(cc2)C)C(=O)NCc3cc(NC(=O)c4cnccc4)ccc3
0.303448	S(=O)(=O)(NCc1ccccc1)c2cc(c(cc2)C)C(=O)NCc3cc(NC(=O)c4cnccc4)ccc3
0.303448	S(=O)(=O)(NCc1ccccc1)c2cc(c(cc2)C)C(=O)NCc3cc(NC(=O)c4cnccc4)ccc3
0.303448	S(=O)(=O)(NCc1ccccc1)c2cc(c(cc2)C)C(=O)NCc3cc(NC(=O)c4cnccc4)ccc3
0.303448	S(=O)(=O)(NCc1ccccc1)c2cc(c(cc2)C)C(=O)NCc3cc(NC(=O)c4cnccc4)ccc3
0.303448	S(=O)(=O)(NCc1ccccc1)c2cc(c(cc2)C)C(=O)NCc3cc(NC(=O)c4cnccc4)ccc3
0.302682	O=C(N(C)C)Nc1c(ccc(NC(=O)c2cc(c(O)cc2)C(C)(C)C)c1)C
0.302682	O=C(N(C)C)Nc1c(ccc(NC(=O)c2cc(c(O)cc2)C(C)(C)C)c1)C
0.302682	O=C(N(C)C)Nc1c(ccc(NC(=O)c2cc(c(O)cc2)C(C)(C)C)c1)C
0.302682	O=C(N(C)C)Nc1c(ccc(NC(=O)c2cc(c(O)cc2)C(C)(C)C)c1)C
0.302682	O=C(N(C)C)Nc1c(ccc(NC(=O)c2cc(c(O)cc2)C(C)(C)C)c1)C
0.302682	O=C(N(C)C)Nc1c(ccc(NC(=O)c2cc(c(O)cc2)C(C)(C)C)c1)C
0.302682	O=C(N(C)C)Nc1c(ccc(NC(=O)c2cc(c(O)cc2)C(C)(C)C)c1)C
0.302682	O=C(N(C)C)Nc1c(ccc(NC(=O)c2cc(c(O)cc2)C(C)(C)C)c1)C
0.302682	O=C(N(C)C)Nc1c(ccc(NC(=O)c2cc(c(O)cc2)C(C)(C)C)c1)C
0.302682	O=C(N(C)C)Nc1c(ccc(NC(=O)c2cc(c(O)cc2)C(C)(C)C)c1)C
0.302682	FC(F)(F)c1nc(NC(=O)c2c(ccc(c2)C(=O)N)C)ccn1
0.302682	FC(F)(F)c1nc(NC(=O)c2c(ccc(c2)C(=O)N)C)ccn1
0.302682	FC(F)(F)c1nc(NC(=O)c2c(ccc(c2)C(=O)N)C)ccn1
0.302682	FC(F)(F)c1nc(NC(=O)c2c(ccc(c2)C(=O)N)C)ccn1
0.302682	FC(F)(F)c1nc(NC(=O)c2c(ccc(c2)C(=O)N)C)ccn1
0.302682	FC(F)(F)c1nc(NC(=O)c2c(ccc(c2)C(=O)N)C)ccn1
0.302682	FC(F)(F)c1nc(NC(=O)c2c(ccc(c2)C(=O)N)C)ccn1
0.302682	FC(F)(F)c1nc(NC(=O)c2c(ccc(c2)C(=O)N)C)ccn1
0.302682	FC(F)(F)c1nc(NC(=O)c2c(ccc(c2)C(=O)N)C)ccn1
0.302682	FC(F)(F)c1nc(NC(=O)c2c(ccc(c2)C(=O)N)C)ccn1
0.301961	O=C(OC)c1cc(c2cc(NC(=O)c3c(ccc(c3)C(=O)N)C)ccc2)ccc1
0.301961	O=C(OC)c1cc(c2cc(NC(=O)c3c(ccc(c3)C(=O)N)C)ccc2)ccc1
0.301961	O=C(OC)c1cc(c2cc(NC(=O)c3c(ccc(c3)C(=O)N)C)ccc2)ccc1
0.301961	O=C(OC)c1cc(c2cc(NC(=O)c3c(ccc(c3)C(=O)N)C)ccc2)ccc1
0.301961	O=C(OC)c1cc(c2cc(NC(=O)c3c(ccc(c3)C(=O)N)C)ccc2)ccc1
0.301961	O=C(OC)c1cc(c2cc(NC(=O)c3c(ccc(c3)C(=O)N)C)ccc2)ccc1
0.301961	O=C(OC)c1cc(c2cc(NC(=O)c3c(ccc(c3)C(=O)N)C)ccc2)ccc1
0.301961	O=C(OC)c1cc(c2cc(NC(=O)c3c(ccc(c3)C(=O)N)C)ccc2)ccc1
0.301961	O=C(OC)c1cc(c2cc(NC(=O)c3c(ccc(c3)C(=O)N)C)ccc2)ccc1
0.301961	O=C(OC)c1cc(c2cc(NC(=O)c3c(ccc(c3)C(=O)N)C)ccc2)ccc1
0.301887	O=C(Nc1cc(c(c2ccccc2)cc1)C)c3cc(NC(=O)C4=NN(C=C4)C)ccc3
0.301887	O=C(Nc1cc(c(c2ccccc2)cc1)C)c3cc(NC(=O)C4=NN(C=C4)C)ccc3
0.301887	O=C(Nc1cc(c(c2ccccc2)cc1)C)c3cc(NC(=O)C4=NN(C=C4)C)ccc3
0.301887	O=C(Nc1cc(c(c2ccccc2)cc1)C)c3cc(NC(=O)C4=NN(C=C4)C)ccc3
0.301887	O=C(Nc1cc(c(c2ccccc2)cc1)C)c3cc(NC(=O)C4=NN(C=C4)C)ccc3
0.301887	O=C(Nc1cc(c(c2ccccc2)cc1)C)c3cc(NC(=O)C4=NN(C=C4)C)ccc3
0.301887	O=C(Nc1cc(c(c2ccccc2)cc1)C)c3cc(NC(=O)C4=NN(C=C4)C)ccc3
0.301887	O=C(Nc1cc(c(c2ccccc2)cc1)C)c3cc(NC(=O)C4=NN(C=C4)C)ccc3
0.301887	O=C(Nc1cc(c(c2ccccc2)cc1)C)c3cc(NC(=O)C4=NN(C=C4)C)ccc3
0.301887	O=C(Nc1cc(c(c2ccccc2)cc1)C)c3cc(NC(=O)C4=NN(C=C4)C)ccc3
0.301818	O=C(N(C)C)Nc1c(ccc(NC(=O)C=2OC(=CC2)CN3C=NC=C3)c1)C
0.301818	O=C(N(C)C)Nc1c(ccc(NC(=O)C=2OC(=CC2)CN3C=NC=C3)c1)C
0.301818	O=C(N(C)C)Nc1c(ccc(NC(=O)C=2OC(=CC2)CN3C=NC=C3)c1)C
0.301818	O=C(N(C)C)Nc1c(ccc(NC(=O)C=2OC(=CC2)CN3C=NC=C3)c1)C
0.301818	O=C(N(C)C)Nc1c(ccc(NC(=O)C=2OC(=CC2)CN3C=NC=C3)c1)C
0.301818	O=C(N(C)C)Nc1c(ccc(NC(=O)C=2OC(=CC2)CN3C=NC=C3)c1)C
0.301818	O=C(N(C)C)Nc1c(ccc(NC(=O)C=2OC(=CC2)CN3C=NC=C3)c1)C
0.301818	O=C(N(C)C)Nc1c(ccc(NC(=O)C=2OC(=CC2)CN3C=NC=C3)c1)C
0.301818	O=C(N(C)C)Nc1c(ccc(NC(=O)C=2OC(=CC2)CN3C=NC=C3)c1)C
0.301818	O=C(N(C)C)Nc1c(ccc(NC(=O)C=2OC(=CC2)CN3C=NC=C3)c1)C
0.301754	S1C(SCC(=O)Nc2ccc(cc2)C(=O)NCc3cc(F)c(c4cnccc4)cc3)=CC=C1
0.301754	S1C(SCC(=O)Nc2ccc(cc2)C(=O)NCc3cc(F)c(c4cnccc4)cc3)=CC=C1
0.301754	S1C(SCC(=O)Nc2ccc(cc2)C(=O)NCc3cc(F)c(c4cnccc4)cc3)=CC=C1
0.301754	S1C(SCC(=O)Nc2ccc(cc2)C(=O)NCc3cc(F)c(c4cnccc4)cc3)=CC=C1
0.301754	S1C(SCC(=O)Nc2ccc(cc2)C(=O)NCc3cc(F)c(c4cnccc4)cc3)=CC=C1
0.301754	S1C(SCC(=O)Nc2ccc(cc2)C(=O)NCc3cc(F)c(c4cnccc4)cc3)=CC=C1
0.301754	S1C(SCC(=O)Nc2ccc(cc2)C(=O)NCc3cc(F)c(c4cnccc4)cc3)=CC=C1
0.301754	S1C(SCC(=O)Nc2ccc(cc2)C(=O)NCc3cc(F)c(c4cnccc4)cc3)=CC=C1
0.301754	S1C(SCC(=O)Nc2ccc(cc2)C(=O)NCc3cc(F)c(c4cnccc4)cc3)=CC=C1
0.301754	S1C(SCC(=O)Nc2ccc(cc2)C(=O)NCc3cc(F)c(c4cnccc4)cc3)=CC=C1
0.301653	Brc1ccc(cc1)C(=O)Nc2cc(ccc2)C(=O)Nc3nc(ncc3)C(F)(F)F
0.301653	Brc1ccc(cc1)C(=O)Nc2cc(ccc2)C(=O)Nc3nc(ncc3)C(F)(F)F
0.301653	Brc1ccc(cc1)C(=O)Nc2cc(ccc2)C(=O)Nc3nc(ncc3)C(F)(F)F
0.301653	Brc1ccc(cc1)C(=O)Nc2cc(ccc2)C(=O)Nc3nc(ncc3)C(F)(F)F
0.301653	Brc1ccc(cc1)C(=O)Nc2cc(ccc2)C(=O)Nc3nc(ncc3)C(F)(F)F
0.301653	Brc1ccc(cc1)C(=O)Nc2cc(ccc2)C(=O)Nc3nc(ncc3)C(F)(F)F
0.301653	Brc1ccc(cc1)C(=O)Nc2cc(ccc2)C(=O)Nc3nc(ncc3)C(F)(F)F
0.301653	Brc1ccc(cc1)C(=O)Nc2cc(ccc2)C(=O)Nc3nc(ncc3)C(F)(F)F
0.301653	Brc1ccc(cc1)C(=O)Nc2cc(ccc2)C(=O)Nc3nc(ncc3)C(F)(F)F
0.301653	Brc1ccc(cc1)C(=O)Nc2cc(ccc2)C(=O)Nc3nc(ncc3)C(F)(F)F
0.301205	BrC=1SC(C(=O)Nc2cc(NC(=O)N(C)C)c(cc2)C)=CC1
0.301205	BrC=1SC(C(=O)Nc2cc(NC(=O)N(C)C)c(cc2)C)=CC1
0.301205	BrC=1SC(C(=O)Nc2cc(NC(=O)N(C)C)c(cc2)C)=CC1
0.301205	BrC=1SC(C(=O)Nc2cc(NC(=O)N(C)C)c(cc2)C)=CC1
0.300781	Clc1c(cc(NC(=O)C)cc1)C(=O)Nc2cc(ncc2)c3ccccc3
0.300781	Clc1c(cc(NC(=O)C)cc1)C(=O)Nc2cc(ncc2)c3ccccc3
0.300781	Clc1c(cc(NC(=O)C)cc1)C(=O)Nc2cc(ncc2)c3ccccc3
0.300781	Clc1c(cc(NC(=O)C)cc1)C(=O)Nc2cc(ncc2)c3ccccc3
0.300781	Clc1c(cc(NC(=O)C)cc1)C(=O)Nc2cc(ncc2)c3ccccc3
0.300781	Clc1c(cc(NC(=O)C)cc1)C(=O)Nc2cc(ncc2)c3ccccc3
0.300781	Clc1c(cc(NC(=O)C)cc1)C(=O)Nc2cc(ncc2)c3ccccc3
0.300781	Clc1c(cc(NC(=O)C)cc1)C(=O)Nc2cc(ncc2)c3ccccc3
0.300781	Clc1c(cc(NC(=O)C)cc1)C(=O)Nc2cc(ncc2)c3ccccc3
0.300781	Clc1c(cc(NC(=O)C)cc1)C(=O)Nc2cc(ncc2)c3ccccc3
0.300366	O=C(OC(C)(C)C)Nc1cc(NC(=O)c2c(Oc3ccncc3)cccc2)c(cc1)C
0.300366	O=C(OC(C)(C)C)Nc1cc(NC(=O)c2c(Oc3ccncc3)cccc2)c(cc1)C
0.300366	O=C(OC(C)(C)C)Nc1cc(NC(=O)c2c(Oc3ccncc3)cccc2)c(cc1)C
0.300366	O=C(OC(C)(C)C)Nc1cc(NC(=O)c2c(Oc3ccncc3)cccc2)c(cc1)C
0.300366	O=C(OC(C)(C)C)Nc1cc(NC(=O)c2c(Oc3ccncc3)cccc2)c(cc1)C
0.300366	O=C(OC(C)(C)C)Nc1cc(NC(=O)c2c(Oc3ccncc3)cccc2)c(cc1)C
0.300366	O=C(OC(C)(C)C)Nc1cc(NC(=O)c2c(Oc3ccncc3)cccc2)c(cc1)C
0.300366	O=C(OC(C)(C)C)Nc1cc(NC(=O)c2c(Oc3ccncc3)cccc2)c(cc1)C
0.299625	O=C(Nc1cc(OCc2ccc(cc2)C)ccc1)c3c(cccc3)CN4CCOCC4
0.299625	O=C(Nc1cc(OCc2ccc(cc2)C)ccc1)c3c(cccc3)CN4CCOCC4
0.299625	O=C(Nc1cc(OCc2ccc(cc2)C)ccc1)c3c(cccc3)CN4CCOCC4
0.299625	O=C(Nc1cc(OCc2ccc(cc2)C)ccc1)c3c(cccc3)CN4CCOCC4
0.299625	O=C(Nc1cc(OCc2ccc(cc2)C)ccc1)c3c(cccc3)CN4CCOCC4
0.299625	O=C(Nc1cc(OCc2ccc(cc2)C)ccc1)c3c(cccc3)CN4CCOCC4
0.299625	O=C(Nc1cc(OCc2ccc(cc2)C)ccc1)c3c(cccc3)CN4CCOCC4
0.299625	O=C(Nc1cc(OCc2ccc(cc2)C)ccc1)c3c(cccc3)CN4CCOCC4
0.299625	O=C(Nc1cc(OCc2ccc(cc2)C)ccc1)c3c(cccc3)CN4CCOCC4
0.299625	O=C(Nc1cc(OCc2ccc(cc2)C)ccc1)c3c(cccc3)CN4CCOCC4
0.298507	Clc1cc(Cl)cc(c1)C(=O)Nc2cc(O)c(cc2)C(=O)NCc3cc(NC(=O)c4cnccc4)ccc3
0.298507	Clc1cc(Cl)cc(c1)C(=O)Nc2cc(O)c(cc2)C(=O)NCc3cc(NC(=O)c4cnccc4)ccc3
0.298507	Clc1cc(Cl)cc(c1)C(=O)Nc2cc(O)c(cc2)C(=O)NCc3cc(NC(=O)c4cnccc4)ccc3
0.298507	Clc1cc(Cl)cc(c1)C(=O)Nc2cc(O)c(cc2)C(=O)NCc3cc(NC(=O)c4cnccc4)ccc3
0.298507	Clc1cc(Cl)cc(c1)C(=O)Nc2cc(O)c(cc2)C(=O)NCc3cc(NC(=O)c4cnccc4)ccc3
0.298507	Clc1cc(Cl)cc(c1)C(=O)Nc2cc(O)c(cc2)C(=O)NCc3cc(NC(=O)c4cnccc4)ccc3
0.298507	Clc1cc(Cl)cc(c1)C(=O)Nc2cc(O)c(cc2)C(=O)NCc3cc(NC(=O)c4cnccc4)ccc3
0.298507	Clc1cc(Cl)cc(c1)C(=O)Nc2cc(O)c(cc2)C(=O)NCc3cc(NC(=O)c4cnccc4)ccc3
0.298507	Clc1cc(Cl)cc(c1)C(=O)Nc2cc(O)c(cc2)C(=O)NCc3cc(NC(=O)c4cnccc4)ccc3
0.298507	Clc1cc(Cl)cc(c1)C(=O)Nc2cc(O)c(cc2)C(=O)NCc3cc(NC(=O)c4cnccc4)ccc3
0.298113	Fc1cc(NC(=O)c2cc(ccc2)C3=CCOCC3)c(cc1)C
0.298113	Fc1cc(NC(=O)c2cc(ccc2)C3=CCOCC3)c(cc1)C
0.297959	Brc1ccc(cc1)C(=O)Nc2cc(ccc2)C(=O)NC3=NC(=NN3)c4ccc(C#N)cc4
0.297959	Brc1ccc(cc1)C(=O)Nc2cc(ccc2)C(=O)NC3=NC(=NN3)c4ccc(C#N)cc4
0.297959	Brc1ccc(cc1)C(=O)Nc2cc(ccc2)C(=O)NC3=NC(=NN3)c4ccc(C#N)cc4
0.297959	Brc1ccc(cc1)C(=O)Nc2cc(ccc2)C(=O)NC3=NC(=NN3)c4ccc(C#N)cc4
0.297959	Brc1ccc(cc1)C(=O)Nc2cc(ccc2)C(=O)NC3=NC(=NN3)c4ccc(C#N)cc4
0.297959	Brc1ccc(cc1)C(=O)Nc2cc(ccc2)C(=O)NC3=NC(=NN3)c4ccc(C#N)cc4
0.297959	Brc1ccc(cc1)C(=O)Nc2cc(ccc2)C(=O)NC3=NC(=NN3)c4ccc(C#N)cc4
0.297959	Brc1ccc(cc1)C(=O)Nc2cc(ccc2)C(=O)NC3=NC(=NN3)c4ccc(C#N)cc4
0.297959	Brc1ccc(cc1)C(=O)Nc2cc(ccc2)C(=O)NC3=NC(=NN3)c4ccc(C#N)cc4
0.297959	Brc1ccc(cc1)C(=O)Nc2cc(ccc2)C(=O)NC3=NC(=NN3)c4ccc(C#N)cc4
0.297071	S1C(=CC(NC(=O)c2ccc(cc2)CN3CCC(OC)CC3)=C1)C
0.297071	S1C(=CC(NC(=O)c2ccc(cc2)CN3CCC(OC)CC3)=C1)C
0.297071	S1C(=CC(NC(=O)c2ccc(cc2)CN3CCC(OC)CC3)=C1)C
0.297071	S1C(=CC(NC(=O)c2ccc(cc2)CN3CCC(OC)CC3)=C1)C
0.297071	S1C(=CC(NC(=O)c2ccc(cc2)CN3CCC(OC)CC3)=C1)C
0.297071	S1C(=CC(NC(=O)c2ccc(cc2)CN3CCC(OC)CC3)=C1)C
0.297071	S1C(=CC(NC(=O)c2ccc(cc2)CN3CCC(OC)CC3)=C1)C
0.297071	S1C(=CC(NC(=O)c2ccc(cc2)CN3CCC(OC)CC3)=C1)C
0.297071	S1C(=CC(NC(=O)c2ccc(cc2)CN3CCC(OC)CC3)=C1)C
0.297071	S1C(=CC(NC(=O)c2ccc(cc2)CN3CCC(OC)CC3)=C1)C
0.29682	Clc1nc(Nc2cnccc2)c(cc1)C(=O)Nc3cc(Oc4ccc([N+]([O-])=O)cc4)ccc3
0.29682	Clc1nc(Nc2cnccc2)c(cc1)C(=O)Nc3cc(Oc4ccc([N+]([O-])=O)cc4)ccc3
0.29682	Clc1nc(Nc2cnccc2)c(cc1)C(=O)Nc3cc(Oc4ccc([N+]([O-])=O)cc4)ccc3
0.29682	Clc1nc(Nc2cnccc2)c(cc1)C(=O)Nc3cc(Oc4ccc([N+]([O-])=O)cc4)ccc3
0.29682	Clc1nc(Nc2cnccc2)c(cc1)C(=O)Nc3cc(Oc4ccc([N+]([O-])=O)cc4)ccc3
0.29682	Clc1nc(Nc2cnccc2)c(cc1)C(=O)Nc3cc(Oc4ccc([N+]([O-])=O)cc4)ccc3
0.29682	Clc1nc(Nc2cnccc2)c(cc1)C(=O)Nc3cc(Oc4ccc([N+]([O-])=O)cc4)ccc3
0.29682	Clc1nc(Nc2cnccc2)c(cc1)C(=O)Nc3cc(Oc4ccc([N+]([O-])=O)cc4)ccc3
0.29682	Clc1nc(Nc2cnccc2)c(cc1)C(=O)Nc3cc(Oc4ccc([N+]([O-])=O)cc4)ccc3
0.29682	Clc1nc(Nc2cnccc2)c(cc1)C(=O)Nc3cc(Oc4ccc([N+]([O-])=O)cc4)ccc3
0.29661	Brc1ccc(cc1)C(=O)Nc2cc(ccc2)C(=O)NCc3cc(NC(=O)c4cnccc4)ccc3
0.29661	Brc1ccc(cc1)C(=O)Nc2cc(ccc2)C(=O)NCc3cc(NC(=O)c4cnccc4)ccc3
0.29661	Brc1ccc(cc1)C(=O)Nc2cc(ccc2)C(=O)NCc3cc(NC(=O)c4cnccc4)ccc3
0.29661	Brc1ccc(cc1)C(=O)Nc2cc(ccc2)C(=O)NCc3cc(NC(=O)c4cnccc4)ccc3
0.29661	Brc1ccc(cc1)C(=O)Nc2cc(ccc2)C(=O)NCc3cc(NC(=O)c4cnccc4)ccc3
0.29661	Brc1ccc(cc1)C(=O)Nc2cc(ccc2)C(=O)NCc3cc(NC(=O)c4cnccc4)ccc3
0.29661	Brc1ccc(cc1)C(=O)Nc2cc(ccc2)C(=O)NCc3cc(NC(=O)c4cnccc4)ccc3
0.29661	Brc1ccc(cc1)C(=O)Nc2cc(ccc2)C(=O)NCc3cc(NC(=O)c4cnccc4)ccc3
0.29661	Brc1ccc(cc1)C(=O)Nc2cc(ccc2)C(=O)NCc3cc(NC(=O)c4cnccc4)ccc3
0.29661	Brc1ccc(cc1)C(=O)Nc2cc(ccc2)C(=O)NCc3cc(NC(=O)c4cnccc4)ccc3
0.296578	Brc1ccc(cc1)C(=O)Nc2cc(ccc2)C(=O)NC=3SC=C(N3)c4ccc(NC(=O)CC(C)C)cc4
0.296578	Brc1ccc(cc1)C(=O)Nc2cc(ccc2)C(=O)NC=3SC=C(N3)c4ccc(NC(=O)CC(C)C)cc4
0.296578	Brc1ccc(cc1)C(=O)Nc2cc(ccc2)C(=O)NC=3SC=C(N3)c4ccc(NC(=O)CC(C)C)cc4
0.296578	Brc1ccc(cc1)C(=O)Nc2cc(ccc2)C(=O)NC=3SC=C(N3)c4ccc(NC(=O)CC(C)C)cc4
0.296578	Brc1ccc(cc1)C(=O)Nc2cc(ccc2)C(=O)NC=3SC=C(N3)c4ccc(NC(=O)CC(C)C)cc4
0.296578	Brc1ccc(cc1)C(=O)Nc2cc(ccc2)C(=O)NC=3SC=C(N3)c4ccc(NC(=O)CC(C)C)cc4
0.296578	Brc1ccc(cc1)C(=O)Nc2cc(ccc2)C(=O)NC=3SC=C(N3)c4ccc(NC(=O)CC(C)C)cc4
0.296578	Brc1ccc(cc1)C(=O)Nc2cc(ccc2)C(=O)NC=3SC=C(N3)c4ccc(NC(=O)CC(C)C)cc4
0.296578	Brc1ccc(cc1)C(=O)Nc2cc(ccc2)C(=O)NC=3SC=C(N3)c4ccc(NC(=O)CC(C)C)cc4
0.296578	Brc1ccc(cc1)C(=O)Nc2cc(ccc2)C(=O)NC=3SC=C(N3)c4ccc(NC(=O)CC(C)C)cc4
0.296443	FC(F)(F)c1nc(NC(=O)c2cc(c(cc2)CC)CC)ccn1
0.296029	O=C(Nc1cc(ccc1)C(=O)Nc2cc(c3ccccc3)c(cc2)C)c4cc5N=CNc5cc4
0.296029	O=C(Nc1cc(ccc1)C(=O)Nc2cc(c3ccccc3)c(cc2)C)c4cc5N=CNc5cc4
0.296029	O=C(Nc1cc(ccc1)C(=O)Nc2cc(c3ccccc3)c(cc2)C)c4cc5N=CNc5cc4
0.296029	O=C(Nc1cc(ccc1)C(=O)Nc2cc(c3ccccc3)c(cc2)C)c4cc5N=CNc5cc4
0.296029	O=C(Nc1cc(ccc1)C(=O)Nc2cc(c3ccccc3)c(cc2)C)c4cc5N=CNc5cc4
0.296029	O=C(Nc1cc(ccc1)C(=O)Nc2cc(c3ccccc3)c(cc2)C)c4cc5N=CNc5cc4
0.296029	O=C(Nc1cc(ccc1)C(=O)Nc2cc(c3ccccc3)c(cc2)C)c4cc5N=CNc5cc4
0.296029	O=C(Nc1cc(ccc1)C(=O)Nc2cc(c3ccccc3)c(cc2)C)c4cc5N=CNc5cc4
0.296029	O=C(Nc1cc(ccc1)C(=O)Nc2cc(c3ccccc3)c(cc2)C)c4cc5N=CNc5cc4
0.296029	O=C(Nc1cc(ccc1)C(=O)Nc2cc(c3ccccc3)c(cc2)C)c4cc5N=CNc5cc4
0.295203	S1C=C(c2ncc(cc2)CNc3c(cc(NC(=O)OC(C)(C)C)cc3)C)C=C1
0.295203	S1C=C(c2ncc(cc2)CNc3c(cc(NC(=O)OC(C)(C)C)cc3)C)C=C1
0.294964	O=C(Nc1cc(ccc1)CNC(=O)c2c(cccc2)C3=NNC=N3)c4cnccc4
0.294964	O=C(Nc1cc(ccc1)CNC(=O)c2c(cccc2)C3=NNC=N3)c4cnccc4
0.294964	O=C(Nc1cc(ccc1)CNC(=O)c2c(cccc2)C3=NNC=N3)c4cnccc4
0.294964	O=C(Nc1cc(ccc1)CNC(=O)c2c(cccc2)C3=NNC=N3)c4cnccc4
0.294964	O=C(Nc1cc(ccc1)CNC(=O)c2c(cccc2)C3=NNC=N3)c4cnccc4
0.294964	O=C(Nc1cc(ccc1)CNC(=O)c2c(cccc2)C3=NNC=N3)c4cnccc4
0.294964	O=C(Nc1cc(ccc1)CNC(=O)c2c(cccc2)C3=NNC=N3)c4cnccc4
0.294964	O=C(Nc1cc(ccc1)CNC(=O)c2c(cccc2)C3=NNC=N3)c4cnccc4
0.294964	O=C(Nc1cc(ccc1)CNC(=O)c2c(cccc2)C3=NNC=N3)c4cnccc4
0.294964	O=C(Nc1cc(ccc1)CNC(=O)c2c(cccc2)C3=NNC=N3)c4cnccc4
0.294964	O=C(N(C)C)Nc1c(ccc(NC(=O)c2cc(NC(=O)c3cc4N=CNc4cc3)ccc2)c1)C
0.294964	O=C(N(C)C)Nc1c(ccc(NC(=O)c2cc(NC(=O)c3cc4N=CNc4cc3)ccc2)c1)C
0.294964	O=C(N(C)C)Nc1c(ccc(NC(=O)c2cc(NC(=O)c3cc4N=CNc4cc3)ccc2)c1)C
0.294964	O=C(N(C)C)Nc1c(ccc(NC(=O)c2cc(NC(=O)c3cc4N=CNc4cc3)ccc2)c1)C
0.294964	O=C(N(C)C)Nc1c(ccc(NC(=O)c2cc(NC(=O)c3cc4N=CNc4cc3)ccc2)c1)C
0.294964	O=C(N(C)C)Nc1c(ccc(NC(=O)c2cc(NC(=O)c3cc4N=CNc4cc3)ccc2)c1)C
0.294964	O=C(N(C)C)Nc1c(ccc(NC(=O)c2cc(NC(=O)c3cc4N=CNc4cc3)ccc2)c1)C
0.294964	O=C(N(C)C)Nc1c(ccc(NC(=O)c2cc(NC(=O)c3cc4N=CNc4cc3)ccc2)c1)C
0.294964	O=C(N(C)C)Nc1c(ccc(NC(=O)c2cc(NC(=O)c3cc4N=CNc4cc3)ccc2)c1)C
0.294964	O=C(N(C)C)Nc1c(ccc(NC(=O)c2cc(NC(=O)c3cc4N=CNc4cc3)ccc2)c1)C
0.294737	S(=O)(=O)(Nc1c(c(ccc1)C)C)c2ccc(cc2)C(=O)NCc3cc(NC(=O)c4cnccc4)ccc3
0.294737	S(=O)(=O)(Nc1c(c(ccc1)C)C)c2ccc(cc2)C(=O)NCc3cc(NC(=O)c4cnccc4)ccc3
0.294355	O=C(Nc1cc(ccc1)CNC(=O)c2cnc(OC)cc2)c3cnccc3
0.294355	O=C(Nc1cc(ccc1)CNC(=O)c2cnc(OC)cc2)c3cnccc3
0.294355	O=C(Nc1cc(ccc1)CNC(=O)c2cnc(OC)cc2)c3cnccc3
0.294355	O=C(Nc1cc(ccc1)CNC(=O)c2cnc(OC)cc2)c3cnccc3
0.294355	O=C(Nc1cc(ccc1)CNC(=O)c2cnc(OC)cc2)c3cnccc3
0.294355	O=C(Nc1cc(ccc1)CNC(=O)c2cnc(OC)cc2)c3cnccc3
0.294355	O=C(Nc1cc(ccc1)CNC(=O)c2cnc(OC)cc2)c3cnccc3
0.294355	O=C(Nc1cc(ccc1)CNC(=O)c2cnc(OC)cc2)c3cnccc3
0.294355	O=C(Nc1cc(ccc1)CNC(=O)c2cnc(OC)cc2)c3cnccc3
0.294355	O=C(Nc1cc(ccc1)CNC(=O)c2cnc(OC)cc2)c3cnccc3
0.293706	O=C(N(C)C)Nc1c(ccc(NC(=O)c2ccc(cc2)C=Cc3nc4c(cc3)cccc4)c1)C
0.293706	O=C(N(C)C)Nc1c(ccc(NC(=O)c2ccc(cc2)C=Cc3nc4c(cc3)cccc4)c1)C
0.293706	O=C(N(C)C)Nc1c(ccc(NC(=O)c2ccc(cc2)C=Cc3nc4c(cc3)cccc4)c1)C
0.293706	O=C(N(C)C)Nc1c(ccc(NC(=O)c2ccc(cc2)C=Cc3nc4c(cc3)cccc4)c1)C
0.293706	O=C(N(C)C)Nc1c(ccc(NC(=O)c2ccc(cc2)C=Cc3nc4c(cc3)cccc4)c1)C
0.293706	O=C(N(C)C)Nc1c(ccc(NC(=O)c2ccc(cc2)C=Cc3nc4c(cc3)cccc4)c1)C
0.293706	O=C(N(C)C)Nc1c(ccc(NC(=O)c2ccc(cc2)C=Cc3nc4c(cc3)cccc4)c1)C
0.293706	O=C(N(C)C)Nc1c(ccc(NC(=O)c2ccc(cc2)C=Cc3nc4c(cc3)cccc4)c1)C
0.293706	O=C(N(C)C)Nc1c(ccc(NC(=O)c2ccc(cc2)C=Cc3nc4c(cc3)cccc4)c1)C
0.293706	O=C(N(C)C)Nc1c(ccc(NC(=O)c2ccc(cc2)C=Cc3nc4c(cc3)cccc4)c1)C
0.29368	O=C(NC(c1ccc(OC)cc1)C2CC2)c3cc(Nc4nc(ccn4)C)ccc3
0.293333	Clc1c(F)ccc(NC(=O)C2CCN(c3nc(c4cnccc4)c(cn3)C)CC2)c1
0.293333	Clc1c(F)ccc(NC(=O)C2CCN(c3nc(c4cnccc4)c(cn3)C)CC2)c1
0.293333	Clc1c(F)ccc(NC(=O)C2CCN(c3nc(c4cnccc4)c(cn3)C)CC2)c1
0.293333	Clc1c(F)ccc(NC(=O)C2CCN(c3nc(c4cnccc4)c(cn3)C)CC2)c1
0.293333	Clc1c(F)ccc(NC(=O)C2CCN(c3nc(c4cnccc4)c(cn3)C)CC2)c1
0.293333	Clc1c(F)ccc(NC(=O)C2CCN(c3nc(c4cnccc4)c(cn3)C)CC2)c1
0.293333	Clc1c(F)ccc(NC(=O)C2CCN(c3nc(c4cnccc4)c(cn3)C)CC2)c1
0.293333	Clc1c(F)ccc(NC(=O)C2CCN(c3nc(c4cnccc4)c(cn3)C)CC2)c1
0.293333	Clc1c(F)ccc(NC(=O)C2CCN(c3nc(c4cnccc4)c(cn3)C)CC2)c1
0.293333	Clc1c(F)ccc(NC(=O)C2CCN(c3nc(c4cnccc4)c(cn3)C)CC2)c1
0.292373	O=C(Nc1c(cccc1)C)c2cnc(OC)cc2
0.292373	O=C(Nc1c(cccc1)C)c2cnc(OC)cc2
0.292373	O=C(Nc1c(cccc1)C)c2cnc(OC)cc2
0.292373	O=C(Nc1c(cccc1)C)c2cnc(OC)cc2
0.292373	O=C(Nc1c(cccc1)C)c2cnc(OC)cc2
0.292373	O=C(Nc1c(cccc1)C)c2cnc(OC)cc2
0.292373	O=C(Nc1c(cccc1)C)c2cnc(OC)cc2
0.292373	O=C(Nc1c(cccc1)C)c2cnc(OC)cc2
0.292373	O=C(Nc1c(cccc1)C)c2cnc(OC)cc2
0.292373	O=C(Nc1c(cccc1)C)c2cnc(OC)cc2
0.292254	S(=O)(=O)(NCc1ccccc1)c2c(ccc(c2)C(=O)Nc3cc(ncc3)CC)C
0.292254	S(=O)(=O)(NCc1ccccc1)c2c(ccc(c2)C(=O)Nc3cc(ncc3)CC)C
0.292254	S(=O)(=O)(NCc1ccccc1)c2c(ccc(c2)C(=O)Nc3cc(ncc3)CC)C
0.292254	S(=O)(=O)(NCc1ccccc1)c2c(ccc(c2)C(=O)Nc3cc(ncc3)CC)C
0.292254	S(=O)(=O)(NCc1ccccc1)c2c(ccc(c2)C(=O)Nc3cc(ncc3)CC)C
0.292254	S(=O)(=O)(NCc1ccccc1)c2c(ccc(c2)C(=O)Nc3cc(ncc3)CC)C
0.292254	S(=O)(=O)(NCc1ccccc1)c2c(ccc(c2)C(=O)Nc3cc(ncc3)CC)C
0.292254	S(=O)(=O)(NCc1ccccc1)c2c(ccc(c2)C(=O)Nc3cc(ncc3)CC)C
0.292254	S(=O)(=O)(NCc1ccccc1)c2c(ccc(c2)C(=O)Nc3cc(ncc3)CC)C
0.292254	S(=O)(=O)(NCc1ccccc1)c2c(ccc(c2)C(=O)Nc3cc(ncc3)CC)C
0.292135	Fc1c(ccc(c1)C(=O)OC)C(=O)Nc2cc(NC(=O)N(C)C)c(cc2)C
0.292135	Fc1c(ccc(c1)C(=O)OC)C(=O)Nc2cc(NC(=O)N(C)C)c(cc2)C
0.292135	Fc1c(ccc(c1)C(=O)OC)C(=O)Nc2cc(NC(=O)N(C)C)c(cc2)C
0.292135	Fc1c(ccc(c1)C(=O)OC)C(=O)Nc2cc(NC(=O)N(C)C)c(cc2)C
0.292135	Fc1c(ccc(c1)C(=O)OC)C(=O)Nc2cc(NC(=O)N(C)C)c(cc2)C
0.292135	Fc1c(ccc(c1)C(=O)OC)C(=O)Nc2cc(NC(=O)N(C)C)c(cc2)C
0.292135	Fc1c(ccc(c1)C(=O)OC)C(=O)Nc2cc(NC(=O)N(C)C)c(cc2)C
0.292135	Fc1c(ccc(c1)C(=O)OC)C(=O)Nc2cc(NC(=O)N(C)C)c(cc2)C
0.292135	Fc1c(ccc(c1)C(=O)OC)C(=O)Nc2cc(NC(=O)N(C)C)c(cc2)C
0.292135	Fc1c(ccc(c1)C(=O)OC)C(=O)Nc2cc(NC(=O)N(C)C)c(cc2)C
0.292135	O=C(Nc1cc(ccc1)CNC(=O)c2cc(c(O)cc2)C(C)(C)C)c3cnccc3
0.292135	O=C(Nc1cc(ccc1)CNC(=O)c2cc(c(O)cc2)C(C)(C)C)c3cnccc3
0.292135	O=C(Nc1cc(ccc1)CNC(=O)c2cc(c(O)cc2)C(C)(C)C)c3cnccc3
0.292135	O=C(Nc1cc(ccc1)CNC(=O)c2cc(c(O)cc2)C(C)(C)C)c3cnccc3
0.292135	O=C(Nc1cc(ccc1)CNC(=O)c2cc(c(O)cc2)C(C)(C)C)c3cnccc3
0.292135	O=C(Nc1cc(ccc1)CNC(=O)c2cc(c(O)cc2)C(C)(C)C)c3cnccc3
0.292135	O=C(Nc1cc(ccc1)CNC(=O)c2cc(c(O)cc2)C(C)(C)C)c3cnccc3
0.292135	O=C(Nc1cc(ccc1)CNC(=O)c2cc(c(O)cc2)C(C)(C)C)c3cnccc3
0.292096	O=C(N1CCC(CC(=O)N2CCN(CC2)CC)CC1)c3cc(NC(=O)C=4OC=CC4)c(cc3)C
0.292096	O=C(N1CCC(CC(=O)N2CCN(CC2)CC)CC1)c3cc(NC(=O)C=4OC=CC4)c(cc3)C
0.292096	O=C(N1CCC(CC(=O)N2CCN(CC2)CC)CC1)c3cc(NC(=O)C=4OC=CC4)c(cc3)C
0.292096	O=C(N1CCC(CC(=O)N2CCN(CC2)CC)CC1)c3cc(NC(=O)C=4OC=CC4)c(cc3)C
0.292096	O=C(N1CCC(CC(=O)N2CCN(CC2)CC)CC1)c3cc(NC(=O)C=4OC=CC4)c(cc3)C
0.292096	O=C(N1CCC(CC(=O)N2CCN(CC2)CC)CC1)c3cc(NC(=O)C=4OC=CC4)c(cc3)C
0.292096	O=C(N1CCC(CC(=O)N2CCN(CC2)CC)CC1)c3cc(NC(=O)C=4OC=CC4)c(cc3)C
0.292096	O=C(N1CCC(CC(=O)N2CCN(CC2)CC)CC1)c3cc(NC(=O)C=4OC=CC4)c(cc3)C
0.292096	O=C(N1CCC(CC(=O)N2CCN(CC2)CC)CC1)c3cc(NC(=O)C=4OC=CC4)c(cc3)C
0.292096	O=C(N1CCC(CC(=O)N2CCN(CC2)CC)CC1)c3cc(NC(=O)C=4OC=CC4)c(cc3)C
0.291667	S1C(c2cc(F)ccc2)=CC=C1C(=O)Nc3cc(c4ccccc4)c(cc3)C
0.291667	S1C(c2cc(F)ccc2)=CC=C1C(=O)Nc3cc(c4ccccc4)c(cc3)C
0.291667	S1C(c2cc(F)ccc2)=CC=C1C(=O)Nc3cc(c4ccccc4)c(cc3)C
0.291667	S1C(c2cc(F)ccc2)=CC=C1C(=O)Nc3cc(c4ccccc4)c(cc3)C
0.291667	S1C(c2cc(F)ccc2)=CC=C1C(=O)Nc3cc(c4ccccc4)c(cc3)C
0.291667	S1C(c2cc(F)ccc2)=CC=C1C(=O)Nc3cc(c4ccccc4)c(cc3)C
0.291667	S1C(c2cc(F)ccc2)=CC=C1C(=O)Nc3cc(c4ccccc4)c(cc3)C
0.291667	S1C(c2cc(F)ccc2)=CC=C1C(=O)Nc3cc(c4ccccc4)c(cc3)C
0.291667	S1C(c2cc(F)ccc2)=CC=C1C(=O)Nc3cc(c4ccccc4)c(cc3)C
0.291667	S1C(c2cc(F)ccc2)=CC=C1C(=O)Nc3cc(c4ccccc4)c(cc3)C
0.291498	S=C(Nc1cc(F)c(cc1)C)NC2CCN(Cc3ccccc3)CC2
0.291498	S=C(Nc1cc(F)c(cc1)C)NC2CCN(Cc3ccccc3)CC2
0.291498	S=C(Nc1cc(F)c(cc1)C)NC2CCN(Cc3ccccc3)CC2
0.291498	S=C(Nc1cc(F)c(cc1)C)NC2CCN(Cc3ccccc3)CC2
0.291498	S=C(Nc1cc(F)c(cc1)C)NC2CCN(Cc3ccccc3)CC2
0.291498	S=C(Nc1cc(F)c(cc1)C)NC2CCN(Cc3ccccc3)CC2
0.291498	S=C(Nc1cc(F)c(cc1)C)NC2CCN(Cc3ccccc3)CC2
0.291498	S=C(Nc1cc(F)c(cc1)C)NC2CCN(Cc3ccccc3)CC2
0.291498	S=C(Nc1cc(F)c(cc1)C)NC2CCN(Cc3ccccc3)CC2
0.291498	S=C(Nc1cc(F)c(cc1)C)NC2CCN(Cc3ccccc3)CC2
0.291228	O=C1N(c2cc(ccc2)C(=O)Nc3cc(c4ccccc4)c(cc3)C)CCCN1
0.291228	O=C1N(c2cc(ccc2)C(=O)Nc3cc(c4ccccc4)c(cc3)C)CCCN1
0.291228	O=C1N(c2cc(ccc2)C(=O)Nc3cc(c4ccccc4)c(cc3)C)CCCN1
0.291228	O=C1N(c2cc(ccc2)C(=O)Nc3cc(c4ccccc4)c(cc3)C)CCCN1
0.291228	O=C1N(c2cc(ccc2)C(=O)Nc3cc(c4ccccc4)c(cc3)C)CCCN1
0.291228	O=C1N(c2cc(ccc2)C(=O)Nc3cc(c4ccccc4)c(cc3)C)CCCN1
0.291228	O=C1N(c2cc(ccc2)C(=O)Nc3cc(c4ccccc4)c(cc3)C)CCCN1
0.291228	O=C1N(c2cc(ccc2)C(=O)Nc3cc(c4ccccc4)c(cc3)C)CCCN1
0.291228	O=C1N(c2cc(ccc2)C(=O)Nc3cc(c4ccccc4)c(cc3)C)CCCN1
0.291228	O=C1N(c2cc(ccc2)C(=O)Nc3cc(c4ccccc4)c(cc3)C)CCCN1
0.291045	O=C(Nc1cc(c2ccccc2)c(cc1)C)c3ncccc3CC
0.291045	O=C(Nc1cc(c2ccccc2)c(cc1)C)c3ncccc3CC
0.291045	O=C(Nc1cc(c2ccccc2)c(cc1)C)c3ncccc3CC
0.291045	O=C(Nc1cc(c2ccccc2)c(cc1)C)c3ncccc3CC
0.291045	O=C(Nc1cc(c2ccccc2)c(cc1)C)c3ncccc3CC
0.291045	O=C(Nc1cc(c2ccccc2)c(cc1)C)c3ncccc3CC
0.291045	O=C(Nc1cc(c2ccccc2)c(cc1)C)c3ncccc3CC
0.291045	O=C(Nc1cc(c2ccccc2)c(cc1)C)c3ncccc3CC
0.291045	O=C(Nc1cc(c2ccccc2)c(cc1)C)c3ncccc3CC
0.291045	O=C(Nc1cc(c2ccccc2)c(cc1)C)c3ncccc3CC
0.29078	O=C(OC(C)(C)C)Nc1cc(NC(=O)c2cc3c(nccc3)cc2)c(cc1)C
0.29078	O=C(OC(C)(C)C)Nc1cc(NC(=O)c2cc3c(nccc3)cc2)c(cc1)C
0.29078	O=C(OC(C)(C)C)Nc1cc(NC(=O)c2cc3c(nccc3)cc2)c(cc1)C
0.29078	O=C(OC(C)(C)C)Nc1cc(NC(=O)c2cc3c(nccc3)cc2)c(cc1)C
0.29078	O=C(OC(C)(C)C)Nc1cc(NC(=O)c2cc3c(nccc3)cc2)c(cc1)C
0.29078	O=C(OC(C)(C)C)Nc1cc(NC(=O)c2cc3c(nccc3)cc2)c(cc1)C
0.29078	O=C(OC(C)(C)C)Nc1cc(NC(=O)c2cc3c(nccc3)cc2)c(cc1)C
0.29078	O=C(OC(C)(C)C)Nc1cc(NC(=O)c2cc3c(nccc3)cc2)c(cc1)C
0.29078	O=C(OC(C)(C)C)Nc1cc(NC(=O)c2cc3c(nccc3)cc2)c(cc1)C
0.29078	O=C(OC(C)(C)C)Nc1cc(NC(=O)c2cc3c(nccc3)cc2)c(cc1)C
0.290541	Clc1nc(Nc2cnccc2)c(cc1)C(=O)Nc3cc(Oc4cc(ncc4)C(=O)NC)ccc3
0.290541	Clc1nc(Nc2cnccc2)c(cc1)C(=O)Nc3cc(Oc4cc(ncc4)C(=O)NC)ccc3
0.290541	Clc1nc(Nc2cnccc2)c(cc1)C(=O)Nc3cc(Oc4cc(ncc4)C(=O)NC)ccc3
0.290541	Clc1nc(Nc2cnccc2)c(cc1)C(=O)Nc3cc(Oc4cc(ncc4)C(=O)NC)ccc3
0.290541	Clc1nc(Nc2cnccc2)c(cc1)C(=O)Nc3cc(Oc4cc(ncc4)C(=O)NC)ccc3
0.290541	Clc1nc(Nc2cnccc2)c(cc1)C(=O)Nc3cc(Oc4cc(ncc4)C(=O)NC)ccc3
0.290541	Clc1nc(Nc2cnccc2)c(cc1)C(=O)Nc3cc(Oc4cc(ncc4)C(=O)NC)ccc3
0.290541	Clc1nc(Nc2cnccc2)c(cc1)C(=O)Nc3cc(Oc4cc(ncc4)C(=O)NC)ccc3
0.290541	Clc1nc(Nc2cnccc2)c(cc1)C(=O)Nc3cc(Oc4cc(ncc4)C(=O)NC)ccc3
0.290541	Clc1nc(Nc2cnccc2)c(cc1)C(=O)Nc3cc(Oc4cc(ncc4)C(=O)NC)ccc3
0.290456	O=C(O)Cc1cc(NC(=O)c2ccc(OCc3cnccc3)cc2)ccc1
0.290456	O=C(O)Cc1cc(NC(=O)c2ccc(OCc3cnccc3)cc2)ccc1
0.290456	O=C(O)Cc1cc(NC(=O)c2ccc(OCc3cnccc3)cc2)ccc1
0.290456	O=C(O)Cc1cc(NC(=O)c2ccc(OCc3cnccc3)cc2)ccc1
0.290456	O=C(O)Cc1cc(NC(=O)c2ccc(OCc3cnccc3)cc2)ccc1
0.290456	O=C(O)Cc1cc(NC(=O)c2ccc(OCc3cnccc3)cc2)ccc1
0.290456	O=C(O)Cc1cc(NC(=O)c2ccc(OCc3cnccc3)cc2)ccc1
0.290456	O=C(O)Cc1cc(NC(=O)c2ccc(OCc3cnccc3)cc2)ccc1
0.290456	O=C(O)Cc1cc(NC(=O)c2ccc(OCc3cnccc3)cc2)ccc1
0.290456	O=C(O)Cc1cc(NC(=O)c2ccc(OCc3cnccc3)cc2)ccc1
0.289683	O=C(Nc1cc(ccc1)CNC(=O)c2cnc(cc2)C(C)C)c3cnccc3
0.289683	O=C(Nc1cc(ccc1)CNC(=O)c2cnc(cc2)C(C)C)c3cnccc3
0.289683	O=C(Nc1cc(ccc1)CNC(=O)c2cnc(cc2)C(C)C)c3cnccc3
0.289683	O=C(Nc1cc(ccc1)CNC(=O)c2cnc(cc2)C(C)C)c3cnccc3
0.289683	O=C(Nc1cc(ccc1)CNC(=O)c2cnc(cc2)C(C)C)c3cnccc3
0.289683	O=C(Nc1cc(ccc1)CNC(=O)c2cnc(cc2)C(C)C)c3cnccc3
0.289683	O=C(Nc1cc(ccc1)CNC(=O)c2cnc(cc2)C(C)C)c3cnccc3
0.289683	O=C(Nc1cc(ccc1)CNC(=O)c2cnc(cc2)C(C)C)c3cnccc3
0.289683	O=C(Nc1cc(ccc1)CNC(=O)c2cnc(cc2)C(C)C)c3cnccc3
0.289683	O=C(Nc1cc(ccc1)CNC(=O)c2cnc(cc2)C(C)C)c3cnccc3
0.289474	O=C(Nc1ccc(cc1)C)CN2CCN(Cc3ccc(cc3)C=4N=NNN4)CC2
0.289474	O=C(Nc1ccc(cc1)C)CN2CCN(Cc3ccc(cc3)C=4N=NNN4)CC2
0.289474	O=C(Nc1ccc(cc1)C)CN2CCN(Cc3ccc(cc3)C=4N=NNN4)CC2
0.289474	O=C(Nc1ccc(cc1)C)CN2CCN(Cc3ccc(cc3)C=4N=NNN4)CC2
0.289474	O=C(Nc1ccc(cc1)C)CN2CCN(Cc3ccc(cc3)C=4N=NNN4)CC2
0.289474	O=C(Nc1ccc(cc1)C)CN2CCN(Cc3ccc(cc3)C=4N=NNN4)CC2
0.289474	O=C(Nc1ccc(cc1)C)CN2CCN(Cc3ccc(cc3)C=4N=NNN4)CC2
0.289474	O=C(Nc1ccc(cc1)C)CN2CCN(Cc3ccc(cc3)C=4N=NNN4)CC2
0.289474	O=C(Nc1ccc(cc1)C)CN2CCN(Cc3ccc(cc3)C=4N=NNN4)CC2
0.289474	O=C(Nc1ccc(cc1)C)CN2CCN(Cc3ccc(cc3)C=4N=NNN4)CC2
0.289389	Clc1cc(NS(=O)(=O)c2c(ccc(c2)C(=O)NC=3SC=C(N3)c4ccc(cc4)C(C)C)C)ccc1
0.289389	Clc1cc(NS(=O)(=O)c2c(ccc(c2)C(=O)NC=3SC=C(N3)c4ccc(cc4)C(C)C)C)ccc1
0.289389	Clc1cc(NS(=O)(=O)c2c(ccc(c2)C(=O)NC=3SC=C(N3)c4ccc(cc4)C(C)C)C)ccc1
0.289389	Clc1cc(NS(=O)(=O)c2c(ccc(c2)C(=O)NC=3SC=C(N3)c4ccc(cc4)C(C)C)C)ccc1
0.289389	Clc1cc(NS(=O)(=O)c2c(ccc(c2)C(=O)NC=3SC=C(N3)c4ccc(cc4)C(C)C)C)ccc1
0.289286	Clc1c(cc(NC(=O)c2ncc(OCC(F)(F)F)cc2)cc1)CN3CCOCC3
0.289286	Clc1c(cc(NC(=O)c2ncc(OCC(F)(F)F)cc2)cc1)CN3CCOCC3
0.289286	Clc1c(cc(NC(=O)c2ncc(OCC(F)(F)F)cc2)cc1)CN3CCOCC3
0.289286	Clc1c(cc(NC(=O)c2ncc(OCC(F)(F)F)cc2)cc1)CN3CCOCC3
0.289286	Clc1c(cc(NC(=O)c2ncc(OCC(F)(F)F)cc2)cc1)CN3CCOCC3
0.289286	Clc1c(cc(NC(=O)c2ncc(OCC(F)(F)F)cc2)cc1)CN3CCOCC3
0.289286	Clc1c(cc(NC(=O)c2ncc(OCC(F)(F)F)cc2)cc1)CN3CCOCC3
0.289286	Clc1c(cc(NC(=O)c2ncc(OCC(F)(F)F)cc2)cc1)CN3CCOCC3
0.289286	Clc1c(cc(NC(=O)c2ncc(OCC(F)(F)F)cc2)cc1)CN3CCOCC3
0.289286	Clc1c(cc(NC(=O)c2ncc(OCC(F)(F)F)cc2)cc1)CN3CCOCC3
0.289199	Fc1c(c2cnccc2)ccc(c1)CNC(=O)c3ccc(NCC4=NC=CN4C)cc3
0.289199	Fc1c(c2cnccc2)ccc(c1)CNC(=O)c3ccc(NCC4=NC=CN4C)cc3
0.289199	Fc1c(c2cnccc2)ccc(c1)CNC(=O)c3ccc(NCC4=NC=CN4C)cc3
0.289199	Fc1c(c2cnccc2)ccc(c1)CNC(=O)c3ccc(NCC4=NC=CN4C)cc3
0.289199	Fc1c(c2cnccc2)ccc(c1)CNC(=O)c3ccc(NCC4=NC=CN4C)cc3
0.289199	Fc1c(c2cnccc2)ccc(c1)CNC(=O)c3ccc(NCC4=NC=CN4C)cc3
0.289199	Fc1c(c2cnccc2)ccc(c1)CNC(=O)c3ccc(NCC4=NC=CN4C)cc3
0.289199	Fc1c(c2cnccc2)ccc(c1)CNC(=O)c3ccc(NCC4=NC=CN4C)cc3
0.289199	Fc1c(c2cnccc2)ccc(c1)CNC(=O)c3ccc(NCC4=NC=CN4C)cc3
0.289199	Fc1c(c2cnccc2)ccc(c1)CNC(=O)c3ccc(NCC4=NC=CN4C)cc3
0.288889	FC(F)(F)c1nc(NC(=O)c2c(cccc2)CN3CCOCC3)ccn1
0.288889	FC(F)(F)c1nc(NC(=O)c2c(cccc2)CN3CCOCC3)ccn1
0.288889	FC(F)(F)c1nc(NC(=O)c2c(cccc2)CN3CCOCC3)ccn1
0.288889	FC(F)(F)c1nc(NC(=O)c2c(cccc2)CN3CCOCC3)ccn1
0.288809	Ic1c(cccc1)C(=O)Nc2c(ccc(NC(=O)c3c(cccc3)CC4CCNCC4)c2)C
0.288525	Clc1nc(Nc2cnccc2)c(cc1)C(=O)Nc3c(O)ccc(S(=O)(=O)N(C)C)c3
0.288525	Clc1nc(Nc2cnccc2)c(cc1)C(=O)Nc3c(O)ccc(S(=O)(=O)N(C)C)c3
0.288525	Clc1nc(Nc2cnccc2)c(cc1)C(=O)Nc3c(O)ccc(S(=O)(=O)N(C)C)c3
0.288525	Clc1nc(Nc2cnccc2)c(cc1)C(=O)Nc3c(O)ccc(S(=O)(=O)N(C)C)c3
0.288525	Clc1nc(Nc2cnccc2)c(cc1)C(=O)Nc3c(O)ccc(S(=O)(=O)N(C)C)c3
0.288525	Clc1nc(Nc2cnccc2)c(cc1)C(=O)Nc3c(O)ccc(S(=O)(=O)N(C)C)c3
0.288525	Clc1nc(Nc2cnccc2)c(cc1)C(=O)Nc3c(O)ccc(S(=O)(=O)N(C)C)c3
0.288525	Clc1nc(Nc2cnccc2)c(cc1)C(=O)Nc3c(O)ccc(S(=O)(=O)N(C)C)c3
0.288525	Clc1nc(Nc2cnccc2)c(cc1)C(=O)Nc3c(O)ccc(S(=O)(=O)N(C)C)c3
0.288525	Clc1nc(Nc2cnccc2)c(cc1)C(=O)Nc3c(O)ccc(S(=O)(=O)N(C)C)c3
0.28839	O=C(Nc1cc(c2ccccc2)c(cc1)C)c3c(cc(N4C=CC=C4)cc3)C
0.28839	O=C(Nc1cc(c2ccccc2)c(cc1)C)c3c(cc(N4C=CC=C4)cc3)C
0.28839	O=C(Nc1cc(c2ccccc2)c(cc1)C)c3c(cc(N4C=CC=C4)cc3)C
0.28839	O=C(Nc1cc(c2ccccc2)c(cc1)C)c3c(cc(N4C=CC=C4)cc3)C
0.28839	O=C(Nc1cc(c2ccccc2)c(cc1)C)c3c(cc(N4C=CC=C4)cc3)C
0.287449	O=C(Nc1cc(NCc2nnccc2)c(cc1)C)NCC
0.287449	O=C(Nc1cc(NCc2nnccc2)c(cc1)C)NCC
0.287449	O=C(Nc1cc(NCc2nnccc2)c(cc1)C)NCC
0.287449	O=C(Nc1cc(NCc2nnccc2)c(cc1)C)NCC
0.287449	O=C(Nc1cc(NCc2nnccc2)c(cc1)C)NCC
0.287449	O=C(Nc1cc(NCc2nnccc2)c(cc1)C)NCC
0.287449	O=C(Nc1cc(NCc2nnccc2)c(cc1)C)NCC
0.287449	O=C(Nc1cc(NCc2nnccc2)c(cc1)C)NCC
0.287449	O=C(Nc1cc(NCc2nnccc2)c(cc1)C)NCC
0.287449	O=C(Nc1cc(NCc2nnccc2)c(cc1)C)NCC
0.287356	O=C(Nc1c(cc(C#C)cc1)C)C=2OC(c3ccc(cc3)CC)=CC2
0.287356	O=C(Nc1c(cc(C#C)cc1)C)C=2OC(c3ccc(cc3)CC)=CC2
0.287356	O=C(Nc1c(cc(C#C)cc1)C)C=2OC(c3ccc(cc3)CC)=CC2
0.287356	O=C(Nc1c(cc(C#C)cc1)C)C=2OC(c3ccc(cc3)CC)=CC2
0.287356	O=C(Nc1c(cc(C#C)cc1)C)C=2OC(c3ccc(cc3)CC)=CC2
0.287356	O=C(Nc1c(cc(C#C)cc1)C)C=2OC(c3ccc(cc3)CC)=CC2
0.287356	O=C(Nc1c(cc(C#C)cc1)C)C=2OC(c3ccc(cc3)CC)=CC2
0.287356	O=C(Nc1c(cc(C#C)cc1)C)C=2OC(c3ccc(cc3)CC)=CC2
0.287356	O=C(Nc1c(cc(C#C)cc1)C)C=2OC(c3ccc(cc3)CC)=CC2
0.287356	O=C(Nc1c(cc(C#C)cc1)C)C=2OC(c3ccc(cc3)CC)=CC2
0.287273	Clc1c(cc(NC(=O)N(C)C)cc1)C(=O)NCc2cc(NC(=O)c3cnccc3)ccc2
0.287273	Clc1c(cc(NC(=O)N(C)C)cc1)C(=O)NCc2cc(NC(=O)c3cnccc3)ccc2
0.287273	Clc1c(cc(NC(=O)N(C)C)cc1)C(=O)NCc2cc(NC(=O)c3cnccc3)ccc2
0.287273	Clc1c(cc(NC(=O)N(C)C)cc1)C(=O)NCc2cc(NC(=O)c3cnccc3)ccc2
0.287273	Clc1c(cc(NC(=O)N(C)C)cc1)C(=O)NCc2cc(NC(=O)c3cnccc3)ccc2
0.287273	Clc1c(cc(NC(=O)N(C)C)cc1)C(=O)NCc2cc(NC(=O)c3cnccc3)ccc2
0.287273	Clc1c(cc(NC(=O)N(C)C)cc1)C(=O)NCc2cc(NC(=O)c3cnccc3)ccc2
0.287273	Clc1c(cc(NC(=O)N(C)C)cc1)C(=O)NCc2cc(NC(=O)c3cnccc3)ccc2
0.287273	Clc1c(cc(NC(=O)N(C)C)cc1)C(=O)NCc2cc(NC(=O)c3cnccc3)ccc2
0.287273	Clc1c(cc(NC(=O)N(C)C)cc1)C(=O)NCc2cc(NC(=O)c3cnccc3)ccc2
0.286822	Clc1c(ccc(c1)C(=O)OC)CN2CCN(CC(=O)Nc3ccc(cc3)C)CC2
0.286822	Clc1c(ccc(c1)C(=O)OC)CN2CCN(CC(=O)Nc3ccc(cc3)C)CC2
0.286822	Clc1c(ccc(c1)C(=O)OC)CN2CCN(CC(=O)Nc3ccc(cc3)C)CC2
0.286822	Clc1c(ccc(c1)C(=O)OC)CN2CCN(CC(=O)Nc3ccc(cc3)C)CC2
0.286822	Clc1c(ccc(c1)C(=O)OC)CN2CCN(CC(=O)Nc3ccc(cc3)C)CC2
0.286822	Clc1c(ccc(c1)C(=O)OC)CN2CCN(CC(=O)Nc3ccc(cc3)C)CC2
0.286822	Clc1c(ccc(c1)C(=O)OC)CN2CCN(CC(=O)Nc3ccc(cc3)C)CC2
0.286822	Clc1c(ccc(c1)C(=O)OC)CN2CCN(CC(=O)Nc3ccc(cc3)C)CC2
0.286822	Clc1c(ccc(c1)C(=O)OC)CN2CCN(CC(=O)Nc3ccc(cc3)C)CC2
0.286822	Clc1c(ccc(c1)C(=O)OC)CN2CCN(CC(=O)Nc3ccc(cc3)C)CC2
0.286713	O=C(NCC(C)C)c1cc(c(NC(=O)C(=O)NCc2ccc(cc2)C3=NOC(=N3)C)cc1)C
0.286713	O=C(NCC(C)C)c1cc(c(NC(=O)C(=O)NCc2ccc(cc2)C3=NOC(=N3)C)cc1)C
0.286713	O=C(NCC(C)C)c1cc(c(NC(=O)C(=O)NCc2ccc(cc2)C3=NOC(=N3)C)cc1)C
0.286713	O=C(NCC(C)C)c1cc(c(NC(=O)C(=O)NCc2ccc(cc2)C3=NOC(=N3)C)cc1)C
0.286713	O=C(NCC(C)C)c1cc(c(NC(=O)C(=O)NCc2ccc(cc2)C3=NOC(=N3)C)cc1)C
0.286713	O=C(NCC(C)C)c1cc(c(NC(=O)C(=O)NCc2ccc(cc2)C3=NOC(=N3)C)cc1)C
0.286713	O=C(NCC(C)C)c1cc(c(NC(=O)C(=O)NCc2ccc(cc2)C3=NOC(=N3)C)cc1)C
0.286713	O=C(NCC(C)C)c1cc(c(NC(=O)C(=O)NCc2ccc(cc2)C3=NOC(=N3)C)cc1)C
0.286713	O=C(NCC(C)C)c1cc(c(NC(=O)C(=O)NCc2ccc(cc2)C3=NOC(=N3)C)cc1)C
0.286713	O=C(NCC(C)C)c1cc(c(NC(=O)C(=O)NCc2ccc(cc2)C3=NOC(=N3)C)cc1)C
0.28629	Brc1ccc(cc1)C(=O)Nc2cc(ccc2)C(=O)Nc3c(ccc(c3)C)C(=O)N
0.28629	Brc1ccc(cc1)C(=O)Nc2cc(ccc2)C(=O)Nc3c(ccc(c3)C)C(=O)N
0.28629	Brc1ccc(cc1)C(=O)Nc2cc(ccc2)C(=O)Nc3c(ccc(c3)C)C(=O)N
0.28629	Brc1ccc(cc1)C(=O)Nc2cc(ccc2)C(=O)Nc3c(ccc(c3)C)C(=O)N
0.28629	Brc1ccc(cc1)C(=O)Nc2cc(ccc2)C(=O)Nc3c(ccc(c3)C)C(=O)N
0.28629	Brc1ccc(cc1)C(=O)Nc2cc(ccc2)C(=O)Nc3c(ccc(c3)C)C(=O)N
0.28629	Brc1ccc(cc1)C(=O)Nc2cc(ccc2)C(=O)Nc3c(ccc(c3)C)C(=O)N
0.28629	Brc1ccc(cc1)C(=O)Nc2cc(ccc2)C(=O)Nc3c(ccc(c3)C)C(=O)N
0.28629	Brc1ccc(cc1)C(=O)Nc2cc(ccc2)C(=O)Nc3c(ccc(c3)C)C(=O)N
0.28629	Brc1ccc(cc1)C(=O)Nc2cc(ccc2)C(=O)Nc3c(ccc(c3)C)C(=O)N
0.28629	O=C(OC(C)(C)C)Nc1cc(NC(=O)c2c(ccc(NC(=O)OC(C)(C)C)c2)C)c(cc1)C
0.28629	O=C(OC(C)(C)C)Nc1cc(NC(=O)c2c(ccc(NC(=O)OC(C)(C)C)c2)C)c(cc1)C
0.28629	O=C(OC(C)(C)C)Nc1cc(NC(=O)c2c(ccc(NC(=O)OC(C)(C)C)c2)C)c(cc1)C
0.28629	O=C(OC(C)(C)C)Nc1cc(NC(=O)c2c(ccc(NC(=O)OC(C)(C)C)c2)C)c(cc1)C
0.28629	O=C(OC(C)(C)C)Nc1cc(NC(=O)c2c(ccc(NC(=O)OC(C)(C)C)c2)C)c(cc1)C
0.28629	O=C(OC(C)(C)C)Nc1cc(NC(=O)c2c(ccc(NC(=O)OC(C)(C)C)c2)C)c(cc1)C
0.28629	O=C(OC(C)(C)C)Nc1cc(NC(=O)c2c(ccc(NC(=O)OC(C)(C)C)c2)C)c(cc1)C
0.28629	O=C(OC(C)(C)C)Nc1cc(NC(=O)c2c(ccc(NC(=O)OC(C)(C)C)c2)C)c(cc1)C
0.28629	O=C(OC(C)(C)C)Nc1cc(NC(=O)c2c(ccc(NC(=O)OC(C)(C)C)c2)C)c(cc1)C
0.28629	O=C(OC(C)(C)C)Nc1cc(NC(=O)c2c(ccc(NC(=O)OC(C)(C)C)c2)C)c(cc1)C
0.28626	O=C(Nc1c(cc(Oc2ncccc2)cc1)C)c3ccc(OCCN(C)C)cc3
0.28626	O=C(Nc1c(cc(Oc2ncccc2)cc1)C)c3ccc(OCCN(C)C)cc3
0.28626	O=C(Nc1c(cc(Oc2ncccc2)cc1)C)c3ccc(OCCN(C)C)cc3
0.28626	O=C(Nc1c(cc(Oc2ncccc2)cc1)C)c3ccc(OCCN(C)C)cc3
0.28626	O=C(Nc1c(cc(Oc2ncccc2)cc1)C)c3ccc(OCCN(C)C)cc3
0.28626	O=C(Nc1c(cc(Oc2ncccc2)cc1)C)c3ccc(OCCN(C)C)cc3
0.28626	O=C(Nc1c(cc(Oc2ncccc2)cc1)C)c3ccc(OCCN(C)C)cc3
0.28626	O=C(Nc1c(cc(Oc2ncccc2)cc1)C)c3ccc(OCCN(C)C)cc3
0.28626	O=C(Nc1c(cc(Oc2ncccc2)cc1)C)c3ccc(OCCN(C)C)cc3
0.28626	O=C(Nc1c(cc(Oc2ncccc2)cc1)C)c3ccc(OCCN(C)C)cc3
0.285714	Brc1c(OCC(F)F)ccc(c1)C(=O)NCc2cc(NC(=O)c3cnccc3)ccc2
0.285714	Brc1c(OCC(F)F)ccc(c1)C(=O)NCc2cc(NC(=O)c3cnccc3)ccc2
0.285714	Brc1c(OCC(F)F)ccc(c1)C(=O)NCc2cc(NC(=O)c3cnccc3)ccc2
0.285714	Brc1c(OCC(F)F)ccc(c1)C(=O)NCc2cc(NC(=O)c3cnccc3)ccc2
0.285714	Brc1c(OCC(F)F)ccc(c1)C(=O)NCc2cc(NC(=O)c3cnccc3)ccc2
0.285714	Brc1c(OCC(F)F)ccc(c1)C(=O)NCc2cc(NC(=O)c3cnccc3)ccc2
0.285714	Brc1c(OCC(F)F)ccc(c1)C(=O)NCc2cc(NC(=O)c3cnccc3)ccc2
0.285714	Brc1c(OCC(F)F)ccc(c1)C(=O)NCc2cc(NC(=O)c3cnccc3)ccc2
0.285714	Brc1c(OCC(F)F)ccc(c1)C(=O)NCc2cc(NC(=O)c3cnccc3)ccc2
0.285714	Brc1c(OCC(F)F)ccc(c1)C(=O)NCc2cc(NC(=O)c3cnccc3)ccc2
0.285714	Brc1cc(c(NN=CC=2NN=C(c3cnccc3)C2)cc1)C
0.285714	Brc1cc(c(NN=CC=2NN=C(c3cnccc3)C2)cc1)C
0.285714	Brc1cc(c(NN=CC=2NN=C(c3cnccc3)C2)cc1)C
0.285714	Brc1cc(c(NN=CC=2NN=C(c3cnccc3)C2)cc1)C
0.285714	Brc1cc(c(NN=CC=2NN=C(c3cnccc3)C2)cc1)C
0.285714	Brc1cc(c(NN=CC=2NN=C(c3cnccc3)C2)cc1)C
0.285714	Brc1cc(c(NN=CC=2NN=C(c3cnccc3)C2)cc1)C
0.285714	Brc1cc(c(NN=CC=2NN=C(c3cnccc3)C2)cc1)C
0.285714	Brc1cc(c(NN=CC=2NN=C(c3cnccc3)C2)cc1)C
0.285714	Brc1cc(c(NN=CC=2NN=C(c3cnccc3)C2)cc1)C
0.285714	Clc1c([N+]([O-])=O)ccc(c1)C(=O)NCc2cc(NC(=O)c3cnccc3)ccc2
0.285714	Clc1c([N+]([O-])=O)ccc(c1)C(=O)NCc2cc(NC(=O)c3cnccc3)ccc2
0.285714	Clc1c([N+]([O-])=O)ccc(c1)C(=O)NCc2cc(NC(=O)c3cnccc3)ccc2
0.285714	Clc1c([N+]([O-])=O)ccc(c1)C(=O)NCc2cc(NC(=O)c3cnccc3)ccc2
0.285714	Clc1c([N+]([O-])=O)ccc(c1)C(=O)NCc2cc(NC(=O)c3cnccc3)ccc2
0.285714	Clc1c([N+]([O-])=O)ccc(c1)C(=O)NCc2cc(NC(=O)c3cnccc3)ccc2
0.285211	Clc1nc(Nc2cnccc2)c(cc1)C(=O)NNc3c(F)cc(cc3)C
0.285211	Clc1nc(Nc2cnccc2)c(cc1)C(=O)NNc3c(F)cc(cc3)C
0.285211	Clc1nc(Nc2cnccc2)c(cc1)C(=O)NNc3c(F)cc(cc3)C
0.285211	Clc1nc(Nc2cnccc2)c(cc1)C(=O)NNc3c(F)cc(cc3)C
0.285211	Clc1nc(Nc2cnccc2)c(cc1)C(=O)NNc3c(F)cc(cc3)C
0.285211	Clc1nc(Nc2cnccc2)c(cc1)C(=O)NNc3c(F)cc(cc3)C
0.285211	Clc1nc(Nc2cnccc2)c(cc1)C(=O)NNc3c(F)cc(cc3)C
0.285211	Clc1nc(Nc2cnccc2)c(cc1)C(=O)NNc3c(F)cc(cc3)C
0.285211	Clc1nc(Nc2cnccc2)c(cc1)C(=O)NNc3c(F)cc(cc3)C
0.285211	Clc1nc(Nc2cnccc2)c(cc1)C(=O)NNc3c(F)cc(cc3)C
0.285156	O=C(Nc1cc(c2ccccc2)c(cc1)C)c3c(O)ccc(c3)C
0.285156	O=C(Nc1cc(c2ccccc2)c(cc1)C)c3c(O)ccc(c3)C
0.285156	O=C(Nc1cc(c2ccccc2)c(cc1)C)c3c(O)ccc(c3)C
0.285156	O=C(Nc1cc(c2ccccc2)c(cc1)C)c3c(O)ccc(c3)C
0.285156	O=C(Nc1cc(c2ccccc2)c(cc1)C)c3c(O)ccc(c3)C
0.285156	O=C(Nc1cc(c2ccccc2)c(cc1)C)c3c(O)ccc(c3)C
0.285156	O=C(Nc1cc(c2ccccc2)c(cc1)C)c3c(O)ccc(c3)C
0.285156	O=C(Nc1cc(c2ccccc2)c(cc1)C)c3c(O)ccc(c3)C
0.285156	O=C(Nc1cc(c2ccccc2)c(cc1)C)c3c(O)ccc(c3)C
0.285156	O=C(Nc1cc(c2ccccc2)c(cc1)C)c3c(O)ccc(c3)C
0.284722	ClC=1SC(C=2SC=C(N2)C(=O)Nc3cc(c4ccccc4)c(cc3)C)=CC1
0.284722	ClC=1SC(C=2SC=C(N2)C(=O)Nc3cc(c4ccccc4)c(cc3)C)=CC1
0.284722	ClC=1SC(C=2SC=C(N2)C(=O)Nc3cc(c4ccccc4)c(cc3)C)=CC1
0.284722	ClC=1SC(C=2SC=C(N2)C(=O)Nc3cc(c4ccccc4)c(cc3)C)=CC1
0.284722	ClC=1SC(C=2SC=C(N2)C(=O)Nc3cc(c4ccccc4)c(cc3)C)=CC1
0.284722	ClC=1SC(C=2SC=C(N2)C(=O)Nc3cc(c4ccccc4)c(cc3)C)=CC1
0.284722	ClC=1SC(C=2SC=C(N2)C(=O)Nc3cc(c4ccccc4)c(cc3)C)=CC1
0.284722	ClC=1SC(C=2SC=C(N2)C(=O)Nc3cc(c4ccccc4)c(cc3)C)=CC1
0.284722	ClC=1SC(C=2SC=C(N2)C(=O)Nc3cc(c4ccccc4)c(cc3)C)=CC1
0.284722	ClC=1SC(C=2SC=C(N2)C(=O)Nc3cc(c4ccccc4)c(cc3)C)=CC1
0.284698	O=C(Nc1cc(ccc1)CNC(=O)c2c(cccc2)CN3CCOCC3)c4ncccc4
0.284698	O=C(Nc1cc(ccc1)CNC(=O)c2c(cccc2)CN3CCOCC3)c4ncccc4
0.284698	O=C(Nc1cc(ccc1)CNC(=O)c2c(cccc2)CN3CCOCC3)c4ncccc4
0.284698	O=C(Nc1cc(ccc1)CNC(=O)c2c(cccc2)CN3CCOCC3)c4ncccc4
0.284698	O=C(Nc1cc(ccc1)CNC(=O)c2c(cccc2)CN3CCOCC3)c4ncccc4
0.284698	O=C(Nc1cc(ccc1)CNC(=O)c2c(cccc2)CN3CCOCC3)c4ncccc4
0.284698	O=C(Nc1cc(ccc1)CNC(=O)c2c(cccc2)CN3CCOCC3)c4ncccc4
0.284698	O=C(Nc1cc(ccc1)CNC(=O)c2c(cccc2)CN3CCOCC3)c4ncccc4
0.284698	O=C(Nc1cc(ccc1)CNC(=O)c2c(cccc2)CN3CCOCC3)c4ncccc4
0.284698	O=C(Nc1cc(ccc1)CNC(=O)c2c(cccc2)CN3CCOCC3)c4ncccc4
0.284672	Brc1ccc(N2N=C(C(=O)Nc3cc(NC(=O)N(C)C)c(cc3)C)C=C2)cc1
0.284672	Brc1ccc(N2N=C(C(=O)Nc3cc(NC(=O)N(C)C)c(cc3)C)C=C2)cc1
0.284672	Brc1ccc(N2N=C(C(=O)Nc3cc(NC(=O)N(C)C)c(cc3)C)C=C2)cc1
0.284672	Brc1ccc(N2N=C(C(=O)Nc3cc(NC(=O)N(C)C)c(cc3)C)C=C2)cc1
0.284672	Brc1ccc(N2N=C(C(=O)Nc3cc(NC(=O)N(C)C)c(cc3)C)C=C2)cc1
0.284672	Brc1ccc(N2N=C(C(=O)Nc3cc(NC(=O)N(C)C)c(cc3)C)C=C2)cc1
0.284672	Brc1ccc(N2N=C(C(=O)Nc3cc(NC(=O)N(C)C)c(cc3)C)C=C2)cc1
0.284672	Brc1ccc(N2N=C(C(=O)Nc3cc(NC(=O)N(C)C)c(cc3)C)C=C2)cc1
0.284644	Clc1c(OC(F)F)ccc(NC(=O)c2ccc(cc2)C=3SC=C(N3)C)c1
0.284314	S(=O)(=O)(c1ccc(NC(=O)C)cc1)CCCOC(=O)c2c(ccc(Nc3nc(ccn3)C(F)(F)F)c2)C
0.284314	S(=O)(=O)(c1ccc(NC(=O)C)cc1)CCCOC(=O)c2c(ccc(Nc3nc(ccn3)C(F)(F)F)c2)C
0.283582	O=C(Nc1nccc(N2CCCCC2)c1)c3ccc(cc3)CN4C(=O)CCC4
0.283582	O=C(Nc1nccc(N2CCCCC2)c1)c3ccc(cc3)CN4C(=O)CCC4
0.283582	O=C(Nc1nccc(N2CCCCC2)c1)c3ccc(cc3)CN4C(=O)CCC4
0.283582	O=C(Nc1nccc(N2CCCCC2)c1)c3ccc(cc3)CN4C(=O)CCC4
0.283582	O=C(Nc1nccc(N2CCCCC2)c1)c3ccc(cc3)CN4C(=O)CCC4
0.283582	O=C(Nc1nccc(N2CCCCC2)c1)c3ccc(cc3)CN4C(=O)CCC4
0.283582	O=C(Nc1nccc(N2CCCCC2)c1)c3ccc(cc3)CN4C(=O)CCC4
0.283582	O=C(Nc1nccc(N2CCCCC2)c1)c3ccc(cc3)CN4C(=O)CCC4
0.283582	O=C(Nc1nccc(N2CCCCC2)c1)c3ccc(cc3)CN4C(=O)CCC4
0.283582	O=C(Nc1nccc(N2CCCCC2)c1)c3ccc(cc3)CN4C(=O)CCC4
0.283582	O=C(Nc1c(ccc(c1)C)C(=O)N)c2ccc(N3CCN(CC(O)CO)CC3)cc2
0.283582	O=C(Nc1c(ccc(c1)C)C(=O)N)c2ccc(N3CCN(CC(O)CO)CC3)cc2
0.283582	O=C(Nc1c(ccc(c1)C)C(=O)N)c2ccc(N3CCN(CC(O)CO)CC3)cc2
0.283582	O=C(Nc1c(ccc(c1)C)C(=O)N)c2ccc(N3CCN(CC(O)CO)CC3)cc2
0.283582	O=C(Nc1c(ccc(c1)C)C(=O)N)c2ccc(N3CCN(CC(O)CO)CC3)cc2
0.283582	O=C(Nc1c(ccc(c1)C)C(=O)N)c2ccc(N3CCN(CC(O)CO)CC3)cc2
0.283582	O=C(Nc1c(ccc(c1)C)C(=O)N)c2ccc(N3CCN(CC(O)CO)CC3)cc2
0.283582	O=C(Nc1c(ccc(c1)C)C(=O)N)c2ccc(N3CCN(CC(O)CO)CC3)cc2
0.283582	O=C(Nc1c(ccc(c1)C)C(=O)N)c2ccc(N3CCN(CC(O)CO)CC3)cc2
0.283582	O=C(Nc1c(ccc(c1)C)C(=O)N)c2ccc(N3CCN(CC(O)CO)CC3)cc2
0.283582	FC(F)(F)C=1ON=C(N1)c2cc(ccc2)C(=O)Nc3cc(ncc3)c4ccccc4
0.283582	FC(F)(F)C=1ON=C(N1)c2cc(ccc2)C(=O)Nc3cc(ncc3)c4ccccc4
0.283582	FC(F)(F)C=1ON=C(N1)c2cc(ccc2)C(=O)Nc3cc(ncc3)c4ccccc4
0.283582	FC(F)(F)C=1ON=C(N1)c2cc(ccc2)C(=O)Nc3cc(ncc3)c4ccccc4
0.282946	S1C(=NC=C1c2cc(ccc2)C(=O)Nc3ccc(cc3)CC(=O)O)c4ccccc4
0.282258	Brc1c(OC)ccc(c1)C(=O)Nc2c(ccc(O)c2)C
0.282258	Brc1c(OC)ccc(c1)C(=O)Nc2c(ccc(O)c2)C
0.282258	Brc1c(OC)ccc(c1)C(=O)Nc2c(ccc(O)c2)C
0.282258	Brc1c(OC)ccc(c1)C(=O)Nc2c(ccc(O)c2)C
0.282258	Brc1c(OC)ccc(c1)C(=O)Nc2c(ccc(O)c2)C
0.282258	Brc1c(OC)ccc(c1)C(=O)Nc2c(ccc(O)c2)C
0.282258	Brc1c(OC)ccc(c1)C(=O)Nc2c(ccc(O)c2)C
0.282258	Brc1c(OC)ccc(c1)C(=O)Nc2c(ccc(O)c2)C
0.282258	Brc1c(OC)ccc(c1)C(=O)Nc2c(ccc(O)c2)C
0.282258	Brc1c(OC)ccc(c1)C(=O)Nc2c(ccc(O)c2)C
0.282258	O=C(Nc1cc(OCc2ccc(cc2)C)ccc1)c3cnc(OC)cc3
0.282258	O=C(Nc1cc(OCc2ccc(cc2)C)ccc1)c3cnc(OC)cc3
0.282258	O=C(Nc1cc(OCc2ccc(cc2)C)ccc1)c3cnc(OC)cc3
0.282258	O=C(Nc1cc(OCc2ccc(cc2)C)ccc1)c3cnc(OC)cc3
0.282258	O=C(Nc1cc(OCc2ccc(cc2)C)ccc1)c3cnc(OC)cc3
0.282258	O=C(Nc1cc(OCc2ccc(cc2)C)ccc1)c3cnc(OC)cc3
0.282051	O=C(Nc1cc(c(c2ccccc2)cc1)C)c3cc(ccc3)C4=CCOCC4
0.282051	O=C(Nc1cc(c(c2ccccc2)cc1)C)c3cc(ccc3)C4=CCOCC4
0.282051	O=C(Nc1cc(c(c2ccccc2)cc1)C)c3cc(ccc3)C4=CCOCC4
0.282051	O=C(Nc1cc(c(c2ccccc2)cc1)C)c3cc(ccc3)C4=CCOCC4
0.282051	O=C(Nc1cc(c(c2ccccc2)cc1)C)c3cc(ccc3)C4=CCOCC4
0.282051	O=C(Nc1cc(c(c2ccccc2)cc1)C)c3cc(ccc3)C4=CCOCC4
0.282051	O=C(Nc1cc(c(c2ccccc2)cc1)C)c3cc(ccc3)C4=CCOCC4
0.282051	O=C(Nc1cc(c(c2ccccc2)cc1)C)c3cc(ccc3)C4=CCOCC4
0.282051	O=C(Nc1cc(c(c2ccccc2)cc1)C)c3cc(ccc3)C4=CCOCC4
0.282051	O=C(Nc1cc(c(c2ccccc2)cc1)C)c3cc(ccc3)C4=CCOCC4
0.282051	S(c1cc(c(NC(=O)c2cc(NC(=O)C3=NN(C=C3)C)ccc2)cc1)C)c4ccccc4
0.281955	Fc1c(cc(NC(=O)c2ncc(cc2)C=3N=NNN3)cc1)C(F)F
0.281955	Fc1c(cc(NC(=O)c2ncc(cc2)C=3N=NNN3)cc1)C(F)F
0.281955	Fc1c(cc(NC(=O)c2ncc(cc2)C=3N=NNN3)cc1)C(F)F
0.281955	Fc1c(cc(NC(=O)c2ncc(cc2)C=3N=NNN3)cc1)C(F)F
0.281955	Fc1c(cc(NC(=O)c2ncc(cc2)C=3N=NNN3)cc1)C(F)F
0.281955	Fc1c(cc(NC(=O)c2ncc(cc2)C=3N=NNN3)cc1)C(F)F
0.281955	Fc1c(cc(NC(=O)c2ncc(cc2)C=3N=NNN3)cc1)C(F)F
0.281955	Fc1c(cc(NC(=O)c2ncc(cc2)C=3N=NNN3)cc1)C(F)F
0.281955	Fc1c(cc(NC(=O)c2ncc(cc2)C=3N=NNN3)cc1)C(F)F
0.281955	Fc1c(cc(NC(=O)c2ncc(cc2)C=3N=NNN3)cc1)C(F)F
0.281746	Clc1c(cc(NC(=O)N(C)C)cc1)C(=O)Nc2cc(NC(=O)N(C)C)c(cc2)C
0.281746	Clc1c(cc(NC(=O)N(C)C)cc1)C(=O)Nc2cc(NC(=O)N(C)C)c(cc2)C
0.281746	Clc1c(cc(NC(=O)N(C)C)cc1)C(=O)Nc2cc(NC(=O)N(C)C)c(cc2)C
0.281746	Clc1c(cc(NC(=O)N(C)C)cc1)C(=O)Nc2cc(NC(=O)N(C)C)c(cc2)C
0.281746	Clc1c(cc(NC(=O)N(C)C)cc1)C(=O)Nc2cc(NC(=O)N(C)C)c(cc2)C
0.281746	Clc1c(cc(NC(=O)N(C)C)cc1)C(=O)Nc2cc(NC(=O)N(C)C)c(cc2)C
0.281746	Clc1c(cc(NC(=O)N(C)C)cc1)C(=O)Nc2cc(NC(=O)N(C)C)c(cc2)C
0.281746	Clc1c(cc(NC(=O)N(C)C)cc1)C(=O)Nc2cc(NC(=O)N(C)C)c(cc2)C
0.281746	Clc1c(cc(NC(=O)N(C)C)cc1)C(=O)Nc2cc(NC(=O)N(C)C)c(cc2)C
0.281746	Clc1c(cc(NC(=O)N(C)C)cc1)C(=O)Nc2cc(NC(=O)N(C)C)c(cc2)C
0.281139	O=C(Nc1cc(ccc1)C2=NN=NN2C)c3c(ccc(c3)C(=O)N)C
0.281139	O=C(Nc1cc(ccc1)C2=NN=NN2C)c3c(ccc(c3)C(=O)N)C
0.281139	O=C(Nc1cc(ccc1)C2=NN=NN2C)c3c(ccc(c3)C(=O)N)C
0.281139	O=C(Nc1cc(ccc1)C2=NN=NN2C)c3c(ccc(c3)C(=O)N)C
0.281139	O=C(Nc1cc(ccc1)C2=NN=NN2C)c3c(ccc(c3)C(=O)N)C
0.281139	O=C(Nc1cc(ccc1)C2=NN=NN2C)c3c(ccc(c3)C(=O)N)C
0.281139	O=C(Nc1cc(ccc1)C2=NN=NN2C)c3c(ccc(c3)C(=O)N)C
0.281139	O=C(Nc1cc(ccc1)C2=NN=NN2C)c3c(ccc(c3)C(=O)N)C
0.281139	O=C(Nc1cc(ccc1)C2=NN=NN2C)c3c(ccc(c3)C(=O)N)C
0.281139	O=C(Nc1cc(ccc1)C2=NN=NN2C)c3c(ccc(c3)C(=O)N)C
0.280702	O=C(Nc1ccc(c2nc(ncc2)C)cc1)c3c4N=C(Nc4ccc3)C
0.280702	O=C(OC)c1cc(c2cc(NC(=O)C(=O)Nc3c(cc(Oc4ncccc4)cc3)C)ccc2)ccc1
0.280702	O=C(OC)c1cc(c2cc(NC(=O)C(=O)Nc3c(cc(Oc4ncccc4)cc3)C)ccc2)ccc1
0.280702	O=C(OC)c1cc(c2cc(NC(=O)C(=O)Nc3c(cc(Oc4ncccc4)cc3)C)ccc2)ccc1
0.280702	O=C(OC)c1cc(c2cc(NC(=O)C(=O)Nc3c(cc(Oc4ncccc4)cc3)C)ccc2)ccc1
0.280702	O=C(OC(C)(C)C)Nc1cc(c(NC(=O)c2cc(ccc2)C3=CCOCC3)cc1)C
0.280702	O=C(OC(C)(C)C)Nc1cc(c(NC(=O)c2cc(ccc2)C3=CCOCC3)cc1)C
0.280528	O=C(OC)CC=1NN(c2ccc(cc2)C(=O)Nc3cc(c4ccccc4)c(cc3)C)C(=O)C1
0.280528	O=C(OC)CC=1NN(c2ccc(cc2)C(=O)Nc3cc(c4ccccc4)c(cc3)C)C(=O)C1
0.280303	O=C(NC1=NC(=NN1)c2ccc(C#N)cc2)c3c(ccc(c3)C(=O)N)C
0.280303	O=C(NC1=NC(=NN1)c2ccc(C#N)cc2)c3c(ccc(c3)C(=O)N)C
0.280303	O=C(NC1=NC(=NN1)c2ccc(C#N)cc2)c3c(ccc(c3)C(=O)N)C
0.280303	O=C(NC1=NC(=NN1)c2ccc(C#N)cc2)c3c(ccc(c3)C(=O)N)C
0.280303	O=C(NC1=NC(=NN1)c2ccc(C#N)cc2)c3c(ccc(c3)C(=O)N)C
0.280303	O=C(NC1=NC(=NN1)c2ccc(C#N)cc2)c3c(ccc(c3)C(=O)N)C
0.280303	O=C(NC1=NC(=NN1)c2ccc(C#N)cc2)c3c(ccc(c3)C(=O)N)C
0.280303	O=C(NC1=NC(=NN1)c2ccc(C#N)cc2)c3c(ccc(c3)C(=O)N)C
0.280303	O=C(NC1=NC(=NN1)c2ccc(C#N)cc2)c3c(ccc(c3)C(=O)N)C
0.280303	O=C(NC1=NC(=NN1)c2ccc(C#N)cc2)c3c(ccc(c3)C(=O)N)C
0.28	Brc1ccc(cc1)C(=O)Nc2cc(ccc2)C(=O)NNc3c(F)cc(cc3)C
0.28	Brc1ccc(cc1)C(=O)Nc2cc(ccc2)C(=O)NNc3c(F)cc(cc3)C
0.28	Brc1ccc(cc1)C(=O)Nc2cc(ccc2)C(=O)NNc3c(F)cc(cc3)C
0.28	Brc1ccc(cc1)C(=O)Nc2cc(ccc2)C(=O)NNc3c(F)cc(cc3)C
0.28	Brc1ccc(cc1)C(=O)Nc2cc(ccc2)C(=O)NNc3c(F)cc(cc3)C
0.28	Brc1ccc(cc1)C(=O)Nc2cc(ccc2)C(=O)NNc3c(F)cc(cc3)C
0.28	Brc1ccc(cc1)C(=O)Nc2cc(ccc2)C(=O)NNc3c(F)cc(cc3)C
0.28	Clc1ccc(N2C(SCC(=O)Nc3c(F)cc(cc3)CN4CC(=O)N(CC4)C)=NN=C2c5cnccc5)cc1
0.28	Clc1ccc(N2C(SCC(=O)Nc3c(F)cc(cc3)CN4CC(=O)N(CC4)C)=NN=C2c5cnccc5)cc1
0.279835	O=C(Nc1c(cccc1)C)c2c(ccc(c2)C(=O)N)C
0.279835	O=C(Nc1c(cccc1)C)c2c(ccc(c2)C(=O)N)C
0.279835	O=C(Nc1c(cccc1)C)c2c(ccc(c2)C(=O)N)C
0.279835	O=C(Nc1c(cccc1)C)c2c(ccc(c2)C(=O)N)C
0.279835	O=C(Nc1c(cccc1)C)c2c(ccc(c2)C(=O)N)C
0.279835	O=C(Nc1c(cccc1)C)c2c(ccc(c2)C(=O)N)C
0.279835	O=C(Nc1c(cccc1)C)c2c(ccc(c2)C(=O)N)C
0.279835	O=C(Nc1c(cccc1)C)c2c(ccc(c2)C(=O)N)C
0.279835	O=C(Nc1c(cccc1)C)c2c(ccc(c2)C(=O)N)C
0.279835	O=C(Nc1c(cccc1)C)c2c(ccc(c2)C(=O)N)C
0.27931	O=C(Nc1cc(ccc1)C2=NN=NN2C)c3c(cccc3)CN4CCOCC4
0.279221	Clc1c(ccc(NC(=O)C2CCN(S(=O)(=O)c3cc(c(cc3)C)C)CC2)c1)C(=O)Nc4cnccc4
0.279221	Clc1c(ccc(NC(=O)C2CCN(S(=O)(=O)c3cc(c(cc3)C)C)CC2)c1)C(=O)Nc4cnccc4
0.279221	Clc1c(ccc(NC(=O)C2CCN(S(=O)(=O)c3cc(c(cc3)C)C)CC2)c1)C(=O)Nc4cnccc4
0.279221	Clc1c(ccc(NC(=O)C2CCN(S(=O)(=O)c3cc(c(cc3)C)C)CC2)c1)C(=O)Nc4cnccc4
0.279221	Clc1c(ccc(NC(=O)C2CCN(S(=O)(=O)c3cc(c(cc3)C)C)CC2)c1)C(=O)Nc4cnccc4
0.279221	Clc1c(ccc(NC(=O)C2CCN(S(=O)(=O)c3cc(c(cc3)C)C)CC2)c1)C(=O)Nc4cnccc4
0.279221	Clc1c(ccc(NC(=O)C2CCN(S(=O)(=O)c3cc(c(cc3)C)C)CC2)c1)C(=O)Nc4cnccc4
0.279221	Clc1c(ccc(NC(=O)C2CCN(S(=O)(=O)c3cc(c(cc3)C)C)CC2)c1)C(=O)Nc4cnccc4
0.279221	Clc1c(ccc(NC(=O)C2CCN(S(=O)(=O)c3cc(c(cc3)C)C)CC2)c1)C(=O)Nc4cnccc4
0.279221	Clc1c(ccc(NC(=O)C2CCN(S(=O)(=O)c3cc(c(cc3)C)C)CC2)c1)C(=O)Nc4cnccc4
0.278912	Clc1c(ccc(c1)C(NC(=O)c2nc(ncc2)c3cnccc3)C)C(F)(F)F
0.278912	Clc1c(ccc(c1)C(NC(=O)c2nc(ncc2)c3cnccc3)C)C(F)(F)F
0.278912	Clc1c(ccc(c1)C(NC(=O)c2nc(ncc2)c3cnccc3)C)C(F)(F)F
0.278912	Clc1c(ccc(c1)C(NC(=O)c2nc(ncc2)c3cnccc3)C)C(F)(F)F
0.278912	Clc1c(ccc(c1)C(NC(=O)c2nc(ncc2)c3cnccc3)C)C(F)(F)F
0.278912	Clc1c(ccc(c1)C(NC(=O)c2nc(ncc2)c3cnccc3)C)C(F)(F)F
0.278912	Clc1c(ccc(c1)C(NC(=O)c2nc(ncc2)c3cnccc3)C)C(F)(F)F
0.278912	Clc1c(ccc(c1)C(NC(=O)c2nc(ncc2)c3cnccc3)C)C(F)(F)F
0.278912	Clc1c(ccc(c1)C(NC(=O)c2nc(ncc2)c3cnccc3)C)C(F)(F)F
0.278912	Clc1c(ccc(c1)C(NC(=O)c2nc(ncc2)c3cnccc3)C)C(F)(F)F
0.27881	O=C(NCC(C)C)c1cc(c(NC(=O)C(=O)Nc2cc(ccc2)CC(=O)O)cc1)C
0.27881	O=C(NCC(C)C)c1cc(c(NC(=O)C(=O)Nc2cc(ccc2)CC(=O)O)cc1)C
0.27881	O=C(NCC(C)C)c1cc(c(NC(=O)C(=O)Nc2cc(ccc2)CC(=O)O)cc1)C
0.27881	O=C(NCC(C)C)c1cc(c(NC(=O)C(=O)Nc2cc(ccc2)CC(=O)O)cc1)C
0.27881	O=C(NCC(C)C)c1cc(c(NC(=O)C(=O)Nc2cc(ccc2)CC(=O)O)cc1)C
0.27881	O=C(NCC(C)C)c1cc(c(NC(=O)C(=O)Nc2cc(ccc2)CC(=O)O)cc1)C
0.27881	O=C(NCC(C)C)c1cc(c(NC(=O)C(=O)Nc2cc(ccc2)CC(=O)O)cc1)C
0.27881	O=C(NCC(C)C)c1cc(c(NC(=O)C(=O)Nc2cc(ccc2)CC(=O)O)cc1)C
0.27881	O=C(NCC(C)C)c1cc(c(NC(=O)C(=O)Nc2cc(ccc2)CC(=O)O)cc1)C
0.27881	O=C(NCC(C)C)c1cc(c(NC(=O)C(=O)Nc2cc(ccc2)CC(=O)O)cc1)C
0.277778	Clc1c(ccc(OC(C)C)c1)C(=O)Nc2cc(NC(=O)N(C)C)c(cc2)C
0.277778	Clc1c(ccc(OC(C)C)c1)C(=O)Nc2cc(NC(=O)N(C)C)c(cc2)C
0.277778	Clc1c(ccc(OC(C)C)c1)C(=O)Nc2cc(NC(=O)N(C)C)c(cc2)C
0.277778	Clc1c(ccc(OC(C)C)c1)C(=O)Nc2cc(NC(=O)N(C)C)c(cc2)C
0.277778	Clc1c(ccc(OC(C)C)c1)C(=O)Nc2cc(NC(=O)N(C)C)c(cc2)C
0.277778	Clc1c(ccc(OC(C)C)c1)C(=O)Nc2cc(NC(=O)N(C)C)c(cc2)C
0.277778	Clc1c(ccc(OC(C)C)c1)C(=O)Nc2cc(NC(=O)N(C)C)c(cc2)C
0.277778	Clc1c(ccc(OC(C)C)c1)C(=O)Nc2cc(NC(=O)N(C)C)c(cc2)C
0.277778	Clc1c(ccc(OC(C)C)c1)C(=O)Nc2cc(NC(=O)N(C)C)c(cc2)C
0.277778	Clc1c(ccc(OC(C)C)c1)C(=O)Nc2cc(NC(=O)N(C)C)c(cc2)C
0.277778	Clc1c(F)ccc(S(=O)(=O)Nc2ccc(cc2)C(=O)NCc3cc(NC(=O)c4cnccc4)ccc3)c1
0.277592	S1C(NC(=O)c2ccc(cc2)CCCC)=C(C(=O)NCc3cc(F)c(c4cnccc4)cc3)C=C1
0.277592	S1C(NC(=O)c2ccc(cc2)CCCC)=C(C(=O)NCc3cc(F)c(c4cnccc4)cc3)C=C1
0.277592	S1C(NC(=O)c2ccc(cc2)CCCC)=C(C(=O)NCc3cc(F)c(c4cnccc4)cc3)C=C1
0.277592	S1C(NC(=O)c2ccc(cc2)CCCC)=C(C(=O)NCc3cc(F)c(c4cnccc4)cc3)C=C1
0.277592	S1C(NC(=O)c2ccc(cc2)CCCC)=C(C(=O)NCc3cc(F)c(c4cnccc4)cc3)C=C1
0.277592	S1C(NC(=O)c2ccc(cc2)CCCC)=C(C(=O)NCc3cc(F)c(c4cnccc4)cc3)C=C1
0.277592	S1C(NC(=O)c2ccc(cc2)CCCC)=C(C(=O)NCc3cc(F)c(c4cnccc4)cc3)C=C1
0.277592	S1C(NC(=O)c2ccc(cc2)CCCC)=C(C(=O)NCc3cc(F)c(c4cnccc4)cc3)C=C1
0.277592	S1C(NC(=O)c2ccc(cc2)CCCC)=C(C(=O)NCc3cc(F)c(c4cnccc4)cc3)C=C1
0.277592	S1C(NC(=O)c2ccc(cc2)CCCC)=C(C(=O)NCc3cc(F)c(c4cnccc4)cc3)C=C1
0.277344	O=C(N)c1ccc(OCCC(=O)Nc2cc(c3ccccc3)c(cc2)C)cc1
0.277344	O=C(N)c1ccc(OCCC(=O)Nc2cc(c3ccccc3)c(cc2)C)cc1
0.277344	O=C(N)c1ccc(OCCC(=O)Nc2cc(c3ccccc3)c(cc2)C)cc1
0.277344	O=C(N)c1ccc(OCCC(=O)Nc2cc(c3ccccc3)c(cc2)C)cc1
0.277344	O=C(N)c1ccc(OCCC(=O)Nc2cc(c3ccccc3)c(cc2)C)cc1
0.277344	O=C(N)c1ccc(OCCC(=O)Nc2cc(c3ccccc3)c(cc2)C)cc1
0.277344	O=C(N)c1ccc(OCCC(=O)Nc2cc(c3ccccc3)c(cc2)C)cc1
0.277344	O=C(N)c1ccc(OCCC(=O)Nc2cc(c3ccccc3)c(cc2)C)cc1
0.277344	O=C(N)c1ccc(OCCC(=O)Nc2cc(c3ccccc3)c(cc2)C)cc1
0.277344	O=C(N)c1ccc(OCCC(=O)Nc2cc(c3ccccc3)c(cc2)C)cc1
0.276995	O=C(Nc1cc(ccc1)CN)c2ccncc2
0.276995	O=C(Nc1cc(ccc1)CN)c2ccncc2
0.276995	O=C(Nc1cc(ccc1)CN)c2ccncc2
0.276995	O=C(Nc1cc(ccc1)CN)c2ccncc2
0.276995	O=C(Nc1cc(ccc1)CN)c2ccncc2
0.276995	O=C(Nc1cc(ccc1)CN)c2ccncc2
0.276995	O=C(Nc1cc(ccc1)CN)c2ccncc2
0.276995	O=C(Nc1cc(ccc1)CN)c2ccncc2
0.276995	O=C(Nc1cc(ccc1)CN)c2ccncc2
0.276995	O=C(Nc1cc(ccc1)CN)c2ccncc2
0.276995	O=C(Nc1cc(ccc1)CN)c2ccncc2
0.27686	O=C(Nc1cc(NCc2cc(ccc2)COC)c(cc1)C)CC
0.27686	O=C(Nc1cc(NCc2cc(ccc2)COC)c(cc1)C)CC
0.27686	O=C(Nc1cc(NCc2cc(ccc2)COC)c(cc1)C)CC
0.27686	O=C(Nc1cc(NCc2cc(ccc2)COC)c(cc1)C)CC
0.27686	O=C(Nc1cc(NCc2cc(ccc2)COC)c(cc1)C)CC
0.27686	O=C(Nc1cc(NCc2cc(ccc2)COC)c(cc1)C)CC
0.27686	O=C(Nc1cc(NCc2cc(ccc2)COC)c(cc1)C)CC
0.27686	O=C(Nc1cc(NCc2cc(ccc2)COC)c(cc1)C)CC
0.27686	O=C(Nc1cc(NCc2cc(ccc2)COC)c(cc1)C)CC
0.27686	O=C(Nc1cc(NCc2cc(ccc2)COC)c(cc1)C)CC
0.276667	S1C(=NC(c2ccc(NC(=O)CC(C)C)cc2)=C1)NC(=O)c3cc([N+]([O-])=O)c(cc3)CC
0.276667	S1C(=NC(c2ccc(NC(=O)CC(C)C)cc2)=C1)NC(=O)c3cc([N+]([O-])=O)c(cc3)CC
0.276667	S1C(=NC(c2ccc(NC(=O)CC(C)C)cc2)=C1)NC(=O)c3cc([N+]([O-])=O)c(cc3)CC
0.276667	S1C(=NC(c2ccc(NC(=O)CC(C)C)cc2)=C1)NC(=O)c3cc([N+]([O-])=O)c(cc3)CC
0.276515	O=C(Nc1c(cc(C#C)cc1)C)c2ncc(c3cc(OC)ccc3)cn2
0.276515	O=C(Nc1c(cc(C#C)cc1)C)c2ncc(c3cc(OC)ccc3)cn2
0.276515	O=C(Nc1c(cc(C#C)cc1)C)c2ncc(c3cc(OC)ccc3)cn2
0.276515	O=C(Nc1c(cc(C#C)cc1)C)c2ncc(c3cc(OC)ccc3)cn2
0.276515	O=C(Nc1c(cc(C#C)cc1)C)c2ncc(c3cc(OC)ccc3)cn2
0.276515	O=C(Nc1c(cc(C#C)cc1)C)c2ncc(c3cc(OC)ccc3)cn2
0.276515	O=C(Nc1c(cc(C#C)cc1)C)c2ncc(c3cc(OC)ccc3)cn2
0.276515	O=C(Nc1c(cc(C#C)cc1)C)c2ncc(c3cc(OC)ccc3)cn2
0.276515	O=C(Nc1c(cc(C#C)cc1)C)c2ncc(c3cc(OC)ccc3)cn2
0.276515	O=C(Nc1c(cc(C#C)cc1)C)c2ncc(c3cc(OC)ccc3)cn2
0.276515	O=C(Nc1c(ccc(c1)C)C(=O)N)c2cnc(cc2)CN(C)C
0.276515	O=C(Nc1c(ccc(c1)C)C(=O)N)c2cnc(cc2)CN(C)C
0.276515	O=C(Nc1c(ccc(c1)C)C(=O)N)c2cnc(cc2)CN(C)C
0.276515	O=C(Nc1c(ccc(c1)C)C(=O)N)c2cnc(cc2)CN(C)C
0.276515	O=C(Nc1c(ccc(c1)C)C(=O)N)c2cnc(cc2)CN(C)C
0.276515	O=C(Nc1c(ccc(c1)C)C(=O)N)c2cnc(cc2)CN(C)C
0.276515	O=C(Nc1c(ccc(c1)C)C(=O)N)c2cnc(cc2)CN(C)C
0.276515	O=C(Nc1c(ccc(c1)C)C(=O)N)c2cnc(cc2)CN(C)C
0.276515	O=C(Nc1c(ccc(c1)C)C(=O)N)c2cnc(cc2)CN(C)C
0.276515	O=C(Nc1c(ccc(c1)C)C(=O)N)c2cnc(cc2)CN(C)C
0.276515	Brc1c(cc(NC(=O)c2cc(NC(=O)c3ccc(Br)cc3)ccc2)c(c1)C)C(=O)OC
0.276515	Brc1c(cc(NC(=O)c2cc(NC(=O)c3ccc(Br)cc3)ccc2)c(c1)C)C(=O)OC
0.276515	Brc1c(cc(NC(=O)c2cc(NC(=O)c3ccc(Br)cc3)ccc2)c(c1)C)C(=O)OC
0.276515	Brc1c(cc(NC(=O)c2cc(NC(=O)c3ccc(Br)cc3)ccc2)c(c1)C)C(=O)OC
0.276515	Brc1c(cc(NC(=O)c2cc(NC(=O)c3ccc(Br)cc3)ccc2)c(c1)C)C(=O)OC
0.276515	Brc1c(cc(NC(=O)c2cc(NC(=O)c3ccc(Br)cc3)ccc2)c(c1)C)C(=O)OC
0.276515	Brc1c(cc(NC(=O)c2cc(NC(=O)c3ccc(Br)cc3)ccc2)c(c1)C)C(=O)OC
0.276515	Brc1c(cc(NC(=O)c2cc(NC(=O)c3ccc(Br)cc3)ccc2)c(c1)C)C(=O)OC
0.276515	Brc1c(cc(NC(=O)c2cc(NC(=O)c3ccc(Br)cc3)ccc2)c(c1)C)C(=O)OC
0.276515	Brc1c(cc(NC(=O)c2cc(NC(=O)c3ccc(Br)cc3)ccc2)c(c1)C)C(=O)OC
0.276364	Fc1c(cc(NC(=O)c2c(cccc2)CN3CCOCC3)cc1)C(F)F
0.276364	Fc1c(cc(NC(=O)c2c(cccc2)CN3CCOCC3)cc1)C(F)F
0.276364	Fc1c(cc(NC(=O)c2c(cccc2)CN3CCOCC3)cc1)C(F)F
0.276364	Fc1c(cc(NC(=O)c2c(cccc2)CN3CCOCC3)cc1)C(F)F
0.276364	Fc1c(cc(NC(=O)c2c(cccc2)CN3CCOCC3)cc1)C(F)F
0.276364	Fc1c(cc(NC(=O)c2c(cccc2)CN3CCOCC3)cc1)C(F)F
0.276364	Fc1c(cc(NC(=O)c2c(cccc2)CN3CCOCC3)cc1)C(F)F
0.276364	Fc1c(cc(NC(=O)c2c(cccc2)CN3CCOCC3)cc1)C(F)F
0.276364	Fc1c(cc(NC(=O)c2c(cccc2)CN3CCOCC3)cc1)C(F)F
0.276364	Fc1c(cc(NC(=O)c2c(cccc2)CN3CCOCC3)cc1)C(F)F
0.276364	S1C(=NC(c2ccc(NC(=O)CC(C)C)cc2)=C1)NC(=O)c3cc(NC(=O)OCC)ccc3
0.276364	S1C(=NC(c2ccc(NC(=O)CC(C)C)cc2)=C1)NC(=O)c3cc(NC(=O)OCC)ccc3
0.276364	S1C(=NC(c2ccc(NC(=O)CC(C)C)cc2)=C1)NC(=O)c3cc(NC(=O)OCC)ccc3
0.276364	S1C(=NC(c2ccc(NC(=O)CC(C)C)cc2)=C1)NC(=O)c3cc(NC(=O)OCC)ccc3
0.276364	S1C(=NC(c2ccc(NC(=O)CC(C)C)cc2)=C1)NC(=O)c3cc(NC(=O)OCC)ccc3
0.276364	S1C(=NC(c2ccc(NC(=O)CC(C)C)cc2)=C1)NC(=O)c3cc(NC(=O)OCC)ccc3
0.276364	S1C(=NC(c2ccc(NC(=O)CC(C)C)cc2)=C1)NC(=O)c3cc(NC(=O)OCC)ccc3
0.276364	S1C(=NC(c2ccc(NC(=O)CC(C)C)cc2)=C1)NC(=O)c3cc(NC(=O)OCC)ccc3
0.276364	S1C(=NC(c2ccc(NC(=O)CC(C)C)cc2)=C1)NC(=O)c3cc(NC(=O)OCC)ccc3
0.276364	S1C(=NC(c2ccc(NC(=O)CC(C)C)cc2)=C1)NC(=O)c3cc(NC(=O)OCC)ccc3
0.276316	O=C(N(C)C)Nc1c(ccc(NC(=O)c2ccc(N3NC(=CC3=O)CC(=O)OC)cc2)c1)C
0.276316	O=C(N(C)C)Nc1c(ccc(NC(=O)c2ccc(N3NC(=CC3=O)CC(=O)OC)cc2)c1)C
0.276316	O=C(N(C)C)Nc1c(ccc(NC(=O)c2ccc(N3NC(=CC3=O)CC(=O)OC)cc2)c1)C
0.276316	O=C(N(C)C)Nc1c(ccc(NC(=O)c2ccc(N3NC(=CC3=O)CC(=O)OC)cc2)c1)C
0.276316	O=C(N(C)C)Nc1c(ccc(NC(=O)c2ccc(N3NC(=CC3=O)CC(=O)OC)cc2)c1)C
0.276265	O=C(OCC)Nc1cc(ccc1)C(=O)NC2=NC(=NN2)c3ccc(C#N)cc3
0.276265	O=C(OCC)Nc1cc(ccc1)C(=O)NC2=NC(=NN2)c3ccc(C#N)cc3
0.276265	O=C(OCC)Nc1cc(ccc1)C(=O)NC2=NC(=NN2)c3ccc(C#N)cc3
0.276265	O=C(OCC)Nc1cc(ccc1)C(=O)NC2=NC(=NN2)c3ccc(C#N)cc3
0.276265	O=C(OCC)Nc1cc(ccc1)C(=O)NC2=NC(=NN2)c3ccc(C#N)cc3
0.276265	O=C(OCC)Nc1cc(ccc1)C(=O)NC2=NC(=NN2)c3ccc(C#N)cc3
0.276119	O=C(Nc1c(cc(cc1)C(=O)N2CCCC2)C)Nc3cc(ccc3)CC(=O)O
0.276119	O=C(Nc1c(cc(cc1)C(=O)N2CCCC2)C)Nc3cc(ccc3)CC(=O)O
0.276119	O=C(Nc1c(cc(cc1)C(=O)N2CCCC2)C)Nc3cc(ccc3)CC(=O)O
0.276119	O=C(Nc1c(cc(cc1)C(=O)N2CCCC2)C)Nc3cc(ccc3)CC(=O)O
0.276119	O=C(Nc1c(cc(cc1)C(=O)N2CCCC2)C)Nc3cc(ccc3)CC(=O)O
0.276119	O=C(Nc1c(cc(cc1)C(=O)N2CCCC2)C)Nc3cc(ccc3)CC(=O)O
0.276119	O=C(Nc1c(cc(cc1)C(=O)N2CCCC2)C)Nc3cc(ccc3)CC(=O)O
0.276119	O=C(Nc1c(cc(cc1)C(=O)N2CCCC2)C)Nc3cc(ccc3)CC(=O)O
0.276119	O=C(Nc1c(cc(cc1)C(=O)N2CCCC2)C)Nc3cc(ccc3)CC(=O)O
0.276119	O=C(Nc1c(cc(cc1)C(=O)N2CCCC2)C)Nc3cc(ccc3)CC(=O)O
0.276094	BrC=1N2C(=NC1)C=CC(C(=O)Nc3cc(c4ccccc4)c(cc3)C)=C2
0.276094	BrC=1N2C(=NC1)C=CC(C(=O)Nc3cc(c4ccccc4)c(cc3)C)=C2
0.276094	BrC=1N2C(=NC1)C=CC(C(=O)Nc3cc(c4ccccc4)c(cc3)C)=C2
0.276094	BrC=1N2C(=NC1)C=CC(C(=O)Nc3cc(c4ccccc4)c(cc3)C)=C2
0.276094	BrC=1N2C(=NC1)C=CC(C(=O)Nc3cc(c4ccccc4)c(cc3)C)=C2
0.276094	BrC=1N2C(=NC1)C=CC(C(=O)Nc3cc(c4ccccc4)c(cc3)C)=C2
0.276094	BrC=1N2C(=NC1)C=CC(C(=O)Nc3cc(c4ccccc4)c(cc3)C)=C2
0.276094	BrC=1N2C(=NC1)C=CC(C(=O)Nc3cc(c4ccccc4)c(cc3)C)=C2
0.276094	BrC=1N2C(=NC1)C=CC(C(=O)Nc3cc(c4ccccc4)c(cc3)C)=C2
0.276094	BrC=1N2C(=NC1)C=CC(C(=O)Nc3cc(c4ccccc4)c(cc3)C)=C2
0.275986	S1C(c2ccc(F)cc2)=CC=C1C=CC(=O)NCc3cc(NC(=O)c4cnccc4)ccc3
0.275862	[O-][N+](=O)c1c(ccc(c1)C(=O)Nc2c(cccc2)C)CC
0.275862	[O-][N+](=O)c1c(ccc(c1)C(=O)Nc2c(cccc2)C)CC
0.275862	[O-][N+](=O)c1c(ccc(c1)C(=O)Nc2c(cccc2)C)CC
0.275862	[O-][N+](=O)c1c(ccc(c1)C(=O)Nc2c(cccc2)C)CC
0.275862	[O-][N+](=O)c1c(ccc(c1)C(=O)Nc2c(cccc2)C)CC
0.275862	[O-][N+](=O)c1c(ccc(c1)C(=O)Nc2c(cccc2)C)CC
0.275862	[O-][N+](=O)c1c(ccc(c1)C(=O)Nc2c(cccc2)C)CC
0.275862	[O-][N+](=O)c1c(ccc(c1)C(=O)Nc2c(cccc2)C)CC
0.275362	FC(F)(F)c1cc(ccc1)C(=O)Nc2cc(c3ncc(cc3)C(=O)NC4CCNCC4)ccc2
0.275362	FC(F)(F)c1cc(ccc1)C(=O)Nc2cc(c3ncc(cc3)C(=O)NC4CCNCC4)ccc2
0.275261	S1C(c2ccc(OC(F)F)cc2)=CC=C1C(=O)Nc3c(cc(Oc4ncccc4)cc3)C
0.275261	S1C(c2ccc(OC(F)F)cc2)=CC=C1C(=O)Nc3c(cc(Oc4ncccc4)cc3)C
0.275261	S1C(c2ccc(OC(F)F)cc2)=CC=C1C(=O)Nc3c(cc(Oc4ncccc4)cc3)C
0.275261	S1C(c2ccc(OC(F)F)cc2)=CC=C1C(=O)Nc3c(cc(Oc4ncccc4)cc3)C
0.275261	S1C(c2ccc(OC(F)F)cc2)=CC=C1C(=O)Nc3c(cc(Oc4ncccc4)cc3)C
0.275261	S1C(c2ccc(OC(F)F)cc2)=CC=C1C(=O)Nc3c(cc(Oc4ncccc4)cc3)C
0.275261	S1C(c2ccc(OC(F)F)cc2)=CC=C1C(=O)Nc3c(cc(Oc4ncccc4)cc3)C
0.275261	S1C(c2ccc(OC(F)F)cc2)=CC=C1C(=O)Nc3c(cc(Oc4ncccc4)cc3)C
0.275	Clc1ccc(cc1)CNc2c(ccc(NC(=O)OC(C)(C)C)c2)C
0.275	Clc1ccc(cc1)CNc2c(ccc(NC(=O)OC(C)(C)C)c2)C
0.275	Clc1ccc(cc1)CNc2c(ccc(NC(=O)OC(C)(C)C)c2)C
0.275	Clc1ccc(cc1)CNc2c(ccc(NC(=O)OC(C)(C)C)c2)C
0.275	Clc1ccc(cc1)CNc2c(ccc(NC(=O)OC(C)(C)C)c2)C
0.275	Clc1ccc(cc1)CNc2c(ccc(NC(=O)OC(C)(C)C)c2)C
0.275	Clc1ccc(cc1)CNc2c(ccc(NC(=O)OC(C)(C)C)c2)C
0.275	Clc1ccc(cc1)CNc2c(ccc(NC(=O)OC(C)(C)C)c2)C
0.275	Clc1ccc(cc1)CNc2c(ccc(NC(=O)OC(C)(C)C)c2)C
0.275	Clc1ccc(cc1)CNc2c(ccc(NC(=O)OC(C)(C)C)c2)C
0.275	Brc1cc(ccc1)C(=O)Nc2cc(ccc2)C(=O)NCc3cc(NC(=O)c4cnccc4)ccc3
0.275	Brc1cc(ccc1)C(=O)Nc2cc(ccc2)C(=O)NCc3cc(NC(=O)c4cnccc4)ccc3
0.275	Brc1cc(ccc1)C(=O)Nc2cc(ccc2)C(=O)NCc3cc(NC(=O)c4cnccc4)ccc3
0.275	Brc1cc(ccc1)C(=O)Nc2cc(ccc2)C(=O)NCc3cc(NC(=O)c4cnccc4)ccc3
0.275	Brc1cc(ccc1)C(=O)Nc2cc(ccc2)C(=O)NCc3cc(NC(=O)c4cnccc4)ccc3
0.275	Brc1cc(ccc1)C(=O)Nc2cc(ccc2)C(=O)NCc3cc(NC(=O)c4cnccc4)ccc3
0.275	Brc1cc(ccc1)C(=O)Nc2cc(ccc2)C(=O)NCc3cc(NC(=O)c4cnccc4)ccc3
0.275	Brc1cc(ccc1)C(=O)Nc2cc(ccc2)C(=O)NCc3cc(NC(=O)c4cnccc4)ccc3
0.275	Brc1cc(ccc1)C(=O)Nc2cc(ccc2)C(=O)NCc3cc(NC(=O)c4cnccc4)ccc3
0.275	O=C(Nc1cc(NCc2ccc(cc2)C(C)(C)C)c(cc1)C)CC
0.275	O=C(Nc1cc(NCc2ccc(cc2)C(C)(C)C)c(cc1)C)CC
0.275	O=C(Nc1cc(NCc2ccc(cc2)C(C)(C)C)c(cc1)C)CC
0.275	O=C(Nc1cc(NCc2ccc(cc2)C(C)(C)C)c(cc1)C)CC
0.275	O=C(Nc1cc(NCc2ccc(cc2)C(C)(C)C)c(cc1)C)CC
0.275	O=C(Nc1cc(NCc2ccc(cc2)C(C)(C)C)c(cc1)C)CC
0.275	O=C(Nc1cc(NCc2ccc(cc2)C(C)(C)C)c(cc1)C)CC
0.275	O=C(Nc1cc(NCc2ccc(cc2)C(C)(C)C)c(cc1)C)CC
0.275	O=C(Nc1cc(NCc2ccc(cc2)C(C)(C)C)c(cc1)C)CC
0.275	O=C(Nc1cc(NCc2ccc(cc2)C(C)(C)C)c(cc1)C)CC
0.275	Brc1cc(ccc1)C(=O)Nc2cc(ccc2)C(=O)NCc3cc(NC(=O)c4cnccc4)ccc3
0.274725	Ic1c(ccc(NC(=O)C=2C=NN(c3ncccc3)C2)c1)C
0.27459	Ic1c(cccc1)C(=O)Nc2c(ccc(N)c2)C
0.27459	Ic1c(cccc1)C(=O)Nc2c(ccc(N)c2)C
0.27459	Ic1c(cccc1)C(=O)Nc2c(ccc(N)c2)C
0.27459	Ic1c(cccc1)C(=O)Nc2c(ccc(N)c2)C
0.27459	Ic1c(cccc1)C(=O)Nc2c(ccc(N)c2)C
0.27459	Ic1c(cccc1)C(=O)Nc2c(ccc(N)c2)C
0.27459	Ic1c(cccc1)C(=O)Nc2c(ccc(N)c2)C
0.27459	Ic1c(cccc1)C(=O)Nc2c(ccc(N)c2)C
0.27459	Ic1c(cccc1)C(=O)Nc2c(ccc(N)c2)C
0.27459	Ic1c(cccc1)C(=O)Nc2c(ccc(N)c2)C
0.274576	O=C1N(c2cc(c(cc2)C(=O)Nc3c(ccc(NC(=O)CC)c3)C)C)C(=O)c4c1cccc4
0.274576	O=C1N(c2cc(c(cc2)C(=O)Nc3c(ccc(NC(=O)CC)c3)C)C)C(=O)c4c1cccc4
0.274576	O=C1N(c2cc(c(cc2)C(=O)Nc3c(ccc(NC(=O)CC)c3)C)C)C(=O)c4c1cccc4
0.274576	O=C1N(c2cc(c(cc2)C(=O)Nc3c(ccc(NC(=O)CC)c3)C)C)C(=O)c4c1cccc4
0.274576	O=C1N(c2cc(c(cc2)C(=O)Nc3c(ccc(NC(=O)CC)c3)C)C)C(=O)c4c1cccc4
0.274576	O=C1N(c2cc(c(cc2)C(=O)Nc3c(ccc(NC(=O)CC)c3)C)C)C(=O)c4c1cccc4
0.274576	O=C1N(c2cc(c(cc2)C(=O)Nc3c(ccc(NC(=O)CC)c3)C)C)C(=O)c4c1cccc4
0.274576	O=C1N(c2cc(c(cc2)C(=O)Nc3c(ccc(NC(=O)CC)c3)C)C)C(=O)c4c1cccc4
0.274576	O=C1N(c2cc(c(cc2)C(=O)Nc3c(ccc(NC(=O)CC)c3)C)C)C(=O)c4c1cccc4
0.274576	O=C1N(c2cc(c(cc2)C(=O)Nc3c(ccc(NC(=O)CC)c3)C)C)C(=O)c4c1cccc4
0.27451	O=C(Nc1cc(OCc2ccc(cc2)C)ccc1)c3cnc(cc3)CN(C)C
0.27451	O=C(Nc1cc(OCc2ccc(cc2)C)ccc1)c3cnc(cc3)CN(C)C
0.27451	O=C(Nc1cc(OCc2ccc(cc2)C)ccc1)c3cnc(cc3)CN(C)C
0.27451	O=C(Nc1cc(OCc2ccc(cc2)C)ccc1)c3cnc(cc3)CN(C)C
0.27451	O=C(Nc1cc(OCc2ccc(cc2)C)ccc1)c3cnc(cc3)CN(C)C
0.27451	O=C(Nc1cc(OCc2ccc(cc2)C)ccc1)c3cnc(cc3)CN(C)C
0.27451	O=C(Nc1cc(OCc2ccc(cc2)C)ccc1)c3cnc(cc3)CN(C)C
0.27451	O=C(Nc1cc(OCc2ccc(cc2)C)ccc1)c3cnc(cc3)CN(C)C
0.27451	O=C(Nc1cc(OCc2ccc(cc2)C)ccc1)c3cnc(cc3)CN(C)C
0.274436	Brc1c(cc(OC)cc1)C(=O)Nc2cc(c3ccccc3)c(cc2)C
0.274436	Brc1c(cc(OC)cc1)C(=O)Nc2cc(c3ccccc3)c(cc2)C
0.274436	Brc1c(cc(OC)cc1)C(=O)Nc2cc(c3ccccc3)c(cc2)C
0.274436	Brc1c(cc(OC)cc1)C(=O)Nc2cc(c3ccccc3)c(cc2)C
0.274436	Brc1c(cc(OC)cc1)C(=O)Nc2cc(c3ccccc3)c(cc2)C
0.274436	Brc1c(cc(OC)cc1)C(=O)Nc2cc(c3ccccc3)c(cc2)C
0.274436	Brc1c(cc(OC)cc1)C(=O)Nc2cc(c3ccccc3)c(cc2)C
0.274436	Brc1c(cc(OC)cc1)C(=O)Nc2cc(c3ccccc3)c(cc2)C
0.274436	Brc1c(cc(OC)cc1)C(=O)Nc2cc(c3ccccc3)c(cc2)C
0.274436	Brc1c(cc(OC)cc1)C(=O)Nc2cc(c3ccccc3)c(cc2)C
0.274306	O=C(Nc1cc(ccc1)CNC(=O)c2ccc(c3c4ncccc4ccc3)cc2)c5cnccc5
0.274306	O=C(Nc1cc(ccc1)CNC(=O)c2ccc(c3c4ncccc4ccc3)cc2)c5cnccc5
0.274306	O=C(Nc1cc(ccc1)CNC(=O)c2ccc(c3c4ncccc4ccc3)cc2)c5cnccc5
0.274306	O=C(Nc1cc(ccc1)CNC(=O)c2ccc(c3c4ncccc4ccc3)cc2)c5cnccc5
0.274306	O=C(Nc1cc(ccc1)CNC(=O)c2ccc(c3c4ncccc4ccc3)cc2)c5cnccc5
0.274306	O=C(Nc1cc(ccc1)CNC(=O)c2ccc(c3c4ncccc4ccc3)cc2)c5cnccc5
0.274306	O=C(Nc1cc(ccc1)CNC(=O)c2ccc(c3c4ncccc4ccc3)cc2)c5cnccc5
0.274306	O=C(Nc1cc(ccc1)CNC(=O)c2ccc(c3c4ncccc4ccc3)cc2)c5cnccc5
0.274306	O=C(Nc1cc(ccc1)CNC(=O)c2ccc(c3c4ncccc4ccc3)cc2)c5cnccc5
0.274306	O=C(Nc1cc(ccc1)CNC(=O)c2ccc(c3c4ncccc4ccc3)cc2)c5cnccc5
0.274131	FC(F)(F)c1c(NCc2ccc(cc2)C(C)(C)C)ccc(NC(=O)c3ccccc3)c1
0.274131	FC(F)(F)c1c(NCc2ccc(cc2)C(C)(C)C)ccc(NC(=O)c3ccccc3)c1
0.274131	FC(F)(F)c1c(NCc2ccc(cc2)C(C)(C)C)ccc(NC(=O)c3ccccc3)c1
0.274131	FC(F)(F)c1c(NCc2ccc(cc2)C(C)(C)C)ccc(NC(=O)c3ccccc3)c1
0.274131	FC(F)(F)c1c(NCc2ccc(cc2)C(C)(C)C)ccc(NC(=O)c3ccccc3)c1
0.274131	FC(F)(F)c1c(NCc2ccc(cc2)C(C)(C)C)ccc(NC(=O)c3ccccc3)c1
0.274131	FC(F)(F)c1c(NCc2ccc(cc2)C(C)(C)C)ccc(NC(=O)c3ccccc3)c1
0.274131	FC(F)(F)c1c(NCc2ccc(cc2)C(C)(C)C)ccc(NC(=O)c3ccccc3)c1
0.274131	FC(F)(F)c1c(NCc2ccc(cc2)C(C)(C)C)ccc(NC(=O)c3ccccc3)c1
0.274131	FC(F)(F)c1c(NCc2ccc(cc2)C(C)(C)C)ccc(NC(=O)c3ccccc3)c1
0.274074	O=C(Nc1cc(ccc1)CNC(=O)c2ccc(NCC3=NC=CN3C)cc2)c4cnccc4
0.274074	O=C(Nc1cc(ccc1)CNC(=O)c2ccc(NCC3=NC=CN3C)cc2)c4cnccc4
0.274074	O=C(Nc1cc(ccc1)CNC(=O)c2ccc(NCC3=NC=CN3C)cc2)c4cnccc4
0.274074	O=C(Nc1cc(ccc1)CNC(=O)c2ccc(NCC3=NC=CN3C)cc2)c4cnccc4
0.274074	O=C(Nc1cc(ccc1)CNC(=O)c2ccc(NCC3=NC=CN3C)cc2)c4cnccc4
0.274074	O=C(Nc1cc(ccc1)CNC(=O)c2ccc(NCC3=NC=CN3C)cc2)c4cnccc4
0.274074	O=C(Nc1cc(ccc1)CNC(=O)c2ccc(NCC3=NC=CN3C)cc2)c4cnccc4
0.274074	O=C(Nc1cc(ccc1)CNC(=O)c2ccc(NCC3=NC=CN3C)cc2)c4cnccc4
0.274074	O=C(Nc1cc(ccc1)CNC(=O)c2ccc(NCC3=NC=CN3C)cc2)c4cnccc4
0.274021	O=C(Nc1cc(NC(=O)C2=NN(C(=O)C=C2)CC)c(cc1)C)NCC
0.274021	O=C(Nc1cc(NC(=O)C2=NN(C(=O)C=C2)CC)c(cc1)C)NCC
0.274021	O=C(Nc1cc(NC(=O)C2=NN(C(=O)C=C2)CC)c(cc1)C)NCC
0.274021	O=C(Nc1cc(NC(=O)C2=NN(C(=O)C=C2)CC)c(cc1)C)NCC
0.274021	O=C(Nc1cc(NC(=O)C2=NN(C(=O)C=C2)CC)c(cc1)C)NCC
0.274021	O=C(Nc1cc(NC(=O)C2=NN(C(=O)C=C2)CC)c(cc1)C)NCC
0.274021	O=C(Nc1cc(NC(=O)C2=NN(C(=O)C=C2)CC)c(cc1)C)NCC
0.274021	O=C(Nc1cc(NC(=O)C2=NN(C(=O)C=C2)CC)c(cc1)C)NCC
0.274021	O=C(Nc1cc(NC(=O)C2=NN(C(=O)C=C2)CC)c(cc1)C)NCC
0.273684	O=C(NCC=1OC(=NC1C)C(C)C)c2cc(Nc3nc(ccn3)C)ccc2
0.273684	O=C(NCC=1OC(=NC1C)C(C)C)c2cc(Nc3nc(ccn3)C)ccc2
0.273684	O=C(NCC=1OC(=NC1C)C(C)C)c2cc(Nc3nc(ccn3)C)ccc2
0.273684	O=C(NCC=1OC(=NC1C)C(C)C)c2cc(Nc3nc(ccn3)C)ccc2
0.273684	O=C(NCC=1OC(=NC1C)C(C)C)c2cc(Nc3nc(ccn3)C)ccc2
0.273684	O=C(NCC=1OC(=NC1C)C(C)C)c2cc(Nc3nc(ccn3)C)ccc2
0.273684	O=C(NCC=1OC(=NC1C)C(C)C)c2cc(Nc3nc(ccn3)C)ccc2
0.273684	O=C(NCC=1OC(=NC1C)C(C)C)c2cc(Nc3nc(ccn3)C)ccc2
0.273684	O=C(NCC=1OC(=NC1C)C(C)C)c2cc(Nc3nc(ccn3)C)ccc2
0.273684	O=C(NCC=1OC(=NC1C)C(C)C)c2cc(Nc3nc(ccn3)C)ccc2
0.273649	S1C(=NC=2SC(C(=O)Nc3cc(c(cc3)C)C)=CC12)Nc4c(cccc4)C
0.273649	S1C(=NC=2SC(C(=O)Nc3cc(c(cc3)C)C)=CC12)Nc4c(cccc4)C
0.273649	S1C(=NC=2SC(C(=O)Nc3cc(c(cc3)C)C)=CC12)Nc4c(cccc4)C
0.273649	S1C(=NC=2SC(C(=O)Nc3cc(c(cc3)C)C)=CC12)Nc4c(cccc4)C
0.273649	S1C(=NC=2SC(C(=O)Nc3cc(c(cc3)C)C)=CC12)Nc4c(cccc4)C
0.273649	S1C(=NC=2SC(C(=O)Nc3cc(c(cc3)C)C)=CC12)Nc4c(cccc4)C
0.273649	S1C(=NC=2SC(C(=O)Nc3cc(c(cc3)C)C)=CC12)Nc4c(cccc4)C
0.273649	S1C(=NC=2SC(C(=O)Nc3cc(c(cc3)C)C)=CC12)Nc4c(cccc4)C
0.273649	S1C(=NC=2SC(C(=O)Nc3cc(c(cc3)C)C)=CC12)Nc4c(cccc4)C
0.273649	S1C(=NC=2SC(C(=O)Nc3cc(c(cc3)C)C)=CC12)Nc4c(cccc4)C
0.273649	O=C(Nc1c(cc(Oc2ncccc2)cc1)C)c3cc(ccc3)C4=CCOCC4
0.273649	O=C(Nc1c(cc(Oc2ncccc2)cc1)C)c3cc(ccc3)C4=CCOCC4
0.273649	O=C(Nc1c(cc(Oc2ncccc2)cc1)C)c3cc(ccc3)C4=CCOCC4
0.273649	O=C(Nc1c(cc(Oc2ncccc2)cc1)C)c3cc(ccc3)C4=CCOCC4
0.273649	O=C(Nc1c(cc(Oc2ncccc2)cc1)C)c3cc(ccc3)C4=CCOCC4
0.273649	O=C(Nc1c(cc(Oc2ncccc2)cc1)C)c3cc(ccc3)C4=CCOCC4
0.273649	O=C(Nc1c(cc(Oc2ncccc2)cc1)C)c3cc(ccc3)C4=CCOCC4
0.273649	O=C(Nc1c(cc(Oc2ncccc2)cc1)C)c3cc(ccc3)C4=CCOCC4
0.273649	O=C(Nc1c(cc(Oc2ncccc2)cc1)C)c3cc(ccc3)C4=CCOCC4
0.273649	O=C(Nc1c(cc(Oc2ncccc2)cc1)C)c3cc(ccc3)C4=CCOCC4
0.273408	S(=O)(=O)(c1cc(ccc1)C(=O)Nc2c(cc(NC(=O)C(=O)N)cc2)C)C
0.273408	S(=O)(=O)(c1cc(ccc1)C(=O)Nc2c(cc(NC(=O)C(=O)N)cc2)C)C
0.273408	S(=O)(=O)(c1cc(ccc1)C(=O)Nc2c(cc(NC(=O)C(=O)N)cc2)C)C
0.273408	S(=O)(=O)(c1cc(ccc1)C(=O)Nc2c(cc(NC(=O)C(=O)N)cc2)C)C
0.273408	S(=O)(=O)(c1cc(ccc1)C(=O)Nc2c(cc(NC(=O)C(=O)N)cc2)C)C
0.273408	S(=O)(=O)(c1cc(ccc1)C(=O)Nc2c(cc(NC(=O)C(=O)N)cc2)C)C
0.273408	S(=O)(=O)(c1cc(ccc1)C(=O)Nc2c(cc(NC(=O)C(=O)N)cc2)C)C
0.273408	S(=O)(=O)(c1cc(ccc1)C(=O)Nc2c(cc(NC(=O)C(=O)N)cc2)C)C
0.273408	S(=O)(=O)(c1cc(ccc1)C(=O)Nc2c(cc(NC(=O)C(=O)N)cc2)C)C
0.273408	S(=O)(=O)(c1cc(ccc1)C(=O)Nc2c(cc(NC(=O)C(=O)N)cc2)C)C
0.273408	O=C(NC=1NN=C(c2ccncc2)C1)c3cc(OCc4cc(ccc4)C)ccc3
0.273408	O=C(NC=1NN=C(c2ccncc2)C1)c3cc(OCc4cc(ccc4)C)ccc3
0.273408	O=C(NC=1NN=C(c2ccncc2)C1)c3cc(OCc4cc(ccc4)C)ccc3
0.273408	O=C(NC=1NN=C(c2ccncc2)C1)c3cc(OCc4cc(ccc4)C)ccc3
0.273408	O=C(NC=1NN=C(c2ccncc2)C1)c3cc(OCc4cc(ccc4)C)ccc3
0.273408	O=C(NC=1NN=C(c2ccncc2)C1)c3cc(OCc4cc(ccc4)C)ccc3
0.273408	O=C(NC=1NN=C(c2ccncc2)C1)c3cc(OCc4cc(ccc4)C)ccc3
0.273408	O=C(NC=1NN=C(c2ccncc2)C1)c3cc(OCc4cc(ccc4)C)ccc3
0.273408	O=C(NC=1NN=C(c2ccncc2)C1)c3cc(OCc4cc(ccc4)C)ccc3
0.273408	O=C(NC=1NN=C(c2ccncc2)C1)c3cc(OCc4cc(ccc4)C)ccc3
0.273381	Ic1c(cccc1)C(=O)Nc2c(ccc(NC(=O)C3=C(Br)SC(=C3)C)c2)C
0.273381	O=C(Nc1cc(Oc2cc(ncc2)C(=O)NC)ccc1)c3c(ccc(c3)C(=O)N)C
0.273381	O=C(Nc1cc(Oc2cc(ncc2)C(=O)NC)ccc1)c3c(ccc(c3)C(=O)N)C
0.273381	O=C(Nc1cc(Oc2cc(ncc2)C(=O)NC)ccc1)c3c(ccc(c3)C(=O)N)C
0.273381	O=C(Nc1cc(Oc2cc(ncc2)C(=O)NC)ccc1)c3c(ccc(c3)C(=O)N)C
0.273381	O=C(Nc1cc(Oc2cc(ncc2)C(=O)NC)ccc1)c3c(ccc(c3)C(=O)N)C
0.273381	O=C(Nc1cc(Oc2cc(ncc2)C(=O)NC)ccc1)c3c(ccc(c3)C(=O)N)C
0.273381	O=C(Nc1cc(Oc2cc(ncc2)C(=O)NC)ccc1)c3c(ccc(c3)C(=O)N)C
0.273381	O=C(Nc1cc(Oc2cc(ncc2)C(=O)NC)ccc1)c3c(ccc(c3)C(=O)N)C
0.273381	O=C(Nc1cc(Oc2cc(ncc2)C(=O)NC)ccc1)c3c(ccc(c3)C(=O)N)C
0.273381	O=C(Nc1cc(Oc2cc(ncc2)C(=O)NC)ccc1)c3c(ccc(c3)C(=O)N)C
0.273273	O=C(NC(C1=NC(c2cc3OCCOc3cc2)=CN1)C(C)C)c4cc(NC(=O)C5=NN(C=C5)C)ccc4
0.273273	O=C(NC(C1=NC(c2cc3OCCOc3cc2)=CN1)C(C)C)c4cc(NC(=O)C5=NN(C=C5)C)ccc4
0.273273	O=C(NC(C1=NC(c2cc3OCCOc3cc2)=CN1)C(C)C)c4cc(NC(=O)C5=NN(C=C5)C)ccc4
0.273273	O=C(NC(C1=NC(c2cc3OCCOc3cc2)=CN1)C(C)C)c4cc(NC(=O)C5=NN(C=C5)C)ccc4
0.273273	O=C(NC(C1=NC(c2cc3OCCOc3cc2)=CN1)C(C)C)c4cc(NC(=O)C5=NN(C=C5)C)ccc4
0.273273	O=C(NC(C1=NC(c2cc3OCCOc3cc2)=CN1)C(C)C)c4cc(NC(=O)C5=NN(C=C5)C)ccc4
0.273273	O=C(NC(C1=NC(c2cc3OCCOc3cc2)=CN1)C(C)C)c4cc(NC(=O)C5=NN(C=C5)C)ccc4
0.273273	O=C(NC(C1=NC(c2cc3OCCOc3cc2)=CN1)C(C)C)c4cc(NC(=O)C5=NN(C=C5)C)ccc4
0.273273	O=C(NC(C1=NC(c2cc3OCCOc3cc2)=CN1)C(C)C)c4cc(NC(=O)C5=NN(C=C5)C)ccc4
0.273273	O=C(NC(C1=NC(c2cc3OCCOc3cc2)=CN1)C(C)C)c4cc(NC(=O)C5=NN(C=C5)C)ccc4
0.273038	Clc1ccc(N2C(SCC(=O)Nc3cc(c(cc3)C)C)=NN=C2c4cnccc4)cc1
0.273038	Clc1ccc(N2C(SCC(=O)Nc3cc(c(cc3)C)C)=NN=C2c4cnccc4)cc1
0.273038	Clc1ccc(N2C(SCC(=O)Nc3cc(c(cc3)C)C)=NN=C2c4cnccc4)cc1
0.273038	Clc1ccc(N2C(SCC(=O)Nc3cc(c(cc3)C)C)=NN=C2c4cnccc4)cc1
0.273038	Clc1ccc(N2C(SCC(=O)Nc3cc(c(cc3)C)C)=NN=C2c4cnccc4)cc1
0.273038	Clc1ccc(N2C(SCC(=O)Nc3cc(c(cc3)C)C)=NN=C2c4cnccc4)cc1
0.273038	Clc1ccc(N2C(SCC(=O)Nc3cc(c(cc3)C)C)=NN=C2c4cnccc4)cc1
0.273038	Clc1ccc(N2C(SCC(=O)Nc3cc(c(cc3)C)C)=NN=C2c4cnccc4)cc1
0.273016	Clc1nc(Nc2cnccc2)c(cc1)C(=O)N3CCC(C(=O)Nc4cc(Cl)c(F)cc4)CC3
0.273016	Clc1nc(Nc2cnccc2)c(cc1)C(=O)N3CCC(C(=O)Nc4cc(Cl)c(F)cc4)CC3
0.273016	Clc1nc(Nc2cnccc2)c(cc1)C(=O)N3CCC(C(=O)Nc4cc(Cl)c(F)cc4)CC3
0.273016	Clc1nc(Nc2cnccc2)c(cc1)C(=O)N3CCC(C(=O)Nc4cc(Cl)c(F)cc4)CC3
0.273016	Clc1nc(Nc2cnccc2)c(cc1)C(=O)N3CCC(C(=O)Nc4cc(Cl)c(F)cc4)CC3
0.272727	O=C(Nc1cc(NC)c(cc1)C)C2CC2
0.272401	O=C(Nc1cc(N2C(=O)COCC2=O)ccc1)c3cc(Oc4ccncc4)c(cc3)C
0.272401	O=C(Nc1cc(N2C(=O)COCC2=O)ccc1)c3cc(Oc4ccncc4)c(cc3)C
0.272401	O=C(Nc1cc(N2C(=O)COCC2=O)ccc1)c3cc(Oc4ccncc4)c(cc3)C
0.272401	O=C(Nc1cc(N2C(=O)COCC2=O)ccc1)c3cc(Oc4ccncc4)c(cc3)C
0.272401	O=C(Nc1cc(N2C(=O)COCC2=O)ccc1)c3cc(Oc4ccncc4)c(cc3)C
0.272401	O=C(Nc1cc(N2C(=O)COCC2=O)ccc1)c3cc(Oc4ccncc4)c(cc3)C
0.272401	O=C(Nc1cc(N2C(=O)COCC2=O)ccc1)c3cc(Oc4ccncc4)c(cc3)C
0.272401	O=C(Nc1cc(N2C(=O)COCC2=O)ccc1)c3cc(Oc4ccncc4)c(cc3)C
0.272401	O=C(Nc1cc(N2C(=O)COCC2=O)ccc1)c3cc(Oc4ccncc4)c(cc3)C
0.272401	O=C(Nc1cc(N2C(=O)COCC2=O)ccc1)c3cc(Oc4ccncc4)c(cc3)C
0.272388	Clc1c(cc(NC(=O)N(C)C)cc1)C(=O)Nc2cc(c3ccccc3)c(cc2)C
0.272388	Clc1c(cc(NC(=O)N(C)C)cc1)C(=O)Nc2cc(c3ccccc3)c(cc2)C
0.272388	Clc1c(cc(NC(=O)N(C)C)cc1)C(=O)Nc2cc(c3ccccc3)c(cc2)C
0.272388	Clc1c(cc(NC(=O)N(C)C)cc1)C(=O)Nc2cc(c3ccccc3)c(cc2)C
0.272388	Clc1c(cc(NC(=O)N(C)C)cc1)C(=O)Nc2cc(c3ccccc3)c(cc2)C
0.272388	Clc1c(cc(NC(=O)N(C)C)cc1)C(=O)Nc2cc(c3ccccc3)c(cc2)C
0.272388	Clc1c(cc(NC(=O)N(C)C)cc1)C(=O)Nc2cc(c3ccccc3)c(cc2)C
0.272388	Clc1c(cc(NC(=O)N(C)C)cc1)C(=O)Nc2cc(c3ccccc3)c(cc2)C
0.272388	Clc1c(cc(NC(=O)N(C)C)cc1)C(=O)Nc2cc(c3ccccc3)c(cc2)C
0.272388	Clc1c(cc(NC(=O)N(C)C)cc1)C(=O)Nc2cc(c3ccccc3)c(cc2)C
0.272085	Clc1c(OC)c(ccc1OC)C(=O)Nc2cc(c3ccccc3)c(cc2)C
0.272085	Clc1c(OC)c(ccc1OC)C(=O)Nc2cc(c3ccccc3)c(cc2)C
0.272059	S=C(NNC(=O)c1cc(NC(=O)C2=NN(C=C2)C)ccc1)Nc3cc(c(cc3)C)C
0.272059	S=C(NNC(=O)c1cc(NC(=O)C2=NN(C=C2)C)ccc1)Nc3cc(c(cc3)C)C
0.272059	S=C(NNC(=O)c1cc(NC(=O)C2=NN(C=C2)C)ccc1)Nc3cc(c(cc3)C)C
0.272031	FC(F)(F)CNc1cc(NC(=O)c2c(cccc2)CN3CCOCC3)ccc1
0.272031	FC(F)(F)CNc1cc(NC(=O)c2c(cccc2)CN3CCOCC3)ccc1
0.272031	FC(F)(F)CNc1cc(NC(=O)c2c(cccc2)CN3CCOCC3)ccc1
0.272031	FC(F)(F)CNc1cc(NC(=O)c2c(cccc2)CN3CCOCC3)ccc1
0.272031	FC(F)(F)CNc1cc(NC(=O)c2c(cccc2)CN3CCOCC3)ccc1
0.272031	FC(F)(F)CNc1cc(NC(=O)c2c(cccc2)CN3CCOCC3)ccc1
0.272031	FC(F)(F)CNc1cc(NC(=O)c2c(cccc2)CN3CCOCC3)ccc1
0.272031	FC(F)(F)CNc1cc(NC(=O)c2c(cccc2)CN3CCOCC3)ccc1
0.272031	FC(F)(F)CNc1cc(NC(=O)c2c(cccc2)CN3CCOCC3)ccc1
0.272031	FC(F)(F)CNc1cc(NC(=O)c2c(cccc2)CN3CCOCC3)ccc1
0.272	O=C(Nc1ccc(cc1)CCN2CCC(O)CC2)c3cnc(OC)cc3
0.272	O=C(Nc1ccc(cc1)CCN2CCC(O)CC2)c3cnc(OC)cc3
0.271967	Clc1c(ccc(N)c1)C(=O)Nc2cnccc2
0.271967	Clc1c(ccc(N)c1)C(=O)Nc2cnccc2
0.271967	Clc1c(ccc(N)c1)C(=O)Nc2cnccc2
0.271967	Clc1c(ccc(N)c1)C(=O)Nc2cnccc2
0.271967	Clc1c(ccc(N)c1)C(=O)Nc2cnccc2
0.271967	Clc1c(ccc(N)c1)C(=O)Nc2cnccc2
0.271967	Clc1c(ccc(N)c1)C(=O)Nc2cnccc2
0.271967	Clc1c(ccc(N)c1)C(=O)Nc2cnccc2
0.271967	Clc1c(ccc(N)c1)C(=O)Nc2cnccc2
0.271967	Clc1c(ccc(N)c1)C(=O)Nc2cnccc2
0.271777	S(c1ncccn1)c2cc(c(NC(=O)c3cc([N+]([O-])=O)c(cc3)CC)cc2)C
0.271777	S(c1ncccn1)c2cc(c(NC(=O)c3cc([N+]([O-])=O)c(cc3)CC)cc2)C
0.271777	S(c1ncccn1)c2cc(c(NC(=O)c3cc([N+]([O-])=O)c(cc3)CC)cc2)C
0.271777	S(c1ncccn1)c2cc(c(NC(=O)c3cc([N+]([O-])=O)c(cc3)CC)cc2)C
0.271777	S(c1ncccn1)c2cc(c(NC(=O)c3cc([N+]([O-])=O)c(cc3)CC)cc2)C
0.271777	S(c1ncccn1)c2cc(c(NC(=O)c3cc([N+]([O-])=O)c(cc3)CC)cc2)C
0.271777	S(c1ncccn1)c2cc(c(NC(=O)c3cc([N+]([O-])=O)c(cc3)CC)cc2)C
0.271777	S(c1ncccn1)c2cc(c(NC(=O)c3cc([N+]([O-])=O)c(cc3)CC)cc2)C
0.271777	S(c1ncccn1)c2cc(c(NC(=O)c3cc([N+]([O-])=O)c(cc3)CC)cc2)C
0.271777	S(c1ncccn1)c2cc(c(NC(=O)c3cc([N+]([O-])=O)c(cc3)CC)cc2)C
0.271676	O=C(Nc1cc(NC(=O)C=2N3C(N=C(c4ccccc4)C2)=C(N=C3)C(=O)N)c(cc1)C)NCC
0.271676	O=C(Nc1cc(NC(=O)C=2N3C(N=C(c4ccccc4)C2)=C(N=C3)C(=O)N)c(cc1)C)NCC
0.271676	O=C(Nc1cc(NC(=O)C=2N3C(N=C(c4ccccc4)C2)=C(N=C3)C(=O)N)c(cc1)C)NCC
0.271676	O=C(Nc1cc(NC(=O)C=2N3C(N=C(c4ccccc4)C2)=C(N=C3)C(=O)N)c(cc1)C)NCC
0.271676	O=C(Nc1cc(NC(=O)C=2N3C(N=C(c4ccccc4)C2)=C(N=C3)C(=O)N)c(cc1)C)NCC
0.271676	O=C(Nc1cc(NC(=O)C=2N3C(N=C(c4ccccc4)C2)=C(N=C3)C(=O)N)c(cc1)C)NCC
0.271676	O=C(Nc1cc(NC(=O)C=2N3C(N=C(c4ccccc4)C2)=C(N=C3)C(=O)N)c(cc1)C)NCC
0.271676	O=C(Nc1cc(NC(=O)C=2N3C(N=C(c4ccccc4)C2)=C(N=C3)C(=O)N)c(cc1)C)NCC
0.271654	FC(F)(F)c1nc(NC(=O)c2cc(NC(=O)OCC)ccc2)ccn1
0.271654	FC(F)(F)c1nc(NC(=O)c2cc(NC(=O)OCC)ccc2)ccn1
0.271654	FC(F)(F)c1nc(NC(=O)c2cc(NC(=O)OCC)ccc2)ccn1
0.271654	FC(F)(F)c1nc(NC(=O)c2cc(NC(=O)OCC)ccc2)ccn1
0.271654	FC(F)(F)c1nc(NC(=O)c2cc(NC(=O)OCC)ccc2)ccn1
0.271654	FC(F)(F)c1nc(NC(=O)c2cc(NC(=O)OCC)ccc2)ccn1
0.271654	FC(F)(F)c1nc(NC(=O)c2cc(NC(=O)OCC)ccc2)ccn1
0.271654	FC(F)(F)c1nc(NC(=O)c2cc(NC(=O)OCC)ccc2)ccn1
0.271654	FC(F)(F)c1nc(NC(=O)c2cc(NC(=O)OCC)ccc2)ccn1
0.271654	FC(F)(F)c1nc(NC(=O)c2cc(NC(=O)OCC)ccc2)ccn1
0.271552	O=C(Nc1cc(NC(=O)C(=O)N)c(cc1)C)Nc2ccccc2
0.271552	O=C(Nc1cc(NC(=O)C(=O)N)c(cc1)C)Nc2ccccc2
0.271552	O=C(Nc1cc(NC(=O)C(=O)N)c(cc1)C)Nc2ccccc2
0.271293	S1C(=NC(=O)C1CC(=O)Nc2ccc(cc2)C(=O)Nc3c(ccc(NC(=O)OC(C)(C)C)c3)C)N4CCCCC4
0.271111	O=C(NCC)c1cc(NC=O)c(cc1)C
0.271111	O=C(NCC)c1cc(NC=O)c(cc1)C
[truncated: 8,001 more rows]
