# Supplementary material for: Galileo: Three-dimensional searching in large combinatorial fragment spaces on the example of pharmacophores
Source: J Comput Aided Mol Des. 2022 Nov 24;37(1):1–16. doi: 10.1007/s10822-022-00485-y (PMC10032335; doi:10.1007/s10822-022-00485-y)
Supplement: Supplementary file 4 — Supplementary file 3a [file 10822_2022_485_MOESM3_ESMa.zip › Imatinib_Galileo/18/out_3.csv]

Score	SMILES
0.431907	S1C=NC(c2cc(ccc2)C(=O)Nc3cc(NC(=O)CN4CCCCC4)c(cc3)C)=C1
0.431907	S1C=NC(c2cc(ccc2)C(=O)Nc3cc(NC(=O)CN4CCCCC4)c(cc3)C)=C1
0.431907	S1C=NC(c2cc(ccc2)C(=O)Nc3cc(NC(=O)CN4CCCCC4)c(cc3)C)=C1
0.431907	S1C=NC(c2cc(ccc2)C(=O)Nc3cc(NC(=O)CN4CCCCC4)c(cc3)C)=C1
0.431907	S1C=NC(c2cc(ccc2)C(=O)Nc3cc(NC(=O)CN4CCCCC4)c(cc3)C)=C1
0.431907	S1C=NC(c2cc(ccc2)C(=O)Nc3cc(NC(=O)CN4CCCCC4)c(cc3)C)=C1
0.431907	S1C=NC(c2cc(ccc2)C(=O)Nc3cc(NC(=O)CN4CCCCC4)c(cc3)C)=C1
0.431907	S1C=NC(c2cc(ccc2)C(=O)Nc3cc(NC(=O)CN4CCCCC4)c(cc3)C)=C1
0.431907	S1C=NC(c2cc(ccc2)C(=O)Nc3cc(NC(=O)CN4CCCCC4)c(cc3)C)=C1
0.431907	S1C=NC(c2cc(ccc2)C(=O)Nc3cc(NC(=O)CN4CCCCC4)c(cc3)C)=C1
0.401606	O=C(NNc1nc(c2cnccc2)ccc1)C(=O)Nc3cc(ccc3)CN4CCCCC4
0.401606	O=C(NNc1nc(c2cnccc2)ccc1)C(=O)Nc3cc(ccc3)CN4CCCCC4
0.401606	O=C(NNc1nc(c2cnccc2)ccc1)C(=O)Nc3cc(ccc3)CN4CCCCC4
0.401606	O=C(NNc1nc(c2cnccc2)ccc1)C(=O)Nc3cc(ccc3)CN4CCCCC4
0.401606	O=C(NNc1nc(c2cnccc2)ccc1)C(=O)Nc3cc(ccc3)CN4CCCCC4
0.401606	O=C(NNc1nc(c2cnccc2)ccc1)C(=O)Nc3cc(ccc3)CN4CCCCC4
0.401606	O=C(NNc1nc(c2cnccc2)ccc1)C(=O)Nc3cc(ccc3)CN4CCCCC4
0.401606	O=C(NNc1nc(c2cnccc2)ccc1)C(=O)Nc3cc(ccc3)CN4CCCCC4
0.401606	O=C(NNc1nc(c2cnccc2)ccc1)C(=O)Nc3cc(ccc3)CN4CCCCC4
0.401606	O=C(NNc1nc(c2cnccc2)ccc1)C(=O)Nc3cc(ccc3)CN4CCCCC4
0.378676	FC(F)(F)c1c(ccc(NC(=O)c2cc(Nc3ncc(cc3)C)ccc2)c1)CN4CCOCC4
0.378676	FC(F)(F)c1c(ccc(NC(=O)c2cc(Nc3ncc(cc3)C)ccc2)c1)CN4CCOCC4
0.378676	FC(F)(F)c1c(ccc(NC(=O)c2cc(Nc3ncc(cc3)C)ccc2)c1)CN4CCOCC4
0.378676	FC(F)(F)c1c(ccc(NC(=O)c2cc(Nc3ncc(cc3)C)ccc2)c1)CN4CCOCC4
0.378676	FC(F)(F)c1c(ccc(NC(=O)c2cc(Nc3ncc(cc3)C)ccc2)c1)CN4CCOCC4
0.378676	FC(F)(F)c1c(ccc(NC(=O)c2cc(Nc3ncc(cc3)C)ccc2)c1)CN4CCOCC4
0.378676	FC(F)(F)c1c(ccc(NC(=O)c2cc(Nc3ncc(cc3)C)ccc2)c1)CN4CCOCC4
0.378676	FC(F)(F)c1c(ccc(NC(=O)c2cc(Nc3ncc(cc3)C)ccc2)c1)CN4CCOCC4
0.378676	FC(F)(F)c1c(ccc(NC(=O)c2cc(Nc3ncc(cc3)C)ccc2)c1)CN4CCOCC4
0.378676	FC(F)(F)c1c(ccc(NC(=O)c2cc(Nc3ncc(cc3)C)ccc2)c1)CN4CCOCC4
0.370079	O=C(Nc1cc(c(cc1)C)C(=O)NC2CC2)c3cc(ccc3)C4=NNC=C4
0.370079	O=C(Nc1cc(c(cc1)C)C(=O)NC2CC2)c3cc(ccc3)C4=NNC=C4
0.370079	O=C(Nc1cc(c(cc1)C)C(=O)NC2CC2)c3cc(ccc3)C4=NNC=C4
0.370079	O=C(Nc1cc(c(cc1)C)C(=O)NC2CC2)c3cc(ccc3)C4=NNC=C4
0.370079	O=C(Nc1cc(c(cc1)C)C(=O)NC2CC2)c3cc(ccc3)C4=NNC=C4
0.370079	O=C(Nc1cc(c(cc1)C)C(=O)NC2CC2)c3cc(ccc3)C4=NNC=C4
0.370079	O=C(Nc1cc(c(cc1)C)C(=O)NC2CC2)c3cc(ccc3)C4=NNC=C4
0.370079	O=C(Nc1cc(c(cc1)C)C(=O)NC2CC2)c3cc(ccc3)C4=NNC=C4
0.370079	O=C(Nc1cc(c(cc1)C)C(=O)NC2CC2)c3cc(ccc3)C4=NNC=C4
0.370079	O=C(Nc1cc(c(cc1)C)C(=O)NC2CC2)c3cc(ccc3)C4=NNC=C4
0.365385	S1C(=NC=C1C(=O)Nc2cc(ccc2)CCN3CCN(CC3)C)c4cnccc4
0.365385	S1C(=NC=C1C(=O)Nc2cc(ccc2)CCN3CCN(CC3)C)c4cnccc4
0.365385	S1C(=NC=C1C(=O)Nc2cc(ccc2)CCN3CCN(CC3)C)c4cnccc4
0.365385	S1C(=NC=C1C(=O)Nc2cc(ccc2)CCN3CCN(CC3)C)c4cnccc4
0.365385	S1C(=NC=C1C(=O)Nc2cc(ccc2)CCN3CCN(CC3)C)c4cnccc4
0.365385	S1C(=NC=C1C(=O)Nc2cc(ccc2)CCN3CCN(CC3)C)c4cnccc4
0.365385	S1C(=NC=C1C(=O)Nc2cc(ccc2)CCN3CCN(CC3)C)c4cnccc4
0.365385	S1C(=NC=C1C(=O)Nc2cc(ccc2)CCN3CCN(CC3)C)c4cnccc4
0.365385	S1C(=NC=C1C(=O)Nc2cc(ccc2)CCN3CCN(CC3)C)c4cnccc4
0.365385	S1C(=NC=C1C(=O)Nc2cc(ccc2)CCN3CCN(CC3)C)c4cnccc4
0.364341	O=C(Nc1nc(c2cc(OCC)ccc2)ccc1)c3cc(Nc4ncc(cc4)C)ccc3
0.364341	O=C(Nc1nc(c2cc(OCC)ccc2)ccc1)c3cc(Nc4ncc(cc4)C)ccc3
0.364341	O=C(Nc1nc(c2cc(OCC)ccc2)ccc1)c3cc(Nc4ncc(cc4)C)ccc3
0.364341	O=C(Nc1nc(c2cc(OCC)ccc2)ccc1)c3cc(Nc4ncc(cc4)C)ccc3
0.364341	O=C(Nc1nc(c2cc(OCC)ccc2)ccc1)c3cc(Nc4ncc(cc4)C)ccc3
0.364341	O=C(Nc1nc(c2cc(OCC)ccc2)ccc1)c3cc(Nc4ncc(cc4)C)ccc3
0.364341	O=C(Nc1nc(c2cc(OCC)ccc2)ccc1)c3cc(Nc4ncc(cc4)C)ccc3
0.364341	O=C(Nc1nc(c2cc(OCC)ccc2)ccc1)c3cc(Nc4ncc(cc4)C)ccc3
0.364341	O=C(Nc1nc(c2cc(OCC)ccc2)ccc1)c3cc(Nc4ncc(cc4)C)ccc3
0.364341	O=C(Nc1nc(c2cc(OCC)ccc2)ccc1)c3cc(Nc4ncc(cc4)C)ccc3
0.355649	O=C(Nc1cc(ccc1)CCN2CCN(CC2)C)c3cc(c4ccc(OC)cc4)ccc3
0.355649	O=C(Nc1cc(ccc1)CCN2CCN(CC2)C)c3cc(c4ccc(OC)cc4)ccc3
0.355649	O=C(Nc1cc(ccc1)CCN2CCN(CC2)C)c3cc(c4ccc(OC)cc4)ccc3
0.355649	O=C(Nc1cc(ccc1)CCN2CCN(CC2)C)c3cc(c4ccc(OC)cc4)ccc3
0.355649	O=C(Nc1cc(ccc1)CCN2CCN(CC2)C)c3cc(c4ccc(OC)cc4)ccc3
0.355649	O=C(Nc1cc(ccc1)CCN2CCN(CC2)C)c3cc(c4ccc(OC)cc4)ccc3
0.355649	O=C(Nc1cc(ccc1)CCN2CCN(CC2)C)c3cc(c4ccc(OC)cc4)ccc3
0.355649	O=C(Nc1cc(ccc1)CCN2CCN(CC2)C)c3cc(c4ccc(OC)cc4)ccc3
0.355649	O=C(Nc1cc(ccc1)CCN2CCN(CC2)C)c3cc(c4ccc(OC)cc4)ccc3
0.355649	O=C(Nc1cc(ccc1)CCN2CCN(CC2)C)c3cc(c4ccc(OC)cc4)ccc3
0.35249	O=C(Nc1cc(NC(=O)CN2CCCCC2)c(cc1)C)c3cc(OCCCOC)ccc3
0.35249	O=C(Nc1cc(NC(=O)CN2CCCCC2)c(cc1)C)c3cc(OCCCOC)ccc3
0.35249	O=C(Nc1cc(NC(=O)CN2CCCCC2)c(cc1)C)c3cc(OCCCOC)ccc3
0.35249	O=C(Nc1cc(NC(=O)CN2CCCCC2)c(cc1)C)c3cc(OCCCOC)ccc3
0.35249	O=C(Nc1cc(NC(=O)CN2CCCCC2)c(cc1)C)c3cc(OCCCOC)ccc3
0.35249	O=C(Nc1cc(NC(=O)CN2CCCCC2)c(cc1)C)c3cc(OCCCOC)ccc3
0.35249	O=C(Nc1cc(NC(=O)CN2CCCCC2)c(cc1)C)c3cc(OCCCOC)ccc3
0.35249	O=C(Nc1cc(NC(=O)CN2CCCCC2)c(cc1)C)c3cc(OCCCOC)ccc3
0.35249	O=C(Nc1cc(NC(=O)CN2CCCCC2)c(cc1)C)c3cc(OCCCOC)ccc3
0.35249	O=C(Nc1cc(NC(=O)CN2CCCCC2)c(cc1)C)c3cc(OCCCOC)ccc3
0.348837	O=C(Nc1cc(c(OCCN2CCCC2)cc1)C)c3ccc(cc3)CN4CCC(OC)CC4
0.348837	O=C(Nc1cc(c(OCCN2CCCC2)cc1)C)c3ccc(cc3)CN4CCC(OC)CC4
0.348837	O=C(Nc1cc(c(OCCN2CCCC2)cc1)C)c3ccc(cc3)CN4CCC(OC)CC4
0.348837	O=C(Nc1cc(c(OCCN2CCCC2)cc1)C)c3ccc(cc3)CN4CCC(OC)CC4
0.348837	O=C(Nc1cc(c(OCCN2CCCC2)cc1)C)c3ccc(cc3)CN4CCC(OC)CC4
0.348837	O=C(Nc1cc(c(OCCN2CCCC2)cc1)C)c3ccc(cc3)CN4CCC(OC)CC4
0.348837	O=C(Nc1cc(c(OCCN2CCCC2)cc1)C)c3ccc(cc3)CN4CCC(OC)CC4
0.348837	O=C(Nc1cc(c(OCCN2CCCC2)cc1)C)c3ccc(cc3)CN4CCC(OC)CC4
0.348837	O=C(Nc1cc(c(OCCN2CCCC2)cc1)C)c3ccc(cc3)CN4CCC(OC)CC4
0.348837	O=C(Nc1cc(c(OCCN2CCCC2)cc1)C)c3ccc(cc3)CN4CCC(OC)CC4
0.346614	O=C(NNc1nc(c2cnccc2)ccc1)C(=O)Nc3ccc(c4nc(ccn4)C)cc3
0.346614	O=C(NNc1nc(c2cnccc2)ccc1)C(=O)Nc3ccc(c4nc(ccn4)C)cc3
0.346614	O=C(NNc1nc(c2cnccc2)ccc1)C(=O)Nc3ccc(c4nc(ccn4)C)cc3
0.346614	O=C(NNc1nc(c2cnccc2)ccc1)C(=O)Nc3ccc(c4nc(ccn4)C)cc3
0.346614	O=C(NNc1nc(c2cnccc2)ccc1)C(=O)Nc3ccc(c4nc(ccn4)C)cc3
0.346614	O=C(NNc1nc(c2cnccc2)ccc1)C(=O)Nc3ccc(c4nc(ccn4)C)cc3
0.346614	O=C(NNc1nc(c2cnccc2)ccc1)C(=O)Nc3ccc(c4nc(ccn4)C)cc3
0.346614	O=C(NNc1nc(c2cnccc2)ccc1)C(=O)Nc3ccc(c4nc(ccn4)C)cc3
0.346614	O=C(NNc1nc(c2cnccc2)ccc1)C(=O)Nc3ccc(c4nc(ccn4)C)cc3
0.346614	O=C(NNc1nc(c2cnccc2)ccc1)C(=O)Nc3ccc(c4nc(ccn4)C)cc3
0.34386	Ic1c(cccc1)C(=O)Nc2c(cc(NC(=O)C=3SC(=NC3)c4cnccc4)cc2)C
0.34386	Ic1c(cccc1)C(=O)Nc2c(cc(NC(=O)C=3SC(=NC3)c4cnccc4)cc2)C
0.34386	Ic1c(cccc1)C(=O)Nc2c(cc(NC(=O)C=3SC(=NC3)c4cnccc4)cc2)C
0.34386	Ic1c(cccc1)C(=O)Nc2c(cc(NC(=O)C=3SC(=NC3)c4cnccc4)cc2)C
0.34386	Ic1c(cccc1)C(=O)Nc2c(cc(NC(=O)C=3SC(=NC3)c4cnccc4)cc2)C
0.34386	Ic1c(cccc1)C(=O)Nc2c(cc(NC(=O)C=3SC(=NC3)c4cnccc4)cc2)C
0.34386	Ic1c(cccc1)C(=O)Nc2c(cc(NC(=O)C=3SC(=NC3)c4cnccc4)cc2)C
0.34386	Ic1c(cccc1)C(=O)Nc2c(cc(NC(=O)C=3SC(=NC3)c4cnccc4)cc2)C
0.34386	Ic1c(cccc1)C(=O)Nc2c(cc(NC(=O)C=3SC(=NC3)c4cnccc4)cc2)C
0.34386	Ic1c(cccc1)C(=O)Nc2c(cc(NC(=O)C=3SC(=NC3)c4cnccc4)cc2)C
0.343511	Fc1c(ccc(c1)C(=O)Nc2cc(c(cc2)CN3CCOCC3)C(F)(F)F)C
0.343511	Fc1c(ccc(c1)C(=O)Nc2cc(c(cc2)CN3CCOCC3)C(F)(F)F)C
0.343511	Fc1c(ccc(c1)C(=O)Nc2cc(c(cc2)CN3CCOCC3)C(F)(F)F)C
0.343511	Fc1c(ccc(c1)C(=O)Nc2cc(c(cc2)CN3CCOCC3)C(F)(F)F)C
0.339483	O=C(Nc1c(ccc(N)c1)C)c2ccc(cc2)CN3c4c(cccc4)CC3
0.339483	O=C(Nc1c(ccc(N)c1)C)c2ccc(cc2)CN3c4c(cccc4)CC3
0.339483	O=C(Nc1c(ccc(N)c1)C)c2ccc(cc2)CN3c4c(cccc4)CC3
0.339483	O=C(Nc1c(ccc(N)c1)C)c2ccc(cc2)CN3c4c(cccc4)CC3
0.339483	O=C(Nc1c(ccc(N)c1)C)c2ccc(cc2)CN3c4c(cccc4)CC3
0.339483	O=C(Nc1c(ccc(N)c1)C)c2ccc(cc2)CN3c4c(cccc4)CC3
0.339483	O=C(Nc1c(ccc(N)c1)C)c2ccc(cc2)CN3c4c(cccc4)CC3
0.339483	O=C(Nc1c(ccc(N)c1)C)c2ccc(cc2)CN3c4c(cccc4)CC3
0.339483	O=C(Nc1c(ccc(N)c1)C)c2ccc(cc2)CN3c4c(cccc4)CC3
0.339483	O=C(Nc1c(ccc(N)c1)C)c2ccc(cc2)CN3c4c(cccc4)CC3
0.3379	O=C(Nc1c(ccc(c1)C(=O)N)C)c2ccccc2
0.3379	O=C(Nc1c(ccc(c1)C(=O)N)C)c2ccccc2
0.3379	O=C(Nc1c(ccc(c1)C(=O)N)C)c2ccccc2
0.3379	O=C(Nc1c(ccc(c1)C(=O)N)C)c2ccccc2
0.3379	O=C(Nc1c(ccc(c1)C(=O)N)C)c2ccccc2
0.3379	O=C(Nc1c(ccc(c1)C(=O)N)C)c2ccccc2
0.3379	O=C(Nc1c(ccc(c1)C(=O)N)C)c2ccccc2
0.3379	O=C(Nc1c(ccc(c1)C(=O)N)C)c2ccccc2
0.3379	O=C(Nc1c(ccc(c1)C(=O)N)C)c2ccccc2
0.3379	O=C(Nc1c(ccc(c1)C(=O)N)C)c2ccccc2
0.335714	FC(F)(F)c1cc(NC(=O)c2ccc(Nc3cnccc3)cc2)c(cc1)C=4ON=C(N4)C
0.335714	FC(F)(F)c1cc(NC(=O)c2ccc(Nc3cnccc3)cc2)c(cc1)C=4ON=C(N4)C
0.335714	FC(F)(F)c1cc(NC(=O)c2ccc(Nc3cnccc3)cc2)c(cc1)C=4ON=C(N4)C
0.335714	FC(F)(F)c1cc(NC(=O)c2ccc(Nc3cnccc3)cc2)c(cc1)C=4ON=C(N4)C
0.335714	FC(F)(F)c1cc(NC(=O)c2ccc(Nc3cnccc3)cc2)c(cc1)C=4ON=C(N4)C
0.335714	FC(F)(F)c1cc(NC(=O)c2ccc(Nc3cnccc3)cc2)c(cc1)C=4ON=C(N4)C
0.335714	FC(F)(F)c1cc(NC(=O)c2ccc(Nc3cnccc3)cc2)c(cc1)C=4ON=C(N4)C
0.335714	FC(F)(F)c1cc(NC(=O)c2ccc(Nc3cnccc3)cc2)c(cc1)C=4ON=C(N4)C
0.335714	FC(F)(F)c1cc(NC(=O)c2ccc(Nc3cnccc3)cc2)c(cc1)C=4ON=C(N4)C
0.335714	FC(F)(F)c1cc(NC(=O)c2ccc(Nc3cnccc3)cc2)c(cc1)C=4ON=C(N4)C
0.333333	O=C(Nc1nc(c2cc(OCC)ccc2)ccc1)c3ccc(cc3)CN4c5c(cccc5)CC4
0.333333	O=C(Nc1nc(c2cc(OCC)ccc2)ccc1)c3ccc(cc3)CN4c5c(cccc5)CC4
0.333333	O=C(Nc1nc(c2cc(OCC)ccc2)ccc1)c3ccc(cc3)CN4c5c(cccc5)CC4
0.333333	O=C(Nc1nc(c2cc(OCC)ccc2)ccc1)c3ccc(cc3)CN4c5c(cccc5)CC4
0.333333	O=C(Nc1nc(c2cc(OCC)ccc2)ccc1)c3ccc(cc3)CN4c5c(cccc5)CC4
0.333333	O=C(Nc1nc(c2cc(OCC)ccc2)ccc1)c3ccc(cc3)CN4c5c(cccc5)CC4
0.333333	S1C(=NC=C1C(=O)Nc2cc(OCCCCCO)c(cc2)C)c3cnccc3
0.333333	S1C(=NC=C1C(=O)Nc2cc(OCCCCCO)c(cc2)C)c3cnccc3
0.333333	S1C(=NC=C1C(=O)Nc2cc(OCCCCCO)c(cc2)C)c3cnccc3
0.333333	S1C(=NC=C1C(=O)Nc2cc(OCCCCCO)c(cc2)C)c3cnccc3
0.333333	S1C(=NC=C1C(=O)Nc2cc(OCCCCCO)c(cc2)C)c3cnccc3
0.333333	S1C(=NC=C1C(=O)Nc2cc(OCCCCCO)c(cc2)C)c3cnccc3
0.333333	S1C(=NC=C1C(=O)Nc2cc(OCCCCCO)c(cc2)C)c3cnccc3
0.332168	O=C(Nc1cc(NC(=O)CN2CCCCC2)c(cc1)C)c3ncc(N4N=CN=C4)cc3
0.332168	O=C(Nc1cc(NC(=O)CN2CCCCC2)c(cc1)C)c3ncc(N4N=CN=C4)cc3
0.332168	O=C(Nc1cc(NC(=O)CN2CCCCC2)c(cc1)C)c3ncc(N4N=CN=C4)cc3
0.332168	O=C(Nc1cc(NC(=O)CN2CCCCC2)c(cc1)C)c3ncc(N4N=CN=C4)cc3
0.332168	O=C(Nc1cc(NC(=O)CN2CCCCC2)c(cc1)C)c3ncc(N4N=CN=C4)cc3
0.332168	O=C(Nc1cc(NC(=O)CN2CCCCC2)c(cc1)C)c3ncc(N4N=CN=C4)cc3
0.332168	O=C(Nc1cc(NC(=O)CN2CCCCC2)c(cc1)C)c3ncc(N4N=CN=C4)cc3
0.332168	O=C(Nc1cc(NC(=O)CN2CCCCC2)c(cc1)C)c3ncc(N4N=CN=C4)cc3
0.332168	O=C(Nc1cc(NC(=O)CN2CCCCC2)c(cc1)C)c3ncc(N4N=CN=C4)cc3
0.332168	O=C(Nc1cc(NC(=O)CN2CCCCC2)c(cc1)C)c3ncc(N4N=CN=C4)cc3
0.330882	FC(F)(F)C(F)(c1cc(c(NC(=O)c2ccc(cc2)CN3CCC(OC)CC3)cc1)C)C(F)(F)F
0.330882	FC(F)(F)C(F)(c1cc(c(NC(=O)c2ccc(cc2)CN3CCC(OC)CC3)cc1)C)C(F)(F)F
0.330882	FC(F)(F)C(F)(c1cc(c(NC(=O)c2ccc(cc2)CN3CCC(OC)CC3)cc1)C)C(F)(F)F
0.330882	FC(F)(F)C(F)(c1cc(c(NC(=O)c2ccc(cc2)CN3CCC(OC)CC3)cc1)C)C(F)(F)F
0.330882	FC(F)(F)C(F)(c1cc(c(NC(=O)c2ccc(cc2)CN3CCC(OC)CC3)cc1)C)C(F)(F)F
0.330882	FC(F)(F)C(F)(c1cc(c(NC(=O)c2ccc(cc2)CN3CCC(OC)CC3)cc1)C)C(F)(F)F
0.330882	FC(F)(F)C(F)(c1cc(c(NC(=O)c2ccc(cc2)CN3CCC(OC)CC3)cc1)C)C(F)(F)F
0.330882	FC(F)(F)C(F)(c1cc(c(NC(=O)c2ccc(cc2)CN3CCC(OC)CC3)cc1)C)C(F)(F)F
0.330882	FC(F)(F)C(F)(c1cc(c(NC(=O)c2ccc(cc2)CN3CCC(OC)CC3)cc1)C)C(F)(F)F
0.330882	FC(F)(F)C(F)(c1cc(c(NC(=O)c2ccc(cc2)CN3CCC(OC)CC3)cc1)C)C(F)(F)F
0.330739	FC(F)(F)c1cc(O)cc(c1)C(=O)Nc2cc(NC(=O)CN3CCCCC3)c(cc2)C
0.330739	FC(F)(F)c1cc(O)cc(c1)C(=O)Nc2cc(NC(=O)CN3CCCCC3)c(cc2)C
0.330739	FC(F)(F)c1cc(O)cc(c1)C(=O)Nc2cc(NC(=O)CN3CCCCC3)c(cc2)C
0.330739	FC(F)(F)c1cc(O)cc(c1)C(=O)Nc2cc(NC(=O)CN3CCCCC3)c(cc2)C
0.330739	FC(F)(F)c1cc(O)cc(c1)C(=O)Nc2cc(NC(=O)CN3CCCCC3)c(cc2)C
0.330739	FC(F)(F)c1cc(O)cc(c1)C(=O)Nc2cc(NC(=O)CN3CCCCC3)c(cc2)C
0.330739	FC(F)(F)c1cc(O)cc(c1)C(=O)Nc2cc(NC(=O)CN3CCCCC3)c(cc2)C
0.330739	FC(F)(F)c1cc(O)cc(c1)C(=O)Nc2cc(NC(=O)CN3CCCCC3)c(cc2)C
0.330739	FC(F)(F)c1cc(O)cc(c1)C(=O)Nc2cc(NC(=O)CN3CCCCC3)c(cc2)C
0.330739	FC(F)(F)c1cc(O)cc(c1)C(=O)Nc2cc(NC(=O)CN3CCCCC3)c(cc2)C
0.32872	S1C(=NC(=C1C(=O)Nc2cc(NC(=O)CN3CCCCC3)c(cc2)C)C)c4ccccc4
0.32872	S1C(=NC(=C1C(=O)Nc2cc(NC(=O)CN3CCCCC3)c(cc2)C)C)c4ccccc4
0.32872	S1C(=NC(=C1C(=O)Nc2cc(NC(=O)CN3CCCCC3)c(cc2)C)C)c4ccccc4
0.32872	S1C(=NC(=C1C(=O)Nc2cc(NC(=O)CN3CCCCC3)c(cc2)C)C)c4ccccc4
0.32872	S1C(=NC(=C1C(=O)Nc2cc(NC(=O)CN3CCCCC3)c(cc2)C)C)c4ccccc4
0.32872	S1C(=NC(=C1C(=O)Nc2cc(NC(=O)CN3CCCCC3)c(cc2)C)C)c4ccccc4
0.32872	S1C(=NC(=C1C(=O)Nc2cc(NC(=O)CN3CCCCC3)c(cc2)C)C)c4ccccc4
0.32872	S1C(=NC(=C1C(=O)Nc2cc(NC(=O)CN3CCCCC3)c(cc2)C)C)c4ccccc4
0.32872	S1C(=NC(=C1C(=O)Nc2cc(NC(=O)CN3CCCCC3)c(cc2)C)C)c4ccccc4
0.32872	S1C(=NC(=C1C(=O)Nc2cc(NC(=O)CN3CCCCC3)c(cc2)C)C)c4ccccc4
0.328413	O=C(Nc1nc(c2cc(OCC)ccc2)ccc1)c3ccc(Oc4ncccc4C)cc3
0.328413	O=C(Nc1nc(c2cc(OCC)ccc2)ccc1)c3ccc(Oc4ncccc4C)cc3
0.328413	O=C(Nc1nc(c2cc(OCC)ccc2)ccc1)c3ccc(Oc4ncccc4C)cc3
0.328413	O=C(Nc1nc(c2cc(OCC)ccc2)ccc1)c3ccc(Oc4ncccc4C)cc3
0.328413	O=C(Nc1nc(c2cc(OCC)ccc2)ccc1)c3ccc(Oc4ncccc4C)cc3
0.328413	O=C(Nc1nc(c2cc(OCC)ccc2)ccc1)c3ccc(Oc4ncccc4C)cc3
0.328413	O=C(Nc1nc(c2cc(OCC)ccc2)ccc1)c3ccc(Oc4ncccc4C)cc3
0.328413	O=C(Nc1nc(c2cc(OCC)ccc2)ccc1)c3ccc(Oc4ncccc4C)cc3
0.328413	O=C(Nc1nc(c2cc(OCC)ccc2)ccc1)c3ccc(Oc4ncccc4C)cc3
0.328413	O=C(Nc1nc(c2cc(OCC)ccc2)ccc1)c3ccc(Oc4ncccc4C)cc3
0.328302	FC(F)(F)c1c(ccc(NC(=O)c2ccc(c3ccc(cc3)CN)cc2)c1)C(=O)N4CCN(CC4)C
0.328302	FC(F)(F)c1c(ccc(NC(=O)c2ccc(c3ccc(cc3)CN)cc2)c1)C(=O)N4CCN(CC4)C
0.328302	FC(F)(F)c1c(ccc(NC(=O)c2ccc(c3ccc(cc3)CN)cc2)c1)C(=O)N4CCN(CC4)C
0.328302	FC(F)(F)c1c(ccc(NC(=O)c2ccc(c3ccc(cc3)CN)cc2)c1)C(=O)N4CCN(CC4)C
0.328302	FC(F)(F)c1c(ccc(NC(=O)c2ccc(c3ccc(cc3)CN)cc2)c1)C(=O)N4CCN(CC4)C
0.328302	FC(F)(F)c1c(ccc(NC(=O)c2ccc(c3ccc(cc3)CN)cc2)c1)C(=O)N4CCN(CC4)C
0.328302	FC(F)(F)c1c(ccc(NC(=O)c2ccc(c3ccc(cc3)CN)cc2)c1)C(=O)N4CCN(CC4)C
0.328302	FC(F)(F)c1c(ccc(NC(=O)c2ccc(c3ccc(cc3)CN)cc2)c1)C(=O)N4CCN(CC4)C
0.328302	FC(F)(F)c1c(ccc(NC(=O)c2ccc(c3ccc(cc3)CN)cc2)c1)C(=O)N4CCN(CC4)C
0.328302	FC(F)(F)c1c(ccc(NC(=O)c2ccc(c3ccc(cc3)CN)cc2)c1)C(=O)N4CCN(CC4)C
0.328244	Fc1c(ccc(c1)C(=O)Nc2ccc(cc2)CCN3N=NC(=N3)c4ccccc4)C
0.328244	Fc1c(ccc(c1)C(=O)Nc2ccc(cc2)CCN3N=NC(=N3)c4ccccc4)C
0.328244	Fc1c(ccc(c1)C(=O)Nc2ccc(cc2)CCN3N=NC(=N3)c4ccccc4)C
0.328244	Fc1c(ccc(c1)C(=O)Nc2ccc(cc2)CCN3N=NC(=N3)c4ccccc4)C
0.328244	Fc1c(ccc(c1)C(=O)Nc2ccc(cc2)CCN3N=NC(=N3)c4ccccc4)C
0.328244	Fc1c(ccc(c1)C(=O)Nc2ccc(cc2)CCN3N=NC(=N3)c4ccccc4)C
0.328244	Fc1c(ccc(c1)C(=O)Nc2ccc(cc2)CCN3N=NC(=N3)c4ccccc4)C
0.328244	Fc1c(ccc(c1)C(=O)Nc2ccc(cc2)CCN3N=NC(=N3)c4ccccc4)C
0.328244	Fc1c(ccc(c1)C(=O)Nc2ccc(cc2)CCN3N=NC(=N3)c4ccccc4)C
0.328244	Fc1c(ccc(c1)C(=O)Nc2ccc(cc2)CCN3N=NC(=N3)c4ccccc4)C
0.326271	O=C(Nc1ccc(cc1)CCC(C)C)c2cc(ccc2)C3=NNC=C3
0.326271	O=C(Nc1ccc(cc1)CCC(C)C)c2cc(ccc2)C3=NNC=C3
0.326271	O=C(Nc1ccc(cc1)CCC(C)C)c2cc(ccc2)C3=NNC=C3
0.326271	O=C(Nc1ccc(cc1)CCC(C)C)c2cc(ccc2)C3=NNC=C3
0.326271	O=C(Nc1ccc(cc1)CCC(C)C)c2cc(ccc2)C3=NNC=C3
0.326271	O=C(Nc1ccc(cc1)CCC(C)C)c2cc(ccc2)C3=NNC=C3
0.326271	O=C(Nc1ccc(cc1)CCC(C)C)c2cc(ccc2)C3=NNC=C3
0.326271	O=C(Nc1ccc(cc1)CCC(C)C)c2cc(ccc2)C3=NNC=C3
0.326271	O=C(Nc1ccc(cc1)CCC(C)C)c2cc(ccc2)C3=NNC=C3
0.326271	O=C(Nc1ccc(cc1)CCC(C)C)c2cc(ccc2)C3=NNC=C3
0.326165	O=C(Nc1cc(ccc1)CCN2CCN(CC2)C)c3c(c4ccc(cc4)CN5C=NC=C5)cccc3
0.326165	O=C(Nc1cc(ccc1)CCN2CCN(CC2)C)c3c(c4ccc(cc4)CN5C=NC=C5)cccc3
0.326165	O=C(Nc1cc(ccc1)CCN2CCN(CC2)C)c3c(c4ccc(cc4)CN5C=NC=C5)cccc3
0.326165	O=C(Nc1cc(ccc1)CCN2CCN(CC2)C)c3c(c4ccc(cc4)CN5C=NC=C5)cccc3
0.326165	O=C(Nc1cc(ccc1)CCN2CCN(CC2)C)c3c(c4ccc(cc4)CN5C=NC=C5)cccc3
0.326165	O=C(Nc1cc(ccc1)CCN2CCN(CC2)C)c3c(c4ccc(cc4)CN5C=NC=C5)cccc3
0.326165	O=C(Nc1cc(ccc1)CCN2CCN(CC2)C)c3c(c4ccc(cc4)CN5C=NC=C5)cccc3
0.326165	O=C(Nc1cc(ccc1)CCN2CCN(CC2)C)c3c(c4ccc(cc4)CN5C=NC=C5)cccc3
0.326165	O=C(Nc1cc(ccc1)CCN2CCN(CC2)C)c3c(c4ccc(cc4)CN5C=NC=C5)cccc3
0.326165	O=C(Nc1cc(ccc1)CCN2CCN(CC2)C)c3c(c4ccc(cc4)CN5C=NC=C5)cccc3
0.325301	Ic1ccc(cc1)C(=O)Nc2cc(c(cc2)CN3CCOCC3)C(F)(F)F
0.325301	Ic1ccc(cc1)C(=O)Nc2cc(c(cc2)CN3CCOCC3)C(F)(F)F
0.322581	Fc1c(ccc(c1)C(=O)NCC2=NC(c3ccc(F)cc3)=CN2)C
0.322581	Fc1c(ccc(c1)C(=O)NCC2=NC(c3ccc(F)cc3)=CN2)C
0.322581	Fc1c(ccc(c1)C(=O)NCC2=NC(c3ccc(F)cc3)=CN2)C
0.322581	Fc1c(ccc(c1)C(=O)NCC2=NC(c3ccc(F)cc3)=CN2)C
0.322581	Fc1c(ccc(c1)C(=O)NCC2=NC(c3ccc(F)cc3)=CN2)C
0.322581	Fc1c(ccc(c1)C(=O)NCC2=NC(c3ccc(F)cc3)=CN2)C
0.322581	Fc1c(ccc(c1)C(=O)NCC2=NC(c3ccc(F)cc3)=CN2)C
0.322581	Fc1c(ccc(c1)C(=O)NCC2=NC(c3ccc(F)cc3)=CN2)C
0.322581	Fc1c(ccc(c1)C(=O)NCC2=NC(c3ccc(F)cc3)=CN2)C
0.322581	Fc1c(ccc(c1)C(=O)NCC2=NC(c3ccc(F)cc3)=CN2)C
0.322344	O=C(Nc1cc(NC(=O)CN2CCCCC2)c(cc1)C)C3=NN(C=C3)CC#N
0.322344	O=C(Nc1cc(NC(=O)CN2CCCCC2)c(cc1)C)C3=NN(C=C3)CC#N
0.322344	O=C(Nc1cc(NC(=O)CN2CCCCC2)c(cc1)C)C3=NN(C=C3)CC#N
0.322344	O=C(Nc1cc(NC(=O)CN2CCCCC2)c(cc1)C)C3=NN(C=C3)CC#N
0.322344	O=C(Nc1cc(NC(=O)CN2CCCCC2)c(cc1)C)C3=NN(C=C3)CC#N
0.322344	O=C(Nc1cc(NC(=O)CN2CCCCC2)c(cc1)C)C3=NN(C=C3)CC#N
0.322344	O=C(Nc1cc(NC(=O)CN2CCCCC2)c(cc1)C)C3=NN(C=C3)CC#N
0.322344	O=C(Nc1cc(NC(=O)CN2CCCCC2)c(cc1)C)C3=NN(C=C3)CC#N
0.322344	O=C(Nc1cc(NC(=O)CN2CCCCC2)c(cc1)C)C3=NN(C=C3)CC#N
0.322344	O=C(Nc1cc(NC(=O)CN2CCCCC2)c(cc1)C)C3=NN(C=C3)CC#N
0.32197	Fc1ccc(cc1)CN2CCC(NC(=O)C(=O)Nc3c(ccc(NC(=O)C(C)C)c3)C)CC2
0.32197	Fc1ccc(cc1)CN2CCC(NC(=O)C(=O)Nc3c(ccc(NC(=O)C(C)C)c3)C)CC2
0.32197	Fc1ccc(cc1)CN2CCC(NC(=O)C(=O)Nc3c(ccc(NC(=O)C(C)C)c3)C)CC2
0.32197	Fc1ccc(cc1)CN2CCC(NC(=O)C(=O)Nc3c(ccc(NC(=O)C(C)C)c3)C)CC2
0.32197	Fc1ccc(cc1)CN2CCC(NC(=O)C(=O)Nc3c(ccc(NC(=O)C(C)C)c3)C)CC2
0.32197	Fc1ccc(cc1)CN2CCC(NC(=O)C(=O)Nc3c(ccc(NC(=O)C(C)C)c3)C)CC2
0.321569	Clc1cc(NNC(=O)c2cc(ccc2)C=3N=CSC3)c(cc1)C
0.321569	Clc1cc(NNC(=O)c2cc(ccc2)C=3N=CSC3)c(cc1)C
0.321569	Clc1cc(NNC(=O)c2cc(ccc2)C=3N=CSC3)c(cc1)C
0.321569	Clc1cc(NNC(=O)c2cc(ccc2)C=3N=CSC3)c(cc1)C
0.321569	Clc1cc(NNC(=O)c2cc(ccc2)C=3N=CSC3)c(cc1)C
0.321569	Clc1cc(NNC(=O)c2cc(ccc2)C=3N=CSC3)c(cc1)C
0.321569	Clc1cc(NNC(=O)c2cc(ccc2)C=3N=CSC3)c(cc1)C
0.321569	Clc1cc(NNC(=O)c2cc(ccc2)C=3N=CSC3)c(cc1)C
0.321569	Clc1cc(NNC(=O)c2cc(ccc2)C=3N=CSC3)c(cc1)C
0.321569	Clc1cc(NNC(=O)c2cc(ccc2)C=3N=CSC3)c(cc1)C
0.321429	S1c2c(cc(cc2)C(=O)Nc3cc(NC(=O)CN4CCCCC4)c(cc3)C)CCCC1
0.321429	S1c2c(cc(cc2)C(=O)Nc3cc(NC(=O)CN4CCCCC4)c(cc3)C)CCCC1
0.321429	S1c2c(cc(cc2)C(=O)Nc3cc(NC(=O)CN4CCCCC4)c(cc3)C)CCCC1
0.320313	O=C(Nc1cnc(Oc2cnccc2)cc1)c3cc(ccc3)C4=NNC=C4
0.320313	O=C(Nc1cnc(Oc2cnccc2)cc1)c3cc(ccc3)C4=NNC=C4
0.320313	O=C(Nc1cnc(Oc2cnccc2)cc1)c3cc(ccc3)C4=NNC=C4
0.320313	O=C(Nc1cnc(Oc2cnccc2)cc1)c3cc(ccc3)C4=NNC=C4
0.320313	O=C(Nc1cnc(Oc2cnccc2)cc1)c3cc(ccc3)C4=NNC=C4
0.320313	O=C(Nc1cnc(Oc2cnccc2)cc1)c3cc(ccc3)C4=NNC=C4
0.320313	O=C(Nc1cnc(Oc2cnccc2)cc1)c3cc(ccc3)C4=NNC=C4
0.320313	O=C(Nc1cnc(Oc2cnccc2)cc1)c3cc(ccc3)C4=NNC=C4
0.320313	O=C(Nc1cnc(Oc2cnccc2)cc1)c3cc(ccc3)C4=NNC=C4
0.320313	O=C(Nc1cnc(Oc2cnccc2)cc1)c3cc(ccc3)C4=NNC=C4
0.319489	O=C(N)c1cc(NC(=O)C(=O)NNc2nc(c3cnccc3)ccc2)c(N4N=CC(=C4)C)cc1
0.319489	O=C(N)c1cc(NC(=O)C(=O)NNc2nc(c3cnccc3)ccc2)c(N4N=CC(=C4)C)cc1
0.319489	O=C(N)c1cc(NC(=O)C(=O)NNc2nc(c3cnccc3)ccc2)c(N4N=CC(=C4)C)cc1
0.319489	O=C(N)c1cc(NC(=O)C(=O)NNc2nc(c3cnccc3)ccc2)c(N4N=CC(=C4)C)cc1
0.319489	O=C(N)c1cc(NC(=O)C(=O)NNc2nc(c3cnccc3)ccc2)c(N4N=CC(=C4)C)cc1
0.319489	O=C(N)c1cc(NC(=O)C(=O)NNc2nc(c3cnccc3)ccc2)c(N4N=CC(=C4)C)cc1
0.319489	O=C(N)c1cc(NC(=O)C(=O)NNc2nc(c3cnccc3)ccc2)c(N4N=CC(=C4)C)cc1
0.319489	O=C(N)c1cc(NC(=O)C(=O)NNc2nc(c3cnccc3)ccc2)c(N4N=CC(=C4)C)cc1
0.319489	O=C(N)c1cc(NC(=O)C(=O)NNc2nc(c3cnccc3)ccc2)c(N4N=CC(=C4)C)cc1
0.319489	O=C(N)c1cc(NC(=O)C(=O)NNc2nc(c3cnccc3)ccc2)c(N4N=CC(=C4)C)cc1
0.318725	Clc1cc(ccc1)C(=O)Nc2cc(c(NC(=O)NCc3ccc(N)cc3)cc2)C
0.318725	Clc1cc(ccc1)C(=O)Nc2cc(c(NC(=O)NCc3ccc(N)cc3)cc2)C
0.318725	Clc1cc(ccc1)C(=O)Nc2cc(c(NC(=O)NCc3ccc(N)cc3)cc2)C
0.318725	Clc1cc(ccc1)C(=O)Nc2cc(c(NC(=O)NCc3ccc(N)cc3)cc2)C
0.318725	Clc1cc(ccc1)C(=O)Nc2cc(c(NC(=O)NCc3ccc(N)cc3)cc2)C
0.318725	Clc1cc(ccc1)C(=O)Nc2cc(c(NC(=O)NCc3ccc(N)cc3)cc2)C
0.318725	Clc1cc(ccc1)C(=O)Nc2cc(c(NC(=O)NCc3ccc(N)cc3)cc2)C
0.318725	Clc1cc(ccc1)C(=O)Nc2cc(c(NC(=O)NCc3ccc(N)cc3)cc2)C
0.318725	Clc1cc(ccc1)C(=O)Nc2cc(c(NC(=O)NCc3ccc(N)cc3)cc2)C
0.318725	Clc1cc(ccc1)C(=O)Nc2cc(c(NC(=O)NCc3ccc(N)cc3)cc2)C
0.318644	S1C(=NC(=C1)C)c2cc(NC(=O)c3ccc(cc3)CN4c5c(cccc5)CC4)ccc2
0.318644	S1C(=NC(=C1)C)c2cc(NC(=O)c3ccc(cc3)CN4c5c(cccc5)CC4)ccc2
0.318021	Fc1cc(NC(=O)c2ccc(cc2)CN3c4c(cccc4)CC3)c(N5CCN(CC5)C)cc1
0.318021	Fc1cc(NC(=O)c2ccc(cc2)CN3c4c(cccc4)CC3)c(N5CCN(CC5)C)cc1
0.318021	Fc1cc(NC(=O)c2ccc(cc2)CN3c4c(cccc4)CC3)c(N5CCN(CC5)C)cc1
0.318021	Fc1cc(NC(=O)c2ccc(cc2)CN3c4c(cccc4)CC3)c(N5CCN(CC5)C)cc1
0.318021	Fc1cc(NC(=O)c2ccc(cc2)CN3c4c(cccc4)CC3)c(N5CCN(CC5)C)cc1
0.318021	Fc1cc(NC(=O)c2ccc(cc2)CN3c4c(cccc4)CC3)c(N5CCN(CC5)C)cc1
0.318021	Fc1cc(NC(=O)c2ccc(cc2)CN3c4c(cccc4)CC3)c(N5CCN(CC5)C)cc1
0.318021	Fc1cc(NC(=O)c2ccc(cc2)CN3c4c(cccc4)CC3)c(N5CCN(CC5)C)cc1
0.318021	Fc1cc(NC(=O)c2ccc(cc2)CN3c4c(cccc4)CC3)c(N5CCN(CC5)C)cc1
0.318021	Fc1cc(NC(=O)c2ccc(cc2)CN3c4c(cccc4)CC3)c(N5CCN(CC5)C)cc1
0.317568	S1C(=NC(=C1)CN2CCCCC2)NC(=O)c3c(nccc3)Nc4c(F)ccc(F)c4
0.317568	S1C(=NC(=C1)CN2CCCCC2)NC(=O)c3c(nccc3)Nc4c(F)ccc(F)c4
0.317568	S1C(=NC(=C1)CN2CCCCC2)NC(=O)c3c(nccc3)Nc4c(F)ccc(F)c4
0.317568	S1C(=NC(=C1)CN2CCCCC2)NC(=O)c3c(nccc3)Nc4c(F)ccc(F)c4
0.317568	S1C(=NC(=C1)CN2CCCCC2)NC(=O)c3c(nccc3)Nc4c(F)ccc(F)c4
0.317568	S1C(=NC(=C1)CN2CCCCC2)NC(=O)c3c(nccc3)Nc4c(F)ccc(F)c4
0.317568	S1C(=NC(=C1)CN2CCCCC2)NC(=O)c3c(nccc3)Nc4c(F)ccc(F)c4
0.317568	S1C(=NC(=C1)CN2CCCCC2)NC(=O)c3c(nccc3)Nc4c(F)ccc(F)c4
0.317568	S1C(=NC(=C1)CN2CCCCC2)NC(=O)c3c(nccc3)Nc4c(F)ccc(F)c4
0.317568	S1C(=NC(=C1)CN2CCCCC2)NC(=O)c3c(nccc3)Nc4c(F)ccc(F)c4
0.316794	S(c1cc(c(cc1)C)C(=O)Nc2nc(c3ccccc3)cc(c4ccc(cc4)C)c2)C
0.316794	S(c1cc(c(cc1)C)C(=O)Nc2nc(c3ccccc3)cc(c4ccc(cc4)C)c2)C
0.316794	S(c1cc(c(cc1)C)C(=O)Nc2nc(c3ccccc3)cc(c4ccc(cc4)C)c2)C
0.316794	S(c1cc(c(cc1)C)C(=O)Nc2nc(c3ccccc3)cc(c4ccc(cc4)C)c2)C
0.316794	S(c1cc(c(cc1)C)C(=O)Nc2nc(c3ccccc3)cc(c4ccc(cc4)C)c2)C
0.316794	S(c1cc(c(cc1)C)C(=O)Nc2nc(c3ccccc3)cc(c4ccc(cc4)C)c2)C
0.316794	S(c1cc(c(cc1)C)C(=O)Nc2nc(c3ccccc3)cc(c4ccc(cc4)C)c2)C
0.316794	S(c1cc(c(cc1)C)C(=O)Nc2nc(c3ccccc3)cc(c4ccc(cc4)C)c2)C
0.316794	S(c1cc(c(cc1)C)C(=O)Nc2nc(c3ccccc3)cc(c4ccc(cc4)C)c2)C
0.316794	S(c1cc(c(cc1)C)C(=O)Nc2nc(c3ccccc3)cc(c4ccc(cc4)C)c2)C
0.316547	O=C(Nc1cc(NC(=O)CN2CCCCC2)c(cc1)C)c3cnc4NC=Nc4c3
0.316547	O=C(Nc1cc(NC(=O)CN2CCCCC2)c(cc1)C)c3cnc4NC=Nc4c3
0.316547	O=C(Nc1cc(NC(=O)CN2CCCCC2)c(cc1)C)c3cnc4NC=Nc4c3
0.316547	O=C(Nc1cc(NC(=O)CN2CCCCC2)c(cc1)C)c3cnc4NC=Nc4c3
0.316547	O=C(Nc1cc(NC(=O)CN2CCCCC2)c(cc1)C)c3cnc4NC=Nc4c3
0.316547	O=C(Nc1cc(NC(=O)CN2CCCCC2)c(cc1)C)c3cnc4NC=Nc4c3
0.316547	O=C(Nc1cc(NC(=O)CN2CCCCC2)c(cc1)C)c3cnc4NC=Nc4c3
0.316547	O=C(Nc1cc(NC(=O)CN2CCCCC2)c(cc1)C)c3cnc4NC=Nc4c3
0.316547	O=C(Nc1cc(NC(=O)CN2CCCCC2)c(cc1)C)c3cnc4NC=Nc4c3
0.316547	O=C(Nc1cc(NC(=O)CN2CCCCC2)c(cc1)C)c3cnc4NC=Nc4c3
0.316151	Clc1c(Oc2c(C#N)cccc2)ccc(c1)C(=O)Nc3cc(NC(=O)CN4CCCCC4)c(cc3)C
0.314394	Fc1cc(NC(=O)c2cc(c3ccc(OC)cc3)ccc2)c(N4CCN(CC4)C)cc1
0.314394	Fc1cc(NC(=O)c2cc(c3ccc(OC)cc3)ccc2)c(N4CCN(CC4)C)cc1
0.314394	Fc1cc(NC(=O)c2cc(c3ccc(OC)cc3)ccc2)c(N4CCN(CC4)C)cc1
0.314394	Fc1cc(NC(=O)c2cc(c3ccc(OC)cc3)ccc2)c(N4CCN(CC4)C)cc1
0.314394	Fc1cc(NC(=O)c2cc(c3ccc(OC)cc3)ccc2)c(N4CCN(CC4)C)cc1
0.314394	Fc1cc(NC(=O)c2cc(c3ccc(OC)cc3)ccc2)c(N4CCN(CC4)C)cc1
0.314189	Fc1c(Nc2ncccc2C(=O)NCc3nc(ncc3)c4ncccc4)cc(F)cc1
0.314189	Fc1c(Nc2ncccc2C(=O)NCc3nc(ncc3)c4ncccc4)cc(F)cc1
0.314189	Fc1c(Nc2ncccc2C(=O)NCc3nc(ncc3)c4ncccc4)cc(F)cc1
0.314189	Fc1c(Nc2ncccc2C(=O)NCc3nc(ncc3)c4ncccc4)cc(F)cc1
0.314189	Fc1c(Nc2ncccc2C(=O)NCc3nc(ncc3)c4ncccc4)cc(F)cc1
0.314189	Fc1c(Nc2ncccc2C(=O)NCc3nc(ncc3)c4ncccc4)cc(F)cc1
0.314189	Fc1c(Nc2ncccc2C(=O)NCc3nc(ncc3)c4ncccc4)cc(F)cc1
0.314189	Fc1c(Nc2ncccc2C(=O)NCc3nc(ncc3)c4ncccc4)cc(F)cc1
0.314189	Fc1c(Nc2ncccc2C(=O)NCc3nc(ncc3)c4ncccc4)cc(F)cc1
0.314189	Fc1c(Nc2ncccc2C(=O)NCc3nc(ncc3)c4ncccc4)cc(F)cc1
0.313305	Clc1cc(ccc1)C(=O)Nc2cc(c(NC=O)cc2)C
0.313305	Clc1cc(ccc1)C(=O)Nc2cc(c(NC=O)cc2)C
0.313305	Clc1cc(ccc1)C(=O)Nc2cc(c(NC=O)cc2)C
0.313305	Clc1cc(ccc1)C(=O)Nc2cc(c(NC=O)cc2)C
0.313305	Clc1cc(ccc1)C(=O)Nc2cc(c(NC=O)cc2)C
0.313305	Clc1cc(ccc1)C(=O)Nc2cc(c(NC=O)cc2)C
0.313305	Clc1cc(ccc1)C(=O)Nc2cc(c(NC=O)cc2)C
0.313305	Clc1cc(ccc1)C(=O)Nc2cc(c(NC=O)cc2)C
0.313305	Clc1cc(ccc1)C(=O)Nc2cc(c(NC=O)cc2)C
0.313305	Clc1cc(ccc1)C(=O)Nc2cc(c(NC=O)cc2)C
0.311475	S1CCN(Cc2cc(NC(=O)CCC=3C(=O)NC(=NC3C)c4ccccc4)c(cc2)C)CC1
0.311475	S1CCN(Cc2cc(NC(=O)CCC=3C(=O)NC(=NC3C)c4ccccc4)c(cc2)C)CC1
0.311475	S1CCN(Cc2cc(NC(=O)CCC=3C(=O)NC(=NC3C)c4ccccc4)c(cc2)C)CC1
0.311475	S1CCN(Cc2cc(NC(=O)CCC=3C(=O)NC(=NC3C)c4ccccc4)c(cc2)C)CC1
0.311475	S1CCN(Cc2cc(NC(=O)CCC=3C(=O)NC(=NC3C)c4ccccc4)c(cc2)C)CC1
0.311475	S1CCN(Cc2cc(NC(=O)CCC=3C(=O)NC(=NC3C)c4ccccc4)c(cc2)C)CC1
0.311475	S1CCN(Cc2cc(NC(=O)CCC=3C(=O)NC(=NC3C)c4ccccc4)c(cc2)C)CC1
0.311475	S1CCN(Cc2cc(NC(=O)CCC=3C(=O)NC(=NC3C)c4ccccc4)c(cc2)C)CC1
0.311475	S1CCN(Cc2cc(NC(=O)CCC=3C(=O)NC(=NC3C)c4ccccc4)c(cc2)C)CC1
0.311475	S1CCN(Cc2cc(NC(=O)CCC=3C(=O)NC(=NC3C)c4ccccc4)c(cc2)C)CC1
0.310714	O=C(Nc1c(OC)cc(NC(=O)CCc2ncccc2C)cc1)c3cnccc3
0.310714	O=C(Nc1c(OC)cc(NC(=O)CCc2ncccc2C)cc1)c3cnccc3
0.310714	O=C(Nc1c(OC)cc(NC(=O)CCc2ncccc2C)cc1)c3cnccc3
0.310714	O=C(Nc1c(OC)cc(NC(=O)CCc2ncccc2C)cc1)c3cnccc3
0.310714	O=C(Nc1c(OC)cc(NC(=O)CCc2ncccc2C)cc1)c3cnccc3
0.310714	O=C(Nc1c(OC)cc(NC(=O)CCc2ncccc2C)cc1)c3cnccc3
0.310714	O=C(Nc1c(OC)cc(NC(=O)CCc2ncccc2C)cc1)c3cnccc3
0.310714	O=C(Nc1c(OC)cc(NC(=O)CCc2ncccc2C)cc1)c3cnccc3
0.310714	O=C(Nc1c(OC)cc(NC(=O)CCc2ncccc2C)cc1)c3cnccc3
0.310714	O=C(Nc1c(OC)cc(NC(=O)CCc2ncccc2C)cc1)c3cnccc3
0.310484	Fc1c(NC(=O)c2cncc(c3ccncc3)c2)ccc(c1)C(=O)N
0.310484	Fc1c(NC(=O)c2cncc(c3ccncc3)c2)ccc(c1)C(=O)N
0.310484	Fc1c(NC(=O)c2cncc(c3ccncc3)c2)ccc(c1)C(=O)N
0.310484	Fc1c(NC(=O)c2cncc(c3ccncc3)c2)ccc(c1)C(=O)N
0.310484	Fc1c(NC(=O)c2cncc(c3ccncc3)c2)ccc(c1)C(=O)N
0.310484	Fc1c(NC(=O)c2cncc(c3ccncc3)c2)ccc(c1)C(=O)N
0.310484	Fc1c(NC(=O)c2cncc(c3ccncc3)c2)ccc(c1)C(=O)N
0.310484	Fc1c(NC(=O)c2cncc(c3ccncc3)c2)ccc(c1)C(=O)N
0.310484	Fc1c(NC(=O)c2cncc(c3ccncc3)c2)ccc(c1)C(=O)N
0.310484	Fc1c(NC(=O)c2cncc(c3ccncc3)c2)ccc(c1)C(=O)N
0.310219	S1C(=NC=C1C(=O)Nc2c(F)cc(cc2)C(=O)N)c3cnccc3
0.310219	S1C(=NC=C1C(=O)Nc2c(F)cc(cc2)C(=O)N)c3cnccc3
0.310219	S1C(=NC=C1C(=O)Nc2c(F)cc(cc2)C(=O)N)c3cnccc3
0.310219	S1C(=NC=C1C(=O)Nc2c(F)cc(cc2)C(=O)N)c3cnccc3
0.310219	S1C(=NC=C1C(=O)Nc2c(F)cc(cc2)C(=O)N)c3cnccc3
0.310219	S1C(=NC=C1C(=O)Nc2c(F)cc(cc2)C(=O)N)c3cnccc3
0.310219	S1C(=NC=C1C(=O)Nc2c(F)cc(cc2)C(=O)N)c3cnccc3
0.310219	S1C(=NC=C1C(=O)Nc2c(F)cc(cc2)C(=O)N)c3cnccc3
0.310219	S1C(=NC=C1C(=O)Nc2c(F)cc(cc2)C(=O)N)c3cnccc3
0.310219	S1C(=NC=C1C(=O)Nc2c(F)cc(cc2)C(=O)N)c3cnccc3
0.310078	O=C(Nc1c(ccc(c1)C(=O)NC=2C(=NN(C2)C)C)C)Nc3ccccc3
0.310078	O=C(Nc1c(ccc(c1)C(=O)NC=2C(=NN(C2)C)C)C)Nc3ccccc3
0.310078	O=C(Nc1c(ccc(c1)C(=O)NC=2C(=NN(C2)C)C)C)Nc3ccccc3
0.310078	O=C(Nc1c(ccc(c1)C(=O)NC=2C(=NN(C2)C)C)C)Nc3ccccc3
0.310078	O=C(Nc1c(ccc(c1)C(=O)NC=2C(=NN(C2)C)C)C)Nc3ccccc3
0.310078	O=C(Nc1c(ccc(c1)C(=O)NC=2C(=NN(C2)C)C)C)Nc3ccccc3
0.310078	O=C(Nc1c(ccc(c1)C(=O)NC=2C(=NN(C2)C)C)C)Nc3ccccc3
0.310078	O=C(Nc1c(ccc(c1)C(=O)NC=2C(=NN(C2)C)C)C)Nc3ccccc3
0.310078	O=C(Nc1c(ccc(c1)C(=O)NC=2C(=NN(C2)C)C)C)Nc3ccccc3
0.310078	O=C(Nc1c(ccc(c1)C(=O)NC=2C(=NN(C2)C)C)C)Nc3ccccc3
0.308696	Fc1c(ccc(c1)C(=O)Nc2ccc(cc2)CCC(C)C)C
0.308696	Fc1c(ccc(c1)C(=O)Nc2ccc(cc2)CCC(C)C)C
0.308696	Fc1c(ccc(c1)C(=O)Nc2ccc(cc2)CCC(C)C)C
0.308696	Fc1c(ccc(c1)C(=O)Nc2ccc(cc2)CCC(C)C)C
0.308383	S1c2nc(nc(Nc3c(cc(N4CCN(CC4)CC)cc3)C)c2C=C1c5ccccc5)c6cnccc6
0.308383	S1c2nc(nc(Nc3c(cc(N4CCN(CC4)CC)cc3)C)c2C=C1c5ccccc5)c6cnccc6
0.308383	S1c2nc(nc(Nc3c(cc(N4CCN(CC4)CC)cc3)C)c2C=C1c5ccccc5)c6cnccc6
0.308383	S1c2nc(nc(Nc3c(cc(N4CCN(CC4)CC)cc3)C)c2C=C1c5ccccc5)c6cnccc6
0.308383	S1c2nc(nc(Nc3c(cc(N4CCN(CC4)CC)cc3)C)c2C=C1c5ccccc5)c6cnccc6
0.308383	S1c2nc(nc(Nc3c(cc(N4CCN(CC4)CC)cc3)C)c2C=C1c5ccccc5)c6cnccc6
0.308383	S1c2nc(nc(Nc3c(cc(N4CCN(CC4)CC)cc3)C)c2C=C1c5ccccc5)c6cnccc6
0.308383	S1c2nc(nc(Nc3c(cc(N4CCN(CC4)CC)cc3)C)c2C=C1c5ccccc5)c6cnccc6
0.308383	S1c2nc(nc(Nc3c(cc(N4CCN(CC4)CC)cc3)C)c2C=C1c5ccccc5)c6cnccc6
0.308383	S1c2nc(nc(Nc3c(cc(N4CCN(CC4)CC)cc3)C)c2C=C1c5ccccc5)c6cnccc6
0.3083	Clc1c(cc(NNC(=O)c2cc(ccc2)C3=NNC=C3)cc1)C
0.3083	Clc1c(cc(NNC(=O)c2cc(ccc2)C3=NNC=C3)cc1)C
0.3083	Clc1c(cc(NNC(=O)c2cc(ccc2)C3=NNC=C3)cc1)C
0.3083	Clc1c(cc(NNC(=O)c2cc(ccc2)C3=NNC=C3)cc1)C
0.3083	Clc1c(cc(NNC(=O)c2cc(ccc2)C3=NNC=C3)cc1)C
0.3083	Clc1c(cc(NNC(=O)c2cc(ccc2)C3=NNC=C3)cc1)C
0.3083	Clc1c(cc(NNC(=O)c2cc(ccc2)C3=NNC=C3)cc1)C
0.3083	Clc1c(cc(NNC(=O)c2cc(ccc2)C3=NNC=C3)cc1)C
0.3083	Clc1c(cc(NNC(=O)c2cc(ccc2)C3=NNC=C3)cc1)C
0.3083	Clc1c(cc(NNC(=O)c2cc(ccc2)C3=NNC=C3)cc1)C
0.308244	Brc1cc(NC(=O)OC(C)(C)C)c(cc1)C(=O)Nc2cc(NC(=O)CN3CCCCC3)c(cc2)C
0.308244	Brc1cc(NC(=O)OC(C)(C)C)c(cc1)C(=O)Nc2cc(NC(=O)CN3CCCCC3)c(cc2)C
0.308244	Brc1cc(NC(=O)OC(C)(C)C)c(cc1)C(=O)Nc2cc(NC(=O)CN3CCCCC3)c(cc2)C
0.308244	Brc1cc(NC(=O)OC(C)(C)C)c(cc1)C(=O)Nc2cc(NC(=O)CN3CCCCC3)c(cc2)C
0.308244	Brc1cc(NC(=O)OC(C)(C)C)c(cc1)C(=O)Nc2cc(NC(=O)CN3CCCCC3)c(cc2)C
0.308244	Brc1cc(NC(=O)OC(C)(C)C)c(cc1)C(=O)Nc2cc(NC(=O)CN3CCCCC3)c(cc2)C
0.308244	Brc1cc(NC(=O)OC(C)(C)C)c(cc1)C(=O)Nc2cc(NC(=O)CN3CCCCC3)c(cc2)C
0.308244	Brc1cc(NC(=O)OC(C)(C)C)c(cc1)C(=O)Nc2cc(NC(=O)CN3CCCCC3)c(cc2)C
0.308244	Brc1cc(NC(=O)OC(C)(C)C)c(cc1)C(=O)Nc2cc(NC(=O)CN3CCCCC3)c(cc2)C
0.308244	Brc1cc(NC(=O)OC(C)(C)C)c(cc1)C(=O)Nc2cc(NC(=O)CN3CCCCC3)c(cc2)C
0.30742	Clc1c(NC(=O)c2cc(OC)c(OCc3cnccc3)cc2)cc(NC(=O)CCC)cc1
0.30742	Clc1c(NC(=O)c2cc(OC)c(OCc3cnccc3)cc2)cc(NC(=O)CCC)cc1
0.30742	Clc1c(NC(=O)c2cc(OC)c(OCc3cnccc3)cc2)cc(NC(=O)CCC)cc1
0.30742	Clc1c(NC(=O)c2cc(OC)c(OCc3cnccc3)cc2)cc(NC(=O)CCC)cc1
0.30742	Clc1c(NC(=O)c2cc(OC)c(OCc3cnccc3)cc2)cc(NC(=O)CCC)cc1
0.30742	Clc1c(NC(=O)c2cc(OC)c(OCc3cnccc3)cc2)cc(NC(=O)CCC)cc1
0.30742	Clc1c(NC(=O)c2cc(OC)c(OCc3cnccc3)cc2)cc(NC(=O)CCC)cc1
0.30742	Clc1c(NC(=O)c2cc(OC)c(OCc3cnccc3)cc2)cc(NC(=O)CCC)cc1
0.30742	Clc1c(NC(=O)c2cc(OC)c(OCc3cnccc3)cc2)cc(NC(=O)CCC)cc1
0.30742	Clc1c(NC(=O)c2cc(OC)c(OCc3cnccc3)cc2)cc(NC(=O)CCC)cc1
0.307339	O=C(Nc1ccccc1)c2cc(N)c(cc2)C
0.306569	O=C(Nc1ncc(c(c1)C)C)c2cc(OC)c(OCc3cnccc3)cc2
0.306569	O=C(Nc1ncc(c(c1)C)C)c2cc(OC)c(OCc3cnccc3)cc2
0.306569	O=C(Nc1ncc(c(c1)C)C)c2cc(OC)c(OCc3cnccc3)cc2
0.306569	O=C(Nc1ncc(c(c1)C)C)c2cc(OC)c(OCc3cnccc3)cc2
0.306569	O=C(Nc1ncc(c(c1)C)C)c2cc(OC)c(OCc3cnccc3)cc2
0.306569	O=C(Nc1ncc(c(c1)C)C)c2cc(OC)c(OCc3cnccc3)cc2
0.306569	O=C(Nc1ncc(c(c1)C)C)c2cc(OC)c(OCc3cnccc3)cc2
0.306569	O=C(Nc1ncc(c(c1)C)C)c2cc(OC)c(OCc3cnccc3)cc2
0.306569	O=C(Nc1ncc(c(c1)C)C)c2cc(OC)c(OCc3cnccc3)cc2
0.306569	O=C(Nc1ncc(c(c1)C)C)c2cc(OC)c(OCc3cnccc3)cc2
0.306338	S(=O)(=O)(NC1CC1)c2cc(c(cc2)C)C(=O)Nc3cc(ccc3)CCN4CCN(CC4)C
0.306338	S(=O)(=O)(NC1CC1)c2cc(c(cc2)C)C(=O)Nc3cc(ccc3)CCN4CCN(CC4)C
0.306338	S(=O)(=O)(NC1CC1)c2cc(c(cc2)C)C(=O)Nc3cc(ccc3)CCN4CCN(CC4)C
0.305842	S(=O)(=O)(Nc1ccc(OC)cc1)c2cc(c(cc2)C)C(=O)Nc3cc(ccc3)CCN4CCN(CC4)C
0.305842	S(=O)(=O)(Nc1ccc(OC)cc1)c2cc(c(cc2)C)C(=O)Nc3cc(ccc3)CCN4CCN(CC4)C
0.305842	S(=O)(=O)(Nc1ccc(OC)cc1)c2cc(c(cc2)C)C(=O)Nc3cc(ccc3)CCN4CCN(CC4)C
0.305842	S(=O)(=O)(Nc1ccc(OC)cc1)c2cc(c(cc2)C)C(=O)Nc3cc(ccc3)CCN4CCN(CC4)C
0.305842	S(=O)(=O)(Nc1ccc(OC)cc1)c2cc(c(cc2)C)C(=O)Nc3cc(ccc3)CCN4CCN(CC4)C
0.305842	S(=O)(=O)(Nc1ccc(OC)cc1)c2cc(c(cc2)C)C(=O)Nc3cc(ccc3)CCN4CCN(CC4)C
0.305842	S(=O)(=O)(Nc1ccc(OC)cc1)c2cc(c(cc2)C)C(=O)Nc3cc(ccc3)CCN4CCN(CC4)C
0.305842	S(=O)(=O)(Nc1ccc(OC)cc1)c2cc(c(cc2)C)C(=O)Nc3cc(ccc3)CCN4CCN(CC4)C
0.305842	S(=O)(=O)(Nc1ccc(OC)cc1)c2cc(c(cc2)C)C(=O)Nc3cc(ccc3)CCN4CCN(CC4)C
0.305842	S(=O)(=O)(Nc1ccc(OC)cc1)c2cc(c(cc2)C)C(=O)Nc3cc(ccc3)CCN4CCN(CC4)C
0.304029	Clc1c(OCC(=O)OC)ccc(NC(=O)c2cc(ccc2)C3=NNC=C3)c1
0.304029	Clc1c(OCC(=O)OC)ccc(NC(=O)c2cc(ccc2)C3=NNC=C3)c1
0.304029	Clc1c(OCC(=O)OC)ccc(NC(=O)c2cc(ccc2)C3=NNC=C3)c1
0.304029	Clc1c(OCC(=O)OC)ccc(NC(=O)c2cc(ccc2)C3=NNC=C3)c1
0.304029	Clc1c(OCC(=O)OC)ccc(NC(=O)c2cc(ccc2)C3=NNC=C3)c1
0.304029	Clc1c(OCC(=O)OC)ccc(NC(=O)c2cc(ccc2)C3=NNC=C3)c1
0.304029	Clc1c(OCC(=O)OC)ccc(NC(=O)c2cc(ccc2)C3=NNC=C3)c1
0.304029	Clc1c(OCC(=O)OC)ccc(NC(=O)c2cc(ccc2)C3=NNC=C3)c1
0.304029	Clc1c(OCC(=O)OC)ccc(NC(=O)c2cc(ccc2)C3=NNC=C3)c1
0.304029	Clc1c(OCC(=O)OC)ccc(NC(=O)c2cc(ccc2)C3=NNC=C3)c1
0.303249	O=C(Nc1cnc(OC)cc1)c2c(NC(=O)c3cc(ccc3)C4=NNC=C4)cccc2
0.303249	O=C(Nc1cnc(OC)cc1)c2c(NC(=O)c3cc(ccc3)C4=NNC=C4)cccc2
0.303249	O=C(Nc1cnc(OC)cc1)c2c(NC(=O)c3cc(ccc3)C4=NNC=C4)cccc2
0.303249	O=C(Nc1cnc(OC)cc1)c2c(NC(=O)c3cc(ccc3)C4=NNC=C4)cccc2
0.303249	O=C(Nc1cnc(OC)cc1)c2c(NC(=O)c3cc(ccc3)C4=NNC=C4)cccc2
0.303249	O=C(Nc1cnc(OC)cc1)c2c(NC(=O)c3cc(ccc3)C4=NNC=C4)cccc2
0.303249	O=C(Nc1cnc(OC)cc1)c2c(NC(=O)c3cc(ccc3)C4=NNC=C4)cccc2
0.303249	O=C(Nc1cnc(OC)cc1)c2c(NC(=O)c3cc(ccc3)C4=NNC=C4)cccc2
0.303249	O=C(Nc1cnc(OC)cc1)c2c(NC(=O)c3cc(ccc3)C4=NNC=C4)cccc2
0.303249	O=C(Nc1cnc(OC)cc1)c2c(NC(=O)c3cc(ccc3)C4=NNC=C4)cccc2
0.301587	O=C(Nc1ccc(cc1)C(=O)NC)c2cc(OC)c(OCc3cnccc3)cc2
0.301587	O=C(Nc1ccc(cc1)C(=O)NC)c2cc(OC)c(OCc3cnccc3)cc2
0.301587	O=C(Nc1ccc(cc1)C(=O)NC)c2cc(OC)c(OCc3cnccc3)cc2
0.301587	O=C(Nc1ccc(cc1)C(=O)NC)c2cc(OC)c(OCc3cnccc3)cc2
0.301587	O=C(Nc1ccc(cc1)C(=O)NC)c2cc(OC)c(OCc3cnccc3)cc2
0.301587	O=C(Nc1ccc(cc1)C(=O)NC)c2cc(OC)c(OCc3cnccc3)cc2
0.301587	O=C(Nc1ccc(cc1)C(=O)NC)c2cc(OC)c(OCc3cnccc3)cc2
0.301587	O=C(Nc1ccc(cc1)C(=O)NC)c2cc(OC)c(OCc3cnccc3)cc2
0.301587	O=C(Nc1ccc(cc1)C(=O)NC)c2cc(OC)c(OCc3cnccc3)cc2
0.301587	O=C(Nc1ccc(cc1)C(=O)NC)c2cc(OC)c(OCc3cnccc3)cc2
0.30137	S(=O)(=O)(Nc1c(F)ccc(NC(=O)c2c(nccc2)Nc3c(F)ccc(F)c3)c1)c4ccc(cc4)C
0.30137	S(=O)(=O)(Nc1c(F)ccc(NC(=O)c2c(nccc2)Nc3c(F)ccc(F)c3)c1)c4ccc(cc4)C
0.30137	S(=O)(=O)(Nc1c(F)ccc(NC(=O)c2c(nccc2)Nc3c(F)ccc(F)c3)c1)c4ccc(cc4)C
0.30137	S(=O)(=O)(Nc1c(F)ccc(NC(=O)c2c(nccc2)Nc3c(F)ccc(F)c3)c1)c4ccc(cc4)C
0.30137	S(=O)(=O)(Nc1c(F)ccc(NC(=O)c2c(nccc2)Nc3c(F)ccc(F)c3)c1)c4ccc(cc4)C
0.30137	S(=O)(=O)(Nc1c(F)ccc(NC(=O)c2c(nccc2)Nc3c(F)ccc(F)c3)c1)c4ccc(cc4)C
0.30137	S(=O)(=O)(Nc1c(F)ccc(NC(=O)c2c(nccc2)Nc3c(F)ccc(F)c3)c1)c4ccc(cc4)C
0.30137	S(=O)(=O)(Nc1c(F)ccc(NC(=O)c2c(nccc2)Nc3c(F)ccc(F)c3)c1)c4ccc(cc4)C
0.30137	S(=O)(=O)(Nc1c(F)ccc(NC(=O)c2c(nccc2)Nc3c(F)ccc(F)c3)c1)c4ccc(cc4)C
0.30137	S(=O)(=O)(Nc1c(F)ccc(NC(=O)c2c(nccc2)Nc3c(F)ccc(F)c3)c1)c4ccc(cc4)C
0.300781	O=C(Nc1c(ccc(c1)C(=O)NC)C)Nc2cc(N3CC(C3)(C)C)ccc2
0.300781	O=C(Nc1c(ccc(c1)C(=O)NC)C)Nc2cc(N3CC(C3)(C)C)ccc2
0.300781	O=C(Nc1c(ccc(c1)C(=O)NC)C)Nc2cc(N3CC(C3)(C)C)ccc2
0.300781	O=C(Nc1c(ccc(c1)C(=O)NC)C)Nc2cc(N3CC(C3)(C)C)ccc2
0.300781	O=C(Nc1c(ccc(c1)C(=O)NC)C)Nc2cc(N3CC(C3)(C)C)ccc2
0.300781	O=C(Nc1c(ccc(c1)C(=O)NC)C)Nc2cc(N3CC(C3)(C)C)ccc2
0.300781	O=C(Nc1c(ccc(c1)C(=O)NC)C)Nc2cc(N3CC(C3)(C)C)ccc2
0.300781	O=C(Nc1c(ccc(c1)C(=O)NC)C)Nc2cc(N3CC(C3)(C)C)ccc2
0.300781	O=C(Nc1c(ccc(c1)C(=O)NC)C)Nc2cc(N3CC(C3)(C)C)ccc2
0.300781	O=C(Nc1c(ccc(c1)C(=O)NC)C)Nc2cc(N3CC(C3)(C)C)ccc2
0.300781	O=C(Nc1ccc(OCc2ncccc2)cc1)c3cc(ccc3)C4=NNC=C4
0.300725	Clc1c(NC(=O)C)cc(NC(=O)c2c(nccc2)Nc3c(F)ccc(F)c3)cc1
0.300725	Clc1c(NC(=O)C)cc(NC(=O)c2c(nccc2)Nc3c(F)ccc(F)c3)cc1
0.300725	Clc1c(NC(=O)C)cc(NC(=O)c2c(nccc2)Nc3c(F)ccc(F)c3)cc1
0.300725	Clc1c(NC(=O)C)cc(NC(=O)c2c(nccc2)Nc3c(F)ccc(F)c3)cc1
0.300725	Clc1c(NC(=O)C)cc(NC(=O)c2c(nccc2)Nc3c(F)ccc(F)c3)cc1
0.300725	Clc1c(NC(=O)C)cc(NC(=O)c2c(nccc2)Nc3c(F)ccc(F)c3)cc1
0.300725	Clc1c(NC(=O)C)cc(NC(=O)c2c(nccc2)Nc3c(F)ccc(F)c3)cc1
0.300725	Clc1c(NC(=O)C)cc(NC(=O)c2c(nccc2)Nc3c(F)ccc(F)c3)cc1
0.300725	Clc1c(NC(=O)C)cc(NC(=O)c2c(nccc2)Nc3c(F)ccc(F)c3)cc1
0.300725	Clc1c(NC(=O)C)cc(NC(=O)c2c(nccc2)Nc3c(F)ccc(F)c3)cc1
0.300699	O=C(OC(C)(C)C)NCc1c(OC)cc(cc1)C(=O)Nc2cc(ccc2)CCN3CCN(CC3)C
0.300699	O=C(OC(C)(C)C)NCc1c(OC)cc(cc1)C(=O)Nc2cc(ccc2)CCN3CCN(CC3)C
0.300699	O=C(OC(C)(C)C)NCc1c(OC)cc(cc1)C(=O)Nc2cc(ccc2)CCN3CCN(CC3)C
0.300699	O=C(OC(C)(C)C)NCc1c(OC)cc(cc1)C(=O)Nc2cc(ccc2)CCN3CCN(CC3)C
0.300699	O=C(OC(C)(C)C)NCc1c(OC)cc(cc1)C(=O)Nc2cc(ccc2)CCN3CCN(CC3)C
0.300699	O=C(OC(C)(C)C)NCc1c(OC)cc(cc1)C(=O)Nc2cc(ccc2)CCN3CCN(CC3)C
0.300699	O=C(OC(C)(C)C)NCc1c(OC)cc(cc1)C(=O)Nc2cc(ccc2)CCN3CCN(CC3)C
0.300699	O=C(OC(C)(C)C)NCc1c(OC)cc(cc1)C(=O)Nc2cc(ccc2)CCN3CCN(CC3)C
0.300429	Fc1ccc(cc1)C(=O)Nc2cc(ccc2)CNC(=O)Nc3cnccc3
0.300429	Fc1ccc(cc1)C(=O)Nc2cc(ccc2)CNC(=O)Nc3cnccc3
0.300429	Fc1ccc(cc1)C(=O)Nc2cc(ccc2)CNC(=O)Nc3cnccc3
0.30038	FC(F)COc1c(ccc(NC(=O)c2cc(OC)c(OCc3ccncc3)cc2)c1)C
0.30038	FC(F)COc1c(ccc(NC(=O)c2cc(OC)c(OCc3ccncc3)cc2)c1)C
0.30038	FC(F)COc1c(ccc(NC(=O)c2cc(OC)c(OCc3ccncc3)cc2)c1)C
0.30038	FC(F)COc1c(ccc(NC(=O)c2cc(OC)c(OCc3ccncc3)cc2)c1)C
0.30038	FC(F)COc1c(ccc(NC(=O)c2cc(OC)c(OCc3ccncc3)cc2)c1)C
0.30038	FC(F)COc1c(ccc(NC(=O)c2cc(OC)c(OCc3ccncc3)cc2)c1)C
0.30038	FC(F)COc1c(ccc(NC(=O)c2cc(OC)c(OCc3ccncc3)cc2)c1)C
0.30038	FC(F)COc1c(ccc(NC(=O)c2cc(OC)c(OCc3ccncc3)cc2)c1)C
0.30038	FC(F)COc1c(ccc(NC(=O)c2cc(OC)c(OCc3ccncc3)cc2)c1)C
0.30038	FC(F)COc1c(ccc(NC(=O)c2cc(OC)c(OCc3ccncc3)cc2)c1)C
0.299639	S1C(=NC=C1C(=O)Nc2cc(Oc3c(cccc3)C)ccc2)c4cnccc4
0.299639	S1C(=NC=C1C(=O)Nc2cc(Oc3c(cccc3)C)ccc2)c4cnccc4
0.299639	S1C(=NC=C1C(=O)Nc2cc(Oc3c(cccc3)C)ccc2)c4cnccc4
0.299639	S1C(=NC=C1C(=O)Nc2cc(Oc3c(cccc3)C)ccc2)c4cnccc4
0.299639	S1C(=NC=C1C(=O)Nc2cc(Oc3c(cccc3)C)ccc2)c4cnccc4
0.299639	S1C(=NC=C1C(=O)Nc2cc(Oc3c(cccc3)C)ccc2)c4cnccc4
0.299639	S1C(=NC=C1C(=O)Nc2cc(Oc3c(cccc3)C)ccc2)c4cnccc4
0.299639	S1C(=NC=C1C(=O)Nc2cc(Oc3c(cccc3)C)ccc2)c4cnccc4
0.299639	S1C(=NC=C1C(=O)Nc2cc(Oc3c(cccc3)C)ccc2)c4cnccc4
0.299639	S1C(=NC=C1C(=O)Nc2cc(Oc3c(cccc3)C)ccc2)c4cnccc4
0.299595	O=C(Nc1c(ccc(c1)C(=O)NCC2CC2)C)NCc3ccc(N)cc3
0.299595	O=C(Nc1c(ccc(c1)C(=O)NCC2CC2)C)NCc3ccc(N)cc3
0.299595	O=C(Nc1c(ccc(c1)C(=O)NCC2CC2)C)NCc3ccc(N)cc3
0.299595	O=C(Nc1c(ccc(c1)C(=O)NCC2CC2)C)NCc3ccc(N)cc3
0.299595	O=C(Nc1c(ccc(c1)C(=O)NCC2CC2)C)NCc3ccc(N)cc3
0.299595	O=C(Nc1c(ccc(c1)C(=O)NCC2CC2)C)NCc3ccc(N)cc3
0.299595	O=C(Nc1c(ccc(c1)C(=O)NCC2CC2)C)NCc3ccc(N)cc3
0.299595	O=C(Nc1c(ccc(c1)C(=O)NCC2CC2)C)NCc3ccc(N)cc3
0.299595	O=C(Nc1c(ccc(c1)C(=O)NCC2CC2)C)NCc3ccc(N)cc3
0.299595	O=C(Nc1c(ccc(c1)C(=O)NCC2CC2)C)NCc3ccc(N)cc3
0.299242	FC(F)(F)c1c(ccc(NC(=O)c2ccc(cc2)CF)c1)C(=O)N3CCN(CC3)C
0.299242	FC(F)(F)c1c(ccc(NC(=O)c2ccc(cc2)CF)c1)C(=O)N3CCN(CC3)C
0.299242	FC(F)(F)c1c(ccc(NC(=O)c2ccc(cc2)CF)c1)C(=O)N3CCN(CC3)C
0.299242	FC(F)(F)c1c(ccc(NC(=O)c2ccc(cc2)CF)c1)C(=O)N3CCN(CC3)C
0.299242	FC(F)(F)c1c(ccc(NC(=O)c2ccc(cc2)CF)c1)C(=O)N3CCN(CC3)C
0.299242	FC(F)(F)c1c(ccc(NC(=O)c2ccc(cc2)CF)c1)C(=O)N3CCN(CC3)C
0.299242	FC(F)(F)c1c(ccc(NC(=O)c2ccc(cc2)CF)c1)C(=O)N3CCN(CC3)C
0.299242	FC(F)(F)c1c(ccc(NC(=O)c2ccc(cc2)CF)c1)C(=O)N3CCN(CC3)C
0.299242	FC(F)(F)c1c(ccc(NC(=O)c2ccc(cc2)CF)c1)C(=O)N3CCN(CC3)C
0.299242	FC(F)(F)c1c(ccc(NC(=O)c2ccc(cc2)CF)c1)C(=O)N3CCN(CC3)C
0.299213	Fc1ccc(cc1)CN2CCC(NC(=O)C(=O)Nc3cc(c4cncnc4)ccc3)CC2
0.299213	Fc1ccc(cc1)CN2CCC(NC(=O)C(=O)Nc3cc(c4cncnc4)ccc3)CC2
0.299213	Fc1ccc(cc1)CN2CCC(NC(=O)C(=O)Nc3cc(c4cncnc4)ccc3)CC2
0.299213	Fc1ccc(cc1)CN2CCC(NC(=O)C(=O)Nc3cc(c4cncnc4)ccc3)CC2
0.299213	Fc1ccc(cc1)CN2CCC(NC(=O)C(=O)Nc3cc(c4cncnc4)ccc3)CC2
0.299213	Fc1ccc(cc1)CN2CCC(NC(=O)C(=O)Nc3cc(c4cncnc4)ccc3)CC2
0.299213	Fc1ccc(cc1)CN2CCC(NC(=O)C(=O)Nc3cc(c4cncnc4)ccc3)CC2
0.299213	Fc1ccc(cc1)CN2CCC(NC(=O)C(=O)Nc3cc(c4cncnc4)ccc3)CC2
0.299213	Fc1ccc(cc1)CN2CCC(NC(=O)C(=O)Nc3cc(c4cncnc4)ccc3)CC2
0.299213	Fc1ccc(cc1)CN2CCC(NC(=O)C(=O)Nc3cc(c4cncnc4)ccc3)CC2
0.298755	O=C(Nc1cc(ccc1)CCN2CCN(CC2)C)C3=NOC=C3
0.298755	O=C(Nc1cc(ccc1)CCN2CCN(CC2)C)C3=NOC=C3
0.298755	O=C(Nc1cc(ccc1)CCN2CCN(CC2)C)C3=NOC=C3
0.298755	O=C(Nc1cc(ccc1)CCN2CCN(CC2)C)C3=NOC=C3
0.298755	O=C(Nc1cc(ccc1)CCN2CCN(CC2)C)C3=NOC=C3
0.298755	O=C(Nc1cc(ccc1)CCN2CCN(CC2)C)C3=NOC=C3
0.298755	O=C(Nc1cc(ccc1)CCN2CCN(CC2)C)C3=NOC=C3
0.298755	O=C(Nc1cc(ccc1)CCN2CCN(CC2)C)C3=NOC=C3
0.298387	O=C(O)c1ccc(cc1)CNC(=O)Nc2c(ccc(c2)C(=O)NC3CC3)C
0.298387	O=C(O)c1ccc(cc1)CNC(=O)Nc2c(ccc(c2)C(=O)NC3CC3)C
0.298387	O=C(O)c1ccc(cc1)CNC(=O)Nc2c(ccc(c2)C(=O)NC3CC3)C
0.298305	S1C(NC(=O)c2cc3c(cc2)CCC3)=C(C(=O)Nc4cc(ccc4)CCN5CCN(CC5)C)C=C1
0.298305	S1C(NC(=O)c2cc3c(cc2)CCC3)=C(C(=O)Nc4cc(ccc4)CCN5CCN(CC5)C)C=C1
0.298193	Clc1c(OC)cc(OC)c(NS(=O)(=O)c2c(ccc(c2)C(=O)Nc3nc(c4cc(OCC)ccc4)ccc3)C)c1
0.298193	Clc1c(OC)cc(OC)c(NS(=O)(=O)c2c(ccc(c2)C(=O)Nc3nc(c4cc(OCC)ccc4)ccc3)C)c1
0.298113	S(=O)(=O)(Nc1c(ccc(c1)C(=O)Nc2cc(c(N)cc2)C)C)c3ccc(F)cc3
0.298113	S(=O)(=O)(Nc1c(ccc(c1)C(=O)Nc2cc(c(N)cc2)C)C)c3ccc(F)cc3
0.298113	S(=O)(=O)(Nc1c(ccc(c1)C(=O)Nc2cc(c(N)cc2)C)C)c3ccc(F)cc3
0.298113	S(=O)(=O)(Nc1c(ccc(c1)C(=O)Nc2cc(c(N)cc2)C)C)c3ccc(F)cc3
0.298113	S(=O)(=O)(Nc1c(ccc(c1)C(=O)Nc2cc(c(N)cc2)C)C)c3ccc(F)cc3
0.298113	S(=O)(=O)(Nc1c(ccc(c1)C(=O)Nc2cc(c(N)cc2)C)C)c3ccc(F)cc3
0.298113	S(=O)(=O)(Nc1c(ccc(c1)C(=O)Nc2cc(c(N)cc2)C)C)c3ccc(F)cc3
0.298113	S(=O)(=O)(Nc1c(ccc(c1)C(=O)Nc2cc(c(N)cc2)C)C)c3ccc(F)cc3
0.298113	S(=O)(=O)(Nc1c(ccc(c1)C(=O)Nc2cc(c(N)cc2)C)C)c3ccc(F)cc3
0.298113	S(=O)(=O)(Nc1c(ccc(c1)C(=O)Nc2cc(c(N)cc2)C)C)c3ccc(F)cc3
0.297491	S(=O)(=O)(Cc1ncccc1)CCC(=O)Nc2cc(NC(=O)CN3CCCCC3)c(cc2)C
0.297491	S(=O)(=O)(Cc1ncccc1)CCC(=O)Nc2cc(NC(=O)CN3CCCCC3)c(cc2)C
0.297491	S(=O)(=O)(Cc1ncccc1)CCC(=O)Nc2cc(NC(=O)CN3CCCCC3)c(cc2)C
0.297491	S(=O)(=O)(Cc1ncccc1)CCC(=O)Nc2cc(NC(=O)CN3CCCCC3)c(cc2)C
0.297491	S(=O)(=O)(Cc1ncccc1)CCC(=O)Nc2cc(NC(=O)CN3CCCCC3)c(cc2)C
0.297491	S(=O)(=O)(Cc1ncccc1)CCC(=O)Nc2cc(NC(=O)CN3CCCCC3)c(cc2)C
0.297491	S(=O)(=O)(Cc1ncccc1)CCC(=O)Nc2cc(NC(=O)CN3CCCCC3)c(cc2)C
0.297491	S(=O)(=O)(Cc1ncccc1)CCC(=O)Nc2cc(NC(=O)CN3CCCCC3)c(cc2)C
0.297491	S(=O)(=O)(Cc1ncccc1)CCC(=O)Nc2cc(NC(=O)CN3CCCCC3)c(cc2)C
0.297491	S(=O)(=O)(Cc1ncccc1)CCC(=O)Nc2cc(NC(=O)CN3CCCCC3)c(cc2)C
0.297297	Ic1c(cc(Cl)cc1)C(=O)Nc2cc(ccc2)CCN3CCN(CC3)C
0.297297	Ic1c(cc(Cl)cc1)C(=O)Nc2cc(ccc2)CCN3CCN(CC3)C
0.297297	Ic1c(cc(Cl)cc1)C(=O)Nc2cc(ccc2)CCN3CCN(CC3)C
0.297297	Ic1c(cc(Cl)cc1)C(=O)Nc2cc(ccc2)CCN3CCN(CC3)C
0.297297	Ic1c(cc(Cl)cc1)C(=O)Nc2cc(ccc2)CCN3CCN(CC3)C
0.297297	Ic1c(cc(Cl)cc1)C(=O)Nc2cc(ccc2)CCN3CCN(CC3)C
0.297297	Ic1c(cc(Cl)cc1)C(=O)Nc2cc(ccc2)CCN3CCN(CC3)C
0.297297	Ic1c(cc(Cl)cc1)C(=O)Nc2cc(ccc2)CCN3CCN(CC3)C
0.297297	Ic1c(cc(Cl)cc1)C(=O)Nc2cc(ccc2)CCN3CCN(CC3)C
0.297297	Ic1c(cc(Cl)cc1)C(=O)Nc2cc(ccc2)CCN3CCN(CC3)C
0.297125	O=C(Nc1nc(c(cc1)C=2C=NN(C2)C)C)c3cc(OC)c(OCc4cnccc4)cc3
0.297125	O=C(Nc1nc(c(cc1)C=2C=NN(C2)C)C)c3cc(OC)c(OCc4cnccc4)cc3
0.297125	O=C(Nc1nc(c(cc1)C=2C=NN(C2)C)C)c3cc(OC)c(OCc4cnccc4)cc3
0.297125	O=C(Nc1nc(c(cc1)C=2C=NN(C2)C)C)c3cc(OC)c(OCc4cnccc4)cc3
0.297125	O=C(Nc1nc(c(cc1)C=2C=NN(C2)C)C)c3cc(OC)c(OCc4cnccc4)cc3
0.297125	O=C(Nc1nc(c(cc1)C=2C=NN(C2)C)C)c3cc(OC)c(OCc4cnccc4)cc3
0.297125	O=C(Nc1nc(c(cc1)C=2C=NN(C2)C)C)c3cc(OC)c(OCc4cnccc4)cc3
0.297125	O=C(Nc1nc(c(cc1)C=2C=NN(C2)C)C)c3cc(OC)c(OCc4cnccc4)cc3
0.297125	O=C(Nc1nc(c(cc1)C=2C=NN(C2)C)C)c3cc(OC)c(OCc4cnccc4)cc3
0.297125	O=C(Nc1nc(c(cc1)C=2C=NN(C2)C)C)c3cc(OC)c(OCc4cnccc4)cc3
0.296875	S1C(=NC(=C1)C)c2cc(NC(=O)c3ccc(cc3)COCC(F)(F)F)ccc2
0.296875	S1C(=NC(=C1)C)c2cc(NC(=O)c3ccc(cc3)COCC(F)(F)F)ccc2
0.296875	S1C(=NC(=C1)C)c2cc(NC(=O)c3ccc(cc3)COCC(F)(F)F)ccc2
0.296875	S1C(=NC(=C1)C)c2cc(NC(=O)c3ccc(cc3)COCC(F)(F)F)ccc2
0.296875	S1C(=NC(=C1)C)c2cc(NC(=O)c3ccc(cc3)COCC(F)(F)F)ccc2
0.296029	Fc1c(Nc2ncccc2C(=O)Nc3cc(NC(=O)OCCOC)ccc3)cc(F)cc1
0.296029	Fc1c(Nc2ncccc2C(=O)Nc3cc(NC(=O)OCCOC)ccc3)cc(F)cc1
0.296029	Fc1c(Nc2ncccc2C(=O)Nc3cc(NC(=O)OCCOC)ccc3)cc(F)cc1
0.29572	Clc1c(ccc(NC(=S)NCc2cc(c3ncccc3)ccc2)c1)C
0.29572	Clc1c(ccc(NC(=S)NCc2cc(c3ncccc3)ccc2)c1)C
0.29572	Clc1c(ccc(NC(=S)NCc2cc(c3ncccc3)ccc2)c1)C
0.29572	Clc1c(ccc(NC(=S)NCc2cc(c3ncccc3)ccc2)c1)C
0.29572	Clc1c(ccc(NC(=S)NCc2cc(c3ncccc3)ccc2)c1)C
0.29572	Clc1c(ccc(NC(=S)NCc2cc(c3ncccc3)ccc2)c1)C
0.29572	Clc1c(ccc(NC(=S)NCc2cc(c3ncccc3)ccc2)c1)C
0.29572	Clc1c(ccc(NC(=S)NCc2cc(c3ncccc3)ccc2)c1)C
0.29572	Clc1c(ccc(NC(=S)NCc2cc(c3ncccc3)ccc2)c1)C
0.29572	Clc1c(ccc(NC(=S)NCc2cc(c3ncccc3)ccc2)c1)C
0.29572	O=C(Nc1c(ccc(c1)C(=O)NC)C)NCCN2CC=CCC2
0.29572	O=C(Nc1c(ccc(c1)C(=O)NC)C)NCCN2CC=CCC2
0.29572	O=C(Nc1c(ccc(c1)C(=O)NC)C)NCCN2CC=CCC2
0.29572	O=C(Nc1c(ccc(c1)C(=O)NC)C)NCCN2CC=CCC2
0.29572	O=C(Nc1c(ccc(c1)C(=O)NC)C)NCCN2CC=CCC2
0.29572	O=C(Nc1c(ccc(c1)C(=O)NC)C)NCCN2CC=CCC2
0.29572	O=C(Nc1c(ccc(c1)C(=O)NC)C)NCCN2CC=CCC2
0.29572	O=C(Nc1c(ccc(c1)C(=O)NC)C)NCCN2CC=CCC2
0.29572	O=C(Nc1c(ccc(c1)C(=O)NC)C)NCCN2CC=CCC2
0.29572	O=C(Nc1c(ccc(c1)C(=O)NC)C)NCCN2CC=CCC2
0.295455	Clc1c(ccc(NC(=S)Nc2cc(NC(=O)c3cc(F)ccc3)c(OC)cc2)c1)C
0.295455	Clc1c(ccc(NC(=S)Nc2cc(NC(=O)c3cc(F)ccc3)c(OC)cc2)c1)C
0.295455	Clc1c(ccc(NC(=S)Nc2cc(NC(=O)c3cc(F)ccc3)c(OC)cc2)c1)C
0.295455	Clc1c(ccc(NC(=S)Nc2cc(NC(=O)c3cc(F)ccc3)c(OC)cc2)c1)C
0.295455	Clc1c(ccc(NC(=S)Nc2cc(NC(=O)c3cc(F)ccc3)c(OC)cc2)c1)C
0.295455	Clc1c(ccc(NC(=S)Nc2cc(NC(=O)c3cc(F)ccc3)c(OC)cc2)c1)C
0.295455	Clc1c(ccc(NC(=S)Nc2cc(NC(=O)c3cc(F)ccc3)c(OC)cc2)c1)C
0.295455	Clc1c(ccc(NC(=S)Nc2cc(NC(=O)c3cc(F)ccc3)c(OC)cc2)c1)C
0.295455	Clc1c(ccc(NC(=S)Nc2cc(NC(=O)c3cc(F)ccc3)c(OC)cc2)c1)C
0.295455	Clc1c(ccc(NC(=S)Nc2cc(NC(=O)c3cc(F)ccc3)c(OC)cc2)c1)C
0.295455	O=C(Nc1ccc(cc1)CCN2N=NC(=N2)c3ccccc3)c4cc(ccc4)C5=NNC=C5
0.295455	O=C(Nc1ccc(cc1)CCN2N=NC(=N2)c3ccccc3)c4cc(ccc4)C5=NNC=C5
0.295455	O=C(Nc1ccc(cc1)CCN2N=NC(=N2)c3ccccc3)c4cc(ccc4)C5=NNC=C5
0.295455	O=C(Nc1ccc(cc1)CCN2N=NC(=N2)c3ccccc3)c4cc(ccc4)C5=NNC=C5
0.295455	O=C(Nc1ccc(cc1)CCN2N=NC(=N2)c3ccccc3)c4cc(ccc4)C5=NNC=C5
0.295455	O=C(Nc1ccc(cc1)CCN2N=NC(=N2)c3ccccc3)c4cc(ccc4)C5=NNC=C5
0.295455	O=C(Nc1ccc(cc1)CCN2N=NC(=N2)c3ccccc3)c4cc(ccc4)C5=NNC=C5
0.295455	O=C(Nc1ccc(cc1)CCN2N=NC(=N2)c3ccccc3)c4cc(ccc4)C5=NNC=C5
0.295455	O=C(Nc1ccc(cc1)CCN2N=NC(=N2)c3ccccc3)c4cc(ccc4)C5=NNC=C5
0.295455	O=C(Nc1ccc(cc1)CCN2N=NC(=N2)c3ccccc3)c4cc(ccc4)C5=NNC=C5
0.295082	O=C(N1C2C(N(Cc3ccccc3)CC1)CCCC2)Nc4c(ccc(c4)C(=O)NC)C
0.295082	O=C(N1C2C(N(Cc3ccccc3)CC1)CCCC2)Nc4c(ccc(c4)C(=O)NC)C
0.295082	O=C(N1C2C(N(Cc3ccccc3)CC1)CCCC2)Nc4c(ccc(c4)C(=O)NC)C
0.295082	O=C(N1C2C(N(Cc3ccccc3)CC1)CCCC2)Nc4c(ccc(c4)C(=O)NC)C
0.295082	O=C(N1C2C(N(Cc3ccccc3)CC1)CCCC2)Nc4c(ccc(c4)C(=O)NC)C
0.295082	O=C(N1C2C(N(Cc3ccccc3)CC1)CCCC2)Nc4c(ccc(c4)C(=O)NC)C
0.295082	O=C(N1C2C(N(Cc3ccccc3)CC1)CCCC2)Nc4c(ccc(c4)C(=O)NC)C
0.295082	O=C(N1C2C(N(Cc3ccccc3)CC1)CCCC2)Nc4c(ccc(c4)C(=O)NC)C
0.295082	O=C(N1C2C(N(Cc3ccccc3)CC1)CCCC2)Nc4c(ccc(c4)C(=O)NC)C
0.295082	O=C(N1C2C(N(Cc3ccccc3)CC1)CCCC2)Nc4c(ccc(c4)C(=O)NC)C
0.295082	BrC=1C=NN(c2c(cccc2)C(=O)Nc3cc(NC(=O)CN4CCCCC4)c(cc3)C)C1
0.295082	BrC=1C=NN(c2c(cccc2)C(=O)Nc3cc(NC(=O)CN4CCCCC4)c(cc3)C)C1
0.295082	BrC=1C=NN(c2c(cccc2)C(=O)Nc3cc(NC(=O)CN4CCCCC4)c(cc3)C)C1
0.295082	BrC=1C=NN(c2c(cccc2)C(=O)Nc3cc(NC(=O)CN4CCCCC4)c(cc3)C)C1
0.295082	BrC=1C=NN(c2c(cccc2)C(=O)Nc3cc(NC(=O)CN4CCCCC4)c(cc3)C)C1
0.295082	BrC=1C=NN(c2c(cccc2)C(=O)Nc3cc(NC(=O)CN4CCCCC4)c(cc3)C)C1
0.295082	BrC=1C=NN(c2c(cccc2)C(=O)Nc3cc(NC(=O)CN4CCCCC4)c(cc3)C)C1
0.295082	BrC=1C=NN(c2c(cccc2)C(=O)Nc3cc(NC(=O)CN4CCCCC4)c(cc3)C)C1
0.295082	BrC=1C=NN(c2c(cccc2)C(=O)Nc3cc(NC(=O)CN4CCCCC4)c(cc3)C)C1
0.295082	BrC=1C=NN(c2c(cccc2)C(=O)Nc3cc(NC(=O)CN4CCCCC4)c(cc3)C)C1
0.294355	S1C(=NC=C1C(=O)Nc2ccc(cc2)CCO)c3cnccc3
0.294355	S1C(=NC=C1C(=O)Nc2ccc(cc2)CCO)c3cnccc3
0.294355	S1C(=NC=C1C(=O)Nc2ccc(cc2)CCO)c3cnccc3
0.294355	S1C(=NC=C1C(=O)Nc2ccc(cc2)CCO)c3cnccc3
0.294355	S1C(=NC=C1C(=O)Nc2ccc(cc2)CCO)c3cnccc3
0.294355	S1C(=NC=C1C(=O)Nc2ccc(cc2)CCO)c3cnccc3
0.294355	S1C(=NC=C1C(=O)Nc2ccc(cc2)CCO)c3cnccc3
0.294355	S1C(=NC=C1C(=O)Nc2ccc(cc2)CCO)c3cnccc3
0.294355	S1C(=NC=C1C(=O)Nc2ccc(cc2)CCO)c3cnccc3
0.294355	S1C(=NC=C1C(=O)Nc2ccc(cc2)CCO)c3cnccc3
0.294355	O=C(Nc1nc(c2cc(OCC)ccc2)ccc1)c3cc(c4ccc(OC)cc4)ccc3
0.294355	O=C(Nc1nc(c2cc(OCC)ccc2)ccc1)c3cc(c4ccc(OC)cc4)ccc3
0.294355	O=C(Nc1nc(c2cc(OCC)ccc2)ccc1)c3cc(c4ccc(OC)cc4)ccc3
0.294355	O=C(Nc1nc(c2cc(OCC)ccc2)ccc1)c3cc(c4ccc(OC)cc4)ccc3
0.29434	O=C(Nc1cc(c(cc1)C)C(=O)NC2CC2)c3c(NC(=O)c4ccc(Oc5ccccc5)cc4)cccc3
0.29434	O=C(Nc1cc(c(cc1)C)C(=O)NC2CC2)c3c(NC(=O)c4ccc(Oc5ccccc5)cc4)cccc3
0.29434	O=C(Nc1cc(c(cc1)C)C(=O)NC2CC2)c3c(NC(=O)c4ccc(Oc5ccccc5)cc4)cccc3
0.29434	O=C(Nc1cc(c(cc1)C)C(=O)NC2CC2)c3c(NC(=O)c4ccc(Oc5ccccc5)cc4)cccc3
0.29434	O=C(Nc1cc(c(cc1)C)C(=O)NC2CC2)c3c(NC(=O)c4ccc(Oc5ccccc5)cc4)cccc3
0.29434	O=C(Nc1cc(c(cc1)C)C(=O)NC2CC2)c3c(NC(=O)c4ccc(Oc5ccccc5)cc4)cccc3
0.29434	O=C(Nc1cc(c(cc1)C)C(=O)NC2CC2)c3c(NC(=O)c4ccc(Oc5ccccc5)cc4)cccc3
0.29434	O=C(Nc1cc(c(cc1)C)C(=O)NC2CC2)c3c(NC(=O)c4ccc(Oc5ccccc5)cc4)cccc3
0.29434	O=C(Nc1cc(c(cc1)C)C(=O)NC2CC2)c3c(NC(=O)c4ccc(Oc5ccccc5)cc4)cccc3
0.29434	O=C(Nc1cc(c(cc1)C)C(=O)NC2CC2)c3c(NC(=O)c4ccc(Oc5ccccc5)cc4)cccc3
0.293919	Fc1c(Nc2ncccc2C(=O)Nc3c(ccc(N4N=CC=C4)c3)C)cc(F)cc1
0.293919	Fc1c(Nc2ncccc2C(=O)Nc3c(ccc(N4N=CC=C4)c3)C)cc(F)cc1
0.293919	Fc1c(Nc2ncccc2C(=O)Nc3c(ccc(N4N=CC=C4)c3)C)cc(F)cc1
0.293919	Fc1c(Nc2ncccc2C(=O)Nc3c(ccc(N4N=CC=C4)c3)C)cc(F)cc1
0.293919	Fc1c(Nc2ncccc2C(=O)Nc3c(ccc(N4N=CC=C4)c3)C)cc(F)cc1
0.293919	Fc1c(Nc2ncccc2C(=O)Nc3c(ccc(N4N=CC=C4)c3)C)cc(F)cc1
0.293919	Fc1c(Nc2ncccc2C(=O)Nc3c(ccc(N4N=CC=C4)c3)C)cc(F)cc1
0.293919	Fc1c(Nc2ncccc2C(=O)Nc3c(ccc(N4N=CC=C4)c3)C)cc(F)cc1
0.293919	Fc1c(Nc2ncccc2C(=O)Nc3c(ccc(N4N=CC=C4)c3)C)cc(F)cc1
0.293919	Fc1c(Nc2ncccc2C(=O)Nc3c(ccc(N4N=CC=C4)c3)C)cc(F)cc1
0.293651	O=C(Nc1nc(c2cc(OCC)ccc2)ccc1)c3cc(ccc3)C4=NNC=C4
0.293651	O=C(Nc1nc(c2cc(OCC)ccc2)ccc1)c3cc(ccc3)C4=NNC=C4
0.293651	O=C(Nc1nc(c2cc(OCC)ccc2)ccc1)c3cc(ccc3)C4=NNC=C4
0.293651	O=C(Nc1nc(c2cc(OCC)ccc2)ccc1)c3cc(ccc3)C4=NNC=C4
0.293651	O=C(Nc1nc(c2cc(OCC)ccc2)ccc1)c3cc(ccc3)C4=NNC=C4
0.293651	O=C(Nc1nc(c2cc(OCC)ccc2)ccc1)c3cc(ccc3)C4=NNC=C4
0.293651	O=C(Nc1nc(c2cc(OCC)ccc2)ccc1)c3cc(ccc3)C4=NNC=C4
0.293651	O=C(Nc1nc(c2cc(OCC)ccc2)ccc1)c3cc(ccc3)C4=NNC=C4
0.293651	O=C(Nc1nc(c2cc(OCC)ccc2)ccc1)c3cc(ccc3)C4=NNC=C4
0.293651	O=C(Nc1nc(c2cc(OCC)ccc2)ccc1)c3cc(ccc3)C4=NNC=C4
0.293515	O=C(Nc1cc(Oc2nccc(c2)C)c(cc1)C)c3ccc(cc3)C4=NN=CN4CC
0.293515	O=C(Nc1cc(Oc2nccc(c2)C)c(cc1)C)c3ccc(cc3)C4=NN=CN4CC
0.293515	O=C(Nc1cc(Oc2nccc(c2)C)c(cc1)C)c3ccc(cc3)C4=NN=CN4CC
0.293515	O=C(Nc1cc(Oc2nccc(c2)C)c(cc1)C)c3ccc(cc3)C4=NN=CN4CC
0.293515	O=C(Nc1cc(Oc2nccc(c2)C)c(cc1)C)c3ccc(cc3)C4=NN=CN4CC
0.293515	O=C(Nc1cc(Oc2nccc(c2)C)c(cc1)C)c3ccc(cc3)C4=NN=CN4CC
0.293515	O=C(Nc1cc(Oc2nccc(c2)C)c(cc1)C)c3ccc(cc3)C4=NN=CN4CC
0.293515	O=C(Nc1cc(Oc2nccc(c2)C)c(cc1)C)c3ccc(cc3)C4=NN=CN4CC
0.293515	O=C(Nc1cc(Oc2nccc(c2)C)c(cc1)C)c3ccc(cc3)C4=NN=CN4CC
0.293515	O=C(Nc1cc(Oc2nccc(c2)C)c(cc1)C)c3ccc(cc3)C4=NN=CN4CC
0.293436	FC(F)COc1c(ccc(NC(=O)C(=O)Nc2cc(ccc2)CN3CCCCC3)c1)C
0.293436	FC(F)COc1c(ccc(NC(=O)C(=O)Nc2cc(ccc2)CN3CCCCC3)c1)C
0.293436	FC(F)COc1c(ccc(NC(=O)C(=O)Nc2cc(ccc2)CN3CCCCC3)c1)C
0.293436	FC(F)COc1c(ccc(NC(=O)C(=O)Nc2cc(ccc2)CN3CCCCC3)c1)C
0.293333	S1C(=NC=C1C(=O)Nc2cc3N(CCOc3cc2)C)c4cnccc4
0.293333	S1C(=NC=C1C(=O)Nc2cc3N(CCOc3cc2)C)c4cnccc4
0.293333	S1C(=NC=C1C(=O)Nc2cc3N(CCOc3cc2)C)c4cnccc4
0.293333	S1C(=NC=C1C(=O)Nc2cc3N(CCOc3cc2)C)c4cnccc4
0.293333	S1C(=NC=C1C(=O)Nc2cc3N(CCOc3cc2)C)c4cnccc4
0.293333	S1C(=NC=C1C(=O)Nc2cc3N(CCOc3cc2)C)c4cnccc4
0.293333	S1C(=NC=C1C(=O)Nc2cc3N(CCOc3cc2)C)c4cnccc4
0.293333	S1C(=NC=C1C(=O)Nc2cc3N(CCOc3cc2)C)c4cnccc4
0.293333	S1C(=NC=C1C(=O)Nc2cc3N(CCOc3cc2)C)c4cnccc4
0.293333	S1C(=NC=C1C(=O)Nc2cc3N(CCOc3cc2)C)c4cnccc4
0.29249	O=C(Nc1cc(ccc1)CCN2CCN(CC2)C)C3=CN(C=C3)Cc4ccccc4
0.29249	O=C(Nc1cc(ccc1)CCN2CCN(CC2)C)C3=CN(C=C3)Cc4ccccc4
0.29249	O=C(Nc1cc(ccc1)CCN2CCN(CC2)C)C3=CN(C=C3)Cc4ccccc4
0.29249	O=C(Nc1cc(ccc1)CCN2CCN(CC2)C)C3=CN(C=C3)Cc4ccccc4
0.29249	O=C(Nc1cc(ccc1)CCN2CCN(CC2)C)C3=CN(C=C3)Cc4ccccc4
0.292419	Clc1c(NC(=O)C=2SC(=NC2)c3cnccc3)cc(cc1)C(C)C
0.292419	Clc1c(NC(=O)C=2SC(=NC2)c3cnccc3)cc(cc1)C(C)C
0.292419	Clc1c(NC(=O)C=2SC(=NC2)c3cnccc3)cc(cc1)C(C)C
0.292419	Clc1c(NC(=O)C=2SC(=NC2)c3cnccc3)cc(cc1)C(C)C
0.292419	Clc1c(NC(=O)C=2SC(=NC2)c3cnccc3)cc(cc1)C(C)C
0.292419	Clc1c(NC(=O)C=2SC(=NC2)c3cnccc3)cc(cc1)C(C)C
0.292419	Clc1c(NC(=O)C=2SC(=NC2)c3cnccc3)cc(cc1)C(C)C
0.291667	S1C(=NN=C(c2ccc(NC(=O)c3ccccc3)cc2)C1)Nc4c(cccc4)C
0.291667	S1C(=NN=C(c2ccc(NC(=O)c3ccccc3)cc2)C1)Nc4c(cccc4)C
0.291667	S1C(=NN=C(c2ccc(NC(=O)c3ccccc3)cc2)C1)Nc4c(cccc4)C
0.291667	S1C(=NN=C(c2ccc(NC(=O)c3ccccc3)cc2)C1)Nc4c(cccc4)C
0.291513	O=C(NCc1cc(NC(=O)c2ncccc2)ccc1)NCCc3cc(O)c(cc3)C
0.291513	O=C(NCc1cc(NC(=O)c2ncccc2)ccc1)NCCc3cc(O)c(cc3)C
0.291513	O=C(NCc1cc(NC(=O)c2ncccc2)ccc1)NCCc3cc(O)c(cc3)C
0.291513	O=C(NCc1cc(NC(=O)c2ncccc2)ccc1)NCCc3cc(O)c(cc3)C
0.291513	O=C(NCc1cc(NC(=O)c2ncccc2)ccc1)NCCc3cc(O)c(cc3)C
0.291513	O=C(NCc1cc(NC(=O)c2ncccc2)ccc1)NCCc3cc(O)c(cc3)C
0.291513	O=C(NCc1cc(NC(=O)c2ncccc2)ccc1)NCCc3cc(O)c(cc3)C
0.291513	O=C(NCc1cc(NC(=O)c2ncccc2)ccc1)NCCc3cc(O)c(cc3)C
0.291513	O=C(NCc1cc(NC(=O)c2ncccc2)ccc1)NCCc3cc(O)c(cc3)C
0.291513	O=C(NCc1cc(NC(=O)c2ncccc2)ccc1)NCCc3cc(O)c(cc3)C
0.291513	O=C(Nc1nc(c2cc(OCC)ccc2)ccc1)c3ccc(Oc4ncc(C#N)cc4)cc3
0.291513	O=C(Nc1nc(c2cc(OCC)ccc2)ccc1)c3ccc(Oc4ncc(C#N)cc4)cc3
0.291513	O=C(Nc1nc(c2cc(OCC)ccc2)ccc1)c3ccc(Oc4ncc(C#N)cc4)cc3
0.291513	O=C(Nc1nc(c2cc(OCC)ccc2)ccc1)c3ccc(Oc4ncc(C#N)cc4)cc3
0.291513	O=C(Nc1nc(c2cc(OCC)ccc2)ccc1)c3ccc(Oc4ncc(C#N)cc4)cc3
0.291513	O=C(Nc1nc(c2cc(OCC)ccc2)ccc1)c3ccc(Oc4ncc(C#N)cc4)cc3
0.291513	O=C(Nc1nc(c2cc(OCC)ccc2)ccc1)c3ccc(Oc4ncc(C#N)cc4)cc3
0.291513	O=C(Nc1nc(c2cc(OCC)ccc2)ccc1)c3ccc(Oc4ncc(C#N)cc4)cc3
0.291513	O=C(Nc1nc(c2cc(OCC)ccc2)ccc1)c3ccc(Oc4ncc(C#N)cc4)cc3
0.291513	O=C(Nc1nc(c2cc(OCC)ccc2)ccc1)c3ccc(Oc4ncc(C#N)cc4)cc3
0.291513	FC(F)(F)c1c(ccc(NC(=O)c2ccc(cc2)CC3CC3)c1)C(=O)N4CCN(CC4)C
0.291513	FC(F)(F)c1c(ccc(NC(=O)c2ccc(cc2)CC3CC3)c1)C(=O)N4CCN(CC4)C
0.291513	FC(F)(F)c1c(ccc(NC(=O)c2ccc(cc2)CC3CC3)c1)C(=O)N4CCN(CC4)C
0.291513	FC(F)(F)c1c(ccc(NC(=O)c2ccc(cc2)CC3CC3)c1)C(=O)N4CCN(CC4)C
0.291513	FC(F)(F)c1c(ccc(NC(=O)c2ccc(cc2)CC3CC3)c1)C(=O)N4CCN(CC4)C
0.291513	FC(F)(F)c1c(ccc(NC(=O)c2ccc(cc2)CC3CC3)c1)C(=O)N4CCN(CC4)C
0.291513	FC(F)(F)c1c(ccc(NC(=O)c2ccc(cc2)CC3CC3)c1)C(=O)N4CCN(CC4)C
0.291513	FC(F)(F)c1c(ccc(NC(=O)c2ccc(cc2)CC3CC3)c1)C(=O)N4CCN(CC4)C
0.291513	FC(F)(F)c1c(ccc(NC(=O)c2ccc(cc2)CC3CC3)c1)C(=O)N4CCN(CC4)C
0.291367	S1C(=NC=C1C(=O)Nc2nc(c3cc(OCC)ccc3)ccc2)c4cnccc4
0.291367	S1C(=NC=C1C(=O)Nc2nc(c3cc(OCC)ccc3)ccc2)c4cnccc4
0.291367	S1C(=NC=C1C(=O)Nc2nc(c3cc(OCC)ccc3)ccc2)c4cnccc4
0.291367	S1C(=NC=C1C(=O)Nc2nc(c3cc(OCC)ccc3)ccc2)c4cnccc4
0.291367	S1C(=NC=C1C(=O)Nc2nc(c3cc(OCC)ccc3)ccc2)c4cnccc4
0.291367	S1C(=NC=C1C(=O)Nc2nc(c3cc(OCC)ccc3)ccc2)c4cnccc4
0.291367	S1C(=NC=C1C(=O)Nc2nc(c3cc(OCC)ccc3)ccc2)c4cnccc4
0.291367	S1C(=NC=C1C(=O)Nc2nc(c3cc(OCC)ccc3)ccc2)c4cnccc4
0.291367	S1C(=NC=C1C(=O)Nc2nc(c3cc(OCC)ccc3)ccc2)c4cnccc4
0.291367	FC(F)CN1Cc2c(ccc(NC(=O)C(=O)N3CCN(Cc4cnccc4)CC3)c2)C1
0.291367	S1C(=NC=C1C(=O)Nc2nc(c3cc(OCC)ccc3)ccc2)c4cnccc4
0.290698	Ic1c(cccc1)C(=O)Nc2c(cc(NC(=O)CSC3=NN=C(N3CC=4OC=CC4)c5cnccc5)cc2)C
0.290698	Ic1c(cccc1)C(=O)Nc2c(cc(NC(=O)CSC3=NN=C(N3CC=4OC=CC4)c5cnccc5)cc2)C
0.290698	Ic1c(cccc1)C(=O)Nc2c(cc(NC(=O)CSC3=NN=C(N3CC=4OC=CC4)c5cnccc5)cc2)C
0.290698	Ic1c(cccc1)C(=O)Nc2c(cc(NC(=O)CSC3=NN=C(N3CC=4OC=CC4)c5cnccc5)cc2)C
0.290698	Ic1c(cccc1)C(=O)Nc2c(cc(NC(=O)CSC3=NN=C(N3CC=4OC=CC4)c5cnccc5)cc2)C
0.290698	Ic1c(cccc1)C(=O)Nc2c(cc(NC(=O)CSC3=NN=C(N3CC=4OC=CC4)c5cnccc5)cc2)C
0.290698	Ic1c(cccc1)C(=O)Nc2c(cc(NC(=O)CSC3=NN=C(N3CC=4OC=CC4)c5cnccc5)cc2)C
0.290698	Ic1c(cccc1)C(=O)Nc2c(cc(NC(=O)CSC3=NN=C(N3CC=4OC=CC4)c5cnccc5)cc2)C
0.290698	Ic1c(cccc1)C(=O)Nc2c(cc(NC(=O)CSC3=NN=C(N3CC=4OC=CC4)c5cnccc5)cc2)C
0.290698	Ic1c(cccc1)C(=O)Nc2c(cc(NC(=O)CSC3=NN=C(N3CC=4OC=CC4)c5cnccc5)cc2)C
0.289683	O=C(Nc1ccc(OCc2ncccc2)cc1)c3cncc(c4ccncc4)c3
0.289683	O=C(Nc1ccc(OCc2ncccc2)cc1)c3cncc(c4ccncc4)c3
0.289683	O=C(Nc1ccc(OCc2ncccc2)cc1)c3cncc(c4ccncc4)c3
0.289655	O=C(Nc1cc(Oc2c(cccc2)C)ccc1)c3ccc(cc3)CN4c5c(cccc5)CC4
0.289655	O=C(Nc1cc(Oc2c(cccc2)C)ccc1)c3ccc(cc3)CN4c5c(cccc5)CC4
0.289655	O=C(Nc1cc(Oc2c(cccc2)C)ccc1)c3ccc(cc3)CN4c5c(cccc5)CC4
0.289655	O=C(Nc1cc(Oc2c(cccc2)C)ccc1)c3ccc(cc3)CN4c5c(cccc5)CC4
0.289655	O=C(Nc1cc(Oc2c(cccc2)C)ccc1)c3ccc(cc3)CN4c5c(cccc5)CC4
0.289655	O=C(Nc1cc(Oc2c(cccc2)C)ccc1)c3ccc(cc3)CN4c5c(cccc5)CC4
0.289655	O=C(Nc1cc(Oc2c(cccc2)C)ccc1)c3ccc(cc3)CN4c5c(cccc5)CC4
0.289655	O=C(Nc1cc(Oc2c(cccc2)C)ccc1)c3ccc(cc3)CN4c5c(cccc5)CC4
0.289655	O=C(Nc1cc(Oc2c(cccc2)C)ccc1)c3ccc(cc3)CN4c5c(cccc5)CC4
0.289655	O=C(Nc1cc(Oc2c(cccc2)C)ccc1)c3ccc(cc3)CN4c5c(cccc5)CC4
0.289575	O=C(O)c1cc(ccc1)CNC(=O)Nc2c(ccc(c2)C(=O)NC3CC3)C
0.289474	S(=O)(=O)(Nc1ccc(OC)cc1)c2cc(c(cc2)C)C(=O)Nc3nc(c4cc(OCC)ccc4)ccc3
0.289474	S(=O)(=O)(Nc1ccc(OC)cc1)c2cc(c(cc2)C)C(=O)Nc3nc(c4cc(OCC)ccc4)ccc3
0.289474	S(=O)(=O)(Nc1ccc(OC)cc1)c2cc(c(cc2)C)C(=O)Nc3nc(c4cc(OCC)ccc4)ccc3
0.289474	S(=O)(=O)(Nc1ccc(OC)cc1)c2cc(c(cc2)C)C(=O)Nc3nc(c4cc(OCC)ccc4)ccc3
0.289474	S(=O)(=O)(Nc1ccc(OC)cc1)c2cc(c(cc2)C)C(=O)Nc3nc(c4cc(OCC)ccc4)ccc3
0.289474	S(=O)(=O)(Nc1ccc(OC)cc1)c2cc(c(cc2)C)C(=O)Nc3nc(c4cc(OCC)ccc4)ccc3
0.289474	S(=O)(=O)(Nc1ccc(OC)cc1)c2cc(c(cc2)C)C(=O)Nc3nc(c4cc(OCC)ccc4)ccc3
0.289474	S(=O)(=O)(Nc1ccc(OC)cc1)c2cc(c(cc2)C)C(=O)Nc3nc(c4cc(OCC)ccc4)ccc3
0.289474	S(=O)(=O)(Nc1ccc(OC)cc1)c2cc(c(cc2)C)C(=O)Nc3nc(c4cc(OCC)ccc4)ccc3
0.289474	S(=O)(=O)(Nc1ccc(OC)cc1)c2cc(c(cc2)C)C(=O)Nc3nc(c4cc(OCC)ccc4)ccc3
0.289377	O=C(NCCc1ccc(OCC(=O)Nc2cc(ccc2)C)cc1)c3cc(ccc3)C4=NNC=C4
0.289377	O=C(NCCc1ccc(OCC(=O)Nc2cc(ccc2)C)cc1)c3cc(ccc3)C4=NNC=C4
0.289377	O=C(NCCc1ccc(OCC(=O)Nc2cc(ccc2)C)cc1)c3cc(ccc3)C4=NNC=C4
0.289377	O=C(NCCc1ccc(OCC(=O)Nc2cc(ccc2)C)cc1)c3cc(ccc3)C4=NNC=C4
0.289377	O=C(NCCc1ccc(OCC(=O)Nc2cc(ccc2)C)cc1)c3cc(ccc3)C4=NNC=C4
0.289377	O=C(NCCc1ccc(OCC(=O)Nc2cc(ccc2)C)cc1)c3cc(ccc3)C4=NNC=C4
0.289377	O=C(NCCc1ccc(OCC(=O)Nc2cc(ccc2)C)cc1)c3cc(ccc3)C4=NNC=C4
0.289377	O=C(NCCc1ccc(OCC(=O)Nc2cc(ccc2)C)cc1)c3cc(ccc3)C4=NNC=C4
0.289377	O=C(NCCc1ccc(OCC(=O)Nc2cc(ccc2)C)cc1)c3cc(ccc3)C4=NNC=C4
0.289377	O=C(NCCc1ccc(OCC(=O)Nc2cc(ccc2)C)cc1)c3cc(ccc3)C4=NNC=C4
0.289286	Fc1c(Nc2ncccc2C(=O)Nc3cc(OCCCC)ccc3)cc(F)cc1
0.289286	Fc1c(Nc2ncccc2C(=O)Nc3cc(OCCCC)ccc3)cc(F)cc1
0.289286	Fc1c(Nc2ncccc2C(=O)Nc3cc(OCCCC)ccc3)cc(F)cc1
0.289286	Fc1c(Nc2ncccc2C(=O)Nc3cc(OCCCC)ccc3)cc(F)cc1
0.289286	Fc1c(Nc2ncccc2C(=O)Nc3cc(OCCCC)ccc3)cc(F)cc1
0.289286	Fc1c(Nc2ncccc2C(=O)Nc3cc(OCCCC)ccc3)cc(F)cc1
0.289286	Fc1c(Nc2ncccc2C(=O)Nc3cc(OCCCC)ccc3)cc(F)cc1
0.289286	Fc1c(Nc2ncccc2C(=O)Nc3cc(OCCCC)ccc3)cc(F)cc1
0.289286	Fc1c(Nc2ncccc2C(=O)Nc3cc(OCCCC)ccc3)cc(F)cc1
0.289256	Clc1cc(Cl)cc(c1)C(=O)Nc2ccc(cc2)C(=O)NC3CCN(Cc4ccc(NC(=O)C)cc4)CC3
0.289063	Clc1c(OCC(F)(F)F)ccc(NC(=O)c2cc(NC(=O)c3cnccc3)ccc2)c1
0.288618	O=C(Nc1cc(OC(C)(C)C)ccc1)c2cc(ccc2)C3=NNC=C3
0.288618	O=C(Nc1cc(OC(C)(C)C)ccc1)c2cc(ccc2)C3=NNC=C3
0.288618	O=C(Nc1cc(OC(C)(C)C)ccc1)c2cc(ccc2)C3=NNC=C3
0.288618	O=C(Nc1cc(OC(C)(C)C)ccc1)c2cc(ccc2)C3=NNC=C3
0.288618	O=C(Nc1cc(OC(C)(C)C)ccc1)c2cc(ccc2)C3=NNC=C3
0.288618	O=C(Nc1cc(OC(C)(C)C)ccc1)c2cc(ccc2)C3=NNC=C3
0.288618	O=C(Nc1cc(OC(C)(C)C)ccc1)c2cc(ccc2)C3=NNC=C3
0.288618	O=C(Nc1cc(OC(C)(C)C)ccc1)c2cc(ccc2)C3=NNC=C3
0.288618	O=C(Nc1cc(OC(C)(C)C)ccc1)c2cc(ccc2)C3=NNC=C3
0.288618	O=C(Nc1cc(OC(C)(C)C)ccc1)c2cc(ccc2)C3=NNC=C3
0.288321	Clc1c(NC(=O)c2ccncc2)c(Cl)cc(NC(=O)C(=O)NC3CCN(Cc4ccc(F)cc4)CC3)c1
0.288321	Clc1c(NC(=O)c2ccncc2)c(Cl)cc(NC(=O)C(=O)NC3CCN(Cc4ccc(F)cc4)CC3)c1
0.288321	Clc1c(NC(=O)c2ccncc2)c(Cl)cc(NC(=O)C(=O)NC3CCN(Cc4ccc(F)cc4)CC3)c1
0.288321	Clc1c(NC(=O)c2ccncc2)c(Cl)cc(NC(=O)C(=O)NC3CCN(Cc4ccc(F)cc4)CC3)c1
0.288321	Clc1c(NC(=O)c2ccncc2)c(Cl)cc(NC(=O)C(=O)NC3CCN(Cc4ccc(F)cc4)CC3)c1
0.288321	Clc1c(NC(=O)c2ccncc2)c(Cl)cc(NC(=O)C(=O)NC3CCN(Cc4ccc(F)cc4)CC3)c1
0.288321	Clc1c(NC(=O)c2ccncc2)c(Cl)cc(NC(=O)C(=O)NC3CCN(Cc4ccc(F)cc4)CC3)c1
0.288321	Clc1c(NC(=O)c2ccncc2)c(Cl)cc(NC(=O)C(=O)NC3CCN(Cc4ccc(F)cc4)CC3)c1
0.288321	Clc1c(NC(=O)c2ccncc2)c(Cl)cc(NC(=O)C(=O)NC3CCN(Cc4ccc(F)cc4)CC3)c1
0.288321	Clc1c(NC(=O)c2ccncc2)c(Cl)cc(NC(=O)C(=O)NC3CCN(Cc4ccc(F)cc4)CC3)c1
0.288079	[O-][N+](=O)c1c(N2CCCC2)ccc(c1)C(=O)Nc3nc(c4cc(OCC)ccc4)ccc3
0.288079	[O-][N+](=O)c1c(N2CCCC2)ccc(c1)C(=O)Nc3nc(c4cc(OCC)ccc4)ccc3
0.288079	[O-][N+](=O)c1c(N2CCCC2)ccc(c1)C(=O)Nc3nc(c4cc(OCC)ccc4)ccc3
0.288079	[O-][N+](=O)c1c(N2CCCC2)ccc(c1)C(=O)Nc3nc(c4cc(OCC)ccc4)ccc3
0.288079	[O-][N+](=O)c1c(N2CCCC2)ccc(c1)C(=O)Nc3nc(c4cc(OCC)ccc4)ccc3
0.288079	[O-][N+](=O)c1c(N2CCCC2)ccc(c1)C(=O)Nc3nc(c4cc(OCC)ccc4)ccc3
0.288079	[O-][N+](=O)c1c(N2CCCC2)ccc(c1)C(=O)Nc3nc(c4cc(OCC)ccc4)ccc3
0.288079	[O-][N+](=O)c1c(N2CCCC2)ccc(c1)C(=O)Nc3nc(c4cc(OCC)ccc4)ccc3
0.288079	[O-][N+](=O)c1c(N2CCCC2)ccc(c1)C(=O)Nc3nc(c4cc(OCC)ccc4)ccc3
0.288079	[O-][N+](=O)c1c(N2CCCC2)ccc(c1)C(=O)Nc3nc(c4cc(OCC)ccc4)ccc3
0.288066	Clc1c(ccc(NC(=O)C=C)c1)C(=O)Nc2cnccc2
0.288066	Clc1c(ccc(NC(=O)C=C)c1)C(=O)Nc2cnccc2
0.287402	Clc1cc(ccc1)C(=O)Nc2cc(c(NC(=O)NCCOCCNC)cc2)C
0.287402	Clc1cc(ccc1)C(=O)Nc2cc(c(NC(=O)NCCOCCNC)cc2)C
0.287402	Clc1cc(ccc1)C(=O)Nc2cc(c(NC(=O)NCCOCCNC)cc2)C
0.287402	Clc1cc(ccc1)C(=O)Nc2cc(c(NC(=O)NCCOCCNC)cc2)C
0.287402	Clc1cc(ccc1)C(=O)Nc2cc(c(NC(=O)NCCOCCNC)cc2)C
0.287402	Clc1cc(ccc1)C(=O)Nc2cc(c(NC(=O)NCCOCCNC)cc2)C
0.287402	Clc1cc(ccc1)C(=O)Nc2cc(c(NC(=O)NCCOCCNC)cc2)C
0.287402	Clc1cc(ccc1)C(=O)Nc2cc(c(NC(=O)NCCOCCNC)cc2)C
0.286792	O=C(Nc1ccc(cc1)CN2CCCCCC2)c3cnc(cc3)C4(CN)CCC4
0.286792	O=C(Nc1ccc(cc1)CN2CCCCCC2)c3cnc(cc3)C4(CN)CCC4
0.286792	O=C(Nc1ccc(cc1)CN2CCCCCC2)c3cnc(cc3)C4(CN)CCC4
0.286792	O=C(Nc1ccc(cc1)CN2CCCCCC2)c3cnc(cc3)C4(CN)CCC4
0.286792	O=C(Nc1ccc(cc1)CN2CCCCCC2)c3cnc(cc3)C4(CN)CCC4
0.286792	O=C(Nc1ccc(cc1)CN2CCCCCC2)c3cnc(cc3)C4(CN)CCC4
0.286792	O=C(Nc1ccc(cc1)CN2CCCCCC2)c3cnc(cc3)C4(CN)CCC4
0.286792	O=C(Nc1ccc(cc1)CN2CCCCCC2)c3cnc(cc3)C4(CN)CCC4
0.286792	O=C(Nc1ccc(cc1)CN2CCCCCC2)c3cnc(cc3)C4(CN)CCC4
0.286792	O=C(Nc1ccc(cc1)CN2CCCCCC2)c3cnc(cc3)C4(CN)CCC4
0.286624	O=C(Nc1cc(Oc2nccc(c2)C)c(cc1)C)c3c(cccc3)C=4OC(c5ccccc5)=CN4
0.286624	O=C(Nc1cc(Oc2nccc(c2)C)c(cc1)C)c3c(cccc3)C=4OC(c5ccccc5)=CN4
0.286624	O=C(Nc1cc(Oc2nccc(c2)C)c(cc1)C)c3c(cccc3)C=4OC(c5ccccc5)=CN4
0.286624	O=C(Nc1cc(Oc2nccc(c2)C)c(cc1)C)c3c(cccc3)C=4OC(c5ccccc5)=CN4
0.286624	O=C(Nc1cc(Oc2nccc(c2)C)c(cc1)C)c3c(cccc3)C=4OC(c5ccccc5)=CN4
0.286624	O=C(Nc1cc(Oc2nccc(c2)C)c(cc1)C)c3c(cccc3)C=4OC(c5ccccc5)=CN4
0.286624	O=C(Nc1cc(Oc2nccc(c2)C)c(cc1)C)c3c(cccc3)C=4OC(c5ccccc5)=CN4
0.286624	O=C(Nc1cc(Oc2nccc(c2)C)c(cc1)C)c3c(cccc3)C=4OC(c5ccccc5)=CN4
0.286624	O=C(Nc1cc(Oc2nccc(c2)C)c(cc1)C)c3c(cccc3)C=4OC(c5ccccc5)=CN4
0.286624	O=C(Nc1cc(Oc2nccc(c2)C)c(cc1)C)c3c(cccc3)C=4OC(c5ccccc5)=CN4
0.286275	S1C(=NC=C1C(=O)Nc2ccc(cc2)CCC(C)C)c3cnccc3
0.286275	S1C(=NC=C1C(=O)Nc2ccc(cc2)CCC(C)C)c3cnccc3
0.286275	S1C(=NC=C1C(=O)Nc2ccc(cc2)CCC(C)C)c3cnccc3
0.286275	S1C(=NC=C1C(=O)Nc2ccc(cc2)CCC(C)C)c3cnccc3
0.286275	S1C(=NC=C1C(=O)Nc2ccc(cc2)CCC(C)C)c3cnccc3
0.286275	S1C(=NC=C1C(=O)Nc2ccc(cc2)CCC(C)C)c3cnccc3
0.286275	S1C(=NC=C1C(=O)Nc2ccc(cc2)CCC(C)C)c3cnccc3
0.286275	S1C(=NC=C1C(=O)Nc2ccc(cc2)CCC(C)C)c3cnccc3
0.286275	S1C(=NC=C1C(=O)Nc2ccc(cc2)CCC(C)C)c3cnccc3
0.286275	S1C(=NC=C1C(=O)Nc2ccc(cc2)CCC(C)C)c3cnccc3
0.285714	S1C(=NC=C1C(=O)Nc2cc(C#N)c(OC(C)C)cc2)c3cnccc3
0.285714	S1C(=NC=C1C(=O)Nc2cc(C#N)c(OC(C)C)cc2)c3cnccc3
0.285714	S1C(=NC=C1C(=O)Nc2cc(C#N)c(OC(C)C)cc2)c3cnccc3
0.285714	S1C(=NC=C1C(=O)Nc2cc(C#N)c(OC(C)C)cc2)c3cnccc3
0.285714	S1C(=NC=C1C(=O)Nc2cc(C#N)c(OC(C)C)cc2)c3cnccc3
0.285714	S1C(=NC=C1C(=O)Nc2cc(C#N)c(OC(C)C)cc2)c3cnccc3
0.285714	S1C(=NC=C1C(=O)Nc2cc(C#N)c(OC(C)C)cc2)c3cnccc3
0.285714	S1C(=NC=C1C(=O)Nc2cc(C#N)c(OC(C)C)cc2)c3cnccc3
0.285714	S1C(=NC=C1C(=O)Nc2cc(C#N)c(OC(C)C)cc2)c3cnccc3
0.285714	S1C(=NC=C1C(=O)Nc2cc(C#N)c(OC(C)C)cc2)c3cnccc3
0.285714	S(=O)(Cc1cc(NC(=O)C=2SC(=NC2)c3cnccc3)ccc1)Cc4ccccc4
0.285714	S(=O)(Cc1cc(NC(=O)C=2SC(=NC2)c3cnccc3)ccc1)Cc4ccccc4
0.285714	S(=O)(Cc1cc(NC(=O)C=2SC(=NC2)c3cnccc3)ccc1)Cc4ccccc4
0.285714	S(=O)(Cc1cc(NC(=O)C=2SC(=NC2)c3cnccc3)ccc1)Cc4ccccc4
0.285714	S(=O)(Cc1cc(NC(=O)C=2SC(=NC2)c3cnccc3)ccc1)Cc4ccccc4
0.285714	S(=O)(Cc1cc(NC(=O)C=2SC(=NC2)c3cnccc3)ccc1)Cc4ccccc4
0.285714	S(=O)(Cc1cc(NC(=O)C=2SC(=NC2)c3cnccc3)ccc1)Cc4ccccc4
0.285714	S(=O)(Cc1cc(NC(=O)C=2SC(=NC2)c3cnccc3)ccc1)Cc4ccccc4
0.285714	S(=O)(Cc1cc(NC(=O)C=2SC(=NC2)c3cnccc3)ccc1)Cc4ccccc4
0.285714	S(=O)(Cc1cc(NC(=O)C=2SC(=NC2)c3cnccc3)ccc1)Cc4ccccc4
0.285714	Ic1c(ccc(Cl)c1)C(=O)Nc2nc(c3cc(OCC)ccc3)ccc2
0.285714	Ic1c(ccc(Cl)c1)C(=O)Nc2nc(c3cc(OCC)ccc3)ccc2
0.285141	S1C(=NC=C1C(=O)Nc2cc(NC(=O)N)ccc2)c3cnccc3
0.285141	S1C(=NC=C1C(=O)Nc2cc(NC(=O)N)ccc2)c3cnccc3
0.285141	S1C(=NC=C1C(=O)Nc2cc(NC(=O)N)ccc2)c3cnccc3
0.285141	S1C(=NC=C1C(=O)Nc2cc(NC(=O)N)ccc2)c3cnccc3
0.285141	S1C(=NC=C1C(=O)Nc2cc(NC(=O)N)ccc2)c3cnccc3
0.285141	S1C(=NC=C1C(=O)Nc2cc(NC(=O)N)ccc2)c3cnccc3
0.285141	S1C(=NC=C1C(=O)Nc2cc(NC(=O)N)ccc2)c3cnccc3
0.285141	S1C(=NC=C1C(=O)Nc2cc(NC(=O)N)ccc2)c3cnccc3
0.285141	S1C(=NC=C1C(=O)Nc2cc(NC(=O)N)ccc2)c3cnccc3
0.285141	S1C(=NC=C1C(=O)Nc2cc(NC(=O)N)ccc2)c3cnccc3
0.285124	Brc1cc(OC)cc(c1)C(=O)Nc2cc(ccc2)CCN3CCN(CC3)C
0.285124	Brc1cc(OC)cc(c1)C(=O)Nc2cc(ccc2)CCN3CCN(CC3)C
0.285124	Brc1cc(OC)cc(c1)C(=O)Nc2cc(ccc2)CCN3CCN(CC3)C
0.285124	Brc1cc(OC)cc(c1)C(=O)Nc2cc(ccc2)CCN3CCN(CC3)C
0.285124	Brc1cc(OC)cc(c1)C(=O)Nc2cc(ccc2)CCN3CCN(CC3)C
0.285124	Brc1cc(OC)cc(c1)C(=O)Nc2cc(ccc2)CCN3CCN(CC3)C
0.285124	Brc1cc(OC)cc(c1)C(=O)Nc2cc(ccc2)CCN3CCN(CC3)C
0.285124	Brc1cc(OC)cc(c1)C(=O)Nc2cc(ccc2)CCN3CCN(CC3)C
0.285124	Brc1cc(OC)cc(c1)C(=O)Nc2cc(ccc2)CCN3CCN(CC3)C
0.285124	Brc1cc(OC)cc(c1)C(=O)Nc2cc(ccc2)CCN3CCN(CC3)C
0.285106	Fc1c(ccc(c1)C(=O)Nc2c(NC(=O)C)cccc2)C
0.285106	Fc1c(ccc(c1)C(=O)Nc2c(NC(=O)C)cccc2)C
0.285106	Fc1c(ccc(c1)C(=O)Nc2c(NC(=O)C)cccc2)C
0.285106	Fc1c(ccc(c1)C(=O)Nc2c(NC(=O)C)cccc2)C
0.285047	Brc1cc(NC(=O)c2cnccc2)ccc1
0.285047	Brc1cc(NC(=O)c2cnccc2)ccc1
0.285047	Brc1cc(NC(=O)c2cnccc2)ccc1
0.285047	Brc1cc(NC(=O)c2cnccc2)ccc1
0.285047	Brc1cc(NC(=O)c2cnccc2)ccc1
0.285047	Brc1cc(NC(=O)c2cnccc2)ccc1
0.285047	Brc1cc(NC(=O)c2cnccc2)ccc1
0.285047	Brc1cc(NC(=O)c2cnccc2)ccc1
0.285047	Brc1cc(NC(=O)c2cnccc2)ccc1
0.285047	Brc1cc(NC(=O)c2cnccc2)ccc1
0.284247	Clc1cc(NC(=O)c2cc(ccc2)C3=NNC=C3)c(OCC4OCCC4)cc1
0.284247	Clc1cc(NC(=O)c2cc(ccc2)C3=NNC=C3)c(OCC4OCCC4)cc1
0.284247	Clc1cc(NC(=O)c2cc(ccc2)C3=NNC=C3)c(OCC4OCCC4)cc1
0.284247	Clc1cc(NC(=O)c2cc(ccc2)C3=NNC=C3)c(OCC4OCCC4)cc1
0.284247	Clc1cc(NC(=O)c2cc(ccc2)C3=NNC=C3)c(OCC4OCCC4)cc1
0.284247	Clc1cc(NC(=O)c2cc(ccc2)C3=NNC=C3)c(OCC4OCCC4)cc1
0.284247	Clc1cc(NC(=O)c2cc(ccc2)C3=NNC=C3)c(OCC4OCCC4)cc1
0.284247	Clc1cc(NC(=O)c2cc(ccc2)C3=NNC=C3)c(OCC4OCCC4)cc1
0.284247	Clc1cc(NC(=O)c2cc(ccc2)C3=NNC=C3)c(OCC4OCCC4)cc1
0.284247	Clc1cc(NC(=O)c2cc(ccc2)C3=NNC=C3)c(OCC4OCCC4)cc1
0.284173	Clc1c(cc(NC(=O)c2c(c3ccccc3)cncc2)cc1)CS(=O)C
0.284173	Clc1c(cc(NC(=O)c2c(c3ccccc3)cncc2)cc1)CS(=O)C
0.284173	Clc1c(cc(NC(=O)c2c(c3ccccc3)cncc2)cc1)CS(=O)C
0.284173	Clc1c(cc(NC(=O)c2c(c3ccccc3)cncc2)cc1)CS(=O)C
0.284173	Clc1c(cc(NC(=O)c2c(c3ccccc3)cncc2)cc1)CS(=O)C
0.284173	Clc1c(cc(NC(=O)c2c(c3ccccc3)cncc2)cc1)CS(=O)C
0.284173	Clc1c(cc(NC(=O)c2c(c3ccccc3)cncc2)cc1)CS(=O)C
0.284173	Clc1c(cc(NC(=O)c2c(c3ccccc3)cncc2)cc1)CS(=O)C
0.284173	Clc1c(cc(NC(=O)c2c(c3ccccc3)cncc2)cc1)CS(=O)C
0.284173	Clc1c(cc(NC(=O)c2c(c3ccccc3)cncc2)cc1)CS(=O)C
0.283828	FC(F)(F)c1c(ccc(NC(=O)c2ccc(cc2)CN3c4c(cccc4)CC3)c1)CN5CCOCC5
0.283828	FC(F)(F)c1c(ccc(NC(=O)c2ccc(cc2)CN3c4c(cccc4)CC3)c1)CN5CCOCC5
0.283828	FC(F)(F)c1c(ccc(NC(=O)c2ccc(cc2)CN3c4c(cccc4)CC3)c1)CN5CCOCC5
0.283828	FC(F)(F)c1c(ccc(NC(=O)c2ccc(cc2)CN3c4c(cccc4)CC3)c1)CN5CCOCC5
0.283828	FC(F)(F)c1c(ccc(NC(=O)c2ccc(cc2)CN3c4c(cccc4)CC3)c1)CN5CCOCC5
0.283636	S1C(=NC=C1C(=O)NCCc2cc(O)c(cc2)C)c3cnccc3
0.283636	S1C(=NC=C1C(=O)NCCc2cc(O)c(cc2)C)c3cnccc3
0.283636	S1C(=NC=C1C(=O)NCCc2cc(O)c(cc2)C)c3cnccc3
0.283636	S1C(=NC=C1C(=O)NCCc2cc(O)c(cc2)C)c3cnccc3
0.282609	Brc1c(cc(OC)c(c1)C(=O)Nc2cc(ccc2)CCN3CCN(CC3)C)C
0.282609	Brc1c(cc(OC)c(c1)C(=O)Nc2cc(ccc2)CCN3CCN(CC3)C)C
0.282609	Brc1c(cc(OC)c(c1)C(=O)Nc2cc(ccc2)CCN3CCN(CC3)C)C
0.282609	Brc1c(cc(OC)c(c1)C(=O)Nc2cc(ccc2)CCN3CCN(CC3)C)C
0.282609	Brc1c(cc(OC)c(c1)C(=O)Nc2cc(ccc2)CCN3CCN(CC3)C)C
0.282609	Brc1c(cc(OC)c(c1)C(=O)Nc2cc(ccc2)CCN3CCN(CC3)C)C
0.282609	Brc1c(cc(OC)c(c1)C(=O)Nc2cc(ccc2)CCN3CCN(CC3)C)C
0.282609	Brc1c(cc(OC)c(c1)C(=O)Nc2cc(ccc2)CCN3CCN(CC3)C)C
0.282609	Brc1c(cc(OC)c(c1)C(=O)Nc2cc(ccc2)CCN3CCN(CC3)C)C
0.282609	Brc1c(cc(OC)c(c1)C(=O)Nc2cc(ccc2)CCN3CCN(CC3)C)C
0.282443	BrC=1SC(=CC1)CC(=O)Nc2cc(NC(=O)CN3CCCCC3)c(cc2)C
0.282443	BrC=1SC(=CC1)CC(=O)Nc2cc(NC(=O)CN3CCCCC3)c(cc2)C
0.282443	BrC=1SC(=CC1)CC(=O)Nc2cc(NC(=O)CN3CCCCC3)c(cc2)C
0.282443	BrC=1SC(=CC1)CC(=O)Nc2cc(NC(=O)CN3CCCCC3)c(cc2)C
0.282443	BrC=1SC(=CC1)CC(=O)Nc2cc(NC(=O)CN3CCCCC3)c(cc2)C
0.282443	BrC=1SC(=CC1)CC(=O)Nc2cc(NC(=O)CN3CCCCC3)c(cc2)C
0.282443	BrC=1SC(=CC1)CC(=O)Nc2cc(NC(=O)CN3CCCCC3)c(cc2)C
0.282443	BrC=1SC(=CC1)CC(=O)Nc2cc(NC(=O)CN3CCCCC3)c(cc2)C
0.282443	BrC=1SC(=CC1)CC(=O)Nc2cc(NC(=O)CN3CCCCC3)c(cc2)C
0.282443	BrC=1SC(=CC1)CC(=O)Nc2cc(NC(=O)CN3CCCCC3)c(cc2)C
0.281481	Fc1cc(ccc1)C(=O)Nc2c(OC)ccc(NC(=O)c3nccc(N)c3)c2
0.281481	Fc1cc(ccc1)C(=O)Nc2c(OC)ccc(NC(=O)c3nccc(N)c3)c2
0.281481	Fc1cc(ccc1)C(=O)Nc2c(OC)ccc(NC(=O)c3nccc(N)c3)c2
0.281481	Fc1cc(ccc1)C(=O)Nc2c(OC)ccc(NC(=O)c3nccc(N)c3)c2
0.281481	Fc1cc(ccc1)C(=O)Nc2c(OC)ccc(NC(=O)c3nccc(N)c3)c2
0.281481	Fc1cc(ccc1)C(=O)Nc2c(OC)ccc(NC(=O)c3nccc(N)c3)c2
0.281481	Fc1cc(ccc1)C(=O)Nc2c(OC)ccc(NC(=O)c3nccc(N)c3)c2
0.281481	Fc1cc(ccc1)C(=O)Nc2c(OC)ccc(NC(=O)c3nccc(N)c3)c2
0.281481	Fc1cc(ccc1)C(=O)Nc2c(OC)ccc(NC(=O)c3nccc(N)c3)c2
0.281481	Fc1cc(ccc1)C(=O)Nc2c(OC)ccc(NC(=O)c3nccc(N)c3)c2
0.281481	Brc1ncc(NC(=S)Nc2cc(NC(=O)c3cc(F)ccc3)c(OC)cc2)cc1
0.281457	S(=O)(=O)(NC1CC1)c2cc(c(cc2)C)C(=O)Nc3nc(c4cc(OCC)ccc4)ccc3
0.281457	S(=O)(=O)(NC1CC1)c2cc(c(cc2)C)C(=O)Nc3nc(c4cc(OCC)ccc4)ccc3
0.281457	S(=O)(=O)(NC1CC1)c2cc(c(cc2)C)C(=O)Nc3nc(c4cc(OCC)ccc4)ccc3
0.281457	S(=O)(=O)(NC1CC1)c2cc(c(cc2)C)C(=O)Nc3nc(c4cc(OCC)ccc4)ccc3
0.281457	S(=O)(=O)(NC1CC1)c2cc(c(cc2)C)C(=O)Nc3nc(c4cc(OCC)ccc4)ccc3
0.281457	S(=O)(=O)(NC1CC1)c2cc(c(cc2)C)C(=O)Nc3nc(c4cc(OCC)ccc4)ccc3
0.281457	S(=O)(=O)(NC1CC1)c2cc(c(cc2)C)C(=O)Nc3nc(c4cc(OCC)ccc4)ccc3
0.281457	S(=O)(=O)(NC1CC1)c2cc(c(cc2)C)C(=O)Nc3nc(c4cc(OCC)ccc4)ccc3
0.281457	S(=O)(=O)(NC1CC1)c2cc(c(cc2)C)C(=O)Nc3nc(c4cc(OCC)ccc4)ccc3
0.281457	S(=O)(=O)(NC1CC1)c2cc(c(cc2)C)C(=O)Nc3nc(c4cc(OCC)ccc4)ccc3
0.281124	S1C(=NC(c2ccc(NC(=O)NCc3ccc(cc3)CN4CCNCC4)cc2)=C1)C
0.281124	S1C(=NC(c2ccc(NC(=O)NCc3ccc(cc3)CN4CCNCC4)cc2)=C1)C
0.281022	O=C(N(C(CN1CCOCC1)C)C)Nc2c(ccc(c2)C(=O)NC)C
0.281022	O=C(N(C(CN1CCOCC1)C)C)Nc2c(ccc(c2)C(=O)NC)C
0.281022	O=C(N(C(CN1CCOCC1)C)C)Nc2c(ccc(c2)C(=O)NC)C
0.281022	O=C(N(C(CN1CCOCC1)C)C)Nc2c(ccc(c2)C(=O)NC)C
0.281022	O=C(N(C(CN1CCOCC1)C)C)Nc2c(ccc(c2)C(=O)NC)C
0.281022	O=C(N(C(CN1CCOCC1)C)C)Nc2c(ccc(c2)C(=O)NC)C
0.281022	O=C(N(C(CN1CCOCC1)C)C)Nc2c(ccc(c2)C(=O)NC)C
0.281022	O=C(N(C(CN1CCOCC1)C)C)Nc2c(ccc(c2)C(=O)NC)C
0.281022	O=C(N(C(CN1CCOCC1)C)C)Nc2c(ccc(c2)C(=O)NC)C
0.281022	O=C(N(C(CN1CCOCC1)C)C)Nc2c(ccc(c2)C(=O)NC)C
0.280822	Clc1c(OCC(=O)OC)ccc(NC(=O)C=2SC(=NC2)c3cnccc3)c1
0.280822	Clc1c(OCC(=O)OC)ccc(NC(=O)C=2SC(=NC2)c3cnccc3)c1
0.280822	Clc1c(OCC(=O)OC)ccc(NC(=O)C=2SC(=NC2)c3cnccc3)c1
0.280822	Clc1c(OCC(=O)OC)ccc(NC(=O)C=2SC(=NC2)c3cnccc3)c1
0.280822	Clc1c(OCC(=O)OC)ccc(NC(=O)C=2SC(=NC2)c3cnccc3)c1
0.280822	Clc1c(OCC(=O)OC)ccc(NC(=O)C=2SC(=NC2)c3cnccc3)c1
0.280822	Clc1c(OCC(=O)OC)ccc(NC(=O)C=2SC(=NC2)c3cnccc3)c1
0.280822	Clc1c(OCC(=O)OC)ccc(NC(=O)C=2SC(=NC2)c3cnccc3)c1
0.280822	Clc1c(OCC(=O)OC)ccc(NC(=O)C=2SC(=NC2)c3cnccc3)c1
0.280822	Clc1c(OCC(=O)OC)ccc(NC(=O)C=2SC(=NC2)c3cnccc3)c1
0.280769	O=C(Nc1cc(ccc1)CNC(=O)c2ccc(cc2)C=3N(N=NC3)C)c4ccc(cc4)C
0.280769	O=C(Nc1cc(ccc1)CNC(=O)c2ccc(cc2)C=3N(N=NC3)C)c4ccc(cc4)C
0.279605	S1C=NC(c2cc(ccc2)C(=O)Nc3c(ccc(c3)C(F)(F)F)C=4ON=C(N4)C)=C1
0.279605	S1C=NC(c2cc(ccc2)C(=O)Nc3c(ccc(c3)C(F)(F)F)C=4ON=C(N4)C)=C1
0.279605	S1C=NC(c2cc(ccc2)C(=O)Nc3c(ccc(c3)C(F)(F)F)C=4ON=C(N4)C)=C1
0.279605	S1C=NC(c2cc(ccc2)C(=O)Nc3c(ccc(c3)C(F)(F)F)C=4ON=C(N4)C)=C1
0.279605	S1C=NC(c2cc(ccc2)C(=O)Nc3c(ccc(c3)C(F)(F)F)C=4ON=C(N4)C)=C1
0.279605	S1C=NC(c2cc(ccc2)C(=O)Nc3c(ccc(c3)C(F)(F)F)C=4ON=C(N4)C)=C1
0.279605	S1C=NC(c2cc(ccc2)C(=O)Nc3c(ccc(c3)C(F)(F)F)C=4ON=C(N4)C)=C1
0.279605	S1C=NC(c2cc(ccc2)C(=O)Nc3c(ccc(c3)C(F)(F)F)C=4ON=C(N4)C)=C1
0.279605	S1C=NC(c2cc(ccc2)C(=O)Nc3c(ccc(c3)C(F)(F)F)C=4ON=C(N4)C)=C1
0.279605	S1C=NC(c2cc(ccc2)C(=O)Nc3c(ccc(c3)C(F)(F)F)C=4ON=C(N4)C)=C1
0.279605	Fc1c(Nc2ncccc2C(=O)Nc3cc4c(cc3)CCC4=O)cc(F)cc1
0.279605	Fc1c(Nc2ncccc2C(=O)Nc3cc4c(cc3)CCC4=O)cc(F)cc1
0.279605	Fc1c(Nc2ncccc2C(=O)Nc3cc4c(cc3)CCC4=O)cc(F)cc1
0.279605	Fc1c(Nc2ncccc2C(=O)Nc3cc4c(cc3)CCC4=O)cc(F)cc1
0.279605	Fc1c(Nc2ncccc2C(=O)Nc3cc4c(cc3)CCC4=O)cc(F)cc1
0.279605	Fc1c(Nc2ncccc2C(=O)Nc3cc4c(cc3)CCC4=O)cc(F)cc1
0.279605	Fc1c(Nc2ncccc2C(=O)Nc3cc4c(cc3)CCC4=O)cc(F)cc1
0.27957	O=C(Nc1cc(OCC(=O)NCC)ccc1)c2cc(OC)c(OCc3cnccc3)cc2
0.27957	O=C(Nc1cc(OCC(=O)NCC)ccc1)c2cc(OC)c(OCc3cnccc3)cc2
0.27957	O=C(Nc1cc(OCC(=O)NCC)ccc1)c2cc(OC)c(OCc3cnccc3)cc2
0.27957	O=C(Nc1cc(OCC(=O)NCC)ccc1)c2cc(OC)c(OCc3cnccc3)cc2
0.27957	O=C(Nc1cc(OCC(=O)NCC)ccc1)c2cc(OC)c(OCc3cnccc3)cc2
0.27957	O=C(Nc1cc(OCC(=O)NCC)ccc1)c2cc(OC)c(OCc3cnccc3)cc2
0.27957	O=C(Nc1cc(OCC(=O)NCC)ccc1)c2cc(OC)c(OCc3cnccc3)cc2
0.27957	O=C(Nc1cc(OCC(=O)NCC)ccc1)c2cc(OC)c(OCc3cnccc3)cc2
0.27957	O=C(Nc1cc(OCC(=O)NCC)ccc1)c2cc(OC)c(OCc3cnccc3)cc2
0.27957	O=C(Nc1cc(OCC(=O)NCC)ccc1)c2cc(OC)c(OCc3cnccc3)cc2
0.279461	Clc1c(ccc(NC(=O)C=2SC(=NC2)c3cnccc3)c1)C(C#N)c4ccccc4
0.27931	O=C(NNc1nc(c2cnccc2)ccc1)C(=O)Nc3cc(ccc3)C4=NC(=CC(=O)N4)CC
0.27931	O=C(NNc1nc(c2cnccc2)ccc1)C(=O)Nc3cc(ccc3)C4=NC(=CC(=O)N4)CC
0.279152	Clc1c(nc(nc1)NCc2ccccc2)C(=O)Nc3cc(ccc3)CCN4CCN(CC4)C
0.279152	Clc1c(nc(nc1)NCc2ccccc2)C(=O)Nc3cc(ccc3)CCN4CCN(CC4)C
0.279152	Clc1c(nc(nc1)NCc2ccccc2)C(=O)Nc3cc(ccc3)CCN4CCN(CC4)C
0.279152	Clc1c(nc(nc1)NCc2ccccc2)C(=O)Nc3cc(ccc3)CCN4CCN(CC4)C
0.279152	Clc1c(nc(nc1)NCc2ccccc2)C(=O)Nc3cc(ccc3)CCN4CCN(CC4)C
0.279152	Clc1c(nc(nc1)NCc2ccccc2)C(=O)Nc3cc(ccc3)CCN4CCN(CC4)C
0.279152	Clc1c(nc(nc1)NCc2ccccc2)C(=O)Nc3cc(ccc3)CCN4CCN(CC4)C
0.279152	Clc1c(nc(nc1)NCc2ccccc2)C(=O)Nc3cc(ccc3)CCN4CCN(CC4)C
0.279152	Clc1c(nc(nc1)NCc2ccccc2)C(=O)Nc3cc(ccc3)CCN4CCN(CC4)C
0.279152	Clc1c(nc(nc1)NCc2ccccc2)C(=O)Nc3cc(ccc3)CCN4CCN(CC4)C
0.27907	Clc1ccc(cc1)C=2ON=C(NC(=O)c3cc(F)c(cc3)C)C2
0.27907	Clc1ccc(cc1)C=2ON=C(NC(=O)c3cc(F)c(cc3)C)C2
0.27907	Clc1ccc(cc1)C=2ON=C(NC(=O)c3cc(F)c(cc3)C)C2
0.27907	Clc1ccc(cc1)C=2ON=C(NC(=O)c3cc(F)c(cc3)C)C2
0.27907	Clc1ccc(cc1)C=2ON=C(NC(=O)c3cc(F)c(cc3)C)C2
0.27907	Clc1ccc(cc1)C=2ON=C(NC(=O)c3cc(F)c(cc3)C)C2
0.27907	Clc1ccc(cc1)C=2ON=C(NC(=O)c3cc(F)c(cc3)C)C2
0.27907	Clc1ccc(cc1)C=2ON=C(NC(=O)c3cc(F)c(cc3)C)C2
0.27907	Clc1ccc(cc1)C=2ON=C(NC(=O)c3cc(F)c(cc3)C)C2
0.27907	Clc1ccc(cc1)C=2ON=C(NC(=O)c3cc(F)c(cc3)C)C2
0.278986	Clc1ccc(cc1)C(=O)NCCC(=O)Nc2cc(c(cc2)CN3CCOCC3)C(F)(F)F
0.278986	Clc1ccc(cc1)C(=O)NCCC(=O)Nc2cc(c(cc2)CN3CCOCC3)C(F)(F)F
0.278986	Clc1ccc(cc1)C(=O)NCCC(=O)Nc2cc(c(cc2)CN3CCOCC3)C(F)(F)F
0.278986	Clc1ccc(cc1)C(=O)NCCC(=O)Nc2cc(c(cc2)CN3CCOCC3)C(F)(F)F
0.278986	Clc1ccc(cc1)C(=O)NCCC(=O)Nc2cc(c(cc2)CN3CCOCC3)C(F)(F)F
0.278986	Clc1ccc(cc1)C(=O)NCCC(=O)Nc2cc(c(cc2)CN3CCOCC3)C(F)(F)F
0.278986	Clc1ccc(cc1)C(=O)NCCC(=O)Nc2cc(c(cc2)CN3CCOCC3)C(F)(F)F
0.278986	Clc1ccc(cc1)C(=O)NCCC(=O)Nc2cc(c(cc2)CN3CCOCC3)C(F)(F)F
0.278986	Clc1ccc(cc1)C(=O)NCCC(=O)Nc2cc(c(cc2)CN3CCOCC3)C(F)(F)F
0.278986	Clc1ccc(cc1)C(=O)NCCC(=O)Nc2cc(c(cc2)CN3CCOCC3)C(F)(F)F
0.278884	Clc1cc(Cl)cc(c1)C(=O)Nc2ccc(cc2)C(=O)NCc3ccc(cc3)CN4CCC(C(=O)N)CC4
0.278884	Clc1cc(Cl)cc(c1)C(=O)Nc2ccc(cc2)C(=O)NCc3ccc(cc3)CN4CCC(C(=O)N)CC4
0.278884	Clc1cc(Cl)cc(c1)C(=O)Nc2ccc(cc2)C(=O)NCc3ccc(cc3)CN4CCC(C(=O)N)CC4
0.278884	Clc1cc(Cl)cc(c1)C(=O)Nc2ccc(cc2)C(=O)NCc3ccc(cc3)CN4CCC(C(=O)N)CC4
0.278884	Clc1cc(Cl)cc(c1)C(=O)Nc2ccc(cc2)C(=O)NCc3ccc(cc3)CN4CCC(C(=O)N)CC4
0.278884	Clc1cc(Cl)cc(c1)C(=O)Nc2ccc(cc2)C(=O)NCc3ccc(cc3)CN4CCC(C(=O)N)CC4
0.278884	Clc1cc(Cl)cc(c1)C(=O)Nc2ccc(cc2)C(=O)NCc3ccc(cc3)CN4CCC(C(=O)N)CC4
0.278884	Clc1cc(Cl)cc(c1)C(=O)Nc2ccc(cc2)C(=O)NCc3ccc(cc3)CN4CCC(C(=O)N)CC4
0.278884	Clc1cc(Cl)cc(c1)C(=O)Nc2ccc(cc2)C(=O)NCc3ccc(cc3)CN4CCC(C(=O)N)CC4
0.278884	Clc1cc(Cl)cc(c1)C(=O)Nc2ccc(cc2)C(=O)NCc3ccc(cc3)CN4CCC(C(=O)N)CC4
0.278443	O=C(Nc1cc(NC(=O)CN2CCCCC2)c(cc1)C)c3cc4N=CN(c4cc3)c5cc(ccc5)C
0.278443	O=C(Nc1cc(NC(=O)CN2CCCCC2)c(cc1)C)c3cc4N=CN(c4cc3)c5cc(ccc5)C
0.278443	O=C(Nc1cc(NC(=O)CN2CCCCC2)c(cc1)C)c3cc4N=CN(c4cc3)c5cc(ccc5)C
0.278443	O=C(Nc1cc(NC(=O)CN2CCCCC2)c(cc1)C)c3cc4N=CN(c4cc3)c5cc(ccc5)C
0.278443	O=C(Nc1cc(NC(=O)CN2CCCCC2)c(cc1)C)c3cc4N=CN(c4cc3)c5cc(ccc5)C
0.278443	O=C(Nc1cc(NC(=O)CN2CCCCC2)c(cc1)C)c3cc4N=CN(c4cc3)c5cc(ccc5)C
0.278443	O=C(Nc1cc(NC(=O)CN2CCCCC2)c(cc1)C)c3cc4N=CN(c4cc3)c5cc(ccc5)C
0.278443	O=C(Nc1cc(NC(=O)CN2CCCCC2)c(cc1)C)c3cc4N=CN(c4cc3)c5cc(ccc5)C
0.278443	O=C(Nc1cc(NC(=O)CN2CCCCC2)c(cc1)C)c3cc4N=CN(c4cc3)c5cc(ccc5)C
0.278443	O=C(Nc1cc(NC(=O)CN2CCCCC2)c(cc1)C)c3cc4N=CN(c4cc3)c5cc(ccc5)C
0.278431	O=C(Nc1cc(OCc2cnccc2)ccc1)c3ccc(cc3)C4CCOCC4
0.278431	O=C(Nc1cc(OCc2cnccc2)ccc1)c3ccc(cc3)C4CCOCC4
0.278431	O=C(Nc1cc(OCc2cnccc2)ccc1)c3ccc(cc3)C4CCOCC4
0.278431	O=C(Nc1cc(OCc2cnccc2)ccc1)c3ccc(cc3)C4CCOCC4
0.278431	O=C(Nc1cc(OCc2cnccc2)ccc1)c3ccc(cc3)C4CCOCC4
0.278431	O=C(Nc1cc(OCc2cnccc2)ccc1)c3ccc(cc3)C4CCOCC4
0.278431	O=C(Nc1cc(OCc2cnccc2)ccc1)c3ccc(cc3)C4CCOCC4
0.278431	O=C(Nc1cc(OCc2cnccc2)ccc1)c3ccc(cc3)C4CCOCC4
0.278431	O=C(Nc1cc(OCc2cnccc2)ccc1)c3ccc(cc3)C4CCOCC4
0.278431	O=C(Nc1cc(OCc2cnccc2)ccc1)c3ccc(cc3)C4CCOCC4
0.278388	Clc1c(NC(=O)c2c(c3ccccc3)cncc2)cc(cc1)C(C)C
0.278388	Clc1c(NC(=O)c2c(c3ccccc3)cncc2)cc(cc1)C(C)C
0.278388	Clc1c(NC(=O)c2c(c3ccccc3)cncc2)cc(cc1)C(C)C
0.278388	Clc1c(NC(=O)c2c(c3ccccc3)cncc2)cc(cc1)C(C)C
0.278388	Clc1c(NC(=O)c2c(c3ccccc3)cncc2)cc(cc1)C(C)C
0.278388	Clc1c(NC(=O)c2c(c3ccccc3)cncc2)cc(cc1)C(C)C
0.278388	Clc1c(NC(=O)c2c(c3ccccc3)cncc2)cc(cc1)C(C)C
0.278388	Clc1c(NC(=O)c2c(c3ccccc3)cncc2)cc(cc1)C(C)C
0.278388	Clc1c(NC(=O)c2c(c3ccccc3)cncc2)cc(cc1)C(C)C
0.278388	Clc1c(NC(=O)c2c(c3ccccc3)cncc2)cc(cc1)C(C)C
0.278195	O=C(N(C)C)c1cc(NC(=O)C(=O)Nc2cc(ccc2)COCCOC)c(cc1)C
0.27758	S(=O)(=O)(Nc1ccc(cc1)C(=O)Nc2cc(ccc2)CCN3CCN(CC3)C)c4cc([N+]([O-])=O)ccc4
0.27758	S(=O)(=O)(Nc1ccc(cc1)C(=O)Nc2cc(ccc2)CCN3CCN(CC3)C)c4cc([N+]([O-])=O)ccc4
0.27758	S(=O)(=O)(Nc1ccc(cc1)C(=O)Nc2cc(ccc2)CCN3CCN(CC3)C)c4cc([N+]([O-])=O)ccc4
0.27758	S(=O)(=O)(Nc1ccc(cc1)C(=O)Nc2cc(ccc2)CCN3CCN(CC3)C)c4cc([N+]([O-])=O)ccc4
0.27758	S(=O)(=O)(Nc1ccc(cc1)C(=O)Nc2cc(ccc2)CCN3CCN(CC3)C)c4cc([N+]([O-])=O)ccc4
0.27758	S(=O)(=O)(Nc1ccc(cc1)C(=O)Nc2cc(ccc2)CCN3CCN(CC3)C)c4cc([N+]([O-])=O)ccc4
0.277397	O=C(Nc1c(ccc(c1)C=2ON=C(N2)C)C)C=3N(C(=NC3)C)C
0.277397	O=C(Nc1c(ccc(c1)C=2ON=C(N2)C)C)C=3N(C(=NC3)C)C
0.277397	O=C(Nc1c(ccc(c1)C=2ON=C(N2)C)C)C=3N(C(=NC3)C)C
0.277397	O=C(Nc1c(ccc(c1)C=2ON=C(N2)C)C)C=3N(C(=NC3)C)C
0.277397	O=C(Nc1c(ccc(c1)C=2ON=C(N2)C)C)C=3N(C(=NC3)C)C
0.277397	O=C(Nc1c(ccc(c1)C=2ON=C(N2)C)C)C=3N(C(=NC3)C)C
0.277397	O=C(Nc1c(ccc(c1)C=2ON=C(N2)C)C)C=3N(C(=NC3)C)C
0.277397	O=C(Nc1c(ccc(c1)C=2ON=C(N2)C)C)C=3N(C(=NC3)C)C
0.277397	O=C(Nc1c(ccc(c1)C=2ON=C(N2)C)C)C=3N(C(=NC3)C)C
0.277397	O=C(Nc1c(ccc(c1)C=2ON=C(N2)C)C)C=3N(C(=NC3)C)C
0.277273	O=C(NC)c1cc(NC=O)c(cc1)C
0.277273	O=C(NC)c1cc(NC=O)c(cc1)C
0.277273	O=C(NC)c1cc(NC=O)c(cc1)C
0.277273	O=C(NC)c1cc(NC=O)c(cc1)C
0.277273	O=C(NC)c1cc(NC=O)c(cc1)C
0.277273	O=C(NC)c1cc(NC=O)c(cc1)C
0.277273	O=C(NC)c1cc(NC=O)c(cc1)C
0.277273	O=C(NC)c1cc(NC=O)c(cc1)C
0.277273	O=C(NC)c1cc(NC=O)c(cc1)C
0.277273	O=C(NC)c1cc(NC=O)c(cc1)C
0.277154	FCc1ccc(cc1)C(=O)Nc2nc(c(cc2)C=3C=NN(C3)C)C
0.277154	FCc1ccc(cc1)C(=O)Nc2nc(c(cc2)C=3C=NN(C3)C)C
0.277154	FCc1ccc(cc1)C(=O)Nc2nc(c(cc2)C=3C=NN(C3)C)C
0.277154	FCc1ccc(cc1)C(=O)Nc2nc(c(cc2)C=3C=NN(C3)C)C
0.277154	FCc1ccc(cc1)C(=O)Nc2nc(c(cc2)C=3C=NN(C3)C)C
0.277154	FCc1ccc(cc1)C(=O)Nc2nc(c(cc2)C=3C=NN(C3)C)C
0.277154	FCc1ccc(cc1)C(=O)Nc2nc(c(cc2)C=3C=NN(C3)C)C
0.277154	FCc1ccc(cc1)C(=O)Nc2nc(c(cc2)C=3C=NN(C3)C)C
0.277154	FCc1ccc(cc1)C(=O)Nc2nc(c(cc2)C=3C=NN(C3)C)C
0.277154	FCc1ccc(cc1)C(=O)Nc2nc(c(cc2)C=3C=NN(C3)C)C
0.277108	O=C(Nc1c(OC)ccnc1)c2cc(c3ccc(OC)cc3)ccc2
0.277108	O=C(Nc1c(OC)ccnc1)c2cc(c3ccc(OC)cc3)ccc2
0.277108	O=C(Nc1c(OC)ccnc1)c2cc(c3ccc(OC)cc3)ccc2
0.277108	O=C(Nc1c(OC)ccnc1)c2cc(c3ccc(OC)cc3)ccc2
0.277108	O=C(Nc1c(OC)ccnc1)c2cc(c3ccc(OC)cc3)ccc2
0.277108	O=C(Nc1c(OC)ccnc1)c2cc(c3ccc(OC)cc3)ccc2
0.277108	O=C(Nc1c(OC)ccnc1)c2cc(c3ccc(OC)cc3)ccc2
0.277108	O=C(Nc1c(OC)ccnc1)c2cc(c3ccc(OC)cc3)ccc2
0.277108	O=C(Nc1c(OC)ccnc1)c2cc(c3ccc(OC)cc3)ccc2
0.277108	O=C(Nc1c(OC)ccnc1)c2cc(c3ccc(OC)cc3)ccc2
0.277027	S(=O)(=O)(Nc1c(c(ccc1)C)C)c2ccc(cc2)C(=O)Nc3cc(ccc3)C=4SC=C(N4)C
0.277027	S(=O)(=O)(Nc1c(c(ccc1)C)C)c2ccc(cc2)C(=O)Nc3cc(ccc3)C=4SC=C(N4)C
0.277027	S(=O)(=O)(Nc1c(c(ccc1)C)C)c2ccc(cc2)C(=O)Nc3cc(ccc3)C=4SC=C(N4)C
0.277027	S(=O)(=O)(Nc1c(c(ccc1)C)C)c2ccc(cc2)C(=O)Nc3cc(ccc3)C=4SC=C(N4)C
0.276596	S(c1cc(c(cc1)C)C(=O)NC=2SC=C(N2)c3ccc(cc3)CNC(=O)C)C
0.276596	S(c1cc(c(cc1)C)C(=O)NC=2SC=C(N2)c3ccc(cc3)CNC(=O)C)C
0.276596	S(c1cc(c(cc1)C)C(=O)NC=2SC=C(N2)c3ccc(cc3)CNC(=O)C)C
0.276596	S(c1cc(c(cc1)C)C(=O)NC=2SC=C(N2)c3ccc(cc3)CNC(=O)C)C
0.276596	S(c1cc(c(cc1)C)C(=O)NC=2SC=C(N2)c3ccc(cc3)CNC(=O)C)C
0.276596	S(c1cc(c(cc1)C)C(=O)NC=2SC=C(N2)c3ccc(cc3)CNC(=O)C)C
0.276596	S(c1cc(c(cc1)C)C(=O)NC=2SC=C(N2)c3ccc(cc3)CNC(=O)C)C
0.276596	S(c1cc(c(cc1)C)C(=O)NC=2SC=C(N2)c3ccc(cc3)CNC(=O)C)C
0.276596	S(c1cc(c(cc1)C)C(=O)NC=2SC=C(N2)c3ccc(cc3)CNC(=O)C)C
0.276596	S(c1cc(c(cc1)C)C(=O)NC=2SC=C(N2)c3ccc(cc3)CNC(=O)C)C
0.276364	Fc1c(OC)ccc(c1)CCC(=O)Nc2cc(NC(=O)CN3CCCCC3)c(cc2)C
0.276364	Fc1c(OC)ccc(c1)CCC(=O)Nc2cc(NC(=O)CN3CCCCC3)c(cc2)C
0.276364	Fc1c(OC)ccc(c1)CCC(=O)Nc2cc(NC(=O)CN3CCCCC3)c(cc2)C
0.276364	Fc1c(OC)ccc(c1)CCC(=O)Nc2cc(NC(=O)CN3CCCCC3)c(cc2)C
0.276364	Fc1c(OC)ccc(c1)CCC(=O)Nc2cc(NC(=O)CN3CCCCC3)c(cc2)C
0.276364	Fc1c(OC)ccc(c1)CCC(=O)Nc2cc(NC(=O)CN3CCCCC3)c(cc2)C
0.276364	Fc1c(OC)ccc(c1)CCC(=O)Nc2cc(NC(=O)CN3CCCCC3)c(cc2)C
0.276364	Fc1c(OC)ccc(c1)CCC(=O)Nc2cc(NC(=O)CN3CCCCC3)c(cc2)C
0.27619	n1c(NN)cccc1c2cnccc2
0.275986	FC(F)(F)Oc1c(cc(OC)cc1)C(=O)Nc2cc(ccc2)CCN3CCN(CC3)C
0.275986	FC(F)(F)Oc1c(cc(OC)cc1)C(=O)Nc2cc(ccc2)CCN3CCN(CC3)C
0.275986	FC(F)(F)Oc1c(cc(OC)cc1)C(=O)Nc2cc(ccc2)CCN3CCN(CC3)C
0.275986	FC(F)(F)Oc1c(cc(OC)cc1)C(=O)Nc2cc(ccc2)CCN3CCN(CC3)C
0.275986	FC(F)(F)Oc1c(cc(OC)cc1)C(=O)Nc2cc(ccc2)CCN3CCN(CC3)C
0.275986	FC(F)(F)Oc1c(cc(OC)cc1)C(=O)Nc2cc(ccc2)CCN3CCN(CC3)C
0.275986	FC(F)(F)Oc1c(cc(OC)cc1)C(=O)Nc2cc(ccc2)CCN3CCN(CC3)C
0.275986	FC(F)(F)Oc1c(cc(OC)cc1)C(=O)Nc2cc(ccc2)CCN3CCN(CC3)C
0.275986	FC(F)(F)Oc1c(cc(OC)cc1)C(=O)Nc2cc(ccc2)CCN3CCN(CC3)C
0.275986	FC(F)(F)Oc1c(cc(OC)cc1)C(=O)Nc2cc(ccc2)CCN3CCN(CC3)C
0.275261	Brc1c(F)c(ccc1C)C(=O)Nc2nc(c3cc(OCC)ccc3)ccc2
0.275261	Brc1c(F)c(ccc1C)C(=O)Nc2nc(c3cc(OCC)ccc3)ccc2
0.275261	Brc1c(F)c(ccc1C)C(=O)Nc2nc(c3cc(OCC)ccc3)ccc2
0.275261	Brc1c(F)c(ccc1C)C(=O)Nc2nc(c3cc(OCC)ccc3)ccc2
0.275261	Brc1c(F)c(ccc1C)C(=O)Nc2nc(c3cc(OCC)ccc3)ccc2
0.275261	Brc1c(F)c(ccc1C)C(=O)Nc2nc(c3cc(OCC)ccc3)ccc2
0.275093	O=C(NNc1nc(c2cnccc2)ccc1)C(=O)Nc3ccc(cc3)C=4OC(=NN4)C
0.275093	O=C(NNc1nc(c2cnccc2)ccc1)C(=O)Nc3ccc(cc3)C=4OC(=NN4)C
0.275093	O=C(NNc1nc(c2cnccc2)ccc1)C(=O)Nc3ccc(cc3)C=4OC(=NN4)C
0.274914	O=C(Nc1c(ccc(c2cnccc2)c1)C)C(=O)NCC3NCC4C3CC4
0.27476	S1C(NC(=O)c2cc3c(cc2)CCC3)=C(C(=O)Nc4nc(c5cc(OCC)ccc5)ccc4)C=C1
0.27476	S1C(NC(=O)c2cc3c(cc2)CCC3)=C(C(=O)Nc4nc(c5cc(OCC)ccc5)ccc4)C=C1
0.27476	S1C(NC(=O)c2cc3c(cc2)CCC3)=C(C(=O)Nc4nc(c5cc(OCC)ccc5)ccc4)C=C1
0.27476	S1C(NC(=O)c2cc3c(cc2)CCC3)=C(C(=O)Nc4nc(c5cc(OCC)ccc5)ccc4)C=C1
0.27476	S1C(NC(=O)c2cc3c(cc2)CCC3)=C(C(=O)Nc4nc(c5cc(OCC)ccc5)ccc4)C=C1
0.27459	Fc1ccc(c2nc(ccc2)C(=O)Nc3cc(OC)cc(O)c3)cc1
0.274436	O=C(N1CCN(CCOC)CC1)C(=O)Nc2c(ccc(NC(=O)C(C)C)c2)C
0.274131	Clc1c(ccc(NC(=S)NCc2ccc(cc2)CN3CCC(C(=O)N)CC3)c1)C
0.274131	Clc1c(ccc(NC(=S)NCc2ccc(cc2)CN3CCC(C(=O)N)CC3)c1)C
0.274131	Clc1c(ccc(NC(=S)NCc2ccc(cc2)CN3CCC(C(=O)N)CC3)c1)C
0.274131	Clc1c(ccc(NC(=S)NCc2ccc(cc2)CN3CCC(C(=O)N)CC3)c1)C
0.274131	Clc1c(ccc(NC(=S)NCc2ccc(cc2)CN3CCC(C(=O)N)CC3)c1)C
0.274131	Clc1c(ccc(NC(=S)NCc2ccc(cc2)CN3CCC(C(=O)N)CC3)c1)C
0.274131	Clc1c(ccc(NC(=S)NCc2ccc(cc2)CN3CCC(C(=O)N)CC3)c1)C
0.274131	Clc1c(ccc(NC(=S)NCc2ccc(cc2)CN3CCC(C(=O)N)CC3)c1)C
0.274131	Clc1c(ccc(NC(=S)NCc2ccc(cc2)CN3CCC(C(=O)N)CC3)c1)C
0.274131	Clc1c(ccc(NC(=S)NCc2ccc(cc2)CN3CCC(C(=O)N)CC3)c1)C
0.273649	S1C(=NC=C1C(=O)Nc2c(cccc2)C(=O)Nc3cnc(OC)cc3)c4cnccc4
0.273649	S1C(=NC=C1C(=O)Nc2c(cccc2)C(=O)Nc3cnc(OC)cc3)c4cnccc4
0.273649	S1C(=NC=C1C(=O)Nc2c(cccc2)C(=O)Nc3cnc(OC)cc3)c4cnccc4
0.273649	S1C(=NC=C1C(=O)Nc2c(cccc2)C(=O)Nc3cnc(OC)cc3)c4cnccc4
0.273649	S1C(=NC=C1C(=O)Nc2c(cccc2)C(=O)Nc3cnc(OC)cc3)c4cnccc4
0.273649	S1C(=NC=C1C(=O)Nc2c(cccc2)C(=O)Nc3cnc(OC)cc3)c4cnccc4
0.273649	S1C(=NC=C1C(=O)Nc2c(cccc2)C(=O)Nc3cnc(OC)cc3)c4cnccc4
0.273649	S1C(=NC=C1C(=O)Nc2c(cccc2)C(=O)Nc3cnc(OC)cc3)c4cnccc4
0.273649	S1C(=NC=C1C(=O)Nc2c(cccc2)C(=O)Nc3cnc(OC)cc3)c4cnccc4
0.273649	S1C(=NC=C1C(=O)Nc2c(cccc2)C(=O)Nc3cnc(OC)cc3)c4cnccc4
0.273438	Fc1c(NC(=O)N2CCN(Cc3ccc(cc3)C(F)(F)F)CC2)cc(cc1)C
0.273408	S(=O)(=O)(c1cc(ccc1)C(=O)Nc2c(cc(NC(=O)C(=O)N)cc2)C)C
0.273408	S(=O)(=O)(c1cc(ccc1)C(=O)Nc2c(cc(NC(=O)C(=O)N)cc2)C)C
0.273063	Fc1c(c(F)ccc1)c2c(NC(=O)c3cc(ccc3)C4=NNC=C4)cccc2
0.273063	Fc1c(c(F)ccc1)c2c(NC(=O)c3cc(ccc3)C4=NNC=C4)cccc2
0.273063	Fc1c(c(F)ccc1)c2c(NC(=O)c3cc(ccc3)C4=NNC=C4)cccc2
0.273063	Fc1c(c(F)ccc1)c2c(NC(=O)c3cc(ccc3)C4=NNC=C4)cccc2
0.273063	Fc1c(c(F)ccc1)c2c(NC(=O)c3cc(ccc3)C4=NNC=C4)cccc2
0.273063	Fc1c(c(F)ccc1)c2c(NC(=O)c3cc(ccc3)C4=NNC=C4)cccc2
0.273063	Fc1c(c(F)ccc1)c2c(NC(=O)c3cc(ccc3)C4=NNC=C4)cccc2
0.273063	Fc1c(c(F)ccc1)c2c(NC(=O)c3cc(ccc3)C4=NNC=C4)cccc2
0.273063	Fc1c(c(F)ccc1)c2c(NC(=O)c3cc(ccc3)C4=NNC=C4)cccc2
0.273063	Fc1c(c(F)ccc1)c2c(NC(=O)c3cc(ccc3)C4=NNC=C4)cccc2
0.272727	O=C(Nc1cc(ccc1)C)c2ccncc2
0.272727	O=C(Nc1cc(ccc1)C)c2ccncc2
0.272727	O=C(Nc1cc(ccc1)C)c2ccncc2
0.272727	O=C(Nc1cc(ccc1)C)c2ccncc2
0.272727	O=C(Nc1cc(ccc1)C)c2ccncc2
0.272727	O=C(Nc1cc(ccc1)C)c2ccncc2
0.272727	O=C(Nc1cc(ccc1)C)c2ccncc2
0.272727	O=C(Nc1cc(ccc1)C)c2ccncc2
0.272727	O=C(Nc1cc(ccc1)C)c2ccncc2
0.272727	O=C(Nc1cc(ccc1)C)c2ccncc2
0.272727	O=C(Nc1cc(ccc1)CNC(=O)C(=O)Nc2c(Oc3ccccc3)ccc(c2)C)c4ccccc4
0.272727	O=C(Nc1cc(ccc1)CNC(=O)C(=O)Nc2c(Oc3ccccc3)ccc(c2)C)c4ccccc4
0.272727	O=C(Nc1cc(ccc1)CNC(=O)C(=O)Nc2c(Oc3ccccc3)ccc(c2)C)c4ccccc4
0.272727	O=C(Nc1cc(ccc1)CNC(=O)C(=O)Nc2c(Oc3ccccc3)ccc(c2)C)c4ccccc4
0.272727	S1C(=NC(=C1)C)c2cc(NC(=O)c3cc(OCC)c(OC(F)F)cc3)ccc2
0.272727	S1C(=NC(=C1)C)c2cc(NC(=O)c3cc(OCC)c(OC(F)F)cc3)ccc2
0.272727	S1C(=NC(=C1)C)c2cc(NC(=O)c3cc(OCC)c(OC(F)F)cc3)ccc2
0.272727	S1C(=NC(=C1)C)c2cc(NC(=O)c3cc(OCC)c(OC(F)F)cc3)ccc2
0.272727	S1C(=NC(=C1)C)c2cc(NC(=O)c3cc(OCC)c(OC(F)F)cc3)ccc2
0.272727	S1C(=NC(=C1)C)c2cc(NC(=O)c3cc(OCC)c(OC(F)F)cc3)ccc2
0.272727	S1C(=NC(=C1)C)c2cc(NC(=O)c3cc(OCC)c(OC(F)F)cc3)ccc2
0.272727	Fc1cc(c2ncccc2)cc(c1)C(=O)Nc3cc(ccc3)C(=O)C(C)(C)C
0.272727	Fc1cc(c2ncccc2)cc(c1)C(=O)Nc3cc(ccc3)C(=O)C(C)(C)C
0.272085	Clc1c(NC(=O)c2ccncc2)c(Cl)cc(NC(=O)C(=O)NCc3c(cccc3)CN4CCCC4)c1
0.272085	Clc1c(NC(=O)c2ccncc2)c(Cl)cc(NC(=O)C(=O)NCc3c(cccc3)CN4CCCC4)c1
0.272085	Clc1c(NC(=O)c2ccncc2)c(Cl)cc(NC(=O)C(=O)NCc3c(cccc3)CN4CCCC4)c1
0.272085	Clc1c(NC(=O)c2ccncc2)c(Cl)cc(NC(=O)C(=O)NCc3c(cccc3)CN4CCCC4)c1
0.272085	Clc1c(NC(=O)c2ccncc2)c(Cl)cc(NC(=O)C(=O)NCc3c(cccc3)CN4CCCC4)c1
0.272085	Clc1c(NC(=O)c2ccncc2)c(Cl)cc(NC(=O)C(=O)NCc3c(cccc3)CN4CCCC4)c1
0.272085	Clc1c(NC(=O)c2ccncc2)c(Cl)cc(NC(=O)C(=O)NCc3c(cccc3)CN4CCCC4)c1
0.272085	Clc1c(NC(=O)c2ccncc2)c(Cl)cc(NC(=O)C(=O)NCc3c(cccc3)CN4CCCC4)c1
0.272085	Clc1c(NC(=O)c2ccncc2)c(Cl)cc(NC(=O)C(=O)NCc3c(cccc3)CN4CCCC4)c1
0.272085	Clc1c(NC(=O)c2ccncc2)c(Cl)cc(NC(=O)C(=O)NCc3c(cccc3)CN4CCCC4)c1
0.271375	Fc1cc(c2ncccc2)cc(c1)C(=O)NCc3ccc(cc3)CN4CCC(C(=O)N)CC4
0.271375	Fc1cc(c2ncccc2)cc(c1)C(=O)NCc3ccc(cc3)CN4CCC(C(=O)N)CC4
0.271375	Fc1cc(c2ncccc2)cc(c1)C(=O)NCc3ccc(cc3)CN4CCC(C(=O)N)CC4
0.271375	Fc1cc(c2ncccc2)cc(c1)C(=O)NCc3ccc(cc3)CN4CCC(C(=O)N)CC4
0.271375	Fc1cc(c2ncccc2)cc(c1)C(=O)NCc3ccc(cc3)CN4CCC(C(=O)N)CC4
0.271375	Fc1cc(c2ncccc2)cc(c1)C(=O)NCc3ccc(cc3)CN4CCC(C(=O)N)CC4
0.271375	Fc1cc(c2ncccc2)cc(c1)C(=O)NCc3ccc(cc3)CN4CCC(C(=O)N)CC4
0.271375	Fc1cc(c2ncccc2)cc(c1)C(=O)NCc3ccc(cc3)CN4CCC(C(=O)N)CC4
0.271375	Fc1cc(c2ncccc2)cc(c1)C(=O)NCc3ccc(cc3)CN4CCC(C(=O)N)CC4
0.271255	Clc1c(NCc2cnccc2)cc(NC(=O)CCC)cc1
0.271255	Clc1c(NCc2cnccc2)cc(NC(=O)CCC)cc1
0.271255	Clc1c(NCc2cnccc2)cc(NC(=O)CCC)cc1
0.271255	Clc1c(NCc2cnccc2)cc(NC(=O)CCC)cc1
0.271255	Clc1c(NCc2cnccc2)cc(NC(=O)CCC)cc1
0.271255	Clc1c(NCc2cnccc2)cc(NC(=O)CCC)cc1
0.271255	Clc1c(NCc2cnccc2)cc(NC(=O)CCC)cc1
0.271255	Clc1c(NCc2cnccc2)cc(NC(=O)CCC)cc1
0.271255	Clc1c(NCc2cnccc2)cc(NC(=O)CCC)cc1
0.271255	Clc1c(NCc2cnccc2)cc(NC(=O)CCC)cc1
0.271127	S1C=C(C=C1)C(N2CCN(C(=O)c3cc(NC(=O)Nc4ccccc4)c(cc3)C)CC2)C
0.271127	S1C=C(C=C1)C(N2CCN(C(=O)c3cc(NC(=O)Nc4ccccc4)c(cc3)C)CC2)C
0.271062	S1C=NC(=C1)CN2CCN(C(=O)C(=O)Nc3cc(F)c(cc3)C)CCC2
0.271062	S1C=NC(=C1)CN2CCN(C(=O)C(=O)Nc3cc(F)c(cc3)C)CCC2
0.271062	S1C=NC(=C1)CN2CCN(C(=O)C(=O)Nc3cc(F)c(cc3)C)CCC2
0.271062	S1C=NC(=C1)CN2CCN(C(=O)C(=O)Nc3cc(F)c(cc3)C)CCC2
0.270992	S1C(=NC(c2cc(ccc2)C(=O)Nc3cc(OCCCC)ccc3)=C1)C
0.270992	S1C(=NC(c2cc(ccc2)C(=O)Nc3cc(OCCCC)ccc3)=C1)C
0.270992	S1C(=NC(c2cc(ccc2)C(=O)Nc3cc(OCCCC)ccc3)=C1)C
0.270992	S1C(=NC(c2cc(ccc2)C(=O)Nc3cc(OCCCC)ccc3)=C1)C
0.270916	Fc1c(ccc(c1)C(=O)Nc2cc(OCCCCCO)c(cc2)C)C
0.270916	Fc1c(ccc(c1)C(=O)Nc2cc(OCCCCCO)c(cc2)C)C
0.270916	Fc1c(ccc(c1)C(=O)Nc2cc(OCCCCCO)c(cc2)C)C
0.270916	Fc1c(ccc(c1)C(=O)Nc2cc(OCCCCCO)c(cc2)C)C
0.270916	Fc1c(ccc(c1)C(=O)Nc2cc(OCCCCCO)c(cc2)C)C
0.270916	Fc1c(ccc(c1)C(=O)Nc2cc(OCCCCCO)c(cc2)C)C
0.270916	Fc1c(ccc(c1)C(=O)Nc2cc(OCCCCCO)c(cc2)C)C
0.270916	Fc1c(ccc(c1)C(=O)Nc2cc(OCCCCCO)c(cc2)C)C
0.270916	Fc1c(ccc(c1)C(=O)Nc2cc(OCCCCCO)c(cc2)C)C
0.270916	Fc1c(ccc(c1)C(=O)Nc2cc(OCCCCCO)c(cc2)C)C
0.270833	S(C1=NN=C(N1CC=2OC=CC2)c3cnccc3)CC(=O)Nc4cc(c(cc4)C)C(=O)NC5CC5
0.270833	S(C1=NN=C(N1CC=2OC=CC2)c3cnccc3)CC(=O)Nc4cc(c(cc4)C)C(=O)NC5CC5
0.270833	S(C1=NN=C(N1CC=2OC=CC2)c3cnccc3)CC(=O)Nc4cc(c(cc4)C)C(=O)NC5CC5
0.270833	S(C1=NN=C(N1CC=2OC=CC2)c3cnccc3)CC(=O)Nc4cc(c(cc4)C)C(=O)NC5CC5
0.270833	S(C1=NN=C(N1CC=2OC=CC2)c3cnccc3)CC(=O)Nc4cc(c(cc4)C)C(=O)NC5CC5
0.270833	S(C1=NN=C(N1CC=2OC=CC2)c3cnccc3)CC(=O)Nc4cc(c(cc4)C)C(=O)NC5CC5
0.270833	S(C1=NN=C(N1CC=2OC=CC2)c3cnccc3)CC(=O)Nc4cc(c(cc4)C)C(=O)NC5CC5
0.270833	S(C1=NN=C(N1CC=2OC=CC2)c3cnccc3)CC(=O)Nc4cc(c(cc4)C)C(=O)NC5CC5
0.270833	S(C1=NN=C(N1CC=2OC=CC2)c3cnccc3)CC(=O)Nc4cc(c(cc4)C)C(=O)NC5CC5
0.270833	S(C1=NN=C(N1CC=2OC=CC2)c3cnccc3)CC(=O)Nc4cc(c(cc4)C)C(=O)NC5CC5
0.270627	S1C(=NC(C(=O)Nc2nc(c3cc(OCC)ccc3)ccc2)=C1)c4c(cc(cc4)C)C
0.270627	S1C(=NC(C(=O)Nc2nc(c3cc(OCC)ccc3)ccc2)=C1)c4c(cc(cc4)C)C
0.270627	S1C(=NC(C(=O)Nc2nc(c3cc(OCC)ccc3)ccc2)=C1)c4c(cc(cc4)C)C
0.270627	S1C(=NC(C(=O)Nc2nc(c3cc(OCC)ccc3)ccc2)=C1)c4c(cc(cc4)C)C
0.270627	S1C(=NC(C(=O)Nc2nc(c3cc(OCC)ccc3)ccc2)=C1)c4c(cc(cc4)C)C
0.270627	S1C(=NC(C(=O)Nc2nc(c3cc(OCC)ccc3)ccc2)=C1)c4c(cc(cc4)C)C
0.270627	S1C(=NC(C(=O)Nc2nc(c3cc(OCC)ccc3)ccc2)=C1)c4c(cc(cc4)C)C
0.270627	S1C(=NC(C(=O)Nc2nc(c3cc(OCC)ccc3)ccc2)=C1)c4c(cc(cc4)C)C
0.270627	S1C(=NC(C(=O)Nc2nc(c3cc(OCC)ccc3)ccc2)=C1)c4c(cc(cc4)C)C
0.270627	S1C(=NC(C(=O)Nc2nc(c3cc(OCC)ccc3)ccc2)=C1)c4c(cc(cc4)C)C
0.270463	O=C(NC)c1ccc(NC(=O)C=2C(=NN(c3ccccc3)C2)c4cnccc4)cc1
0.270463	O=C(NC)c1ccc(NC(=O)C=2C(=NN(c3ccccc3)C2)c4cnccc4)cc1
0.270463	O=C(NC)c1ccc(NC(=O)C=2C(=NN(c3ccccc3)C2)c4cnccc4)cc1
0.270463	O=C(NC)c1ccc(NC(=O)C=2C(=NN(c3ccccc3)C2)c4cnccc4)cc1
0.270463	O=C(NC)c1ccc(NC(=O)C=2C(=NN(c3ccccc3)C2)c4cnccc4)cc1
0.270463	O=C(NC)c1ccc(NC(=O)C=2C(=NN(c3ccccc3)C2)c4cnccc4)cc1
0.270463	O=C(NC)c1ccc(NC(=O)C=2C(=NN(c3ccccc3)C2)c4cnccc4)cc1
0.270463	O=C(NC)c1ccc(NC(=O)C=2C(=NN(c3ccccc3)C2)c4cnccc4)cc1
0.270463	O=C(NC)c1ccc(NC(=O)C=2C(=NN(c3ccccc3)C2)c4cnccc4)cc1
0.270463	O=C(NC)c1ccc(NC(=O)C=2C(=NN(c3ccccc3)C2)c4cnccc4)cc1
0.270161	O=C(Nc1c(ccc(c1)C(=O)NC)C)NC2C3C2CCC3
0.270161	O=C(Nc1c(ccc(c1)C(=O)NC)C)NC2C3C2CCC3
0.270161	O=C(Nc1c(ccc(c1)C(=O)NC)C)NC2C3C2CCC3
0.270161	O=C(Nc1c(ccc(c1)C(=O)NC)C)NC2C3C2CCC3
0.270161	O=C(Nc1c(ccc(c1)C(=O)NC)C)NC2C3C2CCC3
0.270161	O=C(Nc1c(ccc(c1)C(=O)NC)C)NC2C3C2CCC3
0.270161	O=C(Nc1c(ccc(c1)C(=O)NC)C)NC2C3C2CCC3
0.270161	O=C(Nc1c(ccc(c1)C(=O)NC)C)NC2C3C2CCC3
0.270161	O=C(Nc1c(ccc(c1)C(=O)NC)C)NC2C3C2CCC3
0.270161	O=C(Nc1c(ccc(c1)C(=O)NC)C)NC2C3C2CCC3
0.269962	S(=O)(=O)(Nc1ccc(cc1)C=2N=C(SC2)NC(=O)c3cc(NC)ccc3)C
0.269962	S(=O)(=O)(Nc1ccc(cc1)C=2N=C(SC2)NC(=O)c3cc(NC)ccc3)C
0.269784	Fc1c(ccc(c1)C(=O)Nc2ccc(cc2)C(=O)N(C3CN(CCC3)C)C)C
0.269625	Clc1c(NC(=O)c2ccc(cc2)CN3c4c(cccc4)CC3)cc(cc1)C(F)F
0.269625	Clc1c(NC(=O)c2ccc(cc2)CN3c4c(cccc4)CC3)cc(cc1)C(F)F
0.269625	Clc1c(NC(=O)c2ccc(cc2)CN3c4c(cccc4)CC3)cc(cc1)C(F)F
0.269625	Clc1c(NC(=O)c2ccc(cc2)CN3c4c(cccc4)CC3)cc(cc1)C(F)F
0.269625	Clc1c(NC(=O)c2ccc(cc2)CN3c4c(cccc4)CC3)cc(cc1)C(F)F
0.269625	Clc1c(NC(=O)c2ccc(cc2)CN3c4c(cccc4)CC3)cc(cc1)C(F)F
0.269625	Clc1c(NC(=O)c2ccc(cc2)CN3c4c(cccc4)CC3)cc(cc1)C(F)F
0.269531	Clc1c(ccc(NC(=S)NCc2ccc(cc2)CN3CC(O)CC3)c1)C
0.269531	Clc1c(ccc(NC(=S)NCc2ccc(cc2)CN3CC(O)CC3)c1)C
0.269531	Clc1c(ccc(NC(=S)NCc2ccc(cc2)CN3CC(O)CC3)c1)C
0.269531	Clc1c(ccc(NC(=S)NCc2ccc(cc2)CN3CC(O)CC3)c1)C
0.269531	Clc1c(ccc(NC(=S)NCc2ccc(cc2)CN3CC(O)CC3)c1)C
0.269531	Clc1c(ccc(NC(=S)NCc2ccc(cc2)CN3CC(O)CC3)c1)C
0.269531	Clc1c(ccc(NC(=S)NCc2ccc(cc2)CN3CC(O)CC3)c1)C
0.269531	Clc1c(ccc(NC(=S)NCc2ccc(cc2)CN3CC(O)CC3)c1)C
0.269531	Clc1c(ccc(NC(=S)NCc2ccc(cc2)CN3CC(O)CC3)c1)C
0.269531	Clc1c(ccc(NC(=S)NCc2ccc(cc2)CN3CC(O)CC3)c1)C
0.269388	Clc1cc(NNC(=O)CCc2cnccc2)c(cc1)C
0.269388	Clc1cc(NNC(=O)CCc2cnccc2)c(cc1)C
0.269388	Clc1cc(NNC(=O)CCc2cnccc2)c(cc1)C
0.269388	Clc1cc(NNC(=O)CCc2cnccc2)c(cc1)C
0.269388	Clc1cc(NNC(=O)CCc2cnccc2)c(cc1)C
0.269388	Clc1cc(NNC(=O)CCc2cnccc2)c(cc1)C
0.269388	Clc1cc(NNC(=O)CCc2cnccc2)c(cc1)C
0.269388	Clc1cc(NNC(=O)CCc2cnccc2)c(cc1)C
0.269388	Clc1cc(NNC(=O)CCc2cnccc2)c(cc1)C
0.269388	Clc1cc(NNC(=O)CCc2cnccc2)c(cc1)C
0.269231	S1C(=NC=C1C(=O)Nc2c(NC(=O)C)cccc2)c3cnccc3
0.269231	S1C(=NC=C1C(=O)Nc2c(NC(=O)C)cccc2)c3cnccc3
0.269231	S1C(=NC=C1C(=O)Nc2c(NC(=O)C)cccc2)c3cnccc3
0.269231	S1C(=NC=C1C(=O)Nc2c(NC(=O)C)cccc2)c3cnccc3
0.269231	S1C(=NC=C1C(=O)Nc2c(NC(=O)C)cccc2)c3cnccc3
0.269231	S1C(=NC=C1C(=O)Nc2c(NC(=O)C)cccc2)c3cnccc3
0.269231	S1C(=NC=C1C(=O)Nc2c(NC(=O)C)cccc2)c3cnccc3
0.269231	S1C(=NC=C1C(=O)Nc2c(NC(=O)C)cccc2)c3cnccc3
0.269231	S1C(=NC=C1C(=O)Nc2c(NC(=O)C)cccc2)c3cnccc3
0.269231	S1C(=NC=C1C(=O)Nc2c(NC(=O)C)cccc2)c3cnccc3
0.269231	Ic1c(NC(=O)c2ccc(cc2)CN3c4c(cccc4)CC3)ccc(Br)c1
0.269231	Ic1c(NC(=O)c2ccc(cc2)CN3c4c(cccc4)CC3)ccc(Br)c1
0.269231	Ic1c(NC(=O)c2ccc(cc2)CN3c4c(cccc4)CC3)ccc(Br)c1
0.269231	O=C(Nc1c(cc(OC(c2ccccc2)C)cc1)C)c3ccc(Oc4ncccc4C)cc3
0.269231	O=C(Nc1c(cc(OC(c2ccccc2)C)cc1)C)c3ccc(Oc4ncccc4C)cc3
0.269231	O=C(Nc1c(cc(OC(c2ccccc2)C)cc1)C)c3ccc(Oc4ncccc4C)cc3
0.269231	O=C(Nc1c(cc(OC(c2ccccc2)C)cc1)C)c3ccc(Oc4ncccc4C)cc3
0.269231	O=C(Nc1c(cc(OC(c2ccccc2)C)cc1)C)c3ccc(Oc4ncccc4C)cc3
0.269231	O=C(Nc1c(cc(OC(c2ccccc2)C)cc1)C)c3ccc(Oc4ncccc4C)cc3
0.269231	O=C(Nc1c(cc(OC(c2ccccc2)C)cc1)C)c3ccc(Oc4ncccc4C)cc3
0.269231	O=C(Nc1c(cc(OC(c2ccccc2)C)cc1)C)c3ccc(Oc4ncccc4C)cc3
0.269231	O=C(Nc1c(cc(OC(c2ccccc2)C)cc1)C)c3ccc(Oc4ncccc4C)cc3
0.269231	O=C(Nc1c(cc(OC(c2ccccc2)C)cc1)C)c3ccc(Oc4ncccc4C)cc3
0.269091	Fc1c(ccc(c1)C(=O)Nc2cc3N(CCOc3cc2)C)C
0.269091	Fc1c(ccc(c1)C(=O)Nc2cc3N(CCOc3cc2)C)C
0.269091	Fc1c(ccc(c1)C(=O)Nc2cc3N(CCOc3cc2)C)C
0.269091	Fc1c(ccc(c1)C(=O)Nc2cc3N(CCOc3cc2)C)C
0.269091	Fc1c(ccc(c1)C(=O)Nc2cc3N(CCOc3cc2)C)C
0.269091	Fc1c(ccc(c1)C(=O)Nc2cc3N(CCOc3cc2)C)C
0.269091	Fc1c(ccc(c1)C(=O)Nc2cc3N(CCOc3cc2)C)C
0.269091	Fc1c(ccc(c1)C(=O)Nc2cc3N(CCOc3cc2)C)C
0.269091	Fc1c(ccc(c1)C(=O)Nc2cc3N(CCOc3cc2)C)C
0.269091	Fc1c(ccc(c1)C(=O)Nc2cc3N(CCOc3cc2)C)C
0.268966	Brc1c(S(=O)(=O)C)ccc(c1)C(=O)Nc2cc(ccc2)C=3SC=C(N3)C
0.268966	Brc1c(S(=O)(=O)C)ccc(c1)C(=O)Nc2cc(ccc2)C=3SC=C(N3)C
0.268966	Brc1c(S(=O)(=O)C)ccc(c1)C(=O)Nc2cc(ccc2)C=3SC=C(N3)C
0.268608	FC(F)(F)c1c(ccc(NC(=O)c2cc(OC)c(OCc3ccncc3)cc2)c1)C(=O)N4CCN(CC4)C
0.268608	FC(F)(F)c1c(ccc(NC(=O)c2cc(OC)c(OCc3ccncc3)cc2)c1)C(=O)N4CCN(CC4)C
0.268608	FC(F)(F)c1c(ccc(NC(=O)c2cc(OC)c(OCc3ccncc3)cc2)c1)C(=O)N4CCN(CC4)C
0.268608	FC(F)(F)c1c(ccc(NC(=O)c2cc(OC)c(OCc3ccncc3)cc2)c1)C(=O)N4CCN(CC4)C
0.268608	FC(F)(F)c1c(ccc(NC(=O)c2cc(OC)c(OCc3ccncc3)cc2)c1)C(=O)N4CCN(CC4)C
0.268608	FC(F)(F)c1c(ccc(NC(=O)c2cc(OC)c(OCc3ccncc3)cc2)c1)C(=O)N4CCN(CC4)C
0.268608	FC(F)(F)c1c(ccc(NC(=O)c2cc(OC)c(OCc3ccncc3)cc2)c1)C(=O)N4CCN(CC4)C
0.268608	FC(F)(F)c1c(ccc(NC(=O)c2cc(OC)c(OCc3ccncc3)cc2)c1)C(=O)N4CCN(CC4)C
0.268608	FC(F)(F)c1c(ccc(NC(=O)c2cc(OC)c(OCc3ccncc3)cc2)c1)C(=O)N4CCN(CC4)C
0.268608	FC(F)(F)c1c(ccc(NC(=O)c2cc(OC)c(OCc3ccncc3)cc2)c1)C(=O)N4CCN(CC4)C
0.268139	S(=O)(=O)(NC(C(=O)Nc1c(ccc(c1)C(=O)Nc2ccccc2)C)C34CC5CC(C3)CC(C4)C5)c6ccc(cc6)CCC
0.268139	S(=O)(=O)(NC(C(=O)Nc1c(ccc(c1)C(=O)Nc2ccccc2)C)C34CC5CC(C3)CC(C4)C5)c6ccc(cc6)CCC
0.268139	S(=O)(=O)(NC(C(=O)Nc1c(ccc(c1)C(=O)Nc2ccccc2)C)C34CC5CC(C3)CC(C4)C5)c6ccc(cc6)CCC
0.268139	S(=O)(=O)(NC(C(=O)Nc1c(ccc(c1)C(=O)Nc2ccccc2)C)C34CC5CC(C3)CC(C4)C5)c6ccc(cc6)CCC
0.268139	S(=O)(=O)(NC(C(=O)Nc1c(ccc(c1)C(=O)Nc2ccccc2)C)C34CC5CC(C3)CC(C4)C5)c6ccc(cc6)CCC
0.268139	S(=O)(=O)(NC(C(=O)Nc1c(ccc(c1)C(=O)Nc2ccccc2)C)C34CC5CC(C3)CC(C4)C5)c6ccc(cc6)CCC
0.268139	S(=O)(=O)(NC(C(=O)Nc1c(ccc(c1)C(=O)Nc2ccccc2)C)C34CC5CC(C3)CC(C4)C5)c6ccc(cc6)CCC
0.268139	S(=O)(=O)(NC(C(=O)Nc1c(ccc(c1)C(=O)Nc2ccccc2)C)C34CC5CC(C3)CC(C4)C5)c6ccc(cc6)CCC
0.268139	S(=O)(=O)(NC(C(=O)Nc1c(ccc(c1)C(=O)Nc2ccccc2)C)C34CC5CC(C3)CC(C4)C5)c6ccc(cc6)CCC
0.268139	S(=O)(=O)(NC(C(=O)Nc1c(ccc(c1)C(=O)Nc2ccccc2)C)C34CC5CC(C3)CC(C4)C5)c6ccc(cc6)CCC
0.268041	O=C(Nc1c(cc(OC(c2ccccc2)C)cc1)C)C=3ON=C(c4ccc(cc4)C)C3
0.268041	O=C(Nc1c(cc(OC(c2ccccc2)C)cc1)C)C=3ON=C(c4ccc(cc4)C)C3
0.268041	O=C(Nc1c(cc(OC(c2ccccc2)C)cc1)C)C=3ON=C(c4ccc(cc4)C)C3
0.268041	O=C(Nc1c(cc(OC(c2ccccc2)C)cc1)C)C=3ON=C(c4ccc(cc4)C)C3
0.268041	O=C(Nc1c(cc(OC(c2ccccc2)C)cc1)C)C=3ON=C(c4ccc(cc4)C)C3
0.268041	O=C(Nc1c(cc(OC(c2ccccc2)C)cc1)C)C=3ON=C(c4ccc(cc4)C)C3
0.268041	O=C(Nc1c(cc(OC(c2ccccc2)C)cc1)C)C=3ON=C(c4ccc(cc4)C)C3
0.268041	O=C(Nc1c(cc(OC(c2ccccc2)C)cc1)C)C=3ON=C(c4ccc(cc4)C)C3
0.268041	O=C(Nc1c(cc(OC(c2ccccc2)C)cc1)C)C=3ON=C(c4ccc(cc4)C)C3
0.268041	O=C(Nc1c(cc(OC(c2ccccc2)C)cc1)C)C=3ON=C(c4ccc(cc4)C)C3
0.268	O=C(Nc1c(ccc(c1)C(=O)NCC2CC2)C)NCCOCCNC
0.268	O=C(Nc1c(ccc(c1)C(=O)NCC2CC2)C)NCCOCCNC
0.268	O=C(Nc1c(ccc(c1)C(=O)NCC2CC2)C)NCCOCCNC
0.268	O=C(Nc1c(ccc(c1)C(=O)NCC2CC2)C)NCCOCCNC
0.268	O=C(Nc1c(ccc(c1)C(=O)NCC2CC2)C)NCCOCCNC
0.268	O=C(Nc1c(ccc(c1)C(=O)NCC2CC2)C)NCCOCCNC
0.268	O=C(Nc1c(ccc(c1)C(=O)NCC2CC2)C)NCCOCCNC
0.268	O=C(Nc1c(ccc(c1)C(=O)NCC2CC2)C)NCCOCCNC
0.268	O=C(Nc1c(ccc(c1)C(=O)NCC2CC2)C)NCCOCCNC
0.268	O=C(Nc1c(ccc(c1)C(=O)NCC2CC2)C)NCCOCCNC
0.267442	Clc1c(NC(=O)c2cc(c3ccc(OC)cc3)ccc2)cc(cc1)C(F)F
0.267442	Clc1c(NC(=O)c2cc(c3ccc(OC)cc3)ccc2)cc(cc1)C(F)F
0.267442	Clc1c(NC(=O)c2cc(c3ccc(OC)cc3)ccc2)cc(cc1)C(F)F
0.267442	Clc1c(NC(=O)c2cc(c3ccc(OC)cc3)ccc2)cc(cc1)C(F)F
0.267442	Clc1c(NC(=O)c2cc(c3ccc(OC)cc3)ccc2)cc(cc1)C(F)F
0.267442	Clc1c(NC(=O)c2cc(c3ccc(OC)cc3)ccc2)cc(cc1)C(F)F
0.267442	Clc1c(NC(=O)c2cc(c3ccc(OC)cc3)ccc2)cc(cc1)C(F)F
0.267442	Clc1c(NC(=O)c2cc(c3ccc(OC)cc3)ccc2)cc(cc1)C(F)F
0.267442	Clc1c(NC(=O)c2cc(c3ccc(OC)cc3)ccc2)cc(cc1)C(F)F
0.267442	Clc1c(NC(=O)c2cc(c3ccc(OC)cc3)ccc2)cc(cc1)C(F)F
0.267241	O=C(NCC1CC1)c2cc(NC=O)c(cc2)C
0.267241	O=C(NCC1CC1)c2cc(NC=O)c(cc2)C
0.267241	O=C(NCC1CC1)c2cc(NC=O)c(cc2)C
0.267241	O=C(NCC1CC1)c2cc(NC=O)c(cc2)C
0.267241	O=C(NCC1CC1)c2cc(NC=O)c(cc2)C
0.267241	O=C(NCC1CC1)c2cc(NC=O)c(cc2)C
0.267241	O=C(NCC1CC1)c2cc(NC=O)c(cc2)C
0.267241	O=C(NCC1CC1)c2cc(NC=O)c(cc2)C
0.267241	O=C(NCC1CC1)c2cc(NC=O)c(cc2)C
0.267241	O=C(NCC1CC1)c2cc(NC=O)c(cc2)C
0.266917	Ic1c(cccc1)C(=O)Nc2c(cc(NC(=O)C3=NOC=C3)cc2)C
0.266917	Ic1c(cccc1)C(=O)Nc2c(cc(NC(=O)C3=NOC=C3)cc2)C
0.266917	Ic1c(cccc1)C(=O)Nc2c(cc(NC(=O)C3=NOC=C3)cc2)C
0.266917	Ic1c(cccc1)C(=O)Nc2c(cc(NC(=O)C3=NOC=C3)cc2)C
0.266917	Ic1c(cccc1)C(=O)Nc2c(cc(NC(=O)C3=NOC=C3)cc2)C
0.266917	Ic1c(cccc1)C(=O)Nc2c(cc(NC(=O)C3=NOC=C3)cc2)C
0.266917	Ic1c(cccc1)C(=O)Nc2c(cc(NC(=O)C3=NOC=C3)cc2)C
0.266667	O=C(NOCc1ccccc1)C(=O)Nc2c(ccc(NC(=O)C(C)C)c2)C
0.266667	O=C(NOCc1ccccc1)C(=O)Nc2c(ccc(NC(=O)C(C)C)c2)C
0.266667	O=C(NOCc1ccccc1)C(=O)Nc2c(ccc(NC(=O)C(C)C)c2)C
0.266667	O=C(NOCc1ccccc1)C(=O)Nc2c(ccc(NC(=O)C(C)C)c2)C
0.266667	O=C(NOCc1ccccc1)C(=O)Nc2c(ccc(NC(=O)C(C)C)c2)C
0.266667	O=C(NOCc1ccccc1)C(=O)Nc2c(ccc(NC(=O)C(C)C)c2)C
0.266667	O=C(NOCc1ccccc1)C(=O)Nc2c(ccc(NC(=O)C(C)C)c2)C
0.266667	O=C(NOCc1ccccc1)C(=O)Nc2c(ccc(NC(=O)C(C)C)c2)C
0.266667	O=C(NOCc1ccccc1)C(=O)Nc2c(ccc(NC(=O)C(C)C)c2)C
0.266667	O=C(NOCc1ccccc1)C(=O)Nc2c(ccc(NC(=O)C(C)C)c2)C
0.266667	O=C(Nc1cc(NC(=O)CN2CCCCC2)c(cc1)C)c3c4NC(=C(c4ccc3)C)C
0.266667	O=C(Nc1cc(NC(=O)CN2CCCCC2)c(cc1)C)c3c4NC(=C(c4ccc3)C)C
0.266667	O=C(Nc1cc(NC(=O)CN2CCCCC2)c(cc1)C)c3c4NC(=C(c4ccc3)C)C
0.266667	O=C(Nc1cc(NC(=O)CN2CCCCC2)c(cc1)C)c3c4NC(=C(c4ccc3)C)C
0.266667	O=C(Nc1cc(NC(=O)CN2CCCCC2)c(cc1)C)c3c4NC(=C(c4ccc3)C)C
0.266667	O=C(Nc1cc(NC(=O)CN2CCCCC2)c(cc1)C)c3c4NC(=C(c4ccc3)C)C
0.266667	O=C(Nc1cc(NC(=O)CN2CCCCC2)c(cc1)C)c3c4NC(=C(c4ccc3)C)C
0.266667	O=C(Nc1cc(NC(=O)CN2CCCCC2)c(cc1)C)c3c4NC(=C(c4ccc3)C)C
0.266667	O=C(Nc1cc(NC(=O)CN2CCCCC2)c(cc1)C)c3c4NC(=C(c4ccc3)C)C
0.266667	O=C(Nc1cc(NC(=O)CN2CCCCC2)c(cc1)C)c3c4NC(=C(c4ccc3)C)C
0.266234	FC(F)(F)c1cc(NC(=O)c2cnc(N3CCC3)cc2)c(cc1)C=4ON=C(N4)C
0.266234	FC(F)(F)c1cc(NC(=O)c2cnc(N3CCC3)cc2)c(cc1)C=4ON=C(N4)C
0.266234	FC(F)(F)c1cc(NC(=O)c2cnc(N3CCC3)cc2)c(cc1)C=4ON=C(N4)C
0.266234	FC(F)(F)c1cc(NC(=O)c2cnc(N3CCC3)cc2)c(cc1)C=4ON=C(N4)C
0.266234	FC(F)(F)c1cc(NC(=O)c2cnc(N3CCC3)cc2)c(cc1)C=4ON=C(N4)C
0.266234	FC(F)(F)c1cc(NC(=O)c2cnc(N3CCC3)cc2)c(cc1)C=4ON=C(N4)C
0.266234	FC(F)(F)c1cc(NC(=O)c2cnc(N3CCC3)cc2)c(cc1)C=4ON=C(N4)C
0.266234	FC(F)(F)c1cc(NC(=O)c2cnc(N3CCC3)cc2)c(cc1)C=4ON=C(N4)C
0.266234	FC(F)(F)c1cc(NC(=O)c2cnc(N3CCC3)cc2)c(cc1)C=4ON=C(N4)C
0.266234	FC(F)(F)c1cc(NC(=O)c2cnc(N3CCC3)cc2)c(cc1)C=4ON=C(N4)C
0.26616	Brc1ccc(c2c(cc(NC(=O)NCc3cc(ccc3)C(=O)O)cc2)C)cc1
0.26616	Brc1ccc(c2c(cc(NC(=O)NCc3cc(ccc3)C(=O)O)cc2)C)cc1
0.26616	Brc1ccc(c2c(cc(NC(=O)NCc3cc(ccc3)C(=O)O)cc2)C)cc1
0.26616	Brc1ccc(c2c(cc(NC(=O)NCc3cc(ccc3)C(=O)O)cc2)C)cc1
0.26616	Brc1ccc(c2c(cc(NC(=O)NCc3cc(ccc3)C(=O)O)cc2)C)cc1
0.265873	Clc1c(NC(=O)c2cc(F)c(cc2)C)cc(cc1)C(C)C
0.265873	Clc1c(NC(=O)c2cc(F)c(cc2)C)cc(cc1)C(C)C
0.265873	Clc1c(NC(=O)c2cc(F)c(cc2)C)cc(cc1)C(C)C
0.265873	Clc1c(NC(=O)c2cc(F)c(cc2)C)cc(cc1)C(C)C
0.265873	Clc1c(NC(=O)c2cc(F)c(cc2)C)cc(cc1)C(C)C
0.265873	Clc1c(NC(=O)c2cc(F)c(cc2)C)cc(cc1)C(C)C
0.265873	Clc1c(NC(=O)c2cc(F)c(cc2)C)cc(cc1)C(C)C
0.265873	Clc1c(NC(=O)c2cc(F)c(cc2)C)cc(cc1)C(C)C
0.265873	Clc1c(NC(=O)c2cc(F)c(cc2)C)cc(cc1)C(C)C
0.265873	Clc1c(NC(=O)c2cc(F)c(cc2)C)cc(cc1)C(C)C
0.265873	Clc1c(NC(=O)c2cc(F)c(cc2)C)cc(cc1)C(F)F
0.265683	Clc1cc(Cl)cc(c1)C(=O)Nc2ccc(cc2)C(=O)Oc3c(ccc(c3)C(=O)Nc4cc(ccc4)C(F)(F)F)C
0.265455	Clc1c(NC(=O)c2ccc(Oc3ncccc3C)cc2)cc(cc1)C(F)F
0.265455	Clc1c(NC(=O)c2ccc(Oc3ncccc3C)cc2)cc(cc1)C(F)F
0.265455	Clc1c(NC(=O)c2ccc(Oc3ncccc3C)cc2)cc(cc1)C(F)F
0.265455	Clc1c(NC(=O)c2ccc(Oc3ncccc3C)cc2)cc(cc1)C(F)F
0.265455	Clc1c(NC(=O)c2ccc(Oc3ncccc3C)cc2)cc(cc1)C(F)F
0.265455	Clc1c(NC(=O)c2ccc(Oc3ncccc3C)cc2)cc(cc1)C(F)F
0.265455	Clc1c(NC(=O)c2ccc(Oc3ncccc3C)cc2)cc(cc1)C(F)F
0.265455	Clc1c(NC(=O)c2ccc(Oc3ncccc3C)cc2)cc(cc1)C(F)F
0.265455	Clc1c(NC(=O)c2ccc(Oc3ncccc3C)cc2)cc(cc1)C(F)F
0.265455	Clc1c(NC(=O)c2ccc(Oc3ncccc3C)cc2)cc(cc1)C(F)F
0.265455	S1C(=NC=C1C(=O)Nc2ccc(OCc3ncccc3)cc2)c4cnccc4
0.265455	S1C(=NC=C1C(=O)Nc2ccc(OCc3ncccc3)cc2)c4cnccc4
0.265455	S1C(=NC=C1C(=O)Nc2ccc(OCc3ncccc3)cc2)c4cnccc4
0.265455	S1C(=NC=C1C(=O)Nc2ccc(OCc3ncccc3)cc2)c4cnccc4
0.265455	S1C(=NC=C1C(=O)Nc2ccc(OCc3ncccc3)cc2)c4cnccc4
0.265455	S1C(=NC=C1C(=O)Nc2ccc(OCc3ncccc3)cc2)c4cnccc4
0.265455	S1C(=NC=C1C(=O)Nc2ccc(OCc3ncccc3)cc2)c4cnccc4
0.265116	Fc1ccc(cc1)C(=O)Nc2cc(ccc2)CN
0.265018	S1N=C(c2ncccc2)C=C1C(=O)Nc3c(F)cc(cc3)C(=O)N
0.265018	S1N=C(c2ncccc2)C=C1C(=O)Nc3c(F)cc(cc3)C(=O)N
0.265018	S1N=C(c2ncccc2)C=C1C(=O)Nc3c(F)cc(cc3)C(=O)N
0.265018	S1N=C(c2ncccc2)C=C1C(=O)Nc3c(F)cc(cc3)C(=O)N
0.265018	S1N=C(c2ncccc2)C=C1C(=O)Nc3c(F)cc(cc3)C(=O)N
0.265018	S1N=C(c2ncccc2)C=C1C(=O)Nc3c(F)cc(cc3)C(=O)N
0.265018	S1N=C(c2ncccc2)C=C1C(=O)Nc3c(F)cc(cc3)C(=O)N
0.265018	S1N=C(c2ncccc2)C=C1C(=O)Nc3c(F)cc(cc3)C(=O)N
0.265018	S1N=C(c2ncccc2)C=C1C(=O)Nc3c(F)cc(cc3)C(=O)N
0.265018	S1N=C(c2ncccc2)C=C1C(=O)Nc3c(F)cc(cc3)C(=O)N
0.264407	S(=O)(=O)(c1cc(NC(=O)c2cc(ccc2)C=3N=CSC3)c(OCCOC)cc1)C
0.264407	S(=O)(=O)(c1cc(NC(=O)c2cc(ccc2)C=3N=CSC3)c(OCCOC)cc1)C
0.264407	S(=O)(=O)(c1cc(NC(=O)c2cc(ccc2)C=3N=CSC3)c(OCCOC)cc1)C
0.264407	S(=O)(=O)(c1cc(NC(=O)c2cc(ccc2)C=3N=CSC3)c(OCCOC)cc1)C
0.264407	S(=O)(=O)(c1cc(NC(=O)c2cc(ccc2)C=3N=CSC3)c(OCCOC)cc1)C
0.264407	S(=O)(=O)(c1cc(NC(=O)c2cc(ccc2)C=3N=CSC3)c(OCCOC)cc1)C
0.264407	S(=O)(=O)(c1cc(NC(=O)c2cc(ccc2)C=3N=CSC3)c(OCCOC)cc1)C
0.264407	S(=O)(=O)(c1cc(NC(=O)c2cc(ccc2)C=3N=CSC3)c(OCCOC)cc1)C
0.264407	S(=O)(=O)(c1cc(NC(=O)c2cc(ccc2)C=3N=CSC3)c(OCCOC)cc1)C
0.264407	S(=O)(=O)(c1cc(NC(=O)c2cc(ccc2)C=3N=CSC3)c(OCCOC)cc1)C
0.264228	S1C(C(=O)Nc2c(cc(cc2)C(=O)N)C)=CC=C1
0.264228	S1C(C(=O)Nc2c(cc(cc2)C(=O)N)C)=CC=C1
0.264228	S1C(C(=O)Nc2c(cc(cc2)C(=O)N)C)=CC=C1
0.264228	S1C(C(=O)Nc2c(cc(cc2)C(=O)N)C)=CC=C1
0.264228	S1C(C(=O)Nc2c(cc(cc2)C(=O)N)C)=CC=C1
0.264228	S1C(C(=O)Nc2c(cc(cc2)C(=O)N)C)=CC=C1
0.264228	S1C(C(=O)Nc2c(cc(cc2)C(=O)N)C)=CC=C1
0.264228	S1C(C(=O)Nc2c(cc(cc2)C(=O)N)C)=CC=C1
0.264228	S1C(C(=O)Nc2c(cc(cc2)C(=O)N)C)=CC=C1
0.264228	S1C(C(=O)Nc2c(cc(cc2)C(=O)N)C)=CC=C1
0.264228	Fc1c(ccc(NC(=O)C(=O)NCc2ccc(cc2)C(=O)O)c1)C
0.264228	Fc1c(ccc(NC(=O)C(=O)NCc2ccc(cc2)C(=O)O)c1)C
0.264228	Fc1c(ccc(NC(=O)C(=O)NCc2ccc(cc2)C(=O)O)c1)C
0.264228	Fc1c(ccc(NC(=O)C(=O)NCc2ccc(cc2)C(=O)O)c1)C
0.264228	Fc1c(ccc(NC(=O)C(=O)NCc2ccc(cc2)C(=O)O)c1)C
0.264228	Fc1c(ccc(NC(=O)C(=O)NCc2ccc(cc2)C(=O)O)c1)C
0.264228	Fc1c(ccc(NC(=O)C(=O)NCc2ccc(cc2)C(=O)O)c1)C
0.264228	Fc1c(ccc(NC(=O)C(=O)NCc2ccc(cc2)C(=O)O)c1)C
0.264228	Fc1c(ccc(NC(=O)C(=O)NCc2ccc(cc2)C(=O)O)c1)C
0.264228	Fc1c(ccc(NC(=O)C(=O)NCc2ccc(cc2)C(=O)O)c1)C
0.264228	O=C(Nc1ccccc1)c2ccc(cc2)C=3ON=C(N3)c4cc(N)ccc4
0.264228	O=C(Nc1ccccc1)c2ccc(cc2)C=3ON=C(N3)c4cc(N)ccc4
0.264228	O=C(Nc1ccccc1)c2ccc(cc2)C=3ON=C(N3)c4cc(N)ccc4
0.264228	O=C(Nc1ccccc1)c2ccc(cc2)C=3ON=C(N3)c4cc(N)ccc4
0.264228	O=C(Nc1ccccc1)c2ccc(cc2)C=3ON=C(N3)c4cc(N)ccc4
0.264228	O=C(Nc1ccccc1)c2ccc(cc2)C=3ON=C(N3)c4cc(N)ccc4
0.264228	O=C(Nc1ccccc1)c2ccc(cc2)C=3ON=C(N3)c4cc(N)ccc4
0.264228	O=C(Nc1ccccc1)c2ccc(cc2)C=3ON=C(N3)c4cc(N)ccc4
0.264228	O=C(Nc1ccccc1)c2ccc(cc2)C=3ON=C(N3)c4cc(N)ccc4
0.264214	O=C(OC(C)(C)C)NCC(C(=O)Nc1c(ccc(c1)C(=O)Nc2ccccc2)C)(CC(C)C)C
0.264214	O=C(OC(C)(C)C)NCC(C(=O)Nc1c(ccc(c1)C(=O)Nc2ccccc2)C)(CC(C)C)C
0.264151	O=C(Nc1cnc(OC)cc1)c2c(NC(=O)c3ccc(cc3)CC4CC4)cccc2
0.264151	O=C(Nc1cnc(OC)cc1)c2c(NC(=O)c3ccc(cc3)CC4CC4)cccc2
0.264151	O=C(Nc1cnc(OC)cc1)c2c(NC(=O)c3ccc(cc3)CC4CC4)cccc2
0.264151	O=C(Nc1cnc(OC)cc1)c2c(NC(=O)c3ccc(cc3)CC4CC4)cccc2
0.264151	O=C(Nc1cnc(OC)cc1)c2c(NC(=O)c3ccc(cc3)CC4CC4)cccc2
0.264151	O=C(Nc1cnc(OC)cc1)c2c(NC(=O)c3ccc(cc3)CC4CC4)cccc2
0.264151	O=C(Nc1cnc(OC)cc1)c2c(NC(=O)c3ccc(cc3)CC4CC4)cccc2
0.264151	O=C(Nc1cnc(OC)cc1)c2c(NC(=O)c3ccc(cc3)CC4CC4)cccc2
0.264151	O=C(Nc1cnc(OC)cc1)c2c(NC(=O)c3ccc(cc3)CC4CC4)cccc2
0.264151	O=C(Nc1cnc(OC)cc1)c2c(NC(=O)c3ccc(cc3)CC4CC4)cccc2
0.263666	Clc1cc(NC(=O)C=2SC(=NC2)c3cnccc3)c(OCC4OCCC4)cc1
0.263666	Clc1cc(NC(=O)C=2SC(=NC2)c3cnccc3)c(OCC4OCCC4)cc1
0.263666	Clc1cc(NC(=O)C=2SC(=NC2)c3cnccc3)c(OCC4OCCC4)cc1
0.263666	Clc1cc(NC(=O)C=2SC(=NC2)c3cnccc3)c(OCC4OCCC4)cc1
0.263666	Clc1cc(NC(=O)C=2SC(=NC2)c3cnccc3)c(OCC4OCCC4)cc1
0.263666	Clc1cc(NC(=O)C=2SC(=NC2)c3cnccc3)c(OCC4OCCC4)cc1
0.263666	Clc1cc(NC(=O)C=2SC(=NC2)c3cnccc3)c(OCC4OCCC4)cc1
0.263666	Clc1cc(NC(=O)C=2SC(=NC2)c3cnccc3)c(OCC4OCCC4)cc1
0.263666	Clc1cc(NC(=O)C=2SC(=NC2)c3cnccc3)c(OCC4OCCC4)cc1
0.263666	Clc1cc(NC(=O)C=2SC(=NC2)c3cnccc3)c(OCC4OCCC4)cc1
0.263666	S1C(=NC(=C1)C)c2cc(NC(=O)C3=C(SC=C3)NC(=O)c4cc5c(cc4)CCC5)ccc2
0.263666	S1C(=NC(=C1)C)c2cc(NC(=O)C3=C(SC=C3)NC(=O)c4cc5c(cc4)CCC5)ccc2
0.263666	S1C(=NC(=C1)C)c2cc(NC(=O)C3=C(SC=C3)NC(=O)c4cc5c(cc4)CCC5)ccc2
0.263666	S1C(=NC(=C1)C)c2cc(NC(=O)C3=C(SC=C3)NC(=O)c4cc5c(cc4)CCC5)ccc2
0.263666	S1C(=NC(=C1)C)c2cc(NC(=O)C3=C(SC=C3)NC(=O)c4cc5c(cc4)CCC5)ccc2
0.263666	S1C(=NC(=C1)C)c2cc(NC(=O)C3=C(SC=C3)NC(=O)c4cc5c(cc4)CCC5)ccc2
0.263666	S1C(=NC(=C1)C)c2cc(NC(=O)C3=C(SC=C3)NC(=O)c4cc5c(cc4)CCC5)ccc2
0.263666	S1C(=NC(=C1)C)c2cc(NC(=O)C3=C(SC=C3)NC(=O)c4cc5c(cc4)CCC5)ccc2
0.263666	S(=O)(=O)(NC1CC1)c2cc(c(cc2)C)C(=O)Nc3cc(c(cc3)CN4CCOCC4)C(F)(F)F
0.263666	S(=O)(=O)(NC1CC1)c2cc(c(cc2)C)C(=O)Nc3cc(c(cc3)CN4CCOCC4)C(F)(F)F
0.263666	S(=O)(=O)(NC1CC1)c2cc(c(cc2)C)C(=O)Nc3cc(c(cc3)CN4CCOCC4)C(F)(F)F
0.263666	S(=O)(=O)(NC1CC1)c2cc(c(cc2)C)C(=O)Nc3cc(c(cc3)CN4CCOCC4)C(F)(F)F
0.263666	S(=O)(=O)(NC1CC1)c2cc(c(cc2)C)C(=O)Nc3cc(c(cc3)CN4CCOCC4)C(F)(F)F
0.263666	S(=O)(=O)(NC1CC1)c2cc(c(cc2)C)C(=O)Nc3cc(c(cc3)CN4CCOCC4)C(F)(F)F
0.263666	S(=O)(=O)(NC1CC1)c2cc(c(cc2)C)C(=O)Nc3cc(c(cc3)CN4CCOCC4)C(F)(F)F
0.263666	S(=O)(=O)(NC1CC1)c2cc(c(cc2)C)C(=O)Nc3cc(c(cc3)CN4CCOCC4)C(F)(F)F
0.263666	S(=O)(=O)(NC1CC1)c2cc(c(cc2)C)C(=O)Nc3cc(c(cc3)CN4CCOCC4)C(F)(F)F
0.263666	S(=O)(=O)(NC1CC1)c2cc(c(cc2)C)C(=O)Nc3cc(c(cc3)CN4CCOCC4)C(F)(F)F
0.263514	Clc1cc(ccc1)C(=O)Nc2cc(c(NC(=O)N3CC4C(CC3)CCNC4)cc2)C
0.263514	Clc1cc(ccc1)C(=O)Nc2cc(c(NC(=O)N3CC4C(CC3)CCNC4)cc2)C
0.263514	Clc1cc(ccc1)C(=O)Nc2cc(c(NC(=O)N3CC4C(CC3)CCNC4)cc2)C
0.263514	Clc1cc(ccc1)C(=O)Nc2cc(c(NC(=O)N3CC4C(CC3)CCNC4)cc2)C
0.263514	Clc1cc(ccc1)C(=O)Nc2cc(c(NC(=O)N3CC4C(CC3)CCNC4)cc2)C
0.263514	Clc1cc(ccc1)C(=O)Nc2cc(c(NC(=O)N3CC4C(CC3)CCNC4)cc2)C
0.263514	Clc1cc(ccc1)C(=O)Nc2cc(c(NC(=O)N3CC4C(CC3)CCNC4)cc2)C
0.263514	Clc1cc(ccc1)C(=O)Nc2cc(c(NC(=O)N3CC4C(CC3)CCNC4)cc2)C
0.263514	Clc1cc(ccc1)C(=O)Nc2cc(c(NC(=O)N3CC4C(CC3)CCNC4)cc2)C
0.263514	Clc1cc(ccc1)C(=O)Nc2cc(c(NC(=O)N3CC4C(CC3)CCNC4)cc2)C
0.263514	Fc1c(cccc1)CC(=O)Nc2cc(ccc2)C(NC(=O)c3ccc(cc3)CN4CCC(O)CC4)C
0.263514	Fc1c(cccc1)CC(=O)Nc2cc(ccc2)C(NC(=O)c3ccc(cc3)CN4CCC(O)CC4)C
0.263158	O=C(Nc1ccc(cc1)CCN2N=NC(=N2)c3ccccc3)c4cncc(NC)c4
0.263158	O=C(Nc1ccc(cc1)CCN2N=NC(=N2)c3ccccc3)c4cncc(NC)c4
0.263158	O=C(Nc1ccc(cc1)CCN2N=NC(=N2)c3ccccc3)c4cncc(NC)c4
0.263158	O=C(Nc1ccc(cc1)CCN2N=NC(=N2)c3ccccc3)c4cncc(NC)c4
0.263158	O=C(Nc1ccc(cc1)CCN2N=NC(=N2)c3ccccc3)c4cncc(NC)c4
0.262987	S(=O)(=O)(Nc1c(ccc(c1)C(=O)Nc2cnc3c(c2)CNCC3)C)c4ccc(F)cc4
0.262658	Clc1cc(Cl)cc(c1)C(=O)Nc2cc(O)c(cc2)C(=O)N3CC(N(Cc4ccccc4)CC3)CC
0.262658	Clc1cc(Cl)cc(c1)C(=O)Nc2cc(O)c(cc2)C(=O)N3CC(N(Cc4ccccc4)CC3)CC
0.262658	Clc1cc(Cl)cc(c1)C(=O)Nc2cc(O)c(cc2)C(=O)N3CC(N(Cc4ccccc4)CC3)CC
0.262658	Clc1cc(Cl)cc(c1)C(=O)Nc2cc(O)c(cc2)C(=O)N3CC(N(Cc4ccccc4)CC3)CC
0.262658	Clc1cc(Cl)cc(c1)C(=O)Nc2cc(O)c(cc2)C(=O)N3CC(N(Cc4ccccc4)CC3)CC
0.262658	Clc1cc(Cl)cc(c1)C(=O)Nc2cc(O)c(cc2)C(=O)N3CC(N(Cc4ccccc4)CC3)CC
0.262626	S(=O)(=O)(Nc1c(F)ccc(NC(=O)c2c(c3cc(ccc3)C)cccc2)c1)c4ccc(cc4)C
0.262626	S(=O)(=O)(Nc1c(F)ccc(NC(=O)c2c(c3cc(ccc3)C)cccc2)c1)c4ccc(cc4)C
0.262626	S(=O)(=O)(Nc1c(F)ccc(NC(=O)c2c(c3cc(ccc3)C)cccc2)c1)c4ccc(cc4)C
0.262295	Fc1c(N2C(=O)CCC2=O)cc(NC(=O)c3ccc(cc3)CN4c5c(cccc5)CC4)cc1
0.262295	Fc1c(N2C(=O)CCC2=O)cc(NC(=O)c3ccc(cc3)CN4c5c(cccc5)CC4)cc1
0.262295	Fc1c(N2C(=O)CCC2=O)cc(NC(=O)c3ccc(cc3)CN4c5c(cccc5)CC4)cc1
0.262295	Fc1c(N2C(=O)CCC2=O)cc(NC(=O)c3ccc(cc3)CN4c5c(cccc5)CC4)cc1
0.262295	Fc1c(N2C(=O)CCC2=O)cc(NC(=O)c3ccc(cc3)CN4c5c(cccc5)CC4)cc1
0.262295	Fc1c(N2C(=O)CCC2=O)cc(NC(=O)c3ccc(cc3)CN4c5c(cccc5)CC4)cc1
0.262295	Fc1c(N2C(=O)CCC2=O)cc(NC(=O)c3ccc(cc3)CN4c5c(cccc5)CC4)cc1
0.262295	Fc1c(N2C(=O)CCC2=O)cc(NC(=O)c3ccc(cc3)CN4c5c(cccc5)CC4)cc1
0.262295	Fc1c(N2C(=O)CCC2=O)cc(NC(=O)c3ccc(cc3)CN4c5c(cccc5)CC4)cc1
0.262295	Fc1c(N2C(=O)CCC2=O)cc(NC(=O)c3ccc(cc3)CN4c5c(cccc5)CC4)cc1
0.262172	S1C(=NC=C1C(=O)Nc2cc(OC(C)(C)C)ccc2)c3cnccc3
0.262172	S1C(=NC=C1C(=O)Nc2cc(OC(C)(C)C)ccc2)c3cnccc3
0.262172	S1C(=NC=C1C(=O)Nc2cc(OC(C)(C)C)ccc2)c3cnccc3
0.262172	S1C(=NC=C1C(=O)Nc2cc(OC(C)(C)C)ccc2)c3cnccc3
0.262172	S1C(=NC=C1C(=O)Nc2cc(OC(C)(C)C)ccc2)c3cnccc3
0.262172	S1C(=NC=C1C(=O)Nc2cc(OC(C)(C)C)ccc2)c3cnccc3
0.262172	S1C(=NC=C1C(=O)Nc2cc(OC(C)(C)C)ccc2)c3cnccc3
0.262172	S1C(=NC=C1C(=O)Nc2cc(OC(C)(C)C)ccc2)c3cnccc3
0.262172	S1C(=NC=C1C(=O)Nc2cc(OC(C)(C)C)ccc2)c3cnccc3
0.262172	S1C(=NC=C1C(=O)Nc2cc(OC(C)(C)C)ccc2)c3cnccc3
0.261905	O=C(Nc1cc(OCc2cnccc2)ccc1)C(=O)Nc3cc(ccc3)CN4CCCCC4
0.261905	O=C(Nc1cc(OCc2cnccc2)ccc1)C(=O)Nc3cc(ccc3)CN4CCCCC4
0.261905	O=C(Nc1cc(OCc2cnccc2)ccc1)C(=O)Nc3cc(ccc3)CN4CCCCC4
0.261905	O=C(Nc1cc(OCc2cnccc2)ccc1)C(=O)Nc3cc(ccc3)CN4CCCCC4
0.261905	O=C(Nc1cc(OCc2cnccc2)ccc1)C(=O)Nc3cc(ccc3)CN4CCCCC4
0.261905	O=C(Nc1cc(OCc2cnccc2)ccc1)C(=O)Nc3cc(ccc3)CN4CCCCC4
0.261905	O=C(Nc1cc(OCc2cnccc2)ccc1)C(=O)Nc3cc(ccc3)CN4CCCCC4
0.261905	O=C(Nc1cc(OCc2cnccc2)ccc1)C(=O)Nc3cc(ccc3)CN4CCCCC4
0.261818	Brc1cc(ccc1)COc2c(Cl)cc(cc2)C(=O)Nc3cc(c(N)cc3)C
0.261438	S1C(=NC=C1C(=O)Nc2nc(c(cc2)C=3C=NN(C3)C)C)c4cnccc4
0.261438	S1C(=NC=C1C(=O)Nc2nc(c(cc2)C=3C=NN(C3)C)C)c4cnccc4
0.261438	S1C(=NC=C1C(=O)Nc2nc(c(cc2)C=3C=NN(C3)C)C)c4cnccc4
0.261438	S1C(=NC=C1C(=O)Nc2nc(c(cc2)C=3C=NN(C3)C)C)c4cnccc4
0.261438	S1C(=NC=C1C(=O)Nc2nc(c(cc2)C=3C=NN(C3)C)C)c4cnccc4
0.261438	S1C(=NC=C1C(=O)Nc2nc(c(cc2)C=3C=NN(C3)C)C)c4cnccc4
0.261438	S1C(=NC=C1C(=O)Nc2nc(c(cc2)C=3C=NN(C3)C)C)c4cnccc4
0.261438	S1C(=NC=C1C(=O)Nc2nc(c(cc2)C=3C=NN(C3)C)C)c4cnccc4
0.261438	S1C(=NC=C1C(=O)Nc2nc(c(cc2)C=3C=NN(C3)C)C)c4cnccc4
0.261438	S1C(=NC=C1C(=O)Nc2nc(c(cc2)C=3C=NN(C3)C)C)c4cnccc4
0.261438	Fc1c(Nc2ncccc2C(=O)NCc3cc(ccc3)C(=O)N4CCOCC4)cc(F)cc1
0.261438	Fc1c(Nc2ncccc2C(=O)NCc3cc(ccc3)C(=O)N4CCOCC4)cc(F)cc1
0.261438	Fc1c(Nc2ncccc2C(=O)NCc3cc(ccc3)C(=O)N4CCOCC4)cc(F)cc1
0.261438	Fc1c(Nc2ncccc2C(=O)NCc3cc(ccc3)C(=O)N4CCOCC4)cc(F)cc1
0.261438	Fc1c(Nc2ncccc2C(=O)NCc3cc(ccc3)C(=O)N4CCOCC4)cc(F)cc1
0.261438	Fc1c(Nc2ncccc2C(=O)NCc3cc(ccc3)C(=O)N4CCOCC4)cc(F)cc1
0.261438	Fc1c(Nc2ncccc2C(=O)NCc3cc(ccc3)C(=O)N4CCOCC4)cc(F)cc1
0.261438	Fc1c(Nc2ncccc2C(=O)NCc3cc(ccc3)C(=O)N4CCOCC4)cc(F)cc1
0.261324	S1CCN(Cc2cc(NC(=O)C(=O)C=Cc3cc(OC)c(OC)cc3)c(cc2)C)CC1
0.261324	S1CCN(Cc2cc(NC(=O)C(=O)C=Cc3cc(OC)c(OC)cc3)c(cc2)C)CC1
0.261168	O=C(Nc1c(OC)ccnc1)c2ccc(cc2)CN3c4c(cccc4)CC3
0.261168	O=C(Nc1c(OC)ccnc1)c2ccc(cc2)CN3c4c(cccc4)CC3
0.261168	O=C(Nc1c(OC)ccnc1)c2ccc(cc2)CN3c4c(cccc4)CC3
0.261168	O=C(Nc1c(OC)ccnc1)c2ccc(cc2)CN3c4c(cccc4)CC3
0.261168	O=C(Nc1c(OC)ccnc1)c2ccc(cc2)CN3c4c(cccc4)CC3
0.261168	O=C(Nc1c(OC)ccnc1)c2ccc(cc2)CN3c4c(cccc4)CC3
0.261168	O=C(Nc1c(OC)ccnc1)c2ccc(cc2)CN3c4c(cccc4)CC3
0.261168	O=C(Nc1c(OC)ccnc1)c2ccc(cc2)CN3c4c(cccc4)CC3
0.261168	O=C(Nc1c(OC)ccnc1)c2ccc(cc2)CN3c4c(cccc4)CC3
0.261168	O=C(Nc1c(OC)ccnc1)c2ccc(cc2)CN3c4c(cccc4)CC3
0.261029	O=C(NCc1c(c2cnccc2)cccc1)c3cc4c(cc3)CCC4
0.261029	O=C(NCc1c(c2cnccc2)cccc1)c3cc4c(cc3)CCC4
0.261029	O=C(NCc1c(c2cnccc2)cccc1)c3cc4c(cc3)CCC4
0.261029	O=C(NCc1c(c2cnccc2)cccc1)c3cc4c(cc3)CCC4
0.261029	O=C(NCc1c(c2cnccc2)cccc1)c3cc4c(cc3)CCC4
0.26087	O=C(Nc1cc(ccc1)CN2CCCCC2)C(=O)NCC(=O)Nc3cnccc3
0.26087	O=C(Nc1cc(ccc1)CN2CCCCC2)C(=O)NCC(=O)Nc3cnccc3
0.26087	O=C(Nc1cc(ccc1)CN2CCCCC2)C(=O)NCC(=O)Nc3cnccc3
0.2607	Clc1cc(Cl)cc(c1)C(=O)Nc2ccc(cc2)C(=O)NCc3nc(OC(C)C)ncc3
0.2607	Clc1cc(Cl)cc(c1)C(=O)Nc2ccc(cc2)C(=O)NCc3nc(OC(C)C)ncc3
0.260536	O=C(NC(CCCc1cnccc1)C)c2cc(ccc2)C3=NNC=C3
0.260536	O=C(NC(CCCc1cnccc1)C)c2cc(ccc2)C3=NNC=C3
0.260536	O=C(NC(CCCc1cnccc1)C)c2cc(ccc2)C3=NNC=C3
0.260536	O=C(NC(CCCc1cnccc1)C)c2cc(ccc2)C3=NNC=C3
0.260536	O=C(NC(CCCc1cnccc1)C)c2cc(ccc2)C3=NNC=C3
0.260536	O=C(NC(CCCc1cnccc1)C)c2cc(ccc2)C3=NNC=C3
0.260536	O=C(NC(CCCc1cnccc1)C)c2cc(ccc2)C3=NNC=C3
0.260536	O=C(NC(CCCc1cnccc1)C)c2cc(ccc2)C3=NNC=C3
0.260536	O=C(NC(CCCc1cnccc1)C)c2cc(ccc2)C3=NNC=C3
0.260536	O=C(NC(CCCc1cnccc1)C)c2cc(ccc2)C3=NNC=C3
0.26045	[O-][N+](=O)c1c(N2CCCC2)ccc(c1)C(=O)Nc3ccc(cc3)CCN4N=NC(=N4)c5ccccc5
0.260417	Clc1c(cc(NNC(=O)c2ccc(cc2)CN3c4c(cccc4)CC3)cc1)C
0.259843	FC(F)(F)c1cc(ccc1)C(=O)Nc2cc(c3ccc(cc3)CNCCN(C)C)ccc2
0.259843	FC(F)(F)c1cc(ccc1)C(=O)Nc2cc(c3ccc(cc3)CNCCN(C)C)ccc2
0.259843	FC(F)(F)c1cc(ccc1)C(=O)Nc2cc(c3ccc(cc3)CNCCN(C)C)ccc2
0.259843	FC(F)(F)c1cc(ccc1)C(=O)Nc2cc(c3ccc(cc3)CNCCN(C)C)ccc2
0.259843	FC(F)(F)c1cc(ccc1)C(=O)Nc2cc(c3ccc(cc3)CNCCN(C)C)ccc2
0.259843	FC(F)(F)c1cc(ccc1)C(=O)Nc2cc(c3ccc(cc3)CNCCN(C)C)ccc2
0.259843	FC(F)(F)c1cc(ccc1)C(=O)Nc2cc(c3ccc(cc3)CNCCN(C)C)ccc2
0.259843	FC(F)(F)c1cc(ccc1)C(=O)Nc2cc(c3ccc(cc3)CNCCN(C)C)ccc2
0.259843	FC(F)(F)c1cc(ccc1)C(=O)Nc2cc(c3ccc(cc3)CNCCN(C)C)ccc2
0.259843	FC(F)(F)c1cc(ccc1)C(=O)Nc2cc(c3ccc(cc3)CNCCN(C)C)ccc2
0.259786	Brc1cc(c2nc(c(cc2)C(=O)NC3=C(Br)SC=C3)C)ccc1
0.25974	Ic1ccc(NS(=O)(=O)c2c(Cl)ccc(c2)C(=O)Nc3cc(ccc3)C=4SC=C(N4)C)cc1
0.25974	Ic1ccc(NS(=O)(=O)c2c(Cl)ccc(c2)C(=O)Nc3cc(ccc3)C=4SC=C(N4)C)cc1
0.25974	Ic1ccc(NS(=O)(=O)c2c(Cl)ccc(c2)C(=O)Nc3cc(ccc3)C=4SC=C(N4)C)cc1
0.25974	Ic1ccc(NS(=O)(=O)c2c(Cl)ccc(c2)C(=O)Nc3cc(ccc3)C=4SC=C(N4)C)cc1
0.25974	Ic1ccc(NS(=O)(=O)c2c(Cl)ccc(c2)C(=O)Nc3cc(ccc3)C=4SC=C(N4)C)cc1
0.25974	Ic1ccc(NS(=O)(=O)c2c(Cl)ccc(c2)C(=O)Nc3cc(ccc3)C=4SC=C(N4)C)cc1
0.25974	Ic1ccc(NS(=O)(=O)c2c(Cl)ccc(c2)C(=O)Nc3cc(ccc3)C=4SC=C(N4)C)cc1
0.25974	Ic1ccc(NS(=O)(=O)c2c(Cl)ccc(c2)C(=O)Nc3cc(ccc3)C=4SC=C(N4)C)cc1
0.25974	Ic1ccc(NS(=O)(=O)c2c(Cl)ccc(c2)C(=O)Nc3cc(ccc3)C=4SC=C(N4)C)cc1
0.25974	Ic1ccc(NS(=O)(=O)c2c(Cl)ccc(c2)C(=O)Nc3cc(ccc3)C=4SC=C(N4)C)cc1
0.25969	O=C(NC1CC1)c2c(ccc(NC(=O)C3=NOC=C3)c2)C
0.25969	O=C(NC1CC1)c2c(ccc(NC(=O)C3=NOC=C3)c2)C
0.25969	O=C(NC1CC1)c2c(ccc(NC(=O)C3=NOC=C3)c2)C
0.25969	O=C(NC1CC1)c2c(ccc(NC(=O)C3=NOC=C3)c2)C
0.25969	O=C(NC1CC1)c2c(ccc(NC(=O)C3=NOC=C3)c2)C
0.25969	O=C(NC1CC1)c2c(ccc(NC(=O)C3=NOC=C3)c2)C
0.259574	O=C(Nc1c(ccc(N)c1)C)CN2CCCCC2
0.259574	O=C(Nc1c(ccc(N)c1)C)CN2CCCCC2
0.259574	O=C(Nc1c(ccc(N)c1)C)CN2CCCCC2
0.259574	O=C(Nc1c(ccc(N)c1)C)CN2CCCCC2
0.259574	O=C(Nc1c(ccc(N)c1)C)CN2CCCCC2
0.259574	O=C(Nc1c(ccc(N)c1)C)CN2CCCCC2
0.259574	O=C(Nc1c(ccc(N)c1)C)CN2CCCCC2
0.259574	O=C(Nc1c(ccc(N)c1)C)CN2CCCCC2
0.259574	O=C(Nc1c(ccc(N)c1)C)CN2CCCCC2
0.259574	O=C(Nc1c(ccc(N)c1)C)CN2CCCCC2
0.259574	O=C(Nc1c(ccc(N)c1)C)CN2CCCCC2
0.259574	O=C(Nc1c(ccc(N)c1)C)CN2CCCCC2
0.259574	O=C(Nc1c(ccc(N)c1)C)CN2CCCCC2
0.259574	O=C(Nc1c(ccc(N)c1)C)CN2CCCCC2
0.259574	O=C(Nc1c(ccc(N)c1)C)CN2CCCCC2
0.259574	O=C(Nc1c(ccc(N)c1)C)CN2CCCCC2
0.259574	O=C(Nc1c(ccc(N)c1)C)CN2CCCCC2
0.259574	O=C(Nc1c(ccc(N)c1)C)CN2CCCCC2
0.259574	O=C(Nc1c(ccc(N)c1)C)CN2CCCCC2
0.259574	O=C(Nc1c(ccc(N)c1)C)CN2CCCCC2
0.259386	S1C(=NN=C(c2ccc(NC(=O)c3ccccc3)cc2)C1)Nc4c(OCC)ccc(OCC)c4
0.259386	S1C(=NN=C(c2ccc(NC(=O)c3ccccc3)cc2)C1)Nc4c(OCC)ccc(OCC)c4
0.259386	S1C(=NN=C(c2ccc(NC(=O)c3ccccc3)cc2)C1)Nc4c(OCC)ccc(OCC)c4
0.259386	S1C(=NN=C(c2ccc(NC(=O)c3ccccc3)cc2)C1)Nc4c(OCC)ccc(OCC)c4
0.259386	S1C(=NN=C(c2ccc(NC(=O)c3ccccc3)cc2)C1)Nc4c(OCC)ccc(OCC)c4
0.259386	S1C(=NN=C(c2ccc(NC(=O)c3ccccc3)cc2)C1)Nc4c(OCC)ccc(OCC)c4
0.259386	S1C(=NN=C(c2ccc(NC(=O)c3ccccc3)cc2)C1)Nc4c(OCC)ccc(OCC)c4
0.259386	S1C(=NN=C(c2ccc(NC(=O)c3ccccc3)cc2)C1)Nc4c(OCC)ccc(OCC)c4
0.259386	S1C(=NN=C(c2ccc(NC(=O)c3ccccc3)cc2)C1)Nc4c(OCC)ccc(OCC)c4
0.259386	S1C(=NN=C(c2ccc(NC(=O)c3ccccc3)cc2)C1)Nc4c(OCC)ccc(OCC)c4
0.259259	O=C(Nc1cc(C#N)c(cc1)C2CC2)c3ccc(cc3)CN4N=CC=C4
0.259136	FC(F)(F)c1cc(NC(=O)c2ccc(cc2)CN(C(C)C)CC)c(cc1)C=3ON=C(N3)C
0.259136	FC(F)(F)c1cc(NC(=O)c2ccc(cc2)CN(C(C)C)CC)c(cc1)C=3ON=C(N3)C
0.258993	Clc1c(NC(=O)C(=O)NC2CCN(Cc3ccc(F)cc3)CC2)cc(NC(=O)CCC)cc1
0.258993	Clc1c(NC(=O)C(=O)NC2CCN(Cc3ccc(F)cc3)CC2)cc(NC(=O)CCC)cc1
0.258993	Clc1c(NC(=O)C(=O)NC2CCN(Cc3ccc(F)cc3)CC2)cc(NC(=O)CCC)cc1
0.258993	Clc1c(NC(=O)C(=O)NC2CCN(Cc3ccc(F)cc3)CC2)cc(NC(=O)CCC)cc1
0.258993	Clc1c(NC(=O)C(=O)NC2CCN(Cc3ccc(F)cc3)CC2)cc(NC(=O)CCC)cc1
0.258993	Clc1c(NC(=O)C(=O)NC2CCN(Cc3ccc(F)cc3)CC2)cc(NC(=O)CCC)cc1
0.258993	Clc1c(NC(=O)C(=O)NC2CCN(Cc3ccc(F)cc3)CC2)cc(NC(=O)CCC)cc1
0.258993	Clc1c(NC(=O)C(=O)NC2CCN(Cc3ccc(F)cc3)CC2)cc(NC(=O)CCC)cc1
0.258993	Clc1c(NC(=O)C(=O)NC2CCN(Cc3ccc(F)cc3)CC2)cc(NC(=O)CCC)cc1
0.258993	Clc1c(NC(=O)C(=O)NC2CCN(Cc3ccc(F)cc3)CC2)cc(NC(=O)CCC)cc1
0.258741	O=C(Nc1cc2N(CCOc2cc1)C)c3cnc(NC(C)C)cc3
0.258741	O=C(Nc1cc2N(CCOc2cc1)C)c3cnc(NC(C)C)cc3
0.258741	O=C(Nc1cc2N(CCOc2cc1)C)c3cnc(NC(C)C)cc3
0.258741	O=C(Nc1cc2N(CCOc2cc1)C)c3cnc(NC(C)C)cc3
0.258741	O=C(Nc1cc2N(CCOc2cc1)C)c3cnc(NC(C)C)cc3
0.258741	O=C(Nc1cc2N(CCOc2cc1)C)c3cnc(NC(C)C)cc3
0.258741	O=C(Nc1cc2N(CCOc2cc1)C)c3cnc(NC(C)C)cc3
0.258741	O=C(Nc1cc2N(CCOc2cc1)C)c3cnc(NC(C)C)cc3
0.258741	O=C(Nc1cc2N(CCOc2cc1)C)c3cnc(NC(C)C)cc3
0.258741	O=C(Nc1cc2N(CCOc2cc1)C)c3cnc(NC(C)C)cc3
0.258503	Fc1c(Nc2ncccc2C(=O)NCC(=O)NC3CCN(CC3)C)cc(F)cc1
0.258503	Fc1c(Nc2ncccc2C(=O)NCC(=O)NC3CCN(CC3)C)cc(F)cc1
0.258503	Fc1c(Nc2ncccc2C(=O)NCC(=O)NC3CCN(CC3)C)cc(F)cc1
0.258503	Fc1c(Nc2ncccc2C(=O)NCC(=O)NC3CCN(CC3)C)cc(F)cc1
0.258503	Fc1c(Nc2ncccc2C(=O)NCC(=O)NC3CCN(CC3)C)cc(F)cc1
0.258503	Fc1c(Nc2ncccc2C(=O)NCC(=O)NC3CCN(CC3)C)cc(F)cc1
0.258503	Fc1c(Nc2ncccc2C(=O)NCC(=O)NC3CCN(CC3)C)cc(F)cc1
0.258503	Fc1c(Nc2ncccc2C(=O)NCC(=O)NC3CCN(CC3)C)cc(F)cc1
0.258503	Fc1c(Nc2ncccc2C(=O)NCC(=O)NC3CCN(CC3)C)cc(F)cc1
0.258503	Fc1c(Nc2ncccc2C(=O)NCC(=O)NC3CCN(CC3)C)cc(F)cc1
0.258389	Fc1c(cccc1)CN2CCC(NC(=O)c3cc(OC)c(OCc4cnccc4)cc3)CC2
0.258389	Fc1c(cccc1)CN2CCC(NC(=O)c3cc(OC)c(OCc4cnccc4)cc3)CC2
0.258389	Fc1c(cccc1)CN2CCC(NC(=O)c3cc(OC)c(OCc4cnccc4)cc3)CC2
0.258389	Fc1c(cccc1)CN2CCC(NC(=O)c3cc(OC)c(OCc4cnccc4)cc3)CC2
0.258389	Fc1c(cccc1)CN2CCC(NC(=O)c3cc(OC)c(OCc4cnccc4)cc3)CC2
0.258389	Fc1c(cccc1)CN2CCC(NC(=O)c3cc(OC)c(OCc4cnccc4)cc3)CC2
0.258359	S1C(=NC=C1)Nc2cc(F)c(cc2)C(=O)Nc3c(cc(cc3)C(=O)N4C(CCCC4)C)C
0.258065	O=C(NC1CCCC1)c2cc(c(NC(=O)C(=O)NCCCCCC=3ON=C(N3)c4ccc(cc4)C)cc2)C
0.258065	O=C(NC1CCCC1)c2cc(c(NC(=O)C(=O)NCCCCCC=3ON=C(N3)c4ccc(cc4)C)cc2)C
0.258065	O=C(NC1CCCC1)c2cc(c(NC(=O)C(=O)NCCCCCC=3ON=C(N3)c4ccc(cc4)C)cc2)C
0.258065	O=C(NC1CCCC1)c2cc(c(NC(=O)C(=O)NCCCCCC=3ON=C(N3)c4ccc(cc4)C)cc2)C
0.258065	O=C(NC1CCCC1)c2cc(c(NC(=O)C(=O)NCCCCCC=3ON=C(N3)c4ccc(cc4)C)cc2)C
0.258065	O=C(NC1CCCC1)c2cc(c(NC(=O)C(=O)NCCCCCC=3ON=C(N3)c4ccc(cc4)C)cc2)C
0.258065	O=C(NC1CCCC1)c2cc(c(NC(=O)C(=O)NCCCCCC=3ON=C(N3)c4ccc(cc4)C)cc2)C
0.258065	O=C(NC1CCCC1)c2cc(c(NC(=O)C(=O)NCCCCCC=3ON=C(N3)c4ccc(cc4)C)cc2)C
0.258065	O=C(NC1CCCC1)c2cc(c(NC(=O)C(=O)NCCCCCC=3ON=C(N3)c4ccc(cc4)C)cc2)C
0.258065	O=C(NC1CCCC1)c2cc(c(NC(=O)C(=O)NCCCCCC=3ON=C(N3)c4ccc(cc4)C)cc2)C
0.25784	O=C(Nc1c(ccc(NC(=O)C(C)C)c1)C)C(=O)NC2=NN(C=C2)C3CCN(CC3)C
0.25784	O=C(Nc1c(ccc(NC(=O)C(C)C)c1)C)C(=O)NC2=NN(C=C2)C3CCN(CC3)C
0.25784	O=C(Nc1c(ccc(NC(=O)C(C)C)c1)C)C(=O)NC2=NN(C=C2)C3CCN(CC3)C
0.25784	O=C(Nc1c(ccc(NC(=O)C(C)C)c1)C)C(=O)NC2=NN(C=C2)C3CCN(CC3)C
0.25784	O=C(Nc1c(ccc(NC(=O)C(C)C)c1)C)C(=O)NC2=NN(C=C2)C3CCN(CC3)C
0.25784	O=C(Nc1c(ccc(NC(=O)C(C)C)c1)C)C(=O)NC2=NN(C=C2)C3CCN(CC3)C
[truncated: 8,001 more rows]
