# Supplementary material for: Galileo: Three-dimensional searching in large combinatorial fragment spaces on the example of pharmacophores
Source: J Comput Aided Mol Des. 2022 Nov 24;37(1):1–16. doi: 10.1007/s10822-022-00485-y (PMC10032335; doi:10.1007/s10822-022-00485-y)
Supplement: Supplementary file 4 — Supplementary file 3a [file 10822_2022_485_MOESM3_ESMa.zip › Imatinib_Galileo/18/out_4.csv]

Score	SMILES
0.590038	FC(F)(F)c1cc(N2C=NC(=C2)C)cc(NC(=O)c3cc(Nc4nc(c5cnccc5)ccn4)c(cc3)C)c1
0.462555	O=C(Nc1ccc(cc1)C2=NNC=C2)c3cc(Nc4nc(ccn4)C)ccc3
0.462555	O=C(Nc1ccc(cc1)C2=NNC=C2)c3cc(Nc4nc(ccn4)C)ccc3
0.462555	O=C(Nc1ccc(cc1)C2=NNC=C2)c3cc(Nc4nc(ccn4)C)ccc3
0.462555	O=C(Nc1ccc(cc1)C2=NNC=C2)c3cc(Nc4nc(ccn4)C)ccc3
0.462555	O=C(Nc1ccc(cc1)C2=NNC=C2)c3cc(Nc4nc(ccn4)C)ccc3
0.462555	O=C(Nc1ccc(cc1)C2=NNC=C2)c3cc(Nc4nc(ccn4)C)ccc3
0.462555	O=C(Nc1ccc(cc1)C2=NNC=C2)c3cc(Nc4nc(ccn4)C)ccc3
0.462555	O=C(Nc1ccc(cc1)C2=NNC=C2)c3cc(Nc4nc(ccn4)C)ccc3
0.462555	O=C(Nc1ccc(cc1)C2=NNC=C2)c3cc(Nc4nc(ccn4)C)ccc3
0.462555	O=C(Nc1ccc(cc1)C2=NNC=C2)c3cc(Nc4nc(ccn4)C)ccc3
0.451737	S1CCN(Cc2cc(c(NC(=O)c3nc(ncc3)c4ncccc4)cc2)C)CC1
0.451737	S1CCN(Cc2cc(c(NC(=O)c3nc(ncc3)c4ncccc4)cc2)C)CC1
0.451737	S1CCN(Cc2cc(c(NC(=O)c3nc(ncc3)c4ncccc4)cc2)C)CC1
0.451737	S1CCN(Cc2cc(c(NC(=O)c3nc(ncc3)c4ncccc4)cc2)C)CC1
0.451737	S1CCN(Cc2cc(c(NC(=O)c3nc(ncc3)c4ncccc4)cc2)C)CC1
0.451737	S1CCN(Cc2cc(c(NC(=O)c3nc(ncc3)c4ncccc4)cc2)C)CC1
0.451737	S1CCN(Cc2cc(c(NC(=O)c3nc(ncc3)c4ncccc4)cc2)C)CC1
0.451737	S1CCN(Cc2cc(c(NC(=O)c3nc(ncc3)c4ncccc4)cc2)C)CC1
0.451737	S1CCN(Cc2cc(c(NC(=O)c3nc(ncc3)c4ncccc4)cc2)C)CC1
0.451737	S1CCN(Cc2cc(c(NC(=O)c3nc(ncc3)c4ncccc4)cc2)C)CC1
0.444444	O=C(Nc1ccc(c2nc(ccn2)C)cc1)c3cc(Nc4nc(ccn4)C)ccc3
0.444444	O=C(Nc1ccc(c2nc(ccn2)C)cc1)c3cc(Nc4nc(ccn4)C)ccc3
0.444444	O=C(Nc1ccc(c2nc(ccn2)C)cc1)c3cc(Nc4nc(ccn4)C)ccc3
0.444444	O=C(Nc1ccc(c2nc(ccn2)C)cc1)c3cc(Nc4nc(ccn4)C)ccc3
0.444444	O=C(Nc1ccc(c2nc(ccn2)C)cc1)c3cc(Nc4nc(ccn4)C)ccc3
0.444444	O=C(Nc1ccc(c2nc(ccn2)C)cc1)c3cc(Nc4nc(ccn4)C)ccc3
0.444444	O=C(Nc1ccc(c2nc(ccn2)C)cc1)c3cc(Nc4nc(ccn4)C)ccc3
0.444444	O=C(Nc1ccc(c2nc(ccn2)C)cc1)c3cc(Nc4nc(ccn4)C)ccc3
0.444444	O=C(Nc1ccc(c2nc(ccn2)C)cc1)c3cc(Nc4nc(ccn4)C)ccc3
0.444444	O=C(Nc1ccc(c2nc(ccn2)C)cc1)c3cc(Nc4nc(ccn4)C)ccc3
0.431227	O=C(Nc1c(N2CCN(CC2)CCc3ccncc3)cccc1)c4cc(Nc5nc(ccn5)C)ccc4
0.431227	O=C(Nc1c(N2CCN(CC2)CCc3ccncc3)cccc1)c4cc(Nc5nc(ccn5)C)ccc4
0.431227	O=C(Nc1c(N2CCN(CC2)CCc3ccncc3)cccc1)c4cc(Nc5nc(ccn5)C)ccc4
0.431227	O=C(Nc1c(N2CCN(CC2)CCc3ccncc3)cccc1)c4cc(Nc5nc(ccn5)C)ccc4
0.431227	O=C(Nc1c(N2CCN(CC2)CCc3ccncc3)cccc1)c4cc(Nc5nc(ccn5)C)ccc4
0.431227	O=C(Nc1c(N2CCN(CC2)CCc3ccncc3)cccc1)c4cc(Nc5nc(ccn5)C)ccc4
0.431227	O=C(Nc1c(N2CCN(CC2)CCc3ccncc3)cccc1)c4cc(Nc5nc(ccn5)C)ccc4
0.431227	O=C(Nc1c(N2CCN(CC2)CCc3ccncc3)cccc1)c4cc(Nc5nc(ccn5)C)ccc4
0.431227	O=C(Nc1c(N2CCN(CC2)CCc3ccncc3)cccc1)c4cc(Nc5nc(ccn5)C)ccc4
0.431227	O=C(Nc1c(N2CCN(CC2)CCc3ccncc3)cccc1)c4cc(Nc5nc(ccn5)C)ccc4
0.430233	S(=O)(=O)(NC)c1cc(NC(=O)c2cc(Nc3nc(ccn3)C)ccc2)c(cc1)C
0.430233	S(=O)(=O)(NC)c1cc(NC(=O)c2cc(Nc3nc(ccn3)C)ccc2)c(cc1)C
0.430233	S(=O)(=O)(NC)c1cc(NC(=O)c2cc(Nc3nc(ccn3)C)ccc2)c(cc1)C
0.430233	S(=O)(=O)(NC)c1cc(NC(=O)c2cc(Nc3nc(ccn3)C)ccc2)c(cc1)C
0.430233	S(=O)(=O)(NC)c1cc(NC(=O)c2cc(Nc3nc(ccn3)C)ccc2)c(cc1)C
0.430233	S(=O)(=O)(NC)c1cc(NC(=O)c2cc(Nc3nc(ccn3)C)ccc2)c(cc1)C
0.430233	S(=O)(=O)(NC)c1cc(NC(=O)c2cc(Nc3nc(ccn3)C)ccc2)c(cc1)C
0.430233	S(=O)(=O)(NC)c1cc(NC(=O)c2cc(Nc3nc(ccn3)C)ccc2)c(cc1)C
0.430233	S(=O)(=O)(NC)c1cc(NC(=O)c2cc(Nc3nc(ccn3)C)ccc2)c(cc1)C
0.430233	S(=O)(=O)(NC)c1cc(NC(=O)c2cc(Nc3nc(ccn3)C)ccc2)c(cc1)C
0.405622	O=C(Nc1c(ccc(c1)CN2CCCC2)C)c3cc(OC4CC4)ncc3
0.403292	O=C(Nc1c(cc(cc1)CN(C)C)C)c2cnc(c3ccccc3)cc2
0.403292	O=C(Nc1c(cc(cc1)CN(C)C)C)c2cnc(c3ccccc3)cc2
0.403292	O=C(Nc1c(cc(cc1)CN(C)C)C)c2cnc(c3ccccc3)cc2
0.403292	O=C(Nc1c(cc(cc1)CN(C)C)C)c2cnc(c3ccccc3)cc2
0.403292	O=C(Nc1c(cc(cc1)CN(C)C)C)c2cnc(c3ccccc3)cc2
0.403292	O=C(Nc1c(cc(cc1)CN(C)C)C)c2cnc(c3ccccc3)cc2
0.403292	O=C(Nc1c(cc(cc1)CN(C)C)C)c2cnc(c3ccccc3)cc2
0.403292	O=C(Nc1c(cc(cc1)CN(C)C)C)c2cnc(c3ccccc3)cc2
0.40081	Brc1c(ccc(c1)CNC(=O)c2cc(Nc3nc(ccn3)C)ccc2)C
0.40081	Brc1c(ccc(c1)CNC(=O)c2cc(Nc3nc(ccn3)C)ccc2)C
0.40081	Brc1c(ccc(c1)CNC(=O)c2cc(Nc3nc(ccn3)C)ccc2)C
0.40081	Brc1c(ccc(c1)CNC(=O)c2cc(Nc3nc(ccn3)C)ccc2)C
0.40081	Brc1c(ccc(c1)CNC(=O)c2cc(Nc3nc(ccn3)C)ccc2)C
0.40081	Brc1c(ccc(c1)CNC(=O)c2cc(Nc3nc(ccn3)C)ccc2)C
0.40081	Brc1c(ccc(c1)CNC(=O)c2cc(Nc3nc(ccn3)C)ccc2)C
0.40081	Brc1c(ccc(c1)CNC(=O)c2cc(Nc3nc(ccn3)C)ccc2)C
0.40081	Brc1c(ccc(c1)CNC(=O)c2cc(Nc3nc(ccn3)C)ccc2)C
0.40081	Brc1c(ccc(c1)CNC(=O)c2cc(Nc3nc(ccn3)C)ccc2)C
0.395652	O=C(Nc1cc(ccc1)COC)c2cc(Nc3nc(ccn3)C)ccc2
0.395652	O=C(Nc1cc(ccc1)COC)c2cc(Nc3nc(ccn3)C)ccc2
0.395652	O=C(Nc1cc(ccc1)COC)c2cc(Nc3nc(ccn3)C)ccc2
0.395652	O=C(Nc1cc(ccc1)COC)c2cc(Nc3nc(ccn3)C)ccc2
0.395652	O=C(Nc1cc(ccc1)COC)c2cc(Nc3nc(ccn3)C)ccc2
0.395652	O=C(Nc1cc(ccc1)COC)c2cc(Nc3nc(ccn3)C)ccc2
0.395652	O=C(Nc1cc(ccc1)COC)c2cc(Nc3nc(ccn3)C)ccc2
0.395652	O=C(Nc1cc(ccc1)COC)c2cc(Nc3nc(ccn3)C)ccc2
0.395652	O=C(Nc1cc(ccc1)COC)c2cc(Nc3nc(ccn3)C)ccc2
0.395652	O=C(Nc1cc(ccc1)COC)c2cc(Nc3nc(ccn3)C)ccc2
0.392157	Clc1c(SC2CC2)ccc(NC(=O)c3cc(Nc4nc(ccn4)C)ccc3)c1
0.392157	Clc1c(SC2CC2)ccc(NC(=O)c3cc(Nc4nc(ccn4)C)ccc3)c1
0.392157	Clc1c(SC2CC2)ccc(NC(=O)c3cc(Nc4nc(ccn4)C)ccc3)c1
0.392157	Clc1c(SC2CC2)ccc(NC(=O)c3cc(Nc4nc(ccn4)C)ccc3)c1
0.392157	Clc1c(SC2CC2)ccc(NC(=O)c3cc(Nc4nc(ccn4)C)ccc3)c1
0.392157	Clc1c(SC2CC2)ccc(NC(=O)c3cc(Nc4nc(ccn4)C)ccc3)c1
0.392157	Clc1c(SC2CC2)ccc(NC(=O)c3cc(Nc4nc(ccn4)C)ccc3)c1
0.392157	Clc1c(SC2CC2)ccc(NC(=O)c3cc(Nc4nc(ccn4)C)ccc3)c1
0.392157	Clc1c(SC2CC2)ccc(NC(=O)c3cc(Nc4nc(ccn4)C)ccc3)c1
0.392157	Clc1c(SC2CC2)ccc(NC(=O)c3cc(Nc4nc(ccn4)C)ccc3)c1
0.391459	Clc1c(ncc(c1)C(=O)Nc2c(ccc(c3nccnc3)c2)C)Nc4cc(F)c(F)cc4
0.391459	Clc1c(ncc(c1)C(=O)Nc2c(ccc(c3nccnc3)c2)C)Nc4cc(F)c(F)cc4
0.391459	Clc1c(ncc(c1)C(=O)Nc2c(ccc(c3nccnc3)c2)C)Nc4cc(F)c(F)cc4
0.391459	Clc1c(ncc(c1)C(=O)Nc2c(ccc(c3nccnc3)c2)C)Nc4cc(F)c(F)cc4
0.391459	Clc1c(ncc(c1)C(=O)Nc2c(ccc(c3nccnc3)c2)C)Nc4cc(F)c(F)cc4
0.391459	Clc1c(ncc(c1)C(=O)Nc2c(ccc(c3nccnc3)c2)C)Nc4cc(F)c(F)cc4
0.391459	Clc1c(ncc(c1)C(=O)Nc2c(ccc(c3nccnc3)c2)C)Nc4cc(F)c(F)cc4
0.391459	Clc1c(ncc(c1)C(=O)Nc2c(ccc(c3nccnc3)c2)C)Nc4cc(F)c(F)cc4
0.391459	Clc1c(ncc(c1)C(=O)Nc2c(ccc(c3nccnc3)c2)C)Nc4cc(F)c(F)cc4
0.391459	Clc1c(ncc(c1)C(=O)Nc2c(ccc(c3nccnc3)c2)C)Nc4cc(F)c(F)cc4
0.391304	Clc1cc(NC(=O)c2cc(Nc3nc(ccn3)C)ccc2)c(cc1)C(=O)N4CCCCC4
0.391304	Clc1cc(NC(=O)c2cc(Nc3nc(ccn3)C)ccc2)c(cc1)C(=O)N4CCCCC4
0.391304	Clc1cc(NC(=O)c2cc(Nc3nc(ccn3)C)ccc2)c(cc1)C(=O)N4CCCCC4
0.391304	Clc1cc(NC(=O)c2cc(Nc3nc(ccn3)C)ccc2)c(cc1)C(=O)N4CCCCC4
0.391304	Clc1cc(NC(=O)c2cc(Nc3nc(ccn3)C)ccc2)c(cc1)C(=O)N4CCCCC4
0.391304	Clc1cc(NC(=O)c2cc(Nc3nc(ccn3)C)ccc2)c(cc1)C(=O)N4CCCCC4
0.391304	Clc1cc(NC(=O)c2cc(Nc3nc(ccn3)C)ccc2)c(cc1)C(=O)N4CCCCC4
0.391304	Clc1cc(NC(=O)c2cc(Nc3nc(ccn3)C)ccc2)c(cc1)C(=O)N4CCCCC4
0.391304	Clc1cc(NC(=O)c2cc(Nc3nc(ccn3)C)ccc2)c(cc1)C(=O)N4CCCCC4
0.391304	Clc1cc(NC(=O)c2cc(Nc3nc(ccn3)C)ccc2)c(cc1)C(=O)N4CCCCC4
0.390351	O=C(Nc1ccc(c2nc(ccn2)C)cc1)c3cnc(c4ccccc4)cc3
0.390351	O=C(Nc1ccc(c2nc(ccn2)C)cc1)c3cnc(c4ccccc4)cc3
0.390351	O=C(Nc1ccc(c2nc(ccn2)C)cc1)c3cnc(c4ccccc4)cc3
0.390351	O=C(Nc1ccc(c2nc(ccn2)C)cc1)c3cnc(c4ccccc4)cc3
0.390351	O=C(Nc1ccc(c2nc(ccn2)C)cc1)c3cnc(c4ccccc4)cc3
0.390351	O=C(Nc1ccc(c2nc(ccn2)C)cc1)c3cnc(c4ccccc4)cc3
0.390351	O=C(Nc1ccc(c2nc(ccn2)C)cc1)c3cnc(c4ccccc4)cc3
0.390351	O=C(Nc1ccc(c2nc(ccn2)C)cc1)c3cnc(c4ccccc4)cc3
0.390351	O=C(Nc1ccc(c2nc(ccn2)C)cc1)c3cnc(c4ccccc4)cc3
0.390351	O=C(Nc1ccc(c2nc(ccn2)C)cc1)c3cnc(c4ccccc4)cc3
0.387352	FC(F)Oc1cnc(cc1)C(=O)Nc2c(ccc(c2)CN3CCCC3)C
0.385965	O=C(Nc1ccc(c2nc(ccn2)C)cc1)c3cc(c4ccncc4)ccc3
0.385965	O=C(Nc1ccc(c2nc(ccn2)C)cc1)c3cc(c4ccncc4)ccc3
0.385965	O=C(Nc1ccc(c2nc(ccn2)C)cc1)c3cc(c4ccncc4)ccc3
0.385965	O=C(Nc1ccc(c2nc(ccn2)C)cc1)c3cc(c4ccncc4)ccc3
0.385965	O=C(Nc1ccc(c2nc(ccn2)C)cc1)c3cc(c4ccncc4)ccc3
0.385965	O=C(Nc1ccc(c2nc(ccn2)C)cc1)c3cc(c4ccncc4)ccc3
0.385965	O=C(Nc1ccc(c2nc(ccn2)C)cc1)c3cc(c4ccncc4)ccc3
0.385965	O=C(Nc1ccc(c2nc(ccn2)C)cc1)c3cc(c4ccncc4)ccc3
0.385965	O=C(Nc1ccc(c2nc(ccn2)C)cc1)c3cc(c4ccncc4)ccc3
0.385965	O=C(Nc1ccc(c2nc(ccn2)C)cc1)c3cc(c4ccncc4)ccc3
0.385321	O=C(Nc1c(ccc(NC(=O)C=O)c1)C)c2ccncc2
0.384615	S(=O)(=O)(NOC)c1ccc(cc1)C(=O)Nc2c(ccc(c2)CN3CCCC3)C
0.384615	S(=O)(=O)(NOC)c1ccc(cc1)C(=O)Nc2c(ccc(c2)CN3CCCC3)C
0.384615	S(=O)(=O)(NOC)c1ccc(cc1)C(=O)Nc2c(ccc(c2)CN3CCCC3)C
0.384615	S(=O)(=O)(NOC)c1ccc(cc1)C(=O)Nc2c(ccc(c2)CN3CCCC3)C
0.384615	S(=O)(=O)(NOC)c1ccc(cc1)C(=O)Nc2c(ccc(c2)CN3CCCC3)C
0.384615	S(=O)(=O)(NOC)c1ccc(cc1)C(=O)Nc2c(ccc(c2)CN3CCCC3)C
0.384615	S(=O)(=O)(NOC)c1ccc(cc1)C(=O)Nc2c(ccc(c2)CN3CCCC3)C
0.384615	S(=O)(=O)(NOC)c1ccc(cc1)C(=O)Nc2c(ccc(c2)CN3CCCC3)C
0.384615	S(=O)(=O)(NOC)c1ccc(cc1)C(=O)Nc2c(ccc(c2)CN3CCCC3)C
0.384615	S(=O)(=O)(NOC)c1ccc(cc1)C(=O)Nc2c(ccc(c2)CN3CCCC3)C
0.384298	O=C(NCc1cc(c2ccncc2)ccc1)c3cc(Nc4nc(ccn4)C)ccc3
0.384298	O=C(NCc1cc(c2ccncc2)ccc1)c3cc(Nc4nc(ccn4)C)ccc3
0.384298	O=C(NCc1cc(c2ccncc2)ccc1)c3cc(Nc4nc(ccn4)C)ccc3
0.384298	O=C(NCc1cc(c2ccncc2)ccc1)c3cc(Nc4nc(ccn4)C)ccc3
0.384298	O=C(NCc1cc(c2ccncc2)ccc1)c3cc(Nc4nc(ccn4)C)ccc3
0.384298	O=C(NCc1cc(c2ccncc2)ccc1)c3cc(Nc4nc(ccn4)C)ccc3
0.384298	O=C(NCc1cc(c2ccncc2)ccc1)c3cc(Nc4nc(ccn4)C)ccc3
0.384298	O=C(NCc1cc(c2ccncc2)ccc1)c3cc(Nc4nc(ccn4)C)ccc3
0.384298	O=C(NCc1cc(c2ccncc2)ccc1)c3cc(Nc4nc(ccn4)C)ccc3
0.384298	O=C(NCc1cc(c2ccncc2)ccc1)c3cc(Nc4nc(ccn4)C)ccc3
0.383142	O=C(Nc1ccc(cc1)CNC(=O)c2cc(Nc3nc(ccn3)C)ccc2)c4c(O)cccc4
0.383142	O=C(Nc1ccc(cc1)CNC(=O)c2cc(Nc3nc(ccn3)C)ccc2)c4c(O)cccc4
0.383142	O=C(Nc1ccc(cc1)CNC(=O)c2cc(Nc3nc(ccn3)C)ccc2)c4c(O)cccc4
0.383142	O=C(Nc1ccc(cc1)CNC(=O)c2cc(Nc3nc(ccn3)C)ccc2)c4c(O)cccc4
0.383142	O=C(Nc1ccc(cc1)CNC(=O)c2cc(Nc3nc(ccn3)C)ccc2)c4c(O)cccc4
0.383142	O=C(Nc1ccc(cc1)CNC(=O)c2cc(Nc3nc(ccn3)C)ccc2)c4c(O)cccc4
0.383142	O=C(Nc1ccc(cc1)CNC(=O)c2cc(Nc3nc(ccn3)C)ccc2)c4c(O)cccc4
0.383142	O=C(Nc1ccc(cc1)CNC(=O)c2cc(Nc3nc(ccn3)C)ccc2)c4c(O)cccc4
0.383142	O=C(Nc1ccc(cc1)CNC(=O)c2cc(Nc3nc(ccn3)C)ccc2)c4c(O)cccc4
0.383142	O=C(Nc1ccc(cc1)CNC(=O)c2cc(Nc3nc(ccn3)C)ccc2)c4c(O)cccc4
0.381481	O=C(Nc1cc(OC2CCCC2)c(OC)cc1)c3nc(ncc3)c4cnccc4
0.381481	O=C(Nc1cc(OC2CCCC2)c(OC)cc1)c3nc(ncc3)c4cnccc4
0.381481	O=C(Nc1cc(OC2CCCC2)c(OC)cc1)c3nc(ncc3)c4cnccc4
0.381481	O=C(Nc1cc(OC2CCCC2)c(OC)cc1)c3nc(ncc3)c4cnccc4
0.381481	O=C(Nc1cc(OC2CCCC2)c(OC)cc1)c3nc(ncc3)c4cnccc4
0.381481	O=C(Nc1cc(OC2CCCC2)c(OC)cc1)c3nc(ncc3)c4cnccc4
0.381481	O=C(Nc1cc(OC2CCCC2)c(OC)cc1)c3nc(ncc3)c4cnccc4
0.381481	O=C(Nc1cc(OC2CCCC2)c(OC)cc1)c3nc(ncc3)c4cnccc4
0.381481	O=C(Nc1cc(OC2CCCC2)c(OC)cc1)c3nc(ncc3)c4cnccc4
0.381481	O=C(Nc1cc(OC2CCCC2)c(OC)cc1)c3nc(ncc3)c4cnccc4
0.381323	O=C(Nc1ccc(c2nc(ccn2)C)cc1)c3cc(c(OCc4cnccc4)c(c3)C)C
0.381323	O=C(Nc1ccc(c2nc(ccn2)C)cc1)c3cc(c(OCc4cnccc4)c(c3)C)C
0.381323	O=C(Nc1ccc(c2nc(ccn2)C)cc1)c3cc(c(OCc4cnccc4)c(c3)C)C
0.381323	O=C(Nc1ccc(c2nc(ccn2)C)cc1)c3cc(c(OCc4cnccc4)c(c3)C)C
0.381323	O=C(Nc1ccc(c2nc(ccn2)C)cc1)c3cc(c(OCc4cnccc4)c(c3)C)C
0.381323	O=C(Nc1ccc(c2nc(ccn2)C)cc1)c3cc(c(OCc4cnccc4)c(c3)C)C
0.381323	O=C(Nc1ccc(c2nc(ccn2)C)cc1)c3cc(c(OCc4cnccc4)c(c3)C)C
0.381323	O=C(Nc1ccc(c2nc(ccn2)C)cc1)c3cc(c(OCc4cnccc4)c(c3)C)C
0.381323	O=C(Nc1ccc(c2nc(ccn2)C)cc1)c3cc(c(OCc4cnccc4)c(c3)C)C
0.381323	O=C(Nc1ccc(c2nc(ccn2)C)cc1)c3cc(c(OCc4cnccc4)c(c3)C)C
0.380753	Fc1c(cc(cc1)C(=O)Nc2cc(ccc2)CCN3CCN(CC3)C)C
0.380753	Fc1c(cc(cc1)C(=O)Nc2cc(ccc2)CCN3CCN(CC3)C)C
0.380753	Fc1c(cc(cc1)C(=O)Nc2cc(ccc2)CCN3CCN(CC3)C)C
0.380753	Fc1c(cc(cc1)C(=O)Nc2cc(ccc2)CCN3CCN(CC3)C)C
0.380753	Fc1c(cc(cc1)C(=O)Nc2cc(ccc2)CCN3CCN(CC3)C)C
0.380753	Fc1c(cc(cc1)C(=O)Nc2cc(ccc2)CCN3CCN(CC3)C)C
0.380753	Fc1c(cc(cc1)C(=O)Nc2cc(ccc2)CCN3CCN(CC3)C)C
0.380753	Fc1c(cc(cc1)C(=O)Nc2cc(ccc2)CCN3CCN(CC3)C)C
0.380753	Fc1c(cc(cc1)C(=O)Nc2cc(ccc2)CCN3CCN(CC3)C)C
0.380753	Fc1c(cc(cc1)C(=O)Nc2cc(ccc2)CCN3CCN(CC3)C)C
0.380531	O=C(Nc1cc(ccc1)C=2C=NNC2)c3cc(ccc3)CN4CCCC4
0.380531	O=C(Nc1cc(ccc1)C=2C=NNC2)c3cc(ccc3)CN4CCCC4
0.380228	O=C(NC1=NN(C=C1)Cc2cnccc2)c3cc(Nc4nc(ccn4)C)ccc3
0.380228	O=C(NC1=NN(C=C1)Cc2cnccc2)c3cc(Nc4nc(ccn4)C)ccc3
0.380228	O=C(NC1=NN(C=C1)Cc2cnccc2)c3cc(Nc4nc(ccn4)C)ccc3
0.380228	O=C(NC1=NN(C=C1)Cc2cnccc2)c3cc(Nc4nc(ccn4)C)ccc3
0.380228	O=C(NC1=NN(C=C1)Cc2cnccc2)c3cc(Nc4nc(ccn4)C)ccc3
0.380228	O=C(NC1=NN(C=C1)Cc2cnccc2)c3cc(Nc4nc(ccn4)C)ccc3
0.380228	O=C(NC1=NN(C=C1)Cc2cnccc2)c3cc(Nc4nc(ccn4)C)ccc3
0.380228	O=C(NC1=NN(C=C1)Cc2cnccc2)c3cc(Nc4nc(ccn4)C)ccc3
0.380228	O=C(NC1=NN(C=C1)Cc2cnccc2)c3cc(Nc4nc(ccn4)C)ccc3
0.380228	O=C(NC1=NN(C=C1)Cc2cnccc2)c3cc(Nc4nc(ccn4)C)ccc3
0.38	S1C(=NC(=C1)C)c2ccc(cc2)C(=O)Nc3cc(NC(=O)N(C)C)c(cc3)C
0.38	S1C(=NC(=C1)C)c2ccc(cc2)C(=O)Nc3cc(NC(=O)N(C)C)c(cc3)C
0.38	S1C(=NC(=C1)C)c2ccc(cc2)C(=O)Nc3cc(NC(=O)N(C)C)c(cc3)C
0.38	S1C(=NC(=C1)C)c2ccc(cc2)C(=O)Nc3cc(NC(=O)N(C)C)c(cc3)C
0.38	S1C(=NC(=C1)C)c2ccc(cc2)C(=O)Nc3cc(NC(=O)N(C)C)c(cc3)C
0.38	S1C(=NC(=C1)C)c2ccc(cc2)C(=O)Nc3cc(NC(=O)N(C)C)c(cc3)C
0.38	S1C(=NC(=C1)C)c2ccc(cc2)C(=O)Nc3cc(NC(=O)N(C)C)c(cc3)C
0.38	S1C(=NC(=C1)C)c2ccc(cc2)C(=O)Nc3cc(NC(=O)N(C)C)c(cc3)C
0.38	S1C(=NC(=C1)C)c2ccc(cc2)C(=O)Nc3cc(NC(=O)N(C)C)c(cc3)C
0.38	S1C(=NC(=C1)C)c2ccc(cc2)C(=O)Nc3cc(NC(=O)N(C)C)c(cc3)C
0.374016	S1CCN(Cc2cc(c(NC(=O)c3ccc(cc3)C4=CCCC4)cc2)C)CC1
0.374016	S1CCN(Cc2cc(c(NC(=O)c3ccc(cc3)C4=CCCC4)cc2)C)CC1
0.374016	S1CCN(Cc2cc(c(NC(=O)c3ccc(cc3)C4=CCCC4)cc2)C)CC1
0.374016	S1CCN(Cc2cc(c(NC(=O)c3ccc(cc3)C4=CCCC4)cc2)C)CC1
0.374016	S1CCN(Cc2cc(c(NC(=O)c3ccc(cc3)C4=CCCC4)cc2)C)CC1
0.374016	S1CCN(Cc2cc(c(NC(=O)c3ccc(cc3)C4=CCCC4)cc2)C)CC1
0.374016	S1CCN(Cc2cc(c(NC(=O)c3ccc(cc3)C4=CCCC4)cc2)C)CC1
0.374016	S1CCN(Cc2cc(c(NC(=O)c3ccc(cc3)C4=CCCC4)cc2)C)CC1
0.374016	S1CCN(Cc2cc(c(NC(=O)c3ccc(cc3)C4=CCCC4)cc2)C)CC1
0.374016	S1CCN(Cc2cc(c(NC(=O)c3ccc(cc3)C4=CCCC4)cc2)C)CC1
0.371795	O=C(Nc1ccc(cc1)C2=NNC=C2)c3cc(C#C)c(cc3)C
0.371795	O=C(Nc1ccc(cc1)C2=NNC=C2)c3cc(C#C)c(cc3)C
0.371795	O=C(Nc1ccc(cc1)C2=NNC=C2)c3cc(C#C)c(cc3)C
0.371795	O=C(Nc1ccc(cc1)C2=NNC=C2)c3cc(C#C)c(cc3)C
0.371795	O=C(Nc1ccc(cc1)C2=NNC=C2)c3cc(C#C)c(cc3)C
0.371795	O=C(Nc1ccc(cc1)C2=NNC=C2)c3cc(C#C)c(cc3)C
0.371795	O=C(Nc1ccc(cc1)C2=NNC=C2)c3cc(C#C)c(cc3)C
0.371795	O=C(Nc1ccc(cc1)C2=NNC=C2)c3cc(C#C)c(cc3)C
0.371795	O=C(Nc1ccc(cc1)C2=NNC=C2)c3cc(C#C)c(cc3)C
0.371795	O=C(Nc1ccc(cc1)C2=NNC=C2)c3cc(C#C)c(cc3)C
0.369811	Fc1c(NC(=O)N2CCCCC2)ccc(c1)C(=O)Nc3ccc(c4nc(ccn4)C)cc3
0.369811	Fc1c(NC(=O)N2CCCCC2)ccc(c1)C(=O)Nc3ccc(c4nc(ccn4)C)cc3
0.369811	Fc1c(NC(=O)N2CCCCC2)ccc(c1)C(=O)Nc3ccc(c4nc(ccn4)C)cc3
0.369811	Fc1c(NC(=O)N2CCCCC2)ccc(c1)C(=O)Nc3ccc(c4nc(ccn4)C)cc3
0.369811	Fc1c(NC(=O)N2CCCCC2)ccc(c1)C(=O)Nc3ccc(c4nc(ccn4)C)cc3
0.369811	Fc1c(NC(=O)N2CCCCC2)ccc(c1)C(=O)Nc3ccc(c4nc(ccn4)C)cc3
0.369099	O=C(Nc1ccc(c2nc(ccn2)C)cc1)CN3CCN(Cc4ccccc4)CC3
0.369099	O=C(Nc1ccc(c2nc(ccn2)C)cc1)CN3CCN(Cc4ccccc4)CC3
0.369099	O=C(Nc1ccc(c2nc(ccn2)C)cc1)CN3CCN(Cc4ccccc4)CC3
0.368231	S(=O)(=O)(Nc1c(cc(cc1)C)C)c2cc(ccc2)C(=O)Nc3ccc(c4nc(ccn4)C)cc3
0.366935	O=C(Nc1nccc(N2CCN(CC2)C)c1)c3cnc(c4ccccc4)cc3
0.366935	O=C(Nc1nccc(N2CCN(CC2)C)c1)c3cnc(c4ccccc4)cc3
0.366935	O=C(Nc1nccc(N2CCN(CC2)C)c1)c3cnc(c4ccccc4)cc3
0.366935	O=C(Nc1nccc(N2CCN(CC2)C)c1)c3cnc(c4ccccc4)cc3
0.366935	O=C(Nc1nccc(N2CCN(CC2)C)c1)c3cnc(c4ccccc4)cc3
0.366935	O=C(Nc1nccc(N2CCN(CC2)C)c1)c3cnc(c4ccccc4)cc3
0.366935	O=C(Nc1nccc(N2CCN(CC2)C)c1)c3cnc(c4ccccc4)cc3
0.366935	O=C(Nc1nccc(N2CCN(CC2)C)c1)c3cnc(c4ccccc4)cc3
0.366935	O=C(Nc1nccc(N2CCN(CC2)C)c1)c3cnc(c4ccccc4)cc3
0.366935	O=C(Nc1nccc(N2CCN(CC2)C)c1)c3cnc(c4ccccc4)cc3
0.366667	O=C(Nc1c(cc(cc1)CN(C)C)C)c2cc(c3ccncc3)ccc2
0.366667	O=C(Nc1c(cc(cc1)CN(C)C)C)c2cc(c3ccncc3)ccc2
0.363248	Brc1c(O)cc(cc1)C(=O)Nc2cc(NC(=O)c3ccncc3)c(cc2)C
0.363248	Brc1c(O)cc(cc1)C(=O)Nc2cc(NC(=O)c3ccncc3)c(cc2)C
0.363248	Brc1c(O)cc(cc1)C(=O)Nc2cc(NC(=O)c3ccncc3)c(cc2)C
0.363248	Brc1c(O)cc(cc1)C(=O)Nc2cc(NC(=O)c3ccncc3)c(cc2)C
0.363248	Brc1c(O)cc(cc1)C(=O)Nc2cc(NC(=O)c3ccncc3)c(cc2)C
0.363248	Brc1c(O)cc(cc1)C(=O)Nc2cc(NC(=O)c3ccncc3)c(cc2)C
0.363248	Brc1c(O)cc(cc1)C(=O)Nc2cc(NC(=O)c3ccncc3)c(cc2)C
0.363248	Brc1c(O)cc(cc1)C(=O)Nc2cc(NC(=O)c3ccncc3)c(cc2)C
0.363248	Brc1c(O)cc(cc1)C(=O)Nc2cc(NC(=O)c3ccncc3)c(cc2)C
0.363248	Brc1c(O)cc(cc1)C(=O)Nc2cc(NC(=O)c3ccncc3)c(cc2)C
0.36087	O=C(Nc1ccc(c2nc(ccn2)C)cc1)c3ccc(cc3)CC4CCC4
0.36087	O=C(Nc1ccc(c2nc(ccn2)C)cc1)c3ccc(cc3)CC4CCC4
0.36087	O=C(Nc1ccc(c2nc(ccn2)C)cc1)c3ccc(cc3)CC4CCC4
0.360656	O=C(Nc1ccc(cc1)CN2CCOCC2)c3c(c4cncnc4)cccc3
0.360656	O=C(Nc1ccc(cc1)CN2CCOCC2)c3c(c4cncnc4)cccc3
0.360656	O=C(Nc1ccc(cc1)CN2CCOCC2)c3c(c4cncnc4)cccc3
0.360656	O=C(Nc1ccc(cc1)CN2CCOCC2)c3c(c4cncnc4)cccc3
0.360656	O=C(Nc1ccc(cc1)CN2CCOCC2)c3c(c4cncnc4)cccc3
0.360656	O=C(Nc1ccc(cc1)CN2CCOCC2)c3c(c4cncnc4)cccc3
0.360656	O=C(Nc1ccc(cc1)CN2CCOCC2)c3c(c4cncnc4)cccc3
0.360656	O=C(Nc1ccc(cc1)CN2CCOCC2)c3c(c4cncnc4)cccc3
0.360465	O=C(Nc1c(cc(cc1)C=2ON=C(N2)C)C)c3cc(c4ccncc4)ccc3
0.360465	O=C(Nc1c(cc(cc1)C=2ON=C(N2)C)C)c3cc(c4ccncc4)ccc3
0.360465	O=C(Nc1c(cc(cc1)C=2ON=C(N2)C)C)c3cc(c4ccncc4)ccc3
0.360465	O=C(Nc1c(cc(cc1)C=2ON=C(N2)C)C)c3cc(c4ccncc4)ccc3
0.360465	O=C(Nc1c(cc(cc1)C=2ON=C(N2)C)C)c3cc(c4ccncc4)ccc3
0.360465	O=C(Nc1c(cc(cc1)C=2ON=C(N2)C)C)c3cc(c4ccncc4)ccc3
0.360465	O=C(Nc1c(cc(cc1)C=2ON=C(N2)C)C)c3cc(c4ccncc4)ccc3
0.360465	O=C(Nc1c(cc(cc1)C=2ON=C(N2)C)C)c3cc(c4ccncc4)ccc3
0.360465	O=C(Nc1c(cc(cc1)C=2ON=C(N2)C)C)c3cc(c4ccncc4)ccc3
0.360465	O=C(Nc1c(cc(cc1)C=2ON=C(N2)C)C)c3cc(c4ccncc4)ccc3
0.358079	Fc1c(cc(NC(=O)c2cc(c3ccncc3)ccc2)cc1)C
0.358079	Fc1c(cc(NC(=O)c2cc(c3ccncc3)ccc2)cc1)C
0.358079	Fc1c(cc(NC(=O)c2cc(c3ccncc3)ccc2)cc1)C
0.358079	Fc1c(cc(NC(=O)c2cc(c3ccncc3)ccc2)cc1)C
0.358079	Fc1c(cc(NC(=O)c2cc(c3ccncc3)ccc2)cc1)C
0.358079	Fc1c(cc(NC(=O)c2cc(c3ccncc3)ccc2)cc1)C
0.358079	Fc1c(cc(NC(=O)c2cc(c3ccncc3)ccc2)cc1)C
0.358079	Fc1c(cc(NC(=O)c2cc(c3ccncc3)ccc2)cc1)C
0.358079	Fc1c(cc(NC(=O)c2cc(c3ccncc3)ccc2)cc1)C
0.358079	Fc1c(cc(NC(=O)c2cc(c3ccncc3)ccc2)cc1)C
0.357143	O=C(Nc1c(ccc(c1)CN2CCCC2)C)c3cc4N=C(Nc4cc3)C
0.357143	O=C(Nc1c(ccc(c1)CN2CCCC2)C)c3cc4N=C(Nc4cc3)C
0.356223	O=C(NCc1ccncc1)c2cc(Nc3nc(ccn3)C)ccc2
0.356223	O=C(NCc1ccncc1)c2cc(Nc3nc(ccn3)C)ccc2
0.356223	O=C(NCc1ccncc1)c2cc(Nc3nc(ccn3)C)ccc2
0.356223	O=C(NCc1ccncc1)c2cc(Nc3nc(ccn3)C)ccc2
0.356223	O=C(NCc1ccncc1)c2cc(Nc3nc(ccn3)C)ccc2
0.356223	O=C(NCc1ccncc1)c2cc(Nc3nc(ccn3)C)ccc2
0.356223	O=C(NCc1ccncc1)c2cc(Nc3nc(ccn3)C)ccc2
0.356223	O=C(NCc1ccncc1)c2cc(Nc3nc(ccn3)C)ccc2
0.356223	O=C(NCc1ccncc1)c2cc(Nc3nc(ccn3)C)ccc2
0.356223	O=C(NCc1ccncc1)c2cc(Nc3nc(ccn3)C)ccc2
0.355469	FC(F)(F)COc1ncc(NC(=O)c2cc(Nc3nc(ccn3)C)ccc2)cc1
0.355469	FC(F)(F)COc1ncc(NC(=O)c2cc(Nc3nc(ccn3)C)ccc2)cc1
0.353712	O=C(Nc1cc(ccc1)CCN2CCN(CC2)C)c3cc(ccc3)CN4CCCC4
0.353712	O=C(Nc1cc(ccc1)CCN2CCN(CC2)C)c3cc(ccc3)CN4CCCC4
0.353712	O=C(Nc1cc(ccc1)CCN2CCN(CC2)C)c3cc(ccc3)CN4CCCC4
0.353712	O=C(Nc1cc(ccc1)CCN2CCN(CC2)C)c3cc(ccc3)CN4CCCC4
0.353712	O=C(Nc1cc(ccc1)CCN2CCN(CC2)C)c3cc(ccc3)CN4CCCC4
0.353712	O=C(Nc1cc(ccc1)CCN2CCN(CC2)C)c3cc(ccc3)CN4CCCC4
0.353712	O=C(Nc1cc(ccc1)CCN2CCN(CC2)C)c3cc(ccc3)CN4CCCC4
0.353712	O=C(Nc1cc(ccc1)CCN2CCN(CC2)C)c3cc(ccc3)CN4CCCC4
0.353712	O=C(Nc1cc(ccc1)CCN2CCN(CC2)C)c3cc(ccc3)CN4CCCC4
0.353712	O=C(Nc1cc(ccc1)CCN2CCN(CC2)C)c3cc(ccc3)CN4CCCC4
0.353357	O=C(Nc1cc(OCC2OCCC2)c(OC)cc1)c3cc(Nc4nc(ccn4)C)ccc3
0.353357	O=C(Nc1cc(OCC2OCCC2)c(OC)cc1)c3cc(Nc4nc(ccn4)C)ccc3
0.353357	O=C(Nc1cc(OCC2OCCC2)c(OC)cc1)c3cc(Nc4nc(ccn4)C)ccc3
0.353357	O=C(Nc1cc(OCC2OCCC2)c(OC)cc1)c3cc(Nc4nc(ccn4)C)ccc3
0.353357	O=C(Nc1cc(OCC2OCCC2)c(OC)cc1)c3cc(Nc4nc(ccn4)C)ccc3
0.353357	O=C(Nc1cc(OCC2OCCC2)c(OC)cc1)c3cc(Nc4nc(ccn4)C)ccc3
0.353357	O=C(Nc1cc(OCC2OCCC2)c(OC)cc1)c3cc(Nc4nc(ccn4)C)ccc3
0.353357	O=C(Nc1cc(OCC2OCCC2)c(OC)cc1)c3cc(Nc4nc(ccn4)C)ccc3
0.353357	O=C(Nc1cc(OCC2OCCC2)c(OC)cc1)c3cc(Nc4nc(ccn4)C)ccc3
0.353357	O=C(Nc1cc(OCC2OCCC2)c(OC)cc1)c3cc(Nc4nc(ccn4)C)ccc3
0.350427	O=C(Nc1ccc(c2nc(ccn2)C)cc1)c3ccc(N4CCCCCC4)cc3
0.350427	O=C(Nc1ccc(c2nc(ccn2)C)cc1)c3ccc(N4CCCCCC4)cc3
0.350427	O=C(Nc1ccc(c2nc(ccn2)C)cc1)c3ccc(N4CCCCCC4)cc3
0.350427	O=C(Nc1ccc(c2nc(ccn2)C)cc1)c3ccc(N4CCCCCC4)cc3
0.350427	O=C(Nc1ccc(c2nc(ccn2)C)cc1)c3ccc(N4CCCCCC4)cc3
0.350427	O=C(Nc1ccc(c2nc(ccn2)C)cc1)c3ccc(N4CCCCCC4)cc3
0.350427	O=C(Nc1ccc(c2nc(ccn2)C)cc1)c3ccc(N4CCCCCC4)cc3
0.350427	O=C(Nc1ccc(c2nc(ccn2)C)cc1)c3ccc(N4CCCCCC4)cc3
0.350427	O=C(Nc1ccc(c2nc(ccn2)C)cc1)c3ccc(N4CCCCCC4)cc3
0.350427	O=C(Nc1ccc(c2nc(ccn2)C)cc1)c3ccc(N4CCCCCC4)cc3
0.350365	Brc1cc([N+]([O-])=O)c(c(NC(=O)c2cc(Nc3nc(ccn3)C)ccc2)c1)C
0.350365	Brc1cc([N+]([O-])=O)c(c(NC(=O)c2cc(Nc3nc(ccn3)C)ccc2)c1)C
0.350365	Brc1cc([N+]([O-])=O)c(c(NC(=O)c2cc(Nc3nc(ccn3)C)ccc2)c1)C
0.350365	Brc1cc([N+]([O-])=O)c(c(NC(=O)c2cc(Nc3nc(ccn3)C)ccc2)c1)C
0.350365	Brc1cc([N+]([O-])=O)c(c(NC(=O)c2cc(Nc3nc(ccn3)C)ccc2)c1)C
0.350365	Brc1cc([N+]([O-])=O)c(c(NC(=O)c2cc(Nc3nc(ccn3)C)ccc2)c1)C
0.350365	Brc1cc([N+]([O-])=O)c(c(NC(=O)c2cc(Nc3nc(ccn3)C)ccc2)c1)C
0.350365	Brc1cc([N+]([O-])=O)c(c(NC(=O)c2cc(Nc3nc(ccn3)C)ccc2)c1)C
0.350365	Brc1cc([N+]([O-])=O)c(c(NC(=O)c2cc(Nc3nc(ccn3)C)ccc2)c1)C
0.350365	Brc1cc([N+]([O-])=O)c(c(NC(=O)c2cc(Nc3nc(ccn3)C)ccc2)c1)C
0.348837	O=C(Nc1c(ccc(N)c1)C)c2ccncc2
0.348837	O=C(Nc1c(ccc(N)c1)C)c2ccncc2
0.348837	O=C(Nc1c(ccc(N)c1)C)c2ccncc2
0.348837	O=C(Nc1c(ccc(N)c1)C)c2ccncc2
0.348837	O=C(Nc1c(ccc(N)c1)C)c2ccncc2
0.348837	O=C(Nc1c(ccc(N)c1)C)c2ccncc2
0.348837	O=C(Nc1c(ccc(N)c1)C)c2ccncc2
0.348837	O=C(Nc1c(ccc(N)c1)C)c2ccncc2
0.348837	O=C(Nc1c(ccc(N)c1)C)c2ccncc2
0.348837	O=C(Nc1c(ccc(N)c1)C)c2ccncc2
0.348659	O=C(N(Cc1cc(c(cc1)C)C)C)c2cc(Nc3nc(ccn3)C)ccc2
0.348659	O=C(N(Cc1cc(c(cc1)C)C)C)c2cc(Nc3nc(ccn3)C)ccc2
0.348659	O=C(N(Cc1cc(c(cc1)C)C)C)c2cc(Nc3nc(ccn3)C)ccc2
0.348659	O=C(N(Cc1cc(c(cc1)C)C)C)c2cc(Nc3nc(ccn3)C)ccc2
0.348659	O=C(N(Cc1cc(c(cc1)C)C)C)c2cc(Nc3nc(ccn3)C)ccc2
0.348659	O=C(N(Cc1cc(c(cc1)C)C)C)c2cc(Nc3nc(ccn3)C)ccc2
0.348659	O=C(N(Cc1cc(c(cc1)C)C)C)c2cc(Nc3nc(ccn3)C)ccc2
0.348659	O=C(N(Cc1cc(c(cc1)C)C)C)c2cc(Nc3nc(ccn3)C)ccc2
0.348659	O=C(N(Cc1cc(c(cc1)C)C)C)c2cc(Nc3nc(ccn3)C)ccc2
0.348659	O=C(N(Cc1cc(c(cc1)C)C)C)c2cc(Nc3nc(ccn3)C)ccc2
0.348315	O=C(Nc1c(c2ccccc2)ccnc1)c3cc(NC(=O)c4cc5OCCOc5cc4)c(cc3)C
0.348315	O=C(Nc1c(c2ccccc2)ccnc1)c3cc(NC(=O)c4cc5OCCOc5cc4)c(cc3)C
0.348315	O=C(Nc1c(c2ccccc2)ccnc1)c3cc(NC(=O)c4cc5OCCOc5cc4)c(cc3)C
0.348315	O=C(Nc1c(c2ccccc2)ccnc1)c3cc(NC(=O)c4cc5OCCOc5cc4)c(cc3)C
0.348315	O=C(Nc1c(c2ccccc2)ccnc1)c3cc(NC(=O)c4cc5OCCOc5cc4)c(cc3)C
0.348315	O=C(Nc1c(c2ccccc2)ccnc1)c3cc(NC(=O)c4cc5OCCOc5cc4)c(cc3)C
0.348315	O=C(Nc1c(c2ccccc2)ccnc1)c3cc(NC(=O)c4cc5OCCOc5cc4)c(cc3)C
0.348315	O=C(Nc1c(c2ccccc2)ccnc1)c3cc(NC(=O)c4cc5OCCOc5cc4)c(cc3)C
0.348315	O=C(Nc1c(c2ccccc2)ccnc1)c3cc(NC(=O)c4cc5OCCOc5cc4)c(cc3)C
0.348315	O=C(Nc1c(c2ccccc2)ccnc1)c3cc(NC(=O)c4cc5OCCOc5cc4)c(cc3)C
0.348148	S1C(=NC(=C1)COc2ccc(cc2)C(=O)Nc3c(cc(cc3)CN4CCSCC4)C)C
0.348148	S1C(=NC(=C1)COc2ccc(cc2)C(=O)Nc3c(cc(cc3)CN4CCSCC4)C)C
0.348148	S1C(=NC(=C1)COc2ccc(cc2)C(=O)Nc3c(cc(cc3)CN4CCSCC4)C)C
0.348148	S1C(=NC(=C1)COc2ccc(cc2)C(=O)Nc3c(cc(cc3)CN4CCSCC4)C)C
0.348148	S1C(=NC(=C1)COc2ccc(cc2)C(=O)Nc3c(cc(cc3)CN4CCSCC4)C)C
0.348148	S1C(=NC(=C1)COc2ccc(cc2)C(=O)Nc3c(cc(cc3)CN4CCSCC4)C)C
0.348148	S1C(=NC(=C1)COc2ccc(cc2)C(=O)Nc3c(cc(cc3)CN4CCSCC4)C)C
0.348148	S1C(=NC(=C1)COc2ccc(cc2)C(=O)Nc3c(cc(cc3)CN4CCSCC4)C)C
0.348148	S1C(=NC(=C1)COc2ccc(cc2)C(=O)Nc3c(cc(cc3)CN4CCSCC4)C)C
0.348148	S1C(=NC(=C1)COc2ccc(cc2)C(=O)Nc3c(cc(cc3)CN4CCSCC4)C)C
0.347985	O=C(OC(C)(C)C)N1CCC(c2ccc(NC(=O)c3cc(Nc4nc(ccn4)C)ccc3)cc2)CC1
0.347985	O=C(OC(C)(C)C)N1CCC(c2ccc(NC(=O)c3cc(Nc4nc(ccn4)C)ccc3)cc2)CC1
0.347985	O=C(OC(C)(C)C)N1CCC(c2ccc(NC(=O)c3cc(Nc4nc(ccn4)C)ccc3)cc2)CC1
0.34717	S(=O)(=O)(N1CCCCCC1)c2cc(NC(=O)c3cc(Nc4nc(ccn4)C)ccc3)ccc2
0.34717	S(=O)(=O)(N1CCCCCC1)c2cc(NC(=O)c3cc(Nc4nc(ccn4)C)ccc3)ccc2
0.34717	S(=O)(=O)(N1CCCCCC1)c2cc(NC(=O)c3cc(Nc4nc(ccn4)C)ccc3)ccc2
0.34717	S(=O)(=O)(N1CCCCCC1)c2cc(NC(=O)c3cc(Nc4nc(ccn4)C)ccc3)ccc2
0.34717	S(=O)(=O)(N1CCCCCC1)c2cc(NC(=O)c3cc(Nc4nc(ccn4)C)ccc3)ccc2
0.34717	S(=O)(=O)(N1CCCCCC1)c2cc(NC(=O)c3cc(Nc4nc(ccn4)C)ccc3)ccc2
0.34717	S(=O)(=O)(N1CCCCCC1)c2cc(NC(=O)c3cc(Nc4nc(ccn4)C)ccc3)ccc2
0.34717	S(=O)(=O)(N1CCCCCC1)c2cc(NC(=O)c3cc(Nc4nc(ccn4)C)ccc3)ccc2
0.34717	S(=O)(=O)(N1CCCCCC1)c2cc(NC(=O)c3cc(Nc4nc(ccn4)C)ccc3)ccc2
0.34717	S(=O)(=O)(N1CCCCCC1)c2cc(NC(=O)c3cc(Nc4nc(ccn4)C)ccc3)ccc2
0.347015	O=C(Nc1ccc(c2nc(ccn2)C)cc1)c3cc(C#N)c(N4CCCC4)cc3
0.347015	O=C(Nc1ccc(c2nc(ccn2)C)cc1)c3cc(C#N)c(N4CCCC4)cc3
0.346457	S(=O)(=O)(NC)c1cc(NC(=O)c2cc(c3ccncc3)ccc2)c(cc1)C
0.346457	S(=O)(=O)(NC)c1cc(NC(=O)c2cc(c3ccncc3)ccc2)c(cc1)C
0.346457	S(=O)(=O)(NC)c1cc(NC(=O)c2cc(c3ccncc3)ccc2)c(cc1)C
0.346457	S(=O)(=O)(NC)c1cc(NC(=O)c2cc(c3ccncc3)ccc2)c(cc1)C
0.346457	S(=O)(=O)(NC)c1cc(NC(=O)c2cc(c3ccncc3)ccc2)c(cc1)C
0.346457	S(=O)(=O)(NC)c1cc(NC(=O)c2cc(c3ccncc3)ccc2)c(cc1)C
0.346457	S(=O)(=O)(NC)c1cc(NC(=O)c2cc(c3ccncc3)ccc2)c(cc1)C
0.346457	S(=O)(=O)(NC)c1cc(NC(=O)c2cc(c3ccncc3)ccc2)c(cc1)C
0.346457	S(=O)(=O)(NC)c1cc(NC(=O)c2cc(c3ccncc3)ccc2)c(cc1)C
0.346457	S(=O)(=O)(NC)c1cc(NC(=O)c2cc(c3ccncc3)ccc2)c(cc1)C
0.345238	Clc1ccc(c2cc(F)c(cc2)C(=O)Nc3ccc(c4nc(ccn4)C)cc3)cc1
0.345238	Clc1ccc(c2cc(F)c(cc2)C(=O)Nc3ccc(c4nc(ccn4)C)cc3)cc1
0.345238	Clc1ccc(c2cc(F)c(cc2)C(=O)Nc3ccc(c4nc(ccn4)C)cc3)cc1
0.345238	Clc1ccc(c2cc(F)c(cc2)C(=O)Nc3ccc(c4nc(ccn4)C)cc3)cc1
0.345238	Clc1ccc(c2cc(F)c(cc2)C(=O)Nc3ccc(c4nc(ccn4)C)cc3)cc1
0.345238	Clc1ccc(c2cc(F)c(cc2)C(=O)Nc3ccc(c4nc(ccn4)C)cc3)cc1
0.345238	Clc1ccc(c2cc(F)c(cc2)C(=O)Nc3ccc(c4nc(ccn4)C)cc3)cc1
0.345238	Clc1ccc(c2cc(F)c(cc2)C(=O)Nc3ccc(c4nc(ccn4)C)cc3)cc1
0.345238	Clc1ccc(c2cc(F)c(cc2)C(=O)Nc3ccc(c4nc(ccn4)C)cc3)cc1
0.345238	Clc1ccc(c2cc(F)c(cc2)C(=O)Nc3ccc(c4nc(ccn4)C)cc3)cc1
0.344828	S1C(=NC=C1C(=O)Nc2c(ccc(c2)CN3CCCC3)C)C(C)C
0.344828	S1C(=NC=C1C(=O)Nc2c(ccc(c2)CN3CCCC3)C)C(C)C
0.344828	S1C(=NC=C1C(=O)Nc2c(ccc(c2)CN3CCCC3)C)C(C)C
0.344828	S1C(=NC=C1C(=O)Nc2c(ccc(c2)CN3CCCC3)C)C(C)C
0.344828	S1C(=NC=C1C(=O)Nc2c(ccc(c2)CN3CCCC3)C)C(C)C
0.344828	S1C(=NC=C1C(=O)Nc2c(ccc(c2)CN3CCCC3)C)C(C)C
0.344828	S1C(=NC=C1C(=O)Nc2c(ccc(c2)CN3CCCC3)C)C(C)C
0.344828	S1C(=NC=C1C(=O)Nc2c(ccc(c2)CN3CCCC3)C)C(C)C
0.344828	S1C(=NC=C1C(=O)Nc2c(ccc(c2)CN3CCCC3)C)C(C)C
0.344828	S1C(=NC=C1C(=O)Nc2c(ccc(c2)CN3CCCC3)C)C(C)C
0.343972	Brc1cc(c(NC(=O)CN(C(=O)c2cc(Nc3nc(ccn3)C)ccc2)C)cc1)C
0.343972	Brc1cc(c(NC(=O)CN(C(=O)c2cc(Nc3nc(ccn3)C)ccc2)C)cc1)C
0.343972	Brc1cc(c(NC(=O)CN(C(=O)c2cc(Nc3nc(ccn3)C)ccc2)C)cc1)C
0.343972	Brc1cc(c(NC(=O)CN(C(=O)c2cc(Nc3nc(ccn3)C)ccc2)C)cc1)C
0.343972	Brc1cc(c(NC(=O)CN(C(=O)c2cc(Nc3nc(ccn3)C)ccc2)C)cc1)C
0.343972	Brc1cc(c(NC(=O)CN(C(=O)c2cc(Nc3nc(ccn3)C)ccc2)C)cc1)C
0.343972	Brc1cc(c(NC(=O)CN(C(=O)c2cc(Nc3nc(ccn3)C)ccc2)C)cc1)C
0.343972	Brc1cc(c(NC(=O)CN(C(=O)c2cc(Nc3nc(ccn3)C)ccc2)C)cc1)C
0.343972	Brc1cc(c(NC(=O)CN(C(=O)c2cc(Nc3nc(ccn3)C)ccc2)C)cc1)C
0.343972	Brc1cc(c(NC(=O)CN(C(=O)c2cc(Nc3nc(ccn3)C)ccc2)C)cc1)C
0.343396	S1C(=NC=C1C(=O)Nc2c(ccc(c2)CN3CCSCC3)C)C(C)C
0.343396	S1C(=NC=C1C(=O)Nc2c(ccc(c2)CN3CCSCC3)C)C(C)C
0.343396	S1C(=NC=C1C(=O)Nc2c(ccc(c2)CN3CCSCC3)C)C(C)C
0.343396	S1C(=NC=C1C(=O)Nc2c(ccc(c2)CN3CCSCC3)C)C(C)C
0.343396	S1C(=NC=C1C(=O)Nc2c(ccc(c2)CN3CCSCC3)C)C(C)C
0.343396	S1C(=NC=C1C(=O)Nc2c(ccc(c2)CN3CCSCC3)C)C(C)C
0.343396	S1C(=NC=C1C(=O)Nc2c(ccc(c2)CN3CCSCC3)C)C(C)C
0.343396	S1C(=NC=C1C(=O)Nc2c(ccc(c2)CN3CCSCC3)C)C(C)C
0.343396	S1C(=NC=C1C(=O)Nc2c(ccc(c2)CN3CCSCC3)C)C(C)C
0.343396	S1C(=NC=C1C(=O)Nc2c(ccc(c2)CN3CCSCC3)C)C(C)C
0.341085	O=C(Nc1ccc(c2nc(ccn2)C)cc1)c3cc(OC)c(OC(C)C)cc3
0.341085	O=C(Nc1ccc(c2nc(ccn2)C)cc1)c3cc(OC)c(OC(C)C)cc3
0.341085	O=C(Nc1ccc(c2nc(ccn2)C)cc1)c3cc(OC)c(OC(C)C)cc3
0.341085	O=C(Nc1ccc(c2nc(ccn2)C)cc1)c3cc(OC)c(OC(C)C)cc3
0.341085	O=C(Nc1ccc(c2nc(ccn2)C)cc1)c3cc(OC)c(OC(C)C)cc3
0.341085	O=C(Nc1ccc(c2nc(ccn2)C)cc1)c3cc(OC)c(OC(C)C)cc3
0.341085	O=C(Nc1ccc(c2nc(ccn2)C)cc1)c3cc(OC)c(OC(C)C)cc3
0.341085	O=C(Nc1ccc(c2nc(ccn2)C)cc1)c3cc(OC)c(OC(C)C)cc3
0.341085	O=C(Nc1ccc(c2nc(ccn2)C)cc1)c3cc(OC)c(OC(C)C)cc3
0.341085	O=C(Nc1ccc(c2nc(ccn2)C)cc1)c3cc(OC)c(OC(C)C)cc3
0.340909	O=C(Nc1c(cc(cc1)C=2ON=C(N2)C)C)c3nc(ncc3)C
0.340909	O=C(Nc1c(cc(cc1)C=2ON=C(N2)C)C)c3nc(ncc3)C
0.340909	O=C(Nc1c(cc(cc1)C=2ON=C(N2)C)C)c3nc(ncc3)C
0.340909	O=C(Nc1c(cc(cc1)C=2ON=C(N2)C)C)c3nc(ncc3)C
0.340909	O=C(Nc1c(cc(cc1)C=2ON=C(N2)C)C)c3nc(ncc3)C
0.340909	O=C(Nc1c(cc(cc1)C=2ON=C(N2)C)C)c3nc(ncc3)C
0.340909	O=C(Nc1c(cc(cc1)C=2ON=C(N2)C)C)c3nc(ncc3)C
0.340909	O=C(Nc1c(cc(cc1)C=2ON=C(N2)C)C)c3nc(ncc3)C
0.340909	O=C(Nc1c(cc(cc1)C=2ON=C(N2)C)C)c3nc(ncc3)C
0.340909	O=C(Nc1c(cc(cc1)C=2ON=C(N2)C)C)c3nc(ncc3)C
0.34058	O=C(Nc1c(cc(OCCN(C)C)cc1)C)C=2ON=C(c3cnccc3)C2
0.34058	O=C(Nc1c(cc(OCCN(C)C)cc1)C)C=2ON=C(c3cnccc3)C2
0.34058	O=C(Nc1c(cc(OCCN(C)C)cc1)C)C=2ON=C(c3cnccc3)C2
0.338403	O=C(Nc1c(cc(Oc2ncccc2)cc1)C)c3ccc(N4CCN(CC4)CC)cc3
0.338403	O=C(Nc1c(cc(Oc2ncccc2)cc1)C)c3ccc(N4CCN(CC4)CC)cc3
0.338403	O=C(Nc1c(cc(Oc2ncccc2)cc1)C)c3ccc(N4CCN(CC4)CC)cc3
0.338403	O=C(Nc1c(cc(Oc2ncccc2)cc1)C)c3ccc(N4CCN(CC4)CC)cc3
0.338403	O=C(Nc1c(cc(Oc2ncccc2)cc1)C)c3ccc(N4CCN(CC4)CC)cc3
0.338403	O=C(Nc1c(cc(Oc2ncccc2)cc1)C)c3ccc(N4CCN(CC4)CC)cc3
0.338403	O=C(Nc1c(cc(Oc2ncccc2)cc1)C)c3ccc(N4CCN(CC4)CC)cc3
0.338403	O=C(Nc1c(cc(Oc2ncccc2)cc1)C)c3ccc(N4CCN(CC4)CC)cc3
0.338403	O=C(Nc1c(cc(Oc2ncccc2)cc1)C)c3ccc(N4CCN(CC4)CC)cc3
0.338403	O=C(Nc1c(cc(Oc2ncccc2)cc1)C)c3ccc(N4CCN(CC4)CC)cc3
0.338403	Fc1c(N2C=CC=C2)ccc(c1)C(=O)Nc3ccc(c4nc(ccn4)C)cc3
0.338403	Fc1c(N2C=CC=C2)ccc(c1)C(=O)Nc3ccc(c4nc(ccn4)C)cc3
0.338403	Fc1c(N2C=CC=C2)ccc(c1)C(=O)Nc3ccc(c4nc(ccn4)C)cc3
0.338403	Fc1c(N2C=CC=C2)ccc(c1)C(=O)Nc3ccc(c4nc(ccn4)C)cc3
0.338403	Fc1c(N2C=CC=C2)ccc(c1)C(=O)Nc3ccc(c4nc(ccn4)C)cc3
0.338403	Fc1c(N2C=CC=C2)ccc(c1)C(=O)Nc3ccc(c4nc(ccn4)C)cc3
0.338403	Fc1c(N2C=CC=C2)ccc(c1)C(=O)Nc3ccc(c4nc(ccn4)C)cc3
0.338403	Fc1c(N2C=CC=C2)ccc(c1)C(=O)Nc3ccc(c4nc(ccn4)C)cc3
0.338403	Fc1c(N2C=CC=C2)ccc(c1)C(=O)Nc3ccc(c4nc(ccn4)C)cc3
0.338403	Fc1c(N2C=CC=C2)ccc(c1)C(=O)Nc3ccc(c4nc(ccn4)C)cc3
0.338078	S(=O)(=O)(N1CCC(Nc2cc(NC(=O)c3ccc(cc3)CN4C(=O)CCC4=O)c(cc2)C)CC1)C
0.338078	S(=O)(=O)(N1CCC(Nc2cc(NC(=O)c3ccc(cc3)CN4C(=O)CCC4=O)c(cc2)C)CC1)C
0.338078	S(=O)(=O)(N1CCC(Nc2cc(NC(=O)c3ccc(cc3)CN4C(=O)CCC4=O)c(cc2)C)CC1)C
0.338078	S(=O)(=O)(N1CCC(Nc2cc(NC(=O)c3ccc(cc3)CN4C(=O)CCC4=O)c(cc2)C)CC1)C
0.338078	S(=O)(=O)(N1CCC(Nc2cc(NC(=O)c3ccc(cc3)CN4C(=O)CCC4=O)c(cc2)C)CC1)C
0.338078	S(=O)(=O)(N1CCC(Nc2cc(NC(=O)c3ccc(cc3)CN4C(=O)CCC4=O)c(cc2)C)CC1)C
0.338078	S(=O)(=O)(N1CCC(Nc2cc(NC(=O)c3ccc(cc3)CN4C(=O)CCC4=O)c(cc2)C)CC1)C
0.338078	S(=O)(=O)(N1CCC(Nc2cc(NC(=O)c3ccc(cc3)CN4C(=O)CCC4=O)c(cc2)C)CC1)C
0.338078	S(=O)(=O)(N1CCC(Nc2cc(NC(=O)c3ccc(cc3)CN4C(=O)CCC4=O)c(cc2)C)CC1)C
0.338078	S(=O)(=O)(N1CCC(Nc2cc(NC(=O)c3ccc(cc3)CN4C(=O)CCC4=O)c(cc2)C)CC1)C
0.335849	Brc1cc(ccc1)C(=O)Nc2cc(ccc2)C=3ON=C(N3)c4cc(ccc4)CN5CCOCC5
0.335849	Brc1cc(ccc1)C(=O)Nc2cc(ccc2)C=3ON=C(N3)c4cc(ccc4)CN5CCOCC5
0.335849	Brc1cc(ccc1)C(=O)Nc2cc(ccc2)C=3ON=C(N3)c4cc(ccc4)CN5CCOCC5
0.335849	Brc1cc(ccc1)C(=O)Nc2cc(ccc2)C=3ON=C(N3)c4cc(ccc4)CN5CCOCC5
0.335849	Brc1cc(ccc1)C(=O)Nc2cc(ccc2)C=3ON=C(N3)c4cc(ccc4)CN5CCOCC5
0.335849	Brc1cc(ccc1)C(=O)Nc2cc(ccc2)C=3ON=C(N3)c4cc(ccc4)CN5CCOCC5
0.335849	Brc1cc(ccc1)C(=O)Nc2cc(ccc2)C=3ON=C(N3)c4cc(ccc4)CN5CCOCC5
0.335849	Brc1cc(ccc1)C(=O)Nc2cc(ccc2)C=3ON=C(N3)c4cc(ccc4)CN5CCOCC5
0.335849	Brc1cc(ccc1)C(=O)Nc2cc(ccc2)C=3ON=C(N3)c4cc(ccc4)CN5CCOCC5
0.335849	Brc1cc(ccc1)C(=O)Nc2cc(ccc2)C=3ON=C(N3)c4cc(ccc4)CN5CCOCC5
0.33574	O=C(Nc1cc2c(N(CCC2)C)cc1)c3ncc(c4cnccc4)cc3
0.33574	O=C(Nc1cc2c(N(CCC2)C)cc1)c3ncc(c4cnccc4)cc3
0.33574	O=C(Nc1cc2c(N(CCC2)C)cc1)c3ncc(c4cnccc4)cc3
0.33574	O=C(Nc1cc2c(N(CCC2)C)cc1)c3ncc(c4cnccc4)cc3
0.33574	O=C(Nc1cc2c(N(CCC2)C)cc1)c3ncc(c4cnccc4)cc3
0.33574	O=C(Nc1cc2c(N(CCC2)C)cc1)c3ncc(c4cnccc4)cc3
0.33574	O=C(Nc1cc2c(N(CCC2)C)cc1)c3ncc(c4cnccc4)cc3
0.335714	Fc1ccc(N2C(=O)C=CC(C(=O)Nc3c(ccc(c3)CN4CCCC4)C)=C2)cc1
0.335714	Fc1ccc(N2C(=O)C=CC(C(=O)Nc3c(ccc(c3)CN4CCCC4)C)=C2)cc1
0.335714	Fc1ccc(N2C(=O)C=CC(C(=O)Nc3c(ccc(c3)CN4CCCC4)C)=C2)cc1
0.333333	O=C(Nc1nc(ccc1C#N)C)c2nc(ncc2)c3cnccc3
0.333333	O=C(Nc1nc(ccc1C#N)C)c2nc(ncc2)c3cnccc3
0.333333	O=C(Nc1nc(ccc1C#N)C)c2nc(ncc2)c3cnccc3
0.333333	O=C(Nc1nc(ccc1C#N)C)c2nc(ncc2)c3cnccc3
0.333333	O=C(Nc1nc(ccc1C#N)C)c2nc(ncc2)c3cnccc3
0.333333	O=C(Nc1nc(ccc1C#N)C)c2nc(ncc2)c3cnccc3
0.333333	O=C(Nc1nc(ccc1C#N)C)c2nc(ncc2)c3cnccc3
0.333333	O=C(Nc1nc(ccc1C#N)C)c2nc(ncc2)c3cnccc3
0.333333	O=C(Nc1nc(ccc1C#N)C)c2nc(ncc2)c3cnccc3
0.333333	O=C(Nc1nc(ccc1C#N)C)c2nc(ncc2)c3cnccc3
0.333333	O=C(Nc1ccc(c2nc(ccn2)C)cc1)c3ccc(cc3)C(C)(C)C
0.333333	O=C(Nc1ccc(c2nc(ccn2)C)cc1)c3ccc(cc3)C(C)(C)C
0.333333	O=C(Nc1ccc(c2nc(ccn2)C)cc1)c3ccc(cc3)C(C)(C)C
0.333333	O=C(Nc1ccc(c2nc(ccn2)C)cc1)c3ccc(cc3)C(C)(C)C
0.333333	O=C(Nc1ccc(c2nc(ccn2)C)cc1)c3ccc(cc3)C(C)(C)C
0.333333	O=C(Nc1ccc(c2nc(ccn2)C)cc1)c3ccc(cc3)C(C)(C)C
0.333333	O=C(Nc1ccc(c2nc(ccn2)C)cc1)c3ccc(cc3)C(C)(C)C
0.333333	O=C(Nc1ccc(c2nc(ccn2)C)cc1)c3ccc(cc3)C(C)(C)C
0.332075	O=C(Nc1ccc(c2nc(ccn2)C)cc1)c3cc(OC)c(OCC(=O)N)cc3
0.332075	O=C(Nc1ccc(c2nc(ccn2)C)cc1)c3cc(OC)c(OCC(=O)N)cc3
0.332075	O=C(Nc1ccc(c2nc(ccn2)C)cc1)c3cc(OC)c(OCC(=O)N)cc3
0.332075	O=C(Nc1ccc(c2nc(ccn2)C)cc1)c3cc(OC)c(OCC(=O)N)cc3
0.332075	O=C(Nc1ccc(c2nc(ccn2)C)cc1)c3cc(OC)c(OCC(=O)N)cc3
0.332075	O=C(Nc1ccc(c2nc(ccn2)C)cc1)c3cc(OC)c(OCC(=O)N)cc3
0.332075	O=C(Nc1ccc(c2nc(ccn2)C)cc1)c3cc(OC)c(OCC(=O)N)cc3
0.332075	O=C(Nc1ccc(c2nc(ccn2)C)cc1)c3cc(OC)c(OCC(=O)N)cc3
0.332075	O=C(Nc1ccc(c2nc(ccn2)C)cc1)c3cc(OC)c(OCC(=O)N)cc3
0.332075	O=C(Nc1ccc(c2nc(ccn2)C)cc1)c3cc(OC)c(OCC(=O)N)cc3
0.330317	O=C(Nc1c(ccc(c1)C=O)C)c2ccccc2
0.329545	O=C(NC=1N(N=C(c2ccncc2)C1)C)c3cc(ccc3)CN4CCCC4
0.329545	O=C(NC=1N(N=C(c2ccncc2)C1)C)c3cc(ccc3)CN4CCCC4
0.329545	O=C(NC=1N(N=C(c2ccncc2)C1)C)c3cc(ccc3)CN4CCCC4
0.329545	O=C(NC=1N(N=C(c2ccncc2)C1)C)c3cc(ccc3)CN4CCCC4
0.329545	O=C(NC=1N(N=C(c2ccncc2)C1)C)c3cc(ccc3)CN4CCCC4
0.329545	O=C(NC=1N(N=C(c2ccncc2)C1)C)c3cc(ccc3)CN4CCCC4
0.329545	O=C(NC=1N(N=C(c2ccncc2)C1)C)c3cc(ccc3)CN4CCCC4
0.329545	O=C(NC=1N(N=C(c2ccncc2)C1)C)c3cc(ccc3)CN4CCCC4
0.329545	O=C(NC=1N(N=C(c2ccncc2)C1)C)c3cc(ccc3)CN4CCCC4
0.329545	O=C(NC=1N(N=C(c2ccncc2)C1)C)c3cc(ccc3)CN4CCCC4
0.329317	O=C(Nc1cc(NC(=O)CN2CCCCCC2)ccc1)c3cc(C#N)c(cc3)C
0.329317	O=C(Nc1cc(NC(=O)CN2CCCCCC2)ccc1)c3cc(C#N)c(cc3)C
0.329317	O=C(Nc1cc(NC(=O)CN2CCCCCC2)ccc1)c3cc(C#N)c(cc3)C
0.329317	O=C(Nc1cc(NC(=O)CN2CCCCCC2)ccc1)c3cc(C#N)c(cc3)C
0.329317	O=C(Nc1cc(NC(=O)CN2CCCCCC2)ccc1)c3cc(C#N)c(cc3)C
0.329317	O=C(Nc1cc(NC(=O)CN2CCCCCC2)ccc1)c3cc(C#N)c(cc3)C
0.329317	O=C(Nc1cc(NC(=O)CN2CCCCCC2)ccc1)c3cc(C#N)c(cc3)C
0.329317	O=C(Nc1cc(NC(=O)CN2CCCCCC2)ccc1)c3cc(C#N)c(cc3)C
0.329317	O=C(Nc1cc(NC(=O)CN2CCCCCC2)ccc1)c3cc(C#N)c(cc3)C
0.329317	O=C(Nc1cc(NC(=O)CN2CCCCCC2)ccc1)c3cc(C#N)c(cc3)C
0.32852	O=C(NCc1c(OCCOC)cc(cc1)C)c2cc(Nc3nc(ccn3)C)ccc2
0.32852	O=C(NCc1c(OCCOC)cc(cc1)C)c2cc(Nc3nc(ccn3)C)ccc2
0.32852	O=C(NCc1c(OCCOC)cc(cc1)C)c2cc(Nc3nc(ccn3)C)ccc2
0.32852	O=C(NCc1c(OCCOC)cc(cc1)C)c2cc(Nc3nc(ccn3)C)ccc2
0.32852	O=C(NCc1c(OCCOC)cc(cc1)C)c2cc(Nc3nc(ccn3)C)ccc2
0.32852	O=C(NCc1c(OCCOC)cc(cc1)C)c2cc(Nc3nc(ccn3)C)ccc2
0.32852	O=C(NCc1c(OCCOC)cc(cc1)C)c2cc(Nc3nc(ccn3)C)ccc2
0.32852	O=C(NCc1c(OCCOC)cc(cc1)C)c2cc(Nc3nc(ccn3)C)ccc2
0.32852	O=C(NCc1c(OCCOC)cc(cc1)C)c2cc(Nc3nc(ccn3)C)ccc2
0.32852	O=C(NCc1c(OCCOC)cc(cc1)C)c2cc(Nc3nc(ccn3)C)ccc2
0.327465	S1C(=NC(C=2OC(=CC2)CNC(=O)c3cc(Nc4nc(ccn4)C)ccc3)=C1)C
0.327465	S1C(=NC(C=2OC(=CC2)CNC(=O)c3cc(Nc4nc(ccn4)C)ccc3)=C1)C
0.327465	S1C(=NC(C=2OC(=CC2)CNC(=O)c3cc(Nc4nc(ccn4)C)ccc3)=C1)C
0.327465	S1C(=NC(C=2OC(=CC2)CNC(=O)c3cc(Nc4nc(ccn4)C)ccc3)=C1)C
0.327465	S1C(=NC(C=2OC(=CC2)CNC(=O)c3cc(Nc4nc(ccn4)C)ccc3)=C1)C
0.327465	S1C(=NC(C=2OC(=CC2)CNC(=O)c3cc(Nc4nc(ccn4)C)ccc3)=C1)C
0.327465	S1C(=NC(C=2OC(=CC2)CNC(=O)c3cc(Nc4nc(ccn4)C)ccc3)=C1)C
0.327465	S1C(=NC(C=2OC(=CC2)CNC(=O)c3cc(Nc4nc(ccn4)C)ccc3)=C1)C
0.327465	S1C(=NC(C=2OC(=CC2)CNC(=O)c3cc(Nc4nc(ccn4)C)ccc3)=C1)C
0.327465	S1C(=NC(C=2OC(=CC2)CNC(=O)c3cc(Nc4nc(ccn4)C)ccc3)=C1)C
0.327068	S1C=NC(c2cc(ccc2)COC(=O)c3cc(Nc4nc(ccn4)C)ccc3)=C1
0.327068	S1C=NC(c2cc(ccc2)COC(=O)c3cc(Nc4nc(ccn4)C)ccc3)=C1
0.327068	S1C=NC(c2cc(ccc2)COC(=O)c3cc(Nc4nc(ccn4)C)ccc3)=C1
0.327068	S1C=NC(c2cc(ccc2)COC(=O)c3cc(Nc4nc(ccn4)C)ccc3)=C1
0.327068	S1C=NC(c2cc(ccc2)COC(=O)c3cc(Nc4nc(ccn4)C)ccc3)=C1
0.327068	S1C=NC(c2cc(ccc2)COC(=O)c3cc(Nc4nc(ccn4)C)ccc3)=C1
0.327068	S1C=NC(c2cc(ccc2)COC(=O)c3cc(Nc4nc(ccn4)C)ccc3)=C1
0.327068	S1C=NC(c2cc(ccc2)COC(=O)c3cc(Nc4nc(ccn4)C)ccc3)=C1
0.327068	S1C=NC(c2cc(ccc2)COC(=O)c3cc(Nc4nc(ccn4)C)ccc3)=C1
0.327068	S1C=NC(c2cc(ccc2)COC(=O)c3cc(Nc4nc(ccn4)C)ccc3)=C1
0.326996	O=C(Nc1c(N2CCN(CC2)CCc3ccncc3)cccc1)c4cc(c5ccncc5)ccc4
0.326996	O=C(Nc1c(N2CCN(CC2)CCc3ccncc3)cccc1)c4cc(c5ccncc5)ccc4
0.326996	O=C(Nc1c(N2CCN(CC2)CCc3ccncc3)cccc1)c4cc(c5ccncc5)ccc4
0.326996	O=C(Nc1c(N2CCN(CC2)CCc3ccncc3)cccc1)c4cc(c5ccncc5)ccc4
0.326996	O=C(Nc1c(N2CCN(CC2)CCc3ccncc3)cccc1)c4cc(c5ccncc5)ccc4
0.326996	O=C(Nc1c(N2CCN(CC2)CCc3ccncc3)cccc1)c4cc(c5ccncc5)ccc4
0.326996	O=C(Nc1c(N2CCN(CC2)CCc3ccncc3)cccc1)c4cc(c5ccncc5)ccc4
0.326996	O=C(Nc1c(N2CCN(CC2)CCc3ccncc3)cccc1)c4cc(c5ccncc5)ccc4
0.326996	O=C(Nc1c(N2CCN(CC2)CCc3ccncc3)cccc1)c4cc(c5ccncc5)ccc4
0.326531	O=C(Nc1nccc(N2CCN(CC2)C)c1)c3cc(c4ccncc4)ccc3
0.326531	O=C(Nc1nccc(N2CCN(CC2)C)c1)c3cc(c4ccncc4)ccc3
0.326531	O=C(Nc1nccc(N2CCN(CC2)C)c1)c3cc(c4ccncc4)ccc3
0.324444	O=C(Nc1ccc(cc1)C2=NNC=C2)c3cnc(c4ccccc4)cc3
0.324444	O=C(Nc1ccc(cc1)C2=NNC=C2)c3cnc(c4ccccc4)cc3
0.324444	O=C(Nc1ccc(cc1)C2=NNC=C2)c3cnc(c4ccccc4)cc3
0.324444	O=C(Nc1ccc(cc1)C2=NNC=C2)c3cnc(c4ccccc4)cc3
0.324444	O=C(Nc1ccc(cc1)C2=NNC=C2)c3cnc(c4ccccc4)cc3
0.324444	O=C(Nc1ccc(cc1)C2=NNC=C2)c3cnc(c4ccccc4)cc3
0.324444	O=C(Nc1ccc(cc1)C2=NNC=C2)c3cnc(c4ccccc4)cc3
0.324444	O=C(Nc1ccc(cc1)C2=NNC=C2)c3cnc(c4ccccc4)cc3
0.324444	O=C(Nc1ccc(cc1)C2=NNC=C2)c3cnc(c4ccccc4)cc3
0.324444	O=C(Nc1ccc(cc1)C2=NNC=C2)c3cnc(c4ccccc4)cc3
0.322709	O=C(Nc1ccc(c2nc(ccn2)C)cc1)c3c(O)ccc(c3)C
0.322709	O=C(Nc1ccc(c2nc(ccn2)C)cc1)c3c(O)ccc(c3)C
0.322709	O=C(Nc1ccc(c2nc(ccn2)C)cc1)c3c(O)ccc(c3)C
0.322709	O=C(Nc1ccc(c2nc(ccn2)C)cc1)c3c(O)ccc(c3)C
0.322709	O=C(Nc1ccc(c2nc(ccn2)C)cc1)c3c(O)ccc(c3)C
0.322709	O=C(Nc1ccc(c2nc(ccn2)C)cc1)c3c(O)ccc(c3)C
0.322709	O=C(Nc1ccc(c2nc(ccn2)C)cc1)c3c(O)ccc(c3)C
0.322709	O=C(Nc1ccc(c2nc(ccn2)C)cc1)c3c(O)ccc(c3)C
0.322709	O=C(Nc1ccc(c2nc(ccn2)C)cc1)c3c(O)ccc(c3)C
0.322709	O=C(Nc1ccc(c2nc(ccn2)C)cc1)c3c(O)ccc(c3)C
0.321705	S(c1ncccn1)c2c(NC(=O)c3cc(ccc3)CN4CCCC4)cccc2
0.321705	S(c1ncccn1)c2c(NC(=O)c3cc(ccc3)CN4CCCC4)cccc2
0.321705	S(c1ncccn1)c2c(NC(=O)c3cc(ccc3)CN4CCCC4)cccc2
0.321705	S(c1ncccn1)c2c(NC(=O)c3cc(ccc3)CN4CCCC4)cccc2
0.321705	S(c1ncccn1)c2c(NC(=O)c3cc(ccc3)CN4CCCC4)cccc2
0.321705	S(c1ncccn1)c2c(NC(=O)c3cc(ccc3)CN4CCCC4)cccc2
0.321705	S(c1ncccn1)c2c(NC(=O)c3cc(ccc3)CN4CCCC4)cccc2
0.321705	S(c1ncccn1)c2c(NC(=O)c3cc(ccc3)CN4CCCC4)cccc2
0.321705	S(c1ncccn1)c2c(NC(=O)c3cc(ccc3)CN4CCCC4)cccc2
0.321705	S(c1ncccn1)c2c(NC(=O)c3cc(ccc3)CN4CCCC4)cccc2
0.321168	S1CCN(Cc2c(NC(=O)c3cc(c(OCc4cnccc4)c(c3)C)C)cccc2)CC1
0.321168	S1CCN(Cc2c(NC(=O)c3cc(c(OCc4cnccc4)c(c3)C)C)cccc2)CC1
0.321168	S1CCN(Cc2c(NC(=O)c3cc(c(OCc4cnccc4)c(c3)C)C)cccc2)CC1
0.321168	S1CCN(Cc2c(NC(=O)c3cc(c(OCc4cnccc4)c(c3)C)C)cccc2)CC1
0.321168	S1CCN(Cc2c(NC(=O)c3cc(c(OCc4cnccc4)c(c3)C)C)cccc2)CC1
0.321168	S1CCN(Cc2c(NC(=O)c3cc(c(OCc4cnccc4)c(c3)C)C)cccc2)CC1
0.321168	S1CCN(Cc2c(NC(=O)c3cc(c(OCc4cnccc4)c(c3)C)C)cccc2)CC1
0.321168	S1CCN(Cc2c(NC(=O)c3cc(c(OCc4cnccc4)c(c3)C)C)cccc2)CC1
0.321168	S1CCN(Cc2c(NC(=O)c3cc(c(OCc4cnccc4)c(c3)C)C)cccc2)CC1
0.321168	S1CCN(Cc2c(NC(=O)c3cc(c(OCc4cnccc4)c(c3)C)C)cccc2)CC1
0.320755	O=C(Nc1cc(ccc1)CCN2CCN(CC2)C)c3cc(c(OC)cc3)C(C)C
0.320755	O=C(Nc1cc(ccc1)CCN2CCN(CC2)C)c3cc(c(OC)cc3)C(C)C
0.320611	S(=O)(=O)(NC)c1cc(NC(=O)c2nc(ncc2)C)c(cc1)C
0.320611	S(=O)(=O)(NC)c1cc(NC(=O)c2nc(ncc2)C)c(cc1)C
0.320611	S(=O)(=O)(NC)c1cc(NC(=O)c2nc(ncc2)C)c(cc1)C
0.320611	S(=O)(=O)(NC)c1cc(NC(=O)c2nc(ncc2)C)c(cc1)C
0.320611	S(=O)(=O)(NC)c1cc(NC(=O)c2nc(ncc2)C)c(cc1)C
0.320611	S(=O)(=O)(NC)c1cc(NC(=O)c2nc(ncc2)C)c(cc1)C
0.320611	S(=O)(=O)(NC)c1cc(NC(=O)c2nc(ncc2)C)c(cc1)C
0.320611	S(=O)(=O)(NC)c1cc(NC(=O)c2nc(ncc2)C)c(cc1)C
0.320611	S(=O)(=O)(NC)c1cc(NC(=O)c2nc(ncc2)C)c(cc1)C
0.320611	S(=O)(=O)(NC)c1cc(NC(=O)c2nc(ncc2)C)c(cc1)C
0.320611	S(=O)(=O)(N1CCC(Nc2cc(NC(=O)c3ccc(cc3)C(=O)OC)c(cc2)C)CC1)C
0.320346	O=C(Nc1ccc(cc1)C2=NNC=C2)c3nc(ncc3)C
0.320346	O=C(Nc1ccc(cc1)C2=NNC=C2)c3nc(ncc3)C
0.320346	O=C(Nc1ccc(cc1)C2=NNC=C2)c3nc(ncc3)C
0.320346	O=C(Nc1ccc(cc1)C2=NNC=C2)c3nc(ncc3)C
0.320346	O=C(Nc1ccc(cc1)C2=NNC=C2)c3nc(ncc3)C
0.320346	O=C(Nc1ccc(cc1)C2=NNC=C2)c3nc(ncc3)C
0.320346	O=C(Nc1ccc(cc1)C2=NNC=C2)c3nc(ncc3)C
0.320346	O=C(Nc1ccc(cc1)C2=NNC=C2)c3nc(ncc3)C
0.320346	O=C(Nc1ccc(cc1)C2=NNC=C2)c3nc(ncc3)C
0.320346	O=C(Nc1ccc(cc1)C2=NNC=C2)c3nc(ncc3)C
0.319749	S1C(=NC(=C1)CN2CCN(C(=O)C(=O)Nc3c(cc(NC(=O)c4ccccc4)cc3)C(F)(F)F)CC2)C5=CSC=C5
0.319749	S1C(=NC(=C1)CN2CCN(C(=O)C(=O)Nc3c(cc(NC(=O)c4ccccc4)cc3)C(F)(F)F)CC2)C5=CSC=C5
0.319749	S1C(=NC(=C1)CN2CCN(C(=O)C(=O)Nc3c(cc(NC(=O)c4ccccc4)cc3)C(F)(F)F)CC2)C5=CSC=C5
0.319749	S1C(=NC(=C1)CN2CCN(C(=O)C(=O)Nc3c(cc(NC(=O)c4ccccc4)cc3)C(F)(F)F)CC2)C5=CSC=C5
0.319749	S1C(=NC(=C1)CN2CCN(C(=O)C(=O)Nc3c(cc(NC(=O)c4ccccc4)cc3)C(F)(F)F)CC2)C5=CSC=C5
0.319749	S1C(=NC(=C1)CN2CCN(C(=O)C(=O)Nc3c(cc(NC(=O)c4ccccc4)cc3)C(F)(F)F)CC2)C5=CSC=C5
0.319749	S1C(=NC(=C1)CN2CCN(C(=O)C(=O)Nc3c(cc(NC(=O)c4ccccc4)cc3)C(F)(F)F)CC2)C5=CSC=C5
0.319749	S1C(=NC(=C1)CN2CCN(C(=O)C(=O)Nc3c(cc(NC(=O)c4ccccc4)cc3)C(F)(F)F)CC2)C5=CSC=C5
0.319672	O=C(Nc1ccc(c2nc(ccn2)C)cc1)c3cncc(N(C)C)c3
0.319672	O=C(Nc1ccc(c2nc(ccn2)C)cc1)c3cncc(N(C)C)c3
0.319392	Clc1cc(c(NC(=O)c2cnc(c3ccccc3)cc2)cc1)C=4N=NNN4
0.319392	Clc1cc(c(NC(=O)c2cnc(c3ccccc3)cc2)cc1)C=4N=NNN4
0.319392	Clc1cc(c(NC(=O)c2cnc(c3ccccc3)cc2)cc1)C=4N=NNN4
0.319392	Clc1cc(c(NC(=O)c2cnc(c3ccccc3)cc2)cc1)C=4N=NNN4
0.319392	Clc1cc(c(NC(=O)c2cnc(c3ccccc3)cc2)cc1)C=4N=NNN4
0.319392	Clc1cc(c(NC(=O)c2cnc(c3ccccc3)cc2)cc1)C=4N=NNN4
0.319392	Clc1cc(c(NC(=O)c2cnc(c3ccccc3)cc2)cc1)C=4N=NNN4
0.319392	Clc1cc(c(NC(=O)c2cnc(c3ccccc3)cc2)cc1)C=4N=NNN4
0.319392	Clc1cc(c(NC(=O)c2cnc(c3ccccc3)cc2)cc1)C=4N=NNN4
0.319392	Clc1cc(c(NC(=O)c2cnc(c3ccccc3)cc2)cc1)C=4N=NNN4
0.319066	O=C(Nc1c(cccc1)Cc2ncccc2)c3cnc(c4ccccc4)cc3
0.318937	S1CCN(Cc2cc(c(NC(=O)c3cc4c(cc3)C(=O)N(c5c(cccc5)C)C4=O)cc2)C)CC1
0.318937	S1CCN(Cc2cc(c(NC(=O)c3cc4c(cc3)C(=O)N(c5c(cccc5)C)C4=O)cc2)C)CC1
0.318937	S1CCN(Cc2cc(c(NC(=O)c3cc4c(cc3)C(=O)N(c5c(cccc5)C)C4=O)cc2)C)CC1
0.318937	S1CCN(Cc2cc(c(NC(=O)c3cc4c(cc3)C(=O)N(c5c(cccc5)C)C4=O)cc2)C)CC1
0.318937	S1CCN(Cc2cc(c(NC(=O)c3cc4c(cc3)C(=O)N(c5c(cccc5)C)C4=O)cc2)C)CC1
0.318937	S1CCN(Cc2cc(c(NC(=O)c3cc4c(cc3)C(=O)N(c5c(cccc5)C)C4=O)cc2)C)CC1
0.318937	S1CCN(Cc2cc(c(NC(=O)c3cc4c(cc3)C(=O)N(c5c(cccc5)C)C4=O)cc2)C)CC1
0.318937	S1CCN(Cc2cc(c(NC(=O)c3cc4c(cc3)C(=O)N(c5c(cccc5)C)C4=O)cc2)C)CC1
0.318937	S1CCN(Cc2cc(c(NC(=O)c3cc4c(cc3)C(=O)N(c5c(cccc5)C)C4=O)cc2)C)CC1
0.318937	S1CCN(Cc2cc(c(NC(=O)c3cc4c(cc3)C(=O)N(c5c(cccc5)C)C4=O)cc2)C)CC1
0.318681	S1C(=NC=C1C(=O)Nc2c(cc(cc2)CN3CCSCC3)C)NCC=C
0.318681	S1C(=NC=C1C(=O)Nc2c(cc(cc2)CN3CCSCC3)C)NCC=C
0.318681	S1C(=NC=C1C(=O)Nc2c(cc(cc2)CN3CCSCC3)C)NCC=C
0.318681	S1C(=NC=C1C(=O)Nc2c(cc(cc2)CN3CCSCC3)C)NCC=C
0.318681	S1C(=NC=C1C(=O)Nc2c(cc(cc2)CN3CCSCC3)C)NCC=C
0.318681	S1C(=NC=C1C(=O)Nc2c(cc(cc2)CN3CCSCC3)C)NCC=C
0.318681	S1C(=NC=C1C(=O)Nc2c(cc(cc2)CN3CCSCC3)C)NCC=C
0.318681	S1C(=NC=C1C(=O)Nc2c(cc(cc2)CN3CCSCC3)C)NCC=C
0.318681	S1C(=NC=C1C(=O)Nc2c(cc(cc2)CN3CCSCC3)C)NCC=C
0.318681	S1C(=NC=C1C(=O)Nc2c(cc(cc2)CN3CCSCC3)C)NCC=C
0.318493	S1C(=NC(=C1)CC(=O)Nc2cc(NC(=O)c3ccncc3)c(cc2)C)NC(C(CC)C)C
0.318493	S1C(=NC(=C1)CC(=O)Nc2cc(NC(=O)c3ccncc3)c(cc2)C)NC(C(CC)C)C
0.318493	S1C(=NC(=C1)CC(=O)Nc2cc(NC(=O)c3ccncc3)c(cc2)C)NC(C(CC)C)C
0.318493	S1C(=NC(=C1)CC(=O)Nc2cc(NC(=O)c3ccncc3)c(cc2)C)NC(C(CC)C)C
0.318493	S1C(=NC(=C1)CC(=O)Nc2cc(NC(=O)c3ccncc3)c(cc2)C)NC(C(CC)C)C
0.318493	S1C(=NC(=C1)CC(=O)Nc2cc(NC(=O)c3ccncc3)c(cc2)C)NC(C(CC)C)C
0.317647	O=C(Nc1c(ccc(c1)C(=O)Nc2cc(NC(=O)CC)ccc2)C)c3cc4OCCOc4cc3
0.31746	O=C(Nc1c(ccc(c1)C(=O)NC)C)Nc2c(cc(OCc3ccncc3)cc2)C
0.31746	O=C(Nc1c(ccc(c1)C(=O)NC)C)Nc2c(cc(OCc3ccncc3)cc2)C
0.31746	O=C(Nc1c(ccc(c1)C(=O)NC)C)Nc2c(cc(OCc3ccncc3)cc2)C
0.31746	O=C(Nc1c(ccc(c1)C(=O)NC)C)Nc2c(cc(OCc3ccncc3)cc2)C
0.31746	O=C(Nc1c(ccc(c1)C(=O)NC)C)Nc2c(cc(OCc3ccncc3)cc2)C
0.31746	O=C(Nc1c(ccc(c1)C(=O)NC)C)Nc2c(cc(OCc3ccncc3)cc2)C
0.31746	O=C(Nc1c(ccc(c1)C(=O)NC)C)Nc2c(cc(OCc3ccncc3)cc2)C
0.31746	O=C(Nc1c(ccc(c1)C(=O)NC)C)Nc2c(cc(OCc3ccncc3)cc2)C
0.31746	O=C(Nc1c(ccc(c1)C(=O)NC)C)Nc2c(cc(OCc3ccncc3)cc2)C
0.31746	O=C(Nc1c(ccc(c1)C(=O)NC)C)Nc2c(cc(OCc3ccncc3)cc2)C
0.317343	O=C(OC(C)(C)C)CN1CCC(NC(=O)c2cc(Nc3nc(ccn3)C)ccc2)CC1
0.317343	O=C(OC(C)(C)C)CN1CCC(NC(=O)c2cc(Nc3nc(ccn3)C)ccc2)CC1
0.317343	O=C(OC(C)(C)C)CN1CCC(NC(=O)c2cc(Nc3nc(ccn3)C)ccc2)CC1
0.317343	O=C(OC(C)(C)C)CN1CCC(NC(=O)c2cc(Nc3nc(ccn3)C)ccc2)CC1
0.317343	O=C(OC(C)(C)C)CN1CCC(NC(=O)c2cc(Nc3nc(ccn3)C)ccc2)CC1
0.317343	O=C(OC(C)(C)C)CN1CCC(NC(=O)c2cc(Nc3nc(ccn3)C)ccc2)CC1
0.317343	O=C(OC(C)(C)C)CN1CCC(NC(=O)c2cc(Nc3nc(ccn3)C)ccc2)CC1
0.317343	O=C(OC(C)(C)C)CN1CCC(NC(=O)c2cc(Nc3nc(ccn3)C)ccc2)CC1
0.317343	O=C(OC(C)(C)C)CN1CCC(NC(=O)c2cc(Nc3nc(ccn3)C)ccc2)CC1
0.317343	O=C(OC(C)(C)C)CN1CCC(NC(=O)c2cc(Nc3nc(ccn3)C)ccc2)CC1
0.316872	Clc1cc(ccc1)CC(=O)Nc2c(ccc(c2)CN3CCCC3)C
0.316872	Clc1cc(ccc1)CC(=O)Nc2c(ccc(c2)CN3CCCC3)C
0.316872	Clc1cc(ccc1)CC(=O)Nc2c(ccc(c2)CN3CCCC3)C
0.316872	Clc1cc(ccc1)CC(=O)Nc2c(ccc(c2)CN3CCCC3)C
0.316872	Clc1cc(ccc1)CC(=O)Nc2c(ccc(c2)CN3CCCC3)C
0.316872	Clc1cc(ccc1)CC(=O)Nc2c(ccc(c2)CN3CCCC3)C
0.316872	Clc1cc(ccc1)CC(=O)Nc2c(ccc(c2)CN3CCCC3)C
0.316872	Clc1cc(ccc1)CC(=O)Nc2c(ccc(c2)CN3CCCC3)C
0.316872	Clc1cc(ccc1)CC(=O)Nc2c(ccc(c2)CN3CCCC3)C
0.316872	Clc1cc(ccc1)CC(=O)Nc2c(ccc(c2)CN3CCCC3)C
0.316176	O=C(Nc1cc2c(N(CCC2)C)cc1)c3cc(ccc3)CN4CCCC4
0.316176	O=C(Nc1cc2c(N(CCC2)C)cc1)c3cc(ccc3)CN4CCCC4
0.316176	O=C(Nc1cc2c(N(CCC2)C)cc1)c3cc(ccc3)CN4CCCC4
0.316176	O=C(Nc1cc2c(N(CCC2)C)cc1)c3cc(ccc3)CN4CCCC4
0.316176	O=C(Nc1cc2c(N(CCC2)C)cc1)c3cc(ccc3)CN4CCCC4
0.316176	O=C(Nc1cc2c(N(CCC2)C)cc1)c3cc(ccc3)CN4CCCC4
0.316176	O=C(Nc1cc2c(N(CCC2)C)cc1)c3cc(ccc3)CN4CCCC4
0.316176	O=C(Nc1cc2c(N(CCC2)C)cc1)c3cc(ccc3)CN4CCCC4
0.316176	O=C(Nc1cc2c(N(CCC2)C)cc1)c3cc(ccc3)CN4CCCC4
0.316176	O=C(Nc1cc2c(N(CCC2)C)cc1)c3cc(ccc3)CN4CCCC4
0.315789	Clc1cc(ccc1)CC(=O)Nc2c(ccc(c2)CN3CCSCC3)C
0.315789	Clc1cc(ccc1)CC(=O)Nc2c(ccc(c2)CN3CCSCC3)C
0.315789	Clc1cc(ccc1)CC(=O)Nc2c(ccc(c2)CN3CCSCC3)C
0.315789	Clc1cc(ccc1)CC(=O)Nc2c(ccc(c2)CN3CCSCC3)C
0.315789	Clc1cc(ccc1)CC(=O)Nc2c(ccc(c2)CN3CCSCC3)C
0.315789	Clc1cc(ccc1)CC(=O)Nc2c(ccc(c2)CN3CCSCC3)C
0.315789	Clc1cc(ccc1)CC(=O)Nc2c(ccc(c2)CN3CCSCC3)C
0.315789	Clc1cc(ccc1)CC(=O)Nc2c(ccc(c2)CN3CCSCC3)C
0.315789	Clc1cc(ccc1)CC(=O)Nc2c(ccc(c2)CN3CCSCC3)C
0.315789	Clc1cc(ccc1)CC(=O)Nc2c(ccc(c2)CN3CCSCC3)C
0.315789	O=C(Nc1ccc(c2nc(ccn2)C)cc1)c3cc(OCC)ncc3
0.315789	O=C(Nc1ccc(c2nc(ccn2)C)cc1)c3cc(OCC)ncc3
0.314607	S(=O)(=O)(N)c1ccc(OCCSCC(=O)Nc2cc(NC(=O)c3ccncc3)c(cc2)C)cc1
0.314286	O=C(N1CCC2(CC1)CCN(CC2)C)Nc3c(ccc(c3)C(=O)NC)C
0.313725	Ic1cc(c(Cl)cc1)C(=O)Nc2ccc(c3nc(ccn3)C)cc2
0.313725	Ic1cc(c(Cl)cc1)C(=O)Nc2ccc(c3nc(ccn3)C)cc2
0.313725	Ic1cc(c(Cl)cc1)C(=O)Nc2ccc(c3nc(ccn3)C)cc2
0.313725	Ic1cc(c(Cl)cc1)C(=O)Nc2ccc(c3nc(ccn3)C)cc2
0.313725	Ic1cc(c(Cl)cc1)C(=O)Nc2ccc(c3nc(ccn3)C)cc2
0.313725	Ic1cc(c(Cl)cc1)C(=O)Nc2ccc(c3nc(ccn3)C)cc2
0.313725	Ic1cc(c(Cl)cc1)C(=O)Nc2ccc(c3nc(ccn3)C)cc2
0.313725	Ic1cc(c(Cl)cc1)C(=O)Nc2ccc(c3nc(ccn3)C)cc2
0.313725	Ic1cc(c(Cl)cc1)C(=O)Nc2ccc(c3nc(ccn3)C)cc2
0.313725	Ic1cc(c(Cl)cc1)C(=O)Nc2ccc(c3nc(ccn3)C)cc2
0.313492	O=C(Nc1cc(NC(=O)CN2CCCCCC2)ccc1)c3ccc(cc3)C4=NOC(O)=N4
0.313492	O=C(Nc1cc(NC(=O)CN2CCCCCC2)ccc1)c3ccc(cc3)C4=NOC(O)=N4
0.313492	O=C(Nc1cc(NC(=O)CN2CCCCCC2)ccc1)c3ccc(cc3)C4=NOC(O)=N4
0.313492	O=C(Nc1cc(NC(=O)CN2CCCCCC2)ccc1)c3ccc(cc3)C4=NOC(O)=N4
0.313492	O=C(Nc1cc(NC(=O)CN2CCCCCC2)ccc1)c3ccc(cc3)C4=NOC(O)=N4
0.313492	O=C(Nc1cc(NC(=O)CN2CCCCCC2)ccc1)c3ccc(cc3)C4=NOC(O)=N4
0.313492	O=C(Nc1cc(NC(=O)CN2CCCCCC2)ccc1)c3ccc(cc3)C4=NOC(O)=N4
0.313492	O=C(Nc1cc(NC(=O)CN2CCCCCC2)ccc1)c3ccc(cc3)C4=NOC(O)=N4
0.313492	O=C(Nc1cc(NC(=O)CN2CCCCCC2)ccc1)c3ccc(cc3)C4=NOC(O)=N4
0.313492	O=C(Nc1cc(NC(=O)CN2CCCCCC2)ccc1)c3ccc(cc3)C4=NOC(O)=N4
0.313008	O=C(Nc1c(cc(cc1)CN(C)C)C)c2ccc(N3CCCCCC3)cc2
0.313008	O=C(Nc1c(cc(cc1)CN(C)C)C)c2ccc(N3CCCCCC3)cc2
0.313008	O=C(Nc1c(cc(cc1)CN(C)C)C)c2ccc(N3CCCCCC3)cc2
0.313008	O=C(Nc1c(cc(cc1)CN(C)C)C)c2ccc(N3CCCCCC3)cc2
0.313008	O=C(Nc1c(cc(cc1)CN(C)C)C)c2ccc(N3CCCCCC3)cc2
0.313008	O=C(Nc1c(cc(cc1)CN(C)C)C)c2ccc(N3CCCCCC3)cc2
0.313008	O=C(Nc1c(cc(cc1)CN(C)C)C)c2ccc(N3CCCCCC3)cc2
0.313008	O=C(Nc1c(cc(cc1)CN(C)C)C)c2ccc(N3CCCCCC3)cc2
0.313008	O=C(Nc1c(cc(cc1)CN(C)C)C)c2ccc(N3CCCCCC3)cc2
0.313008	O=C(Nc1c(cc(cc1)CN(C)C)C)c2ccc(N3CCCCCC3)cc2
0.31295	S(=O)(=O)(Nc1ccc(cc1)C)c2cc(c(cc2)C)C(=O)Nc3ccc(c4nc(ccn4)C)cc3
0.31295	S(=O)(=O)(Nc1ccc(cc1)C)c2cc(c(cc2)C)C(=O)Nc3ccc(c4nc(ccn4)C)cc3
0.31295	S(=O)(=O)(Nc1ccc(cc1)C)c2cc(c(cc2)C)C(=O)Nc3ccc(c4nc(ccn4)C)cc3
0.31295	S(=O)(=O)(Nc1ccc(cc1)C)c2cc(c(cc2)C)C(=O)Nc3ccc(c4nc(ccn4)C)cc3
0.31295	S(=O)(=O)(Nc1ccc(cc1)C)c2cc(c(cc2)C)C(=O)Nc3ccc(c4nc(ccn4)C)cc3
0.31295	S(=O)(=O)(Nc1ccc(cc1)C)c2cc(c(cc2)C)C(=O)Nc3ccc(c4nc(ccn4)C)cc3
0.31295	S(=O)(=O)(Nc1ccc(cc1)C)c2cc(c(cc2)C)C(=O)Nc3ccc(c4nc(ccn4)C)cc3
0.31295	S(=O)(=O)(Nc1ccc(cc1)C)c2cc(c(cc2)C)C(=O)Nc3ccc(c4nc(ccn4)C)cc3
0.31295	O=C1N(c2cc(ccc2)C(=O)Nc3ccc(c4nc(ccn4)C)cc3)C(=O)c5c1cccc5
0.31295	O=C1N(c2cc(ccc2)C(=O)Nc3ccc(c4nc(ccn4)C)cc3)C(=O)c5c1cccc5
0.31295	O=C1N(c2cc(ccc2)C(=O)Nc3ccc(c4nc(ccn4)C)cc3)C(=O)c5c1cccc5
0.312741	O=C(Nc1ccc(cc1)CNC(=O)c2cnc(c3ccccc3)cc2)c4c(O)cccc4
0.3125	Brc1cc(c2nc(ncc2)NC(=O)C=3ON=C(c4ccc(Br)cc4)C3)ccc1
0.3125	Brc1cc(c2nc(ncc2)NC(=O)C=3ON=C(c4ccc(Br)cc4)C3)ccc1
0.3125	Brc1cc(c2nc(ncc2)NC(=O)C=3ON=C(c4ccc(Br)cc4)C3)ccc1
0.3125	Brc1cc(c2nc(ncc2)NC(=O)C=3ON=C(c4ccc(Br)cc4)C3)ccc1
0.3125	Brc1cc(c2nc(ncc2)NC(=O)C=3ON=C(c4ccc(Br)cc4)C3)ccc1
0.3125	Brc1cc(c2nc(ncc2)NC(=O)C=3ON=C(c4ccc(Br)cc4)C3)ccc1
0.3125	Brc1cc(c2nc(ncc2)NC(=O)C=3ON=C(c4ccc(Br)cc4)C3)ccc1
0.3125	Brc1cc(c2nc(ncc2)NC(=O)C=3ON=C(c4ccc(Br)cc4)C3)ccc1
0.3125	Brc1cc(c2nc(ncc2)NC(=O)C=3ON=C(c4ccc(Br)cc4)C3)ccc1
0.3125	Brc1cc(c2nc(ncc2)NC(=O)C=3ON=C(c4ccc(Br)cc4)C3)ccc1
0.3125	O=C(Nc1c(ccc(c1)C(=O)Nc2c(cc(OCc3ccncc3)cc2)C)C)c4cc5OCCOc5cc4
0.3125	O=C(Nc1c(ccc(c1)C(=O)Nc2c(cc(OCc3ccncc3)cc2)C)C)c4cc5OCCOc5cc4
0.3125	O=C(Nc1c(ccc(c1)C(=O)Nc2c(cc(OCc3ccncc3)cc2)C)C)c4cc5OCCOc5cc4
0.3125	O=C(Nc1c(ccc(c1)C(=O)Nc2c(cc(OCc3ccncc3)cc2)C)C)c4cc5OCCOc5cc4
0.3125	O=C(Nc1c(ccc(c1)C(=O)Nc2c(cc(OCc3ccncc3)cc2)C)C)c4cc5OCCOc5cc4
0.3125	O=C(Nc1c(ccc(c1)C(=O)Nc2c(cc(OCc3ccncc3)cc2)C)C)c4cc5OCCOc5cc4
0.3125	Clc1c(OCc2cc(F)ccc2)ccc(c1)C(=O)Nc3cc(ccc3)CCN4CCN(CC4)C
0.3125	Clc1c(OCc2cc(F)ccc2)ccc(c1)C(=O)Nc3cc(ccc3)CCN4CCN(CC4)C
0.3125	Clc1c(OCc2cc(F)ccc2)ccc(c1)C(=O)Nc3cc(ccc3)CCN4CCN(CC4)C
0.3125	Clc1c(OCc2cc(F)ccc2)ccc(c1)C(=O)Nc3cc(ccc3)CCN4CCN(CC4)C
0.312253	O=C(Nc1cc(c(N2CCN(CC2)C)cc1)C)c3ccc(OC(CC)CC)cc3
0.312253	O=C(Nc1cc(c(N2CCN(CC2)C)cc1)C)c3ccc(OC(CC)CC)cc3
0.312253	O=C(Nc1cc(c(N2CCN(CC2)C)cc1)C)c3ccc(OC(CC)CC)cc3
0.312253	O=C(Nc1cc(c(N2CCN(CC2)C)cc1)C)c3ccc(OC(CC)CC)cc3
0.312253	O=C(Nc1cc(c(N2CCN(CC2)C)cc1)C)c3ccc(OC(CC)CC)cc3
0.312253	O=C(Nc1cc(c(N2CCN(CC2)C)cc1)C)c3ccc(OC(CC)CC)cc3
0.312253	O=C(Nc1cc(c(N2CCN(CC2)C)cc1)C)c3ccc(OC(CC)CC)cc3
0.312253	O=C(Nc1cc(c(N2CCN(CC2)C)cc1)C)c3ccc(OC(CC)CC)cc3
0.312253	O=C(Nc1cc(c(N2CCN(CC2)C)cc1)C)c3ccc(OC(CC)CC)cc3
0.312253	O=C(Nc1cc(c(N2CCN(CC2)C)cc1)C)c3ccc(OC(CC)CC)cc3
0.31203	O=C(Nc1ccc(c2nc(ccn2)C)cc1)c3cc(ccc3)C4=CCOCC4
0.31203	O=C(Nc1ccc(c2nc(ccn2)C)cc1)c3cc(ccc3)C4=CCOCC4
0.31203	O=C(Nc1ccc(c2nc(ccn2)C)cc1)c3cc(ccc3)C4=CCOCC4
0.31203	O=C(Nc1ccc(c2nc(ccn2)C)cc1)c3cc(ccc3)C4=CCOCC4
0.31203	O=C(Nc1ccc(c2nc(ccn2)C)cc1)c3cc(ccc3)C4=CCOCC4
0.31203	O=C(Nc1ccc(c2nc(ccn2)C)cc1)c3cc(ccc3)C4=CCOCC4
0.31203	O=C(Nc1ccc(c2nc(ccn2)C)cc1)c3cc(ccc3)C4=CCOCC4
0.31203	O=C(Nc1ccc(c2nc(ccn2)C)cc1)c3cc(ccc3)C4=CCOCC4
0.31203	O=C(Nc1ccc(c2nc(ccn2)C)cc1)c3cc(ccc3)C4=CCOCC4
0.31203	O=C(Nc1ccc(c2nc(ccn2)C)cc1)c3cc(ccc3)C4=CCOCC4
0.31203	Fc1c(OCc2ccccc2)c(F)cc(c1)C(=O)Nc3cc(NC(=O)N(C)C)c(cc3)C
0.31203	Fc1c(OCc2ccccc2)c(F)cc(c1)C(=O)Nc3cc(NC(=O)N(C)C)c(cc3)C
0.31203	Fc1c(OCc2ccccc2)c(F)cc(c1)C(=O)Nc3cc(NC(=O)N(C)C)c(cc3)C
0.31203	Fc1c(OCc2ccccc2)c(F)cc(c1)C(=O)Nc3cc(NC(=O)N(C)C)c(cc3)C
0.31203	Fc1c(OCc2ccccc2)c(F)cc(c1)C(=O)Nc3cc(NC(=O)N(C)C)c(cc3)C
0.31203	Fc1c(OCc2ccccc2)c(F)cc(c1)C(=O)Nc3cc(NC(=O)N(C)C)c(cc3)C
0.31203	Fc1c(OCc2ccccc2)c(F)cc(c1)C(=O)Nc3cc(NC(=O)N(C)C)c(cc3)C
0.31203	Fc1c(OCc2ccccc2)c(F)cc(c1)C(=O)Nc3cc(NC(=O)N(C)C)c(cc3)C
0.31203	Fc1c(OCc2ccccc2)c(F)cc(c1)C(=O)Nc3cc(NC(=O)N(C)C)c(cc3)C
0.311787	O=C(Nc1ccc(cc1)C2=NNC=C2)c3cc(C#N)c(N4CCCC4)cc3
0.311787	O=C(Nc1ccc(cc1)C2=NNC=C2)c3cc(C#N)c(N4CCCC4)cc3
0.311787	O=C(Nc1ccc(cc1)C2=NNC=C2)c3cc(C#N)c(N4CCCC4)cc3
0.311787	O=C(Nc1ccc(cc1)C2=NNC=C2)c3cc(C#N)c(N4CCCC4)cc3
0.311787	O=C(Nc1ccc(cc1)C2=NNC=C2)c3cc(C#N)c(N4CCCC4)cc3
0.311787	O=C(Nc1ccc(cc1)C2=NNC=C2)c3cc(C#N)c(N4CCCC4)cc3
0.311787	O=C(Nc1ccc(cc1)C2=NNC=C2)c3cc(C#N)c(N4CCCC4)cc3
0.311787	O=C(Nc1ccc(cc1)C2=NNC=C2)c3cc(C#N)c(N4CCCC4)cc3
0.311787	O=C(Nc1ccc(cc1)C2=NNC=C2)c3cc(C#N)c(N4CCCC4)cc3
0.311787	O=C(Nc1ccc(cc1)C2=NNC=C2)c3cc(C#N)c(N4CCCC4)cc3
0.310924	Ic1cc(cc(c1)C)C(=O)Nc2cc(NC(=O)N(C)C)c(cc2)C
0.310924	Ic1cc(cc(c1)C)C(=O)Nc2cc(NC(=O)N(C)C)c(cc2)C
0.310924	Ic1cc(cc(c1)C)C(=O)Nc2cc(NC(=O)N(C)C)c(cc2)C
0.310924	Ic1cc(cc(c1)C)C(=O)Nc2cc(NC(=O)N(C)C)c(cc2)C
0.310924	Ic1cc(cc(c1)C)C(=O)Nc2cc(NC(=O)N(C)C)c(cc2)C
0.310924	Ic1cc(cc(c1)C)C(=O)Nc2cc(NC(=O)N(C)C)c(cc2)C
0.310924	Ic1cc(cc(c1)C)C(=O)Nc2cc(NC(=O)N(C)C)c(cc2)C
0.310924	Ic1cc(cc(c1)C)C(=O)Nc2cc(NC(=O)N(C)C)c(cc2)C
0.310924	Ic1cc(cc(c1)C)C(=O)Nc2cc(NC(=O)N(C)C)c(cc2)C
0.310924	Ic1cc(cc(c1)C)C(=O)Nc2cc(NC(=O)N(C)C)c(cc2)C
0.310638	O=C(Nc1cc(NC(=O)CN2CCCCCC2)ccc1)c3cc(ccc3)CN4CCCC4
0.310638	O=C(Nc1cc(NC(=O)CN2CCCCCC2)ccc1)c3cc(ccc3)CN4CCCC4
0.310638	O=C(Nc1cc(NC(=O)CN2CCCCCC2)ccc1)c3cc(ccc3)CN4CCCC4
0.310638	O=C(Nc1cc(NC(=O)CN2CCCCCC2)ccc1)c3cc(ccc3)CN4CCCC4
0.310638	O=C(Nc1cc(NC(=O)CN2CCCCCC2)ccc1)c3cc(ccc3)CN4CCCC4
0.310638	O=C(Nc1cc(NC(=O)CN2CCCCCC2)ccc1)c3cc(ccc3)CN4CCCC4
0.310638	O=C(Nc1cc(NC(=O)CN2CCCCCC2)ccc1)c3cc(ccc3)CN4CCCC4
0.310638	O=C(Nc1cc(NC(=O)CN2CCCCCC2)ccc1)c3cc(ccc3)CN4CCCC4
0.310638	O=C(Nc1cc(NC(=O)CN2CCCCCC2)ccc1)c3cc(ccc3)CN4CCCC4
0.310638	O=C(Nc1cc(NC(=O)CN2CCCCCC2)ccc1)c3cc(ccc3)CN4CCCC4
0.310469	O=C(Nc1cc(c(Oc2cnccc2)cc1)C)C(=O)NC3CCN(Cc4ccc(NC(=O)C)cc4)CC3
0.310345	FC(F)(F)c1c(ccnc1)C(=O)Nc2ccc(c3nc(ccn3)C)cc2
0.309963	O=C(Nc1c(cc(cc1)C=2ON=C(N2)C)C)c3cc(C#C)c(cc3)C
0.309963	O=C(Nc1c(cc(cc1)C=2ON=C(N2)C)C)c3cc(C#C)c(cc3)C
0.309963	O=C(Nc1c(cc(cc1)C=2ON=C(N2)C)C)c3cc(C#C)c(cc3)C
0.309963	O=C(Nc1c(cc(cc1)C=2ON=C(N2)C)C)c3cc(C#C)c(cc3)C
0.309963	O=C(Nc1c(cc(cc1)C=2ON=C(N2)C)C)c3cc(C#C)c(cc3)C
0.309963	O=C(Nc1c(cc(cc1)C=2ON=C(N2)C)C)c3cc(C#C)c(cc3)C
0.309963	O=C(Nc1c(cc(cc1)C=2ON=C(N2)C)C)c3cc(C#C)c(cc3)C
0.309963	O=C(Nc1c(cc(cc1)C=2ON=C(N2)C)C)c3cc(C#C)c(cc3)C
0.309963	O=C(Nc1c(cc(cc1)C=2ON=C(N2)C)C)c3cc(C#C)c(cc3)C
0.309963	O=C(Nc1c(cc(cc1)C=2ON=C(N2)C)C)c3cc(C#C)c(cc3)C
0.309735	O=C(Nc1cc(c2nc(ncc2)C)ccc1)C=C
0.309735	O=C(Nc1cc(c2nc(ncc2)C)ccc1)C=C
0.309735	O=C(Nc1cc(c2nc(ncc2)C)ccc1)C=C
0.309735	O=C(Nc1cc(c2nc(ncc2)C)ccc1)C=C
0.309735	O=C(Nc1cc(c2nc(ncc2)C)ccc1)C=C
0.309735	O=C(Nc1cc(c2nc(ncc2)C)ccc1)C=C
0.309735	O=C(Nc1cc(c2nc(ncc2)C)ccc1)C=C
0.309735	O=C(Nc1cc(c2nc(ncc2)C)ccc1)C=C
0.309735	O=C(Nc1cc(c2nc(ncc2)C)ccc1)C=C
0.309524	O=C(Nc1c(ccc(c1)C(=O)NC)C)NCc2ccc(N3CCCC3)cc2
0.309524	O=C(Nc1c(ccc(c1)C(=O)NC)C)NCc2ccc(N3CCCC3)cc2
0.309524	O=C(Nc1c(ccc(c1)C(=O)NC)C)NCc2ccc(N3CCCC3)cc2
0.309524	O=C(Nc1c(ccc(c1)C(=O)NC)C)NCc2ccc(N3CCCC3)cc2
0.309524	O=C(Nc1c(ccc(c1)C(=O)NC)C)NCc2ccc(N3CCCC3)cc2
0.309524	O=C(Nc1c(ccc(c1)C(=O)NC)C)NCc2ccc(N3CCCC3)cc2
0.309524	O=C(Nc1c(ccc(c1)C(=O)NC)C)NCc2ccc(N3CCCC3)cc2
0.309524	O=C(Nc1c(ccc(c1)C(=O)NC)C)NCc2ccc(N3CCCC3)cc2
0.309524	O=C(Nc1c(ccc(c1)C(=O)NC)C)NCc2ccc(N3CCCC3)cc2
0.309524	O=C(Nc1c(ccc(c1)C(=O)NC)C)NCc2ccc(N3CCCC3)cc2
0.309353	Clc1cc(c(SC2CCCC2)cc1)C(=O)Nc3c(ccc(c3)CN4CCCC4)C
0.309353	Clc1cc(c(SC2CCCC2)cc1)C(=O)Nc3c(ccc(c3)CN4CCCC4)C
0.308824	S(=O)(=O)(N1CCC(Nc2cc(NC(=O)c3ccc(N=S(=O)(C)C)cc3)c(cc2)C)CC1)C
0.308772	O=C(N(C)C)Nc1c(ccc(NC(=O)c2cc(ccc2)CN3N=C(C=C3C)C)c1)C
0.308772	O=C(N(C)C)Nc1c(ccc(NC(=O)c2cc(ccc2)CN3N=C(C=C3C)C)c1)C
0.308642	Brc1c(ccc(c1)CNC(=O)c2cc(NC(=O)c3cc(Br)ccc3)ccc2)C
0.308642	Brc1c(ccc(c1)CNC(=O)c2cc(NC(=O)c3cc(Br)ccc3)ccc2)C
0.308642	Brc1c(ccc(c1)CNC(=O)c2cc(NC(=O)c3cc(Br)ccc3)ccc2)C
0.308642	Brc1c(ccc(c1)CNC(=O)c2cc(NC(=O)c3cc(Br)ccc3)ccc2)C
0.308511	S(=O)(=O)(N1CCC(Nc2cc(NC(=O)c3cc(NC(=O)C=4SC=CC4)ccc3)c(cc2)C)CC1)C
0.308244	O=C(Nc1cc(c(N2CCN(CC2)C)cc1)C)c3cc4c(c5c(cccc5)C4)cc3
0.308244	O=C(Nc1cc(c(N2CCN(CC2)C)cc1)C)c3cc4c(c5c(cccc5)C4)cc3
0.308244	O=C(Nc1cc(c(N2CCN(CC2)C)cc1)C)c3cc4c(c5c(cccc5)C4)cc3
0.308244	O=C(Nc1cc(c(N2CCN(CC2)C)cc1)C)c3cc4c(c5c(cccc5)C4)cc3
0.308244	O=C(Nc1cc(c(N2CCN(CC2)C)cc1)C)c3cc4c(c5c(cccc5)C4)cc3
0.308244	O=C(Nc1cc(c(N2CCN(CC2)C)cc1)C)c3cc4c(c5c(cccc5)C4)cc3
0.308244	O=C(Nc1cc(c(N2CCN(CC2)C)cc1)C)c3cc4c(c5c(cccc5)C4)cc3
0.308244	O=C(Nc1cc(c(N2CCN(CC2)C)cc1)C)c3cc4c(c5c(cccc5)C4)cc3
0.308244	O=C(Nc1cc(c(N2CCN(CC2)C)cc1)C)c3cc4c(c5c(cccc5)C4)cc3
0.308244	O=C(Nc1cc(c(N2CCN(CC2)C)cc1)C)c3cc4c(c5c(cccc5)C4)cc3
0.308	Clc1c(ccc(c1)C(=O)Nc2ccc(cc2)C3=NNC=C3)C(C)(C)C
0.308	Clc1c(ccc(c1)C(=O)Nc2ccc(cc2)C3=NNC=C3)C(C)(C)C
0.308	Clc1c(ccc(c1)C(=O)Nc2ccc(cc2)C3=NNC=C3)C(C)(C)C
0.308	Clc1c(ccc(c1)C(=O)Nc2ccc(cc2)C3=NNC=C3)C(C)(C)C
0.308	Clc1c(ccc(c1)C(=O)Nc2ccc(cc2)C3=NNC=C3)C(C)(C)C
0.308	Clc1c(ccc(c1)C(=O)Nc2ccc(cc2)C3=NNC=C3)C(C)(C)C
0.308	Clc1c(ccc(c1)C(=O)Nc2ccc(cc2)C3=NNC=C3)C(C)(C)C
0.308	Clc1c(ccc(c1)C(=O)Nc2ccc(cc2)C3=NNC=C3)C(C)(C)C
0.308	Clc1c(ccc(c1)C(=O)Nc2ccc(cc2)C3=NNC=C3)C(C)(C)C
0.308	Clc1c(ccc(c1)C(=O)Nc2ccc(cc2)C3=NNC=C3)C(C)(C)C
0.307971	S(c1ncccc1C(=O)Nc2cc(NC(=O)N(C)C)c(cc2)C)c3ccccc3
0.307971	S(c1ncccc1C(=O)Nc2cc(NC(=O)N(C)C)c(cc2)C)c3ccccc3
0.307971	S(c1ncccc1C(=O)Nc2cc(NC(=O)N(C)C)c(cc2)C)c3ccccc3
0.307971	S(c1ncccc1C(=O)Nc2cc(NC(=O)N(C)C)c(cc2)C)c3ccccc3
0.307971	S(c1ncccc1C(=O)Nc2cc(NC(=O)N(C)C)c(cc2)C)c3ccccc3
0.307971	S(c1ncccc1C(=O)Nc2cc(NC(=O)N(C)C)c(cc2)C)c3ccccc3
0.307971	S(c1ncccc1C(=O)Nc2cc(NC(=O)N(C)C)c(cc2)C)c3ccccc3
0.307971	S(c1ncccc1C(=O)Nc2cc(NC(=O)N(C)C)c(cc2)C)c3ccccc3
0.307971	S(c1ncccc1C(=O)Nc2cc(NC(=O)N(C)C)c(cc2)C)c3ccccc3
0.307971	S(c1ncccc1C(=O)Nc2cc(NC(=O)N(C)C)c(cc2)C)c3ccccc3
0.307692	Brc1cc(c2nc(ncc2)NC(=O)C=3N=C(SC3)c4cc(Cl)c(F)cc4)ccc1
0.307692	Brc1cc(c2nc(ncc2)NC(=O)C=3N=C(SC3)c4cc(Cl)c(F)cc4)ccc1
0.307692	Brc1cc(c2nc(ncc2)NC(=O)C=3N=C(SC3)c4cc(Cl)c(F)cc4)ccc1
0.307692	Brc1cc(c2nc(ncc2)NC(=O)C=3N=C(SC3)c4cc(Cl)c(F)cc4)ccc1
0.307692	Brc1cc(c2nc(ncc2)NC(=O)C=3N=C(SC3)c4cc(Cl)c(F)cc4)ccc1
0.307692	Brc1cc(c2nc(ncc2)NC(=O)C=3N=C(SC3)c4cc(Cl)c(F)cc4)ccc1
0.307692	Brc1cc(c2nc(ncc2)NC(=O)C=3N=C(SC3)c4cc(Cl)c(F)cc4)ccc1
0.307692	Brc1cc(c2nc(ncc2)NC(=O)C=3N=C(SC3)c4cc(Cl)c(F)cc4)ccc1
0.307692	Brc1cc(c2nc(ncc2)NC(=O)C=3N=C(SC3)c4cc(Cl)c(F)cc4)ccc1
0.307692	Brc1cc(c2nc(ncc2)NC(=O)C=3N=C(SC3)c4cc(Cl)c(F)cc4)ccc1
0.307692	O=C(OC(C)(C)C)N1CCN(C(=O)Nc2cc(NC(=O)c3cc(NC(=O)c4cc5OCCOc5cc4)c(cc3)C)ccc2)CC1
0.307377	O=C(Nc1c(ccc(c1)C(=O)NC(CC2CC2)C)C)c3ccccc3
0.307377	O=C(Nc1c(ccc(c1)C(=O)NC(CC2CC2)C)C)c3ccccc3
0.307377	O=C(Nc1c(ccc(c1)C(=O)NC(CC2CC2)C)C)c3ccccc3
0.307377	O=C(Nc1c(ccc(c1)C(=O)NC(CC2CC2)C)C)c3ccccc3
0.307377	O=C(Nc1c(ccc(c1)C(=O)NC(CC2CC2)C)C)c3ccccc3
0.307377	O=C(Nc1c(ccc(c1)C(=O)NC(CC2CC2)C)C)c3ccccc3
0.307377	O=C(Nc1c(ccc(c1)C(=O)NC(CC2CC2)C)C)c3ccccc3
0.307377	O=C(Nc1c(ccc(c1)C(=O)NC(CC2CC2)C)C)c3ccccc3
0.307377	O=C(Nc1c(ccc(c1)C(=O)NC(CC2CC2)C)C)c3ccccc3
0.307377	O=C(Nc1c(ccc(c1)C(=O)NC(CC2CC2)C)C)c3ccccc3
0.307143	S(=O)(=O)(NCCCC)c1cc(NC(=O)c2ccc(cc2)C3=NOC(O)=N3)c(cc1)C
0.307143	S(=O)(=O)(NCCCC)c1cc(NC(=O)c2ccc(cc2)C3=NOC(O)=N3)c(cc1)C
0.307143	S(=O)(=O)(NCCCC)c1cc(NC(=O)c2ccc(cc2)C3=NOC(O)=N3)c(cc1)C
0.307143	S(=O)(=O)(NCCCC)c1cc(NC(=O)c2ccc(cc2)C3=NOC(O)=N3)c(cc1)C
0.307143	S(=O)(=O)(NCCCC)c1cc(NC(=O)c2ccc(cc2)C3=NOC(O)=N3)c(cc1)C
0.307143	S(=O)(=O)(NCCCC)c1cc(NC(=O)c2ccc(cc2)C3=NOC(O)=N3)c(cc1)C
0.307143	S(=O)(=O)(NCCCC)c1cc(NC(=O)c2ccc(cc2)C3=NOC(O)=N3)c(cc1)C
0.307143	S(=O)(=O)(NCCCC)c1cc(NC(=O)c2ccc(cc2)C3=NOC(O)=N3)c(cc1)C
0.307143	S(=O)(=O)(NCCCC)c1cc(NC(=O)c2ccc(cc2)C3=NOC(O)=N3)c(cc1)C
0.307143	S(=O)(=O)(NCCCC)c1cc(NC(=O)c2ccc(cc2)C3=NOC(O)=N3)c(cc1)C
0.307143	O=C(Nc1c(ccc(c1)C(=O)Nc2ccc(OCc3cc(C#N)ccc3)cc2)C)c4cc5OCCOc5cc4
0.307143	O=C(Nc1c(ccc(c1)C(=O)Nc2ccc(OCc3cc(C#N)ccc3)cc2)C)c4cc5OCCOc5cc4
0.307143	O=C(Nc1c(ccc(c1)C(=O)Nc2ccc(OCc3cc(C#N)ccc3)cc2)C)c4cc5OCCOc5cc4
0.307143	O=C(Nc1c(ccc(c1)C(=O)Nc2ccc(OCc3cc(C#N)ccc3)cc2)C)c4cc5OCCOc5cc4
0.307143	O=C(Nc1c(ccc(c1)C(=O)Nc2ccc(OCc3cc(C#N)ccc3)cc2)C)c4cc5OCCOc5cc4
0.307143	O=C(Nc1c(ccc(c1)C(=O)Nc2ccc(OCc3cc(C#N)ccc3)cc2)C)c4cc5OCCOc5cc4
0.307143	O=C(Nc1c(ccc(c1)C(=O)Nc2ccc(OCc3cc(C#N)ccc3)cc2)C)c4cc5OCCOc5cc4
0.307143	O=C(Nc1c(ccc(c1)C(=O)Nc2ccc(OCc3cc(C#N)ccc3)cc2)C)c4cc5OCCOc5cc4
0.307143	O=C(Nc1c(ccc(c1)C(=O)Nc2ccc(OCc3cc(C#N)ccc3)cc2)C)c4cc5OCCOc5cc4
0.306667	O=C(Nc1c(ccc(c1)C(=O)N)C)Nc2ccccc2
0.306667	O=C(Nc1c(ccc(c1)C(=O)N)C)Nc2ccccc2
0.306667	O=C(Nc1c(ccc(c1)C(=O)N)C)Nc2ccccc2
0.306667	O=C(Nc1c(ccc(c1)C(=O)N)C)Nc2ccccc2
0.306667	O=C(Nc1c(ccc(c1)C(=O)N)C)Nc2ccccc2
0.306667	O=C(Nc1c(ccc(c1)C(=O)N)C)Nc2ccccc2
0.306667	O=C(Nc1c(ccc(c1)C(=O)N)C)Nc2ccccc2
0.306667	O=C(Nc1c(ccc(c1)C(=O)N)C)Nc2ccccc2
0.306667	O=C(Nc1c(ccc(c1)C(=O)N)C)Nc2ccccc2
0.306667	O=C(Nc1c(ccc(c1)C(=O)N)C)Nc2ccccc2
0.30662	S1C(=NC(c2ncccc2)=C1)NC(=O)c3c(O)cc(NC(=O)c4cc(F)cc(F)c4)cc3
0.30662	S1C(=NC(c2ncccc2)=C1)NC(=O)c3c(O)cc(NC(=O)c4cc(F)cc(F)c4)cc3
0.30662	S1C(=NC(c2ncccc2)=C1)NC(=O)c3c(O)cc(NC(=O)c4cc(F)cc(F)c4)cc3
0.30662	S1C(=NC(c2ncccc2)=C1)NC(=O)c3c(O)cc(NC(=O)c4cc(F)cc(F)c4)cc3
0.30662	S1C(=NC(c2ncccc2)=C1)NC(=O)c3c(O)cc(NC(=O)c4cc(F)cc(F)c4)cc3
0.30662	S1C(=NC(c2ncccc2)=C1)NC(=O)c3c(O)cc(NC(=O)c4cc(F)cc(F)c4)cc3
0.30662	S1C(=NC(c2ncccc2)=C1)NC(=O)c3c(O)cc(NC(=O)c4cc(F)cc(F)c4)cc3
0.30662	S1C(=NC(c2ncccc2)=C1)NC(=O)c3c(O)cc(NC(=O)c4cc(F)cc(F)c4)cc3
0.30662	S1C(=NC(c2ncccc2)=C1)NC(=O)c3c(O)cc(NC(=O)c4cc(F)cc(F)c4)cc3
0.30662	S(=O)(=O)(N1CCC(Nc2cc(NC(=O)C=3SC(c4ccc(F)cc4)=CC3)c(cc2)C)CC1)C
0.30662	S(=O)(=O)(N1CCC(Nc2cc(NC(=O)C=3SC(c4ccc(F)cc4)=CC3)c(cc2)C)CC1)C
0.305455	O=C(Nc1c(nc(N2CCN(CC2)C)cc1)C)c3ccc(cc3)C4=NOC(O)=N4
0.305455	O=C(Nc1c(nc(N2CCN(CC2)C)cc1)C)c3ccc(cc3)C4=NOC(O)=N4
0.305455	O=C(Nc1c(nc(N2CCN(CC2)C)cc1)C)c3ccc(cc3)C4=NOC(O)=N4
0.305455	O=C(Nc1c(nc(N2CCN(CC2)C)cc1)C)c3ccc(cc3)C4=NOC(O)=N4
0.305455	O=C(Nc1c(nc(N2CCN(CC2)C)cc1)C)c3ccc(cc3)C4=NOC(O)=N4
0.305455	O=C(Nc1c(nc(N2CCN(CC2)C)cc1)C)c3ccc(cc3)C4=NOC(O)=N4
0.305455	O=C(Nc1c(nc(N2CCN(CC2)C)cc1)C)c3ccc(cc3)C4=NOC(O)=N4
0.305455	O=C(Nc1c(nc(N2CCN(CC2)C)cc1)C)c3ccc(cc3)C4=NOC(O)=N4
0.305455	O=C(Nc1c(nc(N2CCN(CC2)C)cc1)C)c3ccc(cc3)C4=NOC(O)=N4
0.305455	O=C(Nc1c(nc(N2CCN(CC2)C)cc1)C)c3ccc(cc3)C4=NOC(O)=N4
0.305344	O=C(Nc1ccc(cc1)CN2CCOCC2)c3cc4c(cc3)CC(N)CC4
0.305344	O=C(Nc1ccc(cc1)CN2CCOCC2)c3cc4c(cc3)CC(N)CC4
0.305344	O=C(Nc1ccc(cc1)CN2CCOCC2)c3cc4c(cc3)CC(N)CC4
0.305344	O=C(Nc1ccc(cc1)CN2CCOCC2)c3cc4c(cc3)CC(N)CC4
0.305344	O=C(Nc1ccc(cc1)CN2CCOCC2)c3cc4c(cc3)CC(N)CC4
0.305344	O=C(Nc1ccc(cc1)CN2CCOCC2)c3cc4c(cc3)CC(N)CC4
0.305344	O=C(Nc1ccc(cc1)CN2CCOCC2)c3cc4c(cc3)CC(N)CC4
0.305344	O=C(Nc1ccc(cc1)CN2CCOCC2)c3cc4c(cc3)CC(N)CC4
0.305344	O=C(Nc1ccc(cc1)CN2CCOCC2)c3cc4c(cc3)CC(N)CC4
0.305344	O=C(Nc1ccc(cc1)CN2CCOCC2)c3cc4c(cc3)CC(N)CC4
0.303965	O=C(Nc1cc(ccc1)COC)c2cc(c3ccncc3)ccc2
0.303965	O=C(Nc1cc(ccc1)COC)c2cc(c3ccncc3)ccc2
0.303965	O=C(Nc1cc(ccc1)COC)c2cc(c3ccncc3)ccc2
0.303965	O=C(Nc1cc(ccc1)COC)c2cc(c3ccncc3)ccc2
0.303965	O=C(Nc1cc(ccc1)COC)c2cc(c3ccncc3)ccc2
0.303965	O=C(Nc1cc(ccc1)COC)c2cc(c3ccncc3)ccc2
0.303965	O=C(Nc1cc(ccc1)COC)c2cc(c3ccncc3)ccc2
0.303965	O=C(Nc1cc(ccc1)COC)c2cc(c3ccncc3)ccc2
0.303965	O=C(Nc1cc(ccc1)COC)c2cc(c3ccncc3)ccc2
0.303965	O=C(Nc1cc(ccc1)COC)c2cc(c3ccncc3)ccc2
0.302789	O=C(NCCc1ccc(N2CCN(CC2)C)cc1)c3ncc(c4cnccc4)cc3
0.302491	BrC=1OC(C(=O)N(CC(=O)Nc2cc(NC(=O)c3ccncc3)c(cc2)C)C)=CC1
0.302128	Fc1c(cc(NC(=O)c2ccc(N3CCCCCC3)cc2)cc1)C
0.302128	Fc1c(cc(NC(=O)c2ccc(N3CCCCCC3)cc2)cc1)C
0.302128	Fc1c(cc(NC(=O)c2ccc(N3CCCCCC3)cc2)cc1)C
0.302128	Fc1c(cc(NC(=O)c2ccc(N3CCCCCC3)cc2)cc1)C
0.302128	Fc1c(cc(NC(=O)c2ccc(N3CCCCCC3)cc2)cc1)C
0.302128	Fc1c(cc(NC(=O)c2ccc(N3CCCCCC3)cc2)cc1)C
0.302128	Fc1c(cc(NC(=O)c2ccc(N3CCCCCC3)cc2)cc1)C
0.302128	Fc1c(cc(NC(=O)c2ccc(N3CCCCCC3)cc2)cc1)C
0.302128	Fc1c(cc(NC(=O)c2ccc(N3CCCCCC3)cc2)cc1)C
0.302128	Fc1c(cc(NC(=O)c2ccc(N3CCCCCC3)cc2)cc1)C
0.301961	Brc1c(ccc(NC(=O)c2nc(ncc2)C)c1)CN(C)C
0.301961	Brc1c(ccc(NC(=O)c2nc(ncc2)C)c1)CN(C)C
0.301961	Brc1c(ccc(NC(=O)c2nc(ncc2)C)c1)CN(C)C
0.301961	Brc1c(ccc(NC(=O)c2nc(ncc2)C)c1)CN(C)C
0.301961	Brc1c(ccc(NC(=O)c2nc(ncc2)C)c1)CN(C)C
0.301961	Brc1c(ccc(NC(=O)c2nc(ncc2)C)c1)CN(C)C
0.301961	Brc1c(ccc(NC(=O)c2nc(ncc2)C)c1)CN(C)C
0.301961	Brc1c(ccc(NC(=O)c2nc(ncc2)C)c1)CN(C)C
0.301961	Brc1c(ccc(NC(=O)c2nc(ncc2)C)c1)CN(C)C
0.301961	Brc1c(ccc(NC(=O)c2nc(ncc2)C)c1)CN(C)C
0.301754	O=C(O)c1c(cccc1)C(O)CC(=O)Nc2cc(NC(=O)c3ccncc3)c(cc2)C
0.301653	O=C(Nc1cncc(c1)CO)c2cc(C#C)c(cc2)C
0.301653	O=C(Nc1cncc(c1)CO)c2cc(C#C)c(cc2)C
0.301471	Clc1cc(NC(=O)c2cc(c3ccncc3)ccc2)c(cc1)C(=O)N4CCCCC4
0.301471	Clc1cc(NC(=O)c2cc(c3ccncc3)ccc2)c(cc1)C(=O)N4CCCCC4
0.301471	Clc1cc(NC(=O)c2cc(c3ccncc3)ccc2)c(cc1)C(=O)N4CCCCC4
0.301471	Clc1cc(NC(=O)c2cc(c3ccncc3)ccc2)c(cc1)C(=O)N4CCCCC4
0.301471	Clc1cc(NC(=O)c2cc(c3ccncc3)ccc2)c(cc1)C(=O)N4CCCCC4
0.301471	Clc1cc(NC(=O)c2cc(c3ccncc3)ccc2)c(cc1)C(=O)N4CCCCC4
0.301471	Clc1cc(NC(=O)c2cc(c3ccncc3)ccc2)c(cc1)C(=O)N4CCCCC4
0.301255	O=C(Nc1ccc(cc1)CN2CCN(Cc3ccccc3)CC2)C=4N(N=CC4)C
0.301205	S1CCN(Cc2cc(c(NC(=O)COCc3ccncc3)cc2)C)CC1
0.301205	S1CCN(Cc2cc(c(NC(=O)COCc3ccncc3)cc2)C)CC1
0.301205	S1CCN(Cc2cc(c(NC(=O)COCc3ccncc3)cc2)C)CC1
0.301205	S1CCN(Cc2cc(c(NC(=O)COCc3ccncc3)cc2)C)CC1
0.301205	S1CCN(Cc2cc(c(NC(=O)COCc3ccncc3)cc2)C)CC1
0.301205	S1CCN(Cc2cc(c(NC(=O)COCc3ccncc3)cc2)C)CC1
0.301205	Fc1c(cc(cc1)C(=O)Nc2c(ccc(N3CCCC3)c2)C)C
0.301205	Fc1c(cc(cc1)C(=O)Nc2c(ccc(N3CCCC3)c2)C)C
0.301205	Fc1c(cc(cc1)C(=O)Nc2c(ccc(N3CCCC3)c2)C)C
0.301205	Fc1c(cc(cc1)C(=O)Nc2c(ccc(N3CCCC3)c2)C)C
0.301205	Fc1c(cc(cc1)C(=O)Nc2c(ccc(N3CCCC3)c2)C)C
0.301205	Fc1c(cc(cc1)C(=O)Nc2c(ccc(N3CCCC3)c2)C)C
0.301205	Fc1c(cc(cc1)C(=O)Nc2c(ccc(N3CCCC3)c2)C)C
0.301205	Fc1c(cc(cc1)C(=O)Nc2c(ccc(N3CCCC3)c2)C)C
0.301205	Fc1c(cc(cc1)C(=O)Nc2c(ccc(N3CCCC3)c2)C)C
0.301205	Fc1c(cc(cc1)C(=O)Nc2c(ccc(N3CCCC3)c2)C)C
0.301205	O=C(Nc1cc(N2C=NC=C2)ccc1)c3cc(ccc3)CN4CCCC4
0.301205	O=C(Nc1cc(N2C=NC=C2)ccc1)c3cc(ccc3)CN4CCCC4
0.301205	O=C(Nc1cc(N2C=NC=C2)ccc1)c3cc(ccc3)CN4CCCC4
0.301205	O=C(Nc1cc(N2C=NC=C2)ccc1)c3cc(ccc3)CN4CCCC4
0.301205	O=C(Nc1cc(N2C=NC=C2)ccc1)c3cc(ccc3)CN4CCCC4
0.301205	O=C(Nc1cc(N2C=NC=C2)ccc1)c3cc(ccc3)CN4CCCC4
0.301205	O=C(Nc1cc(N2C=NC=C2)ccc1)c3cc(ccc3)CN4CCCC4
0.301205	O=C(Nc1cc(N2C=NC=C2)ccc1)c3cc(ccc3)CN4CCCC4
0.301205	O=C(Nc1cc(N2C=NC=C2)ccc1)c3cc(ccc3)CN4CCCC4
0.301205	O=C(Nc1cc(N2C=NC=C2)ccc1)c3cc(ccc3)CN4CCCC4
0.301115	O=C(N1CCC(N2CCN(CC2)CCC)CC1)c3cc(Nc4nc(ccn4)C)ccc3
0.301115	O=C(N1CCC(N2CCN(CC2)CCC)CC1)c3cc(Nc4nc(ccn4)C)ccc3
0.301115	O=C(N1CCC(N2CCN(CC2)CCC)CC1)c3cc(Nc4nc(ccn4)C)ccc3
0.301115	O=C(N1CCC(N2CCN(CC2)CCC)CC1)c3cc(Nc4nc(ccn4)C)ccc3
0.301115	O=C(N1CCC(N2CCN(CC2)CCC)CC1)c3cc(Nc4nc(ccn4)C)ccc3
0.301115	O=C(N1CCC(N2CCN(CC2)CCC)CC1)c3cc(Nc4nc(ccn4)C)ccc3
0.301115	O=C(N1CCC(N2CCN(CC2)CCC)CC1)c3cc(Nc4nc(ccn4)C)ccc3
0.301115	O=C(N1CCC(N2CCN(CC2)CCC)CC1)c3cc(Nc4nc(ccn4)C)ccc3
0.301115	O=C(N1CCC(N2CCN(CC2)CCC)CC1)c3cc(Nc4nc(ccn4)C)ccc3
0.301115	O=C(N1CCC(N2CCN(CC2)CCC)CC1)c3cc(Nc4nc(ccn4)C)ccc3
0.301115	O=C(N(C)C)Nc1c(ccc(NC(=O)c2c(nc(C#N)cc2)C)c1)C
0.300971	S1C(=NC(=C1)CN2CCN(C(=O)c3c(O)cc(NC(=O)c4cc(F)cc(F)c4)cc3)CC2)C5=CSC=C5
0.300971	S1C(=NC(=C1)CN2CCN(C(=O)c3c(O)cc(NC(=O)c4cc(F)cc(F)c4)cc3)CC2)C5=CSC=C5
0.3	O=C(Nc1c(ccc(c1)C(=O)Nc2c(cc(Oc3ncccc3)cc2)C)C)c4cc5OCCOc5cc4
0.3	O=C(Nc1c(ccc(c1)C(=O)Nc2c(cc(Oc3ncccc3)cc2)C)C)c4cc5OCCOc5cc4
0.3	O=C(Nc1c(ccc(c1)C(=O)Nc2c(cc(Oc3ncccc3)cc2)C)C)c4cc5OCCOc5cc4
0.3	O=C(Nc1c(ccc(c1)C(=O)Nc2c(cc(Oc3ncccc3)cc2)C)C)c4cc5OCCOc5cc4
0.3	O=C(Nc1c(ccc(c1)C(=O)Nc2c(cc(Oc3ncccc3)cc2)C)C)c4cc5OCCOc5cc4
0.3	O=C(Nc1c(ccc(c1)C(=O)Nc2c(cc(Oc3ncccc3)cc2)C)C)c4cc5OCCOc5cc4
0.3	O=C(Nc1c(ccc(c1)C(=O)Nc2c(cc(Oc3ncccc3)cc2)C)C)c4cc5OCCOc5cc4
0.3	O=C(Nc1c(ccc(c1)C(=O)Nc2c(cc(Oc3ncccc3)cc2)C)C)c4cc5OCCOc5cc4
0.299145	O=C(Nc1cc(OCCC)ccc1)c2cc(c(cc2)C)C
0.299145	O=C(Nc1cc(OCCC)ccc1)c2cc(c(cc2)C)C
0.299145	O=C(Nc1cc(OCCC)ccc1)c2cc(c(cc2)C)C
0.299145	O=C(Nc1cc(OCCC)ccc1)c2cc(c(cc2)C)C
0.299145	O=C(Nc1cc(OCCC)ccc1)c2cc(c(cc2)C)C
0.298932	O=C(Nc1c(ccc(c1)C)C)NC(C(=O)Nc2cc(NC(=O)c3ccncc3)c(cc2)C)C(CC)C
0.298932	O=C(Nc1c(ccc(c1)C)C)NC(C(=O)Nc2cc(NC(=O)c3ccncc3)c(cc2)C)C(CC)C
0.298932	O=C(Nc1c(ccc(c1)C)C)NC(C(=O)Nc2cc(NC(=O)c3ccncc3)c(cc2)C)C(CC)C
0.298932	O=C(Nc1c(ccc(c1)C)C)NC(C(=O)Nc2cc(NC(=O)c3ccncc3)c(cc2)C)C(CC)C
0.298932	O=C(Nc1c(ccc(c1)C)C)NC(C(=O)Nc2cc(NC(=O)c3ccncc3)c(cc2)C)C(CC)C
0.298932	O=C(Nc1c(ccc(c1)C)C)NC(C(=O)Nc2cc(NC(=O)c3ccncc3)c(cc2)C)C(CC)C
0.298932	O=C(NC1=NN(c2nc(cc(n2)C)C)C(=C1)C)c3cc(Nc4nc(ccn4)C)ccc3
0.298932	O=C(NC1=NN(c2nc(cc(n2)C)C)C(=C1)C)c3cc(Nc4nc(ccn4)C)ccc3
0.298932	O=C(NC1=NN(c2nc(cc(n2)C)C)C(=C1)C)c3cc(Nc4nc(ccn4)C)ccc3
0.298932	O=C(NC1=NN(c2nc(cc(n2)C)C)C(=C1)C)c3cc(Nc4nc(ccn4)C)ccc3
0.298932	O=C(NC1=NN(c2nc(cc(n2)C)C)C(=C1)C)c3cc(Nc4nc(ccn4)C)ccc3
0.298932	O=C(NC1=NN(c2nc(cc(n2)C)C)C(=C1)C)c3cc(Nc4nc(ccn4)C)ccc3
0.298932	O=C(NC1=NN(c2nc(cc(n2)C)C)C(=C1)C)c3cc(Nc4nc(ccn4)C)ccc3
0.298932	O=C(NC1=NN(c2nc(cc(n2)C)C)C(=C1)C)c3cc(Nc4nc(ccn4)C)ccc3
0.298932	O=C(NC1=NN(c2nc(cc(n2)C)C)C(=C1)C)c3cc(Nc4nc(ccn4)C)ccc3
0.298932	O=C(NC1=NN(c2nc(cc(n2)C)C)C(=C1)C)c3cc(Nc4nc(ccn4)C)ccc3
0.298932	O=C(Nc1c(ccc(c1)C)C)NC(C(=O)Nc2cc(NC(=O)c3ccncc3)c(cc2)C)C(CC)C
0.298932	O=C(Nc1c(ccc(c1)C)C)NC(C(=O)Nc2cc(NC(=O)c3ccncc3)c(cc2)C)C(CC)C
0.298932	O=C(Nc1c(ccc(c1)C)C)NC(C(=O)Nc2cc(NC(=O)c3ccncc3)c(cc2)C)C(CC)C
0.298932	O=C(Nc1c(ccc(c1)C)C)NC(C(=O)Nc2cc(NC(=O)c3ccncc3)c(cc2)C)C(CC)C
0.298182	O=C(OC(C)(C)C)Nc1c(ccc(c1)C(=O)Nc2cc(OCc3c(cccc3)C)ccc2)C
0.298182	O=C(OC(C)(C)C)Nc1c(ccc(c1)C(=O)Nc2cc(OCc3c(cccc3)C)ccc2)C
0.298182	O=C(OC(C)(C)C)Nc1c(ccc(c1)C(=O)Nc2cc(OCc3c(cccc3)C)ccc2)C
0.298182	O=C(OC(C)(C)C)Nc1c(ccc(c1)C(=O)Nc2cc(OCc3c(cccc3)C)ccc2)C
0.298182	O=C(OC(C)(C)C)Nc1c(ccc(c1)C(=O)Nc2cc(OCc3c(cccc3)C)ccc2)C
0.298182	O=C(OC(C)(C)C)Nc1c(ccc(c1)C(=O)Nc2cc(OCc3c(cccc3)C)ccc2)C
0.298182	O=C(OC(C)(C)C)Nc1c(ccc(c1)C(=O)Nc2cc(OCc3c(cccc3)C)ccc2)C
0.298182	O=C(OC(C)(C)C)Nc1c(ccc(c1)C(=O)Nc2cc(OCc3c(cccc3)C)ccc2)C
0.298182	O=C(OC(C)(C)C)Nc1c(ccc(c1)C(=O)Nc2cc(OCc3c(cccc3)C)ccc2)C
0.298182	O=C(OC(C)(C)C)Nc1c(ccc(c1)C(=O)Nc2cc(OCc3c(cccc3)C)ccc2)C
0.297468	O=C(Nc1ccc(c2nc(ccn2)C)cc1)c3c4c(nc(c5cnccc5)c3)ccc(c4)C
0.296443	O=C(OC(C)(C)C)c1cnc(cc1)C(=O)Nc2ccc(cc2)CN3CCOCC3
0.296443	O=C(OC(C)(C)C)c1cnc(cc1)C(=O)Nc2ccc(cc2)CN3CCOCC3
0.296443	O=C(OC(C)(C)C)c1cnc(cc1)C(=O)Nc2ccc(cc2)CN3CCOCC3
0.296443	O=C(OC(C)(C)C)c1cnc(cc1)C(=O)Nc2ccc(cc2)CN3CCOCC3
0.296443	O=C(OC(C)(C)C)c1cnc(cc1)C(=O)Nc2ccc(cc2)CN3CCOCC3
0.296443	O=C(OC(C)(C)C)c1cnc(cc1)C(=O)Nc2ccc(cc2)CN3CCOCC3
0.296443	O=C(OC(C)(C)C)c1cnc(cc1)C(=O)Nc2ccc(cc2)CN3CCOCC3
0.296443	O=C(OC(C)(C)C)c1cnc(cc1)C(=O)Nc2ccc(cc2)CN3CCOCC3
0.296443	O=C(OC(C)(C)C)c1cnc(cc1)C(=O)Nc2ccc(cc2)CN3CCOCC3
0.296443	O=C(OC(C)(C)C)c1cnc(cc1)C(=O)Nc2ccc(cc2)CN3CCOCC3
0.296296	Brc1c(ccc(c1)CNC(=O)c2cc(c3ccncc3)ccc2)C
0.296296	Brc1c(ccc(c1)CNC(=O)c2cc(c3ccncc3)ccc2)C
0.296296	Brc1c(ccc(c1)CNC(=O)c2cc(c3ccncc3)ccc2)C
0.296296	Brc1c(ccc(c1)CNC(=O)c2cc(c3ccncc3)ccc2)C
0.295775	S(=O)(=O)(Nc1cc(c2nc(ncc2)C)ccc1)c3cc(c(cc3)C(=O)O)C
0.295775	S(=O)(=O)(Nc1cc(c2nc(ncc2)C)ccc1)c3cc(c(cc3)C(=O)O)C
0.295775	S(=O)(=O)(Nc1cc(c2nc(ncc2)C)ccc1)c3cc(c(cc3)C(=O)O)C
0.295775	S(=O)(=O)(Nc1cc(c2nc(ncc2)C)ccc1)c3cc(c(cc3)C(=O)O)C
0.295775	S(=O)(=O)(Nc1cc(c2nc(ncc2)C)ccc1)c3cc(c(cc3)C(=O)O)C
0.295775	S(=O)(=O)(Nc1cc(c2nc(ncc2)C)ccc1)c3cc(c(cc3)C(=O)O)C
0.295775	S(=O)(=O)(Nc1cc(c2nc(ncc2)C)ccc1)c3cc(c(cc3)C(=O)O)C
0.295775	S(=O)(=O)(Nc1cc(c2nc(ncc2)C)ccc1)c3cc(c(cc3)C(=O)O)C
0.295775	S(=O)(=O)(Nc1cc(c2nc(ncc2)C)ccc1)c3cc(c(cc3)C(=O)O)C
0.295775	S(=O)(=O)(Nc1cc(c2nc(ncc2)C)ccc1)c3cc(c(cc3)C(=O)O)C
0.294915	Clc1c(OCc2cc(F)ccc2)ccc(c1)C(=O)NC=3SC=C(N3)c4ccc(NC(=O)C)cc4
0.294915	Clc1c(OCc2cc(F)ccc2)ccc(c1)C(=O)NC=3SC=C(N3)c4ccc(NC(=O)C)cc4
0.294915	Clc1c(OCc2cc(F)ccc2)ccc(c1)C(=O)NC=3SC=C(N3)c4ccc(NC(=O)C)cc4
0.294915	Clc1c(OCc2cc(F)ccc2)ccc(c1)C(=O)NC=3SC=C(N3)c4ccc(NC(=O)C)cc4
0.294915	Clc1c(OCc2cc(F)ccc2)ccc(c1)C(=O)NC=3SC=C(N3)c4ccc(NC(=O)C)cc4
0.294915	Clc1c(OCc2cc(F)ccc2)ccc(c1)C(=O)NC=3SC=C(N3)c4ccc(NC(=O)C)cc4
0.294915	Clc1c(OCc2cc(F)ccc2)ccc(c1)C(=O)NC=3SC=C(N3)c4ccc(NC(=O)C)cc4
0.294915	Clc1c(OCc2cc(F)ccc2)ccc(c1)C(=O)NC=3SC=C(N3)c4ccc(NC(=O)C)cc4
0.294915	Clc1c(OCc2cc(F)ccc2)ccc(c1)C(=O)NC=3SC=C(N3)c4ccc(NC(=O)C)cc4
0.294915	Clc1c(OCc2cc(F)ccc2)ccc(c1)C(=O)NC=3SC=C(N3)c4ccc(NC(=O)C)cc4
0.294776	Fc1c(cc(cc1)C(=O)NC=2N(N=C(c3ccncc3)C2)C)C
0.294776	Fc1c(cc(cc1)C(=O)NC=2N(N=C(c3ccncc3)C2)C)C
0.294776	Fc1c(cc(cc1)C(=O)NC=2N(N=C(c3ccncc3)C2)C)C
0.294776	Fc1c(cc(cc1)C(=O)NC=2N(N=C(c3ccncc3)C2)C)C
0.294776	Fc1c(cc(cc1)C(=O)NC=2N(N=C(c3ccncc3)C2)C)C
0.294776	Fc1c(cc(cc1)C(=O)NC=2N(N=C(c3ccncc3)C2)C)C
0.294776	Fc1c(cc(cc1)C(=O)NC=2N(N=C(c3ccncc3)C2)C)C
0.294776	Fc1c(cc(cc1)C(=O)NC=2N(N=C(c3ccncc3)C2)C)C
0.294776	Fc1c(cc(cc1)C(=O)NC=2N(N=C(c3ccncc3)C2)C)C
0.294776	Fc1c(cc(cc1)C(=O)NC=2N(N=C(c3ccncc3)C2)C)C
0.294521	FC(F)(F)c1c(NC(=O)C(=O)NCc2c(cccc2)CN3CCOCC3)ccc(NC(=O)c4ccccc4)c1
0.294521	FC(F)(F)c1c(NC(=O)C(=O)NCc2c(cccc2)CN3CCOCC3)ccc(NC(=O)c4ccccc4)c1
0.294521	FC(F)(F)c1c(NC(=O)C(=O)NCc2c(cccc2)CN3CCOCC3)ccc(NC(=O)c4ccccc4)c1
0.294521	FC(F)(F)c1c(NC(=O)C(=O)NCc2c(cccc2)CN3CCOCC3)ccc(NC(=O)c4ccccc4)c1
0.29434	O=C(Nc1nccc(N2CCN(CC2)C)c1)c3cc(c(O)cc3)CC
0.29434	O=C(Nc1nccc(N2CCN(CC2)C)c1)c3cc(c(O)cc3)CC
0.29434	O=C(Nc1nccc(N2CCN(CC2)C)c1)c3cc(c(O)cc3)CC
0.29434	O=C(Nc1nccc(N2CCN(CC2)C)c1)c3cc(c(O)cc3)CC
0.29434	O=C(Nc1nccc(N2CCN(CC2)C)c1)c3cc(c(O)cc3)CC
0.29434	O=C(Nc1nccc(N2CCN(CC2)C)c1)c3cc(c(O)cc3)CC
0.29434	O=C(Nc1nccc(N2CCN(CC2)C)c1)c3cc(c(O)cc3)CC
0.29434	O=C(Nc1nccc(N2CCN(CC2)C)c1)c3cc(c(O)cc3)CC
0.29434	O=C(Nc1nccc(N2CCN(CC2)C)c1)c3cc(c(O)cc3)CC
0.29434	O=C(Nc1nccc(N2CCN(CC2)C)c1)c3cc(c(O)cc3)CC
0.29368	Brc1ccc(cc1)C2=NOC(C(=O)Nc3c(cc(cc3)CN(C)C)C)=C2
0.29368	Brc1ccc(cc1)C2=NOC(C(=O)Nc3c(cc(cc3)CN(C)C)C)=C2
0.29368	Brc1ccc(cc1)C2=NOC(C(=O)Nc3c(cc(cc3)CN(C)C)C)=C2
0.29368	Brc1ccc(cc1)C2=NOC(C(=O)Nc3c(cc(cc3)CN(C)C)C)=C2
0.29368	Brc1ccc(cc1)C2=NOC(C(=O)Nc3c(cc(cc3)CN(C)C)C)=C2
0.29368	Brc1ccc(cc1)C2=NOC(C(=O)Nc3c(cc(cc3)CN(C)C)C)=C2
0.29368	Brc1ccc(cc1)C2=NOC(C(=O)Nc3c(cc(cc3)CN(C)C)C)=C2
0.29368	Brc1ccc(cc1)C2=NOC(C(=O)Nc3c(cc(cc3)CN(C)C)C)=C2
0.29368	Brc1ccc(cc1)C2=NOC(C(=O)Nc3c(cc(cc3)CN(C)C)C)=C2
0.29368	Brc1ccc(cc1)C2=NOC(C(=O)Nc3c(cc(cc3)CN(C)C)C)=C2
0.293478	O=C(Nc1c(cc(OCc2cc(ccc2)C)cc1)C)c3cc(ncc3)C4CC4
0.293478	O=C(Nc1c(cc(OCc2cc(ccc2)C)cc1)C)c3cc(ncc3)C4CC4
0.293478	O=C(Nc1c(cc(OCc2cc(ccc2)C)cc1)C)c3cc(ncc3)C4CC4
0.293478	O=C(Nc1c(cc(OCc2cc(ccc2)C)cc1)C)c3cc(ncc3)C4CC4
0.293478	O=C(Nc1c(cc(OCc2cc(ccc2)C)cc1)C)c3cc(ncc3)C4CC4
0.293478	O=C(Nc1c(cc(OCc2cc(ccc2)C)cc1)C)c3cc(ncc3)C4CC4
0.293478	O=C(Nc1c(cc(OCc2cc(ccc2)C)cc1)C)c3cc(ncc3)C4CC4
0.293478	O=C(Nc1c(cc(OCc2cc(ccc2)C)cc1)C)c3cc(ncc3)C4CC4
0.293478	O=C(Nc1c(cc(OCc2cc(ccc2)C)cc1)C)c3cc(ncc3)C4CC4
0.293478	O=C(Nc1c(cc(OCc2cc(ccc2)C)cc1)C)c3cc(ncc3)C4CC4
0.293388	O=C(Nc1cc(OCC(C)C)ccc1)c2cc(ccc2)CN3CCCC3
0.293388	O=C(Nc1cc(OCC(C)C)ccc1)c2cc(ccc2)CN3CCCC3
0.293286	Fc1c(NC(=O)N2CCCCC2)ccc(c1)C(=O)Nc3nccc(N4CCN(CC4)C)c3
0.293286	Fc1c(NC(=O)N2CCCCC2)ccc(c1)C(=O)Nc3nccc(N4CCN(CC4)C)c3
0.293286	Fc1c(NC(=O)N2CCCCC2)ccc(c1)C(=O)Nc3nccc(N4CCN(CC4)C)c3
0.293286	Fc1c(NC(=O)N2CCCCC2)ccc(c1)C(=O)Nc3nccc(N4CCN(CC4)C)c3
0.29321	S1C(=NC(C(=O)OCC)=C1)c2cc(ccc2)CNC(=O)c3cc(NC(=O)c4cc5OCCOc5cc4)c(cc3)C
0.29321	S1C(=NC(C(=O)OCC)=C1)c2cc(ccc2)CNC(=O)c3cc(NC(=O)c4cc5OCCOc5cc4)c(cc3)C
0.29321	S1C(=NC(C(=O)OCC)=C1)c2cc(ccc2)CNC(=O)c3cc(NC(=O)c4cc5OCCOc5cc4)c(cc3)C
0.29321	S1C(=NC(C(=O)OCC)=C1)c2cc(ccc2)CNC(=O)c3cc(NC(=O)c4cc5OCCOc5cc4)c(cc3)C
0.29321	S1C(=NC(C(=O)OCC)=C1)c2cc(ccc2)CNC(=O)c3cc(NC(=O)c4cc5OCCOc5cc4)c(cc3)C
0.29304	S1C(=NC(c2ccc(NC(=O)C)cc2)=C1)NC(=O)c3c(c4cncnc4)cccc3
0.29304	S1C(=NC(c2ccc(NC(=O)C)cc2)=C1)NC(=O)c3c(c4cncnc4)cccc3
0.29304	S1C(=NC(c2ccc(NC(=O)C)cc2)=C1)NC(=O)c3c(c4cncnc4)cccc3
0.29304	S1C(=NC(c2ccc(NC(=O)C)cc2)=C1)NC(=O)c3c(c4cncnc4)cccc3
0.29304	S1C(=NC(c2ccc(NC(=O)C)cc2)=C1)NC(=O)c3c(c4cncnc4)cccc3
0.29304	S1C(=NC(c2ccc(NC(=O)C)cc2)=C1)NC(=O)c3c(c4cncnc4)cccc3
0.29304	S1C(=NC(c2ccc(NC(=O)C)cc2)=C1)NC(=O)c3c(c4cncnc4)cccc3
0.29304	S1C(=NC(c2ccc(NC(=O)C)cc2)=C1)NC(=O)c3c(c4cncnc4)cccc3
0.29304	S1C(=NC(c2ccc(NC(=O)C)cc2)=C1)NC(=O)c3c(c4cncnc4)cccc3
0.29304	S1C(=NC(c2ccc(NC(=O)C)cc2)=C1)NC(=O)c3c(c4cncnc4)cccc3
0.29304	O=C(OC)c1ccc(cc1)C=2OC(=CC2)CNc3cc(NC(=O)N(C)C)c(cc3)C
0.29304	O=C(OC)c1ccc(cc1)C=2OC(=CC2)CNc3cc(NC(=O)N(C)C)c(cc3)C
0.29304	O=C(OC)c1ccc(cc1)C=2OC(=CC2)CNc3cc(NC(=O)N(C)C)c(cc3)C
0.29304	O=C(OC)c1ccc(cc1)C=2OC(=CC2)CNc3cc(NC(=O)N(C)C)c(cc3)C
0.29304	O=C(OC)c1ccc(cc1)C=2OC(=CC2)CNc3cc(NC(=O)N(C)C)c(cc3)C
0.29304	O=C(OC)c1ccc(cc1)C=2OC(=CC2)CNc3cc(NC(=O)N(C)C)c(cc3)C
0.29304	O=C(OC)c1ccc(cc1)C=2OC(=CC2)CNc3cc(NC(=O)N(C)C)c(cc3)C
0.29304	O=C(OC)c1ccc(cc1)C=2OC(=CC2)CNc3cc(NC(=O)N(C)C)c(cc3)C
0.29304	O=C(OC)c1ccc(cc1)C=2OC(=CC2)CNc3cc(NC(=O)N(C)C)c(cc3)C
0.29304	O=C(OC)c1ccc(cc1)C=2OC(=CC2)CNc3cc(NC(=O)N(C)C)c(cc3)C
0.292593	Fc1c(NC(=O)c2ccc(cc2)C3=NOC(O)=N3)cc(cc1)C=4OC=CC4
0.292419	Clc1nnc(Oc2ccc(NC(=O)c3cc(NC(=O)c4cc5OCCOc5cc4)c(cc3)C)cc2)cc1
0.292419	Clc1nnc(Oc2ccc(NC(=O)c3cc(NC(=O)c4cc5OCCOc5cc4)c(cc3)C)cc2)cc1
0.292419	Clc1nnc(Oc2ccc(NC(=O)c3cc(NC(=O)c4cc5OCCOc5cc4)c(cc3)C)cc2)cc1
0.292419	Clc1nnc(Oc2ccc(NC(=O)c3cc(NC(=O)c4cc5OCCOc5cc4)c(cc3)C)cc2)cc1
0.292419	Clc1nnc(Oc2ccc(NC(=O)c3cc(NC(=O)c4cc5OCCOc5cc4)c(cc3)C)cc2)cc1
0.292135	O=C(OC)COc1cc(c(NC(=O)c2nc(ncc2)C)cc1)C
0.292135	O=C(OC)COc1cc(c(NC(=O)c2nc(ncc2)C)cc1)C
0.292135	O=C(OC)COc1cc(c(NC(=O)c2nc(ncc2)C)cc1)C
0.292135	O=C(OC)COc1cc(c(NC(=O)c2nc(ncc2)C)cc1)C
0.292135	O=C(OC)COc1cc(c(NC(=O)c2nc(ncc2)C)cc1)C
0.292135	O=C(OC)COc1cc(c(NC(=O)c2nc(ncc2)C)cc1)C
0.292135	O=C(OC)COc1cc(c(NC(=O)c2nc(ncc2)C)cc1)C
0.292135	O=C(OC)COc1cc(c(NC(=O)c2nc(ncc2)C)cc1)C
0.292135	O=C(OC)COc1cc(c(NC(=O)c2nc(ncc2)C)cc1)C
0.292135	O=C(OC)COc1cc(c(NC(=O)c2nc(ncc2)C)cc1)C
0.292	OC1CCN(Cc2ccc(cc2)C3=NNC(=N3)c4ncc(c5nccnc5)cc4)CC1
0.292	OC1CCN(Cc2ccc(cc2)C3=NNC(=N3)c4ncc(c5nccnc5)cc4)CC1
0.292	OC1CCN(Cc2ccc(cc2)C3=NNC(=N3)c4ncc(c5nccnc5)cc4)CC1
0.292	OC1CCN(Cc2ccc(cc2)C3=NNC(=N3)c4ncc(c5nccnc5)cc4)CC1
0.292	OC1CCN(Cc2ccc(cc2)C3=NNC(=N3)c4ncc(c5nccnc5)cc4)CC1
0.292	OC1CCN(Cc2ccc(cc2)C3=NNC(=N3)c4ncc(c5nccnc5)cc4)CC1
0.292	OC1CCN(Cc2ccc(cc2)C3=NNC(=N3)c4ncc(c5nccnc5)cc4)CC1
0.291971	FC(F)(F)c1c(ccc(c2cc(ccc2)C(=O)Nc3cc(O)c(cc3)C(=O)O)c1)C
0.291971	FC(F)(F)c1c(ccc(c2cc(ccc2)C(=O)Nc3cc(O)c(cc3)C(=O)O)c1)C
0.291971	FC(F)(F)c1c(ccc(c2cc(ccc2)C(=O)Nc3cc(O)c(cc3)C(=O)O)c1)C
0.291946	S(=O)(=O)(N)c1c(OC)c(F)cc(c1)CC(=O)Nc2cc(NC(=O)c3ccncc3)c(cc2)C
0.291946	S(=O)(=O)(N)c1c(OC)c(F)cc(c1)CC(=O)Nc2cc(NC(=O)c3ccncc3)c(cc2)C
0.291946	S(=O)(=O)(N)c1c(OC)c(F)cc(c1)CC(=O)Nc2cc(NC(=O)c3ccncc3)c(cc2)C
0.291946	S(=O)(=O)(N)c1c(OC)c(F)cc(c1)CC(=O)Nc2cc(NC(=O)c3ccncc3)c(cc2)C
0.291946	S(=O)(=O)(N)c1c(OC)c(F)cc(c1)CC(=O)Nc2cc(NC(=O)c3ccncc3)c(cc2)C
0.291946	S(=O)(=O)(N)c1c(OC)c(F)cc(c1)CC(=O)Nc2cc(NC(=O)c3ccncc3)c(cc2)C
0.291946	S(=O)(=O)(N)c1c(OC)c(F)cc(c1)CC(=O)Nc2cc(NC(=O)c3ccncc3)c(cc2)C
0.291829	O=C(Nc1c(ccc(c1)C(=O)NC(Cc2ccccc2)Cc3ccccc3)C)NC(C)(C)C
0.291829	O=C(Nc1c(ccc(c1)C(=O)NC(Cc2ccccc2)Cc3ccccc3)C)NC(C)(C)C
0.291829	O=C(Nc1c(ccc(c1)C(=O)NC(Cc2ccccc2)Cc3ccccc3)C)NC(C)(C)C
0.291829	O=C(Nc1c(ccc(c1)C(=O)NC(Cc2ccccc2)Cc3ccccc3)C)NC(C)(C)C
0.291829	O=C(Nc1c(ccc(c1)C(=O)NC(Cc2ccccc2)Cc3ccccc3)C)NC(C)(C)C
0.291829	Fc1c(c2ccncc2)ccc(c1)C(=O)Nc3cc(OCCC)ccc3
0.291525	O=C(Nc1c(N2CCN(CC2)CCc3ccncc3)cccc1)c4cc(c(OCc5cnccc5)c(c4)C)C
0.291525	O=C(Nc1c(N2CCN(CC2)CCc3ccncc3)cccc1)c4cc(c(OCc5cnccc5)c(c4)C)C
0.291525	O=C(Nc1c(N2CCN(CC2)CCc3ccncc3)cccc1)c4cc(c(OCc5cnccc5)c(c4)C)C
0.291525	O=C(Nc1c(N2CCN(CC2)CCc3ccncc3)cccc1)c4cc(c(OCc5cnccc5)c(c4)C)C
0.291525	O=C(Nc1c(N2CCN(CC2)CCc3ccncc3)cccc1)c4cc(c(OCc5cnccc5)c(c4)C)C
0.291525	O=C(Nc1c(N2CCN(CC2)CCc3ccncc3)cccc1)c4cc(c(OCc5cnccc5)c(c4)C)C
0.291525	O=C(Nc1c(N2CCN(CC2)CCc3ccncc3)cccc1)c4cc(c(OCc5cnccc5)c(c4)C)C
0.291525	O=C(Nc1c(N2CCN(CC2)CCc3ccncc3)cccc1)c4cc(c(OCc5cnccc5)c(c4)C)C
0.291525	O=C(Nc1c(N2CCN(CC2)CCc3ccncc3)cccc1)c4cc(c(OCc5cnccc5)c(c4)C)C
0.291525	O=C(Nc1c(N2CCN(CC2)CCc3ccncc3)cccc1)c4cc(c(OCc5cnccc5)c(c4)C)C
0.291513	O=C(Nc1ccc(c2nc(ccn2)C)cc1)c3c(OC4CCCC4)cccc3
0.290909	Brc1cc(NC(=O)c2cc(S(=O)(=O)N)c(cc2)C)c(c3ccccc3)cc1
0.289963	S1CCN(Cc2cc(NC(=O)C(c3cc(F)ccc3)C)c(cc2)C)CC1
0.289963	S1CCN(Cc2cc(NC(=O)C(c3cc(F)ccc3)C)c(cc2)C)CC1
0.289963	S1CCN(Cc2cc(NC(=O)C(c3cc(F)ccc3)C)c(cc2)C)CC1
0.289963	S1CCN(Cc2cc(NC(=O)C(c3cc(F)ccc3)C)c(cc2)C)CC1
0.289963	S1CCN(Cc2cc(NC(=O)C(c3cc(F)ccc3)C)c(cc2)C)CC1
0.289963	S1CCN(Cc2cc(NC(=O)C(c3cc(F)ccc3)C)c(cc2)C)CC1
0.289963	S1CCN(Cc2cc(NC(=O)C(c3cc(F)ccc3)C)c(cc2)C)CC1
0.289963	S1CCN(Cc2cc(NC(=O)C(c3cc(F)ccc3)C)c(cc2)C)CC1
0.289963	S1CCN(Cc2cc(NC(=O)C(c3cc(F)ccc3)C)c(cc2)C)CC1
0.289963	S1CCN(Cc2cc(NC(=O)C(c3cc(F)ccc3)C)c(cc2)C)CC1
0.289753	FC(F)(F)c1c(N2CCC(OC)CC2)ccc(NC(=O)c3cc(c4ccncc4)ccc3)c1
0.289753	FC(F)(F)c1c(N2CCC(OC)CC2)ccc(NC(=O)c3cc(c4ccncc4)ccc3)c1
0.289753	FC(F)(F)c1c(N2CCC(OC)CC2)ccc(NC(=O)c3cc(c4ccncc4)ccc3)c1
0.289753	FC(F)(F)c1c(N2CCC(OC)CC2)ccc(NC(=O)c3cc(c4ccncc4)ccc3)c1
0.289753	FC(F)(F)c1c(N2CCC(OC)CC2)ccc(NC(=O)c3cc(c4ccncc4)ccc3)c1
0.289753	FC(F)(F)c1c(N2CCC(OC)CC2)ccc(NC(=O)c3cc(c4ccncc4)ccc3)c1
0.289753	FC(F)(F)c1c(N2CCC(OC)CC2)ccc(NC(=O)c3cc(c4ccncc4)ccc3)c1
0.289753	FC(F)(F)c1c(N2CCC(OC)CC2)ccc(NC(=O)c3cc(c4ccncc4)ccc3)c1
0.289753	FC(F)(F)c1c(N2CCC(OC)CC2)ccc(NC(=O)c3cc(c4ccncc4)ccc3)c1
0.289753	FC(F)(F)c1c(N2CCC(OC)CC2)ccc(NC(=O)c3cc(c4ccncc4)ccc3)c1
0.289575	O=C(NC1=NN(C=C1)Cc2cnccc2)c3cc(c4ccncc4)ccc3
0.289575	O=C(NC1=NN(C=C1)Cc2cnccc2)c3cc(c4ccncc4)ccc3
0.289575	O=C(NC1=NN(C=C1)Cc2cnccc2)c3cc(c4ccncc4)ccc3
0.289575	O=C(NC1=NN(C=C1)Cc2cnccc2)c3cc(c4ccncc4)ccc3
0.289575	O=C(NC1=NN(C=C1)Cc2cnccc2)c3cc(c4ccncc4)ccc3
0.289575	O=C(NC1=NN(C=C1)Cc2cnccc2)c3cc(c4ccncc4)ccc3
0.289575	O=C(NC1=NN(C=C1)Cc2cnccc2)c3cc(c4ccncc4)ccc3
0.289575	O=C(NC1=NN(C=C1)Cc2cnccc2)c3cc(c4ccncc4)ccc3
0.289575	O=C(NC1=NN(C=C1)Cc2cnccc2)c3cc(c4ccncc4)ccc3
0.289575	O=C(NC1=NN(C=C1)Cc2cnccc2)c3cc(c4ccncc4)ccc3
0.289377	Fc1c(c2ccncc2)ccc(c1)C(=O)Nc3c(cc(OCCN(C)C)cc3)C
0.289286	Fc1c(OCc2ncccc2)ccc(NC(=O)c3cc(C#C)c(cc3)C)c1
0.289063	Brc1ccc(cc1)C2=NOC(C(=O)Nc3ccc(c4nc(ccn4)C)cc3)=C2
0.289063	Brc1ccc(cc1)C2=NOC(C(=O)Nc3ccc(c4nc(ccn4)C)cc3)=C2
0.289063	Brc1ccc(cc1)C2=NOC(C(=O)Nc3ccc(c4nc(ccn4)C)cc3)=C2
0.289063	Brc1ccc(cc1)C2=NOC(C(=O)Nc3ccc(c4nc(ccn4)C)cc3)=C2
0.289063	Brc1ccc(cc1)C2=NOC(C(=O)Nc3ccc(c4nc(ccn4)C)cc3)=C2
0.289063	Brc1ccc(cc1)C2=NOC(C(=O)Nc3ccc(c4nc(ccn4)C)cc3)=C2
0.289063	Brc1ccc(cc1)C2=NOC(C(=O)Nc3ccc(c4nc(ccn4)C)cc3)=C2
0.289063	Brc1ccc(cc1)C2=NOC(C(=O)Nc3ccc(c4nc(ccn4)C)cc3)=C2
0.289063	Brc1ccc(cc1)C2=NOC(C(=O)Nc3ccc(c4nc(ccn4)C)cc3)=C2
0.289063	Brc1ccc(cc1)C2=NOC(C(=O)Nc3ccc(c4nc(ccn4)C)cc3)=C2
0.288591	Clc1c2c(c(NC(=O)c3cc(Nc4nc(ccn4)C)ccc3)cnc2)ccc1
0.288591	Clc1c2c(c(NC(=O)c3cc(Nc4nc(ccn4)C)ccc3)cnc2)ccc1
0.288538	S1C(=NC(=C1)COc2ccc(cc2)C(=O)Nc3ccc(cc3)CN4CCOCC4)C
0.288538	S1C(=NC(=C1)COc2ccc(cc2)C(=O)Nc3ccc(cc3)CN4CCOCC4)C
0.288538	S1C(=NC(=C1)COc2ccc(cc2)C(=O)Nc3ccc(cc3)CN4CCOCC4)C
0.288538	S1C(=NC(=C1)COc2ccc(cc2)C(=O)Nc3ccc(cc3)CN4CCOCC4)C
0.288538	S1C(=NC(=C1)COc2ccc(cc2)C(=O)Nc3ccc(cc3)CN4CCOCC4)C
0.288538	S1C(=NC(=C1)COc2ccc(cc2)C(=O)Nc3ccc(cc3)CN4CCOCC4)C
0.288538	S1C(=NC(=C1)COc2ccc(cc2)C(=O)Nc3ccc(cc3)CN4CCOCC4)C
0.288194	Clc1c(OCc2cc(F)ccc2)ccc(c1)C(=O)Nc3c(ccc(N4CCCC4)c3)C
0.288194	Clc1c(OCc2cc(F)ccc2)ccc(c1)C(=O)Nc3c(ccc(N4CCCC4)c3)C
0.288194	Clc1c(OCc2cc(F)ccc2)ccc(c1)C(=O)Nc3c(ccc(N4CCCC4)c3)C
0.288194	Clc1c(OCc2cc(F)ccc2)ccc(c1)C(=O)Nc3c(ccc(N4CCCC4)c3)C
0.288194	Clc1c(OCc2cc(F)ccc2)ccc(c1)C(=O)Nc3c(ccc(N4CCCC4)c3)C
0.288194	Clc1c(OCc2cc(F)ccc2)ccc(c1)C(=O)Nc3c(ccc(N4CCCC4)c3)C
0.288194	Clc1c(OCc2cc(F)ccc2)ccc(c1)C(=O)Nc3c(ccc(N4CCCC4)c3)C
0.288194	Clc1c(OCc2cc(F)ccc2)ccc(c1)C(=O)Nc3c(ccc(N4CCCC4)c3)C
0.288194	Clc1c(OCc2cc(F)ccc2)ccc(c1)C(=O)Nc3c(ccc(N4CCCC4)c3)C
0.288194	Clc1c(OCc2cc(F)ccc2)ccc(c1)C(=O)Nc3c(ccc(N4CCCC4)c3)C
0.288066	O=C(Nc1cc(c2nc(ncc2)C)ccc1)C(CN)C
0.288066	O=C(Nc1cc(c2nc(ncc2)C)ccc1)C(CN)C
0.288066	O=C(Nc1cc(c2nc(ncc2)C)ccc1)C(CN)C
0.288066	O=C(Nc1cc(c2nc(ncc2)C)ccc1)C(CN)C
0.288066	O=C(Nc1cc(c2nc(ncc2)C)ccc1)C(CN)C
0.288066	O=C(Nc1cc(c2nc(ncc2)C)ccc1)C(CN)C
0.288066	O=C(Nc1cc(c2nc(ncc2)C)ccc1)C(CN)C
0.288066	O=C(Nc1cc(c2nc(ncc2)C)ccc1)C(CN)C
0.288066	O=C(Nc1cc(c2nc(ncc2)C)ccc1)C(CN)C
0.288066	O=C(Nc1cc(c2nc(ncc2)C)ccc1)C(CN)C
0.288066	O=C(Nc1cc(c2nc(ncc2)C)ccc1)C(NC)C
0.288066	O=C(Nc1cc(c2nc(ncc2)C)ccc1)C(NC)C
0.288066	O=C(Nc1cc(c2nc(ncc2)C)ccc1)C(NC)C
0.288066	O=C(Nc1cc(c2nc(ncc2)C)ccc1)C(NC)C
0.288066	O=C(Nc1cc(c2nc(ncc2)C)ccc1)C(NC)C
0.288066	O=C(Nc1cc(c2nc(ncc2)C)ccc1)C(NC)C
0.288066	O=C(Nc1cc(c2nc(ncc2)C)ccc1)C(NC)C
0.288066	O=C(Nc1cc(c2nc(ncc2)C)ccc1)C(NC)C
0.288066	O=C(Nc1cc(c2nc(ncc2)C)ccc1)C(NC)C
0.288066	O=C(Nc1cc(c2nc(ncc2)C)ccc1)C(NC)C
0.287938	O=C(Nc1ccc(cc1)CNC(=O)c2cc(c3ccncc3)ccc2)c4c(O)cccc4
0.287938	O=C(Nc1ccc(cc1)CNC(=O)c2cc(c3ccncc3)ccc2)c4c(O)cccc4
0.287938	O=C(Nc1ccc(cc1)CNC(=O)c2cc(c3ccncc3)ccc2)c4c(O)cccc4
0.287938	O=C(Nc1ccc(cc1)CNC(=O)c2cc(c3ccncc3)ccc2)c4c(O)cccc4
0.287938	O=C(Nc1ccc(cc1)CNC(=O)c2cc(c3ccncc3)ccc2)c4c(O)cccc4
0.287879	Brc1c(O)cc(cc1)C(=O)Nc2ccc(cc2)C=3N=C(SC3)C(F)(F)F
0.287356	O=C(Nc1c(N2CCN(CC2)CCc3ccncc3)cccc1)c4ccc(N5CCCCCC5)cc4
0.287356	O=C(Nc1c(N2CCN(CC2)CCc3ccncc3)cccc1)c4ccc(N5CCCCCC5)cc4
0.287356	O=C(Nc1c(N2CCN(CC2)CCc3ccncc3)cccc1)c4ccc(N5CCCCCC5)cc4
0.287356	O=C(Nc1c(N2CCN(CC2)CCc3ccncc3)cccc1)c4ccc(N5CCCCCC5)cc4
0.287356	O=C(Nc1c(N2CCN(CC2)CCc3ccncc3)cccc1)c4ccc(N5CCCCCC5)cc4
0.287356	O=C(Nc1c(N2CCN(CC2)CCc3ccncc3)cccc1)c4ccc(N5CCCCCC5)cc4
0.287356	O=C(Nc1c(N2CCN(CC2)CCc3ccncc3)cccc1)c4ccc(N5CCCCCC5)cc4
0.287356	O=C(Nc1c(N2CCN(CC2)CCc3ccncc3)cccc1)c4ccc(N5CCCCCC5)cc4
0.287356	O=C(Nc1c(N2CCN(CC2)CCc3ccncc3)cccc1)c4ccc(N5CCCCCC5)cc4
0.287356	O=C(Nc1c(N2CCN(CC2)CCc3ccncc3)cccc1)c4ccc(N5CCCCCC5)cc4
0.287313	Clc1cc(NNC(=O)c2c(O)cc(NC(=O)c3cc(F)cc(F)c3)cc2)c(cc1)C
0.287313	Clc1cc(NNC(=O)c2c(O)cc(NC(=O)c3cc(F)cc(F)c3)cc2)c(cc1)C
0.287313	Clc1cc(NNC(=O)c2c(O)cc(NC(=O)c3cc(F)cc(F)c3)cc2)c(cc1)C
0.287313	Clc1cc(NNC(=O)c2c(O)cc(NC(=O)c3cc(F)cc(F)c3)cc2)c(cc1)C
0.287313	Clc1cc(NNC(=O)c2c(O)cc(NC(=O)c3cc(F)cc(F)c3)cc2)c(cc1)C
0.287313	Clc1cc(NNC(=O)c2c(O)cc(NC(=O)c3cc(F)cc(F)c3)cc2)c(cc1)C
0.287313	Clc1cc(NNC(=O)c2c(O)cc(NC(=O)c3cc(F)cc(F)c3)cc2)c(cc1)C
0.287313	Clc1cc(NNC(=O)c2c(O)cc(NC(=O)c3cc(F)cc(F)c3)cc2)c(cc1)C
0.287313	Clc1cc(NNC(=O)c2c(O)cc(NC(=O)c3cc(F)cc(F)c3)cc2)c(cc1)C
0.287313	Clc1cc(NNC(=O)c2c(O)cc(NC(=O)c3cc(F)cc(F)c3)cc2)c(cc1)C
0.28626	Fc1cc(ccc1)C(NC(=O)c2cc(Nc3nc(ccn3)C)ccc2)C
0.28626	Fc1cc(ccc1)C(NC(=O)c2cc(Nc3nc(ccn3)C)ccc2)C
0.28626	Fc1cc(ccc1)C(NC(=O)c2cc(Nc3nc(ccn3)C)ccc2)C
0.28626	Fc1cc(ccc1)C(NC(=O)c2cc(Nc3nc(ccn3)C)ccc2)C
0.28626	Fc1cc(ccc1)C(NC(=O)c2cc(Nc3nc(ccn3)C)ccc2)C
0.28626	Fc1cc(ccc1)C(NC(=O)c2cc(Nc3nc(ccn3)C)ccc2)C
0.28626	Fc1cc(ccc1)C(NC(=O)c2cc(Nc3nc(ccn3)C)ccc2)C
0.28626	Fc1cc(ccc1)C(NC(=O)c2cc(Nc3nc(ccn3)C)ccc2)C
0.28626	Fc1cc(ccc1)C(NC(=O)c2cc(Nc3nc(ccn3)C)ccc2)C
0.28626	Fc1cc(ccc1)C(NC(=O)c2cc(Nc3nc(ccn3)C)ccc2)C
0.286184	Fc1c(Oc2ncc(cc2)C(=O)Nc3nc(c4cc5OCCOc5cc4)ccc3)cccc1
0.286184	Fc1c(Oc2ncc(cc2)C(=O)Nc3nc(c4cc5OCCOc5cc4)ccc3)cccc1
0.286184	Fc1c(Oc2ncc(cc2)C(=O)Nc3nc(c4cc5OCCOc5cc4)ccc3)cccc1
0.286184	Fc1c(Oc2ncc(cc2)C(=O)Nc3nc(c4cc5OCCOc5cc4)ccc3)cccc1
0.286184	Fc1c(Oc2ncc(cc2)C(=O)Nc3nc(c4cc5OCCOc5cc4)ccc3)cccc1
0.285714	S(c1c(OC)cc(cc1)CN(C(=O)c2cc(Nc3nc(ccn3)C)ccc2)C)C
0.285714	S(c1c(OC)cc(cc1)CN(C(=O)c2cc(Nc3nc(ccn3)C)ccc2)C)C
0.285714	S(c1c(OC)cc(cc1)CN(C(=O)c2cc(Nc3nc(ccn3)C)ccc2)C)C
0.285714	S(c1c(OC)cc(cc1)CN(C(=O)c2cc(Nc3nc(ccn3)C)ccc2)C)C
0.285714	S(c1c(OC)cc(cc1)CN(C(=O)c2cc(Nc3nc(ccn3)C)ccc2)C)C
0.285714	S(c1c(OC)cc(cc1)CN(C(=O)c2cc(Nc3nc(ccn3)C)ccc2)C)C
0.285714	S(c1c(OC)cc(cc1)CN(C(=O)c2cc(Nc3nc(ccn3)C)ccc2)C)C
0.285714	S(c1c(OC)cc(cc1)CN(C(=O)c2cc(Nc3nc(ccn3)C)ccc2)C)C
0.285714	S(c1c(OC)cc(cc1)CN(C(=O)c2cc(Nc3nc(ccn3)C)ccc2)C)C
0.285714	S(c1c(OC)cc(cc1)CN(C(=O)c2cc(Nc3nc(ccn3)C)ccc2)C)C
0.285714	O=C(Nc1cc(N2C=NC=C2)ccc1)c3cc(C#N)c(cc3)C
0.285714	O=C(Nc1cc(N2C=NC=C2)ccc1)c3cc(C#N)c(cc3)C
0.285714	O=C(Nc1cc(N2C=NC=C2)ccc1)c3cc(C#N)c(cc3)C
0.285714	O=C(Nc1cc(N2C=NC=C2)ccc1)c3cc(C#N)c(cc3)C
0.285714	O=C(Nc1cc(N2C=NC=C2)ccc1)c3cc(C#N)c(cc3)C
0.285714	O=C(Nc1cc(N2C=NC=C2)ccc1)c3cc(C#N)c(cc3)C
0.285714	O=C(Nc1cc(N2C=NC=C2)ccc1)c3cc(C#N)c(cc3)C
0.285714	O=C(Nc1cc(N2C=NC=C2)ccc1)c3cc(C#N)c(cc3)C
0.285714	O=C(Nc1cc(N2C=NC=C2)ccc1)c3cc(C#N)c(cc3)C
0.285714	O=C(Nc1cc(N2C=NC=C2)ccc1)c3cc(C#N)c(cc3)C
0.285714	Brc1ccc(OCC=2OC(C(=O)Nc3ccc(c4nc(ccn4)C)cc3)=CC2)cc1
0.285714	Brc1ccc(OCC=2OC(C(=O)Nc3ccc(c4nc(ccn4)C)cc3)=CC2)cc1
0.285714	Brc1ccc(OCC=2OC(C(=O)Nc3ccc(c4nc(ccn4)C)cc3)=CC2)cc1
0.285714	Brc1ccc(OCC=2OC(C(=O)Nc3ccc(c4nc(ccn4)C)cc3)=CC2)cc1
0.285714	Brc1ccc(OCC=2OC(C(=O)Nc3ccc(c4nc(ccn4)C)cc3)=CC2)cc1
0.285714	Brc1ccc(OCC=2OC(C(=O)Nc3ccc(c4nc(ccn4)C)cc3)=CC2)cc1
0.285714	Brc1ccc(OCC=2OC(C(=O)Nc3ccc(c4nc(ccn4)C)cc3)=CC2)cc1
0.285714	Brc1ccc(OCC=2OC(C(=O)Nc3ccc(c4nc(ccn4)C)cc3)=CC2)cc1
0.285714	Brc1ccc(OCC=2OC(C(=O)Nc3ccc(c4nc(ccn4)C)cc3)=CC2)cc1
0.285714	Brc1ccc(OCC=2OC(C(=O)Nc3ccc(c4nc(ccn4)C)cc3)=CC2)cc1
0.285714	O=C(Nc1nccc(N2CCN(CC2)C)c1)c3ccc(N4CCCCCC4)cc3
0.285714	O=C(Nc1nccc(N2CCN(CC2)C)c1)c3ccc(N4CCCCCC4)cc3
0.285714	O=C(Nc1nccc(N2CCN(CC2)C)c1)c3ccc(N4CCCCCC4)cc3
0.285714	Fc1c(cccc1)C(=O)Nc2c(ccc(c2)C(=O)OCC=3ON=C(N3)c4ccc(cc4)C(C)C)C
0.285223	Clc1ncc(cc1F)C(=O)Nc2c(ccc(NC3CCN(S(=O)(=O)C)CC3)c2)C
0.285223	Clc1ncc(cc1F)C(=O)Nc2c(ccc(NC3CCN(S(=O)(=O)C)CC3)c2)C
0.285223	Clc1ncc(cc1F)C(=O)Nc2c(ccc(NC3CCN(S(=O)(=O)C)CC3)c2)C
0.285223	Clc1ncc(cc1F)C(=O)Nc2c(ccc(NC3CCN(S(=O)(=O)C)CC3)c2)C
0.285223	Clc1ncc(cc1F)C(=O)Nc2c(ccc(NC3CCN(S(=O)(=O)C)CC3)c2)C
0.285223	Clc1ncc(cc1F)C(=O)Nc2c(ccc(NC3CCN(S(=O)(=O)C)CC3)c2)C
0.285223	Clc1ncc(cc1F)C(=O)Nc2c(ccc(NC3CCN(S(=O)(=O)C)CC3)c2)C
0.285223	Clc1ncc(cc1F)C(=O)Nc2c(ccc(NC3CCN(S(=O)(=O)C)CC3)c2)C
0.285223	Clc1ncc(cc1F)C(=O)Nc2c(ccc(NC3CCN(S(=O)(=O)C)CC3)c2)C
0.285223	Clc1ncc(cc1F)C(=O)Nc2c(ccc(NC3CCN(S(=O)(=O)C)CC3)c2)C
0.285199	S1(=O)(=O)N(c2ccc(cc2)C(=O)Nc3ccc(c4nc(ccn4)C)cc3)CCCN1
0.285171	O=C(Nc1ccc(c2nc(ccn2)C)cc1)c3cc4N=NNc4cc3
0.285171	Fc1ncc(F)c(c1)C(=O)Nc2ccc(c3nc(ccn3)C)cc2
0.284698	Clc1c(F)ccc(c1)C=2SC=C(N2)C(=O)Nc3ccc(c4nc(ccn4)C)cc3
0.284698	Clc1c(F)ccc(c1)C=2SC=C(N2)C(=O)Nc3ccc(c4nc(ccn4)C)cc3
0.284698	Clc1c(F)ccc(c1)C=2SC=C(N2)C(=O)Nc3ccc(c4nc(ccn4)C)cc3
0.284698	Clc1c(F)ccc(c1)C=2SC=C(N2)C(=O)Nc3ccc(c4nc(ccn4)C)cc3
0.284698	Clc1c(F)ccc(c1)C=2SC=C(N2)C(=O)Nc3ccc(c4nc(ccn4)C)cc3
0.284698	Clc1c(F)ccc(c1)C=2SC=C(N2)C(=O)Nc3ccc(c4nc(ccn4)C)cc3
0.284698	Clc1c(F)ccc(c1)C=2SC=C(N2)C(=O)Nc3ccc(c4nc(ccn4)C)cc3
0.284698	Clc1c(F)ccc(c1)C=2SC=C(N2)C(=O)Nc3ccc(c4nc(ccn4)C)cc3
0.284698	Clc1c(F)ccc(c1)C=2SC=C(N2)C(=O)Nc3ccc(c4nc(ccn4)C)cc3
0.284698	Clc1c(F)ccc(c1)C=2SC=C(N2)C(=O)Nc3ccc(c4nc(ccn4)C)cc3
0.284672	O=C(Nc1c(ccc(c2cnc(OC)cc2)c1)C)NCCC(N)Cc3ccccc3
0.284672	O=C(Nc1c(ccc(c2cnc(OC)cc2)c1)C)NCCC(N)Cc3ccccc3
0.284672	O=C(Nc1c(ccc(c2cnc(OC)cc2)c1)C)NCCC(N)Cc3ccccc3
0.284672	O=C(Nc1c(ccc(c2cnc(OC)cc2)c1)C)NCCC(N)Cc3ccccc3
0.284672	O=C(Nc1c(ccc(c2cnc(OC)cc2)c1)C)NCCC(N)Cc3ccccc3
0.284672	O=C(Nc1c(ccc(c2cnc(OC)cc2)c1)C)NCCC(N)Cc3ccccc3
0.284672	O=C(Nc1c(ccc(c2cnc(OC)cc2)c1)C)NCCC(N)Cc3ccccc3
0.284672	O=C(Nc1c(ccc(c2cnc(OC)cc2)c1)C)NCCC(N)Cc3ccccc3
0.284672	O=C(Nc1c(ccc(c2cnc(OC)cc2)c1)C)NCCC(N)Cc3ccccc3
0.284672	O=C(Nc1c(ccc(c2cnc(OC)cc2)c1)C)NCCC(N)Cc3ccccc3
0.284247	Clc1c(ccc(NC(=O)OCC)c1)C(=O)Nc2c(cc(cc2)C=3ON=C(N3)C)C
0.284247	Clc1c(ccc(NC(=O)OCC)c1)C(=O)Nc2c(cc(cc2)C=3ON=C(N3)C)C
0.284247	Clc1c(ccc(NC(=O)OCC)c1)C(=O)Nc2c(cc(cc2)C=3ON=C(N3)C)C
0.284247	Clc1c(ccc(NC(=O)OCC)c1)C(=O)Nc2c(cc(cc2)C=3ON=C(N3)C)C
0.284247	Clc1c(ccc(NC(=O)OCC)c1)C(=O)Nc2c(cc(cc2)C=3ON=C(N3)C)C
0.284247	Clc1c(ccc(NC(=O)OCC)c1)C(=O)Nc2c(cc(cc2)C=3ON=C(N3)C)C
0.284247	Clc1c(ccc(NC(=O)OCC)c1)C(=O)Nc2c(cc(cc2)C=3ON=C(N3)C)C
0.284247	Clc1c(ccc(NC(=O)OCC)c1)C(=O)Nc2c(cc(cc2)C=3ON=C(N3)C)C
0.284247	Clc1c(ccc(NC(=O)OCC)c1)C(=O)Nc2c(cc(cc2)C=3ON=C(N3)C)C
0.284247	Clc1c(ccc(NC(=O)OCC)c1)C(=O)Nc2c(cc(cc2)C=3ON=C(N3)C)C
0.284133	O=C(Nc1c(cc(OCCN(C)C)cc1)C)c2ccc(cc2)CN3C(=O)CCC3=O
0.284133	O=C(Nc1c(cc(OCCN(C)C)cc1)C)c2ccc(cc2)CN3C(=O)CCC3=O
0.284133	O=C(Nc1c(cc(OCCN(C)C)cc1)C)c2ccc(cc2)CN3C(=O)CCC3=O
0.284133	O=C(Nc1c(cc(OCCN(C)C)cc1)C)c2ccc(cc2)CN3C(=O)CCC3=O
0.284133	O=C(Nc1c(cc(OCCN(C)C)cc1)C)c2ccc(cc2)CN3C(=O)CCC3=O
0.284133	O=C(Nc1c(cc(OCCN(C)C)cc1)C)c2ccc(cc2)CN3C(=O)CCC3=O
0.284133	O=C(Nc1c(cc(OCCN(C)C)cc1)C)c2ccc(cc2)CN3C(=O)CCC3=O
0.284133	O=C(Nc1c(cc(OCCN(C)C)cc1)C)c2ccc(cc2)CN3C(=O)CCC3=O
0.283401	O=C(Nc1cc(NC(=O)CN2CCCCCC2)ccc1)c3ccc(cc3)CN(CC=C)C
0.283401	O=C(Nc1cc(NC(=O)CN2CCCCCC2)ccc1)c3ccc(cc3)CN(CC=C)C
0.283401	O=C(Nc1cc(NC(=O)CN2CCCCCC2)ccc1)c3ccc(cc3)CN(CC=C)C
0.283401	O=C(Nc1cc(NC(=O)CN2CCCCCC2)ccc1)c3ccc(cc3)CN(CC=C)C
0.283401	O=C(Nc1cc(NC(=O)CN2CCCCCC2)ccc1)c3ccc(cc3)CN(CC=C)C
0.283401	O=C(Nc1cc(NC(=O)CN2CCCCCC2)ccc1)c3ccc(cc3)CN(CC=C)C
0.283401	O=C(Nc1cc(NC(=O)CN2CCCCCC2)ccc1)c3ccc(cc3)CN(CC=C)C
0.283401	O=C(Nc1cc(NC(=O)CN2CCCCCC2)ccc1)c3ccc(cc3)CN(CC=C)C
0.283401	O=C(Nc1cc(NC(=O)CN2CCCCCC2)ccc1)c3ccc(cc3)CN(CC=C)C
0.283401	O=C(Nc1cc(NC(=O)CN2CCCCCC2)ccc1)c3ccc(cc3)CN(CC=C)C
0.283333	O=C(Nc1c(cc(cc1)C=2ON=C(N2)C)C)c3cc(C#N)c(N4CCCC4)cc3
0.283333	O=C(Nc1c(cc(cc1)C=2ON=C(N2)C)C)c3cc(C#N)c(N4CCCC4)cc3
0.283333	O=C(Nc1c(cc(cc1)C=2ON=C(N2)C)C)c3cc(C#N)c(N4CCCC4)cc3
0.283333	O=C(Nc1c(cc(cc1)C=2ON=C(N2)C)C)c3cc(C#N)c(N4CCCC4)cc3
0.283333	O=C(Nc1c(cc(cc1)C=2ON=C(N2)C)C)c3cc(C#N)c(N4CCCC4)cc3
0.283333	O=C(Nc1c(cc(cc1)C=2ON=C(N2)C)C)c3cc(C#N)c(N4CCCC4)cc3
0.283333	O=C(Nc1c(cc(cc1)C=2ON=C(N2)C)C)c3cc(C#N)c(N4CCCC4)cc3
0.283333	O=C(Nc1c(cc(cc1)C=2ON=C(N2)C)C)c3cc(C#N)c(N4CCCC4)cc3
0.283333	O=C(Nc1c(cc(cc1)C=2ON=C(N2)C)C)c3cc(C#N)c(N4CCCC4)cc3
0.283333	O=C(Nc1c(cc(cc1)C=2ON=C(N2)C)C)c3cc(C#N)c(N4CCCC4)cc3
0.283276	FC(F)(F)c1c(ccnc1)C(=O)Nc2c(cc(cc2)C=3ON=C(N3)C)C
0.283276	FC(F)(F)c1c(ccnc1)C(=O)Nc2c(cc(cc2)C=3ON=C(N3)C)C
0.283276	FC(F)(F)c1c(ccnc1)C(=O)Nc2c(cc(cc2)C=3ON=C(N3)C)C
0.283276	FC(F)(F)c1c(ccnc1)C(=O)Nc2c(cc(cc2)C=3ON=C(N3)C)C
0.283276	FC(F)(F)c1c(ccnc1)C(=O)Nc2c(cc(cc2)C=3ON=C(N3)C)C
0.283276	FC(F)(F)c1c(ccnc1)C(=O)Nc2c(cc(cc2)C=3ON=C(N3)C)C
0.283276	FC(F)(F)c1c(ccnc1)C(=O)Nc2c(cc(cc2)C=3ON=C(N3)C)C
0.283276	FC(F)(F)c1c(ccnc1)C(=O)Nc2c(cc(cc2)C=3ON=C(N3)C)C
0.283276	FC(F)(F)c1c(ccnc1)C(=O)Nc2c(cc(cc2)C=3ON=C(N3)C)C
0.283276	FC(F)(F)c1c(ccnc1)C(=O)Nc2c(cc(cc2)C=3ON=C(N3)C)C
0.283088	Fc1cc(F)cc(c1)C(=O)Nc2cc(O)c(cc2)C(=O)NCc3cc(c4cc(ccc4)C)ccc3
0.282946	Brc1ccc(cc1)C2=NOC(C(=O)Nc3cc(c(F)cc3)C)=C2
0.282946	Brc1ccc(cc1)C2=NOC(C(=O)Nc3cc(c(F)cc3)C)=C2
0.282946	Brc1ccc(cc1)C2=NOC(C(=O)Nc3cc(c(F)cc3)C)=C2
0.282946	Brc1ccc(cc1)C2=NOC(C(=O)Nc3cc(c(F)cc3)C)=C2
0.282946	Brc1ccc(cc1)C2=NOC(C(=O)Nc3cc(c(F)cc3)C)=C2
0.282946	Brc1ccc(cc1)C2=NOC(C(=O)Nc3cc(c(F)cc3)C)=C2
0.282946	Brc1ccc(cc1)C2=NOC(C(=O)Nc3cc(c(F)cc3)C)=C2
0.282946	Brc1ccc(cc1)C2=NOC(C(=O)Nc3cc(c(F)cc3)C)=C2
0.282946	Brc1ccc(cc1)C2=NOC(C(=O)Nc3cc(c(F)cc3)C)=C2
0.282946	Brc1ccc(cc1)C2=NOC(C(=O)Nc3cc(c(F)cc3)C)=C2
0.282946	O=C(Nc1cc(c(O)cc1)c2ccccc2)c3c(ccc(NC(=O)C)c3)C
0.282946	O=C(Nc1cc(c(O)cc1)c2ccccc2)c3c(ccc(NC(=O)C)c3)C
0.282946	O=C(Nc1cc(c(O)cc1)c2ccccc2)c3c(ccc(NC(=O)C)c3)C
0.282946	O=C(Nc1cc(c(O)cc1)c2ccccc2)c3c(ccc(NC(=O)C)c3)C
0.282946	O=C(Nc1cc(c(O)cc1)c2ccccc2)c3c(ccc(NC(=O)C)c3)C
0.282946	O=C(Nc1cc(c(O)cc1)c2ccccc2)c3c(ccc(NC(=O)C)c3)C
0.282946	O=C(Nc1cc(c(O)cc1)c2ccccc2)c3c(ccc(NC(=O)C)c3)C
0.282946	O=C(Nc1cc(c(O)cc1)c2ccccc2)c3c(ccc(NC(=O)C)c3)C
0.282946	O=C(Nc1cc(c(O)cc1)c2ccccc2)c3c(ccc(NC(=O)C)c3)C
0.282946	O=C(Nc1cc(c(O)cc1)c2ccccc2)c3c(ccc(NC(=O)C)c3)C
0.282675	O=C(OCc1ccccc1)NCC2=NN=C3N2CC(C(=O)Nc4cc(NC(=O)c5ccncc5)c(cc4)C)C3
0.282675	O=C(OCc1ccccc1)NCC2=NN=C3N2CC(C(=O)Nc4cc(NC(=O)c5ccncc5)c(cc4)C)C3
0.282675	O=C(OCc1ccccc1)NCC2=NN=C3N2CC(C(=O)Nc4cc(NC(=O)c5ccncc5)c(cc4)C)C3
0.282675	O=C(OCc1ccccc1)NCC2=NN=C3N2CC(C(=O)Nc4cc(NC(=O)c5ccncc5)c(cc4)C)C3
0.282675	O=C(OCc1ccccc1)NCC2=NN=C3N2CC(C(=O)Nc4cc(NC(=O)c5ccncc5)c(cc4)C)C3
0.282675	O=C(OCc1ccccc1)NCC2=NN=C3N2CC(C(=O)Nc4cc(NC(=O)c5ccncc5)c(cc4)C)C3
0.282675	O=C(OCc1ccccc1)NCC2=NN=C3N2CC(C(=O)Nc4cc(NC(=O)c5ccncc5)c(cc4)C)C3
0.282675	O=C(OCc1ccccc1)NCC2=NN=C3N2CC(C(=O)Nc4cc(NC(=O)c5ccncc5)c(cc4)C)C3
0.282675	O=C(OCc1ccccc1)NCC2=NN=C3N2CC(C(=O)Nc4cc(NC(=O)c5ccncc5)c(cc4)C)C3
0.282675	O=C(OCc1ccccc1)NCC2=NN=C3N2CC(C(=O)Nc4cc(NC(=O)c5ccncc5)c(cc4)C)C3
0.282609	Clc1c(OC(C)C)ccc(NC(=O)c2cc(c(OCc3cnccc3)c(c2)C)C)c1
0.282609	Clc1c(OC(C)C)ccc(NC(=O)c2cc(c(OCc3cnccc3)c(c2)C)C)c1
0.282609	Clc1c(OC(C)C)ccc(NC(=O)c2cc(c(OCc3cnccc3)c(c2)C)C)c1
0.282609	Clc1c(OC(C)C)ccc(NC(=O)c2cc(c(OCc3cnccc3)c(c2)C)C)c1
0.282609	Clc1c(OC(C)C)ccc(NC(=O)c2cc(c(OCc3cnccc3)c(c2)C)C)c1
0.282609	Clc1c(OC(C)C)ccc(NC(=O)c2cc(c(OCc3cnccc3)c(c2)C)C)c1
0.282609	Clc1c(OC(C)C)ccc(NC(=O)c2cc(c(OCc3cnccc3)c(c2)C)C)c1
0.282609	Clc1c(OC(C)C)ccc(NC(=O)c2cc(c(OCc3cnccc3)c(c2)C)C)c1
0.282609	Clc1c(OC(C)C)ccc(NC(=O)c2cc(c(OCc3cnccc3)c(c2)C)C)c1
0.282609	Clc1c(OC(C)C)ccc(NC(=O)c2cc(c(OCc3cnccc3)c(c2)C)C)c1
0.282143	Clc1c(SC2CC2)ccc(NC(=O)c3cc(c(OCc4cnccc4)c(c3)C)C)c1
0.282143	Clc1c(SC2CC2)ccc(NC(=O)c3cc(c(OCc4cnccc4)c(c3)C)C)c1
0.282143	Clc1c(SC2CC2)ccc(NC(=O)c3cc(c(OCc4cnccc4)c(c3)C)C)c1
0.282143	Clc1c(SC2CC2)ccc(NC(=O)c3cc(c(OCc4cnccc4)c(c3)C)C)c1
0.282143	Clc1c(SC2CC2)ccc(NC(=O)c3cc(c(OCc4cnccc4)c(c3)C)C)c1
0.282143	Clc1c(SC2CC2)ccc(NC(=O)c3cc(c(OCc4cnccc4)c(c3)C)C)c1
0.282143	Clc1c(SC2CC2)ccc(NC(=O)c3cc(c(OCc4cnccc4)c(c3)C)C)c1
0.282143	Clc1c(SC2CC2)ccc(NC(=O)c3cc(c(OCc4cnccc4)c(c3)C)C)c1
0.282143	Clc1c(SC2CC2)ccc(NC(=O)c3cc(c(OCc4cnccc4)c(c3)C)C)c1
0.282143	Clc1c(SC2CC2)ccc(NC(=O)c3cc(c(OCc4cnccc4)c(c3)C)C)c1
0.281955	O=C(Nc1ccc(c2nc(ccn2)C)cc1)c3cc4N=C(Nc4cc3)C
0.281853	O=C(NCc1cc(c2cc(ccc2)C)ccc1)c3c(ccc(NC(=O)C)c3)C
0.281853	O=C(NCc1cc(c2cc(ccc2)C)ccc1)c3c(ccc(NC(=O)C)c3)C
0.281853	O=C(NCc1cc(c2cc(ccc2)C)ccc1)c3c(ccc(NC(=O)C)c3)C
0.281853	O=C(NCc1cc(c2cc(ccc2)C)ccc1)c3c(ccc(NC(=O)C)c3)C
0.281853	O=C(NCc1cc(c2cc(ccc2)C)ccc1)c3c(ccc(NC(=O)C)c3)C
0.281853	O=C(NCc1cc(c2cc(ccc2)C)ccc1)c3c(ccc(NC(=O)C)c3)C
0.281853	O=C(NCc1cc(c2cc(ccc2)C)ccc1)c3c(ccc(NC(=O)C)c3)C
0.281853	O=C(NCc1cc(c2cc(ccc2)C)ccc1)c3c(ccc(NC(=O)C)c3)C
0.281853	O=C(NCc1cc(c2cc(ccc2)C)ccc1)c3c(ccc(NC(=O)C)c3)C
0.281853	O=C(NCc1cc(c2cc(ccc2)C)ccc1)c3c(ccc(NC(=O)C)c3)C
0.281746	Clc1c(F)ccc(NC(=O)c2ccc(cc2)CN3C(=O)CCC3=O)c1
0.281746	Clc1c(F)ccc(NC(=O)c2ccc(cc2)CN3C(=O)CCC3=O)c1
0.281588	Clc1ccc(c2cc(F)c(cc2)C(=O)Nc3cc(NC(=O)c4cc(F)ccc4)c(OC)cc3)cc1
0.281588	Clc1ccc(c2cc(F)c(cc2)C(=O)Nc3cc(NC(=O)c4cc(F)ccc4)c(OC)cc3)cc1
0.281588	Clc1ccc(c2cc(F)c(cc2)C(=O)Nc3cc(NC(=O)c4cc(F)ccc4)c(OC)cc3)cc1
0.281588	Clc1ccc(c2cc(F)c(cc2)C(=O)Nc3cc(NC(=O)c4cc(F)ccc4)c(OC)cc3)cc1
0.281588	Clc1ccc(c2cc(F)c(cc2)C(=O)Nc3cc(NC(=O)c4cc(F)ccc4)c(OC)cc3)cc1
0.281588	Clc1ccc(c2cc(F)c(cc2)C(=O)Nc3cc(NC(=O)c4cc(F)ccc4)c(OC)cc3)cc1
0.281588	Clc1ccc(c2cc(F)c(cc2)C(=O)Nc3cc(NC(=O)c4cc(F)ccc4)c(OC)cc3)cc1
0.281588	Clc1ccc(c2cc(F)c(cc2)C(=O)Nc3cc(NC(=O)c4cc(F)ccc4)c(OC)cc3)cc1
0.281588	Clc1ccc(c2cc(F)c(cc2)C(=O)Nc3cc(NC(=O)c4cc(F)ccc4)c(OC)cc3)cc1
0.281588	Clc1ccc(c2cc(F)c(cc2)C(=O)Nc3cc(NC(=O)c4cc(F)ccc4)c(OC)cc3)cc1
0.281588	Fc1ccc(c2cncc(c2)C(=O)Nc3cc(c(N4CCCCC4)cc3)C(=O)O)cc1
0.281588	Fc1ccc(c2cncc(c2)C(=O)Nc3cc(c(N4CCCCC4)cc3)C(=O)O)cc1
0.281588	Fc1ccc(c2cncc(c2)C(=O)Nc3cc(c(N4CCCCC4)cc3)C(=O)O)cc1
0.281588	Fc1ccc(c2cncc(c2)C(=O)Nc3cc(c(N4CCCCC4)cc3)C(=O)O)cc1
0.281588	Fc1ccc(c2cncc(c2)C(=O)Nc3cc(c(N4CCCCC4)cc3)C(=O)O)cc1
0.281588	Fc1ccc(c2cncc(c2)C(=O)Nc3cc(c(N4CCCCC4)cc3)C(=O)O)cc1
0.281588	Fc1ccc(c2cncc(c2)C(=O)Nc3cc(c(N4CCCCC4)cc3)C(=O)O)cc1
0.281588	Fc1ccc(c2cncc(c2)C(=O)Nc3cc(c(N4CCCCC4)cc3)C(=O)O)cc1
0.281588	Fc1ccc(c2cncc(c2)C(=O)Nc3cc(c(N4CCCCC4)cc3)C(=O)O)cc1
0.281588	Fc1ccc(c2cncc(c2)C(=O)Nc3cc(c(N4CCCCC4)cc3)C(=O)O)cc1
0.281588	O=C(Nc1cc(c(N2CCN(CC2)C)cc1)C)c3cc(c(OC)cc3)C(C)C
0.281588	O=C(Nc1cc(c(N2CCN(CC2)C)cc1)C)c3cc(c(OC)cc3)C(C)C
0.281588	O=C(Nc1cc(c(N2CCN(CC2)C)cc1)C)c3cc(c(OC)cc3)C(C)C
0.281588	O=C(Nc1cc(c(N2CCN(CC2)C)cc1)C)c3cc(c(OC)cc3)C(C)C
0.281588	O=C(Nc1cc(c(N2CCN(CC2)C)cc1)C)c3cc(c(OC)cc3)C(C)C
0.281588	O=C(Nc1cc(c(N2CCN(CC2)C)cc1)C)c3cc(c(OC)cc3)C(C)C
0.281588	O=C(Nc1cc(c(N2CCN(CC2)C)cc1)C)c3cc(c(OC)cc3)C(C)C
0.281588	O=C(Nc1cc(c(N2CCN(CC2)C)cc1)C)c3cc(c(OC)cc3)C(C)C
0.281588	O=C(Nc1cc(c(N2CCN(CC2)C)cc1)C)c3cc(c(OC)cc3)C(C)C
0.281588	O=C(Nc1cc(c(N2CCN(CC2)C)cc1)C)c3cc(c(OC)cc3)C(C)C
0.281457	O=C(NC(c1ccc(cc1)CNC(=O)C2COCCC2)C)c3cc(Nc4nc(ccn4)C)ccc3
0.281369	O=C(Nc1ccc(cc1)CN2CCOCC2)c3c(N4C=CC=C4)c(ccc3)C
0.281022	Fc1cc(Nc2ncccc2C(=O)Nc3ccc(N4CCC(CC4)C)cc3)ccc1
0.281022	Fc1cc(Nc2ncccc2C(=O)Nc3ccc(N4CCC(CC4)C)cc3)ccc1
0.281022	Fc1cc(Nc2ncccc2C(=O)Nc3ccc(N4CCC(CC4)C)cc3)ccc1
0.281022	Fc1cc(Nc2ncccc2C(=O)Nc3ccc(N4CCC(CC4)C)cc3)ccc1
0.281022	Fc1cc(Nc2ncccc2C(=O)Nc3ccc(N4CCC(CC4)C)cc3)ccc1
0.281022	Fc1cc(Nc2ncccc2C(=O)Nc3ccc(N4CCC(CC4)C)cc3)ccc1
0.281022	Fc1cc(Nc2ncccc2C(=O)Nc3ccc(N4CCC(CC4)C)cc3)ccc1
0.281022	Fc1cc(Nc2ncccc2C(=O)Nc3ccc(N4CCC(CC4)C)cc3)ccc1
0.281022	Fc1cc(Nc2ncccc2C(=O)Nc3ccc(N4CCC(CC4)C)cc3)ccc1
0.281022	Fc1cc(Nc2ncccc2C(=O)Nc3ccc(N4CCC(CC4)C)cc3)ccc1
0.280702	O=C(Nc1cc2c(N(CCC2)C)cc1)c3ccc(cc3)C4=NOC(O)=N4
0.280702	O=C(Nc1cc2c(N(CCC2)C)cc1)c3ccc(cc3)C4=NOC(O)=N4
0.280702	O=C(Nc1cc2c(N(CCC2)C)cc1)c3ccc(cc3)C4=NOC(O)=N4
0.280702	O=C(Nc1cc2c(N(CCC2)C)cc1)c3ccc(cc3)C4=NOC(O)=N4
0.280702	O=C(Nc1cc2c(N(CCC2)C)cc1)c3ccc(cc3)C4=NOC(O)=N4
0.280702	O=C(Nc1cc2c(N(CCC2)C)cc1)c3ccc(cc3)C4=NOC(O)=N4
0.280702	O=C(Nc1cc2c(N(CCC2)C)cc1)c3ccc(cc3)C4=NOC(O)=N4
0.280702	O=C(Nc1cc2c(N(CCC2)C)cc1)c3ccc(cc3)C4=NOC(O)=N4
0.280702	O=C(Nc1cc2c(N(CCC2)C)cc1)c3ccc(cc3)C4=NOC(O)=N4
0.280702	O=C(Nc1cc2c(N(CCC2)C)cc1)c3ccc(cc3)C4=NOC(O)=N4
0.280576	Brc1cc(N(C)C)cc(c1)C(=O)Nc2c(ccc(NC3CCN(S(=O)(=O)C)CC3)c2)C
0.280576	Brc1cc(N(C)C)cc(c1)C(=O)Nc2c(ccc(NC3CCN(S(=O)(=O)C)CC3)c2)C
0.280576	Brc1cc(N(C)C)cc(c1)C(=O)Nc2c(ccc(NC3CCN(S(=O)(=O)C)CC3)c2)C
0.280576	Brc1cc(N(C)C)cc(c1)C(=O)Nc2c(ccc(NC3CCN(S(=O)(=O)C)CC3)c2)C
0.280576	Brc1cc(N(C)C)cc(c1)C(=O)Nc2c(ccc(NC3CCN(S(=O)(=O)C)CC3)c2)C
0.280576	Brc1cc(N(C)C)cc(c1)C(=O)Nc2c(ccc(NC3CCN(S(=O)(=O)C)CC3)c2)C
0.280576	Brc1cc(N(C)C)cc(c1)C(=O)Nc2c(ccc(NC3CCN(S(=O)(=O)C)CC3)c2)C
0.280405	S(=O)(=O)(Nc1ccc(cc1)C)c2cc(c(cc2)C)C(=O)Nc3nccc(N4CCN(CC4)C)c3
0.280405	S(=O)(=O)(Nc1ccc(cc1)C)c2cc(c(cc2)C)C(=O)Nc3nccc(N4CCN(CC4)C)c3
0.280405	S(=O)(=O)(Nc1ccc(cc1)C)c2cc(c(cc2)C)C(=O)Nc3nccc(N4CCN(CC4)C)c3
0.280335	O=C(Nc1ccc(cc1)C2=NNC=C2)c3cncc(N(C)C)c3
0.280335	O=C(Nc1ccc(cc1)C2=NNC=C2)c3cncc(N(C)C)c3
0.280335	O=C(Nc1ccc(cc1)C2=NNC=C2)c3cncc(N(C)C)c3
0.280335	O=C(Nc1ccc(cc1)C2=NNC=C2)c3cncc(N(C)C)c3
0.280335	O=C(Nc1ccc(cc1)C2=NNC=C2)c3cncc(N(C)C)c3
0.280335	O=C(Nc1ccc(cc1)C2=NNC=C2)c3cncc(N(C)C)c3
0.280335	O=C(Nc1ccc(cc1)C2=NNC=C2)c3cncc(N(C)C)c3
0.280335	O=C(Nc1ccc(cc1)C2=NNC=C2)c3cncc(N(C)C)c3
0.280335	O=C(Nc1ccc(cc1)C2=NNC=C2)c3cncc(N(C)C)c3
0.280335	O=C(Nc1ccc(cc1)C2=NNC=C2)c3cncc(N(C)C)c3
0.280335	Fc1c(ccc(c1)C(=O)NCCNC(=O)c2cc(c3ccncc3)ccc2)C
0.280236	Clc1ccc(N2C(SCC(=O)Nc3c(ccc(NC4CCN(S(=O)(=O)C)CC4)c3)C)=NN=C2c5cnccc5)cc1
0.280236	Clc1ccc(N2C(SCC(=O)Nc3c(ccc(NC4CCN(S(=O)(=O)C)CC4)c3)C)=NN=C2c5cnccc5)cc1
0.280236	Clc1ccc(N2C(SCC(=O)Nc3c(ccc(NC4CCN(S(=O)(=O)C)CC4)c3)C)=NN=C2c5cnccc5)cc1
0.280142	Fc1ccc(Oc2c(ccnc2)C(=O)Nc3c(ccc(N4CCCC4)c3)C)cc1
0.280142	Fc1ccc(Oc2c(ccnc2)C(=O)Nc3c(ccc(N4CCCC4)c3)C)cc1
0.280142	Fc1ccc(Oc2c(ccnc2)C(=O)Nc3c(ccc(N4CCCC4)c3)C)cc1
0.280142	Fc1ccc(Oc2c(ccnc2)C(=O)Nc3c(ccc(N4CCCC4)c3)C)cc1
0.280142	Fc1ccc(Oc2c(ccnc2)C(=O)Nc3c(ccc(N4CCCC4)c3)C)cc1
0.280142	Fc1ccc(Oc2c(ccnc2)C(=O)Nc3c(ccc(N4CCCC4)c3)C)cc1
0.280142	Fc1ccc(Oc2c(ccnc2)C(=O)Nc3c(ccc(N4CCCC4)c3)C)cc1
0.280142	Fc1ccc(Oc2c(ccnc2)C(=O)Nc3c(ccc(N4CCCC4)c3)C)cc1
0.280142	Fc1ccc(Oc2c(ccnc2)C(=O)Nc3c(ccc(N4CCCC4)c3)C)cc1
0.280142	S(=O)(=O)(Cc1ncccc1)CCC(=O)Nc2c(cc(cc2)CN3CCSCC3)C
0.280142	Clc1c(ccc(NC(=O)OC)c1)C(=O)NCc2cnc(cc2)C3=CSC=C3
0.280142	Clc1c(ccc(NC(=O)OC)c1)C(=O)NCc2cnc(cc2)C3=CSC=C3
0.280142	Clc1c(ccc(NC(=O)OC)c1)C(=O)NCc2cnc(cc2)C3=CSC=C3
0.280142	Clc1c(ccc(NC(=O)OC)c1)C(=O)NCc2cnc(cc2)C3=CSC=C3
0.280142	Clc1c(ccc(NC(=O)OC)c1)C(=O)NCc2cnc(cc2)C3=CSC=C3
0.280142	Clc1c(ccc(NC(=O)OC)c1)C(=O)NCc2cnc(cc2)C3=CSC=C3
0.28	Clc1cc(NC(=O)C)c(NC(=O)c2cc(C#C)c(cc2)C)cc1
0.28	Clc1cc(NC(=O)C)c(NC(=O)c2cc(C#C)c(cc2)C)cc1
0.279863	ClC=1SC(C(=O)Nc2c(ccc(c2)CN3CCSCC3)C)=C(OC)C1Cl
0.279528	O=C(Nc1c(ccc(c1)C=O)C)c2cc3OCCOc3cc2
0.279528	O=C(Nc1c(ccc(c1)C=O)C)c2cc3OCCOc3cc2
0.279528	O=C(Nc1c(ccc(c1)C=O)C)c2cc3OCCOc3cc2
0.279528	O=C(Nc1c(ccc(c1)C=O)C)c2cc3OCCOc3cc2
0.279528	O=C(Nc1c(ccc(c1)C=O)C)c2cc3OCCOc3cc2
0.279528	O=C(Nc1c(ccc(c1)C=O)C)c2cc3OCCOc3cc2
0.279528	O=C(Nc1c(ccc(c1)C=O)C)c2cc3OCCOc3cc2
0.279528	O=C(Nc1c(ccc(c1)C=O)C)c2cc3OCCOc3cc2
0.279528	O=C(Nc1c(ccc(c1)C=O)C)c2cc3OCCOc3cc2
0.279528	O=C(Nc1c(ccc(c1)C=O)C)c2cc3OCCOc3cc2
0.279412	Clc1cc(NCCC(=O)Nc2ccc(c3nc(ccn3)C)cc2)c(OC)cc1
0.279412	Clc1cc(NCCC(=O)Nc2ccc(c3nc(ccn3)C)cc2)c(OC)cc1
0.279365	S(=O)(=O)(Nc1ccc(cc1)C(=O)NCC(=O)Nc2c(cc(cc2)CN3CCSCC3)C)c4cc(OC)c(NC(=O)C)cc4
0.279365	S(=O)(=O)(Nc1ccc(cc1)C(=O)NCC(=O)Nc2c(cc(cc2)CN3CCSCC3)C)c4cc(OC)c(NC(=O)C)cc4
0.279365	S(=O)(=O)(Nc1ccc(cc1)C(=O)NCC(=O)Nc2c(cc(cc2)CN3CCSCC3)C)c4cc(OC)c(NC(=O)C)cc4
0.279365	S(=O)(=O)(Nc1ccc(cc1)C(=O)NCC(=O)Nc2c(cc(cc2)CN3CCSCC3)C)c4cc(OC)c(NC(=O)C)cc4
0.279365	S(=O)(=O)(Nc1ccc(cc1)C(=O)NCC(=O)Nc2c(cc(cc2)CN3CCSCC3)C)c4cc(OC)c(NC(=O)C)cc4
0.279365	S(=O)(=O)(Nc1ccc(cc1)C(=O)NCC(=O)Nc2c(cc(cc2)CN3CCSCC3)C)c4cc(OC)c(NC(=O)C)cc4
0.279365	S(=O)(=O)(Nc1ccc(cc1)C(=O)NCC(=O)Nc2c(cc(cc2)CN3CCSCC3)C)c4cc(OC)c(NC(=O)C)cc4
0.279365	S(=O)(=O)(Nc1ccc(cc1)C(=O)NCC(=O)Nc2c(cc(cc2)CN3CCSCC3)C)c4cc(OC)c(NC(=O)C)cc4
0.279365	S(=O)(=O)(Nc1ccc(cc1)C(=O)NCC(=O)Nc2c(cc(cc2)CN3CCSCC3)C)c4cc(OC)c(NC(=O)C)cc4
0.279365	S(=O)(=O)(Nc1ccc(cc1)C(=O)NCC(=O)Nc2c(cc(cc2)CN3CCSCC3)C)c4cc(OC)c(NC(=O)C)cc4
0.279152	Brc1ccc(cc1)C2=NOC(C(=O)Nc3c(ccc(S(=O)(=O)NC)c3)C)=C2
0.279152	Brc1ccc(cc1)C2=NOC(C(=O)Nc3c(ccc(S(=O)(=O)NC)c3)C)=C2
0.279152	Brc1ccc(cc1)C2=NOC(C(=O)Nc3c(ccc(S(=O)(=O)NC)c3)C)=C2
0.279152	Brc1ccc(cc1)C2=NOC(C(=O)Nc3c(ccc(S(=O)(=O)NC)c3)C)=C2
0.279152	Brc1ccc(cc1)C2=NOC(C(=O)Nc3c(ccc(S(=O)(=O)NC)c3)C)=C2
0.279152	Brc1ccc(cc1)C2=NOC(C(=O)Nc3c(ccc(S(=O)(=O)NC)c3)C)=C2
0.279152	Brc1ccc(cc1)C2=NOC(C(=O)Nc3c(ccc(S(=O)(=O)NC)c3)C)=C2
0.279152	Brc1ccc(cc1)C2=NOC(C(=O)Nc3c(ccc(S(=O)(=O)NC)c3)C)=C2
0.279152	Brc1ccc(cc1)C2=NOC(C(=O)Nc3c(ccc(S(=O)(=O)NC)c3)C)=C2
0.279152	Brc1ccc(cc1)C2=NOC(C(=O)Nc3c(ccc(S(=O)(=O)NC)c3)C)=C2
0.278997	S1C(=NC(c2c(OC)ccc(OC)c2)=C1)NC(=O)c3cc(NC(=O)c4cc5OCCOc5cc4)c(cc3)C
0.278997	S1C(=NC(c2c(OC)ccc(OC)c2)=C1)NC(=O)c3cc(NC(=O)c4cc5OCCOc5cc4)c(cc3)C
0.278997	S1C(=NC(c2c(OC)ccc(OC)c2)=C1)NC(=O)c3cc(NC(=O)c4cc5OCCOc5cc4)c(cc3)C
0.278997	S1C(=NC(c2c(OC)ccc(OC)c2)=C1)NC(=O)c3cc(NC(=O)c4cc5OCCOc5cc4)c(cc3)C
0.278997	S1C(=NC(c2c(OC)ccc(OC)c2)=C1)NC(=O)c3cc(NC(=O)c4cc5OCCOc5cc4)c(cc3)C
0.278997	S1C(=NC(c2c(OC)ccc(OC)c2)=C1)NC(=O)c3cc(NC(=O)c4cc5OCCOc5cc4)c(cc3)C
0.278997	S1C(=NC(c2c(OC)ccc(OC)c2)=C1)NC(=O)c3cc(NC(=O)c4cc5OCCOc5cc4)c(cc3)C
0.278997	S1C(=NC(c2c(OC)ccc(OC)c2)=C1)NC(=O)c3cc(NC(=O)c4cc5OCCOc5cc4)c(cc3)C
0.278997	S1C(=NC(c2c(OC)ccc(OC)c2)=C1)NC(=O)c3cc(NC(=O)c4cc5OCCOc5cc4)c(cc3)C
0.278997	S1C(=NC(c2c(OC)ccc(OC)c2)=C1)NC(=O)c3cc(NC(=O)c4cc5OCCOc5cc4)c(cc3)C
0.278884	O=C(N1CCC2(CC1)CCN(CC2)C)Nc3cc(c(c4ccncc4)cc3)C
0.278626	O=C(Nc1cc(ccc1)CN2C=NC=C2)c3c(ccc(NC(=O)C)c3)C
0.278626	O=C(Nc1cc(ccc1)CN2C=NC=C2)c3c(ccc(NC(=O)C)c3)C
0.278626	O=C(Nc1cc(ccc1)CN2C=NC=C2)c3c(ccc(NC(=O)C)c3)C
0.278626	O=C(Nc1cc(ccc1)CN2C=NC=C2)c3c(ccc(NC(=O)C)c3)C
0.278626	O=C(Nc1cc(ccc1)CN2C=NC=C2)c3c(ccc(NC(=O)C)c3)C
0.278626	O=C(Nc1cc(ccc1)CN2C=NC=C2)c3c(ccc(NC(=O)C)c3)C
0.278626	O=C(Nc1cc(ccc1)CN2C=NC=C2)c3c(ccc(NC(=O)C)c3)C
0.278626	O=C(Nc1cc(ccc1)CN2C=NC=C2)c3c(ccc(NC(=O)C)c3)C
0.278626	O=C(Nc1cc(ccc1)CN2C=NC=C2)c3c(ccc(NC(=O)C)c3)C
0.278626	O=C(Nc1cc(ccc1)CN2C=NC=C2)c3c(ccc(NC(=O)C)c3)C
0.278388	Brc1cc(ccc1)C(=O)Nc2cc(ccc2)C=3ON=C(N3)c4nccc(c4)C
0.278388	Brc1cc(ccc1)C(=O)Nc2cc(ccc2)C=3ON=C(N3)c4nccc(c4)C
0.278388	Brc1cc(ccc1)C(=O)Nc2cc(ccc2)C=3ON=C(N3)c4nccc(c4)C
0.278388	Brc1cc(ccc1)C(=O)Nc2cc(ccc2)C=3ON=C(N3)c4nccc(c4)C
0.278146	Clc1ccc(N2C(SCC(=O)Nc3c(NC(=O)c4ccc(cc4)C)cccc3)=NN=C2c5cnccc5)cc1
0.278146	Clc1ccc(N2C(SCC(=O)Nc3c(NC(=O)c4ccc(cc4)C)cccc3)=NN=C2c5cnccc5)cc1
0.278146	Clc1ccc(N2C(SCC(=O)Nc3c(NC(=O)c4ccc(cc4)C)cccc3)=NN=C2c5cnccc5)cc1
0.278146	Clc1ccc(N2C(SCC(=O)Nc3c(NC(=O)c4ccc(cc4)C)cccc3)=NN=C2c5cnccc5)cc1
0.278146	Clc1ccc(N2C(SCC(=O)Nc3c(NC(=O)c4ccc(cc4)C)cccc3)=NN=C2c5cnccc5)cc1
0.278146	Clc1ccc(N2C(SCC(=O)Nc3c(NC(=O)c4ccc(cc4)C)cccc3)=NN=C2c5cnccc5)cc1
0.278146	Clc1ccc(N2C(SCC(=O)Nc3c(NC(=O)c4ccc(cc4)C)cccc3)=NN=C2c5cnccc5)cc1
0.278146	Clc1ccc(N2C(SCC(=O)Nc3c(NC(=O)c4ccc(cc4)C)cccc3)=NN=C2c5cnccc5)cc1
0.278146	Clc1ccc(N2C(SCC(=O)Nc3c(NC(=O)c4ccc(cc4)C)cccc3)=NN=C2c5cnccc5)cc1
0.278146	Clc1ccc(N2C(SCC(=O)Nc3c(NC(=O)c4ccc(cc4)C)cccc3)=NN=C2c5cnccc5)cc1
0.277966	O=C(Nc1c(ccc(N2N=CC=C2)c1)C)c3cc(ccc3)C4=CCOCC4
0.277966	O=C(Nc1c(ccc(N2N=CC=C2)c1)C)c3cc(ccc3)C4=CCOCC4
0.277966	O=C(Nc1c(ccc(N2N=CC=C2)c1)C)c3cc(ccc3)C4=CCOCC4
0.277966	O=C(Nc1c(ccc(N2N=CC=C2)c1)C)c3cc(ccc3)C4=CCOCC4
0.277966	O=C(Nc1c(ccc(N2N=CC=C2)c1)C)c3cc(ccc3)C4=CCOCC4
0.277966	O=C(Nc1c(ccc(N2N=CC=C2)c1)C)c3cc(ccc3)C4=CCOCC4
0.277966	O=C(Nc1c(ccc(N2N=CC=C2)c1)C)c3cc(ccc3)C4=CCOCC4
0.277966	O=C(Nc1c(ccc(N2N=CC=C2)c1)C)c3cc(ccc3)C4=CCOCC4
0.277966	O=C(Nc1c(ccc(N2N=CC=C2)c1)C)c3cc(ccc3)C4=CCOCC4
0.277966	O=C(Nc1c(ccc(N2N=CC=C2)c1)C)c3cc(ccc3)C4=CCOCC4
0.277966	O=C(N(CC(C)(C)C)C)c1cc(ccc1)C(=O)Nc2c(cc(cc2)C=3ON=C(N3)C)C
0.277966	O=C(N(CC(C)(C)C)C)c1cc(ccc1)C(=O)Nc2c(cc(cc2)C=3ON=C(N3)C)C
0.277966	O=C(N(CC(C)(C)C)C)c1cc(ccc1)C(=O)Nc2c(cc(cc2)C=3ON=C(N3)C)C
0.277778	Brc1cc(c2nc(ncc2)NC(=O)C3=C(Cl)N(N=C3)C(C)C)ccc1
0.277778	Brc1cc(c2nc(ncc2)NC(=O)C3=C(Cl)N(N=C3)C(C)C)ccc1
0.277778	Brc1cc(c2nc(ncc2)NC(=O)C3=C(Cl)N(N=C3)C(C)C)ccc1
0.277778	Brc1cc(c2nc(ncc2)NC(=O)C3=C(Cl)N(N=C3)C(C)C)ccc1
0.277778	Brc1cc(c2nc(ncc2)NC(=O)C3=C(Cl)N(N=C3)C(C)C)ccc1
0.277778	Brc1cc(c2nc(ncc2)NC(=O)C3=C(Cl)N(N=C3)C(C)C)ccc1
0.277778	Brc1cc(c2nc(ncc2)NC(=O)C3=C(Cl)N(N=C3)C(C)C)ccc1
0.277778	Brc1cc(c2nc(ncc2)NC(=O)C3=C(Cl)N(N=C3)C(C)C)ccc1
0.277778	Brc1cc(c2nc(ncc2)NC(=O)C3=C(Cl)N(N=C3)C(C)C)ccc1
0.277778	Brc1cc(c2nc(ncc2)NC(=O)C3=C(Cl)N(N=C3)C(C)C)ccc1
0.277778	O=C(Nc1c(nc(OC)cc1)CC)C=2ON=C(c3cnccc3)C2
0.277778	O=C(Nc1c(nc(OC)cc1)CC)C=2ON=C(c3cnccc3)C2
0.277778	O=C(Nc1c(nc(OC)cc1)CC)C=2ON=C(c3cnccc3)C2
0.277778	O=C(Nc1c(nc(OC)cc1)CC)C=2ON=C(c3cnccc3)C2
0.277778	O=C(Nc1c(nc(OC)cc1)CC)C=2ON=C(c3cnccc3)C2
0.277778	O=C(Nc1c(nc(OC)cc1)CC)C=2ON=C(c3cnccc3)C2
0.277778	O=C(Nc1c(nc(OC)cc1)CC)C=2ON=C(c3cnccc3)C2
0.277778	O=C(Nc1c(nc(OC)cc1)CC)C=2ON=C(c3cnccc3)C2
0.277778	O=C(Nc1c(nc(OC)cc1)CC)C=2ON=C(c3cnccc3)C2
0.277778	O=C(Nc1c(nc(OC)cc1)CC)C=2ON=C(c3cnccc3)C2
0.277344	O=C(NC)c1nc(NC(=O)c2cc(C#C)c(cc2)C)ccc1
0.277344	O=C(NC)c1nc(NC(=O)c2cc(C#C)c(cc2)C)ccc1
0.277344	O=C(NC)c1nc(NC(=O)c2cc(C#C)c(cc2)C)ccc1
0.277344	O=C(NC)c1nc(NC(=O)c2cc(C#C)c(cc2)C)ccc1
0.277344	O=C(NC)c1nc(NC(=O)c2cc(C#C)c(cc2)C)ccc1
0.277344	O=C(NC)c1nc(NC(=O)c2cc(C#C)c(cc2)C)ccc1
0.277344	O=C(NC)c1nc(NC(=O)c2cc(C#C)c(cc2)C)ccc1
0.277344	O=C(NC)c1nc(NC(=O)c2cc(C#C)c(cc2)C)ccc1
0.277344	O=C(NC)c1nc(NC(=O)c2cc(C#C)c(cc2)C)ccc1
0.277344	O=C(NC)c1nc(NC(=O)c2cc(C#C)c(cc2)C)ccc1
0.277273	O=C(NC)c1cc(NC=O)c(cc1)C
0.277273	O=C(NC)c1cc(NC=O)c(cc1)C
0.277273	O=C(NC)c1cc(NC=O)c(cc1)C
0.277273	O=C(NC)c1cc(NC=O)c(cc1)C
0.277273	O=C(NC)c1cc(NC=O)c(cc1)C
0.277273	O=C(NC)c1cc(NC=O)c(cc1)C
0.277273	O=C(NC)c1cc(NC=O)c(cc1)C
0.277273	O=C(NC)c1cc(NC=O)c(cc1)C
0.277273	O=C(NC)c1cc(NC=O)c(cc1)C
0.277273	O=C(NC)c1cc(NC=O)c(cc1)C
0.277259	Clc1c(F)ccc(c1)C=2SC=C(N2)C(=O)Nc3c(N4CCN(CC4)CCc5ccncc5)cccc3
0.277259	Clc1c(F)ccc(c1)C=2SC=C(N2)C(=O)Nc3c(N4CCN(CC4)CCc5ccncc5)cccc3
0.277259	Clc1c(F)ccc(c1)C=2SC=C(N2)C(=O)Nc3c(N4CCN(CC4)CCc5ccncc5)cccc3
0.277259	Clc1c(F)ccc(c1)C=2SC=C(N2)C(=O)Nc3c(N4CCN(CC4)CCc5ccncc5)cccc3
0.277259	Clc1c(F)ccc(c1)C=2SC=C(N2)C(=O)Nc3c(N4CCN(CC4)CCc5ccncc5)cccc3
0.277259	Clc1c(F)ccc(c1)C=2SC=C(N2)C(=O)Nc3c(N4CCN(CC4)CCc5ccncc5)cccc3
0.277259	Clc1c(F)ccc(c1)C=2SC=C(N2)C(=O)Nc3c(N4CCN(CC4)CCc5ccncc5)cccc3
0.277259	Clc1c(F)ccc(c1)C=2SC=C(N2)C(=O)Nc3c(N4CCN(CC4)CCc5ccncc5)cccc3
0.277259	Clc1c(F)ccc(c1)C=2SC=C(N2)C(=O)Nc3c(N4CCN(CC4)CCc5ccncc5)cccc3
0.277259	Clc1c(F)ccc(c1)C=2SC=C(N2)C(=O)Nc3c(N4CCN(CC4)CCc5ccncc5)cccc3
0.277259	S(=O)(=O)(N1CCN(Cc2ccccc2)CC1)c3c(F)ccc(c3)C(=O)OC(C(=O)Nc4cc(c(cc4)C)C)C
0.277259	S(=O)(=O)(N1CCN(Cc2ccccc2)CC1)c3c(F)ccc(c3)C(=O)OC(C(=O)Nc4cc(c(cc4)C)C)C
0.277259	S(=O)(=O)(N1CCN(Cc2ccccc2)CC1)c3c(F)ccc(c3)C(=O)OC(C(=O)Nc4cc(c(cc4)C)C)C
0.277259	S(=O)(=O)(N1CCN(Cc2ccccc2)CC1)c3c(F)ccc(c3)C(=O)OC(C(=O)Nc4cc(c(cc4)C)C)C
0.277259	S(=O)(=O)(N1CCN(Cc2ccccc2)CC1)c3c(F)ccc(c3)C(=O)OC(C(=O)Nc4cc(c(cc4)C)C)C
0.277259	S(=O)(=O)(N1CCN(Cc2ccccc2)CC1)c3c(F)ccc(c3)C(=O)OC(C(=O)Nc4cc(c(cc4)C)C)C
0.277259	S(=O)(=O)(N1CCN(Cc2ccccc2)CC1)c3c(F)ccc(c3)C(=O)OC(C(=O)Nc4cc(c(cc4)C)C)C
0.277259	S(=O)(=O)(N1CCN(Cc2ccccc2)CC1)c3c(F)ccc(c3)C(=O)OC(C(=O)Nc4cc(c(cc4)C)C)C
0.277259	S(=O)(=O)(N1CCN(Cc2ccccc2)CC1)c3c(F)ccc(c3)C(=O)OC(C(=O)Nc4cc(c(cc4)C)C)C
0.277259	S(=O)(=O)(N1CCN(Cc2ccccc2)CC1)c3c(F)ccc(c3)C(=O)OC(C(=O)Nc4cc(c(cc4)C)C)C
0.276753	Brc1ncc(cc1O)C(=O)Nc2cc(c(cc2)C)C(=O)c3ccccc3
0.276667	O=C(Nc1cc(OCCC(C)C)c(cc1)C)C(=O)NC(C2=NC(c3ccccc3)=CN2)CC
0.276667	O=C(Nc1cc(OCCC(C)C)c(cc1)C)C(=O)NC(C2=NC(c3ccccc3)=CN2)CC
0.276667	O=C(Nc1cc(OCCC(C)C)c(cc1)C)C(=O)NC(C2=NC(c3ccccc3)=CN2)CC
0.276667	O=C(Nc1cc(OCCC(C)C)c(cc1)C)C(=O)NC(C2=NC(c3ccccc3)=CN2)CC
0.276667	O=C(Nc1cc(OCCC(C)C)c(cc1)C)C(=O)NC(C2=NC(c3ccccc3)=CN2)CC
0.276667	O=C(Nc1cc(OCCC(C)C)c(cc1)C)C(=O)NC(C2=NC(c3ccccc3)=CN2)CC
0.276667	O=C(Nc1cc(OCCC(C)C)c(cc1)C)C(=O)NC(C2=NC(c3ccccc3)=CN2)CC
0.276667	O=C(Nc1cc(OCCC(C)C)c(cc1)C)C(=O)NC(C2=NC(c3ccccc3)=CN2)CC
0.276667	O=C(Nc1cc(OCCC(C)C)c(cc1)C)C(=O)NC(C2=NC(c3ccccc3)=CN2)CC
0.276667	O=C(Nc1cc(OCCC(C)C)c(cc1)C)C(=O)NC(C2=NC(c3ccccc3)=CN2)CC
0.276596	Brc1c(OC(F)(F)F)cc(OC(=O)c2cc(Nc3nc(ccn3)C)ccc2)cc1
0.276596	Brc1c(OC(F)(F)F)cc(OC(=O)c2cc(Nc3nc(ccn3)C)ccc2)cc1
0.276596	Brc1c(OC(F)(F)F)cc(OC(=O)c2cc(Nc3nc(ccn3)C)ccc2)cc1
0.276596	Brc1c(OC(F)(F)F)cc(OC(=O)c2cc(Nc3nc(ccn3)C)ccc2)cc1
0.276596	Brc1c(OC(F)(F)F)cc(OC(=O)c2cc(Nc3nc(ccn3)C)ccc2)cc1
0.276596	Brc1c(OC(F)(F)F)cc(OC(=O)c2cc(Nc3nc(ccn3)C)ccc2)cc1
0.276596	Brc1c(OC(F)(F)F)cc(OC(=O)c2cc(Nc3nc(ccn3)C)ccc2)cc1
0.276596	Brc1c(OC(F)(F)F)cc(OC(=O)c2cc(Nc3nc(ccn3)C)ccc2)cc1
0.276596	Brc1c(OC(F)(F)F)cc(OC(=O)c2cc(Nc3nc(ccn3)C)ccc2)cc1
0.276596	Brc1c(OC(F)(F)F)cc(OC(=O)c2cc(Nc3nc(ccn3)C)ccc2)cc1
0.276423	O=C(Nc1nccc(N2CCN(CC2)C)c1)c3ccc(cc3)C(C)(C)C
0.276423	O=C(Nc1nccc(N2CCN(CC2)C)c1)c3ccc(cc3)C(C)(C)C
0.276423	O=C(Nc1c(cc(OCCN(C)C)cc1)C)c2cc(c(cc2)C)C
0.276423	O=C(Nc1c(cc(OCCN(C)C)cc1)C)c2cc(c(cc2)C)C
0.27619	n1c(NN)cccc1c2cnccc2
0.27619	n1c(NN)cccc1c2cnccc2
0.27619	n1c(NN)cccc1c2cnccc2
0.27619	n1c(NN)cccc1c2cnccc2
0.27619	n1c(NN)cccc1c2cnccc2
0.27619	n1c(NN)cccc1c2cnccc2
0.27619	n1c(NN)cccc1c2cnccc2
0.27619	n1c(NN)cccc1c2cnccc2
0.27619	n1c(NN)cccc1c2cnccc2
0.27619	n1c(NN)cccc1c2cnccc2
0.276151	O=C(NCC)c1cc(NC(=O)C(=O)N)c(cc1)C
0.276151	O=C(NCC)c1cc(NC(=O)C(=O)N)c(cc1)C
0.276151	O=C(NCC)c1cc(NC(=O)C(=O)N)c(cc1)C
0.276151	O=C(NCC)c1cc(NC(=O)C(=O)N)c(cc1)C
0.276151	O=C(NCC)c1cc(NC(=O)C(=O)N)c(cc1)C
0.276151	O=C(NCC)c1cc(NC(=O)C(=O)N)c(cc1)C
0.276151	O=C(NCC)c1cc(NC(=O)C(=O)N)c(cc1)C
0.276151	O=C(NCC)c1cc(NC(=O)C(=O)N)c(cc1)C
0.276151	O=C(NCC)c1cc(NC(=O)C(=O)N)c(cc1)C
0.276151	O=C(NCC)c1cc(NC(=O)C(=O)N)c(cc1)C
0.276	Ic1cc(c(Cl)cc1)C(=O)Nc2ccc(cc2)C3=NNC=C3
0.276	Ic1cc(c(Cl)cc1)C(=O)Nc2ccc(cc2)C3=NNC=C3
0.276	Ic1cc(c(Cl)cc1)C(=O)Nc2ccc(cc2)C3=NNC=C3
0.276	Ic1cc(c(Cl)cc1)C(=O)Nc2ccc(cc2)C3=NNC=C3
0.276	Ic1cc(c(Cl)cc1)C(=O)Nc2ccc(cc2)C3=NNC=C3
0.276	Ic1cc(c(Cl)cc1)C(=O)Nc2ccc(cc2)C3=NNC=C3
0.276	Ic1cc(c(Cl)cc1)C(=O)Nc2ccc(cc2)C3=NNC=C3
0.276	Ic1cc(c(Cl)cc1)C(=O)Nc2ccc(cc2)C3=NNC=C3
0.276	Ic1cc(c(Cl)cc1)C(=O)Nc2ccc(cc2)C3=NNC=C3
0.276	Ic1cc(c(Cl)cc1)C(=O)Nc2ccc(cc2)C3=NNC=C3
0.275986	O=C(Nc1cc(OCC2OCCC2)c(OC)cc1)c3cc(c4ccncc4)ccc3
0.275986	O=C(Nc1cc(OCC2OCCC2)c(OC)cc1)c3cc(c4ccncc4)ccc3
0.275986	O=C(Nc1cc(OCC2OCCC2)c(OC)cc1)c3cc(c4ccncc4)ccc3
0.275986	O=C(Nc1cc(OCC2OCCC2)c(OC)cc1)c3cc(c4ccncc4)ccc3
0.275986	O=C(Nc1cc(OCC2OCCC2)c(OC)cc1)c3cc(c4ccncc4)ccc3
0.275986	O=C(Nc1cc(OCC2OCCC2)c(OC)cc1)c3cc(c4ccncc4)ccc3
0.275986	O=C(Nc1cc(OCC2OCCC2)c(OC)cc1)c3cc(c4ccncc4)ccc3
0.275986	O=C(Nc1cc(OCC2OCCC2)c(OC)cc1)c3cc(c4ccncc4)ccc3
0.275986	O=C(Nc1cc(OCC2OCCC2)c(OC)cc1)c3cc(c4ccncc4)ccc3
0.275986	O=C(Nc1cc(OCC2OCCC2)c(OC)cc1)c3cc(c4ccncc4)ccc3
0.275862	Fc1c(cc(cc1)C(=O)NCCNc2nnc(c3ccccc3)cc2)C
0.275862	Fc1c(cc(cc1)C(=O)NCCNc2nnc(c3ccccc3)cc2)C
0.275862	Fc1c(cc(cc1)C(=O)NCCNc2nnc(c3ccccc3)cc2)C
0.275862	Fc1c(cc(cc1)C(=O)NCCNc2nnc(c3ccccc3)cc2)C
0.275862	Fc1c(cc(cc1)C(=O)NCCNc2nnc(c3ccccc3)cc2)C
0.275862	Fc1c(cc(cc1)C(=O)NCCNc2nnc(c3ccccc3)cc2)C
0.275862	Fc1c(cc(cc1)C(=O)NCCNc2nnc(c3ccccc3)cc2)C
0.275862	Fc1c(cc(cc1)C(=O)NCCNc2nnc(c3ccccc3)cc2)C
0.275862	Fc1c(cc(cc1)C(=O)NCCNc2nnc(c3ccccc3)cc2)C
0.275862	Fc1c(cc(cc1)C(=O)NCCNc2nnc(c3ccccc3)cc2)C
0.275472	Fc1ccc(Oc2c(ccnc2)C(=O)Nc3cc(ccc3)C=4C=NNC4)cc1
0.275472	Fc1ccc(Oc2c(ccnc2)C(=O)Nc3cc(ccc3)C=4C=NNC4)cc1
0.275472	Fc1ccc(Oc2c(ccnc2)C(=O)Nc3cc(ccc3)C=4C=NNC4)cc1
0.275472	Fc1ccc(Oc2c(ccnc2)C(=O)Nc3cc(ccc3)C=4C=NNC4)cc1
0.275472	Fc1ccc(Oc2c(ccnc2)C(=O)Nc3cc(ccc3)C=4C=NNC4)cc1
0.275472	Fc1ccc(Oc2c(ccnc2)C(=O)Nc3cc(ccc3)C=4C=NNC4)cc1
0.275472	Fc1ccc(Oc2c(ccnc2)C(=O)Nc3cc(ccc3)C=4C=NNC4)cc1
0.275362	O=C(Nc1nccc(N2CCN(CC2)C)c1)c3cc(OC)c(OC(C)C)cc3
0.275362	O=C(Nc1nccc(N2CCN(CC2)C)c1)c3cc(OC)c(OC(C)C)cc3
0.275362	O=C(Nc1nccc(N2CCN(CC2)C)c1)c3cc(OC)c(OC(C)C)cc3
0.275362	Clc1c(nc(cc1)C(=O)Nc2cc(ccc2)C3=NC(=CN3)C)C#N
0.275261	O=C(Nc1ccc(c2nc(ccn2)C)cc1)CCCc3cc4c5c(cccc5)Cc4cc3
0.275093	Ic1c(ccc(F)c1)C(=O)Nc2c(cccc2)CN3CCSCC3
0.275	P1(=O)(c2cc(NC(=O)C=3ON=C(c4cnccc4)C3)ccc2)CCCC1
0.275	P1(=O)(c2cc(NC(=O)C=3ON=C(c4cnccc4)C3)ccc2)CCCC1
0.275	P1(=O)(c2cc(NC(=O)C=3ON=C(c4cnccc4)C3)ccc2)CCCC1
0.275	P1(=O)(c2cc(NC(=O)C=3ON=C(c4cnccc4)C3)ccc2)CCCC1
0.275	P1(=O)(c2cc(NC(=O)C=3ON=C(c4cnccc4)C3)ccc2)CCCC1
0.275	P1(=O)(c2cc(NC(=O)C=3ON=C(c4cnccc4)C3)ccc2)CCCC1
0.275	P1(=O)(c2cc(NC(=O)C=3ON=C(c4cnccc4)C3)ccc2)CCCC1
0.275	P1(=O)(c2cc(NC(=O)C=3ON=C(c4cnccc4)C3)ccc2)CCCC1
0.275	P1(=O)(c2cc(NC(=O)C=3ON=C(c4cnccc4)C3)ccc2)CCCC1
0.275	P1(=O)(c2cc(NC(=O)C=3ON=C(c4cnccc4)C3)ccc2)CCCC1
0.274914	S(C=1OC(=NN1)c2ccc(OC)cc2)CC(=O)Nc3c(cc(cc3)CN4CCSCC4)C
0.274914	S(C=1OC(=NN1)c2ccc(OC)cc2)CC(=O)Nc3c(cc(cc3)CN4CCSCC4)C
0.274914	S(C=1OC(=NN1)c2ccc(OC)cc2)CC(=O)Nc3c(cc(cc3)CN4CCSCC4)C
0.274809	S(c1ncccn1)c2c(NC(=O)c3cc(c(F)cc3)C)cccc2
0.274809	S(c1ncccn1)c2c(NC(=O)c3cc(c(F)cc3)C)cccc2
0.274809	S(c1ncccn1)c2c(NC(=O)c3cc(c(F)cc3)C)cccc2
0.274809	S(c1ncccn1)c2c(NC(=O)c3cc(c(F)cc3)C)cccc2
0.274809	S(c1ncccn1)c2c(NC(=O)c3cc(c(F)cc3)C)cccc2
0.274448	S1C(=O)N(C=C1)Cc2c(NC(=O)C=3ON=C(c4cnccc4)C3)ccc(F)c2
0.274448	S1C(=O)N(C=C1)Cc2c(NC(=O)C=3ON=C(c4cnccc4)C3)ccc(F)c2
0.274448	S1C(=O)N(C=C1)Cc2c(NC(=O)C=3ON=C(c4cnccc4)C3)ccc(F)c2
0.274448	S1C(=O)N(C=C1)Cc2c(NC(=O)C=3ON=C(c4cnccc4)C3)ccc(F)c2
0.274448	S1C(=O)N(C=C1)Cc2c(NC(=O)C=3ON=C(c4cnccc4)C3)ccc(F)c2
0.274448	S1C(=O)N(C=C1)Cc2c(NC(=O)C=3ON=C(c4cnccc4)C3)ccc(F)c2
0.274448	S1C(=O)N(C=C1)Cc2c(NC(=O)C=3ON=C(c4cnccc4)C3)ccc(F)c2
0.274448	S1C(=O)N(C=C1)Cc2c(NC(=O)C=3ON=C(c4cnccc4)C3)ccc(F)c2
0.274436	Fc1cc(F)cc(c1)C(=O)Nc2cc(O)c(cc2)C(=O)Nc3ncc(Nc4ccccc4)cc3
0.274074	O=C(N(C1CC1)Cc2ccc(OC)cc2)Nc3c(ccc(c3)C(=O)NC)C
0.274074	O=C(N(C1CC1)Cc2ccc(OC)cc2)Nc3c(ccc(c3)C(=O)NC)C
0.274074	O=C(N(C1CC1)Cc2ccc(OC)cc2)Nc3c(ccc(c3)C(=O)NC)C
0.274074	O=C(N(C1CC1)Cc2ccc(OC)cc2)Nc3c(ccc(c3)C(=O)NC)C
[truncated: 8,001 more rows]
