# Supplementary material for: Galileo: Three-dimensional searching in large combinatorial fragment spaces on the example of pharmacophores
Source: J Comput Aided Mol Des. 2022 Nov 24;37(1):1–16. doi: 10.1007/s10822-022-00485-y (PMC10032335; doi:10.1007/s10822-022-00485-y)
Supplement: Supplementary file 4 — Supplementary file 3a [file 10822_2022_485_MOESM3_ESMa.zip › Imatinib_Galileo/18/out_5.csv]

Score	SMILES
0.430769	O=C(Nc1cnc(c2ccncc2)cc1)c3c(nccc3)Nc4c(cc(cc4)C)C
0.430769	O=C(Nc1cnc(c2ccncc2)cc1)c3c(nccc3)Nc4c(cc(cc4)C)C
0.430769	O=C(Nc1cnc(c2ccncc2)cc1)c3c(nccc3)Nc4c(cc(cc4)C)C
0.430769	O=C(Nc1cnc(c2ccncc2)cc1)c3c(nccc3)Nc4c(cc(cc4)C)C
0.430769	O=C(Nc1cnc(c2ccncc2)cc1)c3c(nccc3)Nc4c(cc(cc4)C)C
0.430769	O=C(Nc1cnc(c2ccncc2)cc1)c3c(nccc3)Nc4c(cc(cc4)C)C
0.430769	O=C(Nc1cnc(c2ccncc2)cc1)c3c(nccc3)Nc4c(cc(cc4)C)C
0.430769	O=C(Nc1cnc(c2ccncc2)cc1)c3c(nccc3)Nc4c(cc(cc4)C)C
0.430769	O=C(Nc1cnc(c2ccncc2)cc1)c3c(nccc3)Nc4c(cc(cc4)C)C
0.430769	O=C(Nc1cnc(c2ccncc2)cc1)c3c(nccc3)Nc4c(cc(cc4)C)C
0.424603	O=C(Nc1cc(c(c2ccncc2)cc1)C)c3ncc(cc3)CN4CCOCC4
0.424603	O=C(Nc1cc(c(c2ccncc2)cc1)C)c3ncc(cc3)CN4CCOCC4
0.424603	O=C(Nc1cc(c(c2ccncc2)cc1)C)c3ncc(cc3)CN4CCOCC4
0.424603	O=C(Nc1cc(c(c2ccncc2)cc1)C)c3ncc(cc3)CN4CCOCC4
0.424603	O=C(Nc1cc(c(c2ccncc2)cc1)C)c3ncc(cc3)CN4CCOCC4
0.424603	O=C(Nc1cc(c(c2ccncc2)cc1)C)c3ncc(cc3)CN4CCOCC4
0.424603	O=C(Nc1cc(c(c2ccncc2)cc1)C)c3ncc(cc3)CN4CCOCC4
0.424603	O=C(Nc1cc(c(c2ccncc2)cc1)C)c3ncc(cc3)CN4CCOCC4
0.424603	O=C(Nc1cc(c(c2ccncc2)cc1)C)c3ncc(cc3)CN4CCOCC4
0.424603	O=C(Nc1cc(c(c2ccncc2)cc1)C)c3ncc(cc3)CN4CCOCC4
0.415584	Fc1c(NC(=O)c2ccc(NC(=O)Nc3ccccc3)cc2)ccc(c1)CN4CCN(CC4)C
0.415584	Fc1c(NC(=O)c2ccc(NC(=O)Nc3ccccc3)cc2)ccc(c1)CN4CCN(CC4)C
0.415584	Fc1c(NC(=O)c2ccc(NC(=O)Nc3ccccc3)cc2)ccc(c1)CN4CCN(CC4)C
0.415584	Fc1c(NC(=O)c2ccc(NC(=O)Nc3ccccc3)cc2)ccc(c1)CN4CCN(CC4)C
0.415584	Fc1c(NC(=O)c2ccc(NC(=O)Nc3ccccc3)cc2)ccc(c1)CN4CCN(CC4)C
0.415584	Fc1c(NC(=O)c2ccc(NC(=O)Nc3ccccc3)cc2)ccc(c1)CN4CCN(CC4)C
0.415584	Fc1c(NC(=O)c2ccc(NC(=O)Nc3ccccc3)cc2)ccc(c1)CN4CCN(CC4)C
0.415584	Fc1c(NC(=O)c2ccc(NC(=O)Nc3ccccc3)cc2)ccc(c1)CN4CCN(CC4)C
0.415584	Fc1c(NC(=O)c2ccc(NC(=O)Nc3ccccc3)cc2)ccc(c1)CN4CCN(CC4)C
0.415584	Fc1c(NC(=O)c2ccc(NC(=O)Nc3ccccc3)cc2)ccc(c1)CN4CCN(CC4)C
0.411765	Fc1c(NC(=O)c2cc(NC(=O)C)ccc2)ccc(c1)CN3CCN(CC3)C
0.411765	Fc1c(NC(=O)c2cc(NC(=O)C)ccc2)ccc(c1)CN3CCN(CC3)C
0.411765	Fc1c(NC(=O)c2cc(NC(=O)C)ccc2)ccc(c1)CN3CCN(CC3)C
0.411765	Fc1c(NC(=O)c2cc(NC(=O)C)ccc2)ccc(c1)CN3CCN(CC3)C
0.411765	Fc1c(NC(=O)c2cc(NC(=O)C)ccc2)ccc(c1)CN3CCN(CC3)C
0.411765	Fc1c(NC(=O)c2cc(NC(=O)C)ccc2)ccc(c1)CN3CCN(CC3)C
0.411765	Fc1c(NC(=O)c2cc(NC(=O)C)ccc2)ccc(c1)CN3CCN(CC3)C
0.411765	Fc1c(NC(=O)c2cc(NC(=O)C)ccc2)ccc(c1)CN3CCN(CC3)C
0.411765	Fc1c(NC(=O)c2cc(NC(=O)C)ccc2)ccc(c1)CN3CCN(CC3)C
0.411765	Fc1c(NC(=O)c2cc(NC(=O)C)ccc2)ccc(c1)CN3CCN(CC3)C
0.411017	O=C(Nc1c(ccc(c1)C(=O)C)C)C=2NC(c3ccccc3)=CC2
0.411017	O=C(Nc1c(ccc(c1)C(=O)C)C)C=2NC(c3ccccc3)=CC2
0.411017	O=C(Nc1c(ccc(c1)C(=O)C)C)C=2NC(c3ccccc3)=CC2
0.411017	O=C(Nc1c(ccc(c1)C(=O)C)C)C=2NC(c3ccccc3)=CC2
0.411017	O=C(Nc1c(ccc(c1)C(=O)C)C)C=2NC(c3ccccc3)=CC2
0.411017	O=C(Nc1c(ccc(c1)C(=O)C)C)C=2NC(c3ccccc3)=CC2
0.411017	O=C(Nc1c(ccc(c1)C(=O)C)C)C=2NC(c3ccccc3)=CC2
0.411017	O=C(Nc1c(ccc(c1)C(=O)C)C)C=2NC(c3ccccc3)=CC2
0.411017	O=C(Nc1c(ccc(c1)C(=O)C)C)C=2NC(c3ccccc3)=CC2
0.411017	O=C(Nc1c(ccc(c1)C(=O)C)C)C=2NC(c3ccccc3)=CC2
0.409836	Clc1ccc(cc1)C(=O)Nc2cc(ccc2)CNc3c(F)cc(cc3)CN4CCN(CC4)C
0.409836	Clc1ccc(cc1)C(=O)Nc2cc(ccc2)CNc3c(F)cc(cc3)CN4CCN(CC4)C
0.409836	Clc1ccc(cc1)C(=O)Nc2cc(ccc2)CNc3c(F)cc(cc3)CN4CCN(CC4)C
0.409836	Clc1ccc(cc1)C(=O)Nc2cc(ccc2)CNc3c(F)cc(cc3)CN4CCN(CC4)C
0.409836	Clc1ccc(cc1)C(=O)Nc2cc(ccc2)CNc3c(F)cc(cc3)CN4CCN(CC4)C
0.409836	Clc1ccc(cc1)C(=O)Nc2cc(ccc2)CNc3c(F)cc(cc3)CN4CCN(CC4)C
0.409836	Clc1ccc(cc1)C(=O)Nc2cc(ccc2)CNc3c(F)cc(cc3)CN4CCN(CC4)C
0.409836	Clc1ccc(cc1)C(=O)Nc2cc(ccc2)CNc3c(F)cc(cc3)CN4CCN(CC4)C
0.409836	Clc1ccc(cc1)C(=O)Nc2cc(ccc2)CNc3c(F)cc(cc3)CN4CCN(CC4)C
0.409836	Clc1ccc(cc1)C(=O)Nc2cc(ccc2)CNc3c(F)cc(cc3)CN4CCN(CC4)C
0.407547	Clc1c(ccc(NC(=O)c2cc(Nc3nc(ccn3)C(F)(F)F)ccc2)c1)C(=O)Nc4cnccc4
0.389121	O=C(NNc1c(cccc1)C)c2cc(Nc3nc(ccn3)C)ccc2
0.389121	O=C(NNc1c(cccc1)C)c2cc(Nc3nc(ccn3)C)ccc2
0.389121	O=C(NNc1c(cccc1)C)c2cc(Nc3nc(ccn3)C)ccc2
0.389121	O=C(NNc1c(cccc1)C)c2cc(Nc3nc(ccn3)C)ccc2
0.389121	O=C(NNc1c(cccc1)C)c2cc(Nc3nc(ccn3)C)ccc2
0.389121	O=C(NNc1c(cccc1)C)c2cc(Nc3nc(ccn3)C)ccc2
0.389121	O=C(NNc1c(cccc1)C)c2cc(Nc3nc(ccn3)C)ccc2
0.389121	O=C(NNc1c(cccc1)C)c2cc(Nc3nc(ccn3)C)ccc2
0.389121	O=C(NNc1c(cccc1)C)c2cc(Nc3nc(ccn3)C)ccc2
0.389121	O=C(NNc1c(cccc1)C)c2cc(Nc3nc(ccn3)C)ccc2
0.382114	FC(F)Oc1c(ccc(c1)C(=O)Nc2c(ccc(c2)CN3CCCC3)C)C
0.382114	FC(F)Oc1c(ccc(c1)C(=O)Nc2c(ccc(c2)CN3CCCC3)C)C
0.382114	FC(F)Oc1c(ccc(c1)C(=O)Nc2c(ccc(c2)CN3CCCC3)C)C
0.382114	FC(F)Oc1c(ccc(c1)C(=O)Nc2c(ccc(c2)CN3CCCC3)C)C
0.382114	FC(F)Oc1c(ccc(c1)C(=O)Nc2c(ccc(c2)CN3CCCC3)C)C
0.382114	FC(F)Oc1c(ccc(c1)C(=O)Nc2c(ccc(c2)CN3CCCC3)C)C
0.382114	FC(F)Oc1c(ccc(c1)C(=O)Nc2c(ccc(c2)CN3CCCC3)C)C
0.382114	FC(F)Oc1c(ccc(c1)C(=O)Nc2c(ccc(c2)CN3CCCC3)C)C
0.382114	FC(F)Oc1c(ccc(c1)C(=O)Nc2c(ccc(c2)CN3CCCC3)C)C
0.382114	FC(F)Oc1c(ccc(c1)C(=O)Nc2c(ccc(c2)CN3CCCC3)C)C
0.380074	O=C(Nc1c(ccc(c1)CN2CCCC2)C)c3cc(NC(=O)c4cc5N=CNc5cc4)ccc3
0.380074	O=C(Nc1c(ccc(c1)CN2CCCC2)C)c3cc(NC(=O)c4cc5N=CNc5cc4)ccc3
0.380074	O=C(Nc1c(ccc(c1)CN2CCCC2)C)c3cc(NC(=O)c4cc5N=CNc5cc4)ccc3
0.380074	O=C(Nc1c(ccc(c1)CN2CCCC2)C)c3cc(NC(=O)c4cc5N=CNc5cc4)ccc3
0.380074	O=C(Nc1c(ccc(c1)CN2CCCC2)C)c3cc(NC(=O)c4cc5N=CNc5cc4)ccc3
0.380074	O=C(Nc1c(ccc(c1)CN2CCCC2)C)c3cc(NC(=O)c4cc5N=CNc5cc4)ccc3
0.380074	O=C(Nc1c(ccc(c1)CN2CCCC2)C)c3cc(NC(=O)c4cc5N=CNc5cc4)ccc3
0.380074	O=C(Nc1c(ccc(c1)CN2CCCC2)C)c3cc(NC(=O)c4cc5N=CNc5cc4)ccc3
0.380074	O=C(Nc1c(ccc(c1)CN2CCCC2)C)c3cc(NC(=O)c4cc5N=CNc5cc4)ccc3
0.380074	O=C(Nc1c(ccc(c1)CN2CCCC2)C)c3cc(NC(=O)c4cc5N=CNc5cc4)ccc3
0.379791	Fc1c(NC(=O)c2c(nc(nc2)Nc3ccccc3)C(F)(F)F)ccc(c1)CN4CCN(CC4)C
0.379791	Fc1c(NC(=O)c2c(nc(nc2)Nc3ccccc3)C(F)(F)F)ccc(c1)CN4CCN(CC4)C
0.379791	Fc1c(NC(=O)c2c(nc(nc2)Nc3ccccc3)C(F)(F)F)ccc(c1)CN4CCN(CC4)C
0.379791	Fc1c(NC(=O)c2c(nc(nc2)Nc3ccccc3)C(F)(F)F)ccc(c1)CN4CCN(CC4)C
0.379791	Fc1c(NC(=O)c2c(nc(nc2)Nc3ccccc3)C(F)(F)F)ccc(c1)CN4CCN(CC4)C
0.379791	Fc1c(NC(=O)c2c(nc(nc2)Nc3ccccc3)C(F)(F)F)ccc(c1)CN4CCN(CC4)C
0.379791	Fc1c(NC(=O)c2c(nc(nc2)Nc3ccccc3)C(F)(F)F)ccc(c1)CN4CCN(CC4)C
0.379791	Fc1c(NC(=O)c2c(nc(nc2)Nc3ccccc3)C(F)(F)F)ccc(c1)CN4CCN(CC4)C
0.379791	Fc1c(NC(=O)c2c(nc(nc2)Nc3ccccc3)C(F)(F)F)ccc(c1)CN4CCN(CC4)C
0.379791	Fc1c(NC(=O)c2c(nc(nc2)Nc3ccccc3)C(F)(F)F)ccc(c1)CN4CCN(CC4)C
0.379747	Fc1c(NC(=O)c2ccc(cc2)CN(CC)CC)ccc(c1)CN3CCN(CC3)C
0.379747	Fc1c(NC(=O)c2ccc(cc2)CN(CC)CC)ccc(c1)CN3CCN(CC3)C
0.376866	Fc1c(NC(=O)c2cnc(N(c3ccccc3)C)cc2)ccc(c1)CN4CCN(CC4)C
0.376866	Fc1c(NC(=O)c2cnc(N(c3ccccc3)C)cc2)ccc(c1)CN4CCN(CC4)C
0.376866	Fc1c(NC(=O)c2cnc(N(c3ccccc3)C)cc2)ccc(c1)CN4CCN(CC4)C
0.376866	Fc1c(NC(=O)c2cnc(N(c3ccccc3)C)cc2)ccc(c1)CN4CCN(CC4)C
0.376866	Fc1c(NC(=O)c2cnc(N(c3ccccc3)C)cc2)ccc(c1)CN4CCN(CC4)C
0.376866	Fc1c(NC(=O)c2cnc(N(c3ccccc3)C)cc2)ccc(c1)CN4CCN(CC4)C
0.376866	Fc1c(NC(=O)c2cnc(N(c3ccccc3)C)cc2)ccc(c1)CN4CCN(CC4)C
0.376033	O=C(Nc1cc(NC(=O)CN2CCCCC2)c(cc1)C)c3ccc(N4CCCC4)cc3
0.376033	O=C(Nc1cc(NC(=O)CN2CCCCC2)c(cc1)C)c3ccc(N4CCCC4)cc3
0.376033	O=C(Nc1cc(NC(=O)CN2CCCCC2)c(cc1)C)c3ccc(N4CCCC4)cc3
0.376033	O=C(Nc1cc(NC(=O)CN2CCCCC2)c(cc1)C)c3ccc(N4CCCC4)cc3
0.376033	O=C(Nc1cc(NC(=O)CN2CCCCC2)c(cc1)C)c3ccc(N4CCCC4)cc3
0.376033	O=C(Nc1cc(NC(=O)CN2CCCCC2)c(cc1)C)c3ccc(N4CCCC4)cc3
0.376033	O=C(Nc1cc(NC(=O)CN2CCCCC2)c(cc1)C)c3ccc(N4CCCC4)cc3
0.376033	O=C(Nc1cc(NC(=O)CN2CCCCC2)c(cc1)C)c3ccc(N4CCCC4)cc3
0.376033	O=C(Nc1cc(NC(=O)CN2CCCCC2)c(cc1)C)c3ccc(N4CCCC4)cc3
0.376033	O=C(Nc1cc(NC(=O)CN2CCCCC2)c(cc1)C)c3ccc(N4CCCC4)cc3
0.370229	O=C(Nc1cnc(c2ccncc2)cc1)c3cc(OCC)c(OCc4cnccc4)cc3
0.370229	O=C(Nc1cnc(c2ccncc2)cc1)c3cc(OCC)c(OCc4cnccc4)cc3
0.370229	O=C(Nc1cnc(c2ccncc2)cc1)c3cc(OCC)c(OCc4cnccc4)cc3
0.370229	O=C(Nc1cnc(c2ccncc2)cc1)c3cc(OCC)c(OCc4cnccc4)cc3
0.370229	O=C(Nc1cnc(c2ccncc2)cc1)c3cc(OCC)c(OCc4cnccc4)cc3
0.370229	O=C(Nc1cnc(c2ccncc2)cc1)c3cc(OCC)c(OCc4cnccc4)cc3
0.370229	O=C(Nc1cnc(c2ccncc2)cc1)c3cc(OCC)c(OCc4cnccc4)cc3
0.370229	O=C(Nc1cnc(c2ccncc2)cc1)c3cc(OCC)c(OCc4cnccc4)cc3
0.370229	O=C(Nc1cnc(c2ccncc2)cc1)c3cc(OCC)c(OCc4cnccc4)cc3
0.370229	O=C(Nc1cnc(c2ccncc2)cc1)c3cc(OCC)c(OCc4cnccc4)cc3
0.368217	O=C(NCCCc1c(cc(cc1)C)C)c2cc(Nc3nc(ccn3)C)ccc2
0.368217	O=C(NCCCc1c(cc(cc1)C)C)c2cc(Nc3nc(ccn3)C)ccc2
0.368217	O=C(NCCCc1c(cc(cc1)C)C)c2cc(Nc3nc(ccn3)C)ccc2
0.368217	O=C(NCCCc1c(cc(cc1)C)C)c2cc(Nc3nc(ccn3)C)ccc2
0.368217	O=C(NCCCc1c(cc(cc1)C)C)c2cc(Nc3nc(ccn3)C)ccc2
0.368217	O=C(NCCCc1c(cc(cc1)C)C)c2cc(Nc3nc(ccn3)C)ccc2
0.368217	O=C(NCCCc1c(cc(cc1)C)C)c2cc(Nc3nc(ccn3)C)ccc2
0.368217	O=C(NCCCc1c(cc(cc1)C)C)c2cc(Nc3nc(ccn3)C)ccc2
0.368217	O=C(NCCCc1c(cc(cc1)C)C)c2cc(Nc3nc(ccn3)C)ccc2
0.368217	O=C(NCCCc1c(cc(cc1)C)C)c2cc(Nc3nc(ccn3)C)ccc2
0.364754	O=C(Nc1cnc(c2ccncc2)cc1)c3c(ccc(c4ccccc4)c3)C
0.364754	O=C(Nc1cnc(c2ccncc2)cc1)c3c(ccc(c4ccccc4)c3)C
0.364754	O=C(Nc1cnc(c2ccncc2)cc1)c3c(ccc(c4ccccc4)c3)C
0.364754	O=C(Nc1cnc(c2ccncc2)cc1)c3c(ccc(c4ccccc4)c3)C
0.364754	O=C(Nc1cnc(c2ccncc2)cc1)c3c(ccc(c4ccccc4)c3)C
0.364754	O=C(Nc1cnc(c2ccncc2)cc1)c3c(ccc(c4ccccc4)c3)C
0.364754	O=C(Nc1cnc(c2ccncc2)cc1)c3c(ccc(c4ccccc4)c3)C
0.364754	O=C(Nc1cnc(c2ccncc2)cc1)c3c(ccc(c4ccccc4)c3)C
0.364754	O=C(Nc1cnc(c2ccncc2)cc1)c3c(ccc(c4ccccc4)c3)C
0.364754	O=C(Nc1cnc(c2ccncc2)cc1)c3c(ccc(c4ccccc4)c3)C
0.3625	O=C(Nc1cnc(c2ccncc2)cc1)c3cc(c(cc3)CC)CC
0.3625	O=C(Nc1cnc(c2ccncc2)cc1)c3cc(c(cc3)CC)CC
0.3625	O=C(Nc1cnc(c2ccncc2)cc1)c3cc(c(cc3)CC)CC
0.3625	O=C(Nc1cnc(c2ccncc2)cc1)c3cc(c(cc3)CC)CC
0.3625	O=C(Nc1cnc(c2ccncc2)cc1)c3cc(c(cc3)CC)CC
0.3625	O=C(Nc1cnc(c2ccncc2)cc1)c3cc(c(cc3)CC)CC
0.3625	O=C(Nc1cnc(c2ccncc2)cc1)c3cc(c(cc3)CC)CC
0.3625	O=C(Nc1cnc(c2ccncc2)cc1)c3cc(c(cc3)CC)CC
0.3625	O=C(Nc1cnc(c2ccncc2)cc1)c3cc(c(cc3)CC)CC
0.3625	O=C(Nc1cnc(c2ccncc2)cc1)c3cc(c(cc3)CC)CC
0.362385	O=C(Nc1ccccc1)c2cc(NC(=O)C)c(cc2)C
0.362385	O=C(Nc1ccccc1)c2cc(NC(=O)C)c(cc2)C
0.362385	O=C(Nc1ccccc1)c2cc(NC(=O)C)c(cc2)C
0.362385	O=C(Nc1ccccc1)c2cc(NC(=O)C)c(cc2)C
0.362385	O=C(Nc1ccccc1)c2cc(NC(=O)C)c(cc2)C
0.362385	O=C(Nc1ccccc1)c2cc(NC(=O)C)c(cc2)C
0.362385	O=C(Nc1ccccc1)c2cc(NC(=O)C)c(cc2)C
0.362385	O=C(Nc1ccccc1)c2cc(NC(=O)C)c(cc2)C
0.362385	O=C(Nc1ccccc1)c2cc(NC(=O)C)c(cc2)C
0.362385	O=C(Nc1ccccc1)c2cc(NC(=O)C)c(cc2)C
0.359848	Fc1c(NC(=O)c2cc(c([N+]([O-])=O)cc2)C)ccc(c1)CN3CCN(CC3)C
0.359848	Fc1c(NC(=O)c2cc(c([N+]([O-])=O)cc2)C)ccc(c1)CN3CCN(CC3)C
0.359848	Fc1c(NC(=O)c2cc(c([N+]([O-])=O)cc2)C)ccc(c1)CN3CCN(CC3)C
0.359848	Fc1c(NC(=O)c2cc(c([N+]([O-])=O)cc2)C)ccc(c1)CN3CCN(CC3)C
0.359848	Fc1c(NC(=O)c2cc(c([N+]([O-])=O)cc2)C)ccc(c1)CN3CCN(CC3)C
0.359848	Fc1c(NC(=O)c2cc(c([N+]([O-])=O)cc2)C)ccc(c1)CN3CCN(CC3)C
0.359848	Fc1c(NC(=O)c2cc(c([N+]([O-])=O)cc2)C)ccc(c1)CN3CCN(CC3)C
0.359848	Fc1c(NC(=O)c2cc(c([N+]([O-])=O)cc2)C)ccc(c1)CN3CCN(CC3)C
0.359848	Fc1c(NC(=O)c2cc(c([N+]([O-])=O)cc2)C)ccc(c1)CN3CCN(CC3)C
0.359848	Fc1c(NC(=O)c2cc(c([N+]([O-])=O)cc2)C)ccc(c1)CN3CCN(CC3)C
0.359184	O=C(N(C)C)Nc1cc(NC(=O)CNC(=O)c2ccc(c3ccccc3)cc2)c(cc1)C
0.359184	O=C(N(C)C)Nc1cc(NC(=O)CNC(=O)c2ccc(c3ccccc3)cc2)c(cc1)C
0.359184	O=C(N(C)C)Nc1cc(NC(=O)CNC(=O)c2ccc(c3ccccc3)cc2)c(cc1)C
0.359184	O=C(N(C)C)Nc1cc(NC(=O)CNC(=O)c2ccc(c3ccccc3)cc2)c(cc1)C
0.359184	O=C(N(C)C)Nc1cc(NC(=O)CNC(=O)c2ccc(c3ccccc3)cc2)c(cc1)C
0.359184	O=C(N(C)C)Nc1cc(NC(=O)CNC(=O)c2ccc(c3ccccc3)cc2)c(cc1)C
0.359184	O=C(N(C)C)Nc1cc(NC(=O)CNC(=O)c2ccc(c3ccccc3)cc2)c(cc1)C
0.359184	O=C(N(C)C)Nc1cc(NC(=O)CNC(=O)c2ccc(c3ccccc3)cc2)c(cc1)C
0.359184	O=C(N(C)C)Nc1cc(NC(=O)CNC(=O)c2ccc(c3ccccc3)cc2)c(cc1)C
0.359184	O=C(N(C)C)Nc1cc(NC(=O)CNC(=O)c2ccc(c3ccccc3)cc2)c(cc1)C
0.357143	O=C(Nc1c(ccc(c1)C=2ON=CN2)C)c3ccccc3
0.357143	O=C(Nc1c(ccc(c1)C=2ON=CN2)C)c3ccccc3
0.357143	O=C(Nc1c(ccc(c1)C=2ON=CN2)C)c3ccccc3
0.357143	O=C(Nc1c(ccc(c1)C=2ON=CN2)C)c3ccccc3
0.357143	O=C(Nc1c(ccc(c1)C=2ON=CN2)C)c3ccccc3
0.357143	O=C(Nc1c(ccc(c1)C=2ON=CN2)C)c3ccccc3
0.357143	O=C(Nc1c(ccc(c1)C=2ON=CN2)C)c3ccccc3
0.357143	O=C(Nc1c(ccc(c1)C=2ON=CN2)C)c3ccccc3
0.357143	O=C(Nc1c(ccc(c1)C=2ON=CN2)C)c3ccccc3
0.357143	O=C(Nc1c(ccc(c1)C=2ON=CN2)C)c3ccccc3
0.356061	O=C(Nc1cnc(c2ccncc2)cc1)c3cc(ccc3)CN4C(=O)CCC4
0.356061	O=C(Nc1cnc(c2ccncc2)cc1)c3cc(ccc3)CN4C(=O)CCC4
0.356061	O=C(Nc1cnc(c2ccncc2)cc1)c3cc(ccc3)CN4C(=O)CCC4
0.356061	O=C(Nc1cnc(c2ccncc2)cc1)c3cc(ccc3)CN4C(=O)CCC4
0.356061	O=C(Nc1cnc(c2ccncc2)cc1)c3cc(ccc3)CN4C(=O)CCC4
0.356061	O=C(Nc1cnc(c2ccncc2)cc1)c3cc(ccc3)CN4C(=O)CCC4
0.356061	O=C(Nc1cnc(c2ccncc2)cc1)c3cc(ccc3)CN4C(=O)CCC4
0.356061	O=C(Nc1cnc(c2ccncc2)cc1)c3cc(ccc3)CN4C(=O)CCC4
0.356061	O=C(Nc1cnc(c2ccncc2)cc1)c3cc(ccc3)CN4C(=O)CCC4
0.355072	Fc1c(NC(=O)c2cc(Oc3c(F)cccc3)ncc2)ccc(c1)CN4CCN(CC4)C
0.355072	Fc1c(NC(=O)c2cc(Oc3c(F)cccc3)ncc2)ccc(c1)CN4CCN(CC4)C
0.355072	Fc1c(NC(=O)c2cc(Oc3c(F)cccc3)ncc2)ccc(c1)CN4CCN(CC4)C
0.355072	Fc1c(NC(=O)c2cc(Oc3c(F)cccc3)ncc2)ccc(c1)CN4CCN(CC4)C
0.355072	Fc1c(NC(=O)c2cc(Oc3c(F)cccc3)ncc2)ccc(c1)CN4CCN(CC4)C
0.352941	O=C(Nc1cc(c2ccncc2)ccc1)c3cc(OCC)c(OCc4cnccc4)cc3
0.352941	O=C(Nc1cc(c2ccncc2)ccc1)c3cc(OCC)c(OCc4cnccc4)cc3
0.352941	O=C(Nc1cc(c2ccncc2)ccc1)c3cc(OCC)c(OCc4cnccc4)cc3
0.352941	O=C(Nc1cc(c2ccncc2)ccc1)c3cc(OCC)c(OCc4cnccc4)cc3
0.352941	O=C(Nc1cc(c2ccncc2)ccc1)c3cc(OCC)c(OCc4cnccc4)cc3
0.352941	O=C(Nc1cc(c2ccncc2)ccc1)c3cc(OCC)c(OCc4cnccc4)cc3
0.352941	O=C(Nc1cc(c2ccncc2)ccc1)c3cc(OCC)c(OCc4cnccc4)cc3
0.352941	O=C(Nc1cc(c2ccncc2)ccc1)c3cc(OCC)c(OCc4cnccc4)cc3
0.352941	O=C(Nc1cc(c2ccncc2)ccc1)c3cc(OCC)c(OCc4cnccc4)cc3
0.352941	O=C(Nc1cc(c2ccncc2)ccc1)c3cc(OCC)c(OCc4cnccc4)cc3
0.349624	O=C(Nc1ccc(cc1)C2=NNC(=N2)C)c3cc(OCC)c(OCc4cnccc4)cc3
0.349624	O=C(Nc1ccc(cc1)C2=NNC(=N2)C)c3cc(OCC)c(OCc4cnccc4)cc3
0.349624	O=C(Nc1ccc(cc1)C2=NNC(=N2)C)c3cc(OCC)c(OCc4cnccc4)cc3
0.349624	O=C(Nc1ccc(cc1)C2=NNC(=N2)C)c3cc(OCC)c(OCc4cnccc4)cc3
0.349624	O=C(Nc1ccc(cc1)C2=NNC(=N2)C)c3cc(OCC)c(OCc4cnccc4)cc3
0.349624	O=C(Nc1ccc(cc1)C2=NNC(=N2)C)c3cc(OCC)c(OCc4cnccc4)cc3
0.349624	O=C(Nc1ccc(cc1)C2=NNC(=N2)C)c3cc(OCC)c(OCc4cnccc4)cc3
0.349624	O=C(Nc1ccc(cc1)C2=NNC(=N2)C)c3cc(OCC)c(OCc4cnccc4)cc3
0.349624	O=C(Nc1ccc(cc1)C2=NNC(=N2)C)c3cc(OCC)c(OCc4cnccc4)cc3
0.349624	O=C(Nc1ccc(cc1)C2=NNC(=N2)C)c3cc(OCC)c(OCc4cnccc4)cc3
0.348837	O=C(Nc1c(ccc(N)c1)C)c2ccncc2
0.348837	O=C(Nc1c(ccc(N)c1)C)c2ccncc2
0.348837	O=C(Nc1c(ccc(N)c1)C)c2ccncc2
0.348837	O=C(Nc1c(ccc(N)c1)C)c2ccncc2
0.348837	O=C(Nc1c(ccc(N)c1)C)c2ccncc2
0.348837	O=C(Nc1c(ccc(N)c1)C)c2ccncc2
0.348837	O=C(Nc1c(ccc(N)c1)C)c2ccncc2
0.348837	O=C(Nc1c(ccc(N)c1)C)c2ccncc2
0.348837	O=C(Nc1c(ccc(N)c1)C)c2ccncc2
0.348837	O=C(Nc1c(ccc(N)c1)C)c2ccncc2
0.348837	O=C(Nc1nccc(N2CCNCC2)c1)c3cc(Nc4nc(ccn4)C)ccc3
0.348837	O=C(Nc1nccc(N2CCNCC2)c1)c3cc(Nc4nc(ccn4)C)ccc3
0.348837	O=C(Nc1nccc(N2CCNCC2)c1)c3cc(Nc4nc(ccn4)C)ccc3
0.348837	O=C(Nc1nccc(N2CCNCC2)c1)c3cc(Nc4nc(ccn4)C)ccc3
0.348837	O=C(Nc1nccc(N2CCNCC2)c1)c3cc(Nc4nc(ccn4)C)ccc3
0.348837	O=C(Nc1nccc(N2CCNCC2)c1)c3cc(Nc4nc(ccn4)C)ccc3
0.348837	O=C(Nc1nccc(N2CCNCC2)c1)c3cc(Nc4nc(ccn4)C)ccc3
0.348837	O=C(Nc1nccc(N2CCNCC2)c1)c3cc(Nc4nc(ccn4)C)ccc3
0.348837	O=C(Nc1nccc(N2CCNCC2)c1)c3cc(Nc4nc(ccn4)C)ccc3
0.348837	O=C(Nc1nccc(N2CCNCC2)c1)c3cc(Nc4nc(ccn4)C)ccc3
0.347985	S1C(=NC=C1C(=O)Nc2cc(c(cc2)C)C3=CSC=C3)c4cnccc4
0.347826	S(C1=NC=CN1C)CC(=O)Nc2ccc(cc2)C(=O)Nc3cc(NC(=O)CN4CCCCC4)c(cc3)C
0.347826	S(C1=NC=CN1C)CC(=O)Nc2ccc(cc2)C(=O)Nc3cc(NC(=O)CN4CCCCC4)c(cc3)C
0.347826	S(C1=NC=CN1C)CC(=O)Nc2ccc(cc2)C(=O)Nc3cc(NC(=O)CN4CCCCC4)c(cc3)C
0.347826	S(C1=NC=CN1C)CC(=O)Nc2ccc(cc2)C(=O)Nc3cc(NC(=O)CN4CCCCC4)c(cc3)C
0.347826	S(C1=NC=CN1C)CC(=O)Nc2ccc(cc2)C(=O)Nc3cc(NC(=O)CN4CCCCC4)c(cc3)C
0.347826	S(C1=NC=CN1C)CC(=O)Nc2ccc(cc2)C(=O)Nc3cc(NC(=O)CN4CCCCC4)c(cc3)C
0.347826	S(C1=NC=CN1C)CC(=O)Nc2ccc(cc2)C(=O)Nc3cc(NC(=O)CN4CCCCC4)c(cc3)C
0.347826	S(C1=NC=CN1C)CC(=O)Nc2ccc(cc2)C(=O)Nc3cc(NC(=O)CN4CCCCC4)c(cc3)C
0.347826	S(C1=NC=CN1C)CC(=O)Nc2ccc(cc2)C(=O)Nc3cc(NC(=O)CN4CCCCC4)c(cc3)C
0.347826	S(C1=NC=CN1C)CC(=O)Nc2ccc(cc2)C(=O)Nc3cc(NC(=O)CN4CCCCC4)c(cc3)C
0.345196	Fc1c(NC(=O)c2cnc(OCC(F)(F)C(F)F)cc2)ccc(c1)CN3CCN(CC3)C
0.345196	Fc1c(NC(=O)c2cnc(OCC(F)(F)C(F)F)cc2)ccc(c1)CN3CCN(CC3)C
0.345196	Fc1c(NC(=O)c2cnc(OCC(F)(F)C(F)F)cc2)ccc(c1)CN3CCN(CC3)C
0.345196	Fc1c(NC(=O)c2cnc(OCC(F)(F)C(F)F)cc2)ccc(c1)CN3CCN(CC3)C
0.345196	Fc1c(NC(=O)c2cnc(OCC(F)(F)C(F)F)cc2)ccc(c1)CN3CCN(CC3)C
0.345196	Fc1c(NC(=O)c2cnc(OCC(F)(F)C(F)F)cc2)ccc(c1)CN3CCN(CC3)C
0.345196	Fc1c(NC(=O)c2cnc(OCC(F)(F)C(F)F)cc2)ccc(c1)CN3CCN(CC3)C
0.345196	Fc1c(NC(=O)c2cnc(OCC(F)(F)C(F)F)cc2)ccc(c1)CN3CCN(CC3)C
0.345196	Fc1c(NC(=O)c2cnc(OCC(F)(F)C(F)F)cc2)ccc(c1)CN3CCN(CC3)C
0.345196	Fc1c(NC(=O)c2cnc(OCC(F)(F)C(F)F)cc2)ccc(c1)CN3CCN(CC3)C
0.344828	Brc1ccc(c2nc(ncc2)NC(=O)CCN(CC(=O)Nc3c(cccc3)C)C)cc1
0.344828	Brc1ccc(c2nc(ncc2)NC(=O)CCN(CC(=O)Nc3c(cccc3)C)C)cc1
0.344828	Brc1ccc(c2nc(ncc2)NC(=O)CCN(CC(=O)Nc3c(cccc3)C)C)cc1
0.344828	Brc1ccc(c2nc(ncc2)NC(=O)CCN(CC(=O)Nc3c(cccc3)C)C)cc1
0.344828	Brc1ccc(c2nc(ncc2)NC(=O)CCN(CC(=O)Nc3c(cccc3)C)C)cc1
0.344828	Brc1ccc(c2nc(ncc2)NC(=O)CCN(CC(=O)Nc3c(cccc3)C)C)cc1
0.344828	Brc1ccc(c2nc(ncc2)NC(=O)CCN(CC(=O)Nc3c(cccc3)C)C)cc1
0.344828	Brc1ccc(c2nc(ncc2)NC(=O)CCN(CC(=O)Nc3c(cccc3)C)C)cc1
0.344828	Brc1ccc(c2nc(ncc2)NC(=O)CCN(CC(=O)Nc3c(cccc3)C)C)cc1
0.344828	Brc1ccc(c2nc(ncc2)NC(=O)CCN(CC(=O)Nc3c(cccc3)C)C)cc1
0.344203	[O-][N+](=O)c1c(ccc(c1)C(=O)Nc2nc(ccc2)CN3CCN(C(=O)C)CC3)C
0.344203	[O-][N+](=O)c1c(ccc(c1)C(=O)Nc2nc(ccc2)CN3CCN(C(=O)C)CC3)C
0.344203	[O-][N+](=O)c1c(ccc(c1)C(=O)Nc2nc(ccc2)CN3CCN(C(=O)C)CC3)C
0.344203	[O-][N+](=O)c1c(ccc(c1)C(=O)Nc2nc(ccc2)CN3CCN(C(=O)C)CC3)C
0.344203	[O-][N+](=O)c1c(ccc(c1)C(=O)Nc2nc(ccc2)CN3CCN(C(=O)C)CC3)C
0.344203	[O-][N+](=O)c1c(ccc(c1)C(=O)Nc2nc(ccc2)CN3CCN(C(=O)C)CC3)C
0.344203	[O-][N+](=O)c1c(ccc(c1)C(=O)Nc2nc(ccc2)CN3CCN(C(=O)C)CC3)C
0.344203	[O-][N+](=O)c1c(ccc(c1)C(=O)Nc2nc(ccc2)CN3CCN(C(=O)C)CC3)C
0.344203	[O-][N+](=O)c1c(ccc(c1)C(=O)Nc2nc(ccc2)CN3CCN(C(=O)C)CC3)C
0.344203	[O-][N+](=O)c1c(ccc(c1)C(=O)Nc2nc(ccc2)CN3CCN(C(=O)C)CC3)C
0.343284	Clc1c(Oc2ncc(Cl)cn2)ccc(NC(=O)c3nc(c4ccncc4)ccc3)c1
0.343284	Clc1c(Oc2ncc(Cl)cn2)ccc(NC(=O)c3nc(c4ccncc4)ccc3)c1
0.343284	Clc1c(Oc2ncc(Cl)cn2)ccc(NC(=O)c3nc(c4ccncc4)ccc3)c1
0.343284	Clc1c(Oc2ncc(Cl)cn2)ccc(NC(=O)c3nc(c4ccncc4)ccc3)c1
0.343284	Clc1c(Oc2ncc(Cl)cn2)ccc(NC(=O)c3nc(c4ccncc4)ccc3)c1
0.343284	Clc1c(Oc2ncc(Cl)cn2)ccc(NC(=O)c3nc(c4ccncc4)ccc3)c1
0.343284	Clc1c(Oc2ncc(Cl)cn2)ccc(NC(=O)c3nc(c4ccncc4)ccc3)c1
0.343284	Clc1c(Oc2ncc(Cl)cn2)ccc(NC(=O)c3nc(c4ccncc4)ccc3)c1
0.343284	Clc1c(Oc2ncc(Cl)cn2)ccc(NC(=O)c3nc(c4ccncc4)ccc3)c1
0.343284	Clc1c(Oc2ncc(Cl)cn2)ccc(NC(=O)c3nc(c4ccncc4)ccc3)c1
0.341137	Clc1c(Cl)ccc(c1)C(=O)Nc2cc(O)c(cc2)C=3ON=C(N3)c4cc(ccc4)CN5CCOCC5
0.341137	Clc1c(Cl)ccc(c1)C(=O)Nc2cc(O)c(cc2)C=3ON=C(N3)c4cc(ccc4)CN5CCOCC5
0.341137	Clc1c(Cl)ccc(c1)C(=O)Nc2cc(O)c(cc2)C=3ON=C(N3)c4cc(ccc4)CN5CCOCC5
0.341137	Clc1c(Cl)ccc(c1)C(=O)Nc2cc(O)c(cc2)C=3ON=C(N3)c4cc(ccc4)CN5CCOCC5
0.341137	Clc1c(Cl)ccc(c1)C(=O)Nc2cc(O)c(cc2)C=3ON=C(N3)c4cc(ccc4)CN5CCOCC5
0.341137	Clc1c(Cl)ccc(c1)C(=O)Nc2cc(O)c(cc2)C=3ON=C(N3)c4cc(ccc4)CN5CCOCC5
0.341137	Clc1c(Cl)ccc(c1)C(=O)Nc2cc(O)c(cc2)C=3ON=C(N3)c4cc(ccc4)CN5CCOCC5
0.341137	Clc1c(Cl)ccc(c1)C(=O)Nc2cc(O)c(cc2)C=3ON=C(N3)c4cc(ccc4)CN5CCOCC5
0.341137	Clc1c(Cl)ccc(c1)C(=O)Nc2cc(O)c(cc2)C=3ON=C(N3)c4cc(ccc4)CN5CCOCC5
0.341137	Clc1c(Cl)ccc(c1)C(=O)Nc2cc(O)c(cc2)C=3ON=C(N3)c4cc(ccc4)CN5CCOCC5
0.34	Fc1c(NC(=O)C=2OC(F)=CC2)ccc(c1)CN3CCN(CC3)C
0.338645	O=C(NCC(=O)Nc1ccc(cc1)CN2CCN(c3cc(ccc3)C)CC2)c4ccc(c5ccccc5)cc4
0.338645	O=C(NCC(=O)Nc1ccc(cc1)CN2CCN(c3cc(ccc3)C)CC2)c4ccc(c5ccccc5)cc4
0.338645	O=C(NCC(=O)Nc1ccc(cc1)CN2CCN(c3cc(ccc3)C)CC2)c4ccc(c5ccccc5)cc4
0.338645	O=C(NCC(=O)Nc1ccc(cc1)CN2CCN(c3cc(ccc3)C)CC2)c4ccc(c5ccccc5)cc4
0.336245	O=C(Nc1cnc(c2ccncc2)cc1)c3ccc(cc3)CCCC=C
0.336245	O=C(Nc1cnc(c2ccncc2)cc1)c3ccc(cc3)CCCC=C
0.334661	Ic1c(c(ccc1)C(=O)Nc2nc(c3ccc(Br)cc3)ccn2)C
0.334661	Ic1c(c(ccc1)C(=O)Nc2nc(c3ccc(Br)cc3)ccn2)C
0.334483	O(c1c(cc(cc1)CN2CCC(c3nc(ccn3)C=4C=NN(C4)C)CC2)C)c5ccccc5
0.334483	O(c1c(cc(cc1)CN2CCC(c3nc(ccn3)C=4C=NN(C4)C)CC2)C)c5ccccc5
0.334483	O(c1c(cc(cc1)CN2CCC(c3nc(ccn3)C=4C=NN(C4)C)CC2)C)c5ccccc5
0.334483	O(c1c(cc(cc1)CN2CCC(c3nc(ccn3)C=4C=NN(C4)C)CC2)C)c5ccccc5
0.334483	O(c1c(cc(cc1)CN2CCC(c3nc(ccn3)C=4C=NN(C4)C)CC2)C)c5ccccc5
0.334483	O(c1c(cc(cc1)CN2CCC(c3nc(ccn3)C=4C=NN(C4)C)CC2)C)c5ccccc5
0.334483	O(c1c(cc(cc1)CN2CCC(c3nc(ccn3)C=4C=NN(C4)C)CC2)C)c5ccccc5
0.334483	O(c1c(cc(cc1)CN2CCC(c3nc(ccn3)C=4C=NN(C4)C)CC2)C)c5ccccc5
0.334483	O(c1c(cc(cc1)CN2CCC(c3nc(ccn3)C=4C=NN(C4)C)CC2)C)c5ccccc5
0.334483	O(c1c(cc(cc1)CN2CCC(c3nc(ccn3)C=4C=NN(C4)C)CC2)C)c5ccccc5
0.333333	Clc1c(ccc(NC(=O)Cc2cc(c(cc2)C)C)c1)C(=O)Nc3cnccc3
0.333333	Clc1c(ccc(NC(=O)Cc2cc(c(cc2)C)C)c1)C(=O)Nc3cnccc3
0.333333	Clc1c(ccc(NC(=O)Cc2cc(c(cc2)C)C)c1)C(=O)Nc3cnccc3
0.333333	Clc1c(ccc(NC(=O)Cc2cc(c(cc2)C)C)c1)C(=O)Nc3cnccc3
0.333333	Clc1c(ccc(NC(=O)Cc2cc(c(cc2)C)C)c1)C(=O)Nc3cnccc3
0.333333	Clc1c(ccc(NC(=O)Cc2cc(c(cc2)C)C)c1)C(=O)Nc3cnccc3
0.333333	Clc1c(ccc(NC(=O)Cc2cc(c(cc2)C)C)c1)C(=O)Nc3cnccc3
0.333333	Clc1c(ccc(NC(=O)Cc2cc(c(cc2)C)C)c1)C(=O)Nc3cnccc3
0.333333	Clc1c(ccc(NC(=O)Cc2cc(c(cc2)C)C)c1)C(=O)Nc3cnccc3
0.333333	Clc1c(ccc(NC(=O)Cc2cc(c(cc2)C)C)c1)C(=O)Nc3cnccc3
0.332103	Fc1cc(NC(=O)C2=COC=C2)c(cc1)C(=O)Nc3cc(NC(=O)CN4CCCCC4)c(cc3)C
0.332103	Fc1cc(NC(=O)C2=COC=C2)c(cc1)C(=O)Nc3cc(NC(=O)CN4CCCCC4)c(cc3)C
0.332103	Fc1cc(NC(=O)C2=COC=C2)c(cc1)C(=O)Nc3cc(NC(=O)CN4CCCCC4)c(cc3)C
0.332103	Fc1cc(NC(=O)C2=COC=C2)c(cc1)C(=O)Nc3cc(NC(=O)CN4CCCCC4)c(cc3)C
0.332103	Fc1cc(NC(=O)C2=COC=C2)c(cc1)C(=O)Nc3cc(NC(=O)CN4CCCCC4)c(cc3)C
0.332103	Fc1cc(NC(=O)C2=COC=C2)c(cc1)C(=O)Nc3cc(NC(=O)CN4CCCCC4)c(cc3)C
0.332103	Fc1cc(NC(=O)C2=COC=C2)c(cc1)C(=O)Nc3cc(NC(=O)CN4CCCCC4)c(cc3)C
0.332103	Fc1cc(NC(=O)C2=COC=C2)c(cc1)C(=O)Nc3cc(NC(=O)CN4CCCCC4)c(cc3)C
0.332103	Fc1cc(NC(=O)C2=COC=C2)c(cc1)C(=O)Nc3cc(NC(=O)CN4CCCCC4)c(cc3)C
0.332103	Fc1cc(NC(=O)C2=COC=C2)c(cc1)C(=O)Nc3cc(NC(=O)CN4CCCCC4)c(cc3)C
0.332	Clc1c(C#N)cc(cc1)C(=O)Nc2cnc(c3ccncc3)cc2
0.332	Clc1c(C#N)cc(cc1)C(=O)Nc2cnc(c3ccncc3)cc2
0.332	Clc1c(C#N)cc(cc1)C(=O)Nc2cnc(c3ccncc3)cc2
0.332	Clc1c(C#N)cc(cc1)C(=O)Nc2cnc(c3ccncc3)cc2
0.332	Clc1c(C#N)cc(cc1)C(=O)Nc2cnc(c3ccncc3)cc2
0.332	Clc1c(C#N)cc(cc1)C(=O)Nc2cnc(c3ccncc3)cc2
0.331915	O=C(Nc1cc(c2ccncc2)ccc1)c3c(ccc(c4ccccc4)c3)C
0.331915	O=C(Nc1cc(c2ccncc2)ccc1)c3c(ccc(c4ccccc4)c3)C
0.331915	O=C(Nc1cc(c2ccncc2)ccc1)c3c(ccc(c4ccccc4)c3)C
0.331915	O=C(Nc1cc(c2ccncc2)ccc1)c3c(ccc(c4ccccc4)c3)C
0.331915	O=C(Nc1cc(c2ccncc2)ccc1)c3c(ccc(c4ccccc4)c3)C
0.331915	O=C(Nc1cc(c2ccncc2)ccc1)c3c(ccc(c4ccccc4)c3)C
0.331915	O=C(Nc1cc(c2ccncc2)ccc1)c3c(ccc(c4ccccc4)c3)C
0.331915	O=C(Nc1cc(c2ccncc2)ccc1)c3c(ccc(c4ccccc4)c3)C
0.331915	O=C(Nc1cc(c2ccncc2)ccc1)c3c(ccc(c4ccccc4)c3)C
0.331915	O=C(Nc1cc(c2ccncc2)ccc1)c3c(ccc(c4ccccc4)c3)C
0.330909	O=C(Nc1c(cc(OCc2ccccc2)cc1)C)c3c(nccc3)Nc4c(cc(cc4)C)C
0.330612	O=C(Nc1c(ccc(c1)C(=O)C)C)c2c(ccc(c3ccccc3)c2)C
0.330612	O=C(Nc1c(ccc(c1)C(=O)C)C)c2c(ccc(c3ccccc3)c2)C
0.330612	O=C(Nc1c(ccc(c1)C(=O)C)C)c2c(ccc(c3ccccc3)c2)C
0.330612	O=C(Nc1c(ccc(c1)C(=O)C)C)c2c(ccc(c3ccccc3)c2)C
0.330612	O=C(Nc1c(ccc(c1)C(=O)C)C)c2c(ccc(c3ccccc3)c2)C
0.330612	O=C(Nc1c(ccc(c1)C(=O)C)C)c2c(ccc(c3ccccc3)c2)C
0.330218	Fc1cc(NC(=O)C2=COC=C2)c(cc1)C(=O)N3CCC(c4nc(ccn4)C=5C=NN(C5)C)CC3
0.330218	Fc1cc(NC(=O)C2=COC=C2)c(cc1)C(=O)N3CCC(c4nc(ccn4)C=5C=NN(C5)C)CC3
0.330218	Fc1cc(NC(=O)C2=COC=C2)c(cc1)C(=O)N3CCC(c4nc(ccn4)C=5C=NN(C5)C)CC3
0.330218	Fc1cc(NC(=O)C2=COC=C2)c(cc1)C(=O)N3CCC(c4nc(ccn4)C=5C=NN(C5)C)CC3
0.330218	Fc1cc(NC(=O)C2=COC=C2)c(cc1)C(=O)N3CCC(c4nc(ccn4)C=5C=NN(C5)C)CC3
0.330218	Fc1cc(NC(=O)C2=COC=C2)c(cc1)C(=O)N3CCC(c4nc(ccn4)C=5C=NN(C5)C)CC3
0.330218	Fc1cc(NC(=O)C2=COC=C2)c(cc1)C(=O)N3CCC(c4nc(ccn4)C=5C=NN(C5)C)CC3
0.330218	Fc1cc(NC(=O)C2=COC=C2)c(cc1)C(=O)N3CCC(c4nc(ccn4)C=5C=NN(C5)C)CC3
0.330218	Fc1cc(NC(=O)C2=COC=C2)c(cc1)C(=O)N3CCC(c4nc(ccn4)C=5C=NN(C5)C)CC3
0.330218	Fc1cc(NC(=O)C2=COC=C2)c(cc1)C(=O)N3CCC(c4nc(ccn4)C=5C=NN(C5)C)CC3
0.329268	Clc1c(ccc(NC(=O)c2ccc(cc2)CN(CC)CC)c1)C(=O)Nc3cnccc3
0.329268	Clc1c(ccc(NC(=O)c2ccc(cc2)CN(CC)CC)c1)C(=O)Nc3cnccc3
0.329268	Clc1c(ccc(NC(=O)c2ccc(cc2)CN(CC)CC)c1)C(=O)Nc3cnccc3
0.329268	Clc1c(ccc(NC(=O)c2ccc(cc2)CN(CC)CC)c1)C(=O)Nc3cnccc3
0.329268	Clc1c(ccc(NC(=O)c2ccc(cc2)CN(CC)CC)c1)C(=O)Nc3cnccc3
0.329268	Clc1c(ccc(NC(=O)c2ccc(cc2)CN(CC)CC)c1)C(=O)Nc3cnccc3
0.329268	Clc1c(ccc(NC(=O)c2ccc(cc2)CN(CC)CC)c1)C(=O)Nc3cnccc3
0.329268	Clc1c(ccc(NC(=O)c2ccc(cc2)CN(CC)CC)c1)C(=O)Nc3cnccc3
0.329268	Clc1c(ccc(NC(=O)c2ccc(cc2)CN(CC)CC)c1)C(=O)Nc3cnccc3
0.329268	Clc1c(ccc(NC(=O)c2ccc(cc2)CN(CC)CC)c1)C(=O)Nc3cnccc3
0.329114	Brc1c(ccc(NCc2cc(NC(=O)c3ccc(Cl)cc3)ccc2)c1)C
0.329114	Brc1c(ccc(NCc2cc(NC(=O)c3ccc(Cl)cc3)ccc2)c1)C
0.329114	Brc1c(ccc(NCc2cc(NC(=O)c3ccc(Cl)cc3)ccc2)c1)C
0.329114	Brc1c(ccc(NCc2cc(NC(=O)c3ccc(Cl)cc3)ccc2)c1)C
0.329114	Brc1c(ccc(NCc2cc(NC(=O)c3ccc(Cl)cc3)ccc2)c1)C
0.329114	Brc1c(ccc(NCc2cc(NC(=O)c3ccc(Cl)cc3)ccc2)c1)C
0.329114	Brc1c(ccc(NCc2cc(NC(=O)c3ccc(Cl)cc3)ccc2)c1)C
0.329114	Brc1c(ccc(NCc2cc(NC(=O)c3ccc(Cl)cc3)ccc2)c1)C
0.329114	Brc1c(ccc(NCc2cc(NC(=O)c3ccc(Cl)cc3)ccc2)c1)C
0.329114	Brc1c(ccc(NCc2cc(NC(=O)c3ccc(Cl)cc3)ccc2)c1)C
0.328767	Brc1c(ccc(NC(=O)c2ccc(NC(=O)Nc3ccccc3)cc2)c1)C
0.328767	Brc1c(ccc(NC(=O)c2ccc(NC(=O)Nc3ccccc3)cc2)c1)C
0.328767	Brc1c(ccc(NC(=O)c2ccc(NC(=O)Nc3ccccc3)cc2)c1)C
0.328767	Brc1c(ccc(NC(=O)c2ccc(NC(=O)Nc3ccccc3)cc2)c1)C
0.328767	Brc1c(ccc(NC(=O)c2ccc(NC(=O)Nc3ccccc3)cc2)c1)C
0.328767	Brc1c(ccc(NC(=O)c2ccc(NC(=O)Nc3ccccc3)cc2)c1)C
0.328767	Brc1c(ccc(NC(=O)c2ccc(NC(=O)Nc3ccccc3)cc2)c1)C
0.328767	Brc1c(ccc(NC(=O)c2ccc(NC(=O)Nc3ccccc3)cc2)c1)C
0.328767	Brc1c(ccc(NC(=O)c2ccc(NC(=O)Nc3ccccc3)cc2)c1)C
0.328767	Brc1c(ccc(NC(=O)c2ccc(NC(=O)Nc3ccccc3)cc2)c1)C
0.328125	Ic1cc([N+]([O-])=O)cc(c1)C(=O)Nc2c(F)cc(cc2)CN3CCN(CC3)C
0.328125	Ic1cc([N+]([O-])=O)cc(c1)C(=O)Nc2c(F)cc(cc2)CN3CCN(CC3)C
0.328125	Ic1cc([N+]([O-])=O)cc(c1)C(=O)Nc2c(F)cc(cc2)CN3CCN(CC3)C
0.328125	Ic1cc([N+]([O-])=O)cc(c1)C(=O)Nc2c(F)cc(cc2)CN3CCN(CC3)C
0.328125	Ic1cc([N+]([O-])=O)cc(c1)C(=O)Nc2c(F)cc(cc2)CN3CCN(CC3)C
0.328125	Ic1cc([N+]([O-])=O)cc(c1)C(=O)Nc2c(F)cc(cc2)CN3CCN(CC3)C
0.328125	Ic1cc([N+]([O-])=O)cc(c1)C(=O)Nc2c(F)cc(cc2)CN3CCN(CC3)C
0.328125	Ic1cc([N+]([O-])=O)cc(c1)C(=O)Nc2c(F)cc(cc2)CN3CCN(CC3)C
0.328125	Ic1cc([N+]([O-])=O)cc(c1)C(=O)Nc2c(F)cc(cc2)CN3CCN(CC3)C
0.327526	Fc1cc(NC(=O)C2=COC=C2)c(cc1)C(=O)Nc3nc(ccc3)CN4CCN(C(=O)C)CC4
0.327526	Fc1cc(NC(=O)C2=COC=C2)c(cc1)C(=O)Nc3nc(ccc3)CN4CCN(C(=O)C)CC4
0.327526	Fc1cc(NC(=O)C2=COC=C2)c(cc1)C(=O)Nc3nc(ccc3)CN4CCN(C(=O)C)CC4
0.327526	Fc1cc(NC(=O)C2=COC=C2)c(cc1)C(=O)Nc3nc(ccc3)CN4CCN(C(=O)C)CC4
0.327526	Fc1cc(NC(=O)C2=COC=C2)c(cc1)C(=O)Nc3nc(ccc3)CN4CCN(C(=O)C)CC4
0.327526	Fc1cc(NC(=O)C2=COC=C2)c(cc1)C(=O)Nc3nc(ccc3)CN4CCN(C(=O)C)CC4
0.327526	Fc1cc(NC(=O)C2=COC=C2)c(cc1)C(=O)Nc3nc(ccc3)CN4CCN(C(=O)C)CC4
0.327526	Fc1cc(NC(=O)C2=COC=C2)c(cc1)C(=O)Nc3nc(ccc3)CN4CCN(C(=O)C)CC4
0.327526	Fc1cc(NC(=O)C2=COC=C2)c(cc1)C(=O)Nc3nc(ccc3)CN4CCN(C(=O)C)CC4
0.327526	Fc1cc(NC(=O)C2=COC=C2)c(cc1)C(=O)Nc3nc(ccc3)CN4CCN(C(=O)C)CC4
0.326705	Fc1c(NC(=O)c2c3c(nc(c4ccccc4)c2)N(N=C3)Cc5cnccc5)ccc(c1)CN6CCN(CC6)C
0.326705	Fc1c(NC(=O)c2c3c(nc(c4ccccc4)c2)N(N=C3)Cc5cnccc5)ccc(c1)CN6CCN(CC6)C
0.326705	Fc1c(NC(=O)c2c3c(nc(c4ccccc4)c2)N(N=C3)Cc5cnccc5)ccc(c1)CN6CCN(CC6)C
0.326705	Fc1c(NC(=O)c2c3c(nc(c4ccccc4)c2)N(N=C3)Cc5cnccc5)ccc(c1)CN6CCN(CC6)C
0.326705	Fc1c(NC(=O)c2c3c(nc(c4ccccc4)c2)N(N=C3)Cc5cnccc5)ccc(c1)CN6CCN(CC6)C
0.326705	Fc1c(NC(=O)c2c3c(nc(c4ccccc4)c2)N(N=C3)Cc5cnccc5)ccc(c1)CN6CCN(CC6)C
0.326613	Clc1c(NC(=O)c2ccncc2)c(Cl)cc(NC(=O)c3nc(c4ccncc4)ccc3)c1
0.326613	Clc1c(NC(=O)c2ccncc2)c(Cl)cc(NC(=O)c3nc(c4ccncc4)ccc3)c1
0.326613	Clc1c(NC(=O)c2ccncc2)c(Cl)cc(NC(=O)c3nc(c4ccncc4)ccc3)c1
0.326613	Clc1c(NC(=O)c2ccncc2)c(Cl)cc(NC(=O)c3nc(c4ccncc4)ccc3)c1
0.326613	Clc1c(NC(=O)c2ccncc2)c(Cl)cc(NC(=O)c3nc(c4ccncc4)ccc3)c1
0.326613	Clc1c(NC(=O)c2ccncc2)c(Cl)cc(NC(=O)c3nc(c4ccncc4)ccc3)c1
0.326613	Clc1c(NC(=O)c2ccncc2)c(Cl)cc(NC(=O)c3nc(c4ccncc4)ccc3)c1
0.326613	Clc1c(NC(=O)c2ccncc2)c(Cl)cc(NC(=O)c3nc(c4ccncc4)ccc3)c1
0.326613	Clc1c(NC(=O)c2ccncc2)c(Cl)cc(NC(=O)c3nc(c4ccncc4)ccc3)c1
0.326613	Clc1c(NC(=O)c2ccncc2)c(Cl)cc(NC(=O)c3nc(c4ccncc4)ccc3)c1
0.326531	[O-][N+](=O)c1c(ccc(c1)C(=O)Nc2cc(c3ccccc3)ccc2)C
0.326531	[O-][N+](=O)c1c(ccc(c1)C(=O)Nc2cc(c3ccccc3)ccc2)C
0.326531	[O-][N+](=O)c1c(ccc(c1)C(=O)Nc2cc(c3ccccc3)ccc2)C
0.326531	[O-][N+](=O)c1c(ccc(c1)C(=O)Nc2cc(c3ccccc3)ccc2)C
0.326531	[O-][N+](=O)c1c(ccc(c1)C(=O)Nc2cc(c3ccccc3)ccc2)C
0.326531	[O-][N+](=O)c1c(ccc(c1)C(=O)Nc2cc(c3ccccc3)ccc2)C
0.326531	[O-][N+](=O)c1c(ccc(c1)C(=O)Nc2cc(c3ccccc3)ccc2)C
0.326531	[O-][N+](=O)c1c(ccc(c1)C(=O)Nc2cc(c3ccccc3)ccc2)C
0.326531	[O-][N+](=O)c1c(ccc(c1)C(=O)Nc2cc(c3ccccc3)ccc2)C
0.326531	[O-][N+](=O)c1c(ccc(c1)C(=O)Nc2cc(c3ccccc3)ccc2)C
0.326271	Fc1c(NCc2cnccc2)ccc(c1)CN3CCN(CC3)C
0.326271	Fc1c(NCc2cnccc2)ccc(c1)CN3CCN(CC3)C
0.326271	Fc1c(NCc2cnccc2)ccc(c1)CN3CCN(CC3)C
0.326271	Fc1c(NCc2cnccc2)ccc(c1)CN3CCN(CC3)C
0.326271	Fc1c(NCc2cnccc2)ccc(c1)CN3CCN(CC3)C
0.326271	Fc1c(NCc2cnccc2)ccc(c1)CN3CCN(CC3)C
0.326271	Fc1c(NCc2cnccc2)ccc(c1)CN3CCN(CC3)C
0.326271	Fc1c(NCc2cnccc2)ccc(c1)CN3CCN(CC3)C
0.326271	Fc1c(NCc2cnccc2)ccc(c1)CN3CCN(CC3)C
0.326271	Fc1c(NCc2cnccc2)ccc(c1)CN3CCN(CC3)C
0.326271	Brc1c(ccc(NC(=O)CNC(=O)c2ccc(c3ccccc3)cc2)c1)C
0.326271	Brc1c(ccc(NC(=O)CNC(=O)c2ccc(c3ccccc3)cc2)c1)C
0.326271	Brc1c(ccc(NC(=O)CNC(=O)c2ccc(c3ccccc3)cc2)c1)C
0.326271	Brc1c(ccc(NC(=O)CNC(=O)c2ccc(c3ccccc3)cc2)c1)C
0.326271	Brc1c(ccc(NC(=O)CNC(=O)c2ccc(c3ccccc3)cc2)c1)C
0.326271	Brc1c(ccc(NC(=O)CNC(=O)c2ccc(c3ccccc3)cc2)c1)C
0.326271	Brc1c(ccc(NC(=O)CNC(=O)c2ccc(c3ccccc3)cc2)c1)C
0.326271	Brc1c(ccc(NC(=O)CNC(=O)c2ccc(c3ccccc3)cc2)c1)C
0.326271	Brc1c(ccc(NC(=O)CNC(=O)c2ccc(c3ccccc3)cc2)c1)C
0.326271	Brc1c(ccc(NC(=O)CNC(=O)c2ccc(c3ccccc3)cc2)c1)C
0.32618	O=C(Nc1cnc(c2ccncc2)cc1)C=3NC(c4ccccc4)=CC3
0.325758	O=C(Nc1c(ccc(c1)CN2CCCC2)C)C=3OC(=C(C3)CO)C
0.325758	O=C(Nc1c(ccc(c1)CN2CCCC2)C)C=3OC(=C(C3)CO)C
0.324528	Fc1c(cc(F)c(c1)C(=O)Nc2c(ccc(c2)CN3CCCC3)C)C(=O)OC
0.324528	Fc1c(cc(F)c(c1)C(=O)Nc2c(ccc(c2)CN3CCCC3)C)C(=O)OC
0.324528	Fc1c(cc(F)c(c1)C(=O)Nc2c(ccc(c2)CN3CCCC3)C)C(=O)OC
0.324528	Fc1c(cc(F)c(c1)C(=O)Nc2c(ccc(c2)CN3CCCC3)C)C(=O)OC
0.324528	Fc1c(cc(F)c(c1)C(=O)Nc2c(ccc(c2)CN3CCCC3)C)C(=O)OC
0.324528	Fc1c(cc(F)c(c1)C(=O)Nc2c(ccc(c2)CN3CCCC3)C)C(=O)OC
0.324528	Fc1c(cc(F)c(c1)C(=O)Nc2c(ccc(c2)CN3CCCC3)C)C(=O)OC
0.324528	Fc1c(cc(F)c(c1)C(=O)Nc2c(ccc(c2)CN3CCCC3)C)C(=O)OC
0.324528	Fc1c(cc(F)c(c1)C(=O)Nc2c(ccc(c2)CN3CCCC3)C)C(=O)OC
0.324528	Fc1c(cc(F)c(c1)C(=O)Nc2c(ccc(c2)CN3CCCC3)C)C(=O)OC
0.324528	Brc1cc(ccc1)CN2CCC(NC(=O)C(=O)Nc3c(ccc(NC(=O)C)c3)C)CC2
0.324528	Brc1cc(ccc1)CN2CCC(NC(=O)C(=O)Nc3c(ccc(NC(=O)C)c3)C)CC2
0.324528	Brc1cc(ccc1)CN2CCC(NC(=O)C(=O)Nc3c(ccc(NC(=O)C)c3)C)CC2
0.324528	Brc1cc(ccc1)CN2CCC(NC(=O)C(=O)Nc3c(ccc(NC(=O)C)c3)C)CC2
0.324528	Brc1cc(ccc1)CN2CCC(NC(=O)C(=O)Nc3c(ccc(NC(=O)C)c3)C)CC2
0.324528	Brc1cc(ccc1)CN2CCC(NC(=O)C(=O)Nc3c(ccc(NC(=O)C)c3)C)CC2
0.324528	Brc1cc(ccc1)CN2CCC(NC(=O)C(=O)Nc3c(ccc(NC(=O)C)c3)C)CC2
0.324528	Brc1cc(ccc1)CN2CCC(NC(=O)C(=O)Nc3c(ccc(NC(=O)C)c3)C)CC2
0.324528	Brc1cc(ccc1)CN2CCC(NC(=O)C(=O)Nc3c(ccc(NC(=O)C)c3)C)CC2
0.324528	Brc1cc(ccc1)CN2CCC(NC(=O)C(=O)Nc3c(ccc(NC(=O)C)c3)C)CC2
0.323843	Brc1c2c(c(ccc2)C(=O)Nc3c(ccc(c3)CN4CCCC4)C)ccc1
0.323843	Brc1c2c(c(ccc2)C(=O)Nc3c(ccc(c3)CN4CCCC4)C)ccc1
0.323843	Brc1c2c(c(ccc2)C(=O)Nc3c(ccc(c3)CN4CCCC4)C)ccc1
0.323718	Clc1ccc(N2C(SCC(=O)Nc3c(F)cc(cc3)CN4CCN(CC4)C)=NN=C2c5cnccc5)cc1
0.323718	Clc1ccc(N2C(SCC(=O)Nc3c(F)cc(cc3)CN4CCN(CC4)C)=NN=C2c5cnccc5)cc1
0.323718	Clc1ccc(N2C(SCC(=O)Nc3c(F)cc(cc3)CN4CCN(CC4)C)=NN=C2c5cnccc5)cc1
0.323718	Clc1ccc(N2C(SCC(=O)Nc3c(F)cc(cc3)CN4CCN(CC4)C)=NN=C2c5cnccc5)cc1
0.323718	Clc1ccc(N2C(SCC(=O)Nc3c(F)cc(cc3)CN4CCN(CC4)C)=NN=C2c5cnccc5)cc1
0.323718	Clc1ccc(N2C(SCC(=O)Nc3c(F)cc(cc3)CN4CCN(CC4)C)=NN=C2c5cnccc5)cc1
0.323718	Clc1ccc(N2C(SCC(=O)Nc3c(F)cc(cc3)CN4CCN(CC4)C)=NN=C2c5cnccc5)cc1
0.323718	Clc1ccc(N2C(SCC(=O)Nc3c(F)cc(cc3)CN4CCN(CC4)C)=NN=C2c5cnccc5)cc1
0.323718	Clc1ccc(N2C(SCC(=O)Nc3c(F)cc(cc3)CN4CCN(CC4)C)=NN=C2c5cnccc5)cc1
0.323718	Clc1ccc(N2C(SCC(=O)Nc3c(F)cc(cc3)CN4CCN(CC4)C)=NN=C2c5cnccc5)cc1
0.323308	O=C(Nc1ccc(OCCCN2CCCC2)cc1)c3cc(OCC)c(OCc4cnccc4)cc3
0.323308	O=C(Nc1ccc(OCCCN2CCCC2)cc1)c3cc(OCC)c(OCc4cnccc4)cc3
0.323308	O=C(Nc1ccc(OCCCN2CCCC2)cc1)c3cc(OCC)c(OCc4cnccc4)cc3
0.323308	O=C(Nc1ccc(OCCCN2CCCC2)cc1)c3cc(OCC)c(OCc4cnccc4)cc3
0.323308	O=C(Nc1ccc(OCCCN2CCCC2)cc1)c3cc(OCC)c(OCc4cnccc4)cc3
0.323308	O=C(Nc1ccc(OCCCN2CCCC2)cc1)c3cc(OCC)c(OCc4cnccc4)cc3
0.323308	O=C(Nc1ccc(OCCCN2CCCC2)cc1)c3cc(OCC)c(OCc4cnccc4)cc3
0.323308	O=C(Nc1ccc(OCCCN2CCCC2)cc1)c3cc(OCC)c(OCc4cnccc4)cc3
0.323308	O=C(Nc1ccc(OCCCN2CCCC2)cc1)c3cc(OCC)c(OCc4cnccc4)cc3
0.323308	O=C(Nc1ccc(OCCCN2CCCC2)cc1)c3cc(OCC)c(OCc4cnccc4)cc3
0.322581	O=C(Nc1ccc(cc1)C2=NNC(=N2)C)c3c(ccc(c4ccccc4)c3)C
0.322581	O=C(Nc1ccc(cc1)C2=NNC(=N2)C)c3c(ccc(c4ccccc4)c3)C
0.322581	O=C(Nc1ccc(cc1)C2=NNC(=N2)C)c3c(ccc(c4ccccc4)c3)C
0.322581	O=C(Nc1ccc(cc1)C2=NNC(=N2)C)c3c(ccc(c4ccccc4)c3)C
0.322581	O=C(Nc1ccc(cc1)C2=NNC(=N2)C)c3c(ccc(c4ccccc4)c3)C
0.322581	O=C(Nc1cc(ccc1)C2=NN=NN2C)c3ncc(cc3)CN4CCOCC4
0.322581	O=C(Nc1cc(ccc1)C2=NN=NN2C)c3ncc(cc3)CN4CCOCC4
0.322464	Clc1cc(ccc1)C=2N=C(SC2)NC(=O)c3ccc(cc3)CN4CC(=O)NCC4
0.322464	Clc1cc(ccc1)C=2N=C(SC2)NC(=O)c3ccc(cc3)CN4CC(=O)NCC4
0.321569	S(=O)(=O)(NCc1ccc(cc1)C(=O)Nc2cc(ccc2)C3=NC(=CN3)C)CC
0.321569	S(=O)(=O)(NCc1ccc(cc1)C(=O)Nc2cc(ccc2)C3=NC(=CN3)C)CC
0.321569	S(=O)(=O)(NCc1ccc(cc1)C(=O)Nc2cc(ccc2)C3=NC(=CN3)C)CC
0.321569	S(=O)(=O)(NCc1ccc(cc1)C(=O)Nc2cc(ccc2)C3=NC(=CN3)C)CC
0.321569	S(=O)(=O)(NCc1ccc(cc1)C(=O)Nc2cc(ccc2)C3=NC(=CN3)C)CC
0.321569	S(=O)(=O)(NCc1ccc(cc1)C(=O)Nc2cc(ccc2)C3=NC(=CN3)C)CC
0.321569	S(=O)(=O)(NCc1ccc(cc1)C(=O)Nc2cc(ccc2)C3=NC(=CN3)C)CC
0.321569	S(=O)(=O)(NCc1ccc(cc1)C(=O)Nc2cc(ccc2)C3=NC(=CN3)C)CC
0.321569	S(=O)(=O)(NCc1ccc(cc1)C(=O)Nc2cc(ccc2)C3=NC(=CN3)C)CC
0.321569	S(=O)(=O)(NCc1ccc(cc1)C(=O)Nc2cc(ccc2)C3=NC(=CN3)C)CC
0.321555	S1C(=O)N(C(=O)C1)Cc2cc(ccc2)C(=O)Nc3c(F)cc(cc3)CN4CCN(CC4)C
0.321555	S1C(=O)N(C(=O)C1)Cc2cc(ccc2)C(=O)Nc3c(F)cc(cc3)CN4CCN(CC4)C
0.321555	S1C(=O)N(C(=O)C1)Cc2cc(ccc2)C(=O)Nc3c(F)cc(cc3)CN4CCN(CC4)C
0.321555	S1C(=O)N(C(=O)C1)Cc2cc(ccc2)C(=O)Nc3c(F)cc(cc3)CN4CCN(CC4)C
0.321555	S1C(=O)N(C(=O)C1)Cc2cc(ccc2)C(=O)Nc3c(F)cc(cc3)CN4CCN(CC4)C
0.321555	S1C(=O)N(C(=O)C1)Cc2cc(ccc2)C(=O)Nc3c(F)cc(cc3)CN4CCN(CC4)C
0.321555	S1C(=O)N(C(=O)C1)Cc2cc(ccc2)C(=O)Nc3c(F)cc(cc3)CN4CCN(CC4)C
0.321555	S1C(=O)N(C(=O)C1)Cc2cc(ccc2)C(=O)Nc3c(F)cc(cc3)CN4CCN(CC4)C
0.321555	S1C(=O)N(C(=O)C1)Cc2cc(ccc2)C(=O)Nc3c(F)cc(cc3)CN4CCN(CC4)C
0.321555	S1C(=O)N(C(=O)C1)Cc2cc(ccc2)C(=O)Nc3c(F)cc(cc3)CN4CCN(CC4)C
0.321138	Fc1c(NC(=O)Cc2cc(c(cc2)C)C)ccc(c1)CN3CCN(CC3)C
0.321138	Fc1c(NC(=O)Cc2cc(c(cc2)C)C)ccc(c1)CN3CCN(CC3)C
0.321138	Fc1c(NC(=O)Cc2cc(c(cc2)C)C)ccc(c1)CN3CCN(CC3)C
0.321138	Fc1c(NC(=O)Cc2cc(c(cc2)C)C)ccc(c1)CN3CCN(CC3)C
0.321138	Fc1c(NC(=O)Cc2cc(c(cc2)C)C)ccc(c1)CN3CCN(CC3)C
0.321138	Fc1c(NC(=O)Cc2cc(c(cc2)C)C)ccc(c1)CN3CCN(CC3)C
0.321138	Fc1c(NC(=O)Cc2cc(c(cc2)C)C)ccc(c1)CN3CCN(CC3)C
0.321138	Fc1c(NC(=O)Cc2cc(c(cc2)C)C)ccc(c1)CN3CCN(CC3)C
0.321138	Fc1c(NC(=O)Cc2cc(c(cc2)C)C)ccc(c1)CN3CCN(CC3)C
0.321138	Fc1c(NC(=O)Cc2cc(c(cc2)C)C)ccc(c1)CN3CCN(CC3)C
0.320175	Clc1cc(ccc1)C(=O)Nc2cc(c(NC)cc2)C
0.318777	O=C(NCC(=O)NCc1ccc(cc1)CN2CCN(CC2)C)c3ccc(c4ccccc4)cc3
0.318777	O=C(NCC(=O)NCc1ccc(cc1)CN2CCN(CC2)C)c3ccc(c4ccccc4)cc3
0.318777	O=C(NCC(=O)NCc1ccc(cc1)CN2CCN(CC2)C)c3ccc(c4ccccc4)cc3
0.318777	O=C(NCC(=O)NCc1ccc(cc1)CN2CCN(CC2)C)c3ccc(c4ccccc4)cc3
0.318777	O=C(NCC(=O)NCc1ccc(cc1)CN2CCN(CC2)C)c3ccc(c4ccccc4)cc3
0.318777	O=C(NCC(=O)NCc1ccc(cc1)CN2CCN(CC2)C)c3ccc(c4ccccc4)cc3
0.318777	O=C(NCC(=O)NCc1ccc(cc1)CN2CCN(CC2)C)c3ccc(c4ccccc4)cc3
0.318777	O=C(NCC(=O)NCc1ccc(cc1)CN2CCN(CC2)C)c3ccc(c4ccccc4)cc3
0.318777	O=C(NCC(=O)NCc1ccc(cc1)CN2CCN(CC2)C)c3ccc(c4ccccc4)cc3
0.317181	O=C(Nc1cnc(c2ccncc2)cc1)c3ccc(cc3)C4CC4
0.317073	Clc1c(ccc(NC(=O)c2c(nc(nc2)Nc3ccccc3)C(F)(F)F)c1)C(=O)Nc4cnccc4
0.317073	Clc1c(ccc(NC(=O)c2c(nc(nc2)Nc3ccccc3)C(F)(F)F)c1)C(=O)Nc4cnccc4
0.317073	Clc1c(ccc(NC(=O)c2c(nc(nc2)Nc3ccccc3)C(F)(F)F)c1)C(=O)Nc4cnccc4
0.317073	Clc1c(ccc(NC(=O)c2c(nc(nc2)Nc3ccccc3)C(F)(F)F)c1)C(=O)Nc4cnccc4
0.317073	Clc1c(ccc(NC(=O)c2c(nc(nc2)Nc3ccccc3)C(F)(F)F)c1)C(=O)Nc4cnccc4
0.316981	Clc1c(SCc2cc(ccc2)C(=O)Nc3cnc(c4ccncc4)cc3)c(Cl)ccc1
0.316981	Clc1c(SCc2cc(ccc2)C(=O)Nc3cnc(c4ccncc4)cc3)c(Cl)ccc1
0.316981	Clc1c(SCc2cc(ccc2)C(=O)Nc3cnc(c4ccncc4)cc3)c(Cl)ccc1
0.316981	Clc1c(SCc2cc(ccc2)C(=O)Nc3cnc(c4ccncc4)cc3)c(Cl)ccc1
0.316981	Clc1c(SCc2cc(ccc2)C(=O)Nc3cnc(c4ccncc4)cc3)c(Cl)ccc1
0.316981	Clc1c(SCc2cc(ccc2)C(=O)Nc3cnc(c4ccncc4)cc3)c(Cl)ccc1
0.316981	Clc1c(SCc2cc(ccc2)C(=O)Nc3cnc(c4ccncc4)cc3)c(Cl)ccc1
0.316981	Clc1c(SCc2cc(ccc2)C(=O)Nc3cnc(c4ccncc4)cc3)c(Cl)ccc1
0.316981	Clc1c(SCc2cc(ccc2)C(=O)Nc3cnc(c4ccncc4)cc3)c(Cl)ccc1
0.316981	Clc1c(SCc2cc(ccc2)C(=O)Nc3cnc(c4ccncc4)cc3)c(Cl)ccc1
0.316206	O=C(Nc1ccc(Oc2ccc(cc2)C)cc1)c3cc(OCC)c(OCc4cnccc4)cc3
0.316206	O=C(Nc1ccc(Oc2ccc(cc2)C)cc1)c3cc(OCC)c(OCc4cnccc4)cc3
0.316206	O=C(Nc1ccc(Oc2ccc(cc2)C)cc1)c3cc(OCC)c(OCc4cnccc4)cc3
0.316206	O=C(Nc1ccc(Oc2ccc(cc2)C)cc1)c3cc(OCC)c(OCc4cnccc4)cc3
0.316206	O=C(Nc1ccc(Oc2ccc(cc2)C)cc1)c3cc(OCC)c(OCc4cnccc4)cc3
0.316206	O=C(Nc1ccc(Oc2ccc(cc2)C)cc1)c3cc(OCC)c(OCc4cnccc4)cc3
0.316206	O=C(Nc1ccc(Oc2ccc(cc2)C)cc1)c3cc(OCC)c(OCc4cnccc4)cc3
0.316206	O=C(Nc1ccc(Oc2ccc(cc2)C)cc1)c3cc(OCC)c(OCc4cnccc4)cc3
0.316206	O=C(Nc1ccc(Oc2ccc(cc2)C)cc1)c3cc(OCC)c(OCc4cnccc4)cc3
0.316206	O=C(Nc1ccc(Oc2ccc(cc2)C)cc1)c3cc(OCC)c(OCc4cnccc4)cc3
0.316151	Clc1c(cc(c2ncccc2)cc1)C(=O)Nc3cc(OCc4cc(Cl)ccc4)c(cc3)C
0.316151	Clc1c(cc(c2ncccc2)cc1)C(=O)Nc3cc(OCc4cc(Cl)ccc4)c(cc3)C
0.316151	Clc1c(cc(c2ncccc2)cc1)C(=O)Nc3cc(OCc4cc(Cl)ccc4)c(cc3)C
0.316151	Clc1c(cc(c2ncccc2)cc1)C(=O)Nc3cc(OCc4cc(Cl)ccc4)c(cc3)C
0.316151	Clc1c(cc(c2ncccc2)cc1)C(=O)Nc3cc(OCc4cc(Cl)ccc4)c(cc3)C
0.316151	Clc1c(cc(c2ncccc2)cc1)C(=O)Nc3cc(OCc4cc(Cl)ccc4)c(cc3)C
0.316151	Clc1c(cc(c2ncccc2)cc1)C(=O)Nc3cc(OCc4cc(Cl)ccc4)c(cc3)C
0.316151	Clc1c(cc(c2ncccc2)cc1)C(=O)Nc3cc(OCc4cc(Cl)ccc4)c(cc3)C
0.316151	Clc1c(cc(c2ncccc2)cc1)C(=O)Nc3cc(OCc4cc(Cl)ccc4)c(cc3)C
0.315985	O=C(NNC(=O)C(=O)Nc1cc(NC(=O)C(C)(C)C)c(cc1)C)c2ccc(cc2)COc3ccccc3
0.315985	O=C(NNC(=O)C(=O)Nc1cc(NC(=O)C(C)(C)C)c(cc1)C)c2ccc(cc2)COc3ccccc3
0.315985	O=C(NNC(=O)C(=O)Nc1cc(NC(=O)C(C)(C)C)c(cc1)C)c2ccc(cc2)COc3ccccc3
0.315985	O=C(NNC(=O)C(=O)Nc1cc(NC(=O)C(C)(C)C)c(cc1)C)c2ccc(cc2)COc3ccccc3
0.315985	O=C(NNC(=O)C(=O)Nc1cc(NC(=O)C(C)(C)C)c(cc1)C)c2ccc(cc2)COc3ccccc3
0.315985	O=C(NNC(=O)C(=O)Nc1cc(NC(=O)C(C)(C)C)c(cc1)C)c2ccc(cc2)COc3ccccc3
0.315985	O=C(NNC(=O)C(=O)Nc1cc(NC(=O)C(C)(C)C)c(cc1)C)c2ccc(cc2)COc3ccccc3
0.315985	O=C(NNC(=O)C(=O)Nc1cc(NC(=O)C(C)(C)C)c(cc1)C)c2ccc(cc2)COc3ccccc3
0.315985	O=C(NNC(=O)C(=O)Nc1cc(NC(=O)C(C)(C)C)c(cc1)C)c2ccc(cc2)COc3ccccc3
0.315985	O=C(NNC(=O)C(=O)Nc1cc(NC(=O)C(C)(C)C)c(cc1)C)c2ccc(cc2)COc3ccccc3
0.315217	O=C(Nc1c(ccc(c1)C(=O)Nc2c(ccc(c2)C=3ON=C(N3)C)C)C)c4cc5OCCOc5cc4
0.315217	O=C(Nc1c(ccc(c1)C(=O)Nc2c(ccc(c2)C=3ON=C(N3)C)C)C)c4cc5OCCOc5cc4
0.315217	O=C(Nc1c(ccc(c1)C(=O)Nc2c(ccc(c2)C=3ON=C(N3)C)C)C)c4cc5OCCOc5cc4
0.315217	O=C(Nc1c(ccc(c1)C(=O)Nc2c(ccc(c2)C=3ON=C(N3)C)C)C)c4cc5OCCOc5cc4
0.315217	O=C(Nc1c(ccc(c1)C(=O)Nc2c(ccc(c2)C=3ON=C(N3)C)C)C)c4cc5OCCOc5cc4
0.315217	O=C(Nc1c(ccc(c1)C(=O)Nc2c(ccc(c2)C=3ON=C(N3)C)C)C)c4cc5OCCOc5cc4
0.315217	O=C(Nc1c(ccc(c1)C(=O)Nc2c(ccc(c2)C=3ON=C(N3)C)C)C)c4cc5OCCOc5cc4
0.315217	O=C(Nc1c(ccc(c1)C(=O)Nc2c(ccc(c2)C=3ON=C(N3)C)C)C)c4cc5OCCOc5cc4
0.315217	O=C(Nc1c(ccc(c1)C(=O)Nc2c(ccc(c2)C=3ON=C(N3)C)C)C)c4cc5OCCOc5cc4
0.315217	O=C(Nc1c(ccc(c1)C(=O)Nc2c(ccc(c2)C=3ON=C(N3)C)C)C)c4cc5OCCOc5cc4
0.314961	O=C(OCC(=O)Nc1c(ccc(c1)C(=O)Nc2ccccc2)C)c3cc(NC(=O)N)ccc3
0.314961	O=C(OCC(=O)Nc1c(ccc(c1)C(=O)Nc2ccccc2)C)c3cc(NC(=O)N)ccc3
0.314961	O=C(OCC(=O)Nc1c(ccc(c1)C(=O)Nc2ccccc2)C)c3cc(NC(=O)N)ccc3
0.314961	O=C(OCC(=O)Nc1c(ccc(c1)C(=O)Nc2ccccc2)C)c3cc(NC(=O)N)ccc3
0.314961	O=C(OCC(=O)Nc1c(ccc(c1)C(=O)Nc2ccccc2)C)c3cc(NC(=O)N)ccc3
0.314961	O=C(OCC(=O)Nc1c(ccc(c1)C(=O)Nc2ccccc2)C)c3cc(NC(=O)N)ccc3
0.314961	O=C(OCC(=O)Nc1c(ccc(c1)C(=O)Nc2ccccc2)C)c3cc(NC(=O)N)ccc3
0.314961	O=C(OCC(=O)Nc1c(ccc(c1)C(=O)Nc2ccccc2)C)c3cc(NC(=O)N)ccc3
0.313993	Clc1cc(ccc1)COc2c(ccc(NC(=O)c3cc(ccc3)C4=NOC(=N4)C5CC5)c2)C
0.313993	Clc1cc(ccc1)COc2c(ccc(NC(=O)c3cc(ccc3)C4=NOC(=N4)C5CC5)c2)C
0.313993	Clc1cc(ccc1)COc2c(ccc(NC(=O)c3cc(ccc3)C4=NOC(=N4)C5CC5)c2)C
0.313993	Clc1cc(ccc1)COc2c(ccc(NC(=O)c3cc(ccc3)C4=NOC(=N4)C5CC5)c2)C
0.313993	Clc1cc(ccc1)COc2c(ccc(NC(=O)c3cc(ccc3)C4=NOC(=N4)C5CC5)c2)C
0.313993	Clc1cc(ccc1)COc2c(ccc(NC(=O)c3cc(ccc3)C4=NOC(=N4)C5CC5)c2)C
0.313993	Clc1cc(ccc1)COc2c(ccc(NC(=O)c3cc(ccc3)C4=NOC(=N4)C5CC5)c2)C
0.313993	Clc1cc(ccc1)COc2c(ccc(NC(=O)c3cc(ccc3)C4=NOC(=N4)C5CC5)c2)C
0.312757	Clc1c(C#N)cc(cc1)C(=O)Nc2cc(c3ccncc3)ccc2
0.312757	Clc1c(C#N)cc(cc1)C(=O)Nc2cc(c3ccncc3)ccc2
0.312757	Clc1c(C#N)cc(cc1)C(=O)Nc2cc(c3ccncc3)ccc2
0.312757	Clc1c(C#N)cc(cc1)C(=O)Nc2cc(c3ccncc3)ccc2
0.312757	Clc1c(C#N)cc(cc1)C(=O)Nc2cc(c3ccncc3)ccc2
0.312757	Clc1c(C#N)cc(cc1)C(=O)Nc2cc(c3ccncc3)ccc2
0.312757	Clc1c(C#N)cc(cc1)C(=O)Nc2cc(c3ccncc3)ccc2
0.312757	Clc1c(C#N)cc(cc1)C(=O)Nc2cc(c3ccncc3)ccc2
0.312757	Clc1c(C#N)cc(cc1)C(=O)Nc2cc(c3ccncc3)ccc2
0.312757	Clc1c(C#N)cc(cc1)C(=O)Nc2cc(c3ccncc3)ccc2
0.312727	Brc1c(ccc(NC(=O)c2c(nc(nc2)Nc3ccccc3)C(F)(F)F)c1)C
0.312727	Brc1c(ccc(NC(=O)c2c(nc(nc2)Nc3ccccc3)C(F)(F)F)c1)C
0.312727	Brc1c(ccc(NC(=O)c2c(nc(nc2)Nc3ccccc3)C(F)(F)F)c1)C
0.312727	Brc1c(ccc(NC(=O)c2c(nc(nc2)Nc3ccccc3)C(F)(F)F)c1)C
0.312727	Brc1c(ccc(NC(=O)c2c(nc(nc2)Nc3ccccc3)C(F)(F)F)c1)C
0.312727	Brc1c(ccc(NC(=O)c2c(nc(nc2)Nc3ccccc3)C(F)(F)F)c1)C
0.312727	Brc1c(ccc(NC(=O)c2c(nc(nc2)Nc3ccccc3)C(F)(F)F)c1)C
0.312727	Brc1c(ccc(NC(=O)c2c(nc(nc2)Nc3ccccc3)C(F)(F)F)c1)C
0.312727	Brc1c(ccc(NC(=O)c2c(nc(nc2)Nc3ccccc3)C(F)(F)F)c1)C
0.312727	Brc1c(ccc(NC(=O)c2c(nc(nc2)Nc3ccccc3)C(F)(F)F)c1)C
0.3125	Brc1c(ccc(NC(=O)c2cnc(N(c3ccccc3)C)cc2)c1)C
0.3125	Brc1c(ccc(NC(=O)c2cnc(N(c3ccccc3)C)cc2)c1)C
0.3125	Brc1c(ccc(NC(=O)c2cnc(N(c3ccccc3)C)cc2)c1)C
0.3125	Brc1c(ccc(NC(=O)c2cnc(N(c3ccccc3)C)cc2)c1)C
0.3125	Brc1c(ccc(NC(=O)c2cnc(N(c3ccccc3)C)cc2)c1)C
0.3125	Brc1c(ccc(NC(=O)c2cnc(N(c3ccccc3)C)cc2)c1)C
0.3125	Brc1c(ccc(NC(=O)c2cnc(N(c3ccccc3)C)cc2)c1)C
0.3125	Brc1c(ccc(NC(=O)c2cnc(N(c3ccccc3)C)cc2)c1)C
0.3125	Brc1c(ccc(NC(=O)c2cnc(N(c3ccccc3)C)cc2)c1)C
0.3125	Brc1c(ccc(NC(=O)c2cnc(N(c3ccccc3)C)cc2)c1)C
0.312195	O=C(Nc1cnccc1)c2ccc(cc2)CN
0.312195	O=C(Nc1cnccc1)c2ccc(cc2)CN
0.312195	O=C(Nc1cnccc1)c2ccc(cc2)CN
0.312195	O=C(Nc1cnccc1)c2ccc(cc2)CN
0.311741	FC(F)(F)C(c1ccc(cc1)C(=O)Nc2cc(ccc2)CCN3CCN(CC3)C)C
0.311741	FC(F)(F)C(c1ccc(cc1)C(=O)Nc2cc(ccc2)CCN3CCN(CC3)C)C
0.311741	FC(F)(F)C(c1ccc(cc1)C(=O)Nc2cc(ccc2)CCN3CCN(CC3)C)C
0.311475	Fc1c(cc(cc1)C2=NOC(=N2)CCC(=O)OCC(=O)Nc3c(ccc(c3)C(=O)Nc4ccccc4)C)C
0.311475	Fc1c(cc(cc1)C2=NOC(=N2)CCC(=O)OCC(=O)Nc3c(ccc(c3)C(=O)Nc4ccccc4)C)C
0.311475	O=C(Nc1ccc(cc1)C2=NNC(=N2)C)c3cc(c(cc3)CC)CC
0.310924	O=C(Nc1c(ccc(c1)C(=O)C)C)c2cc(c(cc2)CC)CC
0.310924	O=C(Nc1c(ccc(c1)C(=O)C)C)c2cc(c(cc2)CC)CC
0.310924	O=C(Nc1c(ccc(c1)C(=O)C)C)c2cc(c(cc2)CC)CC
0.310924	O=C(Nc1c(ccc(c1)C(=O)C)C)c2cc(c(cc2)CC)CC
0.310924	O=C(Nc1c(ccc(c1)C(=O)C)C)c2cc(c(cc2)CC)CC
0.310924	O=C(Nc1c(ccc(c1)C(=O)C)C)c2cc(c(cc2)CC)CC
0.310924	O=C(Nc1c(ccc(c1)C(=O)C)C)c2cc(c(cc2)CC)CC
0.310924	O=C(Nc1c(ccc(c1)C(=O)C)C)c2cc(c(cc2)CC)CC
0.310924	O=C(Nc1c(ccc(c1)C(=O)C)C)c2cc(c(cc2)CC)CC
0.310924	O=C(Nc1c(ccc(c1)C(=O)C)C)c2cc(c(cc2)CC)CC
0.310714	S(=O)(=O)(CC(=O)Nc1c(ccc(NC(=O)c2cc(ccc2)C(F)(F)F)c1)C)CCCc3ccccc3
0.310345	Fc1c2c(OCC2)c(cc1)C(=O)Nc3c(ccc(c3)CN4CCCC4)C
0.310345	Fc1c2c(OCC2)c(cc1)C(=O)Nc3c(ccc(c3)CN4CCCC4)C
0.310345	Fc1c2c(OCC2)c(cc1)C(=O)Nc3c(ccc(c3)CN4CCCC4)C
0.309917	O=C(Nc1ccc(cc1)C(=O)CC)c2ncc(cc2)CN3CCOCC3
0.309917	O=C(Nc1ccc(cc1)C(=O)CC)c2ncc(cc2)CN3CCOCC3
0.309237	Fc1cc(Nc2ncccc2C(=O)Nc3ccc(cc3)CN)ccc1
0.309237	Fc1cc(Nc2ncccc2C(=O)Nc3ccc(cc3)CN)ccc1
0.309237	Fc1cc(Nc2ncccc2C(=O)Nc3ccc(cc3)CN)ccc1
0.309237	Fc1cc(Nc2ncccc2C(=O)Nc3ccc(cc3)CN)ccc1
0.309237	Fc1cc(Nc2ncccc2C(=O)Nc3ccc(cc3)CN)ccc1
0.309237	Fc1cc(Nc2ncccc2C(=O)Nc3ccc(cc3)CN)ccc1
0.309237	Fc1cc(Nc2ncccc2C(=O)Nc3ccc(cc3)CN)ccc1
0.309237	Fc1cc(Nc2ncccc2C(=O)Nc3ccc(cc3)CN)ccc1
0.309237	Fc1cc(Nc2ncccc2C(=O)Nc3ccc(cc3)CN)ccc1
0.309237	Fc1cc(Nc2ncccc2C(=O)Nc3ccc(cc3)CN)ccc1
0.308594	O=C(OCC(=O)Nc1c(ccc(c1)C(=O)Nc2ccccc2)C)c3cc(ccc3)C(=O)c4ccccc4
0.308	S1C(c2cnccc2)=CC=C1C(=O)NCc3ccc(cc3)CN4CCCCCCC4
0.308	S1C(c2cnccc2)=CC=C1C(=O)NCc3ccc(cc3)CN4CCCCCCC4
0.308	S1C(c2cnccc2)=CC=C1C(=O)NCc3ccc(cc3)CN4CCCCCCC4
0.308	S1C(c2cnccc2)=CC=C1C(=O)NCc3ccc(cc3)CN4CCCCCCC4
0.308	S1C(c2cnccc2)=CC=C1C(=O)NCc3ccc(cc3)CN4CCCCCCC4
0.308	S1C(c2cnccc2)=CC=C1C(=O)NCc3ccc(cc3)CN4CCCCCCC4
0.308	S1C(c2cnccc2)=CC=C1C(=O)NCc3ccc(cc3)CN4CCCCCCC4
0.308	S1C(c2cnccc2)=CC=C1C(=O)NCc3ccc(cc3)CN4CCCCCCC4
0.308	S1C(c2cnccc2)=CC=C1C(=O)NCc3ccc(cc3)CN4CCCCCCC4
0.308	S1C(c2cnccc2)=CC=C1C(=O)NCc3ccc(cc3)CN4CCCCCCC4
0.307692	N1=C(NC=C1c2ccccc2)CNc3cc(ccc3)CCN4CCN(CC4)C
0.307692	N1=C(NC=C1c2ccccc2)CNc3cc(ccc3)CCN4CCN(CC4)C
0.307692	N1=C(NC=C1c2ccccc2)CNc3cc(ccc3)CCN4CCN(CC4)C
0.307692	N1=C(NC=C1c2ccccc2)CNc3cc(ccc3)CCN4CCN(CC4)C
0.307692	N1=C(NC=C1c2ccccc2)CNc3cc(ccc3)CCN4CCN(CC4)C
0.307692	N1=C(NC=C1c2ccccc2)CNc3cc(ccc3)CCN4CCN(CC4)C
0.307692	N1=C(NC=C1c2ccccc2)CNc3cc(ccc3)CCN4CCN(CC4)C
0.307692	N1=C(NC=C1c2ccccc2)CNc3cc(ccc3)CCN4CCN(CC4)C
0.307692	N1=C(NC=C1c2ccccc2)CNc3cc(ccc3)CCN4CCN(CC4)C
0.307692	N1=C(NC=C1c2ccccc2)CNc3cc(ccc3)CCN4CCN(CC4)C
0.307377	Brc1c(ccc(NC(=O)c2cc(SCC)ncc2)c1)C
0.307377	Brc1c(ccc(NC(=O)c2cc(SCC)ncc2)c1)C
0.307377	Brc1c(ccc(NC(=O)c2cc(SCC)ncc2)c1)C
0.307377	Brc1c(ccc(NC(=O)c2cc(SCC)ncc2)c1)C
0.307377	Brc1c(ccc(NC(=O)c2cc(SCC)ncc2)c1)C
0.307377	Brc1c(ccc(NC(=O)c2cc(SCC)ncc2)c1)C
0.307377	Brc1c(ccc(NC(=O)c2cc(SCC)ncc2)c1)C
0.307377	Brc1c(ccc(NC(=O)c2cc(SCC)ncc2)c1)C
0.307377	Brc1c(ccc(NC(=O)c2cc(SCC)ncc2)c1)C
0.307377	Brc1c(ccc(NC(=O)c2cc(SCC)ncc2)c1)C
0.30597	O=C(Nc1c(ccc(NC(=O)C)c1)C)C(=O)NC2CCN(Cc3c(cccc3)C)CC2
0.30597	O=C(Nc1c(ccc(NC(=O)C)c1)C)C(=O)NC2CCN(Cc3c(cccc3)C)CC2
0.30597	O=C(Nc1c(ccc(NC(=O)C)c1)C)C(=O)NC2CCN(Cc3c(cccc3)C)CC2
0.30597	O=C(Nc1c(ccc(NC(=O)C)c1)C)C(=O)NC2CCN(Cc3c(cccc3)C)CC2
0.30597	O=C(Nc1c(ccc(NC(=O)C)c1)C)C(=O)NC2CCN(Cc3c(cccc3)C)CC2
0.30597	O=C(Nc1c(ccc(NC(=O)C)c1)C)C(=O)NC2CCN(Cc3c(cccc3)C)CC2
0.30597	O=C(Nc1c(ccc(NC(=O)C)c1)C)C(=O)NC2CCN(Cc3c(cccc3)C)CC2
0.30597	O=C(Nc1c(ccc(NC(=O)C)c1)C)C(=O)NC2CCN(Cc3c(cccc3)C)CC2
0.30597	O=C(Nc1c(ccc(NC(=O)C)c1)C)C(=O)NC2CCN(Cc3c(cccc3)C)CC2
0.30597	O=C(Nc1c(ccc(NC(=O)C)c1)C)C(=O)NC2CCN(Cc3c(cccc3)C)CC2
0.305648	Fc1cc(ccc1)C=2ON=C(N2)CNC(=O)c3cc(NC(=O)c4cc5OCCOc5cc4)c(cc3)C
0.305648	Fc1cc(ccc1)C=2ON=C(N2)CNC(=O)c3cc(NC(=O)c4cc5OCCOc5cc4)c(cc3)C
0.305648	Fc1cc(ccc1)C=2ON=C(N2)CNC(=O)c3cc(NC(=O)c4cc5OCCOc5cc4)c(cc3)C
0.305648	Fc1cc(ccc1)C=2ON=C(N2)CNC(=O)c3cc(NC(=O)c4cc5OCCOc5cc4)c(cc3)C
0.305648	Fc1cc(ccc1)C=2ON=C(N2)CNC(=O)c3cc(NC(=O)c4cc5OCCOc5cc4)c(cc3)C
0.305648	Fc1cc(ccc1)C=2ON=C(N2)CNC(=O)c3cc(NC(=O)c4cc5OCCOc5cc4)c(cc3)C
0.304985	FC(F)(F)c1c(ccc(NC(=O)c2cc(C#CC=3N4N=CC=CC4=NC3)c(cc2)C)c1)CN5CCN(CC5)C
0.304985	FC(F)(F)c1c(ccc(NC(=O)c2cc(C#CC=3N4N=CC=CC4=NC3)c(cc2)C)c1)CN5CCN(CC5)C
0.304985	FC(F)(F)c1c(ccc(NC(=O)c2cc(C#CC=3N4N=CC=CC4=NC3)c(cc2)C)c1)CN5CCN(CC5)C
0.304985	FC(F)(F)c1c(ccc(NC(=O)c2cc(C#CC=3N4N=CC=CC4=NC3)c(cc2)C)c1)CN5CCN(CC5)C
0.304985	FC(F)(F)c1c(ccc(NC(=O)c2cc(C#CC=3N4N=CC=CC4=NC3)c(cc2)C)c1)CN5CCN(CC5)C
0.304985	FC(F)(F)c1c(ccc(NC(=O)c2cc(C#CC=3N4N=CC=CC4=NC3)c(cc2)C)c1)CN5CCN(CC5)C
0.304985	FC(F)(F)c1c(ccc(NC(=O)c2cc(C#CC=3N4N=CC=CC4=NC3)c(cc2)C)c1)CN5CCN(CC5)C
0.304985	FC(F)(F)c1c(ccc(NC(=O)c2cc(C#CC=3N4N=CC=CC4=NC3)c(cc2)C)c1)CN5CCN(CC5)C
0.304985	FC(F)(F)c1c(ccc(NC(=O)c2cc(C#CC=3N4N=CC=CC4=NC3)c(cc2)C)c1)CN5CCN(CC5)C
0.304985	FC(F)(F)c1c(ccc(NC(=O)c2cc(C#CC=3N4N=CC=CC4=NC3)c(cc2)C)c1)CN5CCN(CC5)C
0.304511	Fc1c(N2CCN(CC2)CC)ccc(NC(=O)CNC(=O)c3ccc(c4ccccc4)cc3)c1
0.304511	Fc1c(N2CCN(CC2)CC)ccc(NC(=O)CNC(=O)c3ccc(c4ccccc4)cc3)c1
0.304	O=C(Nc1ccc(cc1)C(=O)NCc2nc(ncc2)c3ncccc3)Nc4ccccc4
0.304	O=C(Nc1ccc(cc1)C(=O)NCc2nc(ncc2)c3ncccc3)Nc4ccccc4
0.304	O=C(Nc1ccc(cc1)C(=O)NCc2nc(ncc2)c3ncccc3)Nc4ccccc4
0.304	O=C(Nc1ccc(cc1)C(=O)NCc2nc(ncc2)c3ncccc3)Nc4ccccc4
0.303704	O=C(Nc1cc(ccc1)CCN2CCN(CC2)C)c3c(N4CCCC4)cncc3
0.303704	O=C(Nc1cc(ccc1)CCN2CCN(CC2)C)c3c(N4CCCC4)cncc3
0.303704	O=C(Nc1cc(ccc1)CCN2CCN(CC2)C)c3c(N4CCCC4)cncc3
0.303704	O=C(Nc1cc(ccc1)CCN2CCN(CC2)C)c3c(N4CCCC4)cncc3
0.303704	O=C(Nc1cc(ccc1)CCN2CCN(CC2)C)c3c(N4CCCC4)cncc3
0.303704	O=C(Nc1cc(ccc1)CCN2CCN(CC2)C)c3c(N4CCCC4)cncc3
0.303704	O=C(Nc1cc(ccc1)CCN2CCN(CC2)C)c3c(N4CCCC4)cncc3
0.303704	O=C(Nc1cc(ccc1)CCN2CCN(CC2)C)c3c(N4CCCC4)cncc3
0.303704	O=C(Nc1cc(ccc1)CCN2CCN(CC2)C)c3c(N4CCCC4)cncc3
0.303704	O=C(Nc1cc(ccc1)CCN2CCN(CC2)C)c3c(N4CCCC4)cncc3
0.301527	S(=O)(=O)(Nc1cc(ccc1)C(=O)Nc2cnc(c3ccncc3)cc2)c4ccccc4
0.300781	Brc1c(ccc(c1)CNCCOc2cc(NC(=O)c3ccc(OC)cc3)ccc2)C
0.300781	Brc1c(ccc(c1)CNCCOc2cc(NC(=O)c3ccc(OC)cc3)ccc2)C
0.300781	Brc1c(ccc(c1)CNCCOc2cc(NC(=O)c3ccc(OC)cc3)ccc2)C
0.300781	Brc1c(ccc(c1)CNCCOc2cc(NC(=O)c3ccc(OC)cc3)ccc2)C
0.300781	Brc1c(ccc(c1)CNCCOc2cc(NC(=O)c3ccc(OC)cc3)ccc2)C
0.300781	Brc1c(ccc(c1)CNCCOc2cc(NC(=O)c3ccc(OC)cc3)ccc2)C
0.300781	Brc1c(ccc(c1)CNCCOc2cc(NC(=O)c3ccc(OC)cc3)ccc2)C
0.300781	Brc1c(ccc(c1)CNCCOc2cc(NC(=O)c3ccc(OC)cc3)ccc2)C
0.300781	Brc1c(ccc(c1)CNCCOc2cc(NC(=O)c3ccc(OC)cc3)ccc2)C
0.300781	Brc1c(ccc(c1)CNCCOc2cc(NC(=O)c3ccc(OC)cc3)ccc2)C
0.300699	S1C(=NC=C1C(=O)Nc2cc(NC(=O)CN3CCCCC3)c(cc2)C)N4CCNCC4
0.300699	S1C(=NC=C1C(=O)Nc2cc(NC(=O)CN3CCCCC3)c(cc2)C)N4CCNCC4
0.300699	S1C(=NC=C1C(=O)Nc2cc(NC(=O)CN3CCCCC3)c(cc2)C)N4CCNCC4
0.300699	S1C(=NC=C1C(=O)Nc2cc(NC(=O)CN3CCCCC3)c(cc2)C)N4CCNCC4
0.300395	S1C(=NC(c2ccc(cc2)CNC(=O)C)=C1)NC(=O)c3ccc(NC(=O)Nc4ccccc4)cc3
0.300395	S1C(=NC(c2ccc(cc2)CNC(=O)C)=C1)NC(=O)c3ccc(NC(=O)Nc4ccccc4)cc3
0.300395	S1C(=NC(c2ccc(cc2)CNC(=O)C)=C1)NC(=O)c3ccc(NC(=O)Nc4ccccc4)cc3
0.300395	S1C(=NC(c2ccc(cc2)CNC(=O)C)=C1)NC(=O)c3ccc(NC(=O)Nc4ccccc4)cc3
0.300395	S1C(=NC(c2ccc(cc2)CNC(=O)C)=C1)NC(=O)c3ccc(NC(=O)Nc4ccccc4)cc3
0.300395	S1C(=NC(c2ccc(cc2)CNC(=O)C)=C1)NC(=O)c3ccc(NC(=O)Nc4ccccc4)cc3
0.30038	S(c1cc(c(cc1)C)C)CCC(=O)Nc2c(F)cc(cc2)CN3CCN(CC3)C
0.30038	S(c1cc(c(cc1)C)C)CCC(=O)Nc2c(F)cc(cc2)CN3CCN(CC3)C
0.30038	S(c1cc(c(cc1)C)C)CCC(=O)Nc2c(F)cc(cc2)CN3CCN(CC3)C
0.30038	S(c1cc(c(cc1)C)C)CCC(=O)Nc2c(F)cc(cc2)CN3CCN(CC3)C
0.30038	S(c1cc(c(cc1)C)C)CCC(=O)Nc2c(F)cc(cc2)CN3CCN(CC3)C
0.30038	S(c1cc(c(cc1)C)C)CCC(=O)Nc2c(F)cc(cc2)CN3CCN(CC3)C
0.300366	Brc1c(ccc(NC(=O)c2cc([N+]([O-])=O)c(N3CCN(CC3)C)cc2)c1)C
0.300366	Brc1c(ccc(NC(=O)c2cc([N+]([O-])=O)c(N3CCN(CC3)C)cc2)c1)C
0.300353	S1C(C(=O)NC=2SC=C(N2)c3ccc(cc3)C4CCCCC4)=CC=C1CN5CCN(CC5)C
0.300353	S1C(C(=O)NC=2SC=C(N2)c3ccc(cc3)C4CCCCC4)=CC=C1CN5CCN(CC5)C
0.300353	S1C(C(=O)NC=2SC=C(N2)c3ccc(cc3)C4CCCCC4)=CC=C1CN5CCN(CC5)C
0.300353	S1C(C(=O)NC=2SC=C(N2)c3ccc(cc3)C4CCCCC4)=CC=C1CN5CCN(CC5)C
0.300353	S1C(C(=O)NC=2SC=C(N2)c3ccc(cc3)C4CCCCC4)=CC=C1CN5CCN(CC5)C
0.300353	S1C(C(=O)NC=2SC=C(N2)c3ccc(cc3)C4CCCCC4)=CC=C1CN5CCN(CC5)C
0.300353	S1C(C(=O)NC=2SC=C(N2)c3ccc(cc3)C4CCCCC4)=CC=C1CN5CCN(CC5)C
0.300353	S1C(C(=O)NC=2SC=C(N2)c3ccc(cc3)C4CCCCC4)=CC=C1CN5CCN(CC5)C
0.3	O=C(Nc1ccc(Oc2ccc(cc2)CCOC)cc1)C=3NC(c4ccccc4)=CC3
0.3	O=C(Nc1ccc(Oc2ccc(cc2)CCOC)cc1)C=3NC(c4ccccc4)=CC3
0.3	O=C(Nc1ccc(Oc2ccc(cc2)CCOC)cc1)C=3NC(c4ccccc4)=CC3
0.3	O=C(Nc1ccc(Oc2ccc(cc2)CCOC)cc1)C=3NC(c4ccccc4)=CC3
0.3	O=C(Nc1ccc(Oc2ccc(cc2)CCOC)cc1)C=3NC(c4ccccc4)=CC3
0.3	O=C(Nc1ccc(Oc2ccc(cc2)CCOC)cc1)C=3NC(c4ccccc4)=CC3
0.3	O=C(Nc1ccc(Oc2ccc(cc2)CCOC)cc1)C=3NC(c4ccccc4)=CC3
0.3	O=C(Nc1ccc(Oc2ccc(cc2)CCOC)cc1)C=3NC(c4ccccc4)=CC3
0.3	O=C(OC(C)(C)C)NCCOc1c(OC)ccc(c1)C(=O)Nc2cc(NC(=O)CN3CCCCC3)c(cc2)C
0.3	O=C(OC(C)(C)C)NCCOc1c(OC)ccc(c1)C(=O)Nc2cc(NC(=O)CN3CCCCC3)c(cc2)C
0.3	O=C(OC(C)(C)C)NCCOc1c(OC)ccc(c1)C(=O)Nc2cc(NC(=O)CN3CCCCC3)c(cc2)C
0.298658	O=C(OC(C)(C)C)NCc1c(cccc1)C(=O)Nc2c(ccc(c3cnc(OC)cc3)c2)C
0.298561	Clc1cc(ccc1)COc2c(ccc(NC(=O)c3cc(Oc4ncccc4)ccc3)c2)C
0.298561	Clc1cc(ccc1)COc2c(ccc(NC(=O)c3cc(Oc4ncccc4)ccc3)c2)C
0.298561	Clc1cc(ccc1)COc2c(ccc(NC(=O)c3cc(Oc4ncccc4)ccc3)c2)C
0.298561	Clc1cc(ccc1)COc2c(ccc(NC(=O)c3cc(Oc4ncccc4)ccc3)c2)C
0.298561	Clc1cc(ccc1)COc2c(ccc(NC(=O)c3cc(Oc4ncccc4)ccc3)c2)C
0.298561	Clc1cc(ccc1)COc2c(ccc(NC(=O)c3cc(Oc4ncccc4)ccc3)c2)C
0.298561	Clc1cc(ccc1)COc2c(ccc(NC(=O)c3cc(Oc4ncccc4)ccc3)c2)C
0.298561	Clc1cc(ccc1)COc2c(ccc(NC(=O)c3cc(Oc4ncccc4)ccc3)c2)C
0.298561	Clc1cc(ccc1)COc2c(ccc(NC(=O)c3cc(Oc4ncccc4)ccc3)c2)C
0.298561	Clc1cc(ccc1)COc2c(ccc(NC(=O)c3cc(Oc4ncccc4)ccc3)c2)C
0.298561	O=C(Nc1cnc(c2ccncc2)cc1)c3cc(OC)c(OCC(=O)NC(C)C)cc3
0.298561	O=C(Nc1cnc(c2ccncc2)cc1)c3cc(OC)c(OCC(=O)NC(C)C)cc3
0.298561	O=C(Nc1cnc(c2ccncc2)cc1)c3cc(OC)c(OCC(=O)NC(C)C)cc3
0.298561	O=C(Nc1cnc(c2ccncc2)cc1)c3cc(OC)c(OCC(=O)NC(C)C)cc3
0.298561	O=C(Nc1cnc(c2ccncc2)cc1)c3cc(OC)c(OCC(=O)NC(C)C)cc3
0.298561	O=C(Nc1cnc(c2ccncc2)cc1)c3cc(OC)c(OCC(=O)NC(C)C)cc3
0.298361	O=C(Nc1cc(NC(=O)CN2CCCCC2)c(cc1)C)c3c4N=C(Nc4ncc3)CC
0.298361	O=C(Nc1cc(NC(=O)CN2CCCCC2)c(cc1)C)c3c4N=C(Nc4ncc3)CC
0.298361	O=C(Nc1cc(NC(=O)CN2CCCCC2)c(cc1)C)c3c4N=C(Nc4ncc3)CC
0.298361	O=C(Nc1cc(NC(=O)CN2CCCCC2)c(cc1)C)c3c4N=C(Nc4ncc3)CC
0.298361	O=C(Nc1cc(NC(=O)CN2CCCCC2)c(cc1)C)c3c4N=C(Nc4ncc3)CC
0.298361	O=C(Nc1cc(NC(=O)CN2CCCCC2)c(cc1)C)c3c4N=C(Nc4ncc3)CC
0.298361	O=C(Nc1cc(NC(=O)CN2CCCCC2)c(cc1)C)c3c4N=C(Nc4ncc3)CC
0.298361	O=C(Nc1cc(NC(=O)CN2CCCCC2)c(cc1)C)c3c4N=C(Nc4ncc3)CC
0.298361	O=C(Nc1cc(NC(=O)CN2CCCCC2)c(cc1)C)c3c4N=C(Nc4ncc3)CC
0.298361	O=C(Nc1cc(NC(=O)CN2CCCCC2)c(cc1)C)c3c4N=C(Nc4ncc3)CC
0.297959	Fc1c(NC(=O)Cc2ccc(NC(=O)C)cc2)ccc(c1)CN3CCN(CC3)C
0.297872	Brc1nc(Br)cc(c1)C(=O)Nc2cnc(c3ccncc3)cc2
0.297872	Brc1nc(Br)cc(c1)C(=O)Nc2cnc(c3ccncc3)cc2
0.297872	Brc1nc(Br)cc(c1)C(=O)Nc2cnc(c3ccncc3)cc2
0.297872	Brc1nc(Br)cc(c1)C(=O)Nc2cnc(c3ccncc3)cc2
0.297872	Brc1nc(Br)cc(c1)C(=O)Nc2cnc(c3ccncc3)cc2
0.297872	Brc1nc(Br)cc(c1)C(=O)Nc2cnc(c3ccncc3)cc2
0.297872	Brc1nc(Br)cc(c1)C(=O)Nc2cnc(c3ccncc3)cc2
0.297872	Brc1nc(Br)cc(c1)C(=O)Nc2cnc(c3ccncc3)cc2
0.297872	Brc1nc(Br)cc(c1)C(=O)Nc2cnc(c3ccncc3)cc2
0.297872	Brc1nc(Br)cc(c1)C(=O)Nc2cnc(c3ccncc3)cc2
0.297578	S(=O)(=O)(NCC)c1cc(NC(=O)c2ncc(cc2)CN3CCOCC3)c(O)cc1
0.296875	Fc1cc(NC(=O)C2=COC=C2)c(cc1)C(=O)Nc3cc(c4ccccc4)ccc3
0.296875	Fc1cc(NC(=O)C2=COC=C2)c(cc1)C(=O)Nc3cc(c4ccccc4)ccc3
0.296875	Fc1cc(NC(=O)C2=COC=C2)c(cc1)C(=O)Nc3cc(c4ccccc4)ccc3
0.296875	Fc1cc(NC(=O)C2=COC=C2)c(cc1)C(=O)Nc3cc(c4ccccc4)ccc3
0.296875	Fc1cc(NC(=O)C2=COC=C2)c(cc1)C(=O)Nc3cc(c4ccccc4)ccc3
0.296875	Fc1cc(NC(=O)C2=COC=C2)c(cc1)C(=O)Nc3cc(c4ccccc4)ccc3
0.296875	Fc1cc(NC(=O)C2=COC=C2)c(cc1)C(=O)Nc3cc(c4ccccc4)ccc3
0.296875	Fc1cc(NC(=O)C2=COC=C2)c(cc1)C(=O)Nc3cc(c4ccccc4)ccc3
0.296875	Fc1cc(NC(=O)C2=COC=C2)c(cc1)C(=O)Nc3cc(c4ccccc4)ccc3
0.296875	Fc1cc(NC(=O)C2=COC=C2)c(cc1)C(=O)Nc3cc(c4ccccc4)ccc3
0.29682	Clc1c(NC(=O)c2cc(S(=O)(=O)C)ccc2)ccc(NC(=O)c3c(ccc(c4ccccc4)c3)C)c1
0.29682	Clc1c(NC(=O)c2cc(S(=O)(=O)C)ccc2)ccc(NC(=O)c3c(ccc(c4ccccc4)c3)C)c1
0.29682	Clc1c(NC(=O)c2cc(S(=O)(=O)C)ccc2)ccc(NC(=O)c3c(ccc(c4ccccc4)c3)C)c1
0.29682	Clc1c(NC(=O)c2cc(S(=O)(=O)C)ccc2)ccc(NC(=O)c3c(ccc(c4ccccc4)c3)C)c1
0.29682	Clc1c(NC(=O)c2cc(S(=O)(=O)C)ccc2)ccc(NC(=O)c3c(ccc(c4ccccc4)c3)C)c1
0.29682	Clc1c(NC(=O)c2cc(S(=O)(=O)C)ccc2)ccc(NC(=O)c3c(ccc(c4ccccc4)c3)C)c1
0.29682	Clc1c(NC(=O)c2cc(S(=O)(=O)C)ccc2)ccc(NC(=O)c3c(ccc(c4ccccc4)c3)C)c1
0.29682	Clc1c(NC(=O)c2cc(S(=O)(=O)C)ccc2)ccc(NC(=O)c3c(ccc(c4ccccc4)c3)C)c1
0.29682	Clc1c(NC(=O)c2cc(S(=O)(=O)C)ccc2)ccc(NC(=O)c3c(ccc(c4ccccc4)c3)C)c1
0.29682	Clc1c(NC(=O)c2cc(S(=O)(=O)C)ccc2)ccc(NC(=O)c3c(ccc(c4ccccc4)c3)C)c1
0.295455	Clc1c(SCc2cc(ccc2)C(=O)Nc3c(ccc(c3)C(=O)C)C)c(Cl)ccc1
0.295455	Clc1c(SCc2cc(ccc2)C(=O)Nc3c(ccc(c3)C(=O)C)C)c(Cl)ccc1
0.295455	Clc1c(SCc2cc(ccc2)C(=O)Nc3c(ccc(c3)C(=O)C)C)c(Cl)ccc1
0.295455	Clc1c(SCc2cc(ccc2)C(=O)Nc3c(ccc(c3)C(=O)C)C)c(Cl)ccc1
0.295455	Clc1c(SCc2cc(ccc2)C(=O)Nc3c(ccc(c3)C(=O)C)C)c(Cl)ccc1
0.295455	Clc1c(SCc2cc(ccc2)C(=O)Nc3c(ccc(c3)C(=O)C)C)c(Cl)ccc1
0.295455	Clc1c(SCc2cc(ccc2)C(=O)Nc3c(ccc(c3)C(=O)C)C)c(Cl)ccc1
0.295455	Clc1c(SCc2cc(ccc2)C(=O)Nc3c(ccc(c3)C(=O)C)C)c(Cl)ccc1
0.295455	Clc1c(SCc2cc(ccc2)C(=O)Nc3c(ccc(c3)C(=O)C)C)c(Cl)ccc1
0.295455	Clc1c(SCc2cc(ccc2)C(=O)Nc3c(ccc(c3)C(=O)C)C)c(Cl)ccc1
0.294776	O=C(OC(C)(C)C)Nc1nccc(NC(=O)c2ccc(Nc3c(cccc3)C(C)(C)C)cc2)c1
0.294776	O=C(OC(C)(C)C)Nc1nccc(NC(=O)c2ccc(Nc3c(cccc3)C(C)(C)C)cc2)c1
0.294776	O=C(OC(C)(C)C)Nc1nccc(NC(=O)c2ccc(Nc3c(cccc3)C(C)(C)C)cc2)c1
0.294776	O=C(OC(C)(C)C)Nc1nccc(NC(=O)c2ccc(Nc3c(cccc3)C(C)(C)C)cc2)c1
0.294776	O=C(OC(C)(C)C)Nc1nccc(NC(=O)c2ccc(Nc3c(cccc3)C(C)(C)C)cc2)c1
0.294776	O=C(OC(C)(C)C)Nc1nccc(NC(=O)c2ccc(Nc3c(cccc3)C(C)(C)C)cc2)c1
0.294776	O=C(OC(C)(C)C)Nc1nccc(NC(=O)c2ccc(Nc3c(cccc3)C(C)(C)C)cc2)c1
0.294776	O=C(OC(C)(C)C)Nc1nccc(NC(=O)c2ccc(Nc3c(cccc3)C(C)(C)C)cc2)c1
0.294776	O=C(OC(C)(C)C)Nc1nccc(NC(=O)c2ccc(Nc3c(cccc3)C(C)(C)C)cc2)c1
0.294776	O=C(OC(C)(C)C)Nc1nccc(NC(=O)c2ccc(Nc3c(cccc3)C(C)(C)C)cc2)c1
0.294737	O=C(NCCCc1c(cncc1)C)c2c(nccc2)Nc3c(cc(cc3)C)C
0.294737	O=C(NCCCc1c(cncc1)C)c2c(nccc2)Nc3c(cc(cc3)C)C
0.294737	O=C(NCCCc1c(cncc1)C)c2c(nccc2)Nc3c(cc(cc3)C)C
0.294737	O=C(NCCCc1c(cncc1)C)c2c(nccc2)Nc3c(cc(cc3)C)C
0.294737	O=C(NCCCc1c(cncc1)C)c2c(nccc2)Nc3c(cc(cc3)C)C
0.294737	O=C(NCCCc1c(cncc1)C)c2c(nccc2)Nc3c(cc(cc3)C)C
0.294737	O=C(NCCCc1c(cncc1)C)c2c(nccc2)Nc3c(cc(cc3)C)C
0.294545	S1C(=NC(=C1)COc2cc(ccc2)C(=O)Nc3ccc(cc3)CN4CCN(C(=O)C)CC4)C
0.294545	S1C(=NC(=C1)COc2cc(ccc2)C(=O)Nc3ccc(cc3)CN4CCN(C(=O)C)CC4)C
0.294545	S1C(=NC(=C1)COc2cc(ccc2)C(=O)Nc3ccc(cc3)CN4CCN(C(=O)C)CC4)C
0.294545	S1C(=NC(=C1)COc2cc(ccc2)C(=O)Nc3ccc(cc3)CN4CCN(C(=O)C)CC4)C
0.294545	S1C(=NC(=C1)COc2cc(ccc2)C(=O)Nc3ccc(cc3)CN4CCN(C(=O)C)CC4)C
0.294545	S1C(=NC(=C1)COc2cc(ccc2)C(=O)Nc3ccc(cc3)CN4CCN(C(=O)C)CC4)C
0.294545	S1C(=NC(=C1)COc2cc(ccc2)C(=O)Nc3ccc(cc3)CN4CCN(C(=O)C)CC4)C
0.294545	S1C(=NC(=C1)COc2cc(ccc2)C(=O)Nc3ccc(cc3)CN4CCN(C(=O)C)CC4)C
0.294545	S1C(=NC(=C1)COc2cc(ccc2)C(=O)Nc3ccc(cc3)CN4CCN(C(=O)C)CC4)C
0.294545	S1C(=NC(=C1)COc2cc(ccc2)C(=O)Nc3ccc(cc3)CN4CCN(C(=O)C)CC4)C
0.294545	O=C(Nc1c(cccc1)C(=O)NCc2ccccc2)c3ncc(cc3)CN4CCOCC4
0.294545	O=C(Nc1c(cccc1)C(=O)NCc2ccccc2)c3ncc(cc3)CN4CCOCC4
0.294545	O=C(Nc1c(cccc1)C(=O)NCc2ccccc2)c3ncc(cc3)CN4CCOCC4
0.294545	O=C(Nc1c(cccc1)C(=O)NCc2ccccc2)c3ncc(cc3)CN4CCOCC4
0.294545	O=C(Nc1c(cccc1)C(=O)NCc2ccccc2)c3ncc(cc3)CN4CCOCC4
0.294545	O=C(Nc1c(cccc1)C(=O)NCc2ccccc2)c3ncc(cc3)CN4CCOCC4
0.294545	O=C(Nc1c(cccc1)C(=O)NCc2ccccc2)c3ncc(cc3)CN4CCOCC4
0.294545	O=C(Nc1c(cccc1)C(=O)NCc2ccccc2)c3ncc(cc3)CN4CCOCC4
0.294545	O=C(Nc1c(cccc1)C(=O)NCc2ccccc2)c3ncc(cc3)CN4CCOCC4
0.294545	O=C(Nc1c(cccc1)C(=O)NCc2ccccc2)c3ncc(cc3)CN4CCOCC4
0.294326	O=C(OC)c1c(c(cc(NC(=O)c2ncc(cc2)CN3CCOCC3)c1)C)C
0.294326	O=C(OC)c1c(c(cc(NC(=O)c2ncc(cc2)CN3CCOCC3)c1)C)C
0.294326	O=C(OC)c1c(c(cc(NC(=O)c2ncc(cc2)CN3CCOCC3)c1)C)C
0.294326	O=C(OC)c1c(c(cc(NC(=O)c2ncc(cc2)CN3CCOCC3)c1)C)C
0.294326	O=C(OC)c1c(c(cc(NC(=O)c2ncc(cc2)CN3CCOCC3)c1)C)C
0.294326	O=C(OC)c1c(c(cc(NC(=O)c2ncc(cc2)CN3CCOCC3)c1)C)C
0.294326	O=C(OC)c1c(c(cc(NC(=O)c2ncc(cc2)CN3CCOCC3)c1)C)C
0.294326	O=C(OC)c1c(c(cc(NC(=O)c2ncc(cc2)CN3CCOCC3)c1)C)C
0.294326	O=C(OC)c1c(c(cc(NC(=O)c2ncc(cc2)CN3CCOCC3)c1)C)C
0.294326	O=C(OC)c1c(c(cc(NC(=O)c2ncc(cc2)CN3CCOCC3)c1)C)C
0.294118	O=C(Nc1cc(NC(=O)CN2CCCCC2)c(cc1)C)C=O
0.294118	O=C(Nc1cc(NC(=O)CN2CCCCC2)c(cc1)C)C=O
0.294118	O=C(Nc1cc(NC(=O)CN2CCCCC2)c(cc1)C)C=O
0.294118	O=C(Nc1cc(NC(=O)CN2CCCCC2)c(cc1)C)C=O
0.294118	O=C(Nc1cc(NC(=O)CN2CCCCC2)c(cc1)C)C=O
0.293919	O=C(OCC(=O)Nc1c(ccc(c1)C(=O)Nc2ccccc2)C)c3cnc(N(CC(C)C)C)cc3
0.293919	O=C(OCC(=O)Nc1c(ccc(c1)C(=O)Nc2ccccc2)C)c3cnc(N(CC(C)C)C)cc3
0.293919	O=C(OCC(=O)Nc1c(ccc(c1)C(=O)Nc2ccccc2)C)c3cnc(N(CC(C)C)C)cc3
0.293919	O=C(OCC(=O)Nc1c(ccc(c1)C(=O)Nc2ccccc2)C)c3cnc(N(CC(C)C)C)cc3
0.293919	O=C(OCC(=O)Nc1c(ccc(c1)C(=O)Nc2ccccc2)C)c3cnc(N(CC(C)C)C)cc3
0.293919	O=C(OCC(=O)Nc1c(ccc(c1)C(=O)Nc2ccccc2)C)c3cnc(N(CC(C)C)C)cc3
0.293919	O=C(OCC(=O)Nc1c(ccc(c1)C(=O)Nc2ccccc2)C)c3cnc(N(CC(C)C)C)cc3
0.293919	O=C(OCC(=O)Nc1c(ccc(c1)C(=O)Nc2ccccc2)C)c3cnc(N(CC(C)C)C)cc3
0.293919	O=C(OCC(=O)Nc1c(ccc(c1)C(=O)Nc2ccccc2)C)c3cnc(N(CC(C)C)C)cc3
0.293919	O=C(OCC(=O)Nc1c(ccc(c1)C(=O)Nc2ccccc2)C)c3cnc(N(CC(C)C)C)cc3
0.293907	O=C(Nc1cc(NC(=O)C(C)(C)C)c(cc1)C)C(=O)NCc2c(cccc2)CN3CCOCC3
0.293907	O=C(Nc1cc(NC(=O)C(C)(C)C)c(cc1)C)C(=O)NCc2c(cccc2)CN3CCOCC3
0.293907	O=C(Nc1cc(NC(=O)C(C)(C)C)c(cc1)C)C(=O)NCc2c(cccc2)CN3CCOCC3
0.293907	O=C(Nc1cc(NC(=O)C(C)(C)C)c(cc1)C)C(=O)NCc2c(cccc2)CN3CCOCC3
0.293907	O=C(Nc1cc(NC(=O)C(C)(C)C)c(cc1)C)C(=O)NCc2c(cccc2)CN3CCOCC3
0.293907	O=C(Nc1cc(NC(=O)C(C)(C)C)c(cc1)C)C(=O)NCc2c(cccc2)CN3CCOCC3
0.293651	Clc1cc(ccc1)C=2N=C(SC2)NC(=O)c3ccc(NC(=O)Nc4ccccc4)cc3
0.293651	Clc1cc(ccc1)C=2N=C(SC2)NC(=O)c3ccc(NC(=O)Nc4ccccc4)cc3
0.293286	O=C(NNC(=O)C(=O)Nc1cc(ccc1)CN2CCN(C(=O)C)CC2)c3cc4c(cc3)CCC4
0.293286	O=C(NNC(=O)C(=O)Nc1cc(ccc1)CN2CCN(C(=O)C)CC2)c3cc4c(cc3)CCC4
0.29304	O=C(Nc1cnc(c2ccncc2)cc1)c3cc(NC(=O)c4cc5N=CNc5cc4)ccc3
0.29304	O=C(Nc1cnc(c2ccncc2)cc1)c3cc(NC(=O)c4cc5N=CNc5cc4)ccc3
0.29304	O=C(Nc1cnc(c2ccncc2)cc1)c3cc(NC(=O)c4cc5N=CNc5cc4)ccc3
0.29304	O=C(Nc1cnc(c2ccncc2)cc1)c3cc(NC(=O)c4cc5N=CNc5cc4)ccc3
0.29304	O=C(Nc1cnc(c2ccncc2)cc1)c3cc(NC(=O)c4cc5N=CNc5cc4)ccc3
0.29304	O=C(Nc1cnc(c2ccncc2)cc1)c3cc(NC(=O)c4cc5N=CNc5cc4)ccc3
0.29304	O=C(Nc1cnc(c2ccncc2)cc1)c3cc(NC(=O)c4cc5N=CNc5cc4)ccc3
0.29304	O=C(Nc1cnc(c2ccncc2)cc1)c3cc(NC(=O)c4cc5N=CNc5cc4)ccc3
0.292857	O=C(Nc1cc(ccc1)C(NC(=O)C(=O)Nc2cc(NC(=O)C(C)(C)C)c(cc2)C)C)c3ccccc3
0.292857	O=C(Nc1cc(ccc1)C(NC(=O)C(=O)Nc2cc(NC(=O)C(C)(C)C)c(cc2)C)C)c3ccccc3
0.292857	O=C(Nc1cc(ccc1)C(NC(=O)C(=O)Nc2cc(NC(=O)C(C)(C)C)c(cc2)C)C)c3ccccc3
0.292857	O=C(Nc1cc(ccc1)C(NC(=O)C(=O)Nc2cc(NC(=O)C(C)(C)C)c(cc2)C)C)c3ccccc3
0.292857	O=C(Nc1cc(ccc1)C(NC(=O)C(=O)Nc2cc(NC(=O)C(C)(C)C)c(cc2)C)C)c3ccccc3
0.292857	O=C(Nc1cc(ccc1)C(NC(=O)C(=O)Nc2cc(NC(=O)C(C)(C)C)c(cc2)C)C)c3ccccc3
0.292857	O=C(Nc1cc(ccc1)C(NC(=O)C(=O)Nc2cc(NC(=O)C(C)(C)C)c(cc2)C)C)c3ccccc3
0.292857	O=C(Nc1cc(ccc1)C(NC(=O)C(=O)Nc2cc(NC(=O)C(C)(C)C)c(cc2)C)C)c3ccccc3
0.292857	O=C(Nc1cc(ccc1)C(NC(=O)C(=O)Nc2cc(NC(=O)C(C)(C)C)c(cc2)C)C)c3ccccc3
0.292857	O=C(Nc1cc(ccc1)C(NC(=O)C(=O)Nc2cc(NC(=O)C(C)(C)C)c(cc2)C)C)c3ccccc3
0.292593	O=C(Nc1c(ccc(c1)C(=O)C)C)c2cc(c(OC)cc2)c3ccc(cc3)C(C)(C)C
0.292593	O=C(Nc1c(ccc(c1)C(=O)C)C)c2cc(c(OC)cc2)c3ccc(cc3)C(C)(C)C
0.292593	O=C(Nc1c(ccc(c1)C(=O)C)C)c2cc(c(OC)cc2)c3ccc(cc3)C(C)(C)C
0.292593	O=C(Nc1c(ccc(c1)C(=O)C)C)c2cc(c(OC)cc2)c3ccc(cc3)C(C)(C)C
0.292593	O=C(Nc1c(ccc(c1)C(=O)C)C)c2cc(c(OC)cc2)c3ccc(cc3)C(C)(C)C
0.292593	O=C(Nc1c(ccc(c1)C(=O)C)C)c2cc(c(OC)cc2)c3ccc(cc3)C(C)(C)C
0.292593	O=C(Nc1c(ccc(c1)C(=O)C)C)c2cc(c(OC)cc2)c3ccc(cc3)C(C)(C)C
0.292593	O=C(Nc1c(ccc(c1)C(=O)C)C)c2cc(c(OC)cc2)c3ccc(cc3)C(C)(C)C
0.292593	O=C(Nc1c(ccc(c1)C(=O)C)C)c2cc(c(OC)cc2)c3ccc(cc3)C(C)(C)C
0.292593	O=C(Nc1c(ccc(c1)C(=O)C)C)c2cc(c(OC)cc2)c3ccc(cc3)C(C)(C)C
0.292181	O=C(Nc1cc(c2cnccc2)ccc1)C(=O)NC=3NN=C(c4ccc(cc4)C)C3
0.292181	O=C(Nc1cc(c2cnccc2)ccc1)C(=O)NC=3NN=C(c4ccc(cc4)C)C3
0.292181	O=C(Nc1cc(c2cnccc2)ccc1)C(=O)NC=3NN=C(c4ccc(cc4)C)C3
0.292181	O=C(Nc1cc(c2cnccc2)ccc1)C(=O)NC=3NN=C(c4ccc(cc4)C)C3
0.292181	O=C(Nc1cc(c2cnccc2)ccc1)C(=O)NC=3NN=C(c4ccc(cc4)C)C3
0.292181	O=C(Nc1cc(c2cnccc2)ccc1)C(=O)NC=3NN=C(c4ccc(cc4)C)C3
0.292181	O=C(Nc1cc(c2cnccc2)ccc1)C(=O)NC=3NN=C(c4ccc(cc4)C)C3
0.292181	O=C(Nc1cc(c2cnccc2)ccc1)C(=O)NC=3NN=C(c4ccc(cc4)C)C3
0.292181	O=C(Nc1cc(c2cnccc2)ccc1)C(=O)NC=3NN=C(c4ccc(cc4)C)C3
0.292181	O=C(Nc1cc(c2cnccc2)ccc1)C(=O)NC=3NN=C(c4ccc(cc4)C)C3
0.291971	Brc1c(ccc(NC(=O)c2cc(ccc2)CN3C(SCC3=O)=O)c1)C
0.291971	Brc1c(ccc(NC(=O)c2cc(ccc2)CN3C(SCC3=O)=O)c1)C
0.291971	Brc1c(ccc(NC(=O)c2cc(ccc2)CN3C(SCC3=O)=O)c1)C
0.291971	Brc1c(ccc(NC(=O)c2cc(ccc2)CN3C(SCC3=O)=O)c1)C
0.291971	Brc1c(ccc(NC(=O)c2cc(ccc2)CN3C(SCC3=O)=O)c1)C
0.291971	Brc1c(ccc(NC(=O)c2cc(ccc2)CN3C(SCC3=O)=O)c1)C
0.291971	Brc1c(ccc(NC(=O)c2cc(ccc2)CN3C(SCC3=O)=O)c1)C
0.291971	Brc1c(ccc(NC(=O)c2cc(ccc2)CN3C(SCC3=O)=O)c1)C
0.291971	Brc1c(ccc(NC(=O)c2cc(ccc2)CN3C(SCC3=O)=O)c1)C
0.291971	Brc1c(ccc(NC(=O)c2cc(ccc2)CN3C(SCC3=O)=O)c1)C
0.291946	[O-][N+](=O)c1c(ccc(c1)C(=O)NC2CCN(CC=3N=C(OC3)c4ccccc4)CC2)C
0.291946	[O-][N+](=O)c1c(ccc(c1)C(=O)NC2CCN(CC=3N=C(OC3)c4ccccc4)CC2)C
0.291946	[O-][N+](=O)c1c(ccc(c1)C(=O)NC2CCN(CC=3N=C(OC3)c4ccccc4)CC2)C
0.291946	[O-][N+](=O)c1c(ccc(c1)C(=O)NC2CCN(CC=3N=C(OC3)c4ccccc4)CC2)C
0.291946	[O-][N+](=O)c1c(ccc(c1)C(=O)NC2CCN(CC=3N=C(OC3)c4ccccc4)CC2)C
0.291946	[O-][N+](=O)c1c(ccc(c1)C(=O)NC2CCN(CC=3N=C(OC3)c4ccccc4)CC2)C
0.291946	[O-][N+](=O)c1c(ccc(c1)C(=O)NC2CCN(CC=3N=C(OC3)c4ccccc4)CC2)C
0.291946	[O-][N+](=O)c1c(ccc(c1)C(=O)NC2CCN(CC=3N=C(OC3)c4ccccc4)CC2)C
0.291946	[O-][N+](=O)c1c(ccc(c1)C(=O)NC2CCN(CC=3N=C(OC3)c4ccccc4)CC2)C
0.291946	[O-][N+](=O)c1c(ccc(c1)C(=O)NC2CCN(CC=3N=C(OC3)c4ccccc4)CC2)C
0.291667	O=C(Nc1cc(ccc1)C2CCN(CC2)C)c3ccc(cc3)CN4c5c(cccc5)CC4
0.291667	O=C(Nc1cc(ccc1)C2CCN(CC2)C)c3ccc(cc3)CN4c5c(cccc5)CC4
0.291667	O=C(Nc1cc(ccc1)C2CCN(CC2)C)c3ccc(cc3)CN4c5c(cccc5)CC4
0.291667	O=C(Nc1cc(ccc1)C2CCN(CC2)C)c3ccc(cc3)CN4c5c(cccc5)CC4
0.291667	O=C(Nc1cc(ccc1)C2CCN(CC2)C)c3ccc(cc3)CN4c5c(cccc5)CC4
0.291667	O=C(Nc1cc(ccc1)C2CCN(CC2)C)c3ccc(cc3)CN4c5c(cccc5)CC4
0.291667	O=C(Nc1cc(ccc1)C2CCN(CC2)C)c3ccc(cc3)CN4c5c(cccc5)CC4
0.291667	O=C(Nc1cc(ccc1)C2CCN(CC2)C)c3ccc(cc3)CN4c5c(cccc5)CC4
0.291667	O=C(Nc1cc(ccc1)C2CCN(CC2)C)c3ccc(cc3)CN4c5c(cccc5)CC4
0.291667	O=C(Nc1cc(ccc1)C2CCN(CC2)C)c3ccc(cc3)CN4c5c(cccc5)CC4
0.291139	O=C(Nc1cc(c(cc1)CC)C)c2ccc(cc2)C(=O)NCC(C)(C)C
0.291139	O=C(Nc1cc(c(cc1)CC)C)c2ccc(cc2)C(=O)NCC(C)(C)C
0.291139	O=C(Nc1cc(c(cc1)CC)C)c2ccc(cc2)C(=O)NCC(C)(C)C
0.291139	O=C(Nc1cc(c(cc1)CC)C)c2ccc(cc2)C(=O)NCC(C)(C)C
0.291139	O=C(Nc1cc(c(cc1)CC)C)c2ccc(cc2)C(=O)NCC(C)(C)C
0.291139	O=C(Nc1cc(c(cc1)CC)C)c2ccc(cc2)C(=O)NCC(C)(C)C
0.291139	O=C(Nc1cc(c(cc1)CC)C)c2ccc(cc2)C(=O)NCC(C)(C)C
0.291139	O=C(Nc1cc(c(cc1)CC)C)c2ccc(cc2)C(=O)NCC(C)(C)C
0.291139	O=C(Nc1cc(c(cc1)CC)C)c2ccc(cc2)C(=O)NCC(C)(C)C
0.291139	O=C(Nc1cc(c(cc1)CC)C)c2ccc(cc2)C(=O)NCC(C)(C)C
0.29021	Fc1c(OC)cc(cc1)C(=O)Nc2cc(ccc2)CN3CC(C(=O)N)CCC3
0.29021	Fc1c(OC)cc(cc1)C(=O)Nc2cc(ccc2)CN3CC(C(=O)N)CCC3
0.29021	Fc1c(OC)cc(cc1)C(=O)Nc2cc(ccc2)CN3CC(C(=O)N)CCC3
0.29021	Fc1c(OC)cc(cc1)C(=O)Nc2cc(ccc2)CN3CC(C(=O)N)CCC3
0.29021	Fc1c(OC)cc(cc1)C(=O)Nc2cc(ccc2)CN3CC(C(=O)N)CCC3
0.29021	Fc1c(OC)cc(cc1)C(=O)Nc2cc(ccc2)CN3CC(C(=O)N)CCC3
0.29021	Fc1c(OC)cc(cc1)C(=O)Nc2cc(ccc2)CN3CC(C(=O)N)CCC3
0.29021	Fc1c(OC)cc(cc1)C(=O)Nc2cc(ccc2)CN3CC(C(=O)N)CCC3
0.29021	Fc1c(OC)cc(cc1)C(=O)Nc2cc(ccc2)CN3CC(C(=O)N)CCC3
0.29021	Fc1c(OC)cc(cc1)C(=O)Nc2cc(ccc2)CN3CC(C(=O)N)CCC3
0.290196	S1C(=NC(c2cc(ccc2)C)=C1)NC(=O)c3ccc(cc3)CN(CC)CC
0.290196	S1C(=NC(c2cc(ccc2)C)=C1)NC(=O)c3ccc(cc3)CN(CC)CC
0.290196	S1C(=NC(c2cc(ccc2)C)=C1)NC(=O)c3ccc(cc3)CN(CC)CC
0.290196	S1C(=NC(c2cc(ccc2)C)=C1)NC(=O)c3ccc(cc3)CN(CC)CC
0.290196	S1C(=NC(c2cc(ccc2)C)=C1)NC(=O)c3ccc(cc3)CN(CC)CC
0.290196	S1C(=NC(c2cc(ccc2)C)=C1)NC(=O)c3ccc(cc3)CN(CC)CC
0.290196	S1C(=NC(c2cc(ccc2)C)=C1)NC(=O)c3ccc(cc3)CN(CC)CC
0.290196	S1C(=NC(c2cc(ccc2)C)=C1)NC(=O)c3ccc(cc3)CN(CC)CC
0.290196	S1C(=NC(c2cc(ccc2)C)=C1)NC(=O)c3ccc(cc3)CN(CC)CC
0.290196	S1C(=NC(c2cc(ccc2)C)=C1)NC(=O)c3ccc(cc3)CN(CC)CC
0.289683	O=C(Nc1ccc(cc1)C)c2cc(OC(=O)Cc3cc(c(cc3)C)C)ccc2
0.289683	O=C(Nc1ccc(cc1)C)c2cc(OC(=O)Cc3cc(c(cc3)C)C)ccc2
0.289562	Fc1cc(NC(=O)C2=COC=C2)c(cc1)C(=O)Nc3cnc(cc3)C=4ON=C(N4)C
0.289286	Brc1nc(c(cc1)C(=O)Nc2cc(c(c3ccncc3)cc2)C)C(F)(F)F
0.289286	Brc1nc(c(cc1)C(=O)Nc2cc(c(c3ccncc3)cc2)C)C(F)(F)F
0.289286	Brc1nc(c(cc1)C(=O)Nc2cc(c(c3ccncc3)cc2)C)C(F)(F)F
0.289286	Brc1nc(c(cc1)C(=O)Nc2cc(c(c3ccncc3)cc2)C)C(F)(F)F
0.289286	Brc1nc(c(cc1)C(=O)Nc2cc(c(c3ccncc3)cc2)C)C(F)(F)F
0.289286	Brc1nc(c(cc1)C(=O)Nc2cc(c(c3ccncc3)cc2)C)C(F)(F)F
0.289286	Brc1nc(c(cc1)C(=O)Nc2cc(c(c3ccncc3)cc2)C)C(F)(F)F
0.289286	Brc1nc(c(cc1)C(=O)Nc2cc(c(c3ccncc3)cc2)C)C(F)(F)F
0.289286	Brc1nc(c(cc1)C(=O)Nc2cc(c(c3ccncc3)cc2)C)C(F)(F)F
0.289286	Brc1nc(c(cc1)C(=O)Nc2cc(c(c3ccncc3)cc2)C)C(F)(F)F
0.289116	FC(F)(F)c1nc(ncc1C(=O)Nc2c(ccc(c2)C)C(=O)N)Nc3ccccc3
0.289116	FC(F)(F)c1nc(ncc1C(=O)Nc2c(ccc(c2)C)C(=O)N)Nc3ccccc3
0.289116	FC(F)(F)c1nc(ncc1C(=O)Nc2c(ccc(c2)C)C(=O)N)Nc3ccccc3
0.289116	FC(F)(F)c1nc(ncc1C(=O)Nc2c(ccc(c2)C)C(=O)N)Nc3ccccc3
0.289116	FC(F)(F)c1nc(ncc1C(=O)Nc2c(ccc(c2)C)C(=O)N)Nc3ccccc3
0.289116	FC(F)(F)c1nc(ncc1C(=O)Nc2c(ccc(c2)C)C(=O)N)Nc3ccccc3
0.289116	FC(F)(F)c1nc(ncc1C(=O)Nc2c(ccc(c2)C)C(=O)N)Nc3ccccc3
0.289116	FC(F)(F)c1nc(ncc1C(=O)Nc2c(ccc(c2)C)C(=O)N)Nc3ccccc3
0.289116	FC(F)(F)c1nc(ncc1C(=O)Nc2c(ccc(c2)C)C(=O)N)Nc3ccccc3
0.288754	S1C(=NC(=C1)CN2C(=O)C=CC(C(=O)Nc3cc(NC(=O)CN4CCCCC4)c(cc3)C)=C2)C(C)C
0.288754	S1C(=NC(=C1)CN2C(=O)C=CC(C(=O)Nc3cc(NC(=O)CN4CCCCC4)c(cc3)C)=C2)C(C)C
0.288066	Clc1c(ccc(NC(=O)C=C)c1)C(=O)Nc2cnccc2
0.288066	Clc1c(ccc(NC(=O)C=C)c1)C(=O)Nc2cnccc2
0.288066	Clc1c(ccc(NC(=O)C=C)c1)C(=O)Nc2cnccc2
0.288066	Clc1c(ccc(NC(=O)C=C)c1)C(=O)Nc2cnccc2
0.288066	Clc1c(ccc(NC(=O)C=C)c1)C(=O)Nc2cnccc2
0.288066	Clc1c(ccc(NC(=O)C=C)c1)C(=O)Nc2cnccc2
0.288066	Clc1c(ccc(NC(=O)C=C)c1)C(=O)Nc2cnccc2
0.288066	Clc1c(ccc(NC(=O)C=C)c1)C(=O)Nc2cnccc2
0.288066	Clc1c(ccc(NC(=O)C=C)c1)C(=O)Nc2cnccc2
0.288066	Clc1c(ccc(NC(=O)C=C)c1)C(=O)Nc2cnccc2
0.287823	Brc1nc(c(cc1NC(=O)c2c(nc(c3ccccc3)cc2)C)C)C
0.287823	Brc1nc(c(cc1NC(=O)c2c(nc(c3ccccc3)cc2)C)C)C
0.287823	Brc1nc(c(cc1NC(=O)c2c(nc(c3ccccc3)cc2)C)C)C
0.287823	Brc1nc(c(cc1NC(=O)c2c(nc(c3ccccc3)cc2)C)C)C
0.287823	Brc1nc(c(cc1NC(=O)c2c(nc(c3ccccc3)cc2)C)C)C
0.287823	Brc1nc(c(cc1NC(=O)c2c(nc(c3ccccc3)cc2)C)C)C
0.287823	Brc1nc(c(cc1NC(=O)c2c(nc(c3ccccc3)cc2)C)C)C
0.287823	Brc1nc(c(cc1NC(=O)c2c(nc(c3ccccc3)cc2)C)C)C
0.287823	Brc1nc(c(cc1NC(=O)c2c(nc(c3ccccc3)cc2)C)C)C
0.287823	Brc1nc(c(cc1NC(=O)c2c(nc(c3ccccc3)cc2)C)C)C
0.2875	O=C(Nc1ccc(Oc2ccc(cc2)C)cc1)c3c(ccc(c4ccccc4)c3)C
0.2875	O=C(Nc1ccc(Oc2ccc(cc2)C)cc1)c3c(ccc(c4ccccc4)c3)C
0.2875	O=C(Nc1ccc(Oc2ccc(cc2)C)cc1)c3c(ccc(c4ccccc4)c3)C
0.2875	O=C(Nc1ccc(Oc2ccc(cc2)C)cc1)c3c(ccc(c4ccccc4)c3)C
0.2875	O=C(Nc1ccc(Oc2ccc(cc2)C)cc1)c3c(ccc(c4ccccc4)c3)C
0.2875	O=C(Nc1ccc(Oc2ccc(cc2)C)cc1)c3c(ccc(c4ccccc4)c3)C
0.2875	O=C(Nc1ccc(Oc2ccc(cc2)C)cc1)c3c(ccc(c4ccccc4)c3)C
0.2875	O=C(Nc1ccc(Oc2ccc(cc2)C)cc1)c3c(ccc(c4ccccc4)c3)C
0.2875	O=C(Nc1ccc(Oc2ccc(cc2)C)cc1)c3c(ccc(c4ccccc4)c3)C
0.2875	O=C(Nc1ccc(Oc2ccc(cc2)C)cc1)c3c(ccc(c4ccccc4)c3)C
0.287313	O=C(OC(C)(C)C)Nc1cc2c(cc1)CCN(C2)Cc3cnccc3
0.287313	O=C(OC(C)(C)C)Nc1cc2c(cc1)CCN(C2)Cc3cnccc3
0.287313	O=C(OC(C)(C)C)Nc1cc2c(cc1)CCN(C2)Cc3cnccc3
0.287313	O=C(OC(C)(C)C)Nc1cc2c(cc1)CCN(C2)Cc3cnccc3
0.287313	O=C(OC(C)(C)C)Nc1cc2c(cc1)CCN(C2)Cc3cnccc3
0.287313	O=C(OC(C)(C)C)Nc1cc2c(cc1)CCN(C2)Cc3cnccc3
0.287313	O=C(OC(C)(C)C)Nc1cc2c(cc1)CCN(C2)Cc3cnccc3
0.287313	O=C(OC(C)(C)C)Nc1cc2c(cc1)CCN(C2)Cc3cnccc3
0.287313	O=C(OC(C)(C)C)Nc1cc2c(cc1)CCN(C2)Cc3cnccc3
0.287273	O=C(Nc1nc(c2ccccc2)cc(c3ccc(cc3)C)c1)C=4C(=O)NC(c5ccncc5)=CC4
0.287273	O=C(Nc1nc(c2ccccc2)cc(c3ccc(cc3)C)c1)C=4C(=O)NC(c5ccncc5)=CC4
0.287066	FC(F)(F)c1cc(c(N2CCN(CC2)C)cc1)CNC(=O)c3c(nccc3)Nc4c(cc(cc4)C)C
0.287066	FC(F)(F)c1cc(c(N2CCN(CC2)C)cc1)CNC(=O)c3c(nccc3)Nc4c(cc(cc4)C)C
0.287066	FC(F)(F)c1cc(c(N2CCN(CC2)C)cc1)CNC(=O)c3c(nccc3)Nc4c(cc(cc4)C)C
0.287066	FC(F)(F)c1cc(c(N2CCN(CC2)C)cc1)CNC(=O)c3c(nccc3)Nc4c(cc(cc4)C)C
0.287066	FC(F)(F)c1cc(c(N2CCN(CC2)C)cc1)CNC(=O)c3c(nccc3)Nc4c(cc(cc4)C)C
0.287066	FC(F)(F)c1cc(c(N2CCN(CC2)C)cc1)CNC(=O)c3c(nccc3)Nc4c(cc(cc4)C)C
0.286738	Fc1cc(ncc1)NC(=O)c2ccc(cc2)CN3c4c(cccc4)CC3
0.286738	Fc1cc(ncc1)NC(=O)c2ccc(cc2)CN3c4c(cccc4)CC3
0.286738	Fc1cc(ncc1)NC(=O)c2ccc(cc2)CN3c4c(cccc4)CC3
0.286738	Fc1cc(ncc1)NC(=O)c2ccc(cc2)CN3c4c(cccc4)CC3
0.286738	Fc1cc(ncc1)NC(=O)c2ccc(cc2)CN3c4c(cccc4)CC3
0.286738	Fc1cc(ncc1)NC(=O)c2ccc(cc2)CN3c4c(cccc4)CC3
0.286738	Fc1cc(ncc1)NC(=O)c2ccc(cc2)CN3c4c(cccc4)CC3
0.286738	Fc1cc(ncc1)NC(=O)c2ccc(cc2)CN3c4c(cccc4)CC3
0.286738	Fc1cc(ncc1)NC(=O)c2ccc(cc2)CN3c4c(cccc4)CC3
0.286738	Fc1cc(ncc1)NC(=O)c2ccc(cc2)CN3c4c(cccc4)CC3
0.28626	S(c1ccc(cc1)C(=O)Nc2cc(ccc2)C=3N=NN(C3)C)Cc4ccc(cc4)C(=O)N
0.28626	S(c1ccc(cc1)C(=O)Nc2cc(ccc2)C=3N=NN(C3)C)Cc4ccc(cc4)C(=O)N
0.286245	Fc1c(cc(cc1)C(=O)Nc2cc(c(O)cc2)CN3CCOCC3)C=O
0.286245	Fc1c(cc(cc1)C(=O)Nc2cc(c(O)cc2)CN3CCOCC3)C=O
0.286245	Fc1c(cc(cc1)C(=O)Nc2cc(c(O)cc2)CN3CCOCC3)C=O
0.286245	Fc1c(cc(cc1)C(=O)Nc2cc(c(O)cc2)CN3CCOCC3)C=O
0.286245	Fc1c(cc(cc1)C(=O)Nc2cc(c(O)cc2)CN3CCOCC3)C=O
0.286245	Fc1c(cc(cc1)C(=O)Nc2cc(c(O)cc2)CN3CCOCC3)C=O
0.286245	Fc1c(cc(cc1)C(=O)Nc2cc(c(O)cc2)CN3CCOCC3)C=O
0.286245	Fc1c(cc(cc1)C(=O)Nc2cc(c(O)cc2)CN3CCOCC3)C=O
0.286245	Fc1c(cc(cc1)C(=O)Nc2cc(c(O)cc2)CN3CCOCC3)C=O
0.286245	Fc1c(cc(cc1)C(=O)Nc2cc(c(O)cc2)CN3CCOCC3)C=O
0.286245	O=C(NCC1CC1)c2cc(NC(=O)C(=O)NCCN3CCC(O)CC3)c(cc2)C
0.286245	O=C(NCC1CC1)c2cc(NC(=O)C(=O)NCCN3CCC(O)CC3)c(cc2)C
0.286245	O=C(NCC1CC1)c2cc(NC(=O)C(=O)NCCN3CCC(O)CC3)c(cc2)C
0.286245	O=C(NCC1CC1)c2cc(NC(=O)C(=O)NCCN3CCC(O)CC3)c(cc2)C
0.286245	O=C(NCC1CC1)c2cc(NC(=O)C(=O)NCCN3CCC(O)CC3)c(cc2)C
0.286245	O=C(NCC1CC1)c2cc(NC(=O)C(=O)NCCN3CCC(O)CC3)c(cc2)C
0.286245	O=C(NCC1CC1)c2cc(NC(=O)C(=O)NCCN3CCC(O)CC3)c(cc2)C
0.286245	O=C(NCC1CC1)c2cc(NC(=O)C(=O)NCCN3CCC(O)CC3)c(cc2)C
0.286245	O=C(NCC1CC1)c2cc(NC(=O)C(=O)NCCN3CCC(O)CC3)c(cc2)C
0.286232	O=C(N1CCC(NC(=O)c2cnccc2)CC1)c3c(ccc(c4ccccc4)c3)C
0.286232	O=C(N1CCC(NC(=O)c2cnccc2)CC1)c3c(ccc(c4ccccc4)c3)C
0.286219	O=C(Nc1c(ccc(c1)C=2ON=C(N2)C)C)C3=NOC(=C3)CCN
0.286219	O=C(Nc1c(ccc(c1)C=2ON=C(N2)C)C)C3=NOC(=C3)CCN
0.286219	O=C(Nc1c(ccc(c1)C=2ON=C(N2)C)C)C3=NOC(=C3)CCN
0.286219	O=C(Nc1c(ccc(c1)C=2ON=C(N2)C)C)C3=NOC(=C3)CCN
0.286219	O=C(Nc1c(ccc(c1)C=2ON=C(N2)C)C)C3=NOC(=C3)CCN
0.286219	O=C(Nc1c(ccc(c1)C=2ON=C(N2)C)C)C3=NOC(=C3)CCN
0.286219	O=C(Nc1c(ccc(c1)C=2ON=C(N2)C)C)C3=NOC(=C3)CCN
0.286219	O=C(Nc1c(ccc(c1)C=2ON=C(N2)C)C)C3=NOC(=C3)CCN
0.286219	O=C(Nc1c(ccc(c1)C=2ON=C(N2)C)C)C3=NOC(=C3)CCN
0.286219	O=C(Nc1c(ccc(c1)C=2ON=C(N2)C)C)C3=NOC(=C3)CCN
0.285714	O=C(Nc1c(cccc1)C)c2ccccc2
0.285714	O=C(Nc1c(cccc1)C)c2ccccc2
0.285223	FC(F)(F)c1nc(ncc1C(=O)Nc2c(c3ccncc3)cncc2)Nc4ccccc4
0.285223	FC(F)(F)c1nc(ncc1C(=O)Nc2c(c3ccncc3)cncc2)Nc4ccccc4
0.285223	FC(F)(F)c1nc(ncc1C(=O)Nc2c(c3ccncc3)cncc2)Nc4ccccc4
0.285199	O=C(Nc1cc(NC(=O)C(OC)C)ccc1)c2cc(OCC)c(OCc3cnccc3)cc2
0.285199	O=C(Nc1cc(NC(=O)C(OC)C)ccc1)c2cc(OCC)c(OCc3cnccc3)cc2
0.285199	O=C(Nc1cc(NC(=O)C(OC)C)ccc1)c2cc(OCC)c(OCc3cnccc3)cc2
0.285199	O=C(Nc1cc(NC(=O)C(OC)C)ccc1)c2cc(OCC)c(OCc3cnccc3)cc2
0.285199	O=C(Nc1cc(NC(=O)C(OC)C)ccc1)c2cc(OCC)c(OCc3cnccc3)cc2
0.285199	O=C(Nc1cc(NC(=O)C(OC)C)ccc1)c2cc(OCC)c(OCc3cnccc3)cc2
0.285199	O=C(Nc1cc(NC(=O)C(OC)C)ccc1)c2cc(OCC)c(OCc3cnccc3)cc2
0.285199	O=C(Nc1cc(NC(=O)C(OC)C)ccc1)c2cc(OCC)c(OCc3cnccc3)cc2
0.285199	O=C(Nc1cc(NC(=O)C(OC)C)ccc1)c2cc(OCC)c(OCc3cnccc3)cc2
0.285199	O=C(Nc1cc(NC(=O)C(OC)C)ccc1)c2cc(OCC)c(OCc3cnccc3)cc2
0.285156	O=C(N1CCN(CCOC)CC1)C(=O)Nc2c(ccc(NC(=O)C)c2)C
0.285156	O=C(N1CCN(CCOC)CC1)C(=O)Nc2c(ccc(NC(=O)C)c2)C
0.285156	O=C(N1CCN(CCOC)CC1)C(=O)Nc2c(ccc(NC(=O)C)c2)C
0.285156	O=C(N1CCN(CCOC)CC1)C(=O)Nc2c(ccc(NC(=O)C)c2)C
0.285156	O=C(N1CCN(CCOC)CC1)C(=O)Nc2c(ccc(NC(=O)C)c2)C
0.285156	O=C(N1CCN(CCOC)CC1)C(=O)Nc2c(ccc(NC(=O)C)c2)C
0.285156	O=C(N1CCN(CCOC)CC1)C(=O)Nc2c(ccc(NC(=O)C)c2)C
0.285156	O=C(N1CCN(CCOC)CC1)C(=O)Nc2c(ccc(NC(=O)C)c2)C
0.285156	O=C(N1CCN(CCOC)CC1)C(=O)Nc2c(ccc(NC(=O)C)c2)C
0.285156	O=C(N1CCN(CCOC)CC1)C(=O)Nc2c(ccc(NC(=O)C)c2)C
0.285141	n1cc(ccc1)CCC2CCN(CC3=NC(c4ccccc4)=CN3)CC2
0.285141	n1cc(ccc1)CCC2CCN(CC3=NC(c4ccccc4)=CN3)CC2
0.284672	O=C(Nc1c(ccc(c1)C(=O)Nc2ccc(OCC3CCCCC3)cc2)C)c4cc5OCCOc5cc4
0.284672	O=C(Nc1c(ccc(c1)C(=O)Nc2ccc(OCC3CCCCC3)cc2)C)c4cc5OCCOc5cc4
0.284672	O=C(Nc1c(ccc(c1)C(=O)Nc2ccc(OCC3CCCCC3)cc2)C)c4cc5OCCOc5cc4
0.284672	O=C(Nc1c(ccc(c1)C(=O)Nc2ccc(OCC3CCCCC3)cc2)C)c4cc5OCCOc5cc4
0.284672	O=C(Nc1c(ccc(c1)C(=O)Nc2ccc(OCC3CCCCC3)cc2)C)c4cc5OCCOc5cc4
0.284672	O=C(Nc1c(ccc(c1)C(=O)Nc2ccc(OCC3CCCCC3)cc2)C)c4cc5OCCOc5cc4
0.284672	O=C(Nc1c(ccc(c1)C(=O)Nc2ccc(OCC3CCCCC3)cc2)C)c4cc5OCCOc5cc4
0.284672	O=C(Nc1c(ccc(c1)C(=O)Nc2ccc(OCC3CCCCC3)cc2)C)c4cc5OCCOc5cc4
0.284672	O=C(Nc1c(ccc(c1)C(=O)Nc2ccc(OCC3CCCCC3)cc2)C)c4cc5OCCOc5cc4
0.284672	O=C(Nc1c(ccc(c1)C(=O)Nc2ccc(OCC3CCCCC3)cc2)C)c4cc5OCCOc5cc4
0.284672	Clc1cc(ccc1)COc2c(ccc(NC(=O)c3ccc(cc3)CNS(=O)(=O)CC)c2)C
0.284672	Clc1cc(ccc1)COc2c(ccc(NC(=O)c3ccc(cc3)CNS(=O)(=O)CC)c2)C
0.284672	Clc1cc(ccc1)COc2c(ccc(NC(=O)c3ccc(cc3)CNS(=O)(=O)CC)c2)C
0.284672	Clc1cc(ccc1)COc2c(ccc(NC(=O)c3ccc(cc3)CNS(=O)(=O)CC)c2)C
0.284672	Clc1cc(ccc1)COc2c(ccc(NC(=O)c3ccc(cc3)CNS(=O)(=O)CC)c2)C
0.284247	Clc1cc(ccc1)COc2c(ccc(NC(=O)c3c(NC(=O)C4=COC=C4)cc(F)cc3)c2)C
0.284247	Clc1cc(ccc1)COc2c(ccc(NC(=O)c3c(NC(=O)C4=COC=C4)cc(F)cc3)c2)C
0.284247	Clc1cc(ccc1)COc2c(ccc(NC(=O)c3c(NC(=O)C4=COC=C4)cc(F)cc3)c2)C
0.284247	Clc1cc(ccc1)COc2c(ccc(NC(=O)c3c(NC(=O)C4=COC=C4)cc(F)cc3)c2)C
0.284247	Clc1cc(ccc1)COc2c(ccc(NC(=O)c3c(NC(=O)C4=COC=C4)cc(F)cc3)c2)C
0.284247	Clc1cc(ccc1)COc2c(ccc(NC(=O)c3c(NC(=O)C4=COC=C4)cc(F)cc3)c2)C
0.284247	Clc1cc(ccc1)COc2c(ccc(NC(=O)c3c(NC(=O)C4=COC=C4)cc(F)cc3)c2)C
0.284247	Clc1cc(ccc1)COc2c(ccc(NC(=O)c3c(NC(=O)C4=COC=C4)cc(F)cc3)c2)C
0.284247	Clc1cc(ccc1)COc2c(ccc(NC(=O)c3c(NC(=O)C4=COC=C4)cc(F)cc3)c2)C
0.284247	Clc1cc(ccc1)COc2c(ccc(NC(=O)c3c(NC(=O)C4=COC=C4)cc(F)cc3)c2)C
0.284091	O=C(O)c1cc(OC(C)C)c(c2cc(ccc2)CN3CCN(CC3)C)cc1
0.284091	O=C(O)c1cc(OC(C)C)c(c2cc(ccc2)CN3CCN(CC3)C)cc1
0.284091	O=C(O)c1cc(OC(C)C)c(c2cc(ccc2)CN3CCN(CC3)C)cc1
0.284091	O=C(O)c1cc(OC(C)C)c(c2cc(ccc2)CN3CCN(CC3)C)cc1
0.284091	O=C(O)c1cc(OC(C)C)c(c2cc(ccc2)CN3CCN(CC3)C)cc1
0.284091	O=C(O)c1cc(OC(C)C)c(c2cc(ccc2)CN3CCN(CC3)C)cc1
0.284091	O=C(O)c1cc(OC(C)C)c(c2cc(ccc2)CN3CCN(CC3)C)cc1
0.284091	O=C(O)c1cc(OC(C)C)c(c2cc(ccc2)CN3CCN(CC3)C)cc1
0.284091	O=C(O)c1cc(OC(C)C)c(c2cc(ccc2)CN3CCN(CC3)C)cc1
0.284091	O=C(O)c1cc(OC(C)C)c(c2cc(ccc2)CN3CCN(CC3)C)cc1
0.284047	O=C(Nc1cc(NC(=O)C(=O)NCc2ccc(N3CC=CC3)cc2)ccc1)c4cnccc4
0.284047	O=C(Nc1cc(NC(=O)C(=O)NCc2ccc(N3CC=CC3)cc2)ccc1)c4cnccc4
0.284047	O=C(Nc1cc(NC(=O)C(=O)NCc2ccc(N3CC=CC3)cc2)ccc1)c4cnccc4
0.284047	O=C(Nc1cc(NC(=O)C(=O)NCc2ccc(N3CC=CC3)cc2)ccc1)c4cnccc4
0.284047	O=C(Nc1cc(NC(=O)C(=O)NCc2ccc(N3CC=CC3)cc2)ccc1)c4cnccc4
0.284047	O=C(Nc1cc(NC(=O)C(=O)NCc2ccc(N3CC=CC3)cc2)ccc1)c4cnccc4
0.284047	O=C(Nc1cc(NC(=O)C(=O)NCc2ccc(N3CC=CC3)cc2)ccc1)c4cnccc4
0.284047	O=C(Nc1cc(NC(=O)C(=O)NCc2ccc(N3CC=CC3)cc2)ccc1)c4cnccc4
0.284047	O=C(Nc1cc(NC(=O)C(=O)NCc2ccc(N3CC=CC3)cc2)ccc1)c4cnccc4
0.284047	O=C(Nc1cc(NC(=O)C(=O)NCc2ccc(N3CC=CC3)cc2)ccc1)c4cnccc4
0.283688	O=C(NC1=NN(C=C1)C2CCN(CC2)C)c3c(ccc(c4ccccc4)c3)C
0.283688	O=C(NC1=NN(C=C1)C2CCN(CC2)C)c3c(ccc(c4ccccc4)c3)C
0.283688	O=C(NC1=NN(C=C1)C2CCN(CC2)C)c3c(ccc(c4ccccc4)c3)C
0.283688	O=C(NC1=NN(C=C1)C2CCN(CC2)C)c3c(ccc(c4ccccc4)c3)C
0.283688	O=C(NC1=NN(C=C1)C2CCN(CC2)C)c3c(ccc(c4ccccc4)c3)C
0.283688	O=C(NC1=NN(C=C1)C2CCN(CC2)C)c3c(ccc(c4ccccc4)c3)C
0.283688	O=C(NC1=NN(C=C1)C2CCN(CC2)C)c3c(ccc(c4ccccc4)c3)C
0.283688	O=C(NC1=NN(C=C1)C2CCN(CC2)C)c3c(ccc(c4ccccc4)c3)C
0.283019	Clc1c(O)c(Cl)cc(NC(=O)c2cc(NC(=O)c3cc4OCCOc4cc3)c(cc2)C)c1
0.283019	Clc1c(O)c(Cl)cc(NC(=O)c2cc(NC(=O)c3cc4OCCOc4cc3)c(cc2)C)c1
0.283019	Clc1c(O)c(Cl)cc(NC(=O)c2cc(NC(=O)c3cc4OCCOc4cc3)c(cc2)C)c1
0.283019	Clc1c(O)c(Cl)cc(NC(=O)c2cc(NC(=O)c3cc4OCCOc4cc3)c(cc2)C)c1
0.283019	Clc1c(O)c(Cl)cc(NC(=O)c2cc(NC(=O)c3cc4OCCOc4cc3)c(cc2)C)c1
0.283019	Clc1c(O)c(Cl)cc(NC(=O)c2cc(NC(=O)c3cc4OCCOc4cc3)c(cc2)C)c1
0.283019	Clc1c(O)c(Cl)cc(NC(=O)c2cc(NC(=O)c3cc4OCCOc4cc3)c(cc2)C)c1
0.283019	Clc1c(O)c(Cl)cc(NC(=O)c2cc(NC(=O)c3cc4OCCOc4cc3)c(cc2)C)c1
0.283019	Clc1c(O)c(Cl)cc(NC(=O)c2cc(NC(=O)c3cc4OCCOc4cc3)c(cc2)C)c1
0.283019	Clc1c(O)c(Cl)cc(NC(=O)c2cc(NC(=O)c3cc4OCCOc4cc3)c(cc2)C)c1
0.282759	Fc1ccc(NC(=O)c2ccc(cc2)CNc3nc(N4CCC5(CN(C(=O)OC(C)(C)C)C5)CC4)ccn3)cc1
0.282609	O=C(NCC)c1cc(NC(=O)C(=O)NC2CCN(Cc3c(cccc3)C)CC2)ccc1
0.282609	O=C(NCC)c1cc(NC(=O)C(=O)NC2CCN(Cc3c(cccc3)C)CC2)ccc1
0.282609	O=C(NCC)c1cc(NC(=O)C(=O)NC2CCN(Cc3c(cccc3)C)CC2)ccc1
0.282609	O=C(NCC)c1cc(NC(=O)C(=O)NC2CCN(Cc3c(cccc3)C)CC2)ccc1
0.282609	O=C(NCC)c1cc(NC(=O)C(=O)NC2CCN(Cc3c(cccc3)C)CC2)ccc1
0.282609	O=C(NCC)c1cc(NC(=O)C(=O)NC2CCN(Cc3c(cccc3)C)CC2)ccc1
0.282609	O=C(NCC)c1cc(NC(=O)C(=O)NC2CCN(Cc3c(cccc3)C)CC2)ccc1
0.282609	O=C(NCC)c1cc(NC(=O)C(=O)NC2CCN(Cc3c(cccc3)C)CC2)ccc1
0.282609	O=C(NCC)c1cc(NC(=O)C(=O)NC2CCN(Cc3c(cccc3)C)CC2)ccc1
0.282609	O=C(NCC)c1cc(NC(=O)C(=O)NC2CCN(Cc3c(cccc3)C)CC2)ccc1
0.281955	Brc1c(ccc(NC(=O)c2c(F)cc(cc2)C=3SC=CC3)c1)C
0.281955	Brc1c(ccc(NC(=O)c2c(F)cc(cc2)C=3SC=CC3)c1)C
0.281955	Brc1c(ccc(NC(=O)c2c(F)cc(cc2)C=3SC=CC3)c1)C
0.281955	Brc1c(ccc(NC(=O)c2c(F)cc(cc2)C=3SC=CC3)c1)C
0.281955	Brc1c(ccc(NC(=O)c2c(F)cc(cc2)C=3SC=CC3)c1)C
0.281955	Brc1c(ccc(NC(=O)c2c(F)cc(cc2)C=3SC=CC3)c1)C
0.281955	Brc1c(ccc(NC(=O)c2c(F)cc(cc2)C=3SC=CC3)c1)C
0.281955	Brc1c(ccc(NC(=O)c2c(F)cc(cc2)C=3SC=CC3)c1)C
0.281955	Brc1c(ccc(NC(=O)c2c(F)cc(cc2)C=3SC=CC3)c1)C
0.281955	Brc1c(ccc(NC(=O)c2c(F)cc(cc2)C=3SC=CC3)c1)C
0.281879	Clc1cc(ccc1)C2=NOC(=N2)c3c(cccc3)C(=O)Nc4cnc(c5ccncc5)cc4
0.281588	FC(F)Oc1c(cc(NC(=O)c2c(ccc(c3ccccc3)c2)C)cc1)Cc4ccccc4
0.281588	FC(F)Oc1c(cc(NC(=O)c2c(ccc(c3ccccc3)c2)C)cc1)Cc4ccccc4
0.281588	FC(F)Oc1c(cc(NC(=O)c2c(ccc(c3ccccc3)c2)C)cc1)Cc4ccccc4
0.281588	FC(F)Oc1c(cc(NC(=O)c2c(ccc(c3ccccc3)c2)C)cc1)Cc4ccccc4
0.281588	FC(F)Oc1c(cc(NC(=O)c2c(ccc(c3ccccc3)c2)C)cc1)Cc4ccccc4
0.281588	FC(F)Oc1c(cc(NC(=O)c2c(ccc(c3ccccc3)c2)C)cc1)Cc4ccccc4
0.281588	FC(F)Oc1c(cc(NC(=O)c2c(ccc(c3ccccc3)c2)C)cc1)Cc4ccccc4
0.281588	FC(F)Oc1c(cc(NC(=O)c2c(ccc(c3ccccc3)c2)C)cc1)Cc4ccccc4
0.281588	FC(F)Oc1c(cc(NC(=O)c2c(ccc(c3ccccc3)c2)C)cc1)Cc4ccccc4
0.281588	FC(F)Oc1c(cc(NC(=O)c2c(ccc(c3ccccc3)c2)C)cc1)Cc4ccccc4
0.281513	O=C(NCC1CC1)c2cc(NC(=O)C=O)c(cc2)C
0.281513	O=C(NCC1CC1)c2cc(NC(=O)C=O)c(cc2)C
0.28125	O1N=C(N=C1c2cc(ccc2)CN3CCOCC3)c4cc(Oc5cc(c(cc5)C)C)ncc4
0.28125	O1N=C(N=C1c2cc(ccc2)CN3CCOCC3)c4cc(Oc5cc(c(cc5)C)C)ncc4
0.28125	O1N=C(N=C1c2cc(ccc2)CN3CCOCC3)c4cc(Oc5cc(c(cc5)C)C)ncc4
0.28125	O1N=C(N=C1c2cc(ccc2)CN3CCOCC3)c4cc(Oc5cc(c(cc5)C)C)ncc4
0.28125	O1N=C(N=C1c2cc(ccc2)CN3CCOCC3)c4cc(Oc5cc(c(cc5)C)C)ncc4
0.28125	O1N=C(N=C1c2cc(ccc2)CN3CCOCC3)c4cc(Oc5cc(c(cc5)C)C)ncc4
0.28125	O1N=C(N=C1c2cc(ccc2)CN3CCOCC3)c4cc(Oc5cc(c(cc5)C)C)ncc4
0.28125	O1N=C(N=C1c2cc(ccc2)CN3CCOCC3)c4cc(Oc5cc(c(cc5)C)C)ncc4
0.28125	O1N=C(N=C1c2cc(ccc2)CN3CCOCC3)c4cc(Oc5cc(c(cc5)C)C)ncc4
0.28125	O1N=C(N=C1c2cc(ccc2)CN3CCOCC3)c4cc(Oc5cc(c(cc5)C)C)ncc4
0.28125	Brc1cc(NC(=O)c2c(ccc(c3ccccc3)c2)C)c(F)cc1
0.28125	Brc1cc(NC(=O)c2c(ccc(c3ccccc3)c2)C)c(F)cc1
0.28125	Brc1cc(NC(=O)c2c(ccc(c3ccccc3)c2)C)c(F)cc1
0.28125	Brc1cc(NC(=O)c2c(ccc(c3ccccc3)c2)C)c(F)cc1
0.28125	Brc1cc(NC(=O)c2c(ccc(c3ccccc3)c2)C)c(F)cc1
0.28125	Brc1cc(NC(=O)c2c(ccc(c3ccccc3)c2)C)c(F)cc1
0.28125	Brc1cc(NC(=O)c2c(ccc(c3ccccc3)c2)C)c(F)cc1
0.28125	Brc1cc(NC(=O)c2c(ccc(c3ccccc3)c2)C)c(F)cc1
0.28125	Brc1cc(NC(=O)c2c(ccc(c3ccccc3)c2)C)c(F)cc1
0.28125	Brc1cc(NC(=O)c2c(ccc(c3ccccc3)c2)C)c(F)cc1
0.281124	O=C(Nc1c(ccc(c1)C)C(=O)N)c2cc(NC(=O)C)ccc2
0.281124	O=C(Nc1c(ccc(c1)C)C(=O)N)c2cc(NC(=O)C)ccc2
0.281124	O=C(Nc1c(ccc(c1)C)C(=O)N)c2cc(NC(=O)C)ccc2
0.281124	O=C(Nc1c(ccc(c1)C)C(=O)N)c2cc(NC(=O)C)ccc2
0.281124	O=C(Nc1c(ccc(c1)C)C(=O)N)c2cc(NC(=O)C)ccc2
0.281124	O=C(Nc1c(ccc(c1)C)C(=O)N)c2cc(NC(=O)C)ccc2
0.281124	O=C(Nc1c(ccc(c1)C)C(=O)N)c2cc(NC(=O)C)ccc2
0.281124	O=C(Nc1c(ccc(c1)C)C(=O)N)c2cc(NC(=O)C)ccc2
0.281124	O=C(Nc1c(ccc(c1)C)C(=O)N)c2cc(NC(=O)C)ccc2
0.280899	Fc1cc(NC(=O)C2=COC=C2)c(cc1)C(=O)Nc3cc(c(cc3)CC)C
0.280899	Fc1cc(NC(=O)C2=COC=C2)c(cc1)C(=O)Nc3cc(c(cc3)CC)C
0.280899	Fc1cc(NC(=O)C2=COC=C2)c(cc1)C(=O)Nc3cc(c(cc3)CC)C
0.280899	Fc1cc(NC(=O)C2=COC=C2)c(cc1)C(=O)Nc3cc(c(cc3)CC)C
0.280899	Fc1cc(NC(=O)C2=COC=C2)c(cc1)C(=O)Nc3cc(c(cc3)CC)C
0.280769	Fc1c(cc(cc1)CNCCOc2cc(NC(=O)c3ccc(OC)cc3)ccc2)C
0.280769	O=C(Nc1cc(NC(=O)C(OC)C)ccc1)c2c(ccc(c3ccccc3)c2)C
0.280769	O=C(Nc1cc(NC(=O)C(OC)C)ccc1)c2c(ccc(c3ccccc3)c2)C
0.280769	O=C(Nc1cc(NC(=O)C(OC)C)ccc1)c2c(ccc(c3ccccc3)c2)C
0.280769	O=C(Nc1cc(NC(=O)C(OC)C)ccc1)c2c(ccc(c3ccccc3)c2)C
0.280769	O=C(Nc1cc(NC(=O)C(OC)C)ccc1)c2c(ccc(c3ccccc3)c2)C
0.280769	O=C(Nc1cc(NC(=O)C(OC)C)ccc1)c2c(ccc(c3ccccc3)c2)C
0.280769	O=C(Nc1cc(NC(=O)C(OC)C)ccc1)c2c(ccc(c3ccccc3)c2)C
0.280769	O=C(Nc1cc(NC(=O)C(OC)C)ccc1)c2c(ccc(c3ccccc3)c2)C
0.280769	O=C(Nc1cc(NC(=O)C(OC)C)ccc1)c2c(ccc(c3ccccc3)c2)C
0.280769	O=C(Nc1cc(NC(=O)C(OC)C)ccc1)c2c(ccc(c3ccccc3)c2)C
0.280702	S1C(=NC(c2ccc(NC(=O)C=3OC=CC3)cc2)=C1)NC(=O)c4cnc(nc4)N5CCOCC5
0.280702	S1C(=NC(c2ccc(NC(=O)C=3OC=CC3)cc2)=C1)NC(=O)c4cnc(nc4)N5CCOCC5
0.280702	S1C(=NC(c2ccc(NC(=O)C=3OC=CC3)cc2)=C1)NC(=O)c4cnc(nc4)N5CCOCC5
0.280702	S1C(=NC(c2ccc(NC(=O)C=3OC=CC3)cc2)=C1)NC(=O)c4cnc(nc4)N5CCOCC5
0.280702	S1C(=NC(c2ccc(NC(=O)C=3OC=CC3)cc2)=C1)NC(=O)c4cnc(nc4)N5CCOCC5
0.280702	S1C(=NC(c2ccc(NC(=O)C=3OC=CC3)cc2)=C1)NC(=O)c4cnc(nc4)N5CCOCC5
0.280702	S1C(=NC(c2ccc(NC(=O)C=3OC=CC3)cc2)=C1)NC(=O)c4cnc(nc4)N5CCOCC5
0.280702	S1C(=NC(c2ccc(NC(=O)C=3OC=CC3)cc2)=C1)NC(=O)c4cnc(nc4)N5CCOCC5
0.280702	S1C(=NC(c2ccc(NC(=O)C=3OC=CC3)cc2)=C1)NC(=O)c4cnc(nc4)N5CCOCC5
0.280702	S1C(=NC(c2ccc(NC(=O)C=3OC=CC3)cc2)=C1)NC(=O)c4cnc(nc4)N5CCOCC5
0.28	Clc1cc(ccc1)COc2c(ccc(NC(=O)c3ccc(N4C(=CC=C4C)C)cc3)c2)C
0.28	Clc1cc(ccc1)COc2c(ccc(NC(=O)c3ccc(N4C(=CC=C4C)C)cc3)c2)C
0.28	Clc1cc(ccc1)COc2c(ccc(NC(=O)c3ccc(N4C(=CC=C4C)C)cc3)c2)C
0.28	Clc1cc(ccc1)COc2c(ccc(NC(=O)c3ccc(N4C(=CC=C4C)C)cc3)c2)C
0.28	Clc1cc(ccc1)COc2c(ccc(NC(=O)c3ccc(N4C(=CC=C4C)C)cc3)c2)C
0.28	Clc1cc(ccc1)COc2c(ccc(NC(=O)c3ccc(N4C(=CC=C4C)C)cc3)c2)C
0.28	Clc1cc(ccc1)COc2c(ccc(NC(=O)c3ccc(N4C(=CC=C4C)C)cc3)c2)C
0.28	Clc1cc(ccc1)COc2c(ccc(NC(=O)c3ccc(N4C(=CC=C4C)C)cc3)c2)C
0.28	Clc1cc(ccc1)COc2c(ccc(NC(=O)c3ccc(N4C(=CC=C4C)C)cc3)c2)C
0.28	Clc1cc(ccc1)COc2c(ccc(NC(=O)c3ccc(N4C(=CC=C4C)C)cc3)c2)C
0.279851	S1(=O)(=O)CCN(Cc2ccc(cc2)CNC(=O)c3c(c4ccccc4)cncc3)CC1
0.279851	S1(=O)(=O)CCN(Cc2ccc(cc2)CNC(=O)c3c(c4ccccc4)cncc3)CC1
0.279851	S1(=O)(=O)CCN(Cc2ccc(cc2)CNC(=O)c3c(c4ccccc4)cncc3)CC1
0.279851	S1(=O)(=O)CCN(Cc2ccc(cc2)CNC(=O)c3c(c4ccccc4)cncc3)CC1
0.279817	O=C(Nc1cc(ccc1)C(=O)N)c2cnccc2
0.279817	O=C(Nc1cc(ccc1)C(=O)N)c2cnccc2
0.279817	O=C(Nc1cc(ccc1)C(=O)N)c2cnccc2
0.279817	O=C(Nc1cc(ccc1)C(=O)N)c2cnccc2
0.279817	O=C(Nc1cc(ccc1)C(=O)N)c2cnccc2
0.27957	Fc1cc(NC(=O)C2=COC=C2)c(cc1)C(=O)NCCc3ccc(N4CCN(CC4)C)cc3
0.27957	Fc1cc(NC(=O)C2=COC=C2)c(cc1)C(=O)NCCc3ccc(N4CCN(CC4)C)cc3
0.27957	Fc1cc(NC(=O)C2=COC=C2)c(cc1)C(=O)NCCc3ccc(N4CCN(CC4)C)cc3
0.27957	Fc1cc(NC(=O)C2=COC=C2)c(cc1)C(=O)NCCc3ccc(N4CCN(CC4)C)cc3
0.27957	Fc1cc(NC(=O)C2=COC=C2)c(cc1)C(=O)NCCc3ccc(N4CCN(CC4)C)cc3
0.279528	O=C(Nc1c(ccc(c1)C=O)C)c2cc3OCCOc3cc2
0.279528	O=C(Nc1c(ccc(c1)C=O)C)c2cc3OCCOc3cc2
0.279528	O=C(Nc1c(ccc(c1)C=O)C)c2cc3OCCOc3cc2
0.279528	O=C(Nc1c(ccc(c1)C=O)C)c2cc3OCCOc3cc2
0.279528	O=C(Nc1c(ccc(c1)C=O)C)c2cc3OCCOc3cc2
0.279528	O=C(Nc1c(ccc(c1)C=O)C)c2cc3OCCOc3cc2
0.279528	O=C(Nc1c(ccc(c1)C=O)C)c2cc3OCCOc3cc2
0.279528	O=C(Nc1c(ccc(c1)C=O)C)c2cc3OCCOc3cc2
0.279528	O=C(Nc1c(ccc(c1)C=O)C)c2cc3OCCOc3cc2
0.279528	O=C(Nc1c(ccc(c1)C=O)C)c2cc3OCCOc3cc2
0.278986	Brc1c(NS(=O)(=O)c2cc(ccc2)C(=O)Nc3cc(Br)c(cc3)C)cc(cc1)C
0.278986	Brc1c(NS(=O)(=O)c2cc(ccc2)C(=O)Nc3cc(Br)c(cc3)C)cc(cc1)C
0.278986	Brc1c(NS(=O)(=O)c2cc(ccc2)C(=O)Nc3cc(Br)c(cc3)C)cc(cc1)C
0.278986	Brc1c(NS(=O)(=O)c2cc(ccc2)C(=O)Nc3cc(Br)c(cc3)C)cc(cc1)C
0.278986	Brc1c(NS(=O)(=O)c2cc(ccc2)C(=O)Nc3cc(Br)c(cc3)C)cc(cc1)C
0.278986	Brc1c(NS(=O)(=O)c2cc(ccc2)C(=O)Nc3cc(Br)c(cc3)C)cc(cc1)C
0.278986	Brc1c(NS(=O)(=O)c2cc(ccc2)C(=O)Nc3cc(Br)c(cc3)C)cc(cc1)C
0.278986	Brc1c(NS(=O)(=O)c2cc(ccc2)C(=O)Nc3cc(Br)c(cc3)C)cc(cc1)C
0.278986	Brc1c(NS(=O)(=O)c2cc(ccc2)C(=O)Nc3cc(Br)c(cc3)C)cc(cc1)C
0.278986	Brc1c(NS(=O)(=O)c2cc(ccc2)C(=O)Nc3cc(Br)c(cc3)C)cc(cc1)C
0.278626	O=C(Nc1ccccc1)C=2ON=C(N2)c3cc(ccc3)CN4CCOCC4
0.278626	O=C(Nc1ccccc1)C=2ON=C(N2)c3cc(ccc3)CN4CCOCC4
0.278626	O=C(Nc1ccccc1)C=2ON=C(N2)c3cc(ccc3)CN4CCOCC4
0.278626	O=C(Nc1ccccc1)C=2ON=C(N2)c3cc(ccc3)CN4CCOCC4
0.278626	O=C(Nc1ccccc1)C=2ON=C(N2)c3cc(ccc3)CN4CCOCC4
0.278626	O=C(Nc1ccccc1)C=2ON=C(N2)c3cc(ccc3)CN4CCOCC4
0.278626	O=C(Nc1ccccc1)C=2ON=C(N2)c3cc(ccc3)CN4CCOCC4
0.278626	O=C(Nc1ccccc1)C=2ON=C(N2)c3cc(ccc3)CN4CCOCC4
0.278626	O=C(Nc1ccccc1)C=2ON=C(N2)c3cc(ccc3)CN4CCOCC4
0.278626	O=C(Nc1ccccc1)C=2ON=C(N2)c3cc(ccc3)CN4CCOCC4
0.278443	O=C(Nc1cc(NC(=O)CN2CCCCC2)c(cc1)C)c3cc4N=CN(c4cc3)c5cc(ccc5)C
0.278443	O=C(Nc1cc(NC(=O)CN2CCCCC2)c(cc1)C)c3cc4N=CN(c4cc3)c5cc(ccc5)C
0.278443	O=C(Nc1cc(NC(=O)CN2CCCCC2)c(cc1)C)c3cc4N=CN(c4cc3)c5cc(ccc5)C
0.278443	O=C(Nc1cc(NC(=O)CN2CCCCC2)c(cc1)C)c3cc4N=CN(c4cc3)c5cc(ccc5)C
0.278443	O=C(Nc1cc(NC(=O)CN2CCCCC2)c(cc1)C)c3cc4N=CN(c4cc3)c5cc(ccc5)C
0.278443	O=C(Nc1cc(NC(=O)CN2CCCCC2)c(cc1)C)c3cc4N=CN(c4cc3)c5cc(ccc5)C
0.278443	O=C(Nc1cc(NC(=O)CN2CCCCC2)c(cc1)C)c3cc4N=CN(c4cc3)c5cc(ccc5)C
0.278443	O=C(Nc1cc(NC(=O)CN2CCCCC2)c(cc1)C)c3cc4N=CN(c4cc3)c5cc(ccc5)C
0.278443	O=C(Nc1cc(NC(=O)CN2CCCCC2)c(cc1)C)c3cc4N=CN(c4cc3)c5cc(ccc5)C
0.278443	O=C(Nc1cc(NC(=O)CN2CCCCC2)c(cc1)C)c3cc4N=CN(c4cc3)c5cc(ccc5)C
0.278146	Clc1ccc(cc1)C=2N=C(SC2)c3cc(NC(=O)c4cc5NCCC(=O)Nc5cc4)ccc3
0.277966	S(C1=NC=CN1C)CC(=O)Nc2ccc(cc2)C(=O)Nc3nc(ccc3)CN4CCN(C(=O)C)CC4
0.277966	S(C1=NC=CN1C)CC(=O)Nc2ccc(cc2)C(=O)Nc3nc(ccc3)CN4CCN(C(=O)C)CC4
0.277966	S(C1=NC=CN1C)CC(=O)Nc2ccc(cc2)C(=O)Nc3nc(ccc3)CN4CCN(C(=O)C)CC4
0.277966	S(C1=NC=CN1C)CC(=O)Nc2ccc(cc2)C(=O)Nc3nc(ccc3)CN4CCN(C(=O)C)CC4
0.277966	S(C1=NC=CN1C)CC(=O)Nc2ccc(cc2)C(=O)Nc3nc(ccc3)CN4CCN(C(=O)C)CC4
0.277966	S(C1=NC=CN1C)CC(=O)Nc2ccc(cc2)C(=O)Nc3nc(ccc3)CN4CCN(C(=O)C)CC4
0.277966	S(C1=NC=CN1C)CC(=O)Nc2ccc(cc2)C(=O)Nc3nc(ccc3)CN4CCN(C(=O)C)CC4
0.277966	S(C1=NC=CN1C)CC(=O)Nc2ccc(cc2)C(=O)Nc3nc(ccc3)CN4CCN(C(=O)C)CC4
0.277966	S(C1=NC=CN1C)CC(=O)Nc2ccc(cc2)C(=O)Nc3nc(ccc3)CN4CCN(C(=O)C)CC4
0.277966	S(C1=NC=CN1C)CC(=O)Nc2ccc(cc2)C(=O)Nc3nc(ccc3)CN4CCN(C(=O)C)CC4
0.277778	Clc1ccc(cc1)C=2N=C(SC2)c3cc(NC(=O)c4c(O)ccc(NC(=O)c5cc(OC)cc(OC)c5)c4)ccc3
0.277778	Clc1ccc(cc1)C=2N=C(SC2)c3cc(NC(=O)c4c(O)ccc(NC(=O)c5cc(OC)cc(OC)c5)c4)ccc3
0.277778	Clc1ccc(cc1)C=2N=C(SC2)c3cc(NC(=O)c4c(O)ccc(NC(=O)c5cc(OC)cc(OC)c5)c4)ccc3
0.277567	Brc1cc(ccc1)CN2CCC(NC(=O)C(=O)Nc3ccc(cc3)C(=O)Nc4ccc(OC)cc4)CC2
0.277567	Brc1cc(ccc1)CN2CCC(NC(=O)C(=O)Nc3ccc(cc3)C(=O)Nc4ccc(OC)cc4)CC2
0.277567	Brc1cc(ccc1)CN2CCC(NC(=O)C(=O)Nc3ccc(cc3)C(=O)Nc4ccc(OC)cc4)CC2
0.277567	Brc1cc(ccc1)CN2CCC(NC(=O)C(=O)Nc3ccc(cc3)C(=O)Nc4ccc(OC)cc4)CC2
0.277567	Brc1cc(ccc1)CN2CCC(NC(=O)C(=O)Nc3ccc(cc3)C(=O)Nc4ccc(OC)cc4)CC2
0.277567	Brc1cc(ccc1)CN2CCC(NC(=O)C(=O)Nc3ccc(cc3)C(=O)Nc4ccc(OC)cc4)CC2
0.277439	Clc1nc2c(cc1CC3=NOC(=N3)c4cc(NC(=O)c5ccccc5)c(cc4)C)cccc2
0.277439	Clc1nc2c(cc1CC3=NOC(=N3)c4cc(NC(=O)c5ccccc5)c(cc4)C)cccc2
0.277439	Clc1nc2c(cc1CC3=NOC(=N3)c4cc(NC(=O)c5ccccc5)c(cc4)C)cccc2
0.277439	Clc1nc2c(cc1CC3=NOC(=N3)c4cc(NC(=O)c5ccccc5)c(cc4)C)cccc2
0.277439	Clc1nc2c(cc1CC3=NOC(=N3)c4cc(NC(=O)c5ccccc5)c(cc4)C)cccc2
0.277439	Clc1nc2c(cc1CC3=NOC(=N3)c4cc(NC(=O)c5ccccc5)c(cc4)C)cccc2
0.277439	Clc1nc2c(cc1CC3=NOC(=N3)c4cc(NC(=O)c5ccccc5)c(cc4)C)cccc2
0.277439	Clc1nc2c(cc1CC3=NOC(=N3)c4cc(NC(=O)c5ccccc5)c(cc4)C)cccc2
0.277439	Clc1nc2c(cc1CC3=NOC(=N3)c4cc(NC(=O)c5ccccc5)c(cc4)C)cccc2
0.277439	Clc1nc2c(cc1CC3=NOC(=N3)c4cc(NC(=O)c5ccccc5)c(cc4)C)cccc2
0.277397	S1C(=NC(c2ccc(cc2)C3CCCCC3)=C1)NC(=O)c4cc([N+]([O-])=O)c(cc4)C
0.277397	S1C(=NC(c2ccc(cc2)C3CCCCC3)=C1)NC(=O)c4cc([N+]([O-])=O)c(cc4)C
0.277397	S1C(=NC(c2ccc(cc2)C3CCCCC3)=C1)NC(=O)c4cc([N+]([O-])=O)c(cc4)C
0.277397	S1C(=NC(c2ccc(cc2)C3CCCCC3)=C1)NC(=O)c4cc([N+]([O-])=O)c(cc4)C
0.277397	S1C(=NC(c2ccc(cc2)C3CCCCC3)=C1)NC(=O)c4cc([N+]([O-])=O)c(cc4)C
0.277344	Fc1cc(OC)c(NC(=O)C(=O)Nc2cc(c3cnccc3)ccc2)cc1
0.277344	Fc1cc(OC)c(NC(=O)C(=O)Nc2cc(c3cnccc3)ccc2)cc1
0.277344	Fc1cc(OC)c(NC(=O)C(=O)Nc2cc(c3cnccc3)ccc2)cc1
0.276978	Fc1cc(NC(=O)C2=COC=C2)c(cc1)C(=O)Nc3cc(ccc3)C4CCN(CC4)C
0.276978	Fc1cc(NC(=O)C2=COC=C2)c(cc1)C(=O)Nc3cc(ccc3)C4CCN(CC4)C
0.276978	Fc1cc(NC(=O)C2=COC=C2)c(cc1)C(=O)Nc3cc(ccc3)C4CCN(CC4)C
0.276978	Fc1cc(NC(=O)C2=COC=C2)c(cc1)C(=O)Nc3cc(ccc3)C4CCN(CC4)C
0.276978	Fc1cc(NC(=O)C2=COC=C2)c(cc1)C(=O)Nc3cc(ccc3)C4CCN(CC4)C
0.276978	Fc1cc(NC(=O)C2=COC=C2)c(cc1)C(=O)Nc3cc(ccc3)C4CCN(CC4)C
0.276978	Fc1cc(NC(=O)C2=COC=C2)c(cc1)C(=O)Nc3cc(ccc3)C4CCN(CC4)C
0.276978	Fc1cc(NC(=O)C2=COC=C2)c(cc1)C(=O)Nc3cc(ccc3)C4CCN(CC4)C
0.276978	Fc1cc(NC(=O)C2=COC=C2)c(cc1)C(=O)Nc3cc(ccc3)C4CCN(CC4)C
0.276978	Fc1cc(NC(=O)C2=COC=C2)c(cc1)C(=O)Nc3cc(ccc3)C4CCN(CC4)C
0.27686	Fc1cc(NC(=O)c2ccc(NC(=O)Nc3ccccc3)cc2)c(OC)cc1
0.27686	Fc1cc(NC(=O)c2ccc(NC(=O)Nc3ccccc3)cc2)c(OC)cc1
0.27686	Fc1cc(NC(=O)c2ccc(NC(=O)Nc3ccccc3)cc2)c(OC)cc1
0.27686	Fc1cc(NC(=O)c2ccc(NC(=O)Nc3ccccc3)cc2)c(OC)cc1
0.27668	Fc1cc(NC(=O)c2cc(c3cc(c4ccccc4)ccc3)ccc2)c(cc1)C(=O)O
0.27668	Fc1cc(NC(=O)c2cc(c3cc(c4ccccc4)ccc3)ccc2)c(cc1)C(=O)O
0.27668	Fc1cc(NC(=O)c2cc(c3cc(c4ccccc4)ccc3)ccc2)c(cc1)C(=O)O
0.27668	Fc1cc(NC(=O)c2cc(c3cc(c4ccccc4)ccc3)ccc2)c(cc1)C(=O)O
0.27668	Fc1cc(NC(=O)c2cc(c3cc(c4ccccc4)ccc3)ccc2)c(cc1)C(=O)O
0.27668	Fc1cc(NC(=O)c2cc(c3cc(c4ccccc4)ccc3)ccc2)c(cc1)C(=O)O
0.27668	Fc1cc(NC(=O)c2cc(c3cc(c4ccccc4)ccc3)ccc2)c(cc1)C(=O)O
0.27668	Fc1cc(NC(=O)c2cc(c3cc(c4ccccc4)ccc3)ccc2)c(cc1)C(=O)O
0.27668	Fc1cc(NC(=O)c2cc(c3cc(c4ccccc4)ccc3)ccc2)c(cc1)C(=O)O
0.27668	Fc1cc(NC(=O)c2cc(c3cc(c4ccccc4)ccc3)ccc2)c(cc1)C(=O)O
0.27619	S1C(=NC(c2ccc(NC(=O)C=3OC=CC3)cc2)=C1)NC(=O)Cc4cc(OCc5c(cccc5)C)ccc4
0.27619	S1C(=NC(c2ccc(NC(=O)C=3OC=CC3)cc2)=C1)NC(=O)Cc4cc(OCc5c(cccc5)C)ccc4
0.27619	S1C(=NC(c2ccc(NC(=O)C=3OC=CC3)cc2)=C1)NC(=O)Cc4cc(OCc5c(cccc5)C)ccc4
0.27619	S1C(=NC(c2ccc(NC(=O)C=3OC=CC3)cc2)=C1)NC(=O)Cc4cc(OCc5c(cccc5)C)ccc4
0.27619	S1C(=NC(c2ccc(NC(=O)C=3OC=CC3)cc2)=C1)NC(=O)Cc4cc(OCc5c(cccc5)C)ccc4
0.27619	S1C(=NC(c2ccc(NC(=O)C=3OC=CC3)cc2)=C1)NC(=O)Cc4cc(OCc5c(cccc5)C)ccc4
0.27619	S1C(=NC(c2ccc(NC(=O)C=3OC=CC3)cc2)=C1)NC(=O)Cc4cc(OCc5c(cccc5)C)ccc4
0.27619	S1C(=NC(c2ccc(NC(=O)C=3OC=CC3)cc2)=C1)NC(=O)Cc4cc(OCc5c(cccc5)C)ccc4
0.27619	S1C(=NC(c2ccc(NC(=O)C=3OC=CC3)cc2)=C1)NC(=O)Cc4cc(OCc5c(cccc5)C)ccc4
0.27619	S1C(=NC(c2ccc(NC(=O)C=3OC=CC3)cc2)=C1)NC(=O)Cc4cc(OCc5c(cccc5)C)ccc4
0.275974	Fc1cc(NC(=O)C2=COC=C2)c(cc1)C(=O)N3CCN(C(CC3)C)Cc4ccccc4
0.275974	Fc1cc(NC(=O)C2=COC=C2)c(cc1)C(=O)N3CCN(C(CC3)C)Cc4ccccc4
0.275974	Fc1cc(NC(=O)C2=COC=C2)c(cc1)C(=O)N3CCN(C(CC3)C)Cc4ccccc4
0.275974	Fc1cc(NC(=O)C2=COC=C2)c(cc1)C(=O)N3CCN(C(CC3)C)Cc4ccccc4
0.275974	Fc1cc(NC(=O)C2=COC=C2)c(cc1)C(=O)N3CCN(C(CC3)C)Cc4ccccc4
0.275974	Fc1cc(NC(=O)C2=COC=C2)c(cc1)C(=O)N3CCN(C(CC3)C)Cc4ccccc4
0.275974	Fc1cc(NC(=O)C2=COC=C2)c(cc1)C(=O)N3CCN(C(CC3)C)Cc4ccccc4
0.275974	Fc1cc(NC(=O)C2=COC=C2)c(cc1)C(=O)N3CCN(C(CC3)C)Cc4ccccc4
0.275974	Fc1cc(NC(=O)C2=COC=C2)c(cc1)C(=O)N3CCN(C(CC3)C)Cc4ccccc4
0.275974	Fc1cc(NC(=O)C2=COC=C2)c(cc1)C(=O)N3CCN(C(CC3)C)Cc4ccccc4
0.275862	Brc1c(NS(=O)(=O)c2cc(ccc2)C(=O)Nc3cc(ccc3)C(=O)Nc4ncc(Br)cc4)cc(cc1)C
0.275862	Brc1c(NS(=O)(=O)c2cc(ccc2)C(=O)Nc3cc(ccc3)C(=O)Nc4ncc(Br)cc4)cc(cc1)C
0.275862	Brc1c(NS(=O)(=O)c2cc(ccc2)C(=O)Nc3cc(ccc3)C(=O)Nc4ncc(Br)cc4)cc(cc1)C
0.275862	Brc1c(NS(=O)(=O)c2cc(ccc2)C(=O)Nc3cc(ccc3)C(=O)Nc4ncc(Br)cc4)cc(cc1)C
0.275862	Brc1c(NS(=O)(=O)c2cc(ccc2)C(=O)Nc3cc(ccc3)C(=O)Nc4ncc(Br)cc4)cc(cc1)C
0.275862	Brc1c(NS(=O)(=O)c2cc(ccc2)C(=O)Nc3cc(ccc3)C(=O)Nc4ncc(Br)cc4)cc(cc1)C
0.275862	Brc1c(NS(=O)(=O)c2cc(ccc2)C(=O)Nc3cc(ccc3)C(=O)Nc4ncc(Br)cc4)cc(cc1)C
0.275862	Brc1c(NS(=O)(=O)c2cc(ccc2)C(=O)Nc3cc(ccc3)C(=O)Nc4ncc(Br)cc4)cc(cc1)C
0.275862	Brc1c(NS(=O)(=O)c2cc(ccc2)C(=O)Nc3cc(ccc3)C(=O)Nc4ncc(Br)cc4)cc(cc1)C
0.275862	Brc1c(NS(=O)(=O)c2cc(ccc2)C(=O)Nc3cc(ccc3)C(=O)Nc4ncc(Br)cc4)cc(cc1)C
0.275472	Ic1cc([N+]([O-])=O)cc(c1)C(=O)Nc2cc(Cl)c(cc2)C(=O)Nc3cnccc3
0.275472	Ic1cc([N+]([O-])=O)cc(c1)C(=O)Nc2cc(Cl)c(cc2)C(=O)Nc3cnccc3
0.275472	Ic1cc([N+]([O-])=O)cc(c1)C(=O)Nc2cc(Cl)c(cc2)C(=O)Nc3cnccc3
0.275472	Ic1cc([N+]([O-])=O)cc(c1)C(=O)Nc2cc(Cl)c(cc2)C(=O)Nc3cnccc3
0.275472	Ic1cc([N+]([O-])=O)cc(c1)C(=O)Nc2cc(Cl)c(cc2)C(=O)Nc3cnccc3
0.275362	FC(F)Cc1cc(NC(=O)c2ccc(cc2)CN3c4c(cccc4)CC3)ccc1
0.275362	FC(F)Cc1cc(NC(=O)c2ccc(cc2)CN3c4c(cccc4)CC3)ccc1
0.275362	FC(F)Cc1cc(NC(=O)c2ccc(cc2)CN3c4c(cccc4)CC3)ccc1
0.275362	FC(F)Cc1cc(NC(=O)c2ccc(cc2)CN3c4c(cccc4)CC3)ccc1
0.275362	FC(F)Cc1cc(NC(=O)c2ccc(cc2)CN3c4c(cccc4)CC3)ccc1
0.275362	FC(F)Cc1cc(NC(=O)c2ccc(cc2)CN3c4c(cccc4)CC3)ccc1
0.275362	FC(F)Cc1cc(NC(=O)c2ccc(cc2)CN3c4c(cccc4)CC3)ccc1
0.275362	FC(F)Cc1cc(NC(=O)c2ccc(cc2)CN3c4c(cccc4)CC3)ccc1
0.275362	FC(F)Cc1cc(NC(=O)c2ccc(cc2)CN3c4c(cccc4)CC3)ccc1
0.275362	FC(F)Cc1cc(NC(=O)c2ccc(cc2)CN3c4c(cccc4)CC3)ccc1
0.275194	S1CCN(c2ccc(NC(=O)c3cc([N+]([O-])=O)c(cc3)C)cc2)CC1
0.275194	S1CCN(c2ccc(NC(=O)c3cc([N+]([O-])=O)c(cc3)C)cc2)CC1
0.275194	S1CCN(c2ccc(NC(=O)c3cc([N+]([O-])=O)c(cc3)C)cc2)CC1
0.275194	S1CCN(c2ccc(NC(=O)c3cc([N+]([O-])=O)c(cc3)C)cc2)CC1
0.275194	S1CCN(c2ccc(NC(=O)c3cc([N+]([O-])=O)c(cc3)C)cc2)CC1
0.275194	S1CCN(c2ccc(NC(=O)c3cc([N+]([O-])=O)c(cc3)C)cc2)CC1
0.275194	S1CCN(c2ccc(NC(=O)c3cc([N+]([O-])=O)c(cc3)C)cc2)CC1
0.275194	S1CCN(c2ccc(NC(=O)c3cc([N+]([O-])=O)c(cc3)C)cc2)CC1
0.275194	S1CCN(c2ccc(NC(=O)c3cc([N+]([O-])=O)c(cc3)C)cc2)CC1
0.275194	S1CCN(c2ccc(NC(=O)c3cc([N+]([O-])=O)c(cc3)C)cc2)CC1
0.275194	Clc1cc(ccc1)C=2N=C(SC2)NC(=O)c3ccc(cc3)CN(CC)CC
0.275168	Clc1c(NC(=O)c2cc(S(=O)(=O)C)ccc2)ccc(NC(=O)c3cc(ccc3)CN4C(=O)CCC4)c1
0.275168	Clc1c(NC(=O)c2cc(S(=O)(=O)C)ccc2)ccc(NC(=O)c3cc(ccc3)CN4C(=O)CCC4)c1
0.275168	Clc1c(NC(=O)c2cc(S(=O)(=O)C)ccc2)ccc(NC(=O)c3cc(ccc3)CN4C(=O)CCC4)c1
0.275168	Clc1c(NC(=O)c2cc(S(=O)(=O)C)ccc2)ccc(NC(=O)c3cc(ccc3)CN4C(=O)CCC4)c1
0.275168	Clc1c(NC(=O)c2cc(S(=O)(=O)C)ccc2)ccc(NC(=O)c3cc(ccc3)CN4C(=O)CCC4)c1
0.275168	Clc1c(NC(=O)c2cc(S(=O)(=O)C)ccc2)ccc(NC(=O)c3cc(ccc3)CN4C(=O)CCC4)c1
0.275168	Clc1c(NC(=O)c2cc(S(=O)(=O)C)ccc2)ccc(NC(=O)c3cc(ccc3)CN4C(=O)CCC4)c1
0.275168	Clc1c(NC(=O)c2cc(S(=O)(=O)C)ccc2)ccc(NC(=O)c3cc(ccc3)CN4C(=O)CCC4)c1
0.275168	Clc1c(NC(=O)c2cc(S(=O)(=O)C)ccc2)ccc(NC(=O)c3cc(ccc3)CN4C(=O)CCC4)c1
0.275168	Clc1c(NC(=O)c2cc(S(=O)(=O)C)ccc2)ccc(NC(=O)c3cc(ccc3)CN4C(=O)CCC4)c1
0.274914	Clc1ccc(cc1)C(=O)NC(C(=O)Nc2cc(c(O)cc2)CN3CCOCC3)Cc4ccccc4
0.274914	Clc1ccc(cc1)C(=O)NC(C(=O)Nc2cc(c(O)cc2)CN3CCOCC3)Cc4ccccc4
0.274914	Clc1ccc(cc1)C(=O)NC(C(=O)Nc2cc(c(O)cc2)CN3CCOCC3)Cc4ccccc4
0.274914	Clc1ccc(cc1)C(=O)NC(C(=O)Nc2cc(c(O)cc2)CN3CCOCC3)Cc4ccccc4
0.274914	Clc1ccc(cc1)C(=O)NC(C(=O)Nc2cc(c(O)cc2)CN3CCOCC3)Cc4ccccc4
0.274914	Clc1ccc(cc1)C(=O)NC(C(=O)Nc2cc(c(O)cc2)CN3CCOCC3)Cc4ccccc4
0.274914	Clc1ccc(cc1)C(=O)NC(C(=O)Nc2cc(c(O)cc2)CN3CCOCC3)Cc4ccccc4
0.274914	Clc1ccc(cc1)C(=O)NC(C(=O)Nc2cc(c(O)cc2)CN3CCOCC3)Cc4ccccc4
0.274914	Clc1ccc(cc1)C(=O)NC(C(=O)Nc2cc(c(O)cc2)CN3CCOCC3)Cc4ccccc4
0.274914	Clc1ccc(cc1)C(=O)NC(C(=O)Nc2cc(c(O)cc2)CN3CCOCC3)Cc4ccccc4
0.2749	O=C(N1CCN(CCOC)CC1)C(=O)Nc2cc(c3cnccc3)ccc2
0.2749	O=C(N1CCN(CCOC)CC1)C(=O)Nc2cc(c3cnccc3)ccc2
0.274725	O=C(NCC(C)C)c1ccc(NC(=O)C(=O)NC2CCN(Cc3c(cccc3)C)CC2)cc1
0.274725	O=C(NCC(C)C)c1ccc(NC(=O)C(=O)NC2CCN(Cc3c(cccc3)C)CC2)cc1
0.274725	O=C(NCC(C)C)c1ccc(NC(=O)C(=O)NC2CCN(Cc3c(cccc3)C)CC2)cc1
0.274725	O=C(NCC(C)C)c1ccc(NC(=O)C(=O)NC2CCN(Cc3c(cccc3)C)CC2)cc1
0.274725	O=C(NCC(C)C)c1ccc(NC(=O)C(=O)NC2CCN(Cc3c(cccc3)C)CC2)cc1
0.274725	O=C(NCC(C)C)c1ccc(NC(=O)C(=O)NC2CCN(Cc3c(cccc3)C)CC2)cc1
0.27451	Fc1c(cc(NC(=O)c2ccc(NC(=O)Nc3ccccc3)cc2)c(c1)C)C(F)(F)F
0.27451	Fc1c(cc(NC(=O)c2ccc(NC(=O)Nc3ccccc3)cc2)c(c1)C)C(F)(F)F
0.27451	Fc1c(cc(NC(=O)c2ccc(NC(=O)Nc3ccccc3)cc2)c(c1)C)C(F)(F)F
0.27451	Fc1c(cc(NC(=O)c2ccc(NC(=O)Nc3ccccc3)cc2)c(c1)C)C(F)(F)F
0.27451	Fc1c(cc(NC(=O)c2ccc(NC(=O)Nc3ccccc3)cc2)c(c1)C)C(F)(F)F
0.27451	Fc1c(cc(NC(=O)c2ccc(NC(=O)Nc3ccccc3)cc2)c(c1)C)C(F)(F)F
0.27451	Fc1c(cc(NC(=O)c2ccc(NC(=O)Nc3ccccc3)cc2)c(c1)C)C(F)(F)F
0.27451	Fc1c(cc(NC(=O)c2ccc(NC(=O)Nc3ccccc3)cc2)c(c1)C)C(F)(F)F
0.274419	O=C(Nc1cc(NC=O)c(cc1)C)C
0.274419	O=C(Nc1cc(NC=O)c(cc1)C)C
0.274419	O=C(Nc1cc(NC=O)c(cc1)C)C
0.274419	O=C(Nc1cc(NC=O)c(cc1)C)C
0.274419	O=C(Nc1cc(NC=O)c(cc1)C)C
0.274419	O=C(Nc1cc(NC=O)c(cc1)C)C
0.274419	O=C(Nc1cc(NC=O)c(cc1)C)C
0.274419	O=C(Nc1cc(NC=O)c(cc1)C)C
0.274419	O=C(Nc1cc(NC=O)c(cc1)C)C
0.274419	O=C(Nc1cc(NC=O)c(cc1)C)C
0.274074	Clc1nc(c(cc1C(=O)Nc2cnc(c3ccncc3)cc2)C)C
0.274074	Clc1nc(c(cc1C(=O)Nc2cnc(c3ccncc3)cc2)C)C
0.274074	Clc1nc(c(cc1C(=O)Nc2cnc(c3ccncc3)cc2)C)C
0.274074	Clc1nc(c(cc1C(=O)Nc2cnc(c3ccncc3)cc2)C)C
0.274074	Clc1nc(c(cc1C(=O)Nc2cnc(c3ccncc3)cc2)C)C
0.274074	Clc1nc(c(cc1C(=O)Nc2cnc(c3ccncc3)cc2)C)C
0.274074	Clc1nc(c(cc1C(=O)Nc2cnc(c3ccncc3)cc2)C)C
0.274074	Clc1nc(c(cc1C(=O)Nc2cnc(c3ccncc3)cc2)C)C
0.274074	Clc1nc(c(cc1C(=O)Nc2cnc(c3ccncc3)cc2)C)C
0.274074	Clc1nc(c(cc1C(=O)Nc2cnc(c3ccncc3)cc2)C)C
0.27381	O=C(Nc1ccc(OCCCN2CCCC2)cc1)c3cc(c(cc3)CC)CC
0.27381	O=C(Nc1ccc(OCCCN2CCCC2)cc1)c3cc(c(cc3)CC)CC
0.27381	O=C(Nc1ccc(OCCCN2CCCC2)cc1)c3cc(c(cc3)CC)CC
0.27381	O=C(Nc1ccc(OCCCN2CCCC2)cc1)c3cc(c(cc3)CC)CC
0.27381	O=C(Nc1ccc(OCCCN2CCCC2)cc1)c3cc(c(cc3)CC)CC
0.27381	O=C(Nc1ccc(OCCCN2CCCC2)cc1)c3cc(c(cc3)CC)CC
0.27381	O=C(Nc1ccc(OCCCN2CCCC2)cc1)c3cc(c(cc3)CC)CC
0.27381	O=C(Nc1ccc(OCCCN2CCCC2)cc1)c3cc(c(cc3)CC)CC
0.27381	O=C(Nc1ccc(OCCCN2CCCC2)cc1)c3cc(c(cc3)CC)CC
0.27381	O=C(Nc1ccc(OCCCN2CCCC2)cc1)c3cc(c(cc3)CC)CC
0.273764	O=C(Nc1cc(ccc1)C(NCc2c(cc(cc2)C)C)C)c3ccccc3
0.273764	O=C(Nc1cc(ccc1)C(NCc2c(cc(cc2)C)C)C)c3ccccc3
0.273764	O=C(Nc1cc(ccc1)C(NCc2c(cc(cc2)C)C)C)c3ccccc3
0.273764	O=C(Nc1cc(ccc1)C(NCc2c(cc(cc2)C)C)C)c3ccccc3
0.273764	O=C(Nc1cc(ccc1)C(NCc2c(cc(cc2)C)C)C)c3ccccc3
0.273723	Fc1cc(NC(=O)C2=COC=C2)c(cc1)C(=O)Nc3cc(c(cc3)C)C(=O)OC
0.273723	Fc1cc(NC(=O)C2=COC=C2)c(cc1)C(=O)Nc3cc(c(cc3)C)C(=O)OC
0.273684	Clc1c(OC(=O)c2nc(c3ccncc3)ccc2)ccc(NC(=O)OC(C)(C)C)c1
0.273684	Clc1c(OC(=O)c2nc(c3ccncc3)ccc2)ccc(NC(=O)OC(C)(C)C)c1
0.273684	Clc1c(OC(=O)c2nc(c3ccncc3)ccc2)ccc(NC(=O)OC(C)(C)C)c1
0.273684	Clc1c(OC(=O)c2nc(c3ccncc3)ccc2)ccc(NC(=O)OC(C)(C)C)c1
0.273684	Clc1c(OC(=O)c2nc(c3ccncc3)ccc2)ccc(NC(=O)OC(C)(C)C)c1
0.273684	Clc1c(OC(=O)c2nc(c3ccncc3)ccc2)ccc(NC(=O)OC(C)(C)C)c1
0.273684	Clc1c(OC(=O)c2nc(c3ccncc3)ccc2)ccc(NC(=O)OC(C)(C)C)c1
0.273684	Clc1c(OC(=O)c2nc(c3ccncc3)ccc2)ccc(NC(=O)OC(C)(C)C)c1
0.273684	Clc1c(OC(=O)c2nc(c3ccncc3)ccc2)ccc(NC(=O)OC(C)(C)C)c1
0.273684	Clc1c(OC(=O)c2nc(c3ccncc3)ccc2)ccc(NC(=O)OC(C)(C)C)c1
0.273438	O=C(N1CCC(NC(=O)c2cc(ccc2)CN3CCN(CC3)C)CC1)c4ccc(cc4)C
0.273438	O=C(N1CCC(NC(=O)c2cc(ccc2)CN3CCN(CC3)C)CC1)c4ccc(cc4)C
0.273438	O=C(N1CCC(NC(=O)c2cc(ccc2)CN3CCN(CC3)C)CC1)c4ccc(cc4)C
0.273438	O=C(N1CCC(NC(=O)c2cc(ccc2)CN3CCN(CC3)C)CC1)c4ccc(cc4)C
0.273438	O=C(N1CCC(NC(=O)c2cc(ccc2)CN3CCN(CC3)C)CC1)c4ccc(cc4)C
0.273438	O=C(N1CCC(NC(=O)c2cc(ccc2)CN3CCN(CC3)C)CC1)c4ccc(cc4)C
0.273438	O=C(N1CCC(NC(=O)c2cc(ccc2)CN3CCN(CC3)C)CC1)c4ccc(cc4)C
0.273438	O=C(N1CCC(NC(=O)c2cc(ccc2)CN3CCN(CC3)C)CC1)c4ccc(cc4)C
0.273438	O=C(N1CCC(NC(=O)c2cc(ccc2)CN3CCN(CC3)C)CC1)c4ccc(cc4)C
0.273438	O=C(N1CCC(NC(=O)c2cc(ccc2)CN3CCN(CC3)C)CC1)c4ccc(cc4)C
0.273408	O=C(Nc1cnc(c2ccncc2)cc1)C=3OC(=C(C3)CO)C
0.273408	O=C(Nc1cnc(c2ccncc2)cc1)C=3OC(=C(C3)CO)C
0.273408	O=C(Nc1cnc(c2ccncc2)cc1)C=3OC(=C(C3)CO)C
0.273381	O=C(OCC(=O)c1cc(NC(=O)C)c(O)cc1)c2cnc(c3ccncc3)cc2
0.273381	O=C(OCC(=O)c1cc(NC(=O)C)c(O)cc1)c2cnc(c3ccncc3)cc2
0.273381	O=C(OCC(=O)c1cc(NC(=O)C)c(O)cc1)c2cnc(c3ccncc3)cc2
0.273381	O=C(OCC(=O)c1cc(NC(=O)C)c(O)cc1)c2cnc(c3ccncc3)cc2
0.273381	O=C(OCC(=O)c1cc(NC(=O)C)c(O)cc1)c2cnc(c3ccncc3)cc2
0.273381	O=C(OCC(=O)c1cc(NC(=O)C)c(O)cc1)c2cnc(c3ccncc3)cc2
0.273381	O=C(OCC(=O)c1cc(NC(=O)C)c(O)cc1)c2cnc(c3ccncc3)cc2
0.273381	O=C(OCC(=O)c1cc(NC(=O)C)c(O)cc1)c2cnc(c3ccncc3)cc2
0.273381	O=C(OCC(=O)c1cc(NC(=O)C)c(O)cc1)c2cnc(c3ccncc3)cc2
0.273381	O=C(OCC(=O)c1cc(NC(=O)C)c(O)cc1)c2cnc(c3ccncc3)cc2
0.273333	Clc1cc(ccc1)COc2c(ccc(NC(=O)c3ccc(NC(=O)CSC4=NC=CN4C)cc3)c2)C
0.273333	Clc1cc(ccc1)COc2c(ccc(NC(=O)c3ccc(NC(=O)CSC4=NC=CN4C)cc3)c2)C
0.273333	Clc1cc(ccc1)COc2c(ccc(NC(=O)c3ccc(NC(=O)CSC4=NC=CN4C)cc3)c2)C
0.273333	Clc1cc(ccc1)COc2c(ccc(NC(=O)c3ccc(NC(=O)CSC4=NC=CN4C)cc3)c2)C
0.273333	Clc1cc(ccc1)COc2c(ccc(NC(=O)c3ccc(NC(=O)CSC4=NC=CN4C)cc3)c2)C
0.273333	Clc1cc(ccc1)COc2c(ccc(NC(=O)c3ccc(NC(=O)CSC4=NC=CN4C)cc3)c2)C
0.273333	Clc1cc(ccc1)COc2c(ccc(NC(=O)c3ccc(NC(=O)CSC4=NC=CN4C)cc3)c2)C
0.273333	Clc1cc(ccc1)COc2c(ccc(NC(=O)c3ccc(NC(=O)CSC4=NC=CN4C)cc3)c2)C
0.273333	Clc1cc(ccc1)COc2c(ccc(NC(=O)c3ccc(NC(=O)CSC4=NC=CN4C)cc3)c2)C
0.273333	Clc1cc(ccc1)COc2c(ccc(NC(=O)c3ccc(NC(=O)CSC4=NC=CN4C)cc3)c2)C
0.273026	Fc1cc(NC(=O)C2=COC=C2)c(cc1)C(=O)N3CCN(CC4=NOC(=C4)C)CCC3
0.273026	Fc1cc(NC(=O)C2=COC=C2)c(cc1)C(=O)N3CCN(CC4=NOC(=C4)C)CCC3
0.273026	Fc1cc(NC(=O)C2=COC=C2)c(cc1)C(=O)N3CCN(CC4=NOC(=C4)C)CCC3
0.273026	Fc1cc(NC(=O)C2=COC=C2)c(cc1)C(=O)N3CCN(CC4=NOC(=C4)C)CCC3
0.273026	Fc1cc(NC(=O)C2=COC=C2)c(cc1)C(=O)N3CCN(CC4=NOC(=C4)C)CCC3
0.273026	Fc1cc(NC(=O)C2=COC=C2)c(cc1)C(=O)N3CCN(CC4=NOC(=C4)C)CCC3
0.273026	Fc1cc(NC(=O)C2=COC=C2)c(cc1)C(=O)N3CCN(CC4=NOC(=C4)C)CCC3
0.273026	Fc1cc(NC(=O)C2=COC=C2)c(cc1)C(=O)N3CCN(CC4=NOC(=C4)C)CCC3
0.273026	Fc1cc(NC(=O)C2=COC=C2)c(cc1)C(=O)N3CCN(CC4=NOC(=C4)C)CCC3
0.273026	Fc1cc(NC(=O)C2=COC=C2)c(cc1)C(=O)N3CCN(CC4=NOC(=C4)C)CCC3
0.272727	S(c1nccc(c1)C(=O)NC=2SC=C(N2)c3ccc(NC(=O)C=4OC=CC4)cc3)CC
0.272727	S(c1nccc(c1)C(=O)NC=2SC=C(N2)c3ccc(NC(=O)C=4OC=CC4)cc3)CC
0.272727	S(c1nccc(c1)C(=O)NC=2SC=C(N2)c3ccc(NC(=O)C=4OC=CC4)cc3)CC
0.272727	S(c1nccc(c1)C(=O)NC=2SC=C(N2)c3ccc(NC(=O)C=4OC=CC4)cc3)CC
0.272727	S(c1nccc(c1)C(=O)NC=2SC=C(N2)c3ccc(NC(=O)C=4OC=CC4)cc3)CC
0.272727	S(c1nccc(c1)C(=O)NC=2SC=C(N2)c3ccc(NC(=O)C=4OC=CC4)cc3)CC
0.272727	S(c1nccc(c1)C(=O)NC=2SC=C(N2)c3ccc(NC(=O)C=4OC=CC4)cc3)CC
0.272727	S(c1nccc(c1)C(=O)NC=2SC=C(N2)c3ccc(NC(=O)C=4OC=CC4)cc3)CC
0.272727	S(c1nccc(c1)C(=O)NC=2SC=C(N2)c3ccc(NC(=O)C=4OC=CC4)cc3)CC
0.272727	S(c1nccc(c1)C(=O)NC=2SC=C(N2)c3ccc(NC(=O)C=4OC=CC4)cc3)CC
0.272727	O=C(Nc1c(ccc(c1)C(=O)C)C)C
0.272727	O=C(Nc1c(ccc(c1)C(=O)C)C)C
0.272727	O=C(Nc1c(ccc(c1)C(=O)C)C)C
0.272727	O=C(Nc1c(ccc(c1)C(=O)C)C)C
0.272727	O=C(Nc1c(ccc(c1)C(=O)C)C)C
0.272727	O=C(Nc1c(ccc(c1)C(=O)C)C)C
0.272727	O=C(Nc1c(ccc(c1)C(=O)C)C)C
0.272727	O=C(Nc1c(ccc(c1)C(=O)C)C)C
0.272727	O=C(Nc1c(ccc(c1)C(=O)C)C)C
0.272727	O=C(Nc1c(ccc(c1)C(=O)C)C)C
0.272727	Clc1cc(Cl)cc(c1)C(=O)Nc2ccc(cc2)C(=O)NCc3cc(c4cc(ccc4)C)ccc3
0.272727	Fc1c(NCc2c(cc(cc2)C)C)ccc(c1)CN3CCN(CC3)C
0.272727	Brc1c(ccc(NC(=O)c2c(OCC#C)nccc2)c1)C
0.272727	Fc1c(NCc2c(cc(cc2)C)C)ccc(c1)CN3CCN(CC3)C
0.272436	Clc1c(Cl)ccc(c1)C(=O)Nc2cc(O)c(cc2)C=3ON=C(N3)c4cnc(Oc5ccc(F)cc5)cc4
0.272436	Clc1c(Cl)ccc(c1)C(=O)Nc2cc(O)c(cc2)C=3ON=C(N3)c4cnc(Oc5ccc(F)cc5)cc4
0.272436	Clc1c(Cl)ccc(c1)C(=O)Nc2cc(O)c(cc2)C=3ON=C(N3)c4cnc(Oc5ccc(F)cc5)cc4
0.272436	Clc1c(Cl)ccc(c1)C(=O)Nc2cc(O)c(cc2)C=3ON=C(N3)c4cnc(Oc5ccc(F)cc5)cc4
0.272436	Clc1c(Cl)ccc(c1)C(=O)Nc2cc(O)c(cc2)C=3ON=C(N3)c4cnc(Oc5ccc(F)cc5)cc4
0.272425	Brc1cc(ccc1)CN2CCC(NC(=O)C(=O)Nc3c(cc(Oc4nccnc4)cc3)C)CC2
0.272425	Brc1cc(ccc1)CN2CCC(NC(=O)C(=O)Nc3c(cc(Oc4nccnc4)cc3)C)CC2
0.271967	Clc1c(ccc(N)c1)C(=O)Nc2cnccc2
0.271967	Clc1c(ccc(N)c1)C(=O)Nc2cnccc2
0.271967	Clc1c(ccc(N)c1)C(=O)Nc2cnccc2
0.271967	Clc1c(ccc(N)c1)C(=O)Nc2cnccc2
0.271967	Clc1c(ccc(N)c1)C(=O)Nc2cnccc2
0.271967	Clc1c(ccc(N)c1)C(=O)Nc2cnccc2
0.271967	Clc1c(ccc(N)c1)C(=O)Nc2cnccc2
0.271967	Clc1c(ccc(N)c1)C(=O)Nc2cnccc2
0.271967	Clc1c(ccc(N)c1)C(=O)Nc2cnccc2
0.271967	Clc1c(ccc(N)c1)C(=O)Nc2cnccc2
0.271654	O=C(Nc1cc(c2ccccc2)ccc1)c3cc(ccc3)C4=NOC(=N4)C5CC5
0.271429	Clc1c(ccc(NC(=O)Cc2cc(OCc3ccccc3)ccc2)c1)C(=O)Nc4cnccc4
0.271429	Clc1c(ccc(NC(=O)Cc2cc(OCc3ccccc3)ccc2)c1)C(=O)Nc4cnccc4
0.271429	Clc1c(ccc(NC(=O)Cc2cc(OCc3ccccc3)ccc2)c1)C(=O)Nc4cnccc4
0.271429	Clc1c(ccc(NC(=O)Cc2cc(OCc3ccccc3)ccc2)c1)C(=O)Nc4cnccc4
0.271429	Clc1c(ccc(NC(=O)Cc2cc(OCc3ccccc3)ccc2)c1)C(=O)Nc4cnccc4
0.271429	Clc1c(ccc(NC(=O)Cc2cc(OCc3ccccc3)ccc2)c1)C(=O)Nc4cnccc4
0.271429	Clc1c(ccc(NC(=O)Cc2cc(OCc3ccccc3)ccc2)c1)C(=O)Nc4cnccc4
0.271429	Clc1c(ccc(NC(=O)Cc2cc(OCc3ccccc3)ccc2)c1)C(=O)Nc4cnccc4
0.271429	O=C(OC(C)(C)C)NCc1c(cccc1)C(=O)Nc2cnc(c3ccncc3)cc2
0.271429	O=C(OC(C)(C)C)NCc1c(cccc1)C(=O)Nc2cnc(c3ccncc3)cc2
0.271375	O=C(Nc1cc(OCCNCc2cc(c(Oc3ccccc3)cc2)C)ccc1)c4ccc(OC)cc4
0.271375	O=C(Nc1cc(OCCNCc2cc(c(Oc3ccccc3)cc2)C)ccc1)c4ccc(OC)cc4
0.271375	O=C(Nc1cc(OCCNCc2cc(c(Oc3ccccc3)cc2)C)ccc1)c4ccc(OC)cc4
0.271375	O=C(Nc1cc(OCCNCc2cc(c(Oc3ccccc3)cc2)C)ccc1)c4ccc(OC)cc4
0.271375	O=C(Nc1cc(OCCNCc2cc(c(Oc3ccccc3)cc2)C)ccc1)c4ccc(OC)cc4
0.271375	O=C(Nc1cc(OCCNCc2cc(c(Oc3ccccc3)cc2)C)ccc1)c4ccc(OC)cc4
0.271375	O=C(Nc1cc(OCCNCc2cc(c(Oc3ccccc3)cc2)C)ccc1)c4ccc(OC)cc4
0.271375	O=C(Nc1cc(OCCNCc2cc(c(Oc3ccccc3)cc2)C)ccc1)c4ccc(OC)cc4
0.271375	O=C(Nc1cc(OCCNCc2cc(c(Oc3ccccc3)cc2)C)ccc1)c4ccc(OC)cc4
0.270992	Clc1ccc(cc1)C(=O)Nc2cc(ccc2)CNCc3c(OCC)cc(cc3)C
0.270992	Clc1ccc(cc1)C(=O)Nc2cc(ccc2)CNCc3c(OCC)cc(cc3)C
0.270992	Clc1ccc(cc1)C(=O)Nc2cc(ccc2)CNCc3c(OCC)cc(cc3)C
0.270992	Clc1ccc(cc1)C(=O)Nc2cc(ccc2)CNCc3c(OCC)cc(cc3)C
0.270992	Clc1ccc(cc1)C(=O)Nc2cc(ccc2)CNCc3c(OCC)cc(cc3)C
0.270992	Clc1ccc(cc1)C(=O)Nc2cc(ccc2)CNCc3c(OCC)cc(cc3)C
0.270992	Clc1ccc(cc1)C(=O)Nc2cc(ccc2)CNCc3c(OCC)cc(cc3)C
0.270992	Clc1ccc(cc1)C(=O)Nc2cc(ccc2)CNCc3c(OCC)cc(cc3)C
0.270992	Clc1ccc(cc1)C(=O)Nc2cc(ccc2)CNCc3c(OCC)cc(cc3)C
0.270992	Clc1ccc(cc1)C(=O)Nc2cc(ccc2)CNCc3c(OCC)cc(cc3)C
0.270916	S1C(C=O)=CC(C(=O)Nc2cnc(c3ccncc3)cc2)=C1
0.270916	S1C(C=O)=CC(C(=O)Nc2cnc(c3ccncc3)cc2)=C1
0.270833	Fc1c(NC(=O)C(=O)NC2CCN(Cc3c(cccc3)C)CC2)cc(cc1)C(=O)N
0.270833	Fc1c(NC(=O)C(=O)NC2CCN(Cc3c(cccc3)C)CC2)cc(cc1)C(=O)N
0.270833	Fc1c(NC(=O)C(=O)NC2CCN(Cc3c(cccc3)C)CC2)cc(cc1)C(=O)N
0.270833	Fc1c(NC(=O)C(=O)NC2CCN(Cc3c(cccc3)C)CC2)cc(cc1)C(=O)N
0.270833	Fc1c(NC(=O)C(=O)NC2CCN(Cc3c(cccc3)C)CC2)cc(cc1)C(=O)N
0.270833	Fc1c(NC(=O)C(=O)NC2CCN(Cc3c(cccc3)C)CC2)cc(cc1)C(=O)N
0.270833	Fc1c(NC(=O)C(=O)NC2CCN(Cc3c(cccc3)C)CC2)cc(cc1)C(=O)N
0.270833	Fc1c(NC(=O)C(=O)NC2CCN(Cc3c(cccc3)C)CC2)cc(cc1)C(=O)N
0.270833	Fc1c(NC(=O)C(=O)NC2CCN(Cc3c(cccc3)C)CC2)cc(cc1)C(=O)N
0.270833	Fc1c(NC(=O)C(=O)NC2CCN(Cc3c(cccc3)C)CC2)cc(cc1)C(=O)N
0.270627	Clc1cc(ccc1)COc2c(ccc(NC(=O)C(=O)NC=3SC=C(N3)c4cc(OC)ccc4)c2)C
0.270627	Clc1cc(ccc1)COc2c(ccc(NC(=O)C(=O)NC=3SC=C(N3)c4cc(OC)ccc4)c2)C
0.270627	Clc1cc(ccc1)COc2c(ccc(NC(=O)C(=O)NC=3SC=C(N3)c4cc(OC)ccc4)c2)C
0.270627	Clc1cc(ccc1)COc2c(ccc(NC(=O)C(=O)NC=3SC=C(N3)c4cc(OC)ccc4)c2)C
0.270627	Clc1cc(ccc1)COc2c(ccc(NC(=O)C(=O)NC=3SC=C(N3)c4cc(OC)ccc4)c2)C
0.270627	Clc1cc(ccc1)COc2c(ccc(NC(=O)C(=O)NC=3SC=C(N3)c4cc(OC)ccc4)c2)C
0.270627	Clc1cc(ccc1)COc2c(ccc(NC(=O)C(=O)NC=3SC=C(N3)c4cc(OC)ccc4)c2)C
0.270627	Clc1cc(ccc1)COc2c(ccc(NC(=O)C(=O)NC=3SC=C(N3)c4cc(OC)ccc4)c2)C
0.270627	Clc1cc(ccc1)COc2c(ccc(NC(=O)C(=O)NC=3SC=C(N3)c4cc(OC)ccc4)c2)C
0.270627	Clc1cc(ccc1)COc2c(ccc(NC(=O)C(=O)NC=3SC=C(N3)c4cc(OC)ccc4)c2)C
0.270463	Clc1cc(ccc1)COc2c(ccc(NC(=O)c3cc([N+]([O-])=O)c(cc3)C)c2)C
0.270463	Clc1cc(ccc1)COc2c(ccc(NC(=O)c3cc([N+]([O-])=O)c(cc3)C)c2)C
0.270463	Clc1cc(ccc1)COc2c(ccc(NC(=O)c3cc([N+]([O-])=O)c(cc3)C)c2)C
0.270463	Clc1cc(ccc1)COc2c(ccc(NC(=O)c3cc([N+]([O-])=O)c(cc3)C)c2)C
0.270463	Clc1cc(ccc1)COc2c(ccc(NC(=O)c3cc([N+]([O-])=O)c(cc3)C)c2)C
0.270463	Clc1cc(ccc1)COc2c(ccc(NC(=O)c3cc([N+]([O-])=O)c(cc3)C)c2)C
0.270463	Clc1cc(ccc1)COc2c(ccc(NC(=O)c3cc([N+]([O-])=O)c(cc3)C)c2)C
0.270463	Clc1cc(ccc1)COc2c(ccc(NC(=O)c3cc([N+]([O-])=O)c(cc3)C)c2)C
0.270463	Clc1cc(ccc1)COc2c(ccc(NC(=O)c3cc([N+]([O-])=O)c(cc3)C)c2)C
0.270463	Clc1cc(ccc1)COc2c(ccc(NC(=O)c3cc([N+]([O-])=O)c(cc3)C)c2)C
0.270463	O=C(NNC(=O)C(=O)Nc1cc(NC(=O)C(C)(C)C)c(cc1)C)c2cc3c(cc2)CCC3
0.270463	O=C(NNC(=O)C(=O)Nc1cc(NC(=O)C(C)(C)C)c(cc1)C)c2cc3c(cc2)CCC3
0.270463	O=C(NNC(=O)C(=O)Nc1cc(NC(=O)C(C)(C)C)c(cc1)C)c2cc3c(cc2)CCC3
0.270463	O=C(NNC(=O)C(=O)Nc1cc(NC(=O)C(C)(C)C)c(cc1)C)c2cc3c(cc2)CCC3
0.270463	O=C(NNC(=O)C(=O)Nc1cc(NC(=O)C(C)(C)C)c(cc1)C)c2cc3c(cc2)CCC3
0.270463	O=C(NNC(=O)C(=O)Nc1cc(NC(=O)C(C)(C)C)c(cc1)C)c2cc3c(cc2)CCC3
0.270463	O=C(NNC(=O)C(=O)Nc1cc(NC(=O)C(C)(C)C)c(cc1)C)c2cc3c(cc2)CCC3
0.270463	O=C(NNC(=O)C(=O)Nc1cc(NC(=O)C(C)(C)C)c(cc1)C)c2cc3c(cc2)CCC3
0.270463	O=C(NNC(=O)C(=O)Nc1cc(NC(=O)C(C)(C)C)c(cc1)C)c2cc3c(cc2)CCC3
0.270463	O=C(NNC(=O)C(=O)Nc1cc(NC(=O)C(C)(C)C)c(cc1)C)c2cc3c(cc2)CCC3
0.27027	FC(F)Oc1c(OC)cc(NC(=O)c2ccc(cc2)CN3c4c(cccc4)CC3)cc1
0.27027	FC(F)Oc1c(OC)cc(NC(=O)c2ccc(cc2)CN3c4c(cccc4)CC3)cc1
0.27027	FC(F)Oc1c(OC)cc(NC(=O)c2ccc(cc2)CN3c4c(cccc4)CC3)cc1
0.27027	FC(F)Oc1c(OC)cc(NC(=O)c2ccc(cc2)CN3c4c(cccc4)CC3)cc1
0.27027	FC(F)Oc1c(OC)cc(NC(=O)c2ccc(cc2)CN3c4c(cccc4)CC3)cc1
0.27027	FC(F)Oc1c(OC)cc(NC(=O)c2ccc(cc2)CN3c4c(cccc4)CC3)cc1
0.27027	FC(F)Oc1c(OC)cc(NC(=O)c2ccc(cc2)CN3c4c(cccc4)CC3)cc1
0.27027	FC(F)Oc1c(OC)cc(NC(=O)c2ccc(cc2)CN3c4c(cccc4)CC3)cc1
0.27027	FC(F)Oc1c(OC)cc(NC(=O)c2ccc(cc2)CN3c4c(cccc4)CC3)cc1
0.27027	FC(F)Oc1c(OC)cc(NC(=O)c2ccc(cc2)CN3c4c(cccc4)CC3)cc1
0.270186	S1C(=NC(c2ccc(NC(=O)C=3OC=CC3)cc2)=C1)NC(=O)C(c4c(ccc(c4)C)C)C(C)C
0.270186	S1C(=NC(c2ccc(NC(=O)C=3OC=CC3)cc2)=C1)NC(=O)C(c4c(ccc(c4)C)C)C(C)C
0.270186	S1C(=NC(c2ccc(NC(=O)C=3OC=CC3)cc2)=C1)NC(=O)C(c4c(ccc(c4)C)C)C(C)C
0.270186	S1C(=NC(c2ccc(NC(=O)C=3OC=CC3)cc2)=C1)NC(=O)C(c4c(ccc(c4)C)C)C(C)C
0.270186	S1C(=NC(c2ccc(NC(=O)C=3OC=CC3)cc2)=C1)NC(=O)C(c4c(ccc(c4)C)C)C(C)C
0.270186	S1C(=NC(c2ccc(NC(=O)C=3OC=CC3)cc2)=C1)NC(=O)C(c4c(ccc(c4)C)C)C(C)C
0.270186	S1C(=NC(c2ccc(NC(=O)C=3OC=CC3)cc2)=C1)NC(=O)C(c4c(ccc(c4)C)C)C(C)C
0.270186	S1C(=NC(c2ccc(NC(=O)C=3OC=CC3)cc2)=C1)NC(=O)C(c4c(ccc(c4)C)C)C(C)C
0.270186	S1C(=NC(c2ccc(NC(=O)C=3OC=CC3)cc2)=C1)NC(=O)C(c4c(ccc(c4)C)C)C(C)C
0.270186	S1C(=NC(c2ccc(NC(=O)C=3OC=CC3)cc2)=C1)NC(=O)C(c4c(ccc(c4)C)C)C(C)C
0.269784	O=C(Nc1cnc(c2ccncc2)cc1)Cc3cc(OCc4c(cccc4)C)ccc3
0.269625	Clc1ccc(cc1)CN2N=CC=C2NC(=O)C(=O)Nc3c(ccc(c3)C(=O)NCC4CC4)C
0.269625	Clc1ccc(cc1)CN2N=CC=C2NC(=O)C(=O)Nc3c(ccc(c3)C(=O)NCC4CC4)C
0.269625	Clc1ccc(cc1)CN2N=CC=C2NC(=O)C(=O)Nc3c(ccc(c3)C(=O)NCC4CC4)C
0.269625	Clc1ccc(cc1)CN2N=CC=C2NC(=O)C(=O)Nc3c(ccc(c3)C(=O)NCC4CC4)C
0.269625	Clc1ccc(cc1)CN2N=CC=C2NC(=O)C(=O)Nc3c(ccc(c3)C(=O)NCC4CC4)C
0.269592	Brc1c(ccc(NC(=O)c2cc(S(=O)(=O)N3CCN(c4ncccc4)CC3)c(OC)cc2)c1)C
0.269592	Brc1c(ccc(NC(=O)c2cc(S(=O)(=O)N3CCN(c4ncccc4)CC3)c(OC)cc2)c1)C
0.269592	Brc1c(ccc(NC(=O)c2cc(S(=O)(=O)N3CCN(c4ncccc4)CC3)c(OC)cc2)c1)C
0.269592	Brc1c(ccc(NC(=O)c2cc(S(=O)(=O)N3CCN(c4ncccc4)CC3)c(OC)cc2)c1)C
0.269592	Brc1c(ccc(NC(=O)c2cc(S(=O)(=O)N3CCN(c4ncccc4)CC3)c(OC)cc2)c1)C
0.269592	Brc1c(ccc(NC(=O)c2cc(S(=O)(=O)N3CCN(c4ncccc4)CC3)c(OC)cc2)c1)C
0.269592	Brc1c(ccc(NC(=O)c2cc(S(=O)(=O)N3CCN(c4ncccc4)CC3)c(OC)cc2)c1)C
0.269592	Brc1c(ccc(NC(=O)c2cc(S(=O)(=O)N3CCN(c4ncccc4)CC3)c(OC)cc2)c1)C
0.269592	Brc1c(ccc(NC(=O)c2cc(S(=O)(=O)N3CCN(c4ncccc4)CC3)c(OC)cc2)c1)C
0.269592	Brc1c(ccc(NC(=O)c2cc(S(=O)(=O)N3CCN(c4ncccc4)CC3)c(OC)cc2)c1)C
0.269592	Clc1c(ccc(NC(=O)CSC2=NN=C(N2c3ccc(Cl)cc3)c4cnccc4)c1)C(=O)Nc5cnccc5
0.269504	Fc1cc(NC(=O)C2=COC=C2)c(cc1)C(=O)Nc3ccc(cc3)CN4C(=O)CCCC4=O
0.269504	Fc1cc(NC(=O)C2=COC=C2)c(cc1)C(=O)Nc3ccc(cc3)CN4C(=O)CCCC4=O
0.269504	Fc1cc(NC(=O)C2=COC=C2)c(cc1)C(=O)Nc3ccc(cc3)CN4C(=O)CCCC4=O
0.269504	Fc1cc(NC(=O)C2=COC=C2)c(cc1)C(=O)Nc3ccc(cc3)CN4C(=O)CCCC4=O
0.269504	Fc1cc(NC(=O)C2=COC=C2)c(cc1)C(=O)Nc3ccc(cc3)CN4C(=O)CCCC4=O
0.269504	Fc1cc(NC(=O)C2=COC=C2)c(cc1)C(=O)Nc3ccc(cc3)CN4C(=O)CCCC4=O
0.269504	Fc1cc(NC(=O)C2=COC=C2)c(cc1)C(=O)Nc3ccc(cc3)CN4C(=O)CCCC4=O
0.269504	Fc1cc(NC(=O)C2=COC=C2)c(cc1)C(=O)Nc3ccc(cc3)CN4C(=O)CCCC4=O
0.269504	Fc1cc(NC(=O)C2=COC=C2)c(cc1)C(=O)Nc3ccc(cc3)CN4C(=O)CCCC4=O
0.269504	Fc1cc(NC(=O)C2=COC=C2)c(cc1)C(=O)Nc3ccc(cc3)CN4C(=O)CCCC4=O
0.269373	Clc1ccc(cc1)C(=O)Nc2c(cccc2)C(=O)Nc3cc(ncc3)NC(=O)OC(C)(C)C
0.269373	Clc1ccc(cc1)C(=O)Nc2c(cccc2)C(=O)Nc3cc(ncc3)NC(=O)OC(C)(C)C
0.269373	Clc1ccc(cc1)C(=O)Nc2c(cccc2)C(=O)Nc3cc(ncc3)NC(=O)OC(C)(C)C
0.269373	Clc1ccc(cc1)C(=O)Nc2c(cccc2)C(=O)Nc3cc(ncc3)NC(=O)OC(C)(C)C
0.269373	Clc1ccc(cc1)C(=O)Nc2c(cccc2)C(=O)Nc3cc(ncc3)NC(=O)OC(C)(C)C
0.269373	Clc1ccc(cc1)C(=O)Nc2c(cccc2)C(=O)Nc3cc(ncc3)NC(=O)OC(C)(C)C
0.269373	Clc1ccc(cc1)C(=O)Nc2c(cccc2)C(=O)Nc3cc(ncc3)NC(=O)OC(C)(C)C
0.269373	Clc1ccc(cc1)C(=O)Nc2c(cccc2)C(=O)Nc3cc(ncc3)NC(=O)OC(C)(C)C
0.269373	Clc1ccc(cc1)C(=O)Nc2c(cccc2)C(=O)Nc3cc(ncc3)NC(=O)OC(C)(C)C
0.269373	Clc1ccc(cc1)C(=O)Nc2c(cccc2)C(=O)Nc3cc(ncc3)NC(=O)OC(C)(C)C
0.269231	S(c1cc(NC(=O)c2cc([N+]([O-])=O)c(cc2)C)ccc1)C(F)F
0.269231	S(c1cc(NC(=O)c2cc([N+]([O-])=O)c(cc2)C)ccc1)C(F)F
0.269231	S(c1cc(NC(=O)c2cc([N+]([O-])=O)c(cc2)C)ccc1)C(F)F
0.269231	S(c1cc(NC(=O)c2cc([N+]([O-])=O)c(cc2)C)ccc1)C(F)F
0.269231	S(c1cc(NC(=O)c2cc([N+]([O-])=O)c(cc2)C)ccc1)C(F)F
0.269231	S(c1cc(NC(=O)c2cc([N+]([O-])=O)c(cc2)C)ccc1)C(F)F
0.269231	S(c1cc(NC(=O)c2cc([N+]([O-])=O)c(cc2)C)ccc1)C(F)F
0.269231	S(c1cc(NC(=O)c2cc([N+]([O-])=O)c(cc2)C)ccc1)C(F)F
0.269231	S(c1cc(NC(=O)c2cc([N+]([O-])=O)c(cc2)C)ccc1)C(F)F
0.269231	S(c1cc(NC(=O)c2cc([N+]([O-])=O)c(cc2)C)ccc1)C(F)F
0.268852	S1C(=NC(c2cc(ccc2)C)=C1)NC(=O)c3c(nc(nc3)Nc4ccccc4)C(F)(F)F
0.268817	Clc1cc(c(NC(=O)c2c(ccc(c3ccccc3)c2)C)cc1)C(=O)N4CCCC4
0.268817	Clc1cc(c(NC(=O)c2c(ccc(c3ccccc3)c2)C)cc1)C(=O)N4CCCC4
0.268817	Clc1cc(c(NC(=O)c2c(ccc(c3ccccc3)c2)C)cc1)C(=O)N4CCCC4
0.268817	Clc1cc(c(NC(=O)c2c(ccc(c3ccccc3)c2)C)cc1)C(=O)N4CCCC4
0.268817	Clc1cc(c(NC(=O)c2c(ccc(c3ccccc3)c2)C)cc1)C(=O)N4CCCC4
0.268817	Clc1cc(c(NC(=O)c2c(ccc(c3ccccc3)c2)C)cc1)C(=O)N4CCCC4
0.268817	Clc1cc(c(NC(=O)c2c(ccc(c3ccccc3)c2)C)cc1)C(=O)N4CCCC4
0.268817	Clc1cc(c(NC(=O)c2c(ccc(c3ccccc3)c2)C)cc1)C(=O)N4CCCC4
0.268817	Clc1cc(c(NC(=O)c2c(ccc(c3ccccc3)c2)C)cc1)C(=O)N4CCCC4
0.268817	Clc1cc(c(NC(=O)c2c(ccc(c3ccccc3)c2)C)cc1)C(=O)N4CCCC4
0.268608	S1C(=NC(c2ccc(cc2)CNC(=O)C)=C1)NC(=O)c3c(nc(nc3)Nc4ccccc4)C(F)(F)F
0.268608	S1C(=NC(c2ccc(cc2)CNC(=O)C)=C1)NC(=O)c3c(nc(nc3)Nc4ccccc4)C(F)(F)F
0.268608	S1C(=NC(c2ccc(cc2)CNC(=O)C)=C1)NC(=O)c3c(nc(nc3)Nc4ccccc4)C(F)(F)F
0.268371	FC(F)(F)c1nc(ncc1C(=O)Nc2c(cc(cc2)C(F)(C(F)(F)F)C(F)(F)F)C)Nc3ccccc3
0.268371	FC(F)(F)c1nc(ncc1C(=O)Nc2c(cc(cc2)C(F)(C(F)(F)F)C(F)(F)F)C)Nc3ccccc3
0.268371	FC(F)(F)c1nc(ncc1C(=O)Nc2c(cc(cc2)C(F)(C(F)(F)F)C(F)(F)F)C)Nc3ccccc3
0.268371	FC(F)(F)c1nc(ncc1C(=O)Nc2c(cc(cc2)C(F)(C(F)(F)F)C(F)(F)F)C)Nc3ccccc3
0.268371	FC(F)(F)c1nc(ncc1C(=O)Nc2c(cc(cc2)C(F)(C(F)(F)F)C(F)(F)F)C)Nc3ccccc3
0.268371	FC(F)(F)c1nc(ncc1C(=O)Nc2c(cc(cc2)C(F)(C(F)(F)F)C(F)(F)F)C)Nc3ccccc3
0.268371	FC(F)(F)c1nc(ncc1C(=O)Nc2c(cc(cc2)C(F)(C(F)(F)F)C(F)(F)F)C)Nc3ccccc3
0.268371	FC(F)(F)c1nc(ncc1C(=O)Nc2c(cc(cc2)C(F)(C(F)(F)F)C(F)(F)F)C)Nc3ccccc3
0.268371	FC(F)(F)c1nc(ncc1C(=O)Nc2c(cc(cc2)C(F)(C(F)(F)F)C(F)(F)F)C)Nc3ccccc3
0.268371	FC(F)(F)c1nc(ncc1C(=O)Nc2c(cc(cc2)C(F)(C(F)(F)F)C(F)(F)F)C)Nc3ccccc3
0.268293	O=C(NCC1=NN=NN1c2ccccc2)c3cc(Nc4nc(ccn4)C)ccc3
0.268199	Clc1c(ccc(NC(=O)C=2OC(F)=CC2)c1)C(=O)Nc3cnccc3
0.268199	Clc1c(ccc(NC(=O)C=2OC(F)=CC2)c1)C(=O)Nc3cnccc3
0.268199	Clc1c(ccc(NC(=O)C=2OC(F)=CC2)c1)C(=O)Nc3cnccc3
0.268199	Clc1c(ccc(NC(=O)C=2OC(F)=CC2)c1)C(=O)Nc3cnccc3
0.268199	Clc1c(ccc(NC(=O)C=2OC(F)=CC2)c1)C(=O)Nc3cnccc3
0.268199	Clc1c(ccc(NC(=O)C=2OC(F)=CC2)c1)C(=O)Nc3cnccc3
0.268199	Clc1c(ccc(NC(=O)C=2OC(F)=CC2)c1)C(=O)Nc3cnccc3
0.268199	Clc1c(ccc(NC(=O)C=2OC(F)=CC2)c1)C(=O)Nc3cnccc3
0.268199	Clc1c(ccc(NC(=O)C=2OC(F)=CC2)c1)C(=O)Nc3cnccc3
0.268199	Clc1c(ccc(NC(=O)C=2OC(F)=CC2)c1)C(=O)Nc3cnccc3
0.268041	Clc1c(ccc(NC(=O)N2CCN(C(=O)c3ccc(cc3)CN4C(SCC4=O)=O)CC2)c1)C
0.268041	Clc1c(ccc(NC(=O)N2CCN(C(=O)c3ccc(cc3)CN4C(SCC4=O)=O)CC2)c1)C
0.268041	Clc1c(ccc(NC(=O)N2CCN(C(=O)c3ccc(cc3)CN4C(SCC4=O)=O)CC2)c1)C
0.268041	Clc1c(ccc(NC(=O)N2CCN(C(=O)c3ccc(cc3)CN4C(SCC4=O)=O)CC2)c1)C
0.268041	Clc1c(ccc(NC(=O)N2CCN(C(=O)c3ccc(cc3)CN4C(SCC4=O)=O)CC2)c1)C
0.268041	Clc1c(ccc(NC(=O)N2CCN(C(=O)c3ccc(cc3)CN4C(SCC4=O)=O)CC2)c1)C
0.268041	Clc1c(ccc(NC(=O)N2CCN(C(=O)c3ccc(cc3)CN4C(SCC4=O)=O)CC2)c1)C
0.268041	Clc1c(ccc(NC(=O)N2CCN(C(=O)c3ccc(cc3)CN4C(SCC4=O)=O)CC2)c1)C
0.268041	Clc1c(ccc(NC(=O)N2CCN(C(=O)c3ccc(cc3)CN4C(SCC4=O)=O)CC2)c1)C
0.268041	Clc1c(ccc(NC(=O)N2CCN(C(=O)c3ccc(cc3)CN4C(SCC4=O)=O)CC2)c1)C
0.267974	Clc1c(Cl)ccc(c1)C(=O)Nc2cc(O)c(cc2)C=3ON=C(N3)c4cc(OC)ncc4
0.267974	Clc1c(Cl)ccc(c1)C(=O)Nc2cc(O)c(cc2)C=3ON=C(N3)c4cc(OC)ncc4
0.267974	Clc1c(Cl)ccc(c1)C(=O)Nc2cc(O)c(cc2)C=3ON=C(N3)c4cc(OC)ncc4
0.267974	Clc1c(Cl)ccc(c1)C(=O)Nc2cc(O)c(cc2)C=3ON=C(N3)c4cc(OC)ncc4
0.267974	Clc1c(Cl)ccc(c1)C(=O)Nc2cc(O)c(cc2)C=3ON=C(N3)c4cc(OC)ncc4
0.267974	Clc1c(Cl)ccc(c1)C(=O)Nc2cc(O)c(cc2)C=3ON=C(N3)c4cc(OC)ncc4
0.267974	Clc1c(Cl)ccc(c1)C(=O)Nc2cc(O)c(cc2)C=3ON=C(N3)c4cc(OC)ncc4
0.267974	Clc1c(Cl)ccc(c1)C(=O)Nc2cc(O)c(cc2)C=3ON=C(N3)c4cc(OC)ncc4
0.267974	Clc1c(Cl)ccc(c1)C(=O)Nc2cc(O)c(cc2)C=3ON=C(N3)c4cc(OC)ncc4
0.267974	Clc1c(Cl)ccc(c1)C(=O)Nc2cc(O)c(cc2)C=3ON=C(N3)c4cc(OC)ncc4
0.267913	S1C(C(=O)OCc2nc(ncc2)c3ccc(F)cc3)=C(NC(=O)c4cc5OCOc5cc4)C=C1
0.267913	S1C(C(=O)OCc2nc(ncc2)c3ccc(F)cc3)=C(NC(=O)c4cc5OCOc5cc4)C=C1
0.267913	S1C(C(=O)OCc2nc(ncc2)c3ccc(F)cc3)=C(NC(=O)c4cc5OCOc5cc4)C=C1
0.267913	S1C(C(=O)OCc2nc(ncc2)c3ccc(F)cc3)=C(NC(=O)c4cc5OCOc5cc4)C=C1
0.267913	S1C(C(=O)OCc2nc(ncc2)c3ccc(F)cc3)=C(NC(=O)c4cc5OCOc5cc4)C=C1
0.267913	S1C(C(=O)OCc2nc(ncc2)c3ccc(F)cc3)=C(NC(=O)c4cc5OCOc5cc4)C=C1
0.267913	S1C(C(=O)OCc2nc(ncc2)c3ccc(F)cc3)=C(NC(=O)c4cc5OCOc5cc4)C=C1
0.267857	Brc1ccc(cc1)CN2CCC(NC(=O)C(=O)Nc3cc(ccc3)C=4ON=C(N4)C)CC2
0.267857	Brc1ccc(cc1)CN2CCC(NC(=O)C(=O)Nc3cc(ccc3)C=4ON=C(N4)C)CC2
0.267606	Fc1c(N2CCN(CC2)CC)ccc(NC(=O)c3cc(OC)c(cc3)COC)c1
0.267606	Fc1c(N2CCN(CC2)CC)ccc(NC(=O)c3cc(OC)c(cc3)COC)c1
0.267606	Fc1c(N2CCN(CC2)CC)ccc(NC(=O)c3cc(OC)c(cc3)COC)c1
0.267606	Fc1c(N2CCN(CC2)CC)ccc(NC(=O)c3cc(OC)c(cc3)COC)c1
0.267606	Fc1c(N2CCN(CC2)CC)ccc(NC(=O)c3cc(OC)c(cc3)COC)c1
0.267606	Fc1c(N2CCN(CC2)CC)ccc(NC(=O)c3cc(OC)c(cc3)COC)c1
0.267606	Fc1c(N2CCN(CC2)CC)ccc(NC(=O)c3cc(OC)c(cc3)COC)c1
0.267606	Fc1c(N2CCN(CC2)CC)ccc(NC(=O)c3cc(OC)c(cc3)COC)c1
0.267606	Fc1c(N2CCN(CC2)CC)ccc(NC(=O)c3cc(OC)c(cc3)COC)c1
0.267606	Fc1c(N2CCN(CC2)CC)ccc(NC(=O)c3cc(OC)c(cc3)COC)c1
0.267361	O=C(NCC1=NN=NN1C2CCC2)c3cc(Nc4nc(ccn4)C)ccc3
0.267361	O=C(NCC1=NN=NN1C2CCC2)c3cc(Nc4nc(ccn4)C)ccc3
0.267361	O=C(NCC1=NN=NN1C2CCC2)c3cc(Nc4nc(ccn4)C)ccc3
0.267361	O=C(NCC1=NN=NN1C2CCC2)c3cc(Nc4nc(ccn4)C)ccc3
0.267361	O=C(NCC1=NN=NN1C2CCC2)c3cc(Nc4nc(ccn4)C)ccc3
0.267296	O=C1N(CC(=O)OCC(=O)Nc2c(ccc(c2)C(=O)Nc3ccccc3)C)CCC(N1)c4ccccc4
0.267296	O=C1N(CC(=O)OCC(=O)Nc2c(ccc(c2)C(=O)Nc3ccccc3)C)CCC(N1)c4ccccc4
0.267296	O=C1N(CC(=O)OCC(=O)Nc2c(ccc(c2)C(=O)Nc3ccccc3)C)CCC(N1)c4ccccc4
0.267296	O=C1N(CC(=O)OCC(=O)Nc2c(ccc(c2)C(=O)Nc3ccccc3)C)CCC(N1)c4ccccc4
0.267296	O=C1N(CC(=O)OCC(=O)Nc2c(ccc(c2)C(=O)Nc3ccccc3)C)CCC(N1)c4ccccc4
0.267296	O=C1N(CC(=O)OCC(=O)Nc2c(ccc(c2)C(=O)Nc3ccccc3)C)CCC(N1)c4ccccc4
0.267296	O=C1N(CC(=O)OCC(=O)Nc2c(ccc(c2)C(=O)Nc3ccccc3)C)CCC(N1)c4ccccc4
0.267296	O=C1N(CC(=O)OCC(=O)Nc2c(ccc(c2)C(=O)Nc3ccccc3)C)CCC(N1)c4ccccc4
0.267296	O=C1N(CC(=O)OCC(=O)Nc2c(ccc(c2)C(=O)Nc3ccccc3)C)CCC(N1)c4ccccc4
0.267296	O=C1N(CC(=O)OCC(=O)Nc2c(ccc(c2)C(=O)Nc3ccccc3)C)CCC(N1)c4ccccc4
0.267101	Clc1c(Cl)ccc(c1)CN2C(=O)C=CC(NC(=O)c3nc(c4ccc(OC)cc4)ccc3)=C2
0.267101	Clc1c(Cl)ccc(c1)CN2C(=O)C=CC(NC(=O)c3nc(c4ccc(OC)cc4)ccc3)=C2
0.267101	Clc1c(Cl)ccc(c1)CN2C(=O)C=CC(NC(=O)c3nc(c4ccc(OC)cc4)ccc3)=C2
0.267101	Clc1c(Cl)ccc(c1)CN2C(=O)C=CC(NC(=O)c3nc(c4ccc(OC)cc4)ccc3)=C2
0.267101	Clc1c(Cl)ccc(c1)CN2C(=O)C=CC(NC(=O)c3nc(c4ccc(OC)cc4)ccc3)=C2
0.267101	Clc1c(Cl)ccc(c1)CN2C(=O)C=CC(NC(=O)c3nc(c4ccc(OC)cc4)ccc3)=C2
0.267101	Clc1c(Cl)ccc(c1)CN2C(=O)C=CC(NC(=O)c3nc(c4ccc(OC)cc4)ccc3)=C2
0.267101	Clc1c(Cl)ccc(c1)CN2C(=O)C=CC(NC(=O)c3nc(c4ccc(OC)cc4)ccc3)=C2
0.267101	Clc1c(Cl)ccc(c1)CN2C(=O)C=CC(NC(=O)c3nc(c4ccc(OC)cc4)ccc3)=C2
0.267101	Clc1c(Cl)ccc(c1)CN2C(=O)C=CC(NC(=O)c3nc(c4ccc(OC)cc4)ccc3)=C2
0.266968	O=C(Nc1c(ccc(NC(=O)C)c1)C)C=O
0.266968	O=C(Nc1c(ccc(NC(=O)C)c1)C)C=O
0.266968	O=C(Nc1c(ccc(NC(=O)C)c1)C)C=O
0.266968	O=C(Nc1c(ccc(NC(=O)C)c1)C)C=O
0.266968	O=C(Nc1c(ccc(NC(=O)C)c1)C)C=O
0.266968	O=C(Nc1c(ccc(NC(=O)C)c1)C)C=O
0.266968	O=C(Nc1c(ccc(NC(=O)C)c1)C)C=O
0.266968	O=C(Nc1c(ccc(NC(=O)C)c1)C)C=O
0.266968	O=C(Nc1c(ccc(NC(=O)C)c1)C)C=O
0.266968	O=C(Nc1c(ccc(NC(=O)C)c1)C)C=O
0.266904	Brc1cc(ccc1)CN2CCC(NC(=O)c3cc(NC(=O)C4=NN(C=C4)C)ccc3)CC2
0.266904	Brc1cc(ccc1)CN2CCC(NC(=O)c3cc(NC(=O)C4=NN(C=C4)C)ccc3)CC2
0.266904	Brc1cc(ccc1)CN2CCC(NC(=O)c3cc(NC(=O)C4=NN(C=C4)C)ccc3)CC2
0.266904	Brc1cc(ccc1)CN2CCC(NC(=O)c3cc(NC(=O)C4=NN(C=C4)C)ccc3)CC2
0.266904	Brc1cc(ccc1)CN2CCC(NC(=O)c3cc(NC(=O)C4=NN(C=C4)C)ccc3)CC2
0.266904	Brc1cc(ccc1)CN2CCC(NC(=O)c3cc(NC(=O)C4=NN(C=C4)C)ccc3)CC2
0.266904	Brc1cc(ccc1)CN2CCC(NC(=O)c3cc(NC(=O)C4=NN(C=C4)C)ccc3)CC2
0.266904	Brc1cc(ccc1)CN2CCC(NC(=O)c3cc(NC(=O)C4=NN(C=C4)C)ccc3)CC2
0.266904	Brc1cc(ccc1)CN2CCC(NC(=O)c3cc(NC(=O)C4=NN(C=C4)C)ccc3)CC2
0.266904	Brc1cc(ccc1)CN2CCC(NC(=O)c3cc(NC(=O)C4=NN(C=C4)C)ccc3)CC2
0.266892	FC(F)Oc1c(cc(NC(=O)c2cc(ccc2)CN3C(=O)CCC3)cc1)Cc4ccccc4
0.266892	FC(F)Oc1c(cc(NC(=O)c2cc(ccc2)CN3C(=O)CCC3)cc1)Cc4ccccc4
0.266892	FC(F)Oc1c(cc(NC(=O)c2cc(ccc2)CN3C(=O)CCC3)cc1)Cc4ccccc4
0.266892	FC(F)Oc1c(cc(NC(=O)c2cc(ccc2)CN3C(=O)CCC3)cc1)Cc4ccccc4
0.266892	FC(F)Oc1c(cc(NC(=O)c2cc(ccc2)CN3C(=O)CCC3)cc1)Cc4ccccc4
0.266892	FC(F)Oc1c(cc(NC(=O)c2cc(ccc2)CN3C(=O)CCC3)cc1)Cc4ccccc4
0.266892	FC(F)Oc1c(cc(NC(=O)c2cc(ccc2)CN3C(=O)CCC3)cc1)Cc4ccccc4
0.266892	FC(F)Oc1c(cc(NC(=O)c2cc(ccc2)CN3C(=O)CCC3)cc1)Cc4ccccc4
0.266892	FC(F)Oc1c(cc(NC(=O)c2cc(ccc2)CN3C(=O)CCC3)cc1)Cc4ccccc4
0.266892	FC(F)Oc1c(cc(NC(=O)c2cc(ccc2)CN3C(=O)CCC3)cc1)Cc4ccccc4
0.266667	Clc1c(Cl)ccc(c1)C(=O)Nc2cc(O)c(cc2)C=3ON=C(N3)c4cc(c(F)cc4)C
0.266667	Clc1c(Cl)ccc(c1)C(=O)Nc2cc(O)c(cc2)C=3ON=C(N3)c4cc(c(F)cc4)C
0.266667	Clc1c(Cl)ccc(c1)C(=O)Nc2cc(O)c(cc2)C=3ON=C(N3)c4cc(c(F)cc4)C
0.266667	Clc1c(Cl)ccc(c1)C(=O)Nc2cc(O)c(cc2)C=3ON=C(N3)c4cc(c(F)cc4)C
0.266667	Clc1c(Cl)ccc(c1)C(=O)Nc2cc(O)c(cc2)C=3ON=C(N3)c4cc(c(F)cc4)C
0.266667	Clc1c(Cl)ccc(c1)C(=O)Nc2cc(O)c(cc2)C=3ON=C(N3)c4cc(c(F)cc4)C
0.266667	Clc1c(Cl)ccc(c1)C(=O)Nc2cc(O)c(cc2)C=3ON=C(N3)c4cc(c(F)cc4)C
0.266667	Clc1c(Cl)ccc(c1)C(=O)Nc2cc(O)c(cc2)C=3ON=C(N3)c4cc(c(F)cc4)C
0.266667	Clc1c(Cl)ccc(c1)C(=O)Nc2cc(O)c(cc2)C=3ON=C(N3)c4cc(c(F)cc4)C
0.266667	Clc1c(Cl)ccc(c1)C(=O)Nc2cc(O)c(cc2)C=3ON=C(N3)c4cc(c(F)cc4)C
0.266187	S(=O)(=O)(NCC(=O)Nc1c(F)cc(cc1)CN2CCN(CC2)C)C=Cc3ccc(cc3)C
0.265993	Brc1c(ccc(NC(=O)C=2N=C(SC2)C3=NN(N=C3)c4ccccc4)c1)C
0.265993	Brc1c(ccc(NC(=O)C=2N=C(SC2)C3=NN(N=C3)c4ccccc4)c1)C
0.265993	Brc1c(ccc(NC(=O)C=2N=C(SC2)C3=NN(N=C3)c4ccccc4)c1)C
0.265993	Brc1c(ccc(NC(=O)C=2N=C(SC2)C3=NN(N=C3)c4ccccc4)c1)C
[truncated: 8,001 more rows]
