# Supplementary material for: Galileo: Three-dimensional searching in large combinatorial fragment spaces on the example of pharmacophores
Source: J Comput Aided Mol Des. 2022 Nov 24;37(1):1–16. doi: 10.1007/s10822-022-00485-y (PMC10032335; doi:10.1007/s10822-022-00485-y)
Supplement: Supplementary file 4 — Supplementary file 3a [file 10822_2022_485_MOESM3_ESMa.zip › Imatinib_Galileo/18/out_6.csv]

Score	SMILES
0.426606	Brc1ccc(c2nc(ncc2)NC(=O)c3ccc(NC(=O)Nc4ccccc4)cc3)cc1
0.426606	Brc1ccc(c2nc(ncc2)NC(=O)c3ccc(NC(=O)Nc4ccccc4)cc3)cc1
0.426606	Brc1ccc(c2nc(ncc2)NC(=O)c3ccc(NC(=O)Nc4ccccc4)cc3)cc1
0.426606	Brc1ccc(c2nc(ncc2)NC(=O)c3ccc(NC(=O)Nc4ccccc4)cc3)cc1
0.426606	Brc1ccc(c2nc(ncc2)NC(=O)c3ccc(NC(=O)Nc4ccccc4)cc3)cc1
0.426606	Brc1ccc(c2nc(ncc2)NC(=O)c3ccc(NC(=O)Nc4ccccc4)cc3)cc1
0.426606	Brc1ccc(c2nc(ncc2)NC(=O)c3ccc(NC(=O)Nc4ccccc4)cc3)cc1
0.426606	Brc1ccc(c2nc(ncc2)NC(=O)c3ccc(NC(=O)Nc4ccccc4)cc3)cc1
0.426606	Brc1ccc(c2nc(ncc2)NC(=O)c3ccc(NC(=O)Nc4ccccc4)cc3)cc1
0.426606	Brc1ccc(c2nc(ncc2)NC(=O)c3ccc(NC(=O)Nc4ccccc4)cc3)cc1
0.426415	Brc1cc(NC(=O)c2c(nc(c3ccccc3)cc2)C)c(cc1)CN4CCN(Cc5ccccc5)CC4
0.426415	Brc1cc(NC(=O)c2c(nc(c3ccccc3)cc2)C)c(cc1)CN4CCN(Cc5ccccc5)CC4
0.426415	Brc1cc(NC(=O)c2c(nc(c3ccccc3)cc2)C)c(cc1)CN4CCN(Cc5ccccc5)CC4
0.426415	Brc1cc(NC(=O)c2c(nc(c3ccccc3)cc2)C)c(cc1)CN4CCN(Cc5ccccc5)CC4
0.426415	Brc1cc(NC(=O)c2c(nc(c3ccccc3)cc2)C)c(cc1)CN4CCN(Cc5ccccc5)CC4
0.426415	Brc1cc(NC(=O)c2c(nc(c3ccccc3)cc2)C)c(cc1)CN4CCN(Cc5ccccc5)CC4
0.426415	Brc1cc(NC(=O)c2c(nc(c3ccccc3)cc2)C)c(cc1)CN4CCN(Cc5ccccc5)CC4
0.426415	Brc1cc(NC(=O)c2c(nc(c3ccccc3)cc2)C)c(cc1)CN4CCN(Cc5ccccc5)CC4
0.426415	Brc1cc(NC(=O)c2c(nc(c3ccccc3)cc2)C)c(cc1)CN4CCN(Cc5ccccc5)CC4
0.426415	Brc1cc(NC(=O)c2c(nc(c3ccccc3)cc2)C)c(cc1)CN4CCN(Cc5ccccc5)CC4
0.414343	Brc1cc(NC(=O)c2ccc(cc2)C=3OC=NC3)c(cc1)CN4CCN(Cc5ccccc5)CC4
0.414343	Brc1cc(NC(=O)c2ccc(cc2)C=3OC=NC3)c(cc1)CN4CCN(Cc5ccccc5)CC4
0.414343	Brc1cc(NC(=O)c2ccc(cc2)C=3OC=NC3)c(cc1)CN4CCN(Cc5ccccc5)CC4
0.414343	Brc1cc(NC(=O)c2ccc(cc2)C=3OC=NC3)c(cc1)CN4CCN(Cc5ccccc5)CC4
0.414343	Brc1cc(NC(=O)c2ccc(cc2)C=3OC=NC3)c(cc1)CN4CCN(Cc5ccccc5)CC4
0.414343	Brc1cc(NC(=O)c2ccc(cc2)C=3OC=NC3)c(cc1)CN4CCN(Cc5ccccc5)CC4
0.414343	Brc1cc(NC(=O)c2ccc(cc2)C=3OC=NC3)c(cc1)CN4CCN(Cc5ccccc5)CC4
0.414343	Brc1cc(NC(=O)c2ccc(cc2)C=3OC=NC3)c(cc1)CN4CCN(Cc5ccccc5)CC4
0.414343	Brc1cc(NC(=O)c2ccc(cc2)C=3OC=NC3)c(cc1)CN4CCN(Cc5ccccc5)CC4
0.414343	Brc1cc(NC(=O)c2ccc(cc2)C=3OC=NC3)c(cc1)CN4CCN(Cc5ccccc5)CC4
0.397683	O=C(NC)c1cc(c(NC(=O)C(=O)N2CCN(Cc3cnccc3)CC2)cc1)C
0.397683	O=C(NC)c1cc(c(NC(=O)C(=O)N2CCN(Cc3cnccc3)CC2)cc1)C
0.397683	O=C(NC)c1cc(c(NC(=O)C(=O)N2CCN(Cc3cnccc3)CC2)cc1)C
0.397683	O=C(NC)c1cc(c(NC(=O)C(=O)N2CCN(Cc3cnccc3)CC2)cc1)C
0.397683	O=C(NC)c1cc(c(NC(=O)C(=O)N2CCN(Cc3cnccc3)CC2)cc1)C
0.397683	O=C(NC)c1cc(c(NC(=O)C(=O)N2CCN(Cc3cnccc3)CC2)cc1)C
0.397683	O=C(NC)c1cc(c(NC(=O)C(=O)N2CCN(Cc3cnccc3)CC2)cc1)C
0.397683	O=C(NC)c1cc(c(NC(=O)C(=O)N2CCN(Cc3cnccc3)CC2)cc1)C
0.387597	Brc1ccc(c2nc(ncc2)NC(=O)c3cc(NC(=O)CCN4C=NC=C4)ccc3)cc1
0.387597	Brc1ccc(c2nc(ncc2)NC(=O)c3cc(NC(=O)CCN4C=NC=C4)ccc3)cc1
0.387597	Brc1ccc(c2nc(ncc2)NC(=O)c3cc(NC(=O)CCN4C=NC=C4)ccc3)cc1
0.387597	Brc1ccc(c2nc(ncc2)NC(=O)c3cc(NC(=O)CCN4C=NC=C4)ccc3)cc1
0.387597	Brc1ccc(c2nc(ncc2)NC(=O)c3cc(NC(=O)CCN4C=NC=C4)ccc3)cc1
0.387597	Brc1ccc(c2nc(ncc2)NC(=O)c3cc(NC(=O)CCN4C=NC=C4)ccc3)cc1
0.385593	Brc1ccc(c2nc(ncc2)NC(=O)c3cc(ccc3)CC(F)(F)F)cc1
0.385593	Brc1ccc(c2nc(ncc2)NC(=O)c3cc(ccc3)CC(F)(F)F)cc1
0.385593	Brc1ccc(c2nc(ncc2)NC(=O)c3cc(ccc3)CC(F)(F)F)cc1
0.385593	Brc1ccc(c2nc(ncc2)NC(=O)c3cc(ccc3)CC(F)(F)F)cc1
0.385593	Brc1ccc(c2nc(ncc2)NC(=O)c3cc(ccc3)CC(F)(F)F)cc1
0.385593	Brc1ccc(c2nc(ncc2)NC(=O)c3cc(ccc3)CC(F)(F)F)cc1
0.385593	Brc1ccc(c2nc(ncc2)NC(=O)c3cc(ccc3)CC(F)(F)F)cc1
0.385593	Brc1ccc(c2nc(ncc2)NC(=O)c3cc(ccc3)CC(F)(F)F)cc1
0.385593	Brc1ccc(c2nc(ncc2)NC(=O)c3cc(ccc3)CC(F)(F)F)cc1
0.385593	Brc1ccc(c2nc(ncc2)NC(=O)c3cc(ccc3)CC(F)(F)F)cc1
0.385496	Brc1ccc(c2nc(ncc2)NC(=O)c3cc(NC(=O)CCCC=4SC=CC4)ccc3)cc1
0.385496	Brc1ccc(c2nc(ncc2)NC(=O)c3cc(NC(=O)CCCC=4SC=CC4)ccc3)cc1
0.385496	Brc1ccc(c2nc(ncc2)NC(=O)c3cc(NC(=O)CCCC=4SC=CC4)ccc3)cc1
0.384328	O=C(Nc1c(ccc(c2cnc(OC)cc2)c1)C)c3c(nc(c4ccccc4)cc3)C
0.384328	O=C(Nc1c(ccc(c2cnc(OC)cc2)c1)C)c3c(nc(c4ccccc4)cc3)C
0.384328	O=C(Nc1c(ccc(c2cnc(OC)cc2)c1)C)c3c(nc(c4ccccc4)cc3)C
0.384328	O=C(Nc1c(ccc(c2cnc(OC)cc2)c1)C)c3c(nc(c4ccccc4)cc3)C
0.384328	O=C(Nc1c(ccc(c2cnc(OC)cc2)c1)C)c3c(nc(c4ccccc4)cc3)C
0.384328	O=C(Nc1c(ccc(c2cnc(OC)cc2)c1)C)c3c(nc(c4ccccc4)cc3)C
0.384328	O=C(Nc1c(ccc(c2cnc(OC)cc2)c1)C)c3c(nc(c4ccccc4)cc3)C
0.384328	O=C(Nc1c(ccc(c2cnc(OC)cc2)c1)C)c3c(nc(c4ccccc4)cc3)C
0.384328	O=C(Nc1c(ccc(c2cnc(OC)cc2)c1)C)c3c(nc(c4ccccc4)cc3)C
0.384328	O=C(Nc1c(ccc(c2cnc(OC)cc2)c1)C)c3c(nc(c4ccccc4)cc3)C
0.384314	Brc1cc(NC(=O)c2nc(ccn2)C)c(cc1)CN3CCN(Cc4ccccc4)CC3
0.384314	Brc1cc(NC(=O)c2nc(ccn2)C)c(cc1)CN3CCN(Cc4ccccc4)CC3
0.384314	Brc1cc(NC(=O)c2nc(ccn2)C)c(cc1)CN3CCN(Cc4ccccc4)CC3
0.384314	Brc1cc(NC(=O)c2nc(ccn2)C)c(cc1)CN3CCN(Cc4ccccc4)CC3
0.384314	Brc1cc(NC(=O)c2nc(ccn2)C)c(cc1)CN3CCN(Cc4ccccc4)CC3
0.384314	Brc1cc(NC(=O)c2nc(ccn2)C)c(cc1)CN3CCN(Cc4ccccc4)CC3
0.384314	Brc1cc(NC(=O)c2nc(ccn2)C)c(cc1)CN3CCN(Cc4ccccc4)CC3
0.384314	Brc1cc(NC(=O)c2nc(ccn2)C)c(cc1)CN3CCN(Cc4ccccc4)CC3
0.384314	Brc1cc(NC(=O)c2nc(ccn2)C)c(cc1)CN3CCN(Cc4ccccc4)CC3
0.384314	Brc1cc(NC(=O)c2nc(ccn2)C)c(cc1)CN3CCN(Cc4ccccc4)CC3
0.38247	O=C(Nc1c(ccc(c1)C=2OC=C(N2)C)C)c3ccc(cc3)C=4OC=NC4
0.38247	O=C(Nc1c(ccc(c1)C=2OC=C(N2)C)C)c3ccc(cc3)C=4OC=NC4
0.38247	O=C(Nc1c(ccc(c1)C=2OC=C(N2)C)C)c3ccc(cc3)C=4OC=NC4
0.38247	O=C(Nc1c(ccc(c1)C=2OC=C(N2)C)C)c3ccc(cc3)C=4OC=NC4
0.38247	O=C(Nc1c(ccc(c1)C=2OC=C(N2)C)C)c3ccc(cc3)C=4OC=NC4
0.38247	O=C(Nc1c(ccc(c1)C=2OC=C(N2)C)C)c3ccc(cc3)C=4OC=NC4
0.38247	O=C(Nc1c(ccc(c1)C=2OC=C(N2)C)C)c3ccc(cc3)C=4OC=NC4
0.38247	O=C(Nc1c(ccc(c1)C=2OC=C(N2)C)C)c3ccc(cc3)C=4OC=NC4
0.379747	Clc1ccc(cc1)C(=O)Nc2c(ccc(c3cnc(OC)cc3)c2)C
0.379747	Clc1ccc(cc1)C(=O)Nc2c(ccc(c3cnc(OC)cc3)c2)C
0.379747	Clc1ccc(cc1)C(=O)Nc2c(ccc(c3cnc(OC)cc3)c2)C
0.379747	Clc1ccc(cc1)C(=O)Nc2c(ccc(c3cnc(OC)cc3)c2)C
0.379747	Clc1ccc(cc1)C(=O)Nc2c(ccc(c3cnc(OC)cc3)c2)C
0.379747	Clc1ccc(cc1)C(=O)Nc2c(ccc(c3cnc(OC)cc3)c2)C
0.379747	Clc1ccc(cc1)C(=O)Nc2c(ccc(c3cnc(OC)cc3)c2)C
0.379747	Clc1ccc(cc1)C(=O)Nc2c(ccc(c3cnc(OC)cc3)c2)C
0.379747	Clc1ccc(cc1)C(=O)Nc2c(ccc(c3cnc(OC)cc3)c2)C
0.379747	Clc1ccc(cc1)C(=O)Nc2c(ccc(c3cnc(OC)cc3)c2)C
0.378723	Brc1cc(NC(=O)c2ccc(Cl)cc2)c(cc1)CN3CCN(Cc4ccccc4)CC3
0.378723	Brc1cc(NC(=O)c2ccc(Cl)cc2)c(cc1)CN3CCN(Cc4ccccc4)CC3
0.378723	Brc1cc(NC(=O)c2ccc(Cl)cc2)c(cc1)CN3CCN(Cc4ccccc4)CC3
0.378723	Brc1cc(NC(=O)c2ccc(Cl)cc2)c(cc1)CN3CCN(Cc4ccccc4)CC3
0.378723	Brc1cc(NC(=O)c2ccc(Cl)cc2)c(cc1)CN3CCN(Cc4ccccc4)CC3
0.378723	Brc1cc(NC(=O)c2ccc(Cl)cc2)c(cc1)CN3CCN(Cc4ccccc4)CC3
0.378723	Brc1cc(NC(=O)c2ccc(Cl)cc2)c(cc1)CN3CCN(Cc4ccccc4)CC3
0.378723	Brc1cc(NC(=O)c2ccc(Cl)cc2)c(cc1)CN3CCN(Cc4ccccc4)CC3
0.378723	Brc1cc(NC(=O)c2ccc(Cl)cc2)c(cc1)CN3CCN(Cc4ccccc4)CC3
0.378723	Brc1cc(NC(=O)c2ccc(Cl)cc2)c(cc1)CN3CCN(Cc4ccccc4)CC3
0.377273	O=C(Nc1ccc(c2cncnc2)cc1)c3cc(N)c(cc3)C
0.377273	O=C(Nc1ccc(c2cncnc2)cc1)c3cc(N)c(cc3)C
0.377273	O=C(Nc1ccc(c2cncnc2)cc1)c3cc(N)c(cc3)C
0.377273	O=C(Nc1ccc(c2cncnc2)cc1)c3cc(N)c(cc3)C
0.377273	O=C(Nc1ccc(c2cncnc2)cc1)c3cc(N)c(cc3)C
0.377273	O=C(Nc1ccc(c2cncnc2)cc1)c3cc(N)c(cc3)C
0.377273	O=C(Nc1ccc(c2cncnc2)cc1)c3cc(N)c(cc3)C
0.377273	O=C(Nc1ccc(c2cncnc2)cc1)c3cc(N)c(cc3)C
0.377273	O=C(Nc1ccc(c2cncnc2)cc1)c3cc(N)c(cc3)C
0.377273	O=C(Nc1ccc(c2cncnc2)cc1)c3cc(N)c(cc3)C
0.375912	S(=O)(=O)(N1CCN(Cc2ccccc2)CC1)c3cc(ccc3)C(=O)Nc4cncc(c4)C5=NNC=C5
0.375912	S(=O)(=O)(N1CCN(Cc2ccccc2)CC1)c3cc(ccc3)C(=O)Nc4cncc(c4)C5=NNC=C5
0.375912	S(=O)(=O)(N1CCN(Cc2ccccc2)CC1)c3cc(ccc3)C(=O)Nc4cncc(c4)C5=NNC=C5
0.375912	S(=O)(=O)(N1CCN(Cc2ccccc2)CC1)c3cc(ccc3)C(=O)Nc4cncc(c4)C5=NNC=C5
0.375912	S(=O)(=O)(N1CCN(Cc2ccccc2)CC1)c3cc(ccc3)C(=O)Nc4cncc(c4)C5=NNC=C5
0.375912	S(=O)(=O)(N1CCN(Cc2ccccc2)CC1)c3cc(ccc3)C(=O)Nc4cncc(c4)C5=NNC=C5
0.375912	S(=O)(=O)(N1CCN(Cc2ccccc2)CC1)c3cc(ccc3)C(=O)Nc4cncc(c4)C5=NNC=C5
0.375912	S(=O)(=O)(N1CCN(Cc2ccccc2)CC1)c3cc(ccc3)C(=O)Nc4cncc(c4)C5=NNC=C5
0.375912	S(=O)(=O)(N1CCN(Cc2ccccc2)CC1)c3cc(ccc3)C(=O)Nc4cncc(c4)C5=NNC=C5
0.375912	S(=O)(=O)(N1CCN(Cc2ccccc2)CC1)c3cc(ccc3)C(=O)Nc4cncc(c4)C5=NNC=C5
0.375	Brc1ccc(c2nc(ncc2)NC(=O)c3c(c4cncnc4)cccc3)cc1
0.375	Brc1ccc(c2nc(ncc2)NC(=O)c3c(c4cncnc4)cccc3)cc1
0.375	Brc1ccc(c2nc(ncc2)NC(=O)c3c(c4cncnc4)cccc3)cc1
0.375	Brc1ccc(c2nc(ncc2)NC(=O)c3c(c4cncnc4)cccc3)cc1
0.375	Brc1ccc(c2nc(ncc2)NC(=O)c3c(c4cncnc4)cccc3)cc1
0.375	Brc1ccc(c2nc(ncc2)NC(=O)c3c(c4cncnc4)cccc3)cc1
0.375	Brc1ccc(c2nc(ncc2)NC(=O)c3c(c4cncnc4)cccc3)cc1
0.375	Brc1ccc(c2nc(ncc2)NC(=O)c3c(c4cncnc4)cccc3)cc1
0.375	Brc1ccc(c2nc(ncc2)NC(=O)c3c(c4cncnc4)cccc3)cc1
0.375	Brc1ccc(c2nc(ncc2)NC(=O)c3c(c4cncnc4)cccc3)cc1
0.37276	O=C(NC=1ON=C(c2cc3c(cc2)CCC3)C1)c4ccc(Nc5nc(OC)ccn5)cc4
0.37276	O=C(NC=1ON=C(c2cc3c(cc2)CCC3)C1)c4ccc(Nc5nc(OC)ccn5)cc4
0.37276	O=C(NC=1ON=C(c2cc3c(cc2)CCC3)C1)c4ccc(Nc5nc(OC)ccn5)cc4
0.37276	O=C(NC=1ON=C(c2cc3c(cc2)CCC3)C1)c4ccc(Nc5nc(OC)ccn5)cc4
0.37276	O=C(NC=1ON=C(c2cc3c(cc2)CCC3)C1)c4ccc(Nc5nc(OC)ccn5)cc4
0.37276	O=C(NC=1ON=C(c2cc3c(cc2)CCC3)C1)c4ccc(Nc5nc(OC)ccn5)cc4
0.37276	O=C(NC=1ON=C(c2cc3c(cc2)CCC3)C1)c4ccc(Nc5nc(OC)ccn5)cc4
0.37276	O=C(NC=1ON=C(c2cc3c(cc2)CCC3)C1)c4ccc(Nc5nc(OC)ccn5)cc4
0.37276	O=C(NC=1ON=C(c2cc3c(cc2)CCC3)C1)c4ccc(Nc5nc(OC)ccn5)cc4
0.37276	O=C(NC=1ON=C(c2cc3c(cc2)CCC3)C1)c4ccc(Nc5nc(OC)ccn5)cc4
0.371094	O=C(Nc1c(ccc(OC)c1)C)c2c(nc(c3ccccc3)cc2)C
0.371094	O=C(Nc1c(ccc(OC)c1)C)c2c(nc(c3ccccc3)cc2)C
0.371094	O=C(Nc1c(ccc(OC)c1)C)c2c(nc(c3ccccc3)cc2)C
0.371094	O=C(Nc1c(ccc(OC)c1)C)c2c(nc(c3ccccc3)cc2)C
0.371094	O=C(Nc1c(ccc(OC)c1)C)c2c(nc(c3ccccc3)cc2)C
0.371094	O=C(Nc1c(ccc(OC)c1)C)c2c(nc(c3ccccc3)cc2)C
0.371094	O=C(Nc1c(ccc(OC)c1)C)c2c(nc(c3ccccc3)cc2)C
0.371094	O=C(Nc1c(ccc(OC)c1)C)c2c(nc(c3ccccc3)cc2)C
0.371094	O=C(Nc1c(ccc(OC)c1)C)c2c(nc(c3ccccc3)cc2)C
0.371094	O=C(Nc1c(ccc(OC)c1)C)c2c(nc(c3ccccc3)cc2)C
0.370968	O=C(Nc1c(ccc(c2cnc(OC)cc2)c1)C)c3cc(c4cc(ccc4)C)ccc3
0.370968	O=C(Nc1c(ccc(c2cnc(OC)cc2)c1)C)c3cc(c4cc(ccc4)C)ccc3
0.370968	O=C(Nc1c(ccc(c2cnc(OC)cc2)c1)C)c3cc(c4cc(ccc4)C)ccc3
0.370968	O=C(Nc1c(ccc(c2cnc(OC)cc2)c1)C)c3cc(c4cc(ccc4)C)ccc3
0.370968	O=C(Nc1c(ccc(c2cnc(OC)cc2)c1)C)c3cc(c4cc(ccc4)C)ccc3
0.370968	O=C(Nc1c(ccc(c2cnc(OC)cc2)c1)C)c3cc(c4cc(ccc4)C)ccc3
0.370968	O=C(Nc1c(ccc(c2cnc(OC)cc2)c1)C)c3cc(c4cc(ccc4)C)ccc3
0.370968	O=C(Nc1c(ccc(c2cnc(OC)cc2)c1)C)c3cc(c4cc(ccc4)C)ccc3
0.370968	O=C(Nc1c(ccc(c2cnc(OC)cc2)c1)C)c3cc(c4cc(ccc4)C)ccc3
0.370968	O=C(Nc1c(ccc(c2cnc(OC)cc2)c1)C)c3cc(c4cc(ccc4)C)ccc3
0.37037	FC(F)(F)c1c(ccc(c1)C(=O)Nc2nc(c3cnccc3)ccc2)C(=O)OC
0.37037	FC(F)(F)c1c(ccc(c1)C(=O)Nc2nc(c3cnccc3)ccc2)C(=O)OC
0.37037	FC(F)(F)c1c(ccc(c1)C(=O)Nc2nc(c3cnccc3)ccc2)C(=O)OC
0.37037	FC(F)(F)c1c(ccc(c1)C(=O)Nc2nc(c3cnccc3)ccc2)C(=O)OC
0.37037	FC(F)(F)c1c(ccc(c1)C(=O)Nc2nc(c3cnccc3)ccc2)C(=O)OC
0.37037	FC(F)(F)c1c(ccc(c1)C(=O)Nc2nc(c3cnccc3)ccc2)C(=O)OC
0.37037	FC(F)(F)c1c(ccc(c1)C(=O)Nc2nc(c3cnccc3)ccc2)C(=O)OC
0.37037	FC(F)(F)c1c(ccc(c1)C(=O)Nc2nc(c3cnccc3)ccc2)C(=O)OC
0.37037	FC(F)(F)c1c(ccc(c1)C(=O)Nc2nc(c3cnccc3)ccc2)C(=O)OC
0.37037	FC(F)(F)c1c(ccc(c1)C(=O)Nc2nc(c3cnccc3)ccc2)C(=O)OC
0.369048	O=C(Nc1c(ccc(c2cnc(OC)cc2)c1)C)c3ccc(cc3)C=4OC=NC4
0.369048	O=C(Nc1c(ccc(c2cnc(OC)cc2)c1)C)c3ccc(cc3)C=4OC=NC4
0.369048	O=C(Nc1c(ccc(c2cnc(OC)cc2)c1)C)c3ccc(cc3)C=4OC=NC4
0.369048	O=C(Nc1c(ccc(c2cnc(OC)cc2)c1)C)c3ccc(cc3)C=4OC=NC4
0.369048	O=C(Nc1c(ccc(c2cnc(OC)cc2)c1)C)c3ccc(cc3)C=4OC=NC4
0.369048	O=C(Nc1c(ccc(c2cnc(OC)cc2)c1)C)c3ccc(cc3)C=4OC=NC4
0.369048	O=C(Nc1c(ccc(c2cnc(OC)cc2)c1)C)c3ccc(cc3)C=4OC=NC4
0.369048	O=C(Nc1c(ccc(c2cnc(OC)cc2)c1)C)c3ccc(cc3)C=4OC=NC4
0.369048	O=C(Nc1c(ccc(c2cnc(OC)cc2)c1)C)c3ccc(cc3)C=4OC=NC4
0.369048	O=C(Nc1c(ccc(c2cnc(OC)cc2)c1)C)c3ccc(cc3)C=4OC=NC4
0.365019	Brc1cc(NC(=O)c2cc(ncc2)C3CC3)c(cc1)CN4CCN(Cc5ccccc5)CC4
0.365019	Brc1cc(NC(=O)c2cc(ncc2)C3CC3)c(cc1)CN4CCN(Cc5ccccc5)CC4
0.365019	Brc1cc(NC(=O)c2cc(ncc2)C3CC3)c(cc1)CN4CCN(Cc5ccccc5)CC4
0.365019	Brc1cc(NC(=O)c2cc(ncc2)C3CC3)c(cc1)CN4CCN(Cc5ccccc5)CC4
0.364706	O=C(Nc1c(OC)cc(NC(=O)C(=O)Nc2c(ccc(OC)c2)C)cc1)c3cnccc3
0.364706	O=C(Nc1c(OC)cc(NC(=O)C(=O)Nc2c(ccc(OC)c2)C)cc1)c3cnccc3
0.364706	O=C(Nc1c(OC)cc(NC(=O)C(=O)Nc2c(ccc(OC)c2)C)cc1)c3cnccc3
0.364706	O=C(Nc1c(OC)cc(NC(=O)C(=O)Nc2c(ccc(OC)c2)C)cc1)c3cnccc3
0.364706	O=C(Nc1c(OC)cc(NC(=O)C(=O)Nc2c(ccc(OC)c2)C)cc1)c3cnccc3
0.364706	O=C(Nc1c(OC)cc(NC(=O)C(=O)Nc2c(ccc(OC)c2)C)cc1)c3cnccc3
0.364706	O=C(Nc1c(OC)cc(NC(=O)C(=O)Nc2c(ccc(OC)c2)C)cc1)c3cnccc3
0.364706	O=C(Nc1c(OC)cc(NC(=O)C(=O)Nc2c(ccc(OC)c2)C)cc1)c3cnccc3
0.364706	O=C(Nc1c(OC)cc(NC(=O)C(=O)Nc2c(ccc(OC)c2)C)cc1)c3cnccc3
0.364706	O=C(Nc1c(OC)cc(NC(=O)C(=O)Nc2c(ccc(OC)c2)C)cc1)c3cnccc3
0.364662	Brc1cc(NC(=O)c2ncc(Oc3ccc(cc3)C)cc2)c(cc1)CN4CCN(Cc5ccccc5)CC4
0.364662	Brc1cc(NC(=O)c2ncc(Oc3ccc(cc3)C)cc2)c(cc1)CN4CCN(Cc5ccccc5)CC4
0.364662	Brc1cc(NC(=O)c2ncc(Oc3ccc(cc3)C)cc2)c(cc1)CN4CCN(Cc5ccccc5)CC4
0.364662	Brc1cc(NC(=O)c2ncc(Oc3ccc(cc3)C)cc2)c(cc1)CN4CCN(Cc5ccccc5)CC4
0.364662	Brc1cc(NC(=O)c2ncc(Oc3ccc(cc3)C)cc2)c(cc1)CN4CCN(Cc5ccccc5)CC4
0.364662	Brc1cc(NC(=O)c2ncc(Oc3ccc(cc3)C)cc2)c(cc1)CN4CCN(Cc5ccccc5)CC4
0.364662	Brc1cc(NC(=O)c2ncc(Oc3ccc(cc3)C)cc2)c(cc1)CN4CCN(Cc5ccccc5)CC4
0.364662	Brc1cc(NC(=O)c2ncc(Oc3ccc(cc3)C)cc2)c(cc1)CN4CCN(Cc5ccccc5)CC4
0.364662	Brc1cc(NC(=O)c2ncc(Oc3ccc(cc3)C)cc2)c(cc1)CN4CCN(Cc5ccccc5)CC4
0.364662	Brc1cc(NC(=O)c2ncc(Oc3ccc(cc3)C)cc2)c(cc1)CN4CCN(Cc5ccccc5)CC4
0.362385	O=C(Nc1ccccc1)c2cc(NC(=O)C)c(cc2)C
0.362385	O=C(Nc1ccccc1)c2cc(NC(=O)C)c(cc2)C
0.362385	O=C(Nc1ccccc1)c2cc(NC(=O)C)c(cc2)C
0.362385	O=C(Nc1ccccc1)c2cc(NC(=O)C)c(cc2)C
0.362385	O=C(Nc1ccccc1)c2cc(NC(=O)C)c(cc2)C
0.362385	O=C(Nc1ccccc1)c2cc(NC(=O)C)c(cc2)C
0.362385	O=C(Nc1ccccc1)c2cc(NC(=O)C)c(cc2)C
0.362385	O=C(Nc1ccccc1)c2cc(NC(=O)C)c(cc2)C
0.362385	O=C(Nc1ccccc1)c2cc(NC(=O)C)c(cc2)C
0.362385	O=C(Nc1ccccc1)c2cc(NC(=O)C)c(cc2)C
0.359504	Brc1ccc(c2nc(ncc2)NC(=O)c3ccc(Oc4cc(OC(F)(F)F)ccc4)cc3)cc1
0.359504	Brc1ccc(c2nc(ncc2)NC(=O)c3ccc(Oc4cc(OC(F)(F)F)ccc4)cc3)cc1
0.359504	Brc1ccc(c2nc(ncc2)NC(=O)c3ccc(Oc4cc(OC(F)(F)F)ccc4)cc3)cc1
0.359504	Brc1ccc(c2nc(ncc2)NC(=O)c3ccc(Oc4cc(OC(F)(F)F)ccc4)cc3)cc1
0.359504	Brc1ccc(c2nc(ncc2)NC(=O)c3ccc(Oc4cc(OC(F)(F)F)ccc4)cc3)cc1
0.359504	Brc1ccc(c2nc(ncc2)NC(=O)c3ccc(Oc4cc(OC(F)(F)F)ccc4)cc3)cc1
0.359504	Brc1ccc(c2nc(ncc2)NC(=O)c3ccc(Oc4cc(OC(F)(F)F)ccc4)cc3)cc1
0.359504	Brc1ccc(c2nc(ncc2)NC(=O)c3ccc(Oc4cc(OC(F)(F)F)ccc4)cc3)cc1
0.359504	Brc1ccc(c2nc(ncc2)NC(=O)c3ccc(Oc4cc(OC(F)(F)F)ccc4)cc3)cc1
0.359504	Brc1ccc(c2nc(ncc2)NC(=O)c3ccc(Oc4cc(OC(F)(F)F)ccc4)cc3)cc1
0.356364	Brc1cc(NC(=O)C=2ON=C(c3cc(Br)ccc3)C2)c(cc1)CN4CCN(Cc5ccccc5)CC4
0.356364	Brc1cc(NC(=O)C=2ON=C(c3cc(Br)ccc3)C2)c(cc1)CN4CCN(Cc5ccccc5)CC4
0.356364	Brc1cc(NC(=O)C=2ON=C(c3cc(Br)ccc3)C2)c(cc1)CN4CCN(Cc5ccccc5)CC4
0.356364	Brc1cc(NC(=O)C=2ON=C(c3cc(Br)ccc3)C2)c(cc1)CN4CCN(Cc5ccccc5)CC4
0.356364	Brc1cc(NC(=O)C=2ON=C(c3cc(Br)ccc3)C2)c(cc1)CN4CCN(Cc5ccccc5)CC4
0.356364	Brc1cc(NC(=O)C=2ON=C(c3cc(Br)ccc3)C2)c(cc1)CN4CCN(Cc5ccccc5)CC4
0.356364	Brc1cc(NC(=O)C=2ON=C(c3cc(Br)ccc3)C2)c(cc1)CN4CCN(Cc5ccccc5)CC4
0.356364	Brc1cc(NC(=O)C=2ON=C(c3cc(Br)ccc3)C2)c(cc1)CN4CCN(Cc5ccccc5)CC4
0.356364	Brc1cc(NC(=O)C=2ON=C(c3cc(Br)ccc3)C2)c(cc1)CN4CCN(Cc5ccccc5)CC4
0.356364	Brc1cc(NC(=O)C=2ON=C(c3cc(Br)ccc3)C2)c(cc1)CN4CCN(Cc5ccccc5)CC4
0.352941	Brc1cc(NC(=O)c2cc(ncc2)N3C=CC=C3)c(cc1)CN4CCN(Cc5ccccc5)CC4
0.352941	Brc1cc(NC(=O)c2cc(ncc2)N3C=CC=C3)c(cc1)CN4CCN(Cc5ccccc5)CC4
0.352941	Brc1cc(NC(=O)c2cc(ncc2)N3C=CC=C3)c(cc1)CN4CCN(Cc5ccccc5)CC4
0.352941	Brc1cc(NC(=O)c2cc(ncc2)N3C=CC=C3)c(cc1)CN4CCN(Cc5ccccc5)CC4
0.352941	Brc1cc(NC(=O)c2cc(ncc2)N3C=CC=C3)c(cc1)CN4CCN(Cc5ccccc5)CC4
0.352941	Brc1cc(NC(=O)c2cc(ncc2)N3C=CC=C3)c(cc1)CN4CCN(Cc5ccccc5)CC4
0.352941	Brc1cc(NC(=O)c2cc(ncc2)N3C=CC=C3)c(cc1)CN4CCN(Cc5ccccc5)CC4
0.352941	Brc1cc(NC(=O)c2cc(ncc2)N3C=CC=C3)c(cc1)CN4CCN(Cc5ccccc5)CC4
0.352941	Brc1cc(NC(=O)c2cc(ncc2)N3C=CC=C3)c(cc1)CN4CCN(Cc5ccccc5)CC4
0.352941	Brc1cc(NC(=O)c2cc(ncc2)N3C=CC=C3)c(cc1)CN4CCN(Cc5ccccc5)CC4
0.350598	Brc1cc(NC(=O)c2cc(Cl)nc(Cl)c2)c(cc1)CN3CCN(Cc4ccccc4)CC3
0.350598	Brc1cc(NC(=O)c2cc(Cl)nc(Cl)c2)c(cc1)CN3CCN(Cc4ccccc4)CC3
0.350598	Brc1cc(NC(=O)c2cc(Cl)nc(Cl)c2)c(cc1)CN3CCN(Cc4ccccc4)CC3
0.350598	Brc1cc(NC(=O)c2cc(Cl)nc(Cl)c2)c(cc1)CN3CCN(Cc4ccccc4)CC3
0.350598	Brc1cc(NC(=O)c2cc(Cl)nc(Cl)c2)c(cc1)CN3CCN(Cc4ccccc4)CC3
0.350598	Brc1cc(NC(=O)c2cc(Cl)nc(Cl)c2)c(cc1)CN3CCN(Cc4ccccc4)CC3
0.350598	Brc1cc(NC(=O)c2cc(Cl)nc(Cl)c2)c(cc1)CN3CCN(Cc4ccccc4)CC3
0.350598	Brc1cc(NC(=O)c2cc(Cl)nc(Cl)c2)c(cc1)CN3CCN(Cc4ccccc4)CC3
0.350598	Brc1cc(NC(=O)c2cc(Cl)nc(Cl)c2)c(cc1)CN3CCN(Cc4ccccc4)CC3
0.350598	Brc1cc(NC(=O)c2cc(Cl)nc(Cl)c2)c(cc1)CN3CCN(Cc4ccccc4)CC3
0.350195	O=C(Nc1c(ccc(c2cnc(OC)cc2)c1)C)c3nc(ccn3)C
0.350195	O=C(Nc1c(ccc(c2cnc(OC)cc2)c1)C)c3nc(ccn3)C
0.350195	O=C(Nc1c(ccc(c2cnc(OC)cc2)c1)C)c3nc(ccn3)C
0.350195	O=C(Nc1c(ccc(c2cnc(OC)cc2)c1)C)c3nc(ccn3)C
0.350195	O=C(Nc1c(ccc(c2cnc(OC)cc2)c1)C)c3nc(ccn3)C
0.350195	O=C(Nc1c(ccc(c2cnc(OC)cc2)c1)C)c3nc(ccn3)C
0.350195	O=C(Nc1c(ccc(c2cnc(OC)cc2)c1)C)c3nc(ccn3)C
0.350195	O=C(Nc1c(ccc(c2cnc(OC)cc2)c1)C)c3nc(ccn3)C
0.350195	O=C(Nc1c(ccc(c2cnc(OC)cc2)c1)C)c3nc(ccn3)C
0.350195	O=C(Nc1c(ccc(c2cnc(OC)cc2)c1)C)c3nc(ccn3)C
0.349091	Brc1cc(NC(=O)c2cc(OCCN(C)C)ncc2)c(cc1)CN3CCN(Cc4ccccc4)CC3
0.349091	Brc1cc(NC(=O)c2cc(OCCN(C)C)ncc2)c(cc1)CN3CCN(Cc4ccccc4)CC3
0.349091	Brc1cc(NC(=O)c2cc(OCCN(C)C)ncc2)c(cc1)CN3CCN(Cc4ccccc4)CC3
0.349091	Brc1cc(NC(=O)c2cc(OCCN(C)C)ncc2)c(cc1)CN3CCN(Cc4ccccc4)CC3
0.349091	Brc1cc(NC(=O)c2cc(OCCN(C)C)ncc2)c(cc1)CN3CCN(Cc4ccccc4)CC3
0.349091	Brc1cc(NC(=O)c2cc(OCCN(C)C)ncc2)c(cc1)CN3CCN(Cc4ccccc4)CC3
0.349091	Brc1cc(NC(=O)c2cc(OCCN(C)C)ncc2)c(cc1)CN3CCN(Cc4ccccc4)CC3
0.349091	Brc1cc(NC(=O)c2cc(OCCN(C)C)ncc2)c(cc1)CN3CCN(Cc4ccccc4)CC3
0.349091	Brc1cc(NC(=O)c2cc(OCCN(C)C)ncc2)c(cc1)CN3CCN(Cc4ccccc4)CC3
0.349091	Brc1cc(NC(=O)c2cc(OCCN(C)C)ncc2)c(cc1)CN3CCN(Cc4ccccc4)CC3
0.348123	S(=O)(=O)(c1cc(ccc1)C(=O)Nc2c(cc(NC(=O)C(=O)N3CCN(Cc4ccc(F)cc4)CCC3)cc2)C)C
0.348123	S(=O)(=O)(c1cc(ccc1)C(=O)Nc2c(cc(NC(=O)C(=O)N3CCN(Cc4ccc(F)cc4)CCC3)cc2)C)C
0.348123	S(=O)(=O)(c1cc(ccc1)C(=O)Nc2c(cc(NC(=O)C(=O)N3CCN(Cc4ccc(F)cc4)CCC3)cc2)C)C
0.348123	S(=O)(=O)(c1cc(ccc1)C(=O)Nc2c(cc(NC(=O)C(=O)N3CCN(Cc4ccc(F)cc4)CCC3)cc2)C)C
0.348123	S(=O)(=O)(c1cc(ccc1)C(=O)Nc2c(cc(NC(=O)C(=O)N3CCN(Cc4ccc(F)cc4)CCC3)cc2)C)C
0.348123	S(=O)(=O)(c1cc(ccc1)C(=O)Nc2c(cc(NC(=O)C(=O)N3CCN(Cc4ccc(F)cc4)CCC3)cc2)C)C
0.348123	S(=O)(=O)(c1cc(ccc1)C(=O)Nc2c(cc(NC(=O)C(=O)N3CCN(Cc4ccc(F)cc4)CCC3)cc2)C)C
0.348123	S(=O)(=O)(c1cc(ccc1)C(=O)Nc2c(cc(NC(=O)C(=O)N3CCN(Cc4ccc(F)cc4)CCC3)cc2)C)C
0.348123	S(=O)(=O)(c1cc(ccc1)C(=O)Nc2c(cc(NC(=O)C(=O)N3CCN(Cc4ccc(F)cc4)CCC3)cc2)C)C
0.348123	S(=O)(=O)(c1cc(ccc1)C(=O)Nc2c(cc(NC(=O)C(=O)N3CCN(Cc4ccc(F)cc4)CCC3)cc2)C)C
0.34767	O=C(OCC=1ON=C(N1)c2ncccc2)c3cc(NC(=O)c4ccccc4)c(cc3)C
0.34767	O=C(OCC=1ON=C(N1)c2ncccc2)c3cc(NC(=O)c4ccccc4)c(cc3)C
0.34767	O=C(OCC=1ON=C(N1)c2ncccc2)c3cc(NC(=O)c4ccccc4)c(cc3)C
0.34767	O=C(OCC=1ON=C(N1)c2ncccc2)c3cc(NC(=O)c4ccccc4)c(cc3)C
0.34767	O=C(OCC=1ON=C(N1)c2ncccc2)c3cc(NC(=O)c4ccccc4)c(cc3)C
0.34767	O=C(OCC=1ON=C(N1)c2ncccc2)c3cc(NC(=O)c4ccccc4)c(cc3)C
0.34767	O=C(OCC=1ON=C(N1)c2ncccc2)c3cc(NC(=O)c4ccccc4)c(cc3)C
0.34767	O=C(OCC=1ON=C(N1)c2ncccc2)c3cc(NC(=O)c4ccccc4)c(cc3)C
0.34767	O=C(OCC=1ON=C(N1)c2ncccc2)c3cc(NC(=O)c4ccccc4)c(cc3)C
0.34767	O=C(OCC=1ON=C(N1)c2ncccc2)c3cc(NC(=O)c4ccccc4)c(cc3)C
0.34767	O=C(Nc1c(ccc(c2cnc(OC)cc2)c1)C)c3cc(ccc3)CN4N=NC=C4
0.347656	O=C(Nc1cc(ncc1)N2CCNCC2)c3ccc(Nc4nc(OC)ccn4)cc3
0.347656	O=C(Nc1cc(ncc1)N2CCNCC2)c3ccc(Nc4nc(OC)ccn4)cc3
0.347656	O=C(Nc1cc(ncc1)N2CCNCC2)c3ccc(Nc4nc(OC)ccn4)cc3
0.347656	O=C(Nc1cc(ncc1)N2CCNCC2)c3ccc(Nc4nc(OC)ccn4)cc3
0.347656	O=C(Nc1cc(ncc1)N2CCNCC2)c3ccc(Nc4nc(OC)ccn4)cc3
0.347656	O=C(Nc1cc(ncc1)N2CCNCC2)c3ccc(Nc4nc(OC)ccn4)cc3
0.347656	O=C(Nc1cc(ncc1)N2CCNCC2)c3ccc(Nc4nc(OC)ccn4)cc3
0.347656	O=C(Nc1cc(ncc1)N2CCNCC2)c3ccc(Nc4nc(OC)ccn4)cc3
0.347656	O=C(Nc1cc(ncc1)N2CCNCC2)c3ccc(Nc4nc(OC)ccn4)cc3
0.347656	O=C(Nc1cc(ncc1)N2CCNCC2)c3ccc(Nc4nc(OC)ccn4)cc3
0.346715	O=C(Nc1c(ccc(c1)C=2OC=C(N2)C)C)c3c(nc(c4ccccc4)cc3)C
0.344828	O=C(OC)C=Cc1ccc(cc1)C(=O)Nc2c(ccc(c3cnc(OC)cc3)c2)C
0.344828	O=C(OC)C=Cc1ccc(cc1)C(=O)Nc2c(ccc(c3cnc(OC)cc3)c2)C
0.344828	O=C(OC)C=Cc1ccc(cc1)C(=O)Nc2c(ccc(c3cnc(OC)cc3)c2)C
0.344828	O=C(OC)C=Cc1ccc(cc1)C(=O)Nc2c(ccc(c3cnc(OC)cc3)c2)C
0.344828	O=C(OC)C=Cc1ccc(cc1)C(=O)Nc2c(ccc(c3cnc(OC)cc3)c2)C
0.344828	O=C(OC)C=Cc1ccc(cc1)C(=O)Nc2c(ccc(c3cnc(OC)cc3)c2)C
0.344828	O=C(OC)C=Cc1ccc(cc1)C(=O)Nc2c(ccc(c3cnc(OC)cc3)c2)C
0.344828	O=C(OC)C=Cc1ccc(cc1)C(=O)Nc2c(ccc(c3cnc(OC)cc3)c2)C
0.344828	O=C(OC)C=Cc1ccc(cc1)C(=O)Nc2c(ccc(c3cnc(OC)cc3)c2)C
0.344828	O=C(OC)C=Cc1ccc(cc1)C(=O)Nc2c(ccc(c3cnc(OC)cc3)c2)C
0.344697	O=C(Nc1nc(c2cnccc2)ccc1)c3c(OCC)nc(cc3)C
0.344697	O=C(Nc1nc(c2cnccc2)ccc1)c3c(OCC)nc(cc3)C
0.344697	O=C(Nc1nc(c2cnccc2)ccc1)c3c(OCC)nc(cc3)C
0.344697	O=C(Nc1nc(c2cnccc2)ccc1)c3c(OCC)nc(cc3)C
0.344697	O=C(Nc1nc(c2cnccc2)ccc1)c3c(OCC)nc(cc3)C
0.344697	O=C(Nc1nc(c2cnccc2)ccc1)c3c(OCC)nc(cc3)C
0.344697	O=C(Nc1nc(c2cnccc2)ccc1)c3c(OCC)nc(cc3)C
0.344697	O=C(Nc1nc(c2cnccc2)ccc1)c3c(OCC)nc(cc3)C
0.344697	O=C(Nc1nc(c2cnccc2)ccc1)c3c(OCC)nc(cc3)C
0.344697	O=C(Nc1nc(c2cnccc2)ccc1)c3c(OCC)nc(cc3)C
0.343173	Brc1cc(NC(=O)c2ncc(OC(C)C)cc2)c(cc1)CN3CCN(Cc4ccccc4)CC3
0.343173	Brc1cc(NC(=O)c2ncc(OC(C)C)cc2)c(cc1)CN3CCN(Cc4ccccc4)CC3
0.343173	Brc1cc(NC(=O)c2ncc(OC(C)C)cc2)c(cc1)CN3CCN(Cc4ccccc4)CC3
0.343173	Brc1cc(NC(=O)c2ncc(OC(C)C)cc2)c(cc1)CN3CCN(Cc4ccccc4)CC3
0.343173	Brc1cc(NC(=O)c2ncc(OC(C)C)cc2)c(cc1)CN3CCN(Cc4ccccc4)CC3
0.343173	Brc1cc(NC(=O)c2ncc(OC(C)C)cc2)c(cc1)CN3CCN(Cc4ccccc4)CC3
0.343173	Brc1cc(NC(=O)c2ncc(OC(C)C)cc2)c(cc1)CN3CCN(Cc4ccccc4)CC3
0.343173	Brc1cc(NC(=O)c2ncc(OC(C)C)cc2)c(cc1)CN3CCN(Cc4ccccc4)CC3
0.343173	Brc1cc(NC(=O)c2ncc(OC(C)C)cc2)c(cc1)CN3CCN(Cc4ccccc4)CC3
0.343173	Brc1cc(NC(=O)c2ncc(OC(C)C)cc2)c(cc1)CN3CCN(Cc4ccccc4)CC3
0.342308	Brc1cc(NC(=O)c2ccc(cc2)C=CC(=O)OC)c(cc1)CN3CCN(Cc4ccccc4)CC3
0.342308	Brc1cc(NC(=O)c2ccc(cc2)C=CC(=O)OC)c(cc1)CN3CCN(Cc4ccccc4)CC3
0.342308	Brc1cc(NC(=O)c2ccc(cc2)C=CC(=O)OC)c(cc1)CN3CCN(Cc4ccccc4)CC3
0.342308	Brc1cc(NC(=O)c2ccc(cc2)C=CC(=O)OC)c(cc1)CN3CCN(Cc4ccccc4)CC3
0.342308	Brc1cc(NC(=O)c2ccc(cc2)C=CC(=O)OC)c(cc1)CN3CCN(Cc4ccccc4)CC3
0.342308	Brc1cc(NC(=O)c2ccc(cc2)C=CC(=O)OC)c(cc1)CN3CCN(Cc4ccccc4)CC3
0.342308	Brc1cc(NC(=O)c2ccc(cc2)C=CC(=O)OC)c(cc1)CN3CCN(Cc4ccccc4)CC3
0.342308	Brc1cc(NC(=O)c2ccc(cc2)C=CC(=O)OC)c(cc1)CN3CCN(Cc4ccccc4)CC3
0.342308	Brc1cc(NC(=O)c2ccc(cc2)C=CC(=O)OC)c(cc1)CN3CCN(Cc4ccccc4)CC3
0.342308	Brc1cc(NC(=O)c2ccc(cc2)C=CC(=O)OC)c(cc1)CN3CCN(Cc4ccccc4)CC3
0.341772	O=C(Nc1c(ccc(OC)c1)C)c2cc(c3cc(ccc3)C)ccc2
0.341772	O=C(Nc1c(ccc(OC)c1)C)c2cc(c3cc(ccc3)C)ccc2
0.341772	O=C(Nc1c(ccc(OC)c1)C)c2cc(c3cc(ccc3)C)ccc2
0.341772	O=C(Nc1c(ccc(OC)c1)C)c2cc(c3cc(ccc3)C)ccc2
0.341772	O=C(Nc1c(ccc(OC)c1)C)c2cc(c3cc(ccc3)C)ccc2
0.341772	O=C(Nc1c(ccc(OC)c1)C)c2cc(c3cc(ccc3)C)ccc2
0.341772	O=C(Nc1c(ccc(OC)c1)C)c2cc(c3cc(ccc3)C)ccc2
0.341772	O=C(Nc1c(ccc(OC)c1)C)c2cc(c3cc(ccc3)C)ccc2
0.341772	O=C(Nc1c(ccc(OC)c1)C)c2cc(c3cc(ccc3)C)ccc2
0.341772	O=C(Nc1c(ccc(OC)c1)C)c2cc(c3cc(ccc3)C)ccc2
0.340517	O=C(Nc1cc(OCc2cnccc2)ccc1)c3ccc(c4ccc(cc4)CN)cc3
0.340517	O=C(Nc1cc(OCc2cnccc2)ccc1)c3ccc(c4ccc(cc4)CN)cc3
0.340517	O=C(Nc1cc(OCc2cnccc2)ccc1)c3ccc(c4ccc(cc4)CN)cc3
0.340517	O=C(Nc1cc(OCc2cnccc2)ccc1)c3ccc(c4ccc(cc4)CN)cc3
0.340517	O=C(Nc1cc(OCc2cnccc2)ccc1)c3ccc(c4ccc(cc4)CN)cc3
0.340517	O=C(Nc1cc(OCc2cnccc2)ccc1)c3ccc(c4ccc(cc4)CN)cc3
0.340517	O=C(Nc1cc(OCc2cnccc2)ccc1)c3ccc(c4ccc(cc4)CN)cc3
0.340517	O=C(Nc1cc(OCc2cnccc2)ccc1)c3ccc(c4ccc(cc4)CN)cc3
0.340517	O=C(Nc1cc(OCc2cnccc2)ccc1)c3ccc(c4ccc(cc4)CN)cc3
0.340517	O=C(Nc1cc(OCc2cnccc2)ccc1)c3ccc(c4ccc(cc4)CN)cc3
0.339695	Ic1c(ccc([N+]([O-])=O)c1)C(=O)Nc2nc(c3ccc(Br)cc3)ccn2
0.339416	O=C(Nc1c(ccc(c2cnc(OC)cc2)c1)C)c3cc(ncc3)N4C=CC=C4
0.33935	S(=O)(=O)(N1CCN(Cc2ccccc2)CC1)c3cc(ccc3)C(=O)Nc4c(Nc5ccccc5)cncc4
0.33935	S(=O)(=O)(N1CCN(Cc2ccccc2)CC1)c3cc(ccc3)C(=O)Nc4c(Nc5ccccc5)cncc4
0.33935	S(=O)(=O)(N1CCN(Cc2ccccc2)CC1)c3cc(ccc3)C(=O)Nc4c(Nc5ccccc5)cncc4
0.33935	S(=O)(=O)(N1CCN(Cc2ccccc2)CC1)c3cc(ccc3)C(=O)Nc4c(Nc5ccccc5)cncc4
0.33829	Brc1cc(NC(=O)c2c(cc(Oc3ccccc3)cc2)C)c(cc1)CN4CCN(Cc5ccccc5)CC4
0.33829	Brc1cc(NC(=O)c2c(cc(Oc3ccccc3)cc2)C)c(cc1)CN4CCN(Cc5ccccc5)CC4
0.33829	Brc1cc(NC(=O)c2c(cc(Oc3ccccc3)cc2)C)c(cc1)CN4CCN(Cc5ccccc5)CC4
0.33829	Brc1cc(NC(=O)c2c(cc(Oc3ccccc3)cc2)C)c(cc1)CN4CCN(Cc5ccccc5)CC4
0.33829	Brc1cc(NC(=O)c2c(cc(Oc3ccccc3)cc2)C)c(cc1)CN4CCN(Cc5ccccc5)CC4
0.33829	Brc1cc(NC(=O)c2c(cc(Oc3ccccc3)cc2)C)c(cc1)CN4CCN(Cc5ccccc5)CC4
0.33829	Brc1cc(NC(=O)c2c(cc(Oc3ccccc3)cc2)C)c(cc1)CN4CCN(Cc5ccccc5)CC4
0.33829	Brc1cc(NC(=O)c2c(cc(Oc3ccccc3)cc2)C)c(cc1)CN4CCN(Cc5ccccc5)CC4
0.33829	Brc1cc(NC(=O)c2c(cc(Oc3ccccc3)cc2)C)c(cc1)CN4CCN(Cc5ccccc5)CC4
0.33829	Brc1cc(NC(=O)c2c(cc(Oc3ccccc3)cc2)C)c(cc1)CN4CCN(Cc5ccccc5)CC4
0.3379	O=C(O)c1cc(NC(=O)c2ccccc2)c(cc1)C
0.3379	O=C(O)c1cc(NC(=O)c2ccccc2)c(cc1)C
0.3379	O=C(O)c1cc(NC(=O)c2ccccc2)c(cc1)C
0.3379	O=C(O)c1cc(NC(=O)c2ccccc2)c(cc1)C
0.3379	O=C(O)c1cc(NC(=O)c2ccccc2)c(cc1)C
0.3379	O=C(O)c1cc(NC(=O)c2ccccc2)c(cc1)C
0.3379	O=C(O)c1cc(NC(=O)c2ccccc2)c(cc1)C
0.3379	O=C(O)c1cc(NC(=O)c2ccccc2)c(cc1)C
0.3379	O=C(O)c1cc(NC(=O)c2ccccc2)c(cc1)C
0.3379	O=C(O)c1cc(NC(=O)c2ccccc2)c(cc1)C
0.337302	O=C(N1CCNCCNCC1)C(=O)Nc2c(ccc(c3cnccc3)c2)C
0.336842	Brc1cc(NC(=O)C=2N=C(SC2)c3ccc(cc3)C(C)C)c(cc1)CN4CCN(Cc5ccccc5)CC4
0.336842	Brc1cc(NC(=O)C=2N=C(SC2)c3ccc(cc3)C(C)C)c(cc1)CN4CCN(Cc5ccccc5)CC4
0.336842	Brc1cc(NC(=O)C=2N=C(SC2)c3ccc(cc3)C(C)C)c(cc1)CN4CCN(Cc5ccccc5)CC4
0.336842	Brc1cc(NC(=O)C=2N=C(SC2)c3ccc(cc3)C(C)C)c(cc1)CN4CCN(Cc5ccccc5)CC4
0.336842	Brc1cc(NC(=O)C=2N=C(SC2)c3ccc(cc3)C(C)C)c(cc1)CN4CCN(Cc5ccccc5)CC4
0.336842	Brc1cc(NC(=O)C=2N=C(SC2)c3ccc(cc3)C(C)C)c(cc1)CN4CCN(Cc5ccccc5)CC4
0.336842	Brc1cc(NC(=O)C=2N=C(SC2)c3ccc(cc3)C(C)C)c(cc1)CN4CCN(Cc5ccccc5)CC4
0.336842	Brc1cc(NC(=O)C=2N=C(SC2)c3ccc(cc3)C(C)C)c(cc1)CN4CCN(Cc5ccccc5)CC4
0.336842	Brc1cc(NC(=O)C=2N=C(SC2)c3ccc(cc3)C(C)C)c(cc1)CN4CCN(Cc5ccccc5)CC4
0.336842	Brc1cc(NC(=O)C=2N=C(SC2)c3ccc(cc3)C(C)C)c(cc1)CN4CCN(Cc5ccccc5)CC4
0.335849	O=C(Nc1c(ccc(c2cnc(OC)cc2)c1)C)c3cc4OCOc4cc3
0.335849	O=C(Nc1c(ccc(c2cnc(OC)cc2)c1)C)c3cc4OCOc4cc3
0.335849	O=C(Nc1c(ccc(c2cnc(OC)cc2)c1)C)c3cc4OCOc4cc3
0.335849	O=C(Nc1c(ccc(c2cnc(OC)cc2)c1)C)c3cc4OCOc4cc3
0.335849	O=C(Nc1c(ccc(c2cnc(OC)cc2)c1)C)c3cc4OCOc4cc3
0.335849	O=C(Nc1c(ccc(c2cnc(OC)cc2)c1)C)c3cc4OCOc4cc3
0.335849	O=C(Nc1c(ccc(c2cnc(OC)cc2)c1)C)c3cc4OCOc4cc3
0.335849	O=C(Nc1c(ccc(c2cnc(OC)cc2)c1)C)c3cc4OCOc4cc3
0.335849	O=C(Nc1c(ccc(c2cnc(OC)cc2)c1)C)c3cc4OCOc4cc3
0.335849	O=C(Nc1c(ccc(c2cnc(OC)cc2)c1)C)c3cc4OCOc4cc3
0.334746	O=C(Nc1ccc(N2CCN(CCC2)C)cc1)c3cc(N)c(cc3)C
0.334746	O=C(Nc1ccc(N2CCN(CCC2)C)cc1)c3cc(N)c(cc3)C
0.334586	Brc1ccc(c2nc(ncc2)NC(=O)c3c(OC(C)C)cc(OC)cc3)cc1
0.334586	Brc1ccc(c2nc(ncc2)NC(=O)c3c(OC(C)C)cc(OC)cc3)cc1
0.334586	Brc1ccc(c2nc(ncc2)NC(=O)c3c(OC(C)C)cc(OC)cc3)cc1
0.334586	Brc1ccc(c2nc(ncc2)NC(=O)c3c(OC(C)C)cc(OC)cc3)cc1
0.334586	Brc1ccc(c2nc(ncc2)NC(=O)c3c(OC(C)C)cc(OC)cc3)cc1
0.334586	Brc1ccc(c2nc(ncc2)NC(=O)c3c(OC(C)C)cc(OC)cc3)cc1
0.334586	Brc1ccc(c2nc(ncc2)NC(=O)c3c(OC(C)C)cc(OC)cc3)cc1
0.334586	Brc1ccc(c2nc(ncc2)NC(=O)c3c(OC(C)C)cc(OC)cc3)cc1
0.333333	O=C(Nc1cc(ccc1)COC)c2c(nc(c3ccccc3)cc2)C
0.333333	O=C(Nc1cc(ccc1)COC)c2c(nc(c3ccccc3)cc2)C
0.333333	O=C(Nc1cc(ccc1)COC)c2c(nc(c3ccccc3)cc2)C
0.333333	O=C(Nc1cc(ccc1)COC)c2c(nc(c3ccccc3)cc2)C
0.333333	O=C(Nc1cc(ccc1)COC)c2c(nc(c3ccccc3)cc2)C
0.333333	O=C(Nc1cc(ccc1)COC)c2c(nc(c3ccccc3)cc2)C
0.333333	O=C(Nc1cc(ccc1)COC)c2c(nc(c3ccccc3)cc2)C
0.333333	O=C(Nc1cc(ccc1)COC)c2c(nc(c3ccccc3)cc2)C
0.333333	O=C(Nc1cc(ccc1)COC)c2c(nc(c3ccccc3)cc2)C
0.333333	O=C(Nc1cc(ccc1)COC)c2c(nc(c3ccccc3)cc2)C
0.333333	Brc1cc(NC(=O)c2c(cc(cc2)C(C)(C)C)C)c(cc1)CN3CCN(Cc4ccccc4)CC3
0.333333	O=C(Nc1cc(OC)c(cc1)CC)c2c(nc(c3ccccc3)cc2)C
0.332016	O=C(Nc1cncc(c1)C2=NNC=C2)c3cc4OCOc4cc3
0.332016	O=C(Nc1cncc(c1)C2=NNC=C2)c3cc4OCOc4cc3
0.332016	O=C(Nc1cncc(c1)C2=NNC=C2)c3cc4OCOc4cc3
0.332016	O=C(Nc1cncc(c1)C2=NNC=C2)c3cc4OCOc4cc3
0.332016	O=C(Nc1cncc(c1)C2=NNC=C2)c3cc4OCOc4cc3
0.332016	O=C(Nc1cncc(c1)C2=NNC=C2)c3cc4OCOc4cc3
0.332016	O=C(Nc1cncc(c1)C2=NNC=C2)c3cc4OCOc4cc3
0.332016	O=C(Nc1cncc(c1)C2=NNC=C2)c3cc4OCOc4cc3
0.332016	O=C(Nc1cncc(c1)C2=NNC=C2)c3cc4OCOc4cc3
0.332016	O=C(Nc1cncc(c1)C2=NNC=C2)c3cc4OCOc4cc3
0.330855	Brc1cc(NC(=O)c2ccc(N3CC(OC(C3)C)C)cc2)c(cc1)CN4CCN(Cc5ccccc5)CC4
0.330855	Brc1cc(NC(=O)c2ccc(N3CC(OC(C3)C)C)cc2)c(cc1)CN4CCN(Cc5ccccc5)CC4
0.330855	Brc1cc(NC(=O)c2ccc(N3CC(OC(C3)C)C)cc2)c(cc1)CN4CCN(Cc5ccccc5)CC4
0.330855	Brc1cc(NC(=O)c2ccc(N3CC(OC(C3)C)C)cc2)c(cc1)CN4CCN(Cc5ccccc5)CC4
0.330855	Brc1cc(NC(=O)c2ccc(N3CC(OC(C3)C)C)cc2)c(cc1)CN4CCN(Cc5ccccc5)CC4
0.330855	Brc1cc(NC(=O)c2ccc(N3CC(OC(C3)C)C)cc2)c(cc1)CN4CCN(Cc5ccccc5)CC4
0.330855	Brc1cc(NC(=O)c2ccc(N3CC(OC(C3)C)C)cc2)c(cc1)CN4CCN(Cc5ccccc5)CC4
0.330855	Brc1cc(NC(=O)c2ccc(N3CC(OC(C3)C)C)cc2)c(cc1)CN4CCN(Cc5ccccc5)CC4
0.330855	Brc1cc(NC(=O)c2ccc(N3CC(OC(C3)C)C)cc2)c(cc1)CN4CCN(Cc5ccccc5)CC4
0.330855	Brc1cc(NC(=O)c2ccc(N3CC(OC(C3)C)C)cc2)c(cc1)CN4CCN(Cc5ccccc5)CC4
0.330709	Brc1cc(NC(=O)c2cc(cc(c2)C(F)(F)F)C(F)(F)F)c(cc1)CN3CCN(Cc4ccccc4)CC3
0.330709	Brc1cc(NC(=O)c2cc(cc(c2)C(F)(F)F)C(F)(F)F)c(cc1)CN3CCN(Cc4ccccc4)CC3
0.329897	S1CCN(Cc2c(c(NC(=O)c3cc(OC)c(OCc4cnccc4)cc3)ccc2)C)CC1
0.329897	S1CCN(Cc2c(c(NC(=O)c3cc(OC)c(OCc4cnccc4)cc3)ccc2)C)CC1
0.329897	S1CCN(Cc2c(c(NC(=O)c3cc(OC)c(OCc4cnccc4)cc3)ccc2)C)CC1
0.329897	S1CCN(Cc2c(c(NC(=O)c3cc(OC)c(OCc4cnccc4)cc3)ccc2)C)CC1
0.329897	S1CCN(Cc2c(c(NC(=O)c3cc(OC)c(OCc4cnccc4)cc3)ccc2)C)CC1
0.329897	S1CCN(Cc2c(c(NC(=O)c3cc(OC)c(OCc4cnccc4)cc3)ccc2)C)CC1
0.329897	S1CCN(Cc2c(c(NC(=O)c3cc(OC)c(OCc4cnccc4)cc3)ccc2)C)CC1
0.329897	S1CCN(Cc2c(c(NC(=O)c3cc(OC)c(OCc4cnccc4)cc3)ccc2)C)CC1
0.329897	S1CCN(Cc2c(c(NC(=O)c3cc(OC)c(OCc4cnccc4)cc3)ccc2)C)CC1
0.329897	S1CCN(Cc2c(c(NC(=O)c3cc(OC)c(OCc4cnccc4)cc3)ccc2)C)CC1
0.32963	S=C(NNC(=O)c1c(nc(c2ccccc2)cc1)C)Nc3c(ccc(c3)C)C
0.32963	S=C(NNC(=O)c1c(nc(c2ccccc2)cc1)C)Nc3c(ccc(c3)C)C
0.32963	S=C(NNC(=O)c1c(nc(c2ccccc2)cc1)C)Nc3c(ccc(c3)C)C
0.32963	S=C(NNC(=O)c1c(nc(c2ccccc2)cc1)C)Nc3c(ccc(c3)C)C
0.328413	Brc1cc(NC(=O)c2ccc(cc2)CN(C(=O)C(C)C)C)c(cc1)CN3CCN(Cc4ccccc4)CC3
0.328302	S1CCN(Cc2ccc(NC(=O)C=3N=C(OC3)c4cc(ncc4)C)cc2)CC1
0.328302	S1CCN(Cc2ccc(NC(=O)C=3N=C(OC3)c4cc(ncc4)C)cc2)CC1
0.328302	S1CCN(Cc2ccc(NC(=O)C=3N=C(OC3)c4cc(ncc4)C)cc2)CC1
0.328302	S1CCN(Cc2ccc(NC(=O)C=3N=C(OC3)c4cc(ncc4)C)cc2)CC1
0.328302	S1CCN(Cc2ccc(NC(=O)C=3N=C(OC3)c4cc(ncc4)C)cc2)CC1
0.328302	S1CCN(Cc2ccc(NC(=O)C=3N=C(OC3)c4cc(ncc4)C)cc2)CC1
0.328302	S1CCN(Cc2ccc(NC(=O)C=3N=C(OC3)c4cc(ncc4)C)cc2)CC1
0.328302	S1CCN(Cc2ccc(NC(=O)C=3N=C(OC3)c4cc(ncc4)C)cc2)CC1
0.328302	S1CCN(Cc2ccc(NC(=O)C=3N=C(OC3)c4cc(ncc4)C)cc2)CC1
0.328302	S1CCN(Cc2ccc(NC(=O)C=3N=C(OC3)c4cc(ncc4)C)cc2)CC1
0.328125	FC(F)(F)c1cc(cc(c1)C(F)(F)F)C(=O)Nc2c(ccc(c3cnc(OC)cc3)c2)C
0.328125	FC(F)(F)c1cc(cc(c1)C(F)(F)F)C(=O)Nc2c(ccc(c3cnc(OC)cc3)c2)C
0.328125	FC(F)(F)c1cc(cc(c1)C(F)(F)F)C(=O)Nc2c(ccc(c3cnc(OC)cc3)c2)C
0.328125	FC(F)(F)c1cc(cc(c1)C(F)(F)F)C(=O)Nc2c(ccc(c3cnc(OC)cc3)c2)C
0.328125	FC(F)(F)c1cc(cc(c1)C(F)(F)F)C(=O)Nc2c(ccc(c3cnc(OC)cc3)c2)C
0.328125	FC(F)(F)c1cc(cc(c1)C(F)(F)F)C(=O)Nc2c(ccc(c3cnc(OC)cc3)c2)C
0.327273	O=C(Nc1cncc(c1)C2=NNC=C2)c3cc(c(OC)cc3)c4ncccc4
0.327273	O=C(Nc1cncc(c1)C2=NNC=C2)c3cc(c(OC)cc3)c4ncccc4
0.327273	O=C(Nc1cncc(c1)C2=NNC=C2)c3cc(c(OC)cc3)c4ncccc4
0.327273	O=C(Nc1cncc(c1)C2=NNC=C2)c3cc(c(OC)cc3)c4ncccc4
0.327273	O=C(Nc1cncc(c1)C2=NNC=C2)c3cc(c(OC)cc3)c4ncccc4
0.327273	O=C(Nc1cncc(c1)C2=NNC=C2)c3cc(c(OC)cc3)c4ncccc4
0.327273	O=C(Nc1cncc(c1)C2=NNC=C2)c3cc(c(OC)cc3)c4ncccc4
0.327273	O=C(Nc1cncc(c1)C2=NNC=C2)c3cc(c(OC)cc3)c4ncccc4
0.327273	O=C(Nc1cncc(c1)C2=NNC=C2)c3cc(c(OC)cc3)c4ncccc4
0.327273	O=C(Nc1cncc(c1)C2=NNC=C2)c3cc(c(OC)cc3)c4ncccc4
0.327206	O=C(OC(C)(C)C)c1c(cc(NC(=O)c2c(nc(c3ccccc3)cc2)C)cc1)C
0.327206	O=C(OC(C)(C)C)c1c(cc(NC(=O)c2c(nc(c3ccccc3)cc2)C)cc1)C
0.326241	S(=O)(=O)(Nc1c(c(ccc1)C)C)c2ccc(cc2)C(=O)Nc3cncc(c3)C4=NNC=C4
0.325243	O=C(Nc1ccc(c2cncnc2)cc1)c3ccc(c4ccc(cc4)CN)cc3
0.325243	O=C(Nc1ccc(c2cncnc2)cc1)c3ccc(c4ccc(cc4)CN)cc3
0.325243	O=C(Nc1ccc(c2cncnc2)cc1)c3ccc(c4ccc(cc4)CN)cc3
0.325203	Brc1ccc(c2nc(ncc2)NC(=O)c3ncc(cc3)C(F)F)cc1
0.325203	Brc1ccc(c2nc(ncc2)NC(=O)c3ncc(cc3)C(F)F)cc1
0.325203	Brc1ccc(c2nc(ncc2)NC(=O)c3ncc(cc3)C(F)F)cc1
0.325203	Brc1ccc(c2nc(ncc2)NC(=O)c3ncc(cc3)C(F)F)cc1
0.325203	Brc1ccc(c2nc(ncc2)NC(=O)c3ncc(cc3)C(F)F)cc1
0.325203	Brc1ccc(c2nc(ncc2)NC(=O)c3ncc(cc3)C(F)F)cc1
0.325203	Brc1ccc(c2nc(ncc2)NC(=O)c3ncc(cc3)C(F)F)cc1
0.325203	Brc1ccc(c2nc(ncc2)NC(=O)c3ncc(cc3)C(F)F)cc1
0.325203	Brc1ccc(c2nc(ncc2)NC(=O)c3ncc(cc3)C(F)F)cc1
0.325203	Brc1ccc(c2nc(ncc2)NC(=O)c3ncc(cc3)C(F)F)cc1
0.323529	O=C(Nc1cc(c2cnccc2)ccc1)c3ncc(C#C)cc3
0.323529	O=C(Nc1cc(c2cnccc2)ccc1)c3ncc(C#C)cc3
0.323529	O=C(Nc1cc(c2cnccc2)ccc1)c3ncc(C#C)cc3
0.323529	O=C(Nc1cc(c2cnccc2)ccc1)c3ncc(C#C)cc3
0.323529	O=C(Nc1cc(c2cnccc2)ccc1)c3ncc(C#C)cc3
0.323529	O=C(Nc1cc(c2cnccc2)ccc1)c3ncc(C#C)cc3
0.323529	O=C(Nc1cc(c2cnccc2)ccc1)c3ncc(C#C)cc3
0.323529	O=C(Nc1cc(c2cnccc2)ccc1)c3ncc(C#C)cc3
0.323529	O=C(Nc1cc(c2cnccc2)ccc1)c3ncc(C#C)cc3
0.323529	O=C(Nc1cc(c2cnccc2)ccc1)c3ncc(C#C)cc3
0.323194	O=C(Nc1c(ccc(c2cnc(OC)cc2)c1)C)c3ncc(OC(C)C)cc3
0.323194	O=C(Nc1c(ccc(c2cnc(OC)cc2)c1)C)c3ncc(OC(C)C)cc3
0.323194	O=C(Nc1c(ccc(c2cnc(OC)cc2)c1)C)c3ncc(OC(C)C)cc3
0.323194	O=C(Nc1c(ccc(c2cnc(OC)cc2)c1)C)c3ncc(OC(C)C)cc3
0.323194	O=C(Nc1c(ccc(c2cnc(OC)cc2)c1)C)c3ncc(OC(C)C)cc3
0.323194	O=C(Nc1c(ccc(c2cnc(OC)cc2)c1)C)c3ncc(OC(C)C)cc3
0.323194	O=C(Nc1c(ccc(c2cnc(OC)cc2)c1)C)c3ncc(OC(C)C)cc3
0.323194	O=C(Nc1c(ccc(c2cnc(OC)cc2)c1)C)c3ncc(OC(C)C)cc3
0.323194	O=C(Nc1c(ccc(c2cnc(OC)cc2)c1)C)c3ncc(OC(C)C)cc3
0.323194	O=C(Nc1c(ccc(c2cnc(OC)cc2)c1)C)c3ncc(OC(C)C)cc3
0.322695	O=C(Nc1c(Nc2ccccc2)cncc1)c3cc(c(OC)cc3)c4ncccc4
0.322695	O=C(Nc1c(Nc2ccccc2)cncc1)c3cc(c(OC)cc3)c4ncccc4
0.322695	O=C(Nc1c(Nc2ccccc2)cncc1)c3cc(c(OC)cc3)c4ncccc4
0.322695	O=C(Nc1c(Nc2ccccc2)cncc1)c3cc(c(OC)cc3)c4ncccc4
0.322695	O=C(Nc1c(Nc2ccccc2)cncc1)c3cc(c(OC)cc3)c4ncccc4
0.322695	O=C(Nc1c(Nc2ccccc2)cncc1)c3cc(c(OC)cc3)c4ncccc4
0.322695	O=C(Nc1c(Nc2ccccc2)cncc1)c3cc(c(OC)cc3)c4ncccc4
0.322695	O=C(Nc1c(Nc2ccccc2)cncc1)c3cc(c(OC)cc3)c4ncccc4
0.322695	O=C(Nc1c(Nc2ccccc2)cncc1)c3cc(c(OC)cc3)c4ncccc4
0.322695	O=C(Nc1c(Nc2ccccc2)cncc1)c3cc(c(OC)cc3)c4ncccc4
0.322464	Brc1cc(NC(=O)c2cc(F)c(Oc3ccc(Cl)cc3)cc2)c(cc1)CN4CCN(Cc5ccccc5)CC4
0.322464	Brc1cc(NC(=O)c2cc(F)c(Oc3ccc(Cl)cc3)cc2)c(cc1)CN4CCN(Cc5ccccc5)CC4
0.322464	Brc1cc(NC(=O)c2cc(F)c(Oc3ccc(Cl)cc3)cc2)c(cc1)CN4CCN(Cc5ccccc5)CC4
0.322464	Brc1cc(NC(=O)c2cc(F)c(Oc3ccc(Cl)cc3)cc2)c(cc1)CN4CCN(Cc5ccccc5)CC4
0.322464	Brc1cc(NC(=O)c2cc(F)c(Oc3ccc(Cl)cc3)cc2)c(cc1)CN4CCN(Cc5ccccc5)CC4
0.322464	Brc1cc(NC(=O)c2cc(F)c(Oc3ccc(Cl)cc3)cc2)c(cc1)CN4CCN(Cc5ccccc5)CC4
0.322464	Brc1cc(NC(=O)c2cc(F)c(Oc3ccc(Cl)cc3)cc2)c(cc1)CN4CCN(Cc5ccccc5)CC4
0.322464	Brc1cc(NC(=O)c2cc(F)c(Oc3ccc(Cl)cc3)cc2)c(cc1)CN4CCN(Cc5ccccc5)CC4
0.322464	Brc1cc(NC(=O)c2cc(F)c(Oc3ccc(Cl)cc3)cc2)c(cc1)CN4CCN(Cc5ccccc5)CC4
0.322464	Brc1cc(NC(=O)c2cc(F)c(Oc3ccc(Cl)cc3)cc2)c(cc1)CN4CCN(Cc5ccccc5)CC4
0.321569	O=C(Nc1nc(c2ccccc2)cc(c3ccc(cc3)C)c1)c4cc(ncc4)C5CC5
0.321569	O=C(Nc1nc(c2ccccc2)cc(c3ccc(cc3)C)c1)c4cc(ncc4)C5CC5
0.321569	O=C(Nc1nc(c2ccccc2)cc(c3ccc(cc3)C)c1)c4cc(ncc4)C5CC5
0.321569	O=C(Nc1nc(c2ccccc2)cc(c3ccc(cc3)C)c1)c4cc(ncc4)C5CC5
0.321192	Brc1cc(NC(=O)C=2N=C(SC2)c3cc([N+]([O-])=O)ccc3)c(cc1)CN4CCN(Cc5ccccc5)CC4
0.321192	Brc1cc(NC(=O)C=2N=C(SC2)c3cc([N+]([O-])=O)ccc3)c(cc1)CN4CCN(Cc5ccccc5)CC4
0.321192	Brc1cc(NC(=O)C=2N=C(SC2)c3cc([N+]([O-])=O)ccc3)c(cc1)CN4CCN(Cc5ccccc5)CC4
0.321192	Brc1cc(NC(=O)C=2N=C(SC2)c3cc([N+]([O-])=O)ccc3)c(cc1)CN4CCN(Cc5ccccc5)CC4
0.321192	Brc1cc(NC(=O)C=2N=C(SC2)c3cc([N+]([O-])=O)ccc3)c(cc1)CN4CCN(Cc5ccccc5)CC4
0.321192	Brc1cc(NC(=O)C=2N=C(SC2)c3cc([N+]([O-])=O)ccc3)c(cc1)CN4CCN(Cc5ccccc5)CC4
0.321192	Brc1cc(NC(=O)C=2N=C(SC2)c3cc([N+]([O-])=O)ccc3)c(cc1)CN4CCN(Cc5ccccc5)CC4
0.321192	Brc1cc(NC(=O)C=2N=C(SC2)c3cc([N+]([O-])=O)ccc3)c(cc1)CN4CCN(Cc5ccccc5)CC4
0.321192	Brc1cc(NC(=O)C=2N=C(SC2)c3cc([N+]([O-])=O)ccc3)c(cc1)CN4CCN(Cc5ccccc5)CC4
0.321192	Brc1cc(NC(=O)C=2N=C(SC2)c3cc([N+]([O-])=O)ccc3)c(cc1)CN4CCN(Cc5ccccc5)CC4
0.319703	O=C(Nc1c(OC)cc(cc1)C)c2c(nc(c3ccccc3)cc2)C
0.319703	O=C(Nc1c(OC)cc(cc1)C)c2c(nc(c3ccccc3)cc2)C
0.319703	O=C(Nc1c(OC)cc(cc1)C)c2c(nc(c3ccccc3)cc2)C
0.319703	O=C(Nc1c(OC)cc(cc1)C)c2c(nc(c3ccccc3)cc2)C
0.319703	O=C(Nc1c(OC)cc(cc1)C)c2c(nc(c3ccccc3)cc2)C
0.319703	O=C(Nc1c(OC)cc(cc1)C)c2c(nc(c3ccccc3)cc2)C
0.319703	O=C(Nc1c(OC)cc(cc1)C)c2c(nc(c3ccccc3)cc2)C
0.319703	O=C(Nc1c(OC)cc(cc1)C)c2c(nc(c3ccccc3)cc2)C
0.319703	O=C(Nc1c(OC)cc(cc1)C)c2c(nc(c3ccccc3)cc2)C
0.319703	O=C(Nc1c(OC)cc(cc1)C)c2c(nc(c3ccccc3)cc2)C
0.319703	S1C(=NC(c2ccc(cc2)CCCNC(=O)C)=C1)NC(=O)c3cc(N)c(cc3)C
0.319703	S1C(=NC(c2ccc(cc2)CCCNC(=O)C)=C1)NC(=O)c3cc(N)c(cc3)C
0.319066	O=C(Nc1cc(OCc2cnccc2)ccc1)C(=O)Nc3ccc(c4nc(ccn4)C)cc3
0.319066	O=C(Nc1cc(OCc2cnccc2)ccc1)C(=O)Nc3ccc(c4nc(ccn4)C)cc3
0.319066	O=C(Nc1cc(OCc2cnccc2)ccc1)C(=O)Nc3ccc(c4nc(ccn4)C)cc3
0.319066	O=C(Nc1cc(OCc2cnccc2)ccc1)C(=O)Nc3ccc(c4nc(ccn4)C)cc3
0.319066	O=C(Nc1cc(OCc2cnccc2)ccc1)C(=O)Nc3ccc(c4nc(ccn4)C)cc3
0.319066	O=C(Nc1cc(OCc2cnccc2)ccc1)C(=O)Nc3ccc(c4nc(ccn4)C)cc3
0.319066	O=C(Nc1cc(OCc2cnccc2)ccc1)C(=O)Nc3ccc(c4nc(ccn4)C)cc3
0.319066	O=C(Nc1cc(OCc2cnccc2)ccc1)C(=O)Nc3ccc(c4nc(ccn4)C)cc3
0.319066	O=C(Nc1cc(OCc2cnccc2)ccc1)C(=O)Nc3ccc(c4nc(ccn4)C)cc3
0.319066	O=C(Nc1cc(OCc2cnccc2)ccc1)C(=O)Nc3ccc(c4nc(ccn4)C)cc3
0.319048	O=C(Nc1ccc(c2cncnc2)cc1)c3ccc(cc3)CCN
0.319048	O=C(Nc1ccc(c2cncnc2)cc1)c3ccc(cc3)CCN
0.319048	O=C(Nc1ccc(c2cncnc2)cc1)c3ccc(cc3)CCN
0.319048	O=C(Nc1ccc(c2cncnc2)cc1)c3ccc(cc3)CCN
0.319048	O=C(Nc1ccc(c2cncnc2)cc1)c3ccc(cc3)CCN
0.319048	O=C(Nc1ccc(c2cncnc2)cc1)c3ccc(cc3)CCN
0.319048	O=C(Nc1ccc(c2cncnc2)cc1)c3ccc(cc3)CCN
0.319048	O=C(Nc1ccc(c2cncnc2)cc1)c3ccc(cc3)CCN
0.319048	O=C(Nc1ccc(c2cncnc2)cc1)c3ccc(cc3)CCN
0.319048	O=C(Nc1ccc(c2cncnc2)cc1)c3ccc(cc3)CCN
0.318519	O=C(OC)C=Cc1ccc(cc1)C(=O)Nc2c(ccc(c2)C=3OC=C(N3)C)C
0.318519	O=C(OC)C=Cc1ccc(cc1)C(=O)Nc2c(ccc(c2)C=3OC=C(N3)C)C
0.31746	Clc1ccc(cc1)C2=CNC(C(=O)Nc3c(ccc(OC)c3)C)=C2
0.317152	S(=O)(=O)(c1cc(ccc1)C(=O)Nc2c(cc(NC(=O)C(=O)NCC3(CCN(Cc4ccccc4)CC3)CC)cc2)C)C
0.315574	O=C(Nc1c(OC)cc(NC(=O)C=O)cc1)c2cnccc2
0.314879	O=C(Nc1ccc(cc1)C2=NOC(=N2)C(C)(C)C)c3cc(OC)c(OCc4cnccc4)cc3
0.314879	O=C(Nc1ccc(cc1)C2=NOC(=N2)C(C)(C)C)c3cc(OC)c(OCc4cnccc4)cc3
0.314879	O=C(Nc1ccc(cc1)C2=NOC(=N2)C(C)(C)C)c3cc(OC)c(OCc4cnccc4)cc3
0.313953	S1C=NC(C(=O)Nc2c(ccc(c3cnc(OC)cc3)c2)C)=C1
0.313492	FC(F)(F)Oc1cc(Oc2ccc(cc2)C(=O)Nc3cncc(c3)C4=NNC=C4)ccc1
0.313492	FC(F)(F)Oc1cc(Oc2ccc(cc2)C(=O)Nc3cncc(c3)C4=NNC=C4)ccc1
0.313492	FC(F)(F)Oc1cc(Oc2ccc(cc2)C(=O)Nc3cncc(c3)C4=NNC=C4)ccc1
0.313492	FC(F)(F)Oc1cc(Oc2ccc(cc2)C(=O)Nc3cncc(c3)C4=NNC=C4)ccc1
0.313492	FC(F)(F)Oc1cc(Oc2ccc(cc2)C(=O)Nc3cncc(c3)C4=NNC=C4)ccc1
0.313492	FC(F)(F)Oc1cc(Oc2ccc(cc2)C(=O)Nc3cncc(c3)C4=NNC=C4)ccc1
0.313492	FC(F)(F)Oc1cc(Oc2ccc(cc2)C(=O)Nc3cncc(c3)C4=NNC=C4)ccc1
0.313492	FC(F)(F)Oc1cc(Oc2ccc(cc2)C(=O)Nc3cncc(c3)C4=NNC=C4)ccc1
0.313492	FC(F)(F)Oc1cc(Oc2ccc(cc2)C(=O)Nc3cncc(c3)C4=NNC=C4)ccc1
0.313492	FC(F)(F)Oc1cc(Oc2ccc(cc2)C(=O)Nc3cncc(c3)C4=NNC=C4)ccc1
0.312757	O=C(Nc1c(ccc(OC)c1)C)c2nc(ccn2)C
0.312757	O=C(Nc1c(ccc(OC)c1)C)c2nc(ccn2)C
0.312757	O=C(Nc1c(ccc(OC)c1)C)c2nc(ccn2)C
0.312757	O=C(Nc1c(ccc(OC)c1)C)c2nc(ccn2)C
0.312757	O=C(Nc1c(ccc(OC)c1)C)c2nc(ccn2)C
0.312757	O=C(Nc1c(ccc(OC)c1)C)c2nc(ccn2)C
0.312757	O=C(Nc1c(ccc(OC)c1)C)c2nc(ccn2)C
0.312757	O=C(Nc1c(ccc(OC)c1)C)c2nc(ccn2)C
0.312757	O=C(Nc1c(ccc(OC)c1)C)c2nc(ccn2)C
0.312757	O=C(Nc1c(ccc(OC)c1)C)c2nc(ccn2)C
0.312281	Brc1cc(NC(=O)c2cc(C#N)c(N3CCCC3)cc2)c(cc1)CN4CCN(Cc5ccccc5)CC4
0.312281	Brc1cc(NC(=O)c2cc(C#N)c(N3CCCC3)cc2)c(cc1)CN4CCN(Cc5ccccc5)CC4
0.312236	O=C(OCCCO)c1cc(NC(=O)c2ccccc2)c(cc1)C
0.312236	O=C(OCCCO)c1cc(NC(=O)c2ccccc2)c(cc1)C
0.312236	O=C(OCCCO)c1cc(NC(=O)c2ccccc2)c(cc1)C
0.312236	O=C(OCCCO)c1cc(NC(=O)c2ccccc2)c(cc1)C
0.312236	O=C(OCCCO)c1cc(NC(=O)c2ccccc2)c(cc1)C
0.312236	O=C(OCCCO)c1cc(NC(=O)c2ccccc2)c(cc1)C
0.312236	O=C(OCCCO)c1cc(NC(=O)c2ccccc2)c(cc1)C
0.312236	O=C(OCCCO)c1cc(NC(=O)c2ccccc2)c(cc1)C
0.312236	O=C(OCCCO)c1cc(NC(=O)c2ccccc2)c(cc1)C
0.312236	O=C(OCCCO)c1cc(NC(=O)c2ccccc2)c(cc1)C
0.310638	O=C(NCc1ccc(N)cc1)c2ccc(Nc3nc(OC)ccn3)cc2
0.310638	O=C(NCc1ccc(N)cc1)c2ccc(Nc3nc(OC)ccn3)cc2
0.310638	O=C(NCc1ccc(N)cc1)c2ccc(Nc3nc(OC)ccn3)cc2
0.310638	O=C(NCc1ccc(N)cc1)c2ccc(Nc3nc(OC)ccn3)cc2
0.310638	O=C(NCc1ccc(N)cc1)c2ccc(Nc3nc(OC)ccn3)cc2
0.310638	O=C(NCc1ccc(N)cc1)c2ccc(Nc3nc(OC)ccn3)cc2
0.310638	O=C(NCc1ccc(N)cc1)c2ccc(Nc3nc(OC)ccn3)cc2
0.310638	O=C(NCc1ccc(N)cc1)c2ccc(Nc3nc(OC)ccn3)cc2
0.310638	O=C(NCc1ccc(N)cc1)c2ccc(Nc3nc(OC)ccn3)cc2
0.310638	O=C(NCc1ccc(N)cc1)c2ccc(Nc3nc(OC)ccn3)cc2
0.309353	Fc1c(OC)ccc(c1)CC(C(=O)Nc2nc(c3cnccc3)ccc2)C
0.309353	Fc1c(OC)ccc(c1)CC(C(=O)Nc2nc(c3cnccc3)ccc2)C
0.309353	Fc1c(OC)ccc(c1)CC(C(=O)Nc2nc(c3cnccc3)ccc2)C
0.309353	Fc1c(OC)ccc(c1)CC(C(=O)Nc2nc(c3cnccc3)ccc2)C
0.309353	Fc1c(OC)ccc(c1)CC(C(=O)Nc2nc(c3cnccc3)ccc2)C
0.309353	Fc1c(OC)ccc(c1)CC(C(=O)Nc2nc(c3cnccc3)ccc2)C
0.309353	Fc1c(OC)ccc(c1)CC(C(=O)Nc2nc(c3cnccc3)ccc2)C
0.309353	Fc1c(OC)ccc(c1)CC(C(=O)Nc2nc(c3cnccc3)ccc2)C
0.309353	Fc1c(OC)ccc(c1)CC(C(=O)Nc2nc(c3cnccc3)ccc2)C
0.309353	Fc1c(OC)ccc(c1)CC(C(=O)Nc2nc(c3cnccc3)ccc2)C
0.309091	O=C(Nc1c(ccc(c2cnc(OC)cc2)c1)C)c3c(cc(cc3)C(C)(C)C)C
0.3083	O=C(Nc1cc(OC)c(cc1)CC)c2ccc(cc2)C=3OC=NC3
0.3083	O=C(Nc1cc(OC)c(cc1)CC)c2ccc(cc2)C=3OC=NC3
0.3083	O=C(Nc1cc(OC)c(cc1)CC)c2ccc(cc2)C=3OC=NC3
0.3083	O=C(Nc1cc(OC)c(cc1)CC)c2ccc(cc2)C=3OC=NC3
0.3083	O=C(Nc1cc(OC)c(cc1)CC)c2ccc(cc2)C=3OC=NC3
0.308197	S(=O)(=O)(c1cc(ccc1)C(=O)Nc2c(cc(NC(=O)C(=O)NCc3c(cccc3)CN4CCOCC4)cc2)C)C
0.308197	S(=O)(=O)(c1cc(ccc1)C(=O)Nc2c(cc(NC(=O)C(=O)NCc3c(cccc3)CN4CCOCC4)cc2)C)C
0.308197	S(=O)(=O)(c1cc(ccc1)C(=O)Nc2c(cc(NC(=O)C(=O)NCc3c(cccc3)CN4CCOCC4)cc2)C)C
0.308197	S(=O)(=O)(c1cc(ccc1)C(=O)Nc2c(cc(NC(=O)C(=O)NCc3c(cccc3)CN4CCOCC4)cc2)C)C
0.308197	S(=O)(=O)(c1cc(ccc1)C(=O)Nc2c(cc(NC(=O)C(=O)NCc3c(cccc3)CN4CCOCC4)cc2)C)C
0.308197	S(=O)(=O)(c1cc(ccc1)C(=O)Nc2c(cc(NC(=O)C(=O)NCc3c(cccc3)CN4CCOCC4)cc2)C)C
0.308197	S(=O)(=O)(c1cc(ccc1)C(=O)Nc2c(cc(NC(=O)C(=O)NCc3c(cccc3)CN4CCOCC4)cc2)C)C
0.308197	S(=O)(=O)(c1cc(ccc1)C(=O)Nc2c(cc(NC(=O)C(=O)NCc3c(cccc3)CN4CCOCC4)cc2)C)C
0.308197	S(=O)(=O)(c1cc(ccc1)C(=O)Nc2c(cc(NC(=O)C(=O)NCc3c(cccc3)CN4CCOCC4)cc2)C)C
0.308197	S(=O)(=O)(c1cc(ccc1)C(=O)Nc2c(cc(NC(=O)C(=O)NCc3c(cccc3)CN4CCOCC4)cc2)C)C
0.307971	S=C(NNc1nc(nc(c1)C(F)(F)F)c2cnccc2)Nc3c(cc(cc3)C)C
0.307971	S=C(NNc1nc(nc(c1)C(F)(F)F)c2cnccc2)Nc3c(cc(cc3)C)C
0.307971	S=C(NNc1nc(nc(c1)C(F)(F)F)c2cnccc2)Nc3c(cc(cc3)C)C
0.307971	S=C(NNc1nc(nc(c1)C(F)(F)F)c2cnccc2)Nc3c(cc(cc3)C)C
0.307971	S=C(NNc1nc(nc(c1)C(F)(F)F)c2cnccc2)Nc3c(cc(cc3)C)C
0.307971	S=C(NNc1nc(nc(c1)C(F)(F)F)c2cnccc2)Nc3c(cc(cc3)C)C
0.307971	S=C(NNc1nc(nc(c1)C(F)(F)F)c2cnccc2)Nc3c(cc(cc3)C)C
0.307971	S=C(NNc1nc(nc(c1)C(F)(F)F)c2cnccc2)Nc3c(cc(cc3)C)C
0.307971	S=C(NNc1nc(nc(c1)C(F)(F)F)c2cnccc2)Nc3c(cc(cc3)C)C
0.307971	S=C(NNc1nc(nc(c1)C(F)(F)F)c2cnccc2)Nc3c(cc(cc3)C)C
0.307947	S1C(=NC(C(=O)Nc2c(ccc(c3cnc(OC)cc3)c2)C)=C1)c4cc([N+]([O-])=O)ccc4
0.307947	S1C(=NC(C(=O)Nc2c(ccc(c3cnc(OC)cc3)c2)C)=C1)c4cc([N+]([O-])=O)ccc4
0.307947	S1C(=NC(C(=O)Nc2c(ccc(c3cnc(OC)cc3)c2)C)=C1)c4cc([N+]([O-])=O)ccc4
0.307947	S1C(=NC(C(=O)Nc2c(ccc(c3cnc(OC)cc3)c2)C)=C1)c4cc([N+]([O-])=O)ccc4
0.307692	FC(F)Oc1c(c2ccc(OC)cc2)cc(NC(=O)c3cc(OC)c(OCc4cnccc4)cc3)cc1
0.307692	FC(F)Oc1c(c2ccc(OC)cc2)cc(NC(=O)c3cc(OC)c(OCc4cnccc4)cc3)cc1
0.307692	FC(F)Oc1c(c2ccc(OC)cc2)cc(NC(=O)c3cc(OC)c(OCc4cnccc4)cc3)cc1
0.307692	FC(F)Oc1c(c2ccc(OC)cc2)cc(NC(=O)c3cc(OC)c(OCc4cnccc4)cc3)cc1
0.307692	FC(F)Oc1c(c2ccc(OC)cc2)cc(NC(=O)c3cc(OC)c(OCc4cnccc4)cc3)cc1
0.307692	FC(F)Oc1c(c2ccc(OC)cc2)cc(NC(=O)c3cc(OC)c(OCc4cnccc4)cc3)cc1
0.307393	O=C(Nc1cncc(c1)C2=NNC=C2)c3cc(ncc3)NC(=O)C4CC4
0.307393	O=C(Nc1cncc(c1)C2=NNC=C2)c3cc(ncc3)NC(=O)C4CC4
0.307393	O=C(Nc1cncc(c1)C2=NNC=C2)c3cc(ncc3)NC(=O)C4CC4
0.307393	O=C(Nc1cncc(c1)C2=NNC=C2)c3cc(ncc3)NC(=O)C4CC4
0.307393	O=C(Nc1cncc(c1)C2=NNC=C2)c3cc(ncc3)NC(=O)C4CC4
0.307393	O=C(Nc1cncc(c1)C2=NNC=C2)c3cc(ncc3)NC(=O)C4CC4
0.307393	O=C(Nc1cncc(c1)C2=NNC=C2)c3cc(ncc3)NC(=O)C4CC4
0.307393	O=C(Nc1cncc(c1)C2=NNC=C2)c3cc(ncc3)NC(=O)C4CC4
0.307393	O=C(Nc1cncc(c1)C2=NNC=C2)c3cc(ncc3)NC(=O)C4CC4
0.307393	O=C(Nc1cncc(c1)C2=NNC=C2)c3cc(ncc3)NC(=O)C4CC4
0.307143	S(=O)(=O)(NCc1nc(ncc1)c2ccccc2)c3c(ccc(NC(=O)C)c3)C
0.307143	S(=O)(=O)(NCc1nc(ncc1)c2ccccc2)c3c(ccc(NC(=O)C)c3)C
0.307143	S(=O)(=O)(NCc1nc(ncc1)c2ccccc2)c3c(ccc(NC(=O)C)c3)C
0.307143	S(=O)(=O)(NCc1nc(ncc1)c2ccccc2)c3c(ccc(NC(=O)C)c3)C
0.307143	S(=O)(=O)(NCc1nc(ncc1)c2ccccc2)c3c(ccc(NC(=O)C)c3)C
0.307143	S(=O)(=O)(NCc1nc(ncc1)c2ccccc2)c3c(ccc(NC(=O)C)c3)C
0.307143	S(=O)(=O)(NCc1nc(ncc1)c2ccccc2)c3c(ccc(NC(=O)C)c3)C
0.307143	S(=O)(=O)(NCc1nc(ncc1)c2ccccc2)c3c(ccc(NC(=O)C)c3)C
0.306667	O=C(Nc1c(ccc(c1)C(=O)N)C)Nc2ccccc2
0.306667	O=C(Nc1c(ccc(c1)C(=O)N)C)Nc2ccccc2
0.306667	O=C(Nc1c(ccc(c1)C(=O)N)C)Nc2ccccc2
0.306667	O=C(Nc1c(ccc(c1)C(=O)N)C)Nc2ccccc2
0.306667	O=C(Nc1c(ccc(c1)C(=O)N)C)Nc2ccccc2
0.306667	O=C(Nc1c(ccc(c1)C(=O)N)C)Nc2ccccc2
0.306667	O=C(Nc1c(ccc(c1)C(=O)N)C)Nc2ccccc2
0.306667	O=C(Nc1c(ccc(c1)C(=O)N)C)Nc2ccccc2
0.306667	O=C(Nc1c(ccc(c1)C(=O)N)C)Nc2ccccc2
0.306667	O=C(Nc1c(ccc(c1)C(=O)N)C)Nc2ccccc2
0.306122	O=C(Nc1cc(c(cc1)C)C)NCc2cc(ccc2)CN3CCC(CC3)C
0.306122	O=C(Nc1cc(c(cc1)C)C)NCc2cc(ccc2)CN3CCC(CC3)C
0.306122	O=C(Nc1cc(c(cc1)C)C)NCc2cc(ccc2)CN3CCC(CC3)C
0.306122	O=C(Nc1cc(c(cc1)C)C)NCc2cc(ccc2)CN3CCC(CC3)C
0.306122	O=C(Nc1cc(c(cc1)C)C)NCc2cc(ccc2)CN3CCC(CC3)C
0.306122	O=C(Nc1cc(c(cc1)C)C)NCc2cc(ccc2)CN3CCC(CC3)C
0.306122	O=C(Nc1cc(c(cc1)C)C)NCc2cc(ccc2)CN3CCC(CC3)C
0.306122	O=C(Nc1cc(c(cc1)C)C)NCc2cc(ccc2)CN3CCC(CC3)C
0.306122	O=C(Nc1cc(c(cc1)C)C)NCc2cc(ccc2)CN3CCC(CC3)C
0.306122	O=C(Nc1cc(c(cc1)C)C)NCc2cc(ccc2)CN3CCC(CC3)C
0.305921	O=C(Nc1ccc(cc1)C=2ON=C(N2)c3ncccc3CN4CCCCC4)C5=CNC(=O)C=C5
0.305921	O=C(Nc1ccc(cc1)C=2ON=C(N2)c3ncccc3CN4CCCCC4)C5=CNC(=O)C=C5
0.305921	O=C(Nc1ccc(cc1)C=2ON=C(N2)c3ncccc3CN4CCCCC4)C5=CNC(=O)C=C5
0.305921	O=C(Nc1ccc(cc1)C=2ON=C(N2)c3ncccc3CN4CCCCC4)C5=CNC(=O)C=C5
0.305921	O=C(Nc1ccc(cc1)C=2ON=C(N2)c3ncccc3CN4CCCCC4)C5=CNC(=O)C=C5
0.305921	O=C(Nc1ccc(cc1)C=2ON=C(N2)c3ncccc3CN4CCCCC4)C5=CNC(=O)C=C5
0.305921	O=C(Nc1ccc(cc1)C=2ON=C(N2)c3ncccc3CN4CCCCC4)C5=CNC(=O)C=C5
0.305921	O=C(Nc1ccc(cc1)C=2ON=C(N2)c3ncccc3CN4CCCCC4)C5=CNC(=O)C=C5
0.305921	O=C(Nc1ccc(cc1)C=2ON=C(N2)c3ncccc3CN4CCCCC4)C5=CNC(=O)C=C5
0.305921	O=C(Nc1ccc(cc1)C=2ON=C(N2)c3ncccc3CN4CCCCC4)C5=CNC(=O)C=C5
0.305556	S(=O)(=O)(NC(=O)c1nc(ncc1)c2cnccc2)c3cc(c(OC)cc3)C
0.305556	S(=O)(=O)(NC(=O)c1nc(ncc1)c2cnccc2)c3cc(c(OC)cc3)C
0.305556	S(=O)(=O)(NC(=O)c1nc(ncc1)c2cnccc2)c3cc(c(OC)cc3)C
0.305556	S(=O)(=O)(NC(=O)c1nc(ncc1)c2cnccc2)c3cc(c(OC)cc3)C
0.305556	S(=O)(=O)(NC(=O)c1nc(ncc1)c2cnccc2)c3cc(c(OC)cc3)C
0.305556	S(=O)(=O)(NC(=O)c1nc(ncc1)c2cnccc2)c3cc(c(OC)cc3)C
0.305556	S(=O)(=O)(NC(=O)c1nc(ncc1)c2cnccc2)c3cc(c(OC)cc3)C
0.305556	S(=O)(=O)(NC(=O)c1nc(ncc1)c2cnccc2)c3cc(c(OC)cc3)C
0.305556	S(=O)(=O)(NC(=O)c1nc(ncc1)c2cnccc2)c3cc(c(OC)cc3)C
0.304878	Ic1c(NC(=O)c2ccc(cc2)C=3OC=NC3)ccc(c4ccccc4)c1
0.304878	Ic1c(NC(=O)c2ccc(cc2)C=3OC=NC3)ccc(c4ccccc4)c1
0.304878	Ic1c(NC(=O)c2ccc(cc2)C=3OC=NC3)ccc(c4ccccc4)c1
0.304878	Ic1c(NC(=O)c2ccc(cc2)C=3OC=NC3)ccc(c4ccccc4)c1
0.304878	Ic1c(NC(=O)c2ccc(cc2)C=3OC=NC3)ccc(c4ccccc4)c1
0.304878	Ic1c(NC(=O)c2ccc(cc2)C=3OC=NC3)ccc(c4ccccc4)c1
0.304878	Ic1c(NC(=O)c2ccc(cc2)C=3OC=NC3)ccc(c4ccccc4)c1
0.304878	Ic1c(NC(=O)c2ccc(cc2)C=3OC=NC3)ccc(c4ccccc4)c1
0.304878	Ic1c(NC(=O)c2ccc(cc2)C=3OC=NC3)ccc(c4ccccc4)c1
0.304878	Ic1c(NC(=O)c2ccc(cc2)C=3OC=NC3)ccc(c4ccccc4)c1
0.304659	S1CCN(Cc2c(c(NC(=O)c3cc(ncc3)NC(=O)C4CC4)ccc2)C)CC1
0.304659	S1CCN(Cc2c(c(NC(=O)c3cc(ncc3)NC(=O)C4CC4)ccc2)C)CC1
0.304659	S1CCN(Cc2c(c(NC(=O)c3cc(ncc3)NC(=O)C4CC4)ccc2)C)CC1
0.304659	S1CCN(Cc2c(c(NC(=O)c3cc(ncc3)NC(=O)C4CC4)ccc2)C)CC1
0.304659	S1CCN(Cc2c(c(NC(=O)c3cc(ncc3)NC(=O)C4CC4)ccc2)C)CC1
0.304659	S1CCN(Cc2c(c(NC(=O)c3cc(ncc3)NC(=O)C4CC4)ccc2)C)CC1
0.304659	S1CCN(Cc2c(c(NC(=O)c3cc(ncc3)NC(=O)C4CC4)ccc2)C)CC1
0.304659	S1CCN(Cc2c(c(NC(=O)c3cc(ncc3)NC(=O)C4CC4)ccc2)C)CC1
0.304659	S1CCN(Cc2c(c(NC(=O)c3cc(ncc3)NC(=O)C4CC4)ccc2)C)CC1
0.304659	S1CCN(Cc2c(c(NC(=O)c3cc(ncc3)NC(=O)C4CC4)ccc2)C)CC1
0.304348	Clc1c(NC(=O)C=2SC=CC2)cc(cc1)C(=O)Nc3cc(OCc4cnccc4)ccc3
0.304348	Clc1c(NC(=O)C=2SC=CC2)cc(cc1)C(=O)Nc3cc(OCc4cnccc4)ccc3
0.304348	Clc1c(NC(=O)C=2SC=CC2)cc(cc1)C(=O)Nc3cc(OCc4cnccc4)ccc3
0.304348	Clc1c(NC(=O)C=2SC=CC2)cc(cc1)C(=O)Nc3cc(OCc4cnccc4)ccc3
0.304348	Clc1c(NC(=O)C=2SC=CC2)cc(cc1)C(=O)Nc3cc(OCc4cnccc4)ccc3
0.304348	Clc1c(NC(=O)C=2SC=CC2)cc(cc1)C(=O)Nc3cc(OCc4cnccc4)ccc3
0.304348	Clc1c(NC(=O)C=2SC=CC2)cc(cc1)C(=O)Nc3cc(OCc4cnccc4)ccc3
0.304348	Clc1c(NC(=O)C=2SC=CC2)cc(cc1)C(=O)Nc3cc(OCc4cnccc4)ccc3
0.304348	Clc1c(NC(=O)C=2SC=CC2)cc(cc1)C(=O)Nc3cc(OCc4cnccc4)ccc3
0.304348	Clc1c(NC(=O)C=2SC=CC2)cc(cc1)C(=O)Nc3cc(OCc4cnccc4)ccc3
0.304054	O=C(Nc1cc(OCC2CCCCC2)c(cc1)C)c3cc(c(OC)cc3)c4ncccc4
0.304054	O=C(Nc1cc(OCC2CCCCC2)c(cc1)C)c3cc(c(OC)cc3)c4ncccc4
0.304054	O=C(Nc1cc(OCC2CCCCC2)c(cc1)C)c3cc(c(OC)cc3)c4ncccc4
0.304054	O=C(Nc1cc(OCC2CCCCC2)c(cc1)C)c3cc(c(OC)cc3)c4ncccc4
0.304054	O=C(Nc1cc(OCC2CCCCC2)c(cc1)C)c3cc(c(OC)cc3)c4ncccc4
0.304054	O=C(Nc1cc(OCC2CCCCC2)c(cc1)C)c3cc(c(OC)cc3)c4ncccc4
0.304054	O=C(Nc1cc(OCC2CCCCC2)c(cc1)C)c3cc(c(OC)cc3)c4ncccc4
0.304054	O=C(Nc1cc(OCC2CCCCC2)c(cc1)C)c3cc(c(OC)cc3)c4ncccc4
0.304054	O=C(Nc1cc(OCC2CCCCC2)c(cc1)C)c3cc(c(OC)cc3)c4ncccc4
0.304054	O=C(Nc1cc(OCC2CCCCC2)c(cc1)C)c3cc(c(OC)cc3)c4ncccc4
0.30363	S(=O)(=O)(c1cc(ccc1)C(=O)Nc2c(cc(NC(=O)C(=O)Nc3c(ccc(c3)C=4N(N=CC4)C)C)cc2)C)C
0.303125	Brc1cc(NC(=O)CSC2=NN=C(N2c3ccc(Cl)cc3)c4cnccc4)c(cc1)CN5CCN(Cc6ccccc6)CC5
0.303125	Brc1cc(NC(=O)CSC2=NN=C(N2c3ccc(Cl)cc3)c4cnccc4)c(cc1)CN5CCN(Cc6ccccc6)CC5
0.303125	Brc1cc(NC(=O)CSC2=NN=C(N2c3ccc(Cl)cc3)c4cnccc4)c(cc1)CN5CCN(Cc6ccccc6)CC5
0.303125	Brc1cc(NC(=O)CSC2=NN=C(N2c3ccc(Cl)cc3)c4cnccc4)c(cc1)CN5CCN(Cc6ccccc6)CC5
0.303125	Brc1cc(NC(=O)CSC2=NN=C(N2c3ccc(Cl)cc3)c4cnccc4)c(cc1)CN5CCN(Cc6ccccc6)CC5
0.303125	Brc1cc(NC(=O)CSC2=NN=C(N2c3ccc(Cl)cc3)c4cnccc4)c(cc1)CN5CCN(Cc6ccccc6)CC5
0.303125	Brc1cc(NC(=O)CSC2=NN=C(N2c3ccc(Cl)cc3)c4cnccc4)c(cc1)CN5CCN(Cc6ccccc6)CC5
0.303125	Brc1cc(NC(=O)CSC2=NN=C(N2c3ccc(Cl)cc3)c4cnccc4)c(cc1)CN5CCN(Cc6ccccc6)CC5
0.303125	Brc1cc(NC(=O)CSC2=NN=C(N2c3ccc(Cl)cc3)c4cnccc4)c(cc1)CN5CCN(Cc6ccccc6)CC5
0.303125	Brc1cc(NC(=O)CSC2=NN=C(N2c3ccc(Cl)cc3)c4cnccc4)c(cc1)CN5CCN(Cc6ccccc6)CC5
0.30303	O=C(OC(C)(C)C)c1c(cc(NC(=O)c2ccc(cc2)C=3OC=NC3)cc1)C
0.30303	O=C(OC(C)(C)C)c1c(cc(NC(=O)c2ccc(cc2)C=3OC=NC3)cc1)C
0.30292	O=C(Nc1nc(c2cnccc2)ccc1)C=3C(=O)NC(=CC3)C(C)C
0.30292	O=C(Nc1nc(c2cnccc2)ccc1)C=3C(=O)NC(=CC3)C(C)C
0.302419	O=C(NCCc1ccc(N2CCN(CC2)C)cc1)c3cnc(c4ccncc4)cc3
0.302419	O=C(NCCc1ccc(N2CCN(CC2)C)cc1)c3cnc(c4ccncc4)cc3
0.302419	O=C(NCCc1ccc(N2CCN(CC2)C)cc1)c3cnc(c4ccncc4)cc3
0.302419	O=C(NCCc1ccc(N2CCN(CC2)C)cc1)c3cnc(c4ccncc4)cc3
0.302419	O=C(NCCc1ccc(N2CCN(CC2)C)cc1)c3cnc(c4ccncc4)cc3
0.302419	O=C(NCCc1ccc(N2CCN(CC2)C)cc1)c3cnc(c4ccncc4)cc3
0.302419	O=C(NCCc1ccc(N2CCN(CC2)C)cc1)c3cnc(c4ccncc4)cc3
0.302419	O=C(NCCc1ccc(N2CCN(CC2)C)cc1)c3cnc(c4ccncc4)cc3
0.302419	O=C(NCCc1ccc(N2CCN(CC2)C)cc1)c3cnc(c4ccncc4)cc3
0.302239	O=C(Nc1cc(ccc1)C(=O)Nc2cc(c(N3CCN(CC3)CC)cc2)C)NCC(C)(C)C
0.302239	O=C(Nc1cc(ccc1)C(=O)Nc2cc(c(N3CCN(CC3)CC)cc2)C)NCC(C)(C)C
0.302239	O=C(Nc1cc(ccc1)C(=O)Nc2cc(c(N3CCN(CC3)CC)cc2)C)NCC(C)(C)C
0.302239	O=C(Nc1cc(ccc1)C(=O)Nc2cc(c(N3CCN(CC3)CC)cc2)C)NCC(C)(C)C
0.302239	O=C(Nc1cc(ccc1)C(=O)Nc2cc(c(N3CCN(CC3)CC)cc2)C)NCC(C)(C)C
0.302239	O=C(Nc1cc(ccc1)C(=O)Nc2cc(c(N3CCN(CC3)CC)cc2)C)NCC(C)(C)C
0.302239	O=C(Nc1cc(ccc1)C(=O)Nc2cc(c(N3CCN(CC3)CC)cc2)C)NCC(C)(C)C
0.302239	O=C(Nc1cc(ccc1)C(=O)Nc2cc(c(N3CCN(CC3)CC)cc2)C)NCC(C)(C)C
0.302239	O=C(Nc1cc(ccc1)C(=O)Nc2cc(c(N3CCN(CC3)CC)cc2)C)NCC(C)(C)C
0.302239	O=C(Nc1cc(ccc1)C(=O)Nc2cc(c(N3CCN(CC3)CC)cc2)C)NCC(C)(C)C
0.302239	O=C(NC)c1cc(c(NC(=O)C(=O)NCCc2ccc(N3CCN(CC3)C)cc2)cc1)C
0.302239	O=C(NC)c1cc(c(NC(=O)C(=O)NCCc2ccc(N3CCN(CC3)C)cc2)cc1)C
0.302239	O=C(NC)c1cc(c(NC(=O)C(=O)NCCc2ccc(N3CCN(CC3)C)cc2)cc1)C
0.302239	O=C(NC)c1cc(c(NC(=O)C(=O)NCCc2ccc(N3CCN(CC3)C)cc2)cc1)C
0.302239	O=C(NC)c1cc(c(NC(=O)C(=O)NCCc2ccc(N3CCN(CC3)C)cc2)cc1)C
0.302239	O=C(NC)c1cc(c(NC(=O)C(=O)NCCc2ccc(N3CCN(CC3)C)cc2)cc1)C
0.302239	O=C(NC)c1cc(c(NC(=O)C(=O)NCCc2ccc(N3CCN(CC3)C)cc2)cc1)C
0.302239	O=C(NC)c1cc(c(NC(=O)C(=O)NCCc2ccc(N3CCN(CC3)C)cc2)cc1)C
0.302239	O=C(NC)c1cc(c(NC(=O)C(=O)NCCc2ccc(N3CCN(CC3)C)cc2)cc1)C
0.302239	O=C(NC)c1cc(c(NC(=O)C(=O)NCCc2ccc(N3CCN(CC3)C)cc2)cc1)C
0.302013	Fc1c(Nc2ncccc2C(=O)NCc3cnc(N4CCN(CC4)C)cc3)cc(F)cc1
0.302013	Fc1c(Nc2ncccc2C(=O)NCc3cnc(N4CCN(CC4)C)cc3)cc(F)cc1
0.302013	Fc1c(Nc2ncccc2C(=O)NCc3cnc(N4CCN(CC4)C)cc3)cc(F)cc1
0.302013	Fc1c(Nc2ncccc2C(=O)NCc3cnc(N4CCN(CC4)C)cc3)cc(F)cc1
0.302013	Fc1c(Nc2ncccc2C(=O)NCc3cnc(N4CCN(CC4)C)cc3)cc(F)cc1
0.302013	Fc1c(Nc2ncccc2C(=O)NCc3cnc(N4CCN(CC4)C)cc3)cc(F)cc1
0.302013	Fc1c(Nc2ncccc2C(=O)NCc3cnc(N4CCN(CC4)C)cc3)cc(F)cc1
0.302013	Fc1c(Nc2ncccc2C(=O)NCc3cnc(N4CCN(CC4)C)cc3)cc(F)cc1
0.302013	Fc1c(Nc2ncccc2C(=O)NCc3cnc(N4CCN(CC4)C)cc3)cc(F)cc1
0.302013	Fc1c(Nc2ncccc2C(=O)NCc3cnc(N4CCN(CC4)C)cc3)cc(F)cc1
0.300725	Brc1cc(NC(=O)C=Cc2c(cncc2)C)c(cc1)CN3CCN(Cc4ccccc4)CC3
0.300725	Brc1cc(NC(=O)C=Cc2c(cncc2)C)c(cc1)CN3CCN(Cc4ccccc4)CC3
0.300725	Brc1cc(NC(=O)C=Cc2c(cncc2)C)c(cc1)CN3CCN(Cc4ccccc4)CC3
0.300725	Brc1cc(NC(=O)C=Cc2c(cncc2)C)c(cc1)CN3CCN(Cc4ccccc4)CC3
0.300725	Brc1cc(NC(=O)C=Cc2c(cncc2)C)c(cc1)CN3CCN(Cc4ccccc4)CC3
0.300725	Brc1cc(NC(=O)C=Cc2c(cncc2)C)c(cc1)CN3CCN(Cc4ccccc4)CC3
0.300725	Brc1cc(NC(=O)C=Cc2c(cncc2)C)c(cc1)CN3CCN(Cc4ccccc4)CC3
0.300725	Brc1cc(NC(=O)C=Cc2c(cncc2)C)c(cc1)CN3CCN(Cc4ccccc4)CC3
0.300725	Brc1cc(NC(=O)C=Cc2c(cncc2)C)c(cc1)CN3CCN(Cc4ccccc4)CC3
0.300725	Brc1cc(NC(=O)C=Cc2c(cncc2)C)c(cc1)CN3CCN(Cc4ccccc4)CC3
0.300699	O=C(OC(C)(C)C)N1CCN(c2c(cc(NC(=O)c3nc(ncc3)C)cc2)C)CC1
0.300699	O=C(OC(C)(C)C)N1CCN(c2c(cc(NC(=O)c3nc(ncc3)C)cc2)C)CC1
0.300699	O=C(OC(C)(C)C)N1CCN(c2c(cc(NC(=O)c3nc(ncc3)C)cc2)C)CC1
0.300699	O=C(OC(C)(C)C)N1CCN(c2c(cc(NC(=O)c3nc(ncc3)C)cc2)C)CC1
0.300699	O=C(OC(C)(C)C)N1CCN(c2c(cc(NC(=O)c3nc(ncc3)C)cc2)C)CC1
0.300699	O=C(OC(C)(C)C)N1CCN(c2c(cc(NC(=O)c3nc(ncc3)C)cc2)C)CC1
0.300699	O=C(OC(C)(C)C)N1CCN(c2c(cc(NC(=O)c3nc(ncc3)C)cc2)C)CC1
0.300699	O=C(OC(C)(C)C)N1CCN(c2c(cc(NC(=O)c3nc(ncc3)C)cc2)C)CC1
0.300699	O=C(OC(C)(C)C)N1CCN(c2c(cc(NC(=O)c3nc(ncc3)C)cc2)C)CC1
0.300699	O=C(OC(C)(C)C)N1CCN(c2c(cc(NC(=O)c3nc(ncc3)C)cc2)C)CC1
0.300448	O=C(O)c1cc(Nc2nc(ccn2)C)ccc1
0.300448	O=C(O)c1cc(Nc2nc(ccn2)C)ccc1
0.300448	O=C(O)c1cc(Nc2nc(ccn2)C)ccc1
0.300448	O=C(O)c1cc(Nc2nc(ccn2)C)ccc1
0.300448	O=C(O)c1cc(Nc2nc(ccn2)C)ccc1
0.300448	O=C(O)c1cc(Nc2nc(ccn2)C)ccc1
0.300448	O=C(O)c1cc(Nc2nc(ccn2)C)ccc1
0.300448	O=C(O)c1cc(Nc2nc(ccn2)C)ccc1
0.300448	O=C(O)c1cc(Nc2nc(ccn2)C)ccc1
0.300448	O=C(O)c1cc(Nc2nc(ccn2)C)ccc1
0.299674	S(=O)(=O)(c1cc(ccc1)C(=O)Nc2c(cc(NC(=O)C(=O)NNC(=O)C=3NN=C(c4ccc(cc4)C)C3)cc2)C)C
0.299674	S(=O)(=O)(c1cc(ccc1)C(=O)Nc2c(cc(NC(=O)C(=O)NNC(=O)C=3NN=C(c4ccc(cc4)C)C3)cc2)C)C
0.299674	S(=O)(=O)(c1cc(ccc1)C(=O)Nc2c(cc(NC(=O)C(=O)NNC(=O)C=3NN=C(c4ccc(cc4)C)C3)cc2)C)C
0.299595	O=C(Nc1cc(ccc1)C2=NOC(=N2)CC)c3ccc(cc3)CCN
0.299595	O=C(Nc1cc(ccc1)C2=NOC(=N2)CC)c3ccc(cc3)CCN
0.299595	O=C(Nc1cc(ccc1)C2=NOC(=N2)CC)c3ccc(cc3)CCN
0.299595	O=C(Nc1cc(ccc1)C2=NOC(=N2)CC)c3ccc(cc3)CCN
0.299595	O=C(Nc1cc(ccc1)C2=NOC(=N2)CC)c3ccc(cc3)CCN
0.299595	O=C(Nc1cc(ccc1)C2=NOC(=N2)CC)c3ccc(cc3)CCN
0.299595	O=C(Nc1cc(ccc1)C2=NOC(=N2)CC)c3ccc(cc3)CCN
0.299595	O=C(Nc1cc(ccc1)C2=NOC(=N2)CC)c3ccc(cc3)CCN
0.299595	O=C(Nc1cc(ccc1)C2=NOC(=N2)CC)c3ccc(cc3)CCN
0.299595	O=C(Nc1cc(ccc1)C2=NOC(=N2)CC)c3ccc(cc3)CCN
0.299242	Brc1ccc(cc1)C(=O)Nc2ccc(cc2)CC(=O)Nc3c(c(ccc3)CN4CCSCC4)C
0.298932	[O-][N+](=O)c1c(N2CCN(CC2)C)ccc(c1)C(=O)Nc3c(ccc(OC)c3)C
0.298932	[O-][N+](=O)c1c(N2CCN(CC2)C)ccc(c1)C(=O)Nc3c(ccc(OC)c3)C
0.298932	[O-][N+](=O)c1c(N2CCN(CC2)C)ccc(c1)C(=O)Nc3c(ccc(OC)c3)C
0.298932	[O-][N+](=O)c1c(N2CCN(CC2)C)ccc(c1)C(=O)Nc3c(ccc(OC)c3)C
0.298932	[O-][N+](=O)c1c(N2CCN(CC2)C)ccc(c1)C(=O)Nc3c(ccc(OC)c3)C
0.298932	[O-][N+](=O)c1c(N2CCN(CC2)C)ccc(c1)C(=O)Nc3c(ccc(OC)c3)C
0.298932	[O-][N+](=O)c1c(N2CCN(CC2)C)ccc(c1)C(=O)Nc3c(ccc(OC)c3)C
0.298932	[O-][N+](=O)c1c(N2CCN(CC2)C)ccc(c1)C(=O)Nc3c(ccc(OC)c3)C
0.298932	[O-][N+](=O)c1c(N2CCN(CC2)C)ccc(c1)C(=O)Nc3c(ccc(OC)c3)C
0.298932	[O-][N+](=O)c1c(N2CCN(CC2)C)ccc(c1)C(=O)Nc3c(ccc(OC)c3)C
0.298851	O=C(Nc1c(ccc(OC)c1)C)c2cc(ncc2)N3C=CC=C3
0.298851	O=C(Nc1c(ccc(OC)c1)C)c2cc(ncc2)N3C=CC=C3
0.298851	O=C(Nc1c(ccc(OC)c1)C)c2cc(ncc2)N3C=CC=C3
0.298851	O=C(Nc1c(ccc(OC)c1)C)c2cc(ncc2)N3C=CC=C3
0.298851	O=C(Nc1c(ccc(OC)c1)C)c2cc(ncc2)N3C=CC=C3
0.298851	O=C(Nc1c(ccc(OC)c1)C)c2cc(ncc2)N3C=CC=C3
0.298851	O=C(Nc1c(ccc(OC)c1)C)c2cc(ncc2)N3C=CC=C3
0.298851	O=C(Nc1c(ccc(OC)c1)C)c2cc(ncc2)N3C=CC=C3
0.298851	O=C(Nc1c(ccc(OC)c1)C)c2cc(ncc2)N3C=CC=C3
0.298851	O=C(Nc1c(ccc(OC)c1)C)c2cc(ncc2)N3C=CC=C3
0.298755	O=C(Nc1cc(ccc1)CC(=O)N2CCN(CC2)C)c3ccc(cc3)CCN
0.298755	O=C(Nc1cc(ccc1)CC(=O)N2CCN(CC2)C)c3ccc(cc3)CCN
0.298755	O=C(Nc1cc(ccc1)CC(=O)N2CCN(CC2)C)c3ccc(cc3)CCN
0.298755	O=C(Nc1cc(ccc1)CC(=O)N2CCN(CC2)C)c3ccc(cc3)CCN
0.298755	O=C(Nc1cc(ccc1)CC(=O)N2CCN(CC2)C)c3ccc(cc3)CCN
0.298755	O=C(Nc1cc(ccc1)CC(=O)N2CCN(CC2)C)c3ccc(cc3)CCN
0.298755	O=C(Nc1cc(ccc1)CC(=O)N2CCN(CC2)C)c3ccc(cc3)CCN
0.298755	O=C(Nc1cc(ccc1)CC(=O)N2CCN(CC2)C)c3ccc(cc3)CCN
0.298755	O=C(Nc1cc(ccc1)CC(=O)N2CCN(CC2)C)c3ccc(cc3)CCN
0.298755	O=C(Nc1cc(ccc1)CC(=O)N2CCN(CC2)C)c3ccc(cc3)CCN
0.298462	S(=O)(=O)(c1cc(ccc1)C(=O)Nc2c(cc(NC(=O)C(=O)NC3C(CN(Cc4ccccc4)CC3)C)cc2)C)C
0.298462	S(=O)(=O)(c1cc(ccc1)C(=O)Nc2c(cc(NC(=O)C(=O)NC3C(CN(Cc4ccccc4)CC3)C)cc2)C)C
0.298462	S(=O)(=O)(c1cc(ccc1)C(=O)Nc2c(cc(NC(=O)C(=O)NC3C(CN(Cc4ccccc4)CC3)C)cc2)C)C
0.298462	S(=O)(=O)(c1cc(ccc1)C(=O)Nc2c(cc(NC(=O)C(=O)NC3C(CN(Cc4ccccc4)CC3)C)cc2)C)C
0.298462	S(=O)(=O)(c1cc(ccc1)C(=O)Nc2c(cc(NC(=O)C(=O)NC3C(CN(Cc4ccccc4)CC3)C)cc2)C)C
0.298462	S(=O)(=O)(c1cc(ccc1)C(=O)Nc2c(cc(NC(=O)C(=O)NC3C(CN(Cc4ccccc4)CC3)C)cc2)C)C
0.298462	S(=O)(=O)(c1cc(ccc1)C(=O)Nc2c(cc(NC(=O)C(=O)NC3C(CN(Cc4ccccc4)CC3)C)cc2)C)C
0.298462	S(=O)(=O)(c1cc(ccc1)C(=O)Nc2c(cc(NC(=O)C(=O)NC3C(CN(Cc4ccccc4)CC3)C)cc2)C)C
0.298462	S(=O)(=O)(c1cc(ccc1)C(=O)Nc2c(cc(NC(=O)C(=O)NC3C(CN(Cc4ccccc4)CC3)C)cc2)C)C
0.298462	S(=O)(=O)(c1cc(ccc1)C(=O)Nc2c(cc(NC(=O)C(=O)NC3C(CN(Cc4ccccc4)CC3)C)cc2)C)C
0.298113	O=C(Nc1nc(c2ccccc2)cc(c3ccc(cc3)C)c1)c4cc(N5C=NC=C5)ccc4
0.298113	O=C(Nc1nc(c2ccccc2)cc(c3ccc(cc3)C)c1)c4cc(N5C=NC=C5)ccc4
0.298113	O=C(Nc1nc(c2ccccc2)cc(c3ccc(cc3)C)c1)c4cc(N5C=NC=C5)ccc4
0.298113	O=C(Nc1nc(c2ccccc2)cc(c3ccc(cc3)C)c1)c4cc(N5C=NC=C5)ccc4
0.298113	O=C(Nc1nc(c2ccccc2)cc(c3ccc(cc3)C)c1)c4cc(N5C=NC=C5)ccc4
0.298113	O=C(Nc1nc(c2ccccc2)cc(c3ccc(cc3)C)c1)c4cc(N5C=NC=C5)ccc4
0.298113	O=C(Nc1nc(c2ccccc2)cc(c3ccc(cc3)C)c1)c4cc(N5C=NC=C5)ccc4
0.298113	O=C(Nc1nc(c2ccccc2)cc(c3ccc(cc3)C)c1)c4cc(N5C=NC=C5)ccc4
0.298113	O=C(Nc1nc(c2ccccc2)cc(c3ccc(cc3)C)c1)c4cc(N5C=NC=C5)ccc4
0.298113	O=C(Nc1nc(c2ccccc2)cc(c3ccc(cc3)C)c1)c4cc(N5C=NC=C5)ccc4
0.298013	Brc1ccc(c2nc(ncc2)NC(=O)C=3SC(=NC3C)c4cc(c(cc4)C)C(F)(F)F)cc1
0.297619	O=C(NCCc1ccc(N2CCN(CC2)C)cc1)c3nc(c4ccncc4)ccc3
0.297619	O=C(NCCc1ccc(N2CCN(CC2)C)cc1)c3nc(c4ccncc4)ccc3
0.297619	O=C(NCCc1ccc(N2CCN(CC2)C)cc1)c3nc(c4ccncc4)ccc3
0.297619	O=C(NCCc1ccc(N2CCN(CC2)C)cc1)c3nc(c4ccncc4)ccc3
0.297619	O=C(NCCc1ccc(N2CCN(CC2)C)cc1)c3nc(c4ccncc4)ccc3
0.297619	O=C(Nc1c(OC)cc(cc1)C)c2ccc(cc2)C=3OC=NC3
0.297619	O=C(Nc1c(OC)cc(cc1)C)c2ccc(cc2)C=3OC=NC3
0.297619	O=C(Nc1c(OC)cc(cc1)C)c2ccc(cc2)C=3OC=NC3
0.297619	O=C(Nc1c(OC)cc(cc1)C)c2ccc(cc2)C=3OC=NC3
0.297203	Brc1cc(NC(=O)CN2C(c3ccccc3)=CN=C2)c(cc1)CN4CCN(Cc5ccccc5)CC4
0.297203	Brc1cc(NC(=O)CN2C(c3ccccc3)=CN=C2)c(cc1)CN4CCN(Cc5ccccc5)CC4
0.297203	Brc1cc(NC(=O)CN2C(c3ccccc3)=CN=C2)c(cc1)CN4CCN(Cc5ccccc5)CC4
0.297203	Brc1cc(NC(=O)CN2C(c3ccccc3)=CN=C2)c(cc1)CN4CCN(Cc5ccccc5)CC4
0.297203	Brc1cc(NC(=O)CN2C(c3ccccc3)=CN=C2)c(cc1)CN4CCN(Cc5ccccc5)CC4
0.297203	Brc1cc(NC(=O)CN2C(c3ccccc3)=CN=C2)c(cc1)CN4CCN(Cc5ccccc5)CC4
0.297203	Brc1cc(NC(=O)CN2C(c3ccccc3)=CN=C2)c(cc1)CN4CCN(Cc5ccccc5)CC4
0.297203	Brc1cc(NC(=O)CN2C(c3ccccc3)=CN=C2)c(cc1)CN4CCN(Cc5ccccc5)CC4
0.297203	Brc1cc(NC(=O)CN2C(c3ccccc3)=CN=C2)c(cc1)CN4CCN(Cc5ccccc5)CC4
0.297203	Brc1cc(NC(=O)CN2C(c3ccccc3)=CN=C2)c(cc1)CN4CCN(Cc5ccccc5)CC4
0.296417	Brc1c(F)cc(N2CCN(CC2)C)c(NC(=O)c3cc(OC)c(OCc4cnccc4)cc3)c1
0.296417	Brc1c(F)cc(N2CCN(CC2)C)c(NC(=O)c3cc(OC)c(OCc4cnccc4)cc3)c1
0.296417	Brc1c(F)cc(N2CCN(CC2)C)c(NC(=O)c3cc(OC)c(OCc4cnccc4)cc3)c1
0.296417	Brc1c(F)cc(N2CCN(CC2)C)c(NC(=O)c3cc(OC)c(OCc4cnccc4)cc3)c1
0.296417	Brc1c(F)cc(N2CCN(CC2)C)c(NC(=O)c3cc(OC)c(OCc4cnccc4)cc3)c1
0.296417	Brc1c(F)cc(N2CCN(CC2)C)c(NC(=O)c3cc(OC)c(OCc4cnccc4)cc3)c1
0.296417	Brc1c(F)cc(N2CCN(CC2)C)c(NC(=O)c3cc(OC)c(OCc4cnccc4)cc3)c1
0.296417	Brc1c(F)cc(N2CCN(CC2)C)c(NC(=O)c3cc(OC)c(OCc4cnccc4)cc3)c1
0.296417	Brc1c(F)cc(N2CCN(CC2)C)c(NC(=O)c3cc(OC)c(OCc4cnccc4)cc3)c1
0.296417	Brc1c(F)cc(N2CCN(CC2)C)c(NC(=O)c3cc(OC)c(OCc4cnccc4)cc3)c1
0.296296	Brc1ccc(S(=O)(=O)Nc2cc(ccc2)C(=O)Nc3cncc(c3)C4=NNC=C4)cc1
0.296296	Brc1ccc(S(=O)(=O)Nc2cc(ccc2)C(=O)Nc3cncc(c3)C4=NNC=C4)cc1
0.296296	Brc1ccc(S(=O)(=O)Nc2cc(ccc2)C(=O)Nc3cncc(c3)C4=NNC=C4)cc1
0.296296	Brc1ccc(S(=O)(=O)Nc2cc(ccc2)C(=O)Nc3cncc(c3)C4=NNC=C4)cc1
0.296296	Brc1ccc(S(=O)(=O)Nc2cc(ccc2)C(=O)Nc3cncc(c3)C4=NNC=C4)cc1
0.296029	O=C(N1CCN(CC1)C)c2nccc(NC(=O)C(=O)Nc3c(ccc(OC)c3)C)c2
0.296029	O=C(N1CCN(CC1)C)c2nccc(NC(=O)C(=O)Nc3c(ccc(OC)c3)C)c2
0.296029	O=C(N1CCN(CC1)C)c2nccc(NC(=O)C(=O)Nc3c(ccc(OC)c3)C)c2
0.296029	O=C(N1CCN(CC1)C)c2nccc(NC(=O)C(=O)Nc3c(ccc(OC)c3)C)c2
0.296029	O=C(N1CCN(CC1)C)c2nccc(NC(=O)C(=O)Nc3c(ccc(OC)c3)C)c2
0.296029	O=C(N1CCN(CC1)C)c2nccc(NC(=O)C(=O)Nc3c(ccc(OC)c3)C)c2
0.296029	O=C(N1CCN(CC1)C)c2nccc(NC(=O)C(=O)Nc3c(ccc(OC)c3)C)c2
0.296029	O=C(N1CCN(CC1)C)c2nccc(NC(=O)C(=O)Nc3c(ccc(OC)c3)C)c2
0.296029	O=C(N1CCN(CC1)C)c2nccc(NC(=O)C(=O)Nc3c(ccc(OC)c3)C)c2
0.296029	O=C(N1CCN(CC1)C)c2nccc(NC(=O)C(=O)Nc3c(ccc(OC)c3)C)c2
0.296	O=C(OCC(O)CCC)c1cc(NC(=O)c2ccccc2)c(cc1)C
0.296	O=C(OCC(O)CCC)c1cc(NC(=O)c2ccccc2)c(cc1)C
0.296	O=C(OCC(O)CCC)c1cc(NC(=O)c2ccccc2)c(cc1)C
0.296	O=C(OCC(O)CCC)c1cc(NC(=O)c2ccccc2)c(cc1)C
0.296	O=C(OCC(O)CCC)c1cc(NC(=O)c2ccccc2)c(cc1)C
0.296	O=C(OCC(O)CCC)c1cc(NC(=O)c2ccccc2)c(cc1)C
0.296	O=C(OCC(O)CCC)c1cc(NC(=O)c2ccccc2)c(cc1)C
0.296	O=C(OCC(O)CCC)c1cc(NC(=O)c2ccccc2)c(cc1)C
0.296	O=C(OCC(O)CCC)c1cc(NC(=O)c2ccccc2)c(cc1)C
0.296	O=C(OCC(O)CCC)c1cc(NC(=O)c2ccccc2)c(cc1)C
0.295775	Brc1cc(ccc1)COc2c(cc(NC(=O)c3cncc(c4ccncc4)c3)cc2)C(=O)N
0.295276	O=C(OC)C=Cc1ccc(cc1)C(=O)Nc2nc(c3ccccc3)cc(c4ccc(cc4)C)c2
0.295203	FC(F)Oc1c(ccc(c1)C(=O)Nc2cc(ncc2)N3CCNCC3)C
0.295203	FC(F)Oc1c(ccc(c1)C(=O)Nc2cc(ncc2)N3CCNCC3)C
0.295203	FC(F)Oc1c(ccc(c1)C(=O)Nc2cc(ncc2)N3CCNCC3)C
0.295203	FC(F)Oc1c(ccc(c1)C(=O)Nc2cc(ncc2)N3CCNCC3)C
0.295203	FC(F)Oc1c(ccc(c1)C(=O)Nc2cc(ncc2)N3CCNCC3)C
0.295203	FC(F)Oc1c(ccc(c1)C(=O)Nc2cc(ncc2)N3CCNCC3)C
0.295203	FC(F)Oc1c(ccc(c1)C(=O)Nc2cc(ncc2)N3CCNCC3)C
0.295203	FC(F)Oc1c(ccc(c1)C(=O)Nc2cc(ncc2)N3CCNCC3)C
0.295203	FC(F)Oc1c(ccc(c1)C(=O)Nc2cc(ncc2)N3CCNCC3)C
0.294964	Clc1c(NC(=O)C=2SC=CC2)cc(cc1)C(=O)NCc3nc(ncc3)C
0.294964	Clc1c(NC(=O)C=2SC=CC2)cc(cc1)C(=O)NCc3nc(ncc3)C
0.294776	O=C(Nc1cncc(c1)C2=NNC=C2)c3cc(NC(=O)CCN4C=NC=C4)ccc3
0.294776	O=C(Nc1cncc(c1)C2=NNC=C2)c3cc(NC(=O)CCN4C=NC=C4)ccc3
0.294776	O=C(Nc1cncc(c1)C2=NNC=C2)c3cc(NC(=O)CCN4C=NC=C4)ccc3
0.294776	O=C(Nc1cncc(c1)C2=NNC=C2)c3cc(NC(=O)CCN4C=NC=C4)ccc3
0.294776	O=C(Nc1cncc(c1)C2=NNC=C2)c3cc(NC(=O)CCN4C=NC=C4)ccc3
0.294479	S(=O)(=O)(c1cc(ccc1)C(=O)Nc2c(cc(NC(=O)C(=O)N3CCN(CC=4ON=C(N4)C(C)C)CC3)cc2)C)C
0.294479	S(=O)(=O)(c1cc(ccc1)C(=O)Nc2c(cc(NC(=O)C(=O)N3CCN(CC=4ON=C(N4)C(C)C)CC3)cc2)C)C
0.294479	S(=O)(=O)(c1cc(ccc1)C(=O)Nc2c(cc(NC(=O)C(=O)N3CCN(CC=4ON=C(N4)C(C)C)CC3)cc2)C)C
0.294479	S(=O)(=O)(c1cc(ccc1)C(=O)Nc2c(cc(NC(=O)C(=O)N3CCN(CC=4ON=C(N4)C(C)C)CC3)cc2)C)C
0.294479	S(=O)(=O)(c1cc(ccc1)C(=O)Nc2c(cc(NC(=O)C(=O)N3CCN(CC=4ON=C(N4)C(C)C)CC3)cc2)C)C
0.294118	O=C(NC1CC1)c2cc(NC(=O)C(=O)Nc3c(ccc(OC)c3)C)ccc2
0.294118	O=C(NC1CC1)c2cc(NC(=O)C(=O)Nc3c(ccc(OC)c3)C)ccc2
0.294118	O=C(NC1CC1)c2cc(NC(=O)C(=O)Nc3c(ccc(OC)c3)C)ccc2
0.294118	O=C(NC1CC1)c2cc(NC(=O)C(=O)Nc3c(ccc(OC)c3)C)ccc2
0.294118	O=C(NC1CC1)c2cc(NC(=O)C(=O)Nc3c(ccc(OC)c3)C)ccc2
0.294118	O=C(NC1CC1)c2cc(NC(=O)C(=O)Nc3c(ccc(OC)c3)C)ccc2
0.294118	O=C(NC1CC1)c2cc(NC(=O)C(=O)Nc3c(ccc(OC)c3)C)ccc2
0.294118	O=C(NC1CC1)c2cc(NC(=O)C(=O)Nc3c(ccc(OC)c3)C)ccc2
0.294118	O=C(NC1CC1)c2cc(NC(=O)C(=O)Nc3c(ccc(OC)c3)C)ccc2
0.294118	O=C(NC1CC1)c2cc(NC(=O)C(=O)Nc3c(ccc(OC)c3)C)ccc2
0.29368	Clc1ccc(c2c(F)cc(cc2)C(=O)NCc3nc(ncc3)c4ccccc4)cc1
0.29368	Clc1ccc(c2c(F)cc(cc2)C(=O)NCc3nc(ncc3)c4ccccc4)cc1
0.29368	Clc1ccc(c2c(F)cc(cc2)C(=O)NCc3nc(ncc3)c4ccccc4)cc1
0.29368	Clc1ccc(c2c(F)cc(cc2)C(=O)NCc3nc(ncc3)c4ccccc4)cc1
0.29368	Clc1ccc(c2c(F)cc(cc2)C(=O)NCc3nc(ncc3)c4ccccc4)cc1
0.29368	Clc1ccc(c2c(F)cc(cc2)C(=O)NCc3nc(ncc3)c4ccccc4)cc1
0.29368	Clc1ccc(c2c(F)cc(cc2)C(=O)NCc3nc(ncc3)c4ccccc4)cc1
0.29368	Clc1ccc(c2c(F)cc(cc2)C(=O)NCc3nc(ncc3)c4ccccc4)cc1
0.29368	Clc1ccc(c2c(F)cc(cc2)C(=O)NCc3nc(ncc3)c4ccccc4)cc1
0.29368	Clc1ccc(c2c(F)cc(cc2)C(=O)NCc3nc(ncc3)c4ccccc4)cc1
0.293548	Clc1c(S(=O)(=O)Nc2c(Cl)cccc2)ccc(NC(=O)c3c(nc(c4ccccc4)cc3)C)c1
0.293548	Clc1c(S(=O)(=O)Nc2c(Cl)cccc2)ccc(NC(=O)c3c(nc(c4ccccc4)cc3)C)c1
0.293548	Clc1c(S(=O)(=O)Nc2c(Cl)cccc2)ccc(NC(=O)c3c(nc(c4ccccc4)cc3)C)c1
0.293548	Clc1c(S(=O)(=O)Nc2c(Cl)cccc2)ccc(NC(=O)c3c(nc(c4ccccc4)cc3)C)c1
0.293548	Clc1c(S(=O)(=O)Nc2c(Cl)cccc2)ccc(NC(=O)c3c(nc(c4ccccc4)cc3)C)c1
0.293548	Clc1c(S(=O)(=O)Nc2c(Cl)cccc2)ccc(NC(=O)c3c(nc(c4ccccc4)cc3)C)c1
0.293548	Clc1c(S(=O)(=O)Nc2c(Cl)cccc2)ccc(NC(=O)c3c(nc(c4ccccc4)cc3)C)c1
0.293388	Brc1ccc(cc1)C(=O)Nc2c(ccc(c2)C(=O)OCC(=O)O)C
0.293388	Brc1ccc(cc1)C(=O)Nc2c(ccc(c2)C(=O)OCC(=O)O)C
0.293388	Brc1ccc(cc1)C(=O)Nc2c(ccc(c2)C(=O)OCC(=O)O)C
0.293388	Brc1ccc(cc1)C(=O)Nc2c(ccc(c2)C(=O)OCC(=O)O)C
0.293388	Brc1ccc(cc1)C(=O)Nc2c(ccc(c2)C(=O)OCC(=O)O)C
0.29304	Ic1c(ccc([N+]([O-])=O)c1)C(=O)Nc2cncc(c2)C3=NNC=C3
0.29304	Ic1c(ccc([N+]([O-])=O)c1)C(=O)Nc2cncc(c2)C3=NNC=C3
0.29304	Ic1c(ccc([N+]([O-])=O)c1)C(=O)Nc2cncc(c2)C3=NNC=C3
0.29304	Ic1c(ccc([N+]([O-])=O)c1)C(=O)Nc2cncc(c2)C3=NNC=C3
0.29304	Ic1c(ccc([N+]([O-])=O)c1)C(=O)Nc2cncc(c2)C3=NNC=C3
0.29304	Ic1c(ccc([N+]([O-])=O)c1)C(=O)Nc2cncc(c2)C3=NNC=C3
0.29304	Ic1c(ccc([N+]([O-])=O)c1)C(=O)Nc2cncc(c2)C3=NNC=C3
0.29304	Ic1c(ccc([N+]([O-])=O)c1)C(=O)Nc2cncc(c2)C3=NNC=C3
0.29304	Ic1c(ccc([N+]([O-])=O)c1)C(=O)Nc2cncc(c2)C3=NNC=C3
0.29304	Ic1c(ccc([N+]([O-])=O)c1)C(=O)Nc2cncc(c2)C3=NNC=C3
0.292537	O=C(Nc1c(OC)ccc(c1)C(=O)NC)c2c3c(nc(c4cnccc4)c2)ccc(c3)C
0.29249	O=C(Nc1c(ccc(OC)c1)C)c2ncc(OC(C)C)cc2
0.29249	O=C(Nc1c(ccc(OC)c1)C)c2ncc(OC(C)C)cc2
0.29249	O=C(Nc1c(ccc(OC)c1)C)c2ncc(OC(C)C)cc2
0.29249	O=C(Nc1c(ccc(OC)c1)C)c2ncc(OC(C)C)cc2
0.29249	O=C(Nc1c(ccc(OC)c1)C)c2ncc(OC(C)C)cc2
0.29249	O=C(Nc1c(ccc(OC)c1)C)c2ncc(OC(C)C)cc2
0.29249	O=C(Nc1c(ccc(OC)c1)C)c2ncc(OC(C)C)cc2
0.29249	O=C(Nc1c(ccc(OC)c1)C)c2ncc(OC(C)C)cc2
0.29249	O=C(Nc1c(ccc(OC)c1)C)c2ncc(OC(C)C)cc2
0.29249	O=C(Nc1c(ccc(OC)c1)C)c2ncc(OC(C)C)cc2
0.292308	Brc1cc(NC(=O)C=2C(=NN(c3ccc(F)cc3)C2)c4cc(ccc4)C)c(cc1)CN5CCN(Cc6ccccc6)CC5
0.292308	Brc1cc(NC(=O)C=2C(=NN(c3ccc(F)cc3)C2)c4cc(ccc4)C)c(cc1)CN5CCN(Cc6ccccc6)CC5
0.292308	Brc1cc(NC(=O)C=2C(=NN(c3ccc(F)cc3)C2)c4cc(ccc4)C)c(cc1)CN5CCN(Cc6ccccc6)CC5
0.292308	Brc1cc(NC(=O)C=2C(=NN(c3ccc(F)cc3)C2)c4cc(ccc4)C)c(cc1)CN5CCN(Cc6ccccc6)CC5
0.292308	Brc1cc(NC(=O)C=2C(=NN(c3ccc(F)cc3)C2)c4cc(ccc4)C)c(cc1)CN5CCN(Cc6ccccc6)CC5
0.292308	Brc1cc(NC(=O)C=2C(=NN(c3ccc(F)cc3)C2)c4cc(ccc4)C)c(cc1)CN5CCN(Cc6ccccc6)CC5
0.292308	Brc1cc(NC(=O)C=2C(=NN(c3ccc(F)cc3)C2)c4cc(ccc4)C)c(cc1)CN5CCN(Cc6ccccc6)CC5
0.292308	Brc1cc(NC(=O)C=2C(=NN(c3ccc(F)cc3)C2)c4cc(ccc4)C)c(cc1)CN5CCN(Cc6ccccc6)CC5
0.292308	Brc1cc(NC(=O)C=2C(=NN(c3ccc(F)cc3)C2)c4cc(ccc4)C)c(cc1)CN5CCN(Cc6ccccc6)CC5
0.292308	Brc1cc(NC(=O)C=2C(=NN(c3ccc(F)cc3)C2)c4cc(ccc4)C)c(cc1)CN5CCN(Cc6ccccc6)CC5
0.292308	O=C(Nc1cc(c(cc1)C)C)NCc2cnc(N3CCN(CC3)CC)cc2
0.292135	Brc1cc(NC(=O)Cc2cc(ccc2)C(=O)N)c(cc1)CN3CCN(Cc4ccccc4)CC3
0.292135	Brc1cc(NC(=O)Cc2cc(ccc2)C(=O)N)c(cc1)CN3CCN(Cc4ccccc4)CC3
0.292135	Brc1cc(NC(=O)Cc2cc(ccc2)C(=O)N)c(cc1)CN3CCN(Cc4ccccc4)CC3
0.292135	Brc1cc(NC(=O)Cc2cc(ccc2)C(=O)N)c(cc1)CN3CCN(Cc4ccccc4)CC3
0.292135	Brc1cc(NC(=O)Cc2cc(ccc2)C(=O)N)c(cc1)CN3CCN(Cc4ccccc4)CC3
0.292135	Brc1cc(NC(=O)Cc2cc(ccc2)C(=O)N)c(cc1)CN3CCN(Cc4ccccc4)CC3
0.292096	O=C(Nc1cncc(c1)C2=NNC=C2)C=3C=NN(C3)Cc4cc(OC)c(OC)cc4
0.292096	O=C(Nc1cncc(c1)C2=NNC=C2)C=3C=NN(C3)Cc4cc(OC)c(OC)cc4
0.292096	O=C(Nc1cncc(c1)C2=NNC=C2)C=3C=NN(C3)Cc4cc(OC)c(OC)cc4
0.292096	O=C(Nc1cncc(c1)C2=NNC=C2)C=3C=NN(C3)Cc4cc(OC)c(OC)cc4
0.292096	O=C(Nc1cncc(c1)C2=NNC=C2)C=3C=NN(C3)Cc4cc(OC)c(OC)cc4
0.292096	O=C(Nc1cncc(c1)C2=NNC=C2)C=3C=NN(C3)Cc4cc(OC)c(OC)cc4
0.292	O=C(Nc1c(ccc(OC)c1)C)c2cc(ccc2)C3CCC3
0.292	O=C(Nc1c(ccc(OC)c1)C)c2cc(ccc2)C3CCC3
0.292	O=C(Nc1c(ccc(OC)c1)C)c2cc(ccc2)C3CCC3
0.292	O=C(Nc1c(ccc(OC)c1)C)c2cc(ccc2)C3CCC3
0.292	O=C(Nc1c(ccc(OC)c1)C)c2cc(ccc2)C3CCC3
0.292	O=C(Nc1c(ccc(OC)c1)C)c2cc(ccc2)C3CCC3
0.292	O=C(Nc1c(ccc(OC)c1)C)c2cc(ccc2)C3CCC3
0.292	O=C(Nc1c(ccc(OC)c1)C)c2cc(ccc2)C3CCC3
0.292	O=C(Nc1c(ccc(OC)c1)C)c2cc(ccc2)C3CCC3
0.292	O=C(Nc1c(ccc(OC)c1)C)c2cc(ccc2)C3CCC3
0.291513	FCCc1ccc(cc1)C(=O)Nc2cc(c(N3CCN(C(=O)OC(C)(C)C)CC3)cc2)C
0.291513	FCCc1ccc(cc1)C(=O)Nc2cc(c(N3CCN(C(=O)OC(C)(C)C)CC3)cc2)C
0.291513	FCCc1ccc(cc1)C(=O)Nc2cc(c(N3CCN(C(=O)OC(C)(C)C)CC3)cc2)C
0.291513	FCCc1ccc(cc1)C(=O)Nc2cc(c(N3CCN(C(=O)OC(C)(C)C)CC3)cc2)C
0.291513	FCCc1ccc(cc1)C(=O)Nc2cc(c(N3CCN(C(=O)OC(C)(C)C)CC3)cc2)C
0.291513	FCCc1ccc(cc1)C(=O)Nc2cc(c(N3CCN(C(=O)OC(C)(C)C)CC3)cc2)C
0.291188	O=C(Nc1c(ccc(c1)C=2ON=C(N2)c3cc(N)ccc3)C)Nc4ccccc4
0.291188	O=C(Nc1c(ccc(c1)C=2ON=C(N2)c3cc(N)ccc3)C)Nc4ccccc4
0.291188	O=C(Nc1c(ccc(c1)C=2ON=C(N2)c3cc(N)ccc3)C)Nc4ccccc4
0.291188	O=C(Nc1c(ccc(c1)C=2ON=C(N2)c3cc(N)ccc3)C)Nc4ccccc4
0.291188	O=C(Nc1c(ccc(c1)C=2ON=C(N2)c3cc(N)ccc3)C)Nc4ccccc4
0.291188	O=C(Nc1c(ccc(c1)C=2ON=C(N2)c3cc(N)ccc3)C)Nc4ccccc4
0.291188	O=C(Nc1c(ccc(c1)C=2ON=C(N2)c3cc(N)ccc3)C)Nc4ccccc4
0.291188	O=C(Nc1c(ccc(c1)C=2ON=C(N2)c3cc(N)ccc3)C)Nc4ccccc4
0.291188	O=C(Nc1c(ccc(c1)C=2ON=C(N2)c3cc(N)ccc3)C)Nc4ccccc4
0.291188	O=C(Nc1c(ccc(c1)C=2ON=C(N2)c3cc(N)ccc3)C)Nc4ccccc4
0.291188	Clc1c(ccc(NC(=O)C)c1)C(=O)Nc2c(Nc3ccccc3)cncc2
0.291188	Clc1c(ccc(NC(=O)C)c1)C(=O)Nc2c(Nc3ccccc3)cncc2
0.290984	O=C(Nc1c(ccc(c1)C=2ON=CN2)C)Nc3ccccc3
0.290984	O=C(Nc1c(ccc(c1)C=2ON=CN2)C)Nc3ccccc3
0.290984	O=C(Nc1c(ccc(c1)C=2ON=CN2)C)Nc3ccccc3
0.290984	O=C(Nc1c(ccc(c1)C=2ON=CN2)C)Nc3ccccc3
0.290984	O=C(Nc1c(ccc(c1)C=2ON=CN2)C)Nc3ccccc3
0.290984	O=C(Nc1c(ccc(c1)C=2ON=CN2)C)Nc3ccccc3
0.290984	O=C(Nc1c(ccc(c1)C=2ON=CN2)C)Nc3ccccc3
0.290984	O=C(Nc1c(ccc(c1)C=2ON=CN2)C)Nc3ccccc3
0.290984	O=C(Nc1c(ccc(c1)C=2ON=CN2)C)Nc3ccccc3
0.290984	O=C(Nc1c(ccc(c1)C=2ON=CN2)C)Nc3ccccc3
0.290909	S1CCN(Cc2c(c(NC(=O)c3cc4OCOc4cc3)ccc2)C)CC1
0.290909	S1CCN(Cc2c(c(NC(=O)c3cc4OCOc4cc3)ccc2)C)CC1
0.290909	S1CCN(Cc2c(c(NC(=O)c3cc4OCOc4cc3)ccc2)C)CC1
0.290698	O=C(Nc1ccncc1)c2ccc(cc2)CNC(=O)C3(CCN(Cc4ccccc4)CC3)C
0.290698	O=C(Nc1ccncc1)c2ccc(cc2)CNC(=O)C3(CCN(Cc4ccccc4)CC3)C
0.290698	O=C(Nc1ccncc1)c2ccc(cc2)CNC(=O)C3(CCN(Cc4ccccc4)CC3)C
0.290698	O=C(Nc1ccncc1)c2ccc(cc2)CNC(=O)C3(CCN(Cc4ccccc4)CC3)C
0.290698	O=C(Nc1ccncc1)c2ccc(cc2)CNC(=O)C3(CCN(Cc4ccccc4)CC3)C
0.290657	Clc1cc(ccc1)COc2c(NC(=O)c3c(nc(c4ccccc4)cc3)C)cccc2
0.290657	Clc1cc(ccc1)COc2c(NC(=O)c3c(nc(c4ccccc4)cc3)C)cccc2
0.290657	Clc1cc(ccc1)COc2c(NC(=O)c3c(nc(c4ccccc4)cc3)C)cccc2
0.290657	Clc1cc(ccc1)COc2c(NC(=O)c3c(nc(c4ccccc4)cc3)C)cccc2
0.290657	Clc1cc(ccc1)COc2c(NC(=O)c3c(nc(c4ccccc4)cc3)C)cccc2
0.290657	Clc1cc(ccc1)COc2c(NC(=O)c3c(nc(c4ccccc4)cc3)C)cccc2
0.290657	Clc1cc(ccc1)COc2c(NC(=O)c3c(nc(c4ccccc4)cc3)C)cccc2
0.290657	Clc1cc(ccc1)COc2c(NC(=O)c3c(nc(c4ccccc4)cc3)C)cccc2
0.290657	Clc1cc(ccc1)COc2c(NC(=O)c3c(nc(c4ccccc4)cc3)C)cccc2
0.290657	Clc1cc(ccc1)COc2c(NC(=O)c3c(nc(c4ccccc4)cc3)C)cccc2
0.290566	O=C(Nc1cc(ncc1)N2CCNCC2)c3ccc(cc3)C4=NOC(=N4)C
0.290566	O=C(Nc1cc(ncc1)N2CCNCC2)c3ccc(cc3)C4=NOC(=N4)C
0.290566	O=C(Nc1cc(ncc1)N2CCNCC2)c3ccc(cc3)C4=NOC(=N4)C
0.290566	O=C(Nc1cc(ncc1)N2CCNCC2)c3ccc(cc3)C4=NOC(=N4)C
0.290566	O=C(Nc1cc(ncc1)N2CCNCC2)c3ccc(cc3)C4=NOC(=N4)C
0.290566	O=C(Nc1cc(ncc1)N2CCNCC2)c3ccc(cc3)C4=NOC(=N4)C
0.290566	O=C(Nc1cc(ncc1)N2CCNCC2)c3ccc(cc3)C4=NOC(=N4)C
0.290566	O=C(Nc1cc(ncc1)N2CCNCC2)c3ccc(cc3)C4=NOC(=N4)C
0.290566	O=C(Nc1cc(ncc1)N2CCNCC2)c3ccc(cc3)C4=NOC(=N4)C
0.290566	O=C(Nc1cc(ncc1)N2CCNCC2)c3ccc(cc3)C4=NOC(=N4)C
0.290043	FC(F)(F)c1cc(ccc1)C(=O)Nc2cc(NC(=O)c3ccc(c4ccc(cc4)CN)cc3)ccc2
0.290043	FC(F)(F)c1cc(ccc1)C(=O)Nc2cc(NC(=O)c3ccc(c4ccc(cc4)CN)cc3)ccc2
0.290043	FC(F)(F)c1cc(ccc1)C(=O)Nc2cc(NC(=O)c3ccc(c4ccc(cc4)CN)cc3)ccc2
0.289963	S1C(=CC=C1)COc2cc(ccc2)C(=O)Nc3cncc(c3)C4=NNC=C4
0.289963	S1C(=CC=C1)COc2cc(ccc2)C(=O)Nc3cncc(c3)C4=NNC=C4
0.289963	S1C(=CC=C1)COc2cc(ccc2)C(=O)Nc3cncc(c3)C4=NNC=C4
0.289963	S1C(=CC=C1)COc2cc(ccc2)C(=O)Nc3cncc(c3)C4=NNC=C4
0.289963	S1C(=CC=C1)COc2cc(ccc2)C(=O)Nc3cncc(c3)C4=NNC=C4
0.289655	Brc1ccc(c2nc(ncc2)NC(=O)c3ccc(S(=O)(=O)N4C(CCCC4)C)cc3)cc1
0.289655	Brc1ccc(c2nc(ncc2)NC(=O)c3ccc(S(=O)(=O)N4C(CCCC4)C)cc3)cc1
0.289655	Brc1ccc(c2nc(ncc2)NC(=O)c3ccc(S(=O)(=O)N4C(CCCC4)C)cc3)cc1
0.289655	Brc1ccc(c2nc(ncc2)NC(=O)c3ccc(S(=O)(=O)N4C(CCCC4)C)cc3)cc1
0.289655	Brc1ccc(c2nc(ncc2)NC(=O)c3ccc(S(=O)(=O)N4C(CCCC4)C)cc3)cc1
0.289655	Brc1ccc(c2nc(ncc2)NC(=O)c3ccc(S(=O)(=O)N4C(CCCC4)C)cc3)cc1
0.289655	Brc1ccc(c2nc(ncc2)NC(=O)c3ccc(S(=O)(=O)N4C(CCCC4)C)cc3)cc1
0.289655	Brc1ccc(c2nc(ncc2)NC(=O)c3ccc(S(=O)(=O)N4C(CCCC4)C)cc3)cc1
0.289655	Brc1ccc(c2nc(ncc2)NC(=O)c3ccc(S(=O)(=O)N4C(CCCC4)C)cc3)cc1
0.289655	Brc1ccc(c2nc(ncc2)NC(=O)c3ccc(S(=O)(=O)N4C(CCCC4)C)cc3)cc1
0.289377	Brc1ccc(cc1)COc2ncc(cc2)C(=O)NNC(=S)Nc3c(ccc(c3)C)C
0.289377	Brc1ccc(cc1)COc2ncc(cc2)C(=O)NNC(=S)Nc3c(ccc(c3)C)C
0.289377	Brc1ccc(cc1)COc2ncc(cc2)C(=O)NNC(=S)Nc3c(ccc(c3)C)C
0.289377	Brc1ccc(cc1)COc2ncc(cc2)C(=O)NNC(=S)Nc3c(ccc(c3)C)C
0.289377	Brc1ccc(cc1)COc2ncc(cc2)C(=O)NNC(=S)Nc3c(ccc(c3)C)C
0.289377	Brc1ccc(cc1)COc2ncc(cc2)C(=O)NNC(=S)Nc3c(ccc(c3)C)C
0.289377	Brc1ccc(cc1)COc2ncc(cc2)C(=O)NNC(=S)Nc3c(ccc(c3)C)C
0.289377	Brc1ccc(cc1)COc2ncc(cc2)C(=O)NNC(=S)Nc3c(ccc(c3)C)C
0.289377	Brc1ccc(cc1)COc2ncc(cc2)C(=O)NNC(=S)Nc3c(ccc(c3)C)C
0.289377	Brc1ccc(cc1)COc2ncc(cc2)C(=O)NNC(=S)Nc3c(ccc(c3)C)C
0.289377	Clc1cc(ccc1)COc2cc(c(NC(=O)c3nc(ccn3)C)cc2)C
0.289377	Clc1cc(ccc1)COc2cc(c(NC(=O)c3nc(ccn3)C)cc2)C
0.289377	Clc1cc(ccc1)COc2cc(c(NC(=O)c3nc(ccn3)C)cc2)C
0.289377	Clc1cc(ccc1)COc2cc(c(NC(=O)c3nc(ccn3)C)cc2)C
0.289377	Clc1cc(ccc1)COc2cc(c(NC(=O)c3nc(ccn3)C)cc2)C
0.289377	Clc1cc(ccc1)COc2cc(c(NC(=O)c3nc(ccn3)C)cc2)C
0.289377	Clc1cc(ccc1)COc2cc(c(NC(=O)c3nc(ccn3)C)cc2)C
0.289377	Clc1cc(ccc1)COc2cc(c(NC(=O)c3nc(ccn3)C)cc2)C
0.289377	Clc1cc(ccc1)COc2cc(c(NC(=O)c3nc(ccn3)C)cc2)C
0.289377	Clc1cc(ccc1)COc2cc(c(NC(=O)c3nc(ccn3)C)cc2)C
0.288809	S(=O)(=O)(c1cc(ccc1)C(=O)Nc2c(cc(NC(=O)C(=O)Nc3c(ccc(OC)c3)C)cc2)C)C
0.288809	S(=O)(=O)(c1cc(ccc1)C(=O)Nc2c(cc(NC(=O)C(=O)Nc3c(ccc(OC)c3)C)cc2)C)C
0.288809	S(=O)(=O)(c1cc(ccc1)C(=O)Nc2c(cc(NC(=O)C(=O)Nc3c(ccc(OC)c3)C)cc2)C)C
0.288809	S(=O)(=O)(c1cc(ccc1)C(=O)Nc2c(cc(NC(=O)C(=O)Nc3c(ccc(OC)c3)C)cc2)C)C
0.288809	S(=O)(=O)(c1cc(ccc1)C(=O)Nc2c(cc(NC(=O)C(=O)Nc3c(ccc(OC)c3)C)cc2)C)C
0.288809	S(=O)(=O)(c1cc(ccc1)C(=O)Nc2c(cc(NC(=O)C(=O)Nc3c(ccc(OC)c3)C)cc2)C)C
0.288809	S(=O)(=O)(c1cc(ccc1)C(=O)Nc2c(cc(NC(=O)C(=O)Nc3c(ccc(OC)c3)C)cc2)C)C
0.288809	S(=O)(=O)(c1cc(ccc1)C(=O)Nc2c(cc(NC(=O)C(=O)Nc3c(ccc(OC)c3)C)cc2)C)C
0.288809	S(=O)(=O)(c1cc(ccc1)C(=O)Nc2c(cc(NC(=O)C(=O)Nc3c(ccc(OC)c3)C)cc2)C)C
0.288809	S(=O)(=O)(c1cc(ccc1)C(=O)Nc2c(cc(NC(=O)C(=O)Nc3c(ccc(OC)c3)C)cc2)C)C
0.287879	Brc1ccc(c2nc(ncc2)NC(=O)c3nccc(N=S(=O)(C)C)c3)cc1
0.287879	Brc1ccc(c2nc(ncc2)NC(=O)c3nccc(N=S(=O)(C)C)c3)cc1
0.287879	Brc1ccc(c2nc(ncc2)NC(=O)c3nccc(N=S(=O)(C)C)c3)cc1
0.287879	Brc1ccc(c2nc(ncc2)NC(=O)c3nccc(N=S(=O)(C)C)c3)cc1
0.287879	Brc1ccc(c2nc(ncc2)NC(=O)c3nccc(N=S(=O)(C)C)c3)cc1
0.287879	Brc1ccc(c2nc(ncc2)NC(=O)c3nccc(N=S(=O)(C)C)c3)cc1
0.287879	Brc1ccc(c2nc(ncc2)NC(=O)c3nccc(N=S(=O)(C)C)c3)cc1
0.287879	Brc1ccc(c2nc(ncc2)NC(=O)c3nccc(N=S(=O)(C)C)c3)cc1
0.287879	Brc1ccc(c2nc(ncc2)NC(=O)c3nccc(N=S(=O)(C)C)c3)cc1
0.287879	Brc1ccc(c2nc(ncc2)NC(=O)c3nccc(N=S(=O)(C)C)c3)cc1
0.287879	Clc1cc(Cl)cc(c1)C(=O)Nc2ccc(cc2)C(=O)N3CCC(Cc4cc(c(cc4)C)C)CC3
0.287879	Clc1cc(Cl)cc(c1)C(=O)Nc2ccc(cc2)C(=O)N3CCC(Cc4cc(c(cc4)C)C)CC3
0.287879	Clc1cc(Cl)cc(c1)C(=O)Nc2ccc(cc2)C(=O)N3CCC(Cc4cc(c(cc4)C)C)CC3
0.287879	Clc1cc(Cl)cc(c1)C(=O)Nc2ccc(cc2)C(=O)N3CCC(Cc4cc(c(cc4)C)C)CC3
0.28777	O=C(Nc1cc(c(C#N)cc1)c2ccncc2)NCc3cc(ccc3)CN4CCC(CC4)C
0.28777	O=C(Nc1cc(c(C#N)cc1)c2ccncc2)NCc3cc(ccc3)CN4CCC(CC4)C
0.28777	O=C(Nc1cc(c(C#N)cc1)c2ccncc2)NCc3cc(ccc3)CN4CCC(CC4)C
0.28777	O=C(Nc1cc(c(C#N)cc1)c2ccncc2)NCc3cc(ccc3)CN4CCC(CC4)C
0.28777	O=C(Nc1cc(c(C#N)cc1)c2ccncc2)NCc3cc(ccc3)CN4CCC(CC4)C
0.28777	O=C(Nc1cc(c(C#N)cc1)c2ccncc2)NCc3cc(ccc3)CN4CCC(CC4)C
0.28777	O=C(Nc1cc(c(C#N)cc1)c2ccncc2)NCc3cc(ccc3)CN4CCC(CC4)C
0.28777	O=C(Nc1cc(c(C#N)cc1)c2ccncc2)NCc3cc(ccc3)CN4CCC(CC4)C
0.28777	O=C(Nc1cc(c(C#N)cc1)c2ccncc2)NCc3cc(ccc3)CN4CCC(CC4)C
0.28777	O=C(Nc1cc(c(C#N)cc1)c2ccncc2)NCc3cc(ccc3)CN4CCC(CC4)C
0.287449	O=C(Nc1c(ccc(OC)c1)C)c2ccc(cc2)C=CC(=O)OC
0.287449	O=C(Nc1c(ccc(OC)c1)C)c2ccc(cc2)C=CC(=O)OC
0.287449	O=C(Nc1c(ccc(OC)c1)C)c2ccc(cc2)C=CC(=O)OC
0.287449	O=C(Nc1c(ccc(OC)c1)C)c2ccc(cc2)C=CC(=O)OC
0.287449	O=C(Nc1c(ccc(OC)c1)C)c2ccc(cc2)C=CC(=O)OC
0.287449	O=C(Nc1c(ccc(OC)c1)C)c2ccc(cc2)C=CC(=O)OC
0.287449	O=C(Nc1c(ccc(OC)c1)C)c2ccc(cc2)C=CC(=O)OC
0.287449	O=C(Nc1c(ccc(OC)c1)C)c2ccc(cc2)C=CC(=O)OC
0.287449	O=C(Nc1c(ccc(OC)c1)C)c2ccc(cc2)C=CC(=O)OC
0.287449	O=C(Nc1c(ccc(OC)c1)C)c2ccc(cc2)C=CC(=O)OC
0.287273	S1C=NC(c2cc(ccc2)C(=O)Nc3cc(F)c(OCCC(C)C)cc3)=C1
0.287273	S1C=NC(c2cc(ccc2)C(=O)Nc3cc(F)c(OCCC(C)C)cc3)=C1
0.287273	S1C=NC(c2cc(ccc2)C(=O)Nc3cc(F)c(OCCC(C)C)cc3)=C1
0.287273	S1C=NC(c2cc(ccc2)C(=O)Nc3cc(F)c(OCCC(C)C)cc3)=C1
0.287273	S1C=NC(c2cc(ccc2)C(=O)Nc3cc(F)c(OCCC(C)C)cc3)=C1
0.287273	S1C=NC(c2cc(ccc2)C(=O)Nc3cc(F)c(OCCC(C)C)cc3)=C1
0.287273	S1C=NC(c2cc(ccc2)C(=O)Nc3cc(F)c(OCCC(C)C)cc3)=C1
0.287273	S1C=NC(c2cc(ccc2)C(=O)Nc3cc(F)c(OCCC(C)C)cc3)=C1
0.287273	S1C=NC(c2cc(ccc2)C(=O)Nc3cc(F)c(OCCC(C)C)cc3)=C1
0.287273	S1C=NC(c2cc(ccc2)C(=O)Nc3cc(F)c(OCCC(C)C)cc3)=C1
0.287197	S1CCN(Cc2c(c(NC(=O)c3cc(NC(=O)CCN4C=NC=C4)ccc3)ccc2)C)CC1
0.287197	S1CCN(Cc2c(c(NC(=O)c3cc(NC(=O)CCN4C=NC=C4)ccc3)ccc2)C)CC1
0.287197	S1CCN(Cc2c(c(NC(=O)c3cc(NC(=O)CCN4C=NC=C4)ccc3)ccc2)C)CC1
0.287197	S1CCN(Cc2c(c(NC(=O)c3cc(NC(=O)CCN4C=NC=C4)ccc3)ccc2)C)CC1
0.287197	S1CCN(Cc2c(c(NC(=O)c3cc(NC(=O)CCN4C=NC=C4)ccc3)ccc2)C)CC1
0.287197	S1CCN(Cc2c(c(NC(=O)c3cc(NC(=O)CCN4C=NC=C4)ccc3)ccc2)C)CC1
0.287197	S1CCN(Cc2c(c(NC(=O)c3cc(NC(=O)CCN4C=NC=C4)ccc3)ccc2)C)CC1
0.287197	S1CCN(Cc2c(c(NC(=O)c3cc(NC(=O)CCN4C=NC=C4)ccc3)ccc2)C)CC1
0.287197	S1CCN(Cc2c(c(NC(=O)c3cc(NC(=O)CCN4C=NC=C4)ccc3)ccc2)C)CC1
0.287197	S1CCN(Cc2c(c(NC(=O)c3cc(NC(=O)CCN4C=NC=C4)ccc3)ccc2)C)CC1
0.28692	O=C(Nc1cc(N)ccc1)c2ccc(cc2)C3=NOC(=N3)C
0.286822	O=C(Nc1ccncc1)c2ccc(cc2)CNC(=O)c3c(c4c(cccc4)C)cccc3
0.286822	O=C(Nc1ccncc1)c2ccc(cc2)CNC(=O)c3c(c4c(cccc4)C)cccc3
0.286822	O=C(Nc1ccncc1)c2ccc(cc2)CNC(=O)c3c(c4c(cccc4)C)cccc3
0.286822	O=C(Nc1ccncc1)c2ccc(cc2)CNC(=O)c3c(c4c(cccc4)C)cccc3
0.286822	O=C(Nc1ccncc1)c2ccc(cc2)CNC(=O)c3c(c4c(cccc4)C)cccc3
0.286822	O=C(Nc1ccncc1)c2ccc(cc2)CNC(=O)c3c(c4c(cccc4)C)cccc3
0.286822	O=C(Nc1ccncc1)c2ccc(cc2)CNC(=O)c3c(c4c(cccc4)C)cccc3
0.286822	O=C(Nc1ccncc1)c2ccc(cc2)CNC(=O)c3c(c4c(cccc4)C)cccc3
0.286822	O=C(Nc1ccncc1)c2ccc(cc2)CNC(=O)c3c(c4c(cccc4)C)cccc3
0.286822	O=C(Nc1ccncc1)c2ccc(cc2)CNC(=O)c3c(c4c(cccc4)C)cccc3
0.286792	S1N=C(c2ccccc2)C=C1C(=O)Nc3c(O)ccc(c3)CC
0.286765	Fc1c(Oc2c(OC)cc(cc2)C)ccc(NC(=O)c3ccc(cc3)C=4OC=NC4)c1
0.286765	Fc1c(Oc2c(OC)cc(cc2)C)ccc(NC(=O)c3ccc(cc3)C=4OC=NC4)c1
0.286765	Fc1c(Oc2c(OC)cc(cc2)C)ccc(NC(=O)c3ccc(cc3)C=4OC=NC4)c1
0.286765	Fc1c(Oc2c(OC)cc(cc2)C)ccc(NC(=O)c3ccc(cc3)C=4OC=NC4)c1
0.286765	Fc1c(Oc2c(OC)cc(cc2)C)ccc(NC(=O)c3ccc(cc3)C=4OC=NC4)c1
0.286765	Fc1c(Oc2c(OC)cc(cc2)C)ccc(NC(=O)c3ccc(cc3)C=4OC=NC4)c1
0.286765	Fc1c(Oc2c(OC)cc(cc2)C)ccc(NC(=O)c3ccc(cc3)C=4OC=NC4)c1
0.286765	Fc1c(Oc2c(OC)cc(cc2)C)ccc(NC(=O)c3ccc(cc3)C=4OC=NC4)c1
0.286765	Fc1c(Oc2c(OC)cc(cc2)C)ccc(NC(=O)c3ccc(cc3)C=4OC=NC4)c1
0.286765	Fc1c(Oc2c(OC)cc(cc2)C)ccc(NC(=O)c3ccc(cc3)C=4OC=NC4)c1
0.286645	Clc1c(cc(NC(=O)CC(C)(C)C)cc1)C(=O)NNc2nc(nc(c2)C(F)(F)F)c3cnccc3
0.286645	Clc1c(cc(NC(=O)CC(C)(C)C)cc1)C(=O)NNc2nc(nc(c2)C(F)(F)F)c3cnccc3
0.286645	Clc1c(cc(NC(=O)CC(C)(C)C)cc1)C(=O)NNc2nc(nc(c2)C(F)(F)F)c3cnccc3
0.286645	Clc1c(cc(NC(=O)CC(C)(C)C)cc1)C(=O)NNc2nc(nc(c2)C(F)(F)F)c3cnccc3
0.286645	Clc1c(cc(NC(=O)CC(C)(C)C)cc1)C(=O)NNc2nc(nc(c2)C(F)(F)F)c3cnccc3
0.286645	Clc1c(cc(NC(=O)CC(C)(C)C)cc1)C(=O)NNc2nc(nc(c2)C(F)(F)F)c3cnccc3
0.286645	Clc1c(cc(NC(=O)CC(C)(C)C)cc1)C(=O)NNc2nc(nc(c2)C(F)(F)F)c3cnccc3
0.286645	Clc1c(cc(NC(=O)CC(C)(C)C)cc1)C(=O)NNc2nc(nc(c2)C(F)(F)F)c3cnccc3
0.286645	Clc1c(cc(NC(=O)CC(C)(C)C)cc1)C(=O)NNc2nc(nc(c2)C(F)(F)F)c3cnccc3
0.286645	Clc1c(cc(NC(=O)CC(C)(C)C)cc1)C(=O)NNc2nc(nc(c2)C(F)(F)F)c3cnccc3
0.28629	O=C(O)c1cc(NC(=O)c2cc3OCCOc3cc2)c(cc1)C
0.28629	O=C(O)c1cc(NC(=O)c2cc3OCCOc3cc2)c(cc1)C
0.28629	O=C(O)c1cc(NC(=O)c2cc3OCCOc3cc2)c(cc1)C
0.28629	O=C(O)c1cc(NC(=O)c2cc3OCCOc3cc2)c(cc1)C
0.28629	O=C(O)c1cc(NC(=O)c2cc3OCCOc3cc2)c(cc1)C
0.28629	O=C(O)c1cc(NC(=O)c2cc3OCCOc3cc2)c(cc1)C
0.28629	O=C(O)c1cc(NC(=O)c2cc3OCCOc3cc2)c(cc1)C
0.286232	O=C(Nc1cncc(c1)C2=NNC=C2)c3cc(NCC=4N(C=NC4)C)ccc3
0.286232	O=C(Nc1cncc(c1)C2=NNC=C2)c3cc(NCC=4N(C=NC4)C)ccc3
0.286232	O=C(Nc1cncc(c1)C2=NNC=C2)c3cc(NCC=4N(C=NC4)C)ccc3
0.286232	O=C(Nc1cncc(c1)C2=NNC=C2)c3cc(NCC=4N(C=NC4)C)ccc3
0.286232	O=C(Nc1cncc(c1)C2=NNC=C2)c3cc(NCC=4N(C=NC4)C)ccc3
0.286232	O=C(Nc1cncc(c1)C2=NNC=C2)c3cc(NCC=4N(C=NC4)C)ccc3
0.286232	O=C(Nc1cncc(c1)C2=NNC=C2)c3cc(NCC=4N(C=NC4)C)ccc3
0.286232	O=C(Nc1cncc(c1)C2=NNC=C2)c3cc(NCC=4N(C=NC4)C)ccc3
0.286232	O=C(Nc1cncc(c1)C2=NNC=C2)c3cc(NCC=4N(C=NC4)C)ccc3
0.286232	O=C(Nc1cncc(c1)C2=NNC=C2)c3cc(NCC=4N(C=NC4)C)ccc3
0.285714	O=C(OCc1ccc(cc1)C(=O)N2CCCC2)c3cc(NC(=O)c4cc5OCCOc5cc4)c(cc3)C
0.285714	O=C(OCc1ccc(cc1)C(=O)N2CCCC2)c3cc(NC(=O)c4cc5OCCOc5cc4)c(cc3)C
0.285714	O=C(OCc1ccc(cc1)C(=O)N2CCCC2)c3cc(NC(=O)c4cc5OCCOc5cc4)c(cc3)C
0.285714	O=C(OCc1ccc(cc1)C(=O)N2CCCC2)c3cc(NC(=O)c4cc5OCCOc5cc4)c(cc3)C
0.285714	O=C(OCc1ccc(cc1)C(=O)N2CCCC2)c3cc(NC(=O)c4cc5OCCOc5cc4)c(cc3)C
0.285714	O=C(OCc1ccc(cc1)C(=O)N2CCCC2)c3cc(NC(=O)c4cc5OCCOc5cc4)c(cc3)C
0.285714	O=C(OCc1ccc(cc1)C(=O)N2CCCC2)c3cc(NC(=O)c4cc5OCCOc5cc4)c(cc3)C
0.285714	O=C(OCc1ccc(cc1)C(=O)N2CCCC2)c3cc(NC(=O)c4cc5OCCOc5cc4)c(cc3)C
0.285714	O=C(OCc1ccc(cc1)C(=O)N2CCCC2)c3cc(NC(=O)c4cc5OCCOc5cc4)c(cc3)C
0.285714	O=C(OCc1ccc(cc1)C(=O)N2CCCC2)c3cc(NC(=O)c4cc5OCCOc5cc4)c(cc3)C
0.284722	O=C(N(C(c1cc(NC(=O)c2ccccc2)ccc1)C)C)Nc3cc(NC(=O)C(C)(C)C)c(cc3)C
0.284722	O=C(N(C(c1cc(NC(=O)c2ccccc2)ccc1)C)C)Nc3cc(NC(=O)C(C)(C)C)c(cc3)C
0.284722	O=C(N(C(c1cc(NC(=O)c2ccccc2)ccc1)C)C)Nc3cc(NC(=O)C(C)(C)C)c(cc3)C
0.284722	O=C(N(C(c1cc(NC(=O)c2ccccc2)ccc1)C)C)Nc3cc(NC(=O)C(C)(C)C)c(cc3)C
0.284722	O=C(N(C(c1cc(NC(=O)c2ccccc2)ccc1)C)C)Nc3cc(NC(=O)C(C)(C)C)c(cc3)C
0.284722	O=C(N(C(c1cc(NC(=O)c2ccccc2)ccc1)C)C)Nc3cc(NC(=O)C(C)(C)C)c(cc3)C
0.284722	O=C(N(C(c1cc(NC(=O)c2ccccc2)ccc1)C)C)Nc3cc(NC(=O)C(C)(C)C)c(cc3)C
0.284722	O=C(N(C(c1cc(NC(=O)c2ccccc2)ccc1)C)C)Nc3cc(NC(=O)C(C)(C)C)c(cc3)C
0.284722	O=C(N(C(c1cc(NC(=O)c2ccccc2)ccc1)C)C)Nc3cc(NC(=O)C(C)(C)C)c(cc3)C
0.284722	O=C(N(C(c1cc(NC(=O)c2ccccc2)ccc1)C)C)Nc3cc(NC(=O)C(C)(C)C)c(cc3)C
0.284698	S(=O)(=O)(NCc1cc(ncc1)c2ccccc2)c3c(ccc(NC(=O)C)c3)C
0.284698	S(=O)(=O)(NCc1cc(ncc1)c2ccccc2)c3c(ccc(NC(=O)C)c3)C
0.284698	S(=O)(=O)(NCc1cc(ncc1)c2ccccc2)c3c(ccc(NC(=O)C)c3)C
0.284698	S(=O)(=O)(NCc1cc(ncc1)c2ccccc2)c3c(ccc(NC(=O)C)c3)C
0.284698	S(=O)(=O)(NCc1cc(ncc1)c2ccccc2)c3c(ccc(NC(=O)C)c3)C
0.284698	S(=O)(=O)(NCc1cc(ncc1)c2ccccc2)c3c(ccc(NC(=O)C)c3)C
0.284698	S(=O)(=O)(NCc1cc(ncc1)c2ccccc2)c3c(ccc(NC(=O)C)c3)C
0.284698	S(=O)(=O)(NCc1cc(ncc1)c2ccccc2)c3c(ccc(NC(=O)C)c3)C
0.284698	S(=O)(=O)(NCc1cc(ncc1)c2ccccc2)c3c(ccc(NC(=O)C)c3)C
0.284698	S(=O)(=O)(NCc1cc(ncc1)c2ccccc2)c3c(ccc(NC(=O)C)c3)C
0.284553	Brc1ccc(cc1)COC(=O)c2nc(ncc2)c3cnccc3
0.284553	Brc1ccc(cc1)COC(=O)c2nc(ncc2)c3cnccc3
0.284553	Brc1ccc(cc1)COC(=O)c2nc(ncc2)c3cnccc3
0.284553	Brc1ccc(cc1)COC(=O)c2nc(ncc2)c3cnccc3
0.284553	Brc1ccc(cc1)COC(=O)c2nc(ncc2)c3cnccc3
0.284553	Brc1ccc(cc1)COC(=O)c2nc(ncc2)c3cnccc3
0.284553	Brc1ccc(cc1)COC(=O)c2nc(ncc2)c3cnccc3
0.284553	Brc1ccc(cc1)COC(=O)c2nc(ncc2)c3cnccc3
0.284553	Brc1ccc(cc1)COC(=O)c2nc(ncc2)c3cnccc3
0.284553	Brc1ccc(cc1)COC(=O)c2nc(ncc2)c3cnccc3
0.284173	O=C(Nc1cc(c(NC(=O)CC)cc1)C)NCc2cnc(N3CCN(CC3)CC)cc2
0.284173	O=C(Nc1cc(c(NC(=O)CC)cc1)C)NCc2cnc(N3CCN(CC3)CC)cc2
0.284173	O=C(Nc1cc(c(NC(=O)CC)cc1)C)NCc2cnc(N3CCN(CC3)CC)cc2
0.284173	O=C(Nc1cc(c(NC(=O)CC)cc1)C)NCc2cnc(N3CCN(CC3)CC)cc2
0.284173	O=C(Nc1cc(c(NC(=O)CC)cc1)C)NCc2cnc(N3CCN(CC3)CC)cc2
0.284173	O=C(Nc1cc(c(NC(=O)CC)cc1)C)NCc2cnc(N3CCN(CC3)CC)cc2
0.284173	O=C(Nc1cc(c(NC(=O)CC)cc1)C)NCc2cnc(N3CCN(CC3)CC)cc2
0.284173	O=C(Nc1cc(c(NC(=O)CC)cc1)C)NCc2cnc(N3CCN(CC3)CC)cc2
0.284173	O=C(Nc1cc(c(NC(=O)CC)cc1)C)NCc2cnc(N3CCN(CC3)CC)cc2
0.284173	O=C(Nc1cc(c(NC(=O)CC)cc1)C)NCc2cnc(N3CCN(CC3)CC)cc2
0.284173	S1C(=NC(c2c(cc(cc2C)C)C)=C1)NC(=O)c3cnc(c4ccncc4)cc3
0.284173	S1C(=NC(c2c(cc(cc2C)C)C)=C1)NC(=O)c3cnc(c4ccncc4)cc3
0.284173	S1C(=NC(c2c(cc(cc2C)C)C)=C1)NC(=O)c3cnc(c4ccncc4)cc3
0.284173	S1C(=NC(c2c(cc(cc2C)C)C)=C1)NC(=O)c3cnc(c4ccncc4)cc3
0.284173	S1C(=NC(c2c(cc(cc2C)C)C)=C1)NC(=O)c3cnc(c4ccncc4)cc3
0.284173	S1C(=NC(c2c(cc(cc2C)C)C)=C1)NC(=O)c3cnc(c4ccncc4)cc3
0.284173	S1C(=NC(c2c(cc(cc2C)C)C)=C1)NC(=O)c3cnc(c4ccncc4)cc3
0.284173	S1C(=NC(c2c(cc(cc2C)C)C)=C1)NC(=O)c3cnc(c4ccncc4)cc3
0.284173	S1C(=NC(c2c(cc(cc2C)C)C)=C1)NC(=O)c3cnc(c4ccncc4)cc3
0.284173	S1C(=NC(c2c(cc(cc2C)C)C)=C1)NC(=O)c3cnc(c4ccncc4)cc3
0.284173	O=C(Nc1cncc(c1)C2=NNC=C2)c3cc4N=C(Nc4cc3)c5ccccc5
0.284173	O=C(Nc1cncc(c1)C2=NNC=C2)c3cc4N=C(Nc4cc3)c5ccccc5
0.284173	O=C(Nc1cncc(c1)C2=NNC=C2)c3cc4N=C(Nc4cc3)c5ccccc5
0.284173	O=C(Nc1cncc(c1)C2=NNC=C2)c3cc4N=C(Nc4cc3)c5ccccc5
0.284173	O=C(Nc1cncc(c1)C2=NNC=C2)c3cc4N=C(Nc4cc3)c5ccccc5
0.284173	O=C(Nc1cncc(c1)C2=NNC=C2)c3cc4N=C(Nc4cc3)c5ccccc5
0.284173	O=C(Nc1cncc(c1)C2=NNC=C2)c3cc4N=C(Nc4cc3)c5ccccc5
0.284173	O=C(Nc1cncc(c1)C2=NNC=C2)c3cc4N=C(Nc4cc3)c5ccccc5
0.284173	O=C(Nc1cncc(c1)C2=NNC=C2)c3cc4N=C(Nc4cc3)c5ccccc5
0.284173	O=C(Nc1cncc(c1)C2=NNC=C2)c3cc4N=C(Nc4cc3)c5ccccc5
0.283636	Brc1cc(NC(=O)CCNC(=O)c2cc(NC(=O)CCN3C=NC=C3)ccc2)c(cc1)C
0.283636	Brc1cc(NC(=O)CCNC(=O)c2cc(NC(=O)CCN3C=NC=C3)ccc2)c(cc1)C
0.283636	Brc1cc(NC(=O)CCNC(=O)c2cc(NC(=O)CCN3C=NC=C3)ccc2)c(cc1)C
0.283636	Brc1cc(NC(=O)CCNC(=O)c2cc(NC(=O)CCN3C=NC=C3)ccc2)c(cc1)C
0.283636	Brc1cc(NC(=O)CCNC(=O)c2cc(NC(=O)CCN3C=NC=C3)ccc2)c(cc1)C
0.283636	Brc1cc(NC(=O)CCNC(=O)c2cc(NC(=O)CCN3C=NC=C3)ccc2)c(cc1)C
0.283582	O=C(OC(C)(C)C)c1c(cc(NC(=O)c2nc(ccn2)C)cc1)C
0.283582	O=C(OC(C)(C)C)c1c(cc(NC(=O)c2nc(ccn2)C)cc1)C
0.283582	O=C(OC(C)(C)C)c1c(cc(NC(=O)c2nc(ccn2)C)cc1)C
0.283582	O=C(OC(C)(C)C)c1c(cc(NC(=O)c2nc(ccn2)C)cc1)C
0.283582	O=C(OC(C)(C)C)c1c(cc(NC(=O)c2nc(ccn2)C)cc1)C
0.283582	O=C(OC(C)(C)C)c1c(cc(NC(=O)c2nc(ccn2)C)cc1)C
0.283582	O=C(OC(C)(C)C)c1c(cc(NC(=O)c2nc(ccn2)C)cc1)C
0.283582	O=C(OC(C)(C)C)c1c(cc(NC(=O)c2nc(ccn2)C)cc1)C
0.283582	O=C(OC(C)(C)C)c1c(cc(NC(=O)c2nc(ccn2)C)cc1)C
0.283582	O=C(OC(C)(C)C)c1c(cc(NC(=O)c2nc(ccn2)C)cc1)C
0.283582	O=C(Nc1cc(OC)c(cc1)CC)c2c3c(nc(c4cnccc4)c2)ccc(c3)C
0.283582	O=C(Nc1cc(OC)c(cc1)CC)c2c3c(nc(c4cnccc4)c2)ccc(c3)C
0.283582	O=C(Nc1cc(OC)c(cc1)CC)c2c3c(nc(c4cnccc4)c2)ccc(c3)C
0.283582	O=C(Nc1cc(OC)c(cc1)CC)c2c3c(nc(c4cnccc4)c2)ccc(c3)C
0.283582	O=C(Nc1cc(OC)c(cc1)CC)c2c3c(nc(c4cnccc4)c2)ccc(c3)C
0.283582	O=C(Nc1cc(OC)c(cc1)CC)c2c3c(nc(c4cnccc4)c2)ccc(c3)C
0.283582	O=C(Nc1cc(OC)c(cc1)CC)c2c3c(nc(c4cnccc4)c2)ccc(c3)C
0.283582	O=C(Nc1cc(OC)c(cc1)CC)c2c3c(nc(c4cnccc4)c2)ccc(c3)C
0.283582	O=C(Nc1cc(OC)c(cc1)CC)c2c3c(nc(c4cnccc4)c2)ccc(c3)C
0.283582	O=C(Nc1cc(OC)c(cc1)CC)c2c3c(nc(c4cnccc4)c2)ccc(c3)C
0.283019	S1C(=NC(=C1)CC(=O)Nc2ccc(c3ncccc3)cc2)NC(=O)c4ccccc4
0.282528	S1C(=NC(c2cc3OCOc3cc2)=C1)NC(=O)c4ccc(cc4)CCN
0.282528	S1C(=NC(c2cc3OCOc3cc2)=C1)NC(=O)c4ccc(cc4)CCN
0.282528	S1C(=NC(c2cc3OCOc3cc2)=C1)NC(=O)c4ccc(cc4)CCN
0.282528	S1C(=NC(c2cc3OCOc3cc2)=C1)NC(=O)c4ccc(cc4)CCN
0.282528	S1C(=NC(c2cc3OCOc3cc2)=C1)NC(=O)c4ccc(cc4)CCN
0.282528	S1C(=NC(c2cc3OCOc3cc2)=C1)NC(=O)c4ccc(cc4)CCN
0.282528	S1C(=NC(c2cc3OCOc3cc2)=C1)NC(=O)c4ccc(cc4)CCN
0.282528	S1C(=NC(c2cc3OCOc3cc2)=C1)NC(=O)c4ccc(cc4)CCN
0.282528	S1C(=NC(c2cc3OCOc3cc2)=C1)NC(=O)c4ccc(cc4)CCN
0.282528	S1C(=NC(c2cc3OCOc3cc2)=C1)NC(=O)c4ccc(cc4)CCN
0.282486	S(=O)(=O)(N(CC)CC)c1cc(NC(=O)c2c3c(nc(c4cnccc4)c2)ccc(c3)C)c(cc1)C
0.282486	S(=O)(=O)(N(CC)CC)c1cc(NC(=O)c2c3c(nc(c4cnccc4)c2)ccc(c3)C)c(cc1)C
0.282486	S(=O)(=O)(N(CC)CC)c1cc(NC(=O)c2c3c(nc(c4cnccc4)c2)ccc(c3)C)c(cc1)C
0.282486	S(=O)(=O)(N(CC)CC)c1cc(NC(=O)c2c3c(nc(c4cnccc4)c2)ccc(c3)C)c(cc1)C
0.282443	O=C(NCCc1ccc(N2CCN(CC2)C)cc1)c3cc(Nc4nnc(cc4)C)ccc3
0.282282	S=C(NNC(=O)c1c2c(nc(c3cnccc3)c1)ccc(c2)C)Nc4c(ccc(c4)C)C
0.282282	S=C(NNC(=O)c1c2c(nc(c3cnccc3)c1)ccc(c2)C)Nc4c(ccc(c4)C)C
0.281955	Fc1ccc(cc1)CN2CCN(C(=O)C(=O)Nc3cc(ccc3)C(=O)NC4CC4)CCC2
0.281853	S(=O)(=O)(c1cc(ccc1)C(=O)Nc2c(cc(NC(=O)C=O)cc2)C)C
0.281853	S(=O)(=O)(c1cc(ccc1)C(=O)Nc2c(cc(NC(=O)C=O)cc2)C)C
0.281853	S(=O)(=O)(c1cc(ccc1)C(=O)Nc2c(cc(NC(=O)C=O)cc2)C)C
0.281853	S(=O)(=O)(c1cc(ccc1)C(=O)Nc2c(cc(NC(=O)C=O)cc2)C)C
0.281853	S(=O)(=O)(c1cc(ccc1)C(=O)Nc2c(cc(NC(=O)C=O)cc2)C)C
0.281853	S(=O)(=O)(c1cc(ccc1)C(=O)Nc2c(cc(NC(=O)C=O)cc2)C)C
0.281853	S(=O)(=O)(c1cc(ccc1)C(=O)Nc2c(cc(NC(=O)C=O)cc2)C)C
0.281853	S(=O)(=O)(c1cc(ccc1)C(=O)Nc2c(cc(NC(=O)C=O)cc2)C)C
0.281853	S(=O)(=O)(c1cc(ccc1)C(=O)Nc2c(cc(NC(=O)C=O)cc2)C)C
0.281853	S(=O)(=O)(c1cc(ccc1)C(=O)Nc2c(cc(NC(=O)C=O)cc2)C)C
0.280822	Clc1c(NS(=O)(=O)C)ccc(NC(=O)c2c(nccc2)Nc3c(F)ccc(F)c3)c1
0.280822	Clc1c(NS(=O)(=O)C)ccc(NC(=O)c2c(nccc2)Nc3c(F)ccc(F)c3)c1
0.280822	Clc1c(NS(=O)(=O)C)ccc(NC(=O)c2c(nccc2)Nc3c(F)ccc(F)c3)c1
0.280822	Clc1c(NS(=O)(=O)C)ccc(NC(=O)c2c(nccc2)Nc3c(F)ccc(F)c3)c1
0.280822	Clc1c(NS(=O)(=O)C)ccc(NC(=O)c2c(nccc2)Nc3c(F)ccc(F)c3)c1
0.280822	Clc1c(NS(=O)(=O)C)ccc(NC(=O)c2c(nccc2)Nc3c(F)ccc(F)c3)c1
0.280822	Clc1c(NS(=O)(=O)C)ccc(NC(=O)c2c(nccc2)Nc3c(F)ccc(F)c3)c1
0.280822	Clc1c(NS(=O)(=O)C)ccc(NC(=O)c2c(nccc2)Nc3c(F)ccc(F)c3)c1
0.280822	Clc1c(NS(=O)(=O)C)ccc(NC(=O)c2c(nccc2)Nc3c(F)ccc(F)c3)c1
0.280822	Clc1c(NS(=O)(=O)C)ccc(NC(=O)c2c(nccc2)Nc3c(F)ccc(F)c3)c1
0.280822	O=C(OC(C)(C)C)Nc1cc(NC(=O)N(C(c2cc(NC(=O)c3ccccc3)ccc2)C)C)c(cc1)C
0.280822	O=C(OC(C)(C)C)Nc1cc(NC(=O)N(C(c2cc(NC(=O)c3ccccc3)ccc2)C)C)c(cc1)C
0.280822	O=C(OC(C)(C)C)Nc1cc(NC(=O)N(C(c2cc(NC(=O)c3ccccc3)ccc2)C)C)c(cc1)C
0.280822	O=C(OC(C)(C)C)Nc1cc(NC(=O)N(C(c2cc(NC(=O)c3ccccc3)ccc2)C)C)c(cc1)C
0.280822	O=C(OC(C)(C)C)Nc1cc(NC(=O)N(C(c2cc(NC(=O)c3ccccc3)ccc2)C)C)c(cc1)C
0.280822	O=C(OC(C)(C)C)Nc1cc(NC(=O)N(C(c2cc(NC(=O)c3ccccc3)ccc2)C)C)c(cc1)C
0.280822	O=C(OC(C)(C)C)Nc1cc(NC(=O)N(C(c2cc(NC(=O)c3ccccc3)ccc2)C)C)c(cc1)C
0.280822	O=C(OC(C)(C)C)Nc1cc(NC(=O)N(C(c2cc(NC(=O)c3ccccc3)ccc2)C)C)c(cc1)C
0.280822	O=C(OC(C)(C)C)Nc1cc(NC(=O)N(C(c2cc(NC(=O)c3ccccc3)ccc2)C)C)c(cc1)C
0.280822	O=C(OC(C)(C)C)Nc1cc(NC(=O)N(C(c2cc(NC(=O)c3ccccc3)ccc2)C)C)c(cc1)C
0.280702	O=C(Nc1c(ccc(c2cnccc2)c1)C)C(=O)NCC3OCC4(NC3)CC4
0.280303	FC(F)(F)c1nc(nc(NNC(=O)c2ccc(cc2)C3CC3)c1)c4cnccc4
0.280303	FC(F)(F)c1nc(nc(NNC(=O)c2ccc(cc2)C3CC3)c1)c4cnccc4
0.280303	FC(F)(F)c1nc(nc(NNC(=O)c2ccc(cc2)C3CC3)c1)c4cnccc4
0.280303	FC(F)(F)c1nc(nc(NNC(=O)c2ccc(cc2)C3CC3)c1)c4cnccc4
0.280303	FC(F)(F)c1nc(nc(NNC(=O)c2ccc(cc2)C3CC3)c1)c4cnccc4
0.280303	FC(F)(F)c1nc(nc(NNC(=O)c2ccc(cc2)C3CC3)c1)c4cnccc4
0.280303	FC(F)(F)c1nc(nc(NNC(=O)c2ccc(cc2)C3CC3)c1)c4cnccc4
0.280303	FC(F)(F)c1nc(nc(NNC(=O)c2ccc(cc2)C3CC3)c1)c4cnccc4
0.280303	FC(F)(F)c1nc(nc(NNC(=O)c2ccc(cc2)C3CC3)c1)c4cnccc4
0.280303	FC(F)(F)c1nc(nc(NNC(=O)c2ccc(cc2)C3CC3)c1)c4cnccc4
0.280255	S1C(=NC(C(=O)Nc2c(ccc(c2)C=3N(N=CC3)C)C)=C1)c4cc([N+]([O-])=O)ccc4
0.280156	FC(F)c1cnc(cc1)C(=O)Nc2cncc(c2)C3=NNC=C3
0.280156	FC(F)c1cnc(cc1)C(=O)Nc2cncc(c2)C3=NNC=C3
0.280156	FC(F)c1cnc(cc1)C(=O)Nc2cncc(c2)C3=NNC=C3
0.280156	FC(F)c1cnc(cc1)C(=O)Nc2cncc(c2)C3=NNC=C3
0.280156	FC(F)c1cnc(cc1)C(=O)Nc2cncc(c2)C3=NNC=C3
0.280156	FC(F)c1cnc(cc1)C(=O)Nc2cncc(c2)C3=NNC=C3
0.280156	FC(F)c1cnc(cc1)C(=O)Nc2cncc(c2)C3=NNC=C3
0.280156	FC(F)c1cnc(cc1)C(=O)Nc2cncc(c2)C3=NNC=C3
0.280156	FC(F)c1cnc(cc1)C(=O)Nc2cncc(c2)C3=NNC=C3
0.280156	FC(F)c1cnc(cc1)C(=O)Nc2cncc(c2)C3=NNC=C3
0.280142	FC(F)(F)c1nc(nc(NNC(=O)c2ccc(cc2)CN(c3ccccc3)C)c1)c4cnccc4
0.280142	FC(F)(F)c1nc(nc(NNC(=O)c2ccc(cc2)CN(c3ccccc3)C)c1)c4cnccc4
0.280142	FC(F)(F)c1nc(nc(NNC(=O)c2ccc(cc2)CN(c3ccccc3)C)c1)c4cnccc4
0.280142	FC(F)(F)c1nc(nc(NNC(=O)c2ccc(cc2)CN(c3ccccc3)C)c1)c4cnccc4
0.280142	FC(F)(F)c1nc(nc(NNC(=O)c2ccc(cc2)CN(c3ccccc3)C)c1)c4cnccc4
0.280142	FC(F)(F)c1nc(nc(NNC(=O)c2ccc(cc2)CN(c3ccccc3)C)c1)c4cnccc4
0.280142	FC(F)(F)c1nc(nc(NNC(=O)c2ccc(cc2)CN(c3ccccc3)C)c1)c4cnccc4
0.280142	FC(F)(F)c1nc(nc(NNC(=O)c2ccc(cc2)CN(c3ccccc3)C)c1)c4cnccc4
0.280142	FC(F)(F)c1nc(nc(NNC(=O)c2ccc(cc2)CN(c3ccccc3)C)c1)c4cnccc4
0.280142	FC(F)(F)c1nc(nc(NNC(=O)c2ccc(cc2)CN(c3ccccc3)C)c1)c4cnccc4
0.28	O=C(Nc1c(NC(=O)c2ccc(cc2)C(C)(C)C)cccc1)c3cc(OC)c(OCc4cnccc4)cc3
0.28	O=C(Nc1c(NC(=O)c2ccc(cc2)C(C)(C)C)cccc1)c3cc(OC)c(OCc4cnccc4)cc3
0.28	O=C(Nc1c(NC(=O)c2ccc(cc2)C(C)(C)C)cccc1)c3cc(OC)c(OCc4cnccc4)cc3
0.28	O=C(Nc1c(NC(=O)c2ccc(cc2)C(C)(C)C)cccc1)c3cc(OC)c(OCc4cnccc4)cc3
0.28	O=C(Nc1c(NC(=O)c2ccc(cc2)C(C)(C)C)cccc1)c3cc(OC)c(OCc4cnccc4)cc3
0.28	O=C(Nc1c(NC(=O)c2ccc(cc2)C(C)(C)C)cccc1)c3cc(OC)c(OCc4cnccc4)cc3
0.28	O=C(Nc1c(NC(=O)c2ccc(cc2)C(C)(C)C)cccc1)c3cc(OC)c(OCc4cnccc4)cc3
0.28	O=C(Nc1c(NC(=O)c2ccc(cc2)C(C)(C)C)cccc1)c3cc(OC)c(OCc4cnccc4)cc3
0.28	O=C(Nc1c(NC(=O)c2ccc(cc2)C(C)(C)C)cccc1)c3cc(OC)c(OCc4cnccc4)cc3
0.28	O=C(Nc1c(NC(=O)c2ccc(cc2)C(C)(C)C)cccc1)c3cc(OC)c(OCc4cnccc4)cc3
0.279851	S1C(=NC(c2cc(ccc2)C(=O)NCCc3ccc(N4CCN(CC4)C)cc3)=C1)C
0.279851	S1C(=NC(c2cc(ccc2)C(=O)NCCc3ccc(N4CCN(CC4)C)cc3)=C1)C
0.279851	S1C(=NC(c2cc(ccc2)C(=O)NCCc3ccc(N4CCN(CC4)C)cc3)=C1)C
0.279851	S1C(=NC(c2cc(ccc2)C(=O)NCCc3ccc(N4CCN(CC4)C)cc3)=C1)C
0.279851	S1C(=NC(c2cc(ccc2)C(=O)NCCc3ccc(N4CCN(CC4)C)cc3)=C1)C
0.279851	S1C(=NC(c2cc(ccc2)C(=O)NCCc3ccc(N4CCN(CC4)C)cc3)=C1)C
0.279851	S1C(=NC(c2cc(ccc2)C(=O)NCCc3ccc(N4CCN(CC4)C)cc3)=C1)C
0.279851	S1C(=NC(c2cc(ccc2)C(=O)NCCc3ccc(N4CCN(CC4)C)cc3)=C1)C
0.279851	S1C(=NC(c2cc(ccc2)C(=O)NCCc3ccc(N4CCN(CC4)C)cc3)=C1)C
0.279851	S1C(=NC(c2cc(ccc2)C(=O)NCCc3ccc(N4CCN(CC4)C)cc3)=C1)C
0.279412	O=C(Nc1c(ccc(OC)c1)C)C(=O)Nc2cc(ccc2)C=3N=NN(C3)C
0.279412	O=C(Nc1c(ccc(OC)c1)C)C(=O)Nc2cc(ccc2)C=3N=NN(C3)C
0.279412	O=C(Nc1c(ccc(OC)c1)C)C(=O)Nc2cc(ccc2)C=3N=NN(C3)C
0.279412	O=C(Nc1c(ccc(OC)c1)C)C(=O)Nc2cc(ccc2)C=3N=NN(C3)C
0.279412	O=C(Nc1c(ccc(OC)c1)C)C(=O)Nc2cc(ccc2)C=3N=NN(C3)C
0.279412	O=C(Nc1c(ccc(OC)c1)C)C(=O)Nc2cc(ccc2)C=3N=NN(C3)C
0.279412	O=C(Nc1c(ccc(OC)c1)C)C(=O)Nc2cc(ccc2)C=3N=NN(C3)C
0.279412	O=C(Nc1c(ccc(OC)c1)C)C(=O)Nc2cc(ccc2)C=3N=NN(C3)C
0.279412	O=C(Nc1c(ccc(OC)c1)C)C(=O)Nc2cc(ccc2)C=3N=NN(C3)C
0.279412	O=C(Nc1c(ccc(OC)c1)C)C(=O)Nc2cc(ccc2)C=3N=NN(C3)C
0.27931	S1C(=NC(C(=O)Nc2c(ccc(OC)c2)C)=C1)c3cc([N+]([O-])=O)ccc3
0.27931	S1C(=NC(C(=O)Nc2c(ccc(OC)c2)C)=C1)c3cc([N+]([O-])=O)ccc3
0.27931	S1C(=NC(C(=O)Nc2c(ccc(OC)c2)C)=C1)c3cc([N+]([O-])=O)ccc3
0.27931	S1C(=NC(C(=O)Nc2c(ccc(OC)c2)C)=C1)c3cc([N+]([O-])=O)ccc3
0.27931	S1C(=NC(C(=O)Nc2c(ccc(OC)c2)C)=C1)c3cc([N+]([O-])=O)ccc3
0.27931	S1C(=NC(C(=O)Nc2c(ccc(OC)c2)C)=C1)c3cc([N+]([O-])=O)ccc3
0.27931	S1C(=NC(C(=O)Nc2c(ccc(OC)c2)C)=C1)c3cc([N+]([O-])=O)ccc3
0.27931	S1C(=NC(C(=O)Nc2c(ccc(OC)c2)C)=C1)c3cc([N+]([O-])=O)ccc3
0.27931	S1C(=NC(C(=O)Nc2c(ccc(OC)c2)C)=C1)c3cc([N+]([O-])=O)ccc3
0.27931	S1C(=NC(C(=O)Nc2c(ccc(OC)c2)C)=C1)c3cc([N+]([O-])=O)ccc3
0.278912	O=C(OC(C)(C)C)N1CCN(c2c(cc(NC(=O)c3ccc(cc3)CN(c4ccccc4)C)cc2)C)CC1
0.278912	O=C(OC(C)(C)C)N1CCN(c2c(cc(NC(=O)c3ccc(cc3)CN(c4ccccc4)C)cc2)C)CC1
0.278912	O=C(OC(C)(C)C)N1CCN(c2c(cc(NC(=O)c3ccc(cc3)CN(c4ccccc4)C)cc2)C)CC1
0.278912	O=C(OC(C)(C)C)N1CCN(c2c(cc(NC(=O)c3ccc(cc3)CN(c4ccccc4)C)cc2)C)CC1
0.278912	O=C(OC(C)(C)C)N1CCN(c2c(cc(NC(=O)c3ccc(cc3)CN(c4ccccc4)C)cc2)C)CC1
0.278912	O=C(OC(C)(C)C)N1CCN(c2c(cc(NC(=O)c3ccc(cc3)CN(c4ccccc4)C)cc2)C)CC1
0.278912	O=C(OC(C)(C)C)N1CCN(c2c(cc(NC(=O)c3ccc(cc3)CN(c4ccccc4)C)cc2)C)CC1
0.278912	O=C(OC(C)(C)C)N1CCN(c2c(cc(NC(=O)c3ccc(cc3)CN(c4ccccc4)C)cc2)C)CC1
0.278912	O=C(OC(C)(C)C)N1CCN(c2c(cc(NC(=O)c3ccc(cc3)CN(c4ccccc4)C)cc2)C)CC1
0.278912	O=C(OC(C)(C)C)N1CCN(c2c(cc(NC(=O)c3ccc(cc3)CN(c4ccccc4)C)cc2)C)CC1
0.278846	S(=O)(=O)(Nc1cc(c(O)cc1)C(=O)NC2=NC(c3ccccc3)=CN2)c4cc([N+]([O-])=O)ccc4
0.278846	S(=O)(=O)(Nc1cc(c(O)cc1)C(=O)NC2=NC(c3ccccc3)=CN2)c4cc([N+]([O-])=O)ccc4
0.278846	S(=O)(=O)(Nc1cc(c(O)cc1)C(=O)NC2=NC(c3ccccc3)=CN2)c4cc([N+]([O-])=O)ccc4
0.278846	S(=O)(=O)(Nc1cc(c(O)cc1)C(=O)NC2=NC(c3ccccc3)=CN2)c4cc([N+]([O-])=O)ccc4
0.278846	S(=O)(=O)(Nc1cc(c(O)cc1)C(=O)NC2=NC(c3ccccc3)=CN2)c4cc([N+]([O-])=O)ccc4
0.278846	S(=O)(=O)(Nc1cc(c(O)cc1)C(=O)NC2=NC(c3ccccc3)=CN2)c4cc([N+]([O-])=O)ccc4
0.278846	S(=O)(=O)(Nc1cc(c(O)cc1)C(=O)NC2=NC(c3ccccc3)=CN2)c4cc([N+]([O-])=O)ccc4
0.278846	S(=O)(=O)(Nc1cc(c(O)cc1)C(=O)NC2=NC(c3ccccc3)=CN2)c4cc([N+]([O-])=O)ccc4
0.278846	S(=O)(=O)(Nc1cc(c(O)cc1)C(=O)NC2=NC(c3ccccc3)=CN2)c4cc([N+]([O-])=O)ccc4
0.278846	S(=O)(=O)(Nc1cc(c(O)cc1)C(=O)NC2=NC(c3ccccc3)=CN2)c4cc([N+]([O-])=O)ccc4
0.27881	S(=O)(=O)(N(C(C)C)C)c1cc(NC(=O)c2ccc(NCC)cc2)c(cc1)C
0.27881	S(=O)(=O)(N(C(C)C)C)c1cc(NC(=O)c2ccc(NCC)cc2)c(cc1)C
0.27881	S(=O)(=O)(N(C(C)C)C)c1cc(NC(=O)c2ccc(NCC)cc2)c(cc1)C
0.27881	S(=O)(=O)(N(C(C)C)C)c1cc(NC(=O)c2ccc(NCC)cc2)c(cc1)C
0.27881	S(=O)(=O)(N(C(C)C)C)c1cc(NC(=O)c2ccc(NCC)cc2)c(cc1)C
0.27881	S(=O)(=O)(N(C(C)C)C)c1cc(NC(=O)c2ccc(NCC)cc2)c(cc1)C
0.27881	S(=O)(=O)(N(C(C)C)C)c1cc(NC(=O)c2ccc(NCC)cc2)c(cc1)C
0.27881	S(=O)(=O)(N(C(C)C)C)c1cc(NC(=O)c2ccc(NCC)cc2)c(cc1)C
0.27881	S(=O)(=O)(N(C(C)C)C)c1cc(NC(=O)c2ccc(NCC)cc2)c(cc1)C
0.27881	S(=O)(=O)(N(C(C)C)C)c1cc(NC(=O)c2ccc(NCC)cc2)c(cc1)C
0.278571	O=C(OCC(=O)Nc1ccc(cc1)C(=O)OCCC)c2cc(NC(=O)c3cc4OCCOc4cc3)c(cc2)C
0.278226	O=C(NCCc1ccc(N2CCN(CC2)C)cc1)c3cc(N)c(cc3)C
0.278226	O=C(NCCc1ccc(N2CCN(CC2)C)cc1)c3cc(N)c(cc3)C
0.278226	O=C(NCCc1ccc(N2CCN(CC2)C)cc1)c3cc(N)c(cc3)C
0.278169	FC(F)Oc1c(OC)ccc(c1)C(=O)OCC(=O)Nc2c(ccc(c2)C(=O)Nc3ccccc3)C
0.278169	FC(F)Oc1c(OC)ccc(c1)C(=O)OCC(=O)Nc2c(ccc(c2)C(=O)Nc3ccccc3)C
0.278169	FC(F)Oc1c(OC)ccc(c1)C(=O)OCC(=O)Nc2c(ccc(c2)C(=O)Nc3ccccc3)C
0.278169	FC(F)Oc1c(OC)ccc(c1)C(=O)OCC(=O)Nc2c(ccc(c2)C(=O)Nc3ccccc3)C
0.278169	FC(F)Oc1c(OC)ccc(c1)C(=O)OCC(=O)Nc2c(ccc(c2)C(=O)Nc3ccccc3)C
0.277955	S1C(=NC(c2cc3c(cc2)CCCC3)=C1)NC(=O)c4cc(NC(=O)CCCC=5SC=CC5)ccc4
0.277778	O=C(Nc1c(ccc(c2cnccc2)c1)C)C(=O)NCC(C3NCCC3)(C)C
0.277778	O=C(Nc1c(ccc(c2cnccc2)c1)C)C(=O)NCC(C3NCCC3)(C)C
0.277778	O=C(Nc1c(ccc(c2cnccc2)c1)C)C(=O)NCC(C3NCCC3)(C)C
0.277778	O=C(Nc1c(ccc(c2cnccc2)c1)C)C(=O)NCC(C3NCCC3)(C)C
0.277567	Clc1cc(NC(=O)c2ccc(cc2)C=3OC=NC3)c(cc1)C(=O)NCC
0.277567	Clc1cc(NC(=O)c2ccc(cc2)C=3OC=NC3)c(cc1)C(=O)NCC
0.277567	Clc1cc(NC(=O)c2ccc(cc2)C=3OC=NC3)c(cc1)C(=O)NCC
0.277567	Clc1cc(NC(=O)c2ccc(cc2)C=3OC=NC3)c(cc1)C(=O)NCC
0.277567	Clc1cc(NC(=O)c2ccc(cc2)C=3OC=NC3)c(cc1)C(=O)NCC
0.277567	Clc1cc(NC(=O)c2ccc(cc2)C=3OC=NC3)c(cc1)C(=O)NCC
0.277567	Clc1cc(NC(=O)c2ccc(cc2)C=3OC=NC3)c(cc1)C(=O)NCC
0.277567	Clc1cc(NC(=O)c2ccc(cc2)C=3OC=NC3)c(cc1)C(=O)NCC
0.277567	Clc1cc(NC(=O)c2ccc(cc2)C=3OC=NC3)c(cc1)C(=O)NCC
0.277567	Clc1cc(NC(=O)c2ccc(cc2)C=3OC=NC3)c(cc1)C(=O)NCC
0.277551	FCCc1ccc(cc1)C(=O)Nc2cc(ncc2)N3CCNCC3
0.277551	FCCc1ccc(cc1)C(=O)Nc2cc(ncc2)N3CCNCC3
0.277551	FCCc1ccc(cc1)C(=O)Nc2cc(ncc2)N3CCNCC3
0.277551	FCCc1ccc(cc1)C(=O)Nc2cc(ncc2)N3CCNCC3
0.277551	FCCc1ccc(cc1)C(=O)Nc2cc(ncc2)N3CCNCC3
0.277551	FCCc1ccc(cc1)C(=O)Nc2cc(ncc2)N3CCNCC3
0.277551	FCCc1ccc(cc1)C(=O)Nc2cc(ncc2)N3CCNCC3
0.277551	FCCc1ccc(cc1)C(=O)Nc2cc(ncc2)N3CCNCC3
0.277551	FCCc1ccc(cc1)C(=O)Nc2cc(ncc2)N3CCNCC3
0.277419	S(=O)(=O)(c1cc(ccc1)C(=O)Nc2c(cc(NC(=O)C(=O)N3CC(CN(CC3)C)CC)cc2)C)C
0.277419	S(=O)(=O)(c1cc(ccc1)C(=O)Nc2c(cc(NC(=O)C(=O)N3CC(CN(CC3)C)CC)cc2)C)C
0.277419	S(=O)(=O)(c1cc(ccc1)C(=O)Nc2c(cc(NC(=O)C(=O)N3CC(CN(CC3)C)CC)cc2)C)C
0.277419	S(=O)(=O)(c1cc(ccc1)C(=O)Nc2c(cc(NC(=O)C(=O)N3CC(CN(CC3)C)CC)cc2)C)C
0.277419	S(=O)(=O)(c1cc(ccc1)C(=O)Nc2c(cc(NC(=O)C(=O)N3CC(CN(CC3)C)CC)cc2)C)C
0.277419	S(=O)(=O)(c1cc(ccc1)C(=O)Nc2c(cc(NC(=O)C(=O)N3CC(CN(CC3)C)CC)cc2)C)C
0.277419	S(=O)(=O)(c1cc(ccc1)C(=O)Nc2c(cc(NC(=O)C(=O)N3CC(CN(CC3)C)CC)cc2)C)C
0.277419	S(=O)(=O)(c1cc(ccc1)C(=O)Nc2c(cc(NC(=O)C(=O)N3CC(CN(CC3)C)CC)cc2)C)C
0.277419	S(=O)(=O)(c1cc(ccc1)C(=O)Nc2c(cc(NC(=O)C(=O)N3CC(CN(CC3)C)CC)cc2)C)C
0.277419	S(=O)(=O)(c1cc(ccc1)C(=O)Nc2c(cc(NC(=O)C(=O)N3CC(CN(CC3)C)CC)cc2)C)C
0.277372	O=C(Nc1c(ccc(c1)C=2ON=C(N2)C(N)C3CC3)C)Nc4ccccc4
0.277372	S1CCN(Cc2c(c(NC(=O)c3ccc(Oc4cc(OC(F)(F)F)ccc4)cc3)ccc2)C)CC1
0.277372	S1CCN(Cc2c(c(NC(=O)c3ccc(Oc4cc(OC(F)(F)F)ccc4)cc3)ccc2)C)CC1
0.277372	S1CCN(Cc2c(c(NC(=O)c3ccc(Oc4cc(OC(F)(F)F)ccc4)cc3)ccc2)C)CC1
0.277372	S1CCN(Cc2c(c(NC(=O)c3ccc(Oc4cc(OC(F)(F)F)ccc4)cc3)ccc2)C)CC1
0.277372	S1CCN(Cc2c(c(NC(=O)c3ccc(Oc4cc(OC(F)(F)F)ccc4)cc3)ccc2)C)CC1
0.277372	S1CCN(Cc2c(c(NC(=O)c3ccc(Oc4cc(OC(F)(F)F)ccc4)cc3)ccc2)C)CC1
0.277372	S1CCN(Cc2c(c(NC(=O)c3ccc(Oc4cc(OC(F)(F)F)ccc4)cc3)ccc2)C)CC1
0.277372	S1CCN(Cc2c(c(NC(=O)c3ccc(Oc4cc(OC(F)(F)F)ccc4)cc3)ccc2)C)CC1
0.277372	S1CCN(Cc2c(c(NC(=O)c3ccc(Oc4cc(OC(F)(F)F)ccc4)cc3)ccc2)C)CC1
0.277372	S1CCN(Cc2c(c(NC(=O)c3ccc(Oc4cc(OC(F)(F)F)ccc4)cc3)ccc2)C)CC1
0.277344	S=C(NNC(=O)c1nc(ccn1)C)Nc2c(ccc(c2)C)C
0.277344	S=C(NNC(=O)c1nc(ccn1)C)Nc2c(ccc(c2)C)C
0.277344	S=C(NNC(=O)c1nc(ccn1)C)Nc2c(ccc(c2)C)C
0.277344	S=C(NNC(=O)c1nc(ccn1)C)Nc2c(ccc(c2)C)C
0.277344	S=C(NNC(=O)c1nc(ccn1)C)Nc2c(ccc(c2)C)C
0.277344	S=C(NNC(=O)c1nc(ccn1)C)Nc2c(ccc(c2)C)C
0.277344	S=C(NNC(=O)c1nc(ccn1)C)Nc2c(ccc(c2)C)C
0.277344	S=C(NNC(=O)c1nc(ccn1)C)Nc2c(ccc(c2)C)C
0.277344	S=C(NNC(=O)c1nc(ccn1)C)Nc2c(ccc(c2)C)C
0.277344	S=C(NNC(=O)c1nc(ccn1)C)Nc2c(ccc(c2)C)C
0.277273	O=C(Nc1cc(ccc1)C=O)c2cnccc2
0.277273	O=C(Nc1cc(ccc1)C=O)c2cnccc2
0.277193	Brc1cc(NC(=O)C=2OC=NC2CC)c(cc1)CN3CCN(Cc4ccccc4)CC3
0.277154	S(=O)(=O)(NC)c1cc(NC(=O)c2ncc(F)cc2)c(cc1)C
0.277154	S(=O)(=O)(NC)c1cc(NC(=O)c2ncc(F)cc2)c(cc1)C
0.276978	S(c1ncccn1)c2c(NC(=O)c3ccc(cc3)C=4OC(=NN4)c5cc(ccc5)C)cccc2
0.276978	S(c1ncccn1)c2c(NC(=O)c3ccc(cc3)C=4OC(=NN4)c5cc(ccc5)C)cccc2
0.276978	S(c1ncccn1)c2c(NC(=O)c3ccc(cc3)C=4OC(=NN4)c5cc(ccc5)C)cccc2
0.276978	S(c1ncccn1)c2c(NC(=O)c3ccc(cc3)C=4OC(=NN4)c5cc(ccc5)C)cccc2
0.276978	S(c1ncccn1)c2c(NC(=O)c3ccc(cc3)C=4OC(=NN4)c5cc(ccc5)C)cccc2
0.276978	S(c1ncccn1)c2c(NC(=O)c3ccc(cc3)C=4OC(=NN4)c5cc(ccc5)C)cccc2
0.276978	S(c1ncccn1)c2c(NC(=O)c3ccc(cc3)C=4OC(=NN4)c5cc(ccc5)C)cccc2
0.276978	S(c1ncccn1)c2c(NC(=O)c3ccc(cc3)C=4OC(=NN4)c5cc(ccc5)C)cccc2
0.276978	S(c1ncccn1)c2c(NC(=O)c3ccc(cc3)C=4OC(=NN4)c5cc(ccc5)C)cccc2
0.276978	S(c1ncccn1)c2c(NC(=O)c3ccc(cc3)C=4OC(=NN4)c5cc(ccc5)C)cccc2
0.276978	S=C(NNC(=O)c1cc(ccc1)C=2OC(=NN2)C)Nc3c(ccc(c3)C)C
0.276978	S=C(NNC(=O)c1cc(ccc1)C=2OC(=NN2)C)Nc3c(ccc(c3)C)C
0.276978	S=C(NNC(=O)c1cc(ccc1)C=2OC(=NN2)C)Nc3c(ccc(c3)C)C
0.276978	S=C(NNC(=O)c1cc(ccc1)C=2OC(=NN2)C)Nc3c(ccc(c3)C)C
0.276978	S=C(NNC(=O)c1cc(ccc1)C=2OC(=NN2)C)Nc3c(ccc(c3)C)C
0.276978	S=C(NNC(=O)c1cc(ccc1)C=2OC(=NN2)C)Nc3c(ccc(c3)C)C
0.276978	S=C(NNC(=O)c1cc(ccc1)C=2OC(=NN2)C)Nc3c(ccc(c3)C)C
0.276978	S=C(NNC(=O)c1cc(ccc1)C=2OC(=NN2)C)Nc3c(ccc(c3)C)C
0.276978	S=C(NNC(=O)c1cc(ccc1)C=2OC(=NN2)C)Nc3c(ccc(c3)C)C
0.276978	S=C(NNC(=O)c1cc(ccc1)C=2OC(=NN2)C)Nc3c(ccc(c3)C)C
0.276398	Clc1ccc(N2C(SCC(=O)Nc3c(ccc(c4cnc(OC)cc4)c3)C)=NN=C2c5cnccc5)cc1
0.276398	Clc1ccc(N2C(SCC(=O)Nc3c(ccc(c4cnc(OC)cc4)c3)C)=NN=C2c5cnccc5)cc1
0.276398	Clc1ccc(N2C(SCC(=O)Nc3c(ccc(c4cnc(OC)cc4)c3)C)=NN=C2c5cnccc5)cc1
0.276398	Clc1ccc(N2C(SCC(=O)Nc3c(ccc(c4cnc(OC)cc4)c3)C)=NN=C2c5cnccc5)cc1
0.276398	Clc1ccc(N2C(SCC(=O)Nc3c(ccc(c4cnc(OC)cc4)c3)C)=NN=C2c5cnccc5)cc1
0.276364	Clc1cc(ccc1)COc2cc(c(NC(=O)C(=O)Nc3ccc(OCCCN4CCN(CC4)C)cc3)cc2)C
0.276364	Clc1cc(ccc1)COc2cc(c(NC(=O)C(=O)Nc3ccc(OCCCN4CCN(CC4)C)cc3)cc2)C
0.276364	Clc1cc(ccc1)COc2cc(c(NC(=O)C(=O)Nc3ccc(OCCCN4CCN(CC4)C)cc3)cc2)C
0.276364	Clc1cc(ccc1)COc2cc(c(NC(=O)C(=O)Nc3ccc(OCCCN4CCN(CC4)C)cc3)cc2)C
0.276364	Clc1cc(ccc1)COc2cc(c(NC(=O)C(=O)Nc3ccc(OCCCN4CCN(CC4)C)cc3)cc2)C
0.276364	Clc1cc(ccc1)COc2cc(c(NC(=O)C(=O)Nc3ccc(OCCCN4CCN(CC4)C)cc3)cc2)C
0.276364	Clc1cc(ccc1)COc2cc(c(NC(=O)C(=O)Nc3ccc(OCCCN4CCN(CC4)C)cc3)cc2)C
0.276364	Clc1cc(ccc1)COc2cc(c(NC(=O)C(=O)Nc3ccc(OCCCN4CCN(CC4)C)cc3)cc2)C
0.276364	Clc1cc(ccc1)COc2cc(c(NC(=O)C(=O)Nc3ccc(OCCCN4CCN(CC4)C)cc3)cc2)C
0.276364	Clc1cc(ccc1)COc2cc(c(NC(=O)C(=O)Nc3ccc(OCCCN4CCN(CC4)C)cc3)cc2)C
0.276265	S1C=C(F)C(=C1)CC(=O)Nc2nc(c3cnccc3)ccc2
0.276265	S1C=C(F)C(=C1)CC(=O)Nc2nc(c3cnccc3)ccc2
0.276265	S1C=C(F)C(=C1)CC(=O)Nc2nc(c3cnccc3)ccc2
0.276265	S1C=C(F)C(=C1)CC(=O)Nc2nc(c3cnccc3)ccc2
0.276224	O=C(N1CC(OC)(OC)C1)C(=O)Nc2cc(OC)c(NC(=O)c3cnccc3)cc2
0.276224	O=C(N1CC(OC)(OC)C1)C(=O)Nc2cc(OC)c(NC(=O)c3cnccc3)cc2
0.276224	O=C(N1CC(OC)(OC)C1)C(=O)Nc2cc(OC)c(NC(=O)c3cnccc3)cc2
0.276224	O=C(N1CC(OC)(OC)C1)C(=O)Nc2cc(OC)c(NC(=O)c3cnccc3)cc2
0.276224	O=C(N1CC(OC)(OC)C1)C(=O)Nc2cc(OC)c(NC(=O)c3cnccc3)cc2
0.276224	O=C(N1CC(OC)(OC)C1)C(=O)Nc2cc(OC)c(NC(=O)c3cnccc3)cc2
0.276224	O=C(N1CC(OC)(OC)C1)C(=O)Nc2cc(OC)c(NC(=O)c3cnccc3)cc2
0.276224	O=C(N1CC(OC)(OC)C1)C(=O)Nc2cc(OC)c(NC(=O)c3cnccc3)cc2
0.276224	O=C(N1CC(OC)(OC)C1)C(=O)Nc2cc(OC)c(NC(=O)c3cnccc3)cc2
0.276224	O=C(N1CC(OC)(OC)C1)C(=O)Nc2cc(OC)c(NC(=O)c3cnccc3)cc2
0.276224	Clc1ncc(cc1)CN2CCN(C(=O)c3cc(NC(=O)CCN4C=NC=C4)ccc3)CC2
0.276224	Clc1ncc(cc1)CN2CCN(C(=O)c3cc(NC(=O)CCN4C=NC=C4)ccc3)CC2
0.276119	S(c1ccccc1)CC=2OC(C(=O)Nc3c(ccc(OC)c3)C)=CC2
0.276119	S(c1ccccc1)CC=2OC(C(=O)Nc3c(ccc(OC)c3)C)=CC2
0.276119	S(c1ccccc1)CC=2OC(C(=O)Nc3c(ccc(OC)c3)C)=CC2
0.276119	S(c1ccccc1)CC=2OC(C(=O)Nc3c(ccc(OC)c3)C)=CC2
0.276119	S(c1ccccc1)CC=2OC(C(=O)Nc3c(ccc(OC)c3)C)=CC2
0.276119	S(c1ccccc1)CC=2OC(C(=O)Nc3c(ccc(OC)c3)C)=CC2
0.276119	S(c1ccccc1)CC=2OC(C(=O)Nc3c(ccc(OC)c3)C)=CC2
0.276119	S(c1ccccc1)CC=2OC(C(=O)Nc3c(ccc(OC)c3)C)=CC2
0.276119	S(c1ccccc1)CC=2OC(C(=O)Nc3c(ccc(OC)c3)C)=CC2
0.276119	S(c1ccccc1)CC=2OC(C(=O)Nc3c(ccc(OC)c3)C)=CC2
0.276094	O=C(Nc1c(ccc(c1)C(=O)NNC(=O)C=2NN=C(c3cc(OC)c(OC)cc3)C2)C)NC(C)(C)C
0.276094	O=C(Nc1c(ccc(c1)C(=O)NNC(=O)C=2NN=C(c3cc(OC)c(OC)cc3)C2)C)NC(C)(C)C
0.276094	O=C(Nc1c(ccc(c1)C(=O)NNC(=O)C=2NN=C(c3cc(OC)c(OC)cc3)C2)C)NC(C)(C)C
0.276094	O=C(Nc1c(ccc(c1)C(=O)NNC(=O)C=2NN=C(c3cc(OC)c(OC)cc3)C2)C)NC(C)(C)C
0.276094	O=C(Nc1c(ccc(c1)C(=O)NNC(=O)C=2NN=C(c3cc(OC)c(OC)cc3)C2)C)NC(C)(C)C
0.276094	O=C(Nc1c(ccc(c1)C(=O)NNC(=O)C=2NN=C(c3cc(OC)c(OC)cc3)C2)C)NC(C)(C)C
0.275735	Fc1c(OCCC(C)C)ccc(NC(=O)c2ccc(cc2)C3=NOC(=N3)C)c1
0.275735	Fc1c(OCCC(C)C)ccc(NC(=O)c2ccc(cc2)C3=NOC(=N3)C)c1
0.275618	S1C(=NC(c2cc3c(cc2)CCCC3)=C1)NC(=O)c4ccc(cc4)C=5OC=NC5
0.275618	S1C(=NC(c2cc3c(cc2)CCCC3)=C1)NC(=O)c4ccc(cc4)C=5OC=NC5
0.275618	S1C(=NC(c2cc3c(cc2)CCCC3)=C1)NC(=O)c4ccc(cc4)C=5OC=NC5
0.275618	S1C(=NC(c2cc3c(cc2)CCCC3)=C1)NC(=O)c4ccc(cc4)C=5OC=NC5
0.275618	S1C(=NC(c2cc3c(cc2)CCCC3)=C1)NC(=O)c4ccc(cc4)C=5OC=NC5
0.275618	S1C(=NC(c2cc3c(cc2)CCCC3)=C1)NC(=O)c4ccc(cc4)C=5OC=NC5
0.275618	S1C(=NC(c2cc3c(cc2)CCCC3)=C1)NC(=O)c4ccc(cc4)C=5OC=NC5
0.275618	S1C(=NC(c2cc3c(cc2)CCCC3)=C1)NC(=O)c4ccc(cc4)C=5OC=NC5
0.275618	S1C(=NC(c2cc3c(cc2)CCCC3)=C1)NC(=O)c4ccc(cc4)C=5OC=NC5
0.275618	S1C(=NC(c2cc3c(cc2)CCCC3)=C1)NC(=O)c4ccc(cc4)C=5OC=NC5
0.275472	S1C(C(=O)Nc2c(cc(cc2)C=3ON=CN3)C)=CC=C1
0.275472	S1C(C(=O)Nc2c(cc(cc2)C=3ON=CN3)C)=CC=C1
0.27541	Clc1c(F)ccc(S(=O)(=O)Nc2ccc(cc2)C(=O)Nc3c(c(ccc3)CN4CCSCC4)C)c1
0.27541	Clc1c(F)ccc(S(=O)(=O)Nc2ccc(cc2)C(=O)Nc3c(c(ccc3)CN4CCSCC4)C)c1
0.27541	Clc1c(F)ccc(S(=O)(=O)Nc2ccc(cc2)C(=O)Nc3c(c(ccc3)CN4CCSCC4)C)c1
0.275316	O=C(NC)c1cc(c(NC(=O)C(=O)N(C2CN(Cc3ccccc3)CCC2)CCC)cc1)C
0.275316	O=C(NC)c1cc(c(NC(=O)C(=O)N(C2CN(Cc3ccccc3)CCC2)CCC)cc1)C
0.275316	O=C(NC)c1cc(c(NC(=O)C(=O)N(C2CN(Cc3ccccc3)CCC2)CCC)cc1)C
0.275194	Brc1ccc(Oc2c(F)cc(cc2)C(=O)Nc3c(ccc(OC)c3)C)cc1
0.275194	Brc1ccc(Oc2c(F)cc(cc2)C(=O)Nc3c(ccc(OC)c3)C)cc1
0.275194	Brc1ccc(Oc2c(F)cc(cc2)C(=O)Nc3c(ccc(OC)c3)C)cc1
0.275194	Brc1ccc(Oc2c(F)cc(cc2)C(=O)Nc3c(ccc(OC)c3)C)cc1
0.274678	n1c(nccc1c2ccc(cc2)CCC)NC3CCNCC3
0.274678	n1c(nccc1c2ccc(cc2)CCC)NC3CCNCC3
0.274678	n1c(nccc1c2ccc(cc2)CCC)NC3CCNCC3
0.274678	n1c(nccc1c2ccc(cc2)CCC)NC3CCNCC3
0.274678	n1c(nccc1c2ccc(cc2)CCC)NC3CCNCC3
0.274678	n1c(nccc1c2ccc(cc2)CCC)NC3CCNCC3
0.274678	n1c(nccc1c2ccc(cc2)CCC)NC3CCNCC3
0.274678	n1c(nccc1c2ccc(cc2)CCC)NC3CCNCC3
0.274678	n1c(nccc1c2ccc(cc2)CCC)NC3CCNCC3
0.274678	n1c(nccc1c2ccc(cc2)CCC)NC3CCNCC3
0.273859	S(CC(=O)Nc1cc(ccc1)C)CC(=O)NCc2ccc(cc2)C(=O)Nc3ccncc3
0.273859	S(CC(=O)Nc1cc(ccc1)C)CC(=O)NCc2ccc(cc2)C(=O)Nc3ccncc3
0.273859	S(CC(=O)Nc1cc(ccc1)C)CC(=O)NCc2ccc(cc2)C(=O)Nc3ccncc3
0.273859	S(CC(=O)Nc1cc(ccc1)C)CC(=O)NCc2ccc(cc2)C(=O)Nc3ccncc3
0.273859	S(CC(=O)Nc1cc(ccc1)C)CC(=O)NCc2ccc(cc2)C(=O)Nc3ccncc3
0.273859	S(CC(=O)Nc1cc(ccc1)C)CC(=O)NCc2ccc(cc2)C(=O)Nc3ccncc3
0.273859	S(CC(=O)Nc1cc(ccc1)C)CC(=O)NCc2ccc(cc2)C(=O)Nc3ccncc3
0.273859	S(CC(=O)Nc1cc(ccc1)C)CC(=O)NCc2ccc(cc2)C(=O)Nc3ccncc3
0.273859	S(CC(=O)Nc1cc(ccc1)C)CC(=O)NCc2ccc(cc2)C(=O)Nc3ccncc3
0.273859	S(CC(=O)Nc1cc(ccc1)C)CC(=O)NCc2ccc(cc2)C(=O)Nc3ccncc3
0.273723	Clc1cc(ccc1)COc2c(NC(=O)c3ccc(cc3)C=4OC=NC4)cccc2
0.273649	S(=O)(=O)(c1cc(ccc1)C(=O)Nc2c(cc(NC(=O)C(=O)N3CCN(OCC)CC3)cc2)C)C
0.273649	S(=O)(=O)(c1cc(ccc1)C(=O)Nc2c(cc(NC(=O)C(=O)N3CCN(OCC)CC3)cc2)C)C
0.273649	S(=O)(=O)(c1cc(ccc1)C(=O)Nc2c(cc(NC(=O)C(=O)N3CCN(OCC)CC3)cc2)C)C
0.273649	S(=O)(=O)(c1cc(ccc1)C(=O)Nc2c(cc(NC(=O)C(=O)N3CCN(OCC)CC3)cc2)C)C
0.273649	S(=O)(=O)(c1cc(ccc1)C(=O)Nc2c(cc(NC(=O)C(=O)N3CCN(OCC)CC3)cc2)C)C
0.273649	S(=O)(=O)(c1cc(ccc1)C(=O)Nc2c(cc(NC(=O)C(=O)N3CCN(OCC)CC3)cc2)C)C
0.273649	S(=O)(=O)(c1cc(ccc1)C(=O)Nc2c(cc(NC(=O)C(=O)N3CCN(OCC)CC3)cc2)C)C
0.273649	S(=O)(=O)(c1cc(ccc1)C(=O)Nc2c(cc(NC(=O)C(=O)N3CCN(OCC)CC3)cc2)C)C
0.273649	S(=O)(=O)(c1cc(ccc1)C(=O)Nc2c(cc(NC(=O)C(=O)N3CCN(OCC)CC3)cc2)C)C
0.273649	S(=O)(=O)(c1cc(ccc1)C(=O)Nc2c(cc(NC(=O)C(=O)N3CCN(OCC)CC3)cc2)C)C
0.273616	Clc1cc(ccc1)COc2cc(c(NC(=O)C(=O)Nc3cc(ncc3)C(=O)N4CCN(CC4)C)cc2)C
0.273616	Clc1cc(ccc1)COc2cc(c(NC(=O)C(=O)Nc3cc(ncc3)C(=O)N4CCN(CC4)C)cc2)C
0.273616	Clc1cc(ccc1)COc2cc(c(NC(=O)C(=O)Nc3cc(ncc3)C(=O)N4CCN(CC4)C)cc2)C
0.273616	Clc1cc(ccc1)COc2cc(c(NC(=O)C(=O)Nc3cc(ncc3)C(=O)N4CCN(CC4)C)cc2)C
0.273616	Clc1cc(ccc1)COc2cc(c(NC(=O)C(=O)Nc3cc(ncc3)C(=O)N4CCN(CC4)C)cc2)C
0.273616	Clc1cc(ccc1)COc2cc(c(NC(=O)C(=O)Nc3cc(ncc3)C(=O)N4CCN(CC4)C)cc2)C
0.273616	Clc1cc(ccc1)COc2cc(c(NC(=O)C(=O)Nc3cc(ncc3)C(=O)N4CCN(CC4)C)cc2)C
0.273616	Clc1cc(ccc1)COc2cc(c(NC(=O)C(=O)Nc3cc(ncc3)C(=O)N4CCN(CC4)C)cc2)C
0.273616	Clc1cc(ccc1)COc2cc(c(NC(=O)C(=O)Nc3cc(ncc3)C(=O)N4CCN(CC4)C)cc2)C
0.273616	Clc1cc(ccc1)COc2cc(c(NC(=O)C(=O)Nc3cc(ncc3)C(=O)N4CCN(CC4)C)cc2)C
0.273438	O=C(NCC1=NC(c2cc(C#N)ccc2)=CN1)c3ccc(cc3)CCN
0.273438	O=C(NCC1=NC(c2cc(C#N)ccc2)=CN1)c3ccc(cc3)CCN
0.273438	O=C(NCC1=NC(c2cc(C#N)ccc2)=CN1)c3ccc(cc3)CCN
0.273438	O=C(NCC1=NC(c2cc(C#N)ccc2)=CN1)c3ccc(cc3)CCN
0.273438	O=C(NCC1=NC(c2cc(C#N)ccc2)=CN1)c3ccc(cc3)CCN
0.273438	O=C(NCC1=NC(c2cc(C#N)ccc2)=CN1)c3ccc(cc3)CCN
0.273438	O=C(NCC1=NC(c2cc(C#N)ccc2)=CN1)c3ccc(cc3)CCN
0.273438	O=C(NCC1=NC(c2cc(C#N)ccc2)=CN1)c3ccc(cc3)CCN
0.273438	O=C(NCC1=NC(c2cc(C#N)ccc2)=CN1)c3ccc(cc3)CCN
0.273438	O=C(NCC1=NC(c2cc(C#N)ccc2)=CN1)c3ccc(cc3)CCN
0.273356	S1C=NC(c2cc(ccc2)C(=O)Nc3c(F)ccc(N4N=NC=C4)c3)=C1
0.273356	S1C=NC(c2cc(ccc2)C(=O)Nc3c(F)ccc(N4N=NC=C4)c3)=C1
0.273356	S1C=NC(c2cc(ccc2)C(=O)Nc3c(F)ccc(N4N=NC=C4)c3)=C1
0.273356	S1C=NC(c2cc(ccc2)C(=O)Nc3c(F)ccc(N4N=NC=C4)c3)=C1
0.273356	S1C=NC(c2cc(ccc2)C(=O)Nc3c(F)ccc(N4N=NC=C4)c3)=C1
0.273356	S1C=NC(c2cc(ccc2)C(=O)Nc3c(F)ccc(N4N=NC=C4)c3)=C1
0.273356	S1C=NC(c2cc(ccc2)C(=O)Nc3c(F)ccc(N4N=NC=C4)c3)=C1
0.273356	S1C=NC(c2cc(ccc2)C(=O)Nc3c(F)ccc(N4N=NC=C4)c3)=C1
0.273356	S1C=NC(c2cc(ccc2)C(=O)Nc3c(F)ccc(N4N=NC=C4)c3)=C1
0.273356	S1C=NC(c2cc(ccc2)C(=O)Nc3c(F)ccc(N4N=NC=C4)c3)=C1
0.273333	S1CCN(Cc2c(c(NC(=O)c3cc4N=C(Nc4cc3)c5ccccc5)ccc2)C)CC1
0.273333	S1CCN(Cc2c(c(NC(=O)c3cc4N=C(Nc4cc3)c5ccccc5)ccc2)C)CC1
0.273333	S1CCN(Cc2c(c(NC(=O)c3cc4N=C(Nc4cc3)c5ccccc5)ccc2)C)CC1
0.273333	S1CCN(Cc2c(c(NC(=O)c3cc4N=C(Nc4cc3)c5ccccc5)ccc2)C)CC1
0.273333	S1CCN(Cc2c(c(NC(=O)c3cc4N=C(Nc4cc3)c5ccccc5)ccc2)C)CC1
0.273333	S1CCN(Cc2c(c(NC(=O)c3cc4N=C(Nc4cc3)c5ccccc5)ccc2)C)CC1
0.273333	S1CCN(Cc2c(c(NC(=O)c3cc4N=C(Nc4cc3)c5ccccc5)ccc2)C)CC1
0.273333	S1CCN(Cc2c(c(NC(=O)c3cc4N=C(Nc4cc3)c5ccccc5)ccc2)C)CC1
0.273333	S1CCN(Cc2c(c(NC(=O)c3cc4N=C(Nc4cc3)c5ccccc5)ccc2)C)CC1
0.273333	S1CCN(Cc2c(c(NC(=O)c3cc4N=C(Nc4cc3)c5ccccc5)ccc2)C)CC1
0.273092	Brc1cc(c2cc(NC(=O)C(=O)Nc3c(ccc(OC)c3)C)ccc2)ccc1
0.273092	Brc1cc(c2cc(NC(=O)C(=O)Nc3c(ccc(OC)c3)C)ccc2)ccc1
0.273092	Brc1cc(c2cc(NC(=O)C(=O)Nc3c(ccc(OC)c3)C)ccc2)ccc1
0.273092	Brc1cc(c2cc(NC(=O)C(=O)Nc3c(ccc(OC)c3)C)ccc2)ccc1
0.273092	Brc1cc(c2cc(NC(=O)C(=O)Nc3c(ccc(OC)c3)C)ccc2)ccc1
0.273092	Brc1cc(c2cc(NC(=O)C(=O)Nc3c(ccc(OC)c3)C)ccc2)ccc1
0.273092	Brc1cc(c2cc(NC(=O)C(=O)Nc3c(ccc(OC)c3)C)ccc2)ccc1
0.273038	O=C(Nc1cc(c(C#N)cc1)c2ccncc2)NCc3cnc(N4CCN(CC4)CC)cc3
0.273038	O=C(Nc1cc(c(C#N)cc1)c2ccncc2)NCc3cnc(N4CCN(CC4)CC)cc3
0.273038	O=C(Nc1cc(c(C#N)cc1)c2ccncc2)NCc3cnc(N4CCN(CC4)CC)cc3
0.273038	O=C(Nc1cc(c(C#N)cc1)c2ccncc2)NCc3cnc(N4CCN(CC4)CC)cc3
0.273038	O=C(Nc1cc(c(C#N)cc1)c2ccncc2)NCc3cnc(N4CCN(CC4)CC)cc3
0.273038	O=C(Nc1cc(c(C#N)cc1)c2ccncc2)NCc3cnc(N4CCN(CC4)CC)cc3
0.273038	O=C(Nc1cc(c(C#N)cc1)c2ccncc2)NCc3cnc(N4CCN(CC4)CC)cc3
0.273038	O=C(Nc1cc(c(C#N)cc1)c2ccncc2)NCc3cnc(N4CCN(CC4)CC)cc3
0.273038	O=C(Nc1cc(c(C#N)cc1)c2ccncc2)NCc3cnc(N4CCN(CC4)CC)cc3
0.273038	O=C(Nc1cc(c(C#N)cc1)c2ccncc2)NCc3cnc(N4CCN(CC4)CC)cc3
0.273038	O=C(N(C(c1cc(NC(=O)c2ccccc2)ccc1)C)C)Nc3c(cccc3)CN4CCCCC4
0.273038	O=C(N(C(c1cc(NC(=O)c2ccccc2)ccc1)C)C)Nc3c(cccc3)CN4CCCCC4
0.273038	O=C(N(C(c1cc(NC(=O)c2ccccc2)ccc1)C)C)Nc3c(cccc3)CN4CCCCC4
0.273038	O=C(N(C(c1cc(NC(=O)c2ccccc2)ccc1)C)C)Nc3c(cccc3)CN4CCCCC4
0.273038	O=C(N(C(c1cc(NC(=O)c2ccccc2)ccc1)C)C)Nc3c(cccc3)CN4CCCCC4
0.273038	O=C(N(C(c1cc(NC(=O)c2ccccc2)ccc1)C)C)Nc3c(cccc3)CN4CCCCC4
0.273038	O=C(N(C(c1cc(NC(=O)c2ccccc2)ccc1)C)C)Nc3c(cccc3)CN4CCCCC4
0.273038	O=C(N(C(c1cc(NC(=O)c2ccccc2)ccc1)C)C)Nc3c(cccc3)CN4CCCCC4
0.273038	O=C(N(C(c1cc(NC(=O)c2ccccc2)ccc1)C)C)Nc3c(cccc3)CN4CCCCC4
0.273038	O=C(N(C(c1cc(NC(=O)c2ccccc2)ccc1)C)C)Nc3c(cccc3)CN4CCCCC4
0.272727	S(=O)(=O)(c1cc2c(cc1)CCN(C(=O)c3nc(ncc3)c4cnccc4)CC2)C
0.272727	S(=O)(=O)(c1cc2c(cc1)CCN(C(=O)c3nc(ncc3)c4cnccc4)CC2)C
0.272727	S(=O)(=O)(c1cc2c(cc1)CCN(C(=O)c3nc(ncc3)c4cnccc4)CC2)C
0.272727	S(=O)(=O)(c1cc2c(cc1)CCN(C(=O)c3nc(ncc3)c4cnccc4)CC2)C
0.272727	S(=O)(=O)(c1cc2c(cc1)CCN(C(=O)c3nc(ncc3)c4cnccc4)CC2)C
0.272727	S(=O)(=O)(c1cc2c(cc1)CCN(C(=O)c3nc(ncc3)c4cnccc4)CC2)C
0.272727	S(=O)(=O)(c1cc2c(cc1)CCN(C(=O)c3nc(ncc3)c4cnccc4)CC2)C
0.272727	S(=O)(=O)(c1cc2c(cc1)CCN(C(=O)c3nc(ncc3)c4cnccc4)CC2)C
0.272727	S(=O)(=O)(c1cc2c(cc1)CCN(C(=O)c3nc(ncc3)c4cnccc4)CC2)C
0.272727	S(=O)(=O)(c1cc2c(cc1)CCN(C(=O)c3nc(ncc3)c4cnccc4)CC2)C
0.272727	S1CCN(Cc2c(c(NC(=O)c3cc(NCC=4N(C=NC4)C)ccc3)ccc2)C)CC1
0.272727	S1CCN(Cc2c(c(NC(=O)c3cc(NCC=4N(C=NC4)C)ccc3)ccc2)C)CC1
0.272727	S1CCN(Cc2c(c(NC(=O)c3cc(NCC=4N(C=NC4)C)ccc3)ccc2)C)CC1
0.272727	S1CCN(Cc2c(c(NC(=O)c3cc(NCC=4N(C=NC4)C)ccc3)ccc2)C)CC1
0.272727	S1CCN(Cc2c(c(NC(=O)c3cc(NCC=4N(C=NC4)C)ccc3)ccc2)C)CC1
0.272727	S1CCN(Cc2c(c(NC(=O)c3cc(NCC=4N(C=NC4)C)ccc3)ccc2)C)CC1
0.272727	S1CCN(Cc2c(c(NC(=O)c3cc(NCC=4N(C=NC4)C)ccc3)ccc2)C)CC1
0.272727	S1CCN(Cc2c(c(NC(=O)c3cc(NCC=4N(C=NC4)C)ccc3)ccc2)C)CC1
0.272727	S1CCN(Cc2c(c(NC(=O)c3cc(NCC=4N(C=NC4)C)ccc3)ccc2)C)CC1
0.272727	S1CCN(Cc2c(c(NC(=O)c3cc(NCC=4N(C=NC4)C)ccc3)ccc2)C)CC1
0.272446	O=C(Nc1c(OC)cc(N2CC(OCC2)(C)C)cc1)c3c(nc(c4ccccc4)cc3)C
0.272446	O=C(Nc1c(OC)cc(N2CC(OCC2)(C)C)cc1)c3c(nc(c4ccccc4)cc3)C
0.272446	O=C(Nc1c(OC)cc(N2CC(OCC2)(C)C)cc1)c3c(nc(c4ccccc4)cc3)C
0.272401	O=C(NC=1C(=NNC1)c2ncccc2)c3cc(c(N)cc3)C
0.272401	O=C(NC=1C(=NNC1)c2ncccc2)c3cc(c(N)cc3)C
0.272401	O=C(NC=1C(=NNC1)c2ncccc2)c3cc(c(N)cc3)C
0.272401	O=C(NC=1C(=NNC1)c2ncccc2)c3cc(c(N)cc3)C
0.272401	O=C(NC=1C(=NNC1)c2ncccc2)c3cc(c(N)cc3)C
0.272401	O=C(NC=1C(=NNC1)c2ncccc2)c3cc(c(N)cc3)C
0.272401	O=C(NC=1C(=NNC1)c2ncccc2)c3cc(c(N)cc3)C
0.272401	O=C(NC=1C(=NNC1)c2ncccc2)c3cc(c(N)cc3)C
0.272401	O=C(NC=1C(=NNC1)c2ncccc2)c3cc(c(N)cc3)C
0.272401	O=C(NC=1C(=NNC1)c2ncccc2)c3cc(c(N)cc3)C
0.272388	Ic1c(NC(=O)c2c(cc(cc2)C(=O)OC)C)ccc(c3ccccc3)c1
0.272085	Fc1ccc(cc1)CN2CCN(C(=O)C(=O)Nc3cc(ccc3)C=4N=NN(C4)C)CCC2
0.272085	Fc1ccc(cc1)CN2CCN(C(=O)C(=O)Nc3cc(ccc3)C=4N=NN(C4)C)CCC2
0.272085	Fc1ccc(cc1)CN2CCN(C(=O)C(=O)Nc3cc(ccc3)C=4N=NN(C4)C)CCC2
0.272085	Fc1ccc(cc1)CN2CCN(C(=O)C(=O)Nc3cc(ccc3)C=4N=NN(C4)C)CCC2
0.272085	Fc1ccc(cc1)CN2CCN(C(=O)C(=O)Nc3cc(ccc3)C=4N=NN(C4)C)CCC2
0.272085	Fc1ccc(cc1)CN2CCN(C(=O)C(=O)Nc3cc(ccc3)C=4N=NN(C4)C)CCC2
0.272085	Fc1ccc(cc1)CN2CCN(C(=O)C(=O)Nc3cc(ccc3)C=4N=NN(C4)C)CCC2
0.272085	Fc1ccc(cc1)CN2CCN(C(=O)C(=O)Nc3cc(ccc3)C=4N=NN(C4)C)CCC2
0.272085	Fc1ccc(cc1)CN2CCN(C(=O)C(=O)Nc3cc(ccc3)C=4N=NN(C4)C)CCC2
0.272085	Fc1ccc(cc1)CN2CCN(C(=O)C(=O)Nc3cc(ccc3)C=4N=NN(C4)C)CCC2
0.272	Fc1c(cc(NC(=O)c2cc(N)c(cc2)C)cc1)C(C)C
0.272	Fc1c(cc(NC(=O)c2cc(N)c(cc2)C)cc1)C(C)C
0.271967	O=C(Nc1cc(ccc1)C(=O)C)c2nc(ccn2)C
0.271967	O=C(Nc1cc(ccc1)C(=O)C)c2nc(ccn2)C
0.271967	O=C(Nc1cc(ccc1)C(=O)C)c2nc(ccn2)C
0.271967	O=C(Nc1cc(ccc1)C(=O)C)c2nc(ccn2)C
0.271967	O=C(Nc1cc(ccc1)C(=O)C)c2nc(ccn2)C
0.271967	O=C(Nc1cc(ccc1)C(=O)C)c2nc(ccn2)C
0.271967	O=C(Nc1cc(ccc1)C(=O)C)c2nc(ccn2)C
0.271967	O=C(Nc1cc(ccc1)C(=O)C)c2nc(ccn2)C
0.271605	Brc1ccc(c2nc(ncc2)NC(=O)CCCOc3ccc(cc3)C)cc1
0.271605	Brc1ccc(c2nc(ncc2)NC(=O)CCCOc3ccc(cc3)C)cc1
0.271605	Brc1ccc(c2nc(ncc2)NC(=O)CCCOc3ccc(cc3)C)cc1
0.271605	Brc1ccc(c2nc(ncc2)NC(=O)CCCOc3ccc(cc3)C)cc1
0.271605	Brc1ccc(c2nc(ncc2)NC(=O)CCCOc3ccc(cc3)C)cc1
0.271605	Brc1ccc(c2nc(ncc2)NC(=O)CCCOc3ccc(cc3)C)cc1
0.271605	Brc1ccc(c2nc(ncc2)NC(=O)CCCOc3ccc(cc3)C)cc1
0.271605	Brc1ccc(c2nc(ncc2)NC(=O)CCCOc3ccc(cc3)C)cc1
0.271605	Brc1ccc(c2nc(ncc2)NC(=O)CCCOc3ccc(cc3)C)cc1
0.271605	Brc1ccc(c2nc(ncc2)NC(=O)CCCOc3ccc(cc3)C)cc1
0.271318	O=C(NCc1nc(ncc1)N(C)C)c2ccc(Nc3nc(OC)ccn3)cc2
0.271318	O=C(NCc1nc(ncc1)N(C)C)c2ccc(Nc3nc(OC)ccn3)cc2
0.271318	O=C(NCc1nc(ncc1)N(C)C)c2ccc(Nc3nc(OC)ccn3)cc2
0.271318	O=C(NCc1nc(ncc1)N(C)C)c2ccc(Nc3nc(OC)ccn3)cc2
0.271318	O=C(NCc1nc(ncc1)N(C)C)c2ccc(Nc3nc(OC)ccn3)cc2
0.271318	O=C(NCc1nc(ncc1)N(C)C)c2ccc(Nc3nc(OC)ccn3)cc2
0.271318	O=C(NCc1nc(ncc1)N(C)C)c2ccc(Nc3nc(OC)ccn3)cc2
0.271318	O=C(NCc1nc(ncc1)N(C)C)c2ccc(Nc3nc(OC)ccn3)cc2
0.271318	O=C(NCc1nc(ncc1)N(C)C)c2ccc(Nc3nc(OC)ccn3)cc2
0.271318	O=C(NCc1nc(ncc1)N(C)C)c2ccc(Nc3nc(OC)ccn3)cc2
0.271084	S1C(=NC(c2cc(F)c(F)cc2)=C1)NC(=O)C(OC(=O)c3cc(c(NC(=O)C=4SC=CC4)cc3)C)C
0.270463	O=C(Nc1c(ccc(OC)c1)C)c2nc(N3N=CC=C3)ccc2
0.270463	O=C(Nc1c(ccc(OC)c1)C)c2nc(N3N=CC=C3)ccc2
0.27037	Ic1c(NC(=O)c2cc(ccc2)C=3OC(=NN3)C)ccc(c4ccccc4)c1
0.27037	Ic1c(NC(=O)c2cc(ccc2)C=3OC(=NN3)C)ccc(c4ccccc4)c1
0.27027	O=C(Nc1cc(NC(=O)C(C)(C)C)c(cc1)C)NC2CCN(CCO)CC2
0.27027	O=C(Nc1cc(NC(=O)C(C)(C)C)c(cc1)C)NC2CCN(CCO)CC2
0.27027	O=C(Nc1cc(NC(=O)C(C)(C)C)c(cc1)C)NC2CCN(CCO)CC2
0.27027	O=C(Nc1cc(NC(=O)C(C)(C)C)c(cc1)C)NC2CCN(CCO)CC2
0.27027	O=C(Nc1cc(NC(=O)C(C)(C)C)c(cc1)C)NC2CCN(CCO)CC2
0.27027	O=C(Nc1cc(NC(=O)C(C)(C)C)c(cc1)C)NC2CCN(CCO)CC2
0.27027	O=C(Nc1cc(NC(=O)C(C)(C)C)c(cc1)C)NC2CCN(CCO)CC2
0.27027	O=C(Nc1cc(NC(=O)C(C)(C)C)c(cc1)C)NC2CCN(CCO)CC2
0.27027	O=C(Nc1cc(NC(=O)C(C)(C)C)c(cc1)C)NC2CCN(CCO)CC2
0.27027	O=C(Nc1cc(NC(=O)C(C)(C)C)c(cc1)C)NC2CCN(CCO)CC2
0.270096	Brc1cc(ccc1)C2=NOC(=C2C(=O)Nc3c(ccc(c4cnc(OC)cc4)c3)C)C
0.270073	Clc1cc(Cl)cc(c1)C(=O)Nc2ccc(cc2)C(=O)NC=3ON=C(c4cc5c(cc4)CCC5)C3
0.269625	FC(F)(F)c1cc(ccc1)C2=NOC(=N2)CN3CCN(CC(=O)Nc4cc(ccc4)C(=O)NCC)CC3
0.269625	FC(F)(F)c1cc(ccc1)C2=NOC(=N2)CN3CCN(CC(=O)Nc4cc(ccc4)C(=O)NCC)CC3
0.269531	S1C(=NC(c2ccc(NC(=O)c3cncc(c3)C)cc2)=C1)C(F)(F)F
0.269531	S1C(=NC(c2ccc(NC(=O)c3cncc(c3)C)cc2)=C1)C(F)(F)F
0.269531	S1C(=NC(c2ccc(NC(=O)c3cncc(c3)C)cc2)=C1)C(F)(F)F
0.269531	S1C(=NC(c2ccc(NC(=O)c3cncc(c3)C)cc2)=C1)C(F)(F)F
0.269531	S1C(=NC(c2ccc(NC(=O)c3cncc(c3)C)cc2)=C1)C(F)(F)F
0.269531	S1C(=NC(c2ccc(NC(=O)c3cncc(c3)C)cc2)=C1)C(F)(F)F
0.269531	S1C(=NC(c2ccc(NC(=O)c3cncc(c3)C)cc2)=C1)C(F)(F)F
0.269531	S1C(=NC(c2ccc(NC(=O)c3cncc(c3)C)cc2)=C1)C(F)(F)F
0.269531	S1C(=NC(c2ccc(NC(=O)c3cncc(c3)C)cc2)=C1)C(F)(F)F
0.269531	S1C(=NC(c2ccc(NC(=O)c3cncc(c3)C)cc2)=C1)C(F)(F)F
0.269531	Clc1ccc(cc1)C=2N=C(OC2)NC(=O)c3nc(ncc3)C
0.269504	Brc1c(cccc1)CS(=O)(=O)NC(=O)c2nc(ncc2)c3cnccc3
0.269504	Brc1c(cccc1)CS(=O)(=O)NC(=O)c2nc(ncc2)c3cnccc3
0.269504	Brc1c(cccc1)CS(=O)(=O)NC(=O)c2nc(ncc2)c3cnccc3
0.269504	Brc1c(cccc1)CS(=O)(=O)NC(=O)c2nc(ncc2)c3cnccc3
0.269388	S1C=NC(C(=O)Nc2c(ccc(OC)c2)C)=C1
0.269388	S1C=NC(C(=O)Nc2c(ccc(OC)c2)C)=C1
0.269388	S1C=NC(C(=O)Nc2c(ccc(OC)c2)C)=C1
0.269388	S1C=NC(C(=O)Nc2c(ccc(OC)c2)C)=C1
0.269388	S1C=NC(C(=O)Nc2c(ccc(OC)c2)C)=C1
0.269388	S1C=NC(C(=O)Nc2c(ccc(OC)c2)C)=C1
0.269388	S1C=NC(C(=O)Nc2c(ccc(OC)c2)C)=C1
0.269388	S1C=NC(C(=O)Nc2c(ccc(OC)c2)C)=C1
0.269388	S1C=NC(C(=O)Nc2c(ccc(OC)c2)C)=C1
0.269388	S1C=NC(C(=O)Nc2c(ccc(OC)c2)C)=C1
0.26936	S(=O)(=O)(c1cc(ccc1)C(=O)Nc2c(cc(NC(=O)C(=O)NCc3ccc(OCC(F)F)cc3)cc2)C)C
0.269103	Fc1c(NC(=O)C2=C(NC(c3ccccc3)=C2)C)cc(N4N=NC=C4)cc1
0.269103	Fc1c(NC(=O)C2=C(NC(c3ccccc3)=C2)C)cc(N4N=NC=C4)cc1
0.269103	Fc1c(NC(=O)C2=C(NC(c3ccccc3)=C2)C)cc(N4N=NC=C4)cc1
0.269103	Fc1c(NC(=O)C2=C(NC(c3ccccc3)=C2)C)cc(N4N=NC=C4)cc1
0.269103	Fc1c(NC(=O)C2=C(NC(c3ccccc3)=C2)C)cc(N4N=NC=C4)cc1
0.269103	Fc1c(NC(=O)C2=C(NC(c3ccccc3)=C2)C)cc(N4N=NC=C4)cc1
0.269103	Fc1c(NC(=O)C2=C(NC(c3ccccc3)=C2)C)cc(N4N=NC=C4)cc1
0.269103	Fc1c(NC(=O)C2=C(NC(c3ccccc3)=C2)C)cc(N4N=NC=C4)cc1
0.269103	Fc1c(NC(=O)C2=C(NC(c3ccccc3)=C2)C)cc(N4N=NC=C4)cc1
0.269103	Fc1c(NC(=O)C2=C(NC(c3ccccc3)=C2)C)cc(N4N=NC=C4)cc1
0.269091	O=C(Nc1nc(c2cnccc2)ccc1)C3=CC4C3CCC4
0.269091	O=C(Nc1nc(c2cnccc2)ccc1)C3=CC4C3CCC4
0.269091	O=C(Nc1nc(c2cnccc2)ccc1)C3=CC4C3CCC4
0.269091	O=C(Nc1nc(c2cnccc2)ccc1)C3=CC4C3CCC4
0.269091	O=C(Nc1nc(c2cnccc2)ccc1)C3=CC4C3CCC4
0.269091	O=C(Nc1nc(c2cnccc2)ccc1)C3=CC4C3CCC4
0.268987	Fc1c(N2C(=O)CC(C(=O)Nc3nc(c4cnccc4)ccc3)C2)ccc(c1)C
0.268987	Fc1c(N2C(=O)CC(C(=O)Nc3nc(c4cnccc4)ccc3)C2)ccc(c1)C
0.268817	S1CCN(Cc2c(c(NC(=O)c3ncc(cc3)C(F)F)ccc2)C)CC1
0.268817	S1CCN(Cc2c(c(NC(=O)c3ncc(cc3)C(F)F)ccc2)C)CC1
0.268817	S1CCN(Cc2c(c(NC(=O)c3ncc(cc3)C(F)F)ccc2)C)CC1
0.268817	S1CCN(Cc2c(c(NC(=O)c3ncc(cc3)C(F)F)ccc2)C)CC1
0.268817	S1CCN(Cc2c(c(NC(=O)c3ncc(cc3)C(F)F)ccc2)C)CC1
0.268817	S1CCN(Cc2c(c(NC(=O)c3ncc(cc3)C(F)F)ccc2)C)CC1
0.268817	S1CCN(Cc2c(c(NC(=O)c3ncc(cc3)C(F)F)ccc2)C)CC1
0.268817	S1CCN(Cc2c(c(NC(=O)c3ncc(cc3)C(F)F)ccc2)C)CC1
0.268817	S1CCN(Cc2c(c(NC(=O)c3ncc(cc3)C(F)F)ccc2)C)CC1
0.268817	S1CCN(Cc2c(c(NC(=O)c3ncc(cc3)C(F)F)ccc2)C)CC1
0.268817	S(=O)(=O)(c1ccc(cc1)C(=O)Nc2c(c(ccc2)CN3CCSCC3)C)Cc4ccccc4
0.268707	Brc1cc(NC(=O)COc2ccc(cc2)C(=O)c3c(Cl)cccc3)c(cc1)CN4CCN(Cc5ccccc5)CC4
0.268595	FC(F)(F)c1cc(cc(c1)C(F)(F)F)C(=O)Nc2c(ccc(OC)c2)C
0.268595	FC(F)(F)c1cc(cc(c1)C(F)(F)F)C(=O)Nc2c(ccc(OC)c2)C
0.268595	FC(F)(F)c1cc(cc(c1)C(F)(F)F)C(=O)Nc2c(ccc(OC)c2)C
0.268595	FC(F)(F)c1cc(cc(c1)C(F)(F)F)C(=O)Nc2c(ccc(OC)c2)C
0.268595	FC(F)(F)c1cc(cc(c1)C(F)(F)F)C(=O)Nc2c(ccc(OC)c2)C
0.268595	FC(F)(F)c1cc(cc(c1)C(F)(F)F)C(=O)Nc2c(ccc(OC)c2)C
0.268595	FC(F)(F)c1cc(cc(c1)C(F)(F)F)C(=O)Nc2c(ccc(OC)c2)C
0.268595	FC(F)(F)c1cc(cc(c1)C(F)(F)F)C(=O)Nc2c(ccc(OC)c2)C
0.268595	FC(F)(F)c1cc(cc(c1)C(F)(F)F)C(=O)Nc2c(ccc(OC)c2)C
0.268595	FC(F)(F)c1cc(cc(c1)C(F)(F)F)C(=O)Nc2c(ccc(OC)c2)C
0.268551	O=C(Nc1c(ccc(c1)C=2ON=C(N2)C3NCCC3)C)Nc4ccccc4
0.268551	O=C(Nc1c(ccc(c1)C=2ON=C(N2)C3NCCC3)C)Nc4ccccc4
0.268551	O=C(Nc1c(ccc(c1)C=2ON=C(N2)C3NCCC3)C)Nc4ccccc4
0.268482	O=C(Nc1cc(ccc1)COCc2ccccc2)C=3ON=C(c4ccc(cc4)C)C3
0.268482	O=C(Nc1cc(ccc1)COCc2ccccc2)C=3ON=C(c4ccc(cc4)C)C3
0.268482	O=C(Nc1cc(ccc1)COCc2ccccc2)C=3ON=C(c4ccc(cc4)C)C3
0.268482	O=C(Nc1cc(ccc1)COCc2ccccc2)C=3ON=C(c4ccc(cc4)C)C3
0.268482	O=C(Nc1cc(ccc1)COCc2ccccc2)C=3ON=C(c4ccc(cc4)C)C3
0.268482	O=C(Nc1cc(ccc1)COCc2ccccc2)C=3ON=C(c4ccc(cc4)C)C3
0.268482	O=C(Nc1cc(ccc1)COCc2ccccc2)C=3ON=C(c4ccc(cc4)C)C3
0.268482	O=C(Nc1cc(ccc1)COCc2ccccc2)C=3ON=C(c4ccc(cc4)C)C3
0.268482	O=C(Nc1cc(ccc1)COCc2ccccc2)C=3ON=C(c4ccc(cc4)C)C3
0.268482	O=C(Nc1cc(ccc1)COCc2ccccc2)C=3ON=C(c4ccc(cc4)C)C3
0.268382	O=C(N1CCN(Cc2cnccc2)CC1)c3c(Nc4c(OC)cccc4)cccc3
0.268382	O=C(N1CCN(Cc2cnccc2)CC1)c3c(Nc4c(OC)cccc4)cccc3
0.268212	Brc1cc(ccc1)COc2c(Cl)cc(cc2)C(=O)Nc3cnc(cc3)C=4SC(Cl)=CC4
0.268212	Brc1cc(ccc1)COc2c(Cl)cc(cc2)C(=O)Nc3cnc(cc3)C=4SC(Cl)=CC4
[truncated: 8,001 more rows]
