# Supplementary material for: Galileo: Three-dimensional searching in large combinatorial fragment spaces on the example of pharmacophores
Source: J Comput Aided Mol Des. 2022 Nov 24;37(1):1–16. doi: 10.1007/s10822-022-00485-y (PMC10032335; doi:10.1007/s10822-022-00485-y)
Supplement: Supplementary file 4 — Supplementary file 3a [file 10822_2022_485_MOESM3_ESMa.zip › Imatinib_Galileo/18/out_7.csv]

Score	SMILES
0.45815	O=C(Nc1c(ccc(c1)C(=O)Nc2cc(ccc2)CN3CCCCC3)C)c4ccccc4
0.45815	O=C(Nc1c(ccc(c1)C(=O)Nc2cc(ccc2)CN3CCCCC3)C)c4ccccc4
0.45815	O=C(Nc1c(ccc(c1)C(=O)Nc2cc(ccc2)CN3CCCCC3)C)c4ccccc4
0.42437	O=C(Nc1c(ccc(c1)C(=O)Nc2ccc(cc2)C3=NC(=CN3)C)C)Nc4ccccc4
0.42437	O=C(Nc1c(ccc(c1)C(=O)Nc2ccc(cc2)C3=NC(=CN3)C)C)Nc4ccccc4
0.42437	O=C(Nc1c(ccc(c1)C(=O)Nc2ccc(cc2)C3=NC(=CN3)C)C)Nc4ccccc4
0.42437	O=C(Nc1c(ccc(c1)C(=O)Nc2ccc(cc2)C3=NC(=CN3)C)C)Nc4ccccc4
0.42437	O=C(Nc1c(ccc(c1)C(=O)Nc2ccc(cc2)C3=NC(=CN3)C)C)Nc4ccccc4
0.42437	O=C(Nc1c(ccc(c1)C(=O)Nc2ccc(cc2)C3=NC(=CN3)C)C)Nc4ccccc4
0.42437	O=C(Nc1c(ccc(c1)C(=O)Nc2ccc(cc2)C3=NC(=CN3)C)C)Nc4ccccc4
0.42437	O=C(Nc1c(ccc(c1)C(=O)Nc2ccc(cc2)C3=NC(=CN3)C)C)Nc4ccccc4
0.42437	O=C(Nc1c(ccc(c1)C(=O)Nc2ccc(cc2)C3=NC(=CN3)C)C)Nc4ccccc4
0.42437	O=C(Nc1c(ccc(c1)C(=O)Nc2ccc(cc2)C3=NC(=CN3)C)C)Nc4ccccc4
0.413934	O=C(NNc1nc(OC)ccn1)c2cc(NC(=O)c3ccccc3)c(cc2)C
0.413934	O=C(NNc1nc(OC)ccn1)c2cc(NC(=O)c3ccccc3)c(cc2)C
0.413934	O=C(NNc1nc(OC)ccn1)c2cc(NC(=O)c3ccccc3)c(cc2)C
0.413934	O=C(NNc1nc(OC)ccn1)c2cc(NC(=O)c3ccccc3)c(cc2)C
0.413934	O=C(NNc1nc(OC)ccn1)c2cc(NC(=O)c3ccccc3)c(cc2)C
0.413934	O=C(NNc1nc(OC)ccn1)c2cc(NC(=O)c3ccccc3)c(cc2)C
0.413934	O=C(NNc1nc(OC)ccn1)c2cc(NC(=O)c3ccccc3)c(cc2)C
0.413934	O=C(NNc1nc(OC)ccn1)c2cc(NC(=O)c3ccccc3)c(cc2)C
0.413934	O=C(NNc1nc(OC)ccn1)c2cc(NC(=O)c3ccccc3)c(cc2)C
0.413934	O=C(NNc1nc(OC)ccn1)c2cc(NC(=O)c3ccccc3)c(cc2)C
0.408	O=C(Nc1c(ccc(c1)C(=O)NNc2nc(OC)ccn2)C)Nc3ccccc3
0.408	O=C(Nc1c(ccc(c1)C(=O)NNc2nc(OC)ccn2)C)Nc3ccccc3
0.408	O=C(Nc1c(ccc(c1)C(=O)NNc2nc(OC)ccn2)C)Nc3ccccc3
0.408	O=C(Nc1c(ccc(c1)C(=O)NNc2nc(OC)ccn2)C)Nc3ccccc3
0.408	O=C(Nc1c(ccc(c1)C(=O)NNc2nc(OC)ccn2)C)Nc3ccccc3
0.408	O=C(Nc1c(ccc(c1)C(=O)NNc2nc(OC)ccn2)C)Nc3ccccc3
0.408	O=C(Nc1c(ccc(c1)C(=O)NNc2nc(OC)ccn2)C)Nc3ccccc3
0.408	O=C(Nc1c(ccc(c1)C(=O)NNc2nc(OC)ccn2)C)Nc3ccccc3
0.408	O=C(Nc1c(ccc(c1)C(=O)NNc2nc(OC)ccn2)C)Nc3ccccc3
0.408	O=C(Nc1c(ccc(c1)C(=O)NNc2nc(OC)ccn2)C)Nc3ccccc3
0.396364	Brc1cc(NC(=O)C(=O)Nc2cc(OC)c(NC(=O)c3cnccc3)cc2)c(cc1)CN4CCN(Cc5ccccc5)CC4
0.396364	Brc1cc(NC(=O)C(=O)Nc2cc(OC)c(NC(=O)c3cnccc3)cc2)c(cc1)CN4CCN(Cc5ccccc5)CC4
0.396364	Brc1cc(NC(=O)C(=O)Nc2cc(OC)c(NC(=O)c3cnccc3)cc2)c(cc1)CN4CCN(Cc5ccccc5)CC4
0.396364	Brc1cc(NC(=O)C(=O)Nc2cc(OC)c(NC(=O)c3cnccc3)cc2)c(cc1)CN4CCN(Cc5ccccc5)CC4
0.396364	Brc1cc(NC(=O)C(=O)Nc2cc(OC)c(NC(=O)c3cnccc3)cc2)c(cc1)CN4CCN(Cc5ccccc5)CC4
0.396364	Brc1cc(NC(=O)C(=O)Nc2cc(OC)c(NC(=O)c3cnccc3)cc2)c(cc1)CN4CCN(Cc5ccccc5)CC4
0.396364	Brc1cc(NC(=O)C(=O)Nc2cc(OC)c(NC(=O)c3cnccc3)cc2)c(cc1)CN4CCN(Cc5ccccc5)CC4
0.396364	Brc1cc(NC(=O)C(=O)Nc2cc(OC)c(NC(=O)c3cnccc3)cc2)c(cc1)CN4CCN(Cc5ccccc5)CC4
0.396364	Brc1cc(NC(=O)C(=O)Nc2cc(OC)c(NC(=O)c3cnccc3)cc2)c(cc1)CN4CCN(Cc5ccccc5)CC4
0.396364	Brc1cc(NC(=O)C(=O)Nc2cc(OC)c(NC(=O)c3cnccc3)cc2)c(cc1)CN4CCN(Cc5ccccc5)CC4
0.392491	O=C(Nc1cc(NC(=O)C(=O)NC(C=2ON=C(N2)c3cnccc3)C(C)C)c(cc1)C)c4ccccc4
0.392491	O=C(Nc1cc(NC(=O)C(=O)NC(C=2ON=C(N2)c3cnccc3)C(C)C)c(cc1)C)c4ccccc4
0.392491	O=C(Nc1cc(NC(=O)C(=O)NC(C=2ON=C(N2)c3cnccc3)C(C)C)c(cc1)C)c4ccccc4
0.392491	O=C(Nc1cc(NC(=O)C(=O)NC(C=2ON=C(N2)c3cnccc3)C(C)C)c(cc1)C)c4ccccc4
0.392491	O=C(Nc1cc(NC(=O)C(=O)NC(C=2ON=C(N2)c3cnccc3)C(C)C)c(cc1)C)c4ccccc4
0.392491	O=C(Nc1cc(NC(=O)C(=O)NC(C=2ON=C(N2)c3cnccc3)C(C)C)c(cc1)C)c4ccccc4
0.392491	O=C(Nc1cc(NC(=O)C(=O)NC(C=2ON=C(N2)c3cnccc3)C(C)C)c(cc1)C)c4ccccc4
0.392491	O=C(Nc1cc(NC(=O)C(=O)NC(C=2ON=C(N2)c3cnccc3)C(C)C)c(cc1)C)c4ccccc4
0.392491	O=C(Nc1cc(NC(=O)C(=O)NC(C=2ON=C(N2)c3cnccc3)C(C)C)c(cc1)C)c4ccccc4
0.392491	O=C(Nc1cc(NC(=O)C(=O)NC(C=2ON=C(N2)c3cnccc3)C(C)C)c(cc1)C)c4ccccc4
0.387352	O=C(Nc1c(ccc(c1)C(=O)NC2CN(Cc3ccccc3)CC2)C)Nc4ccccc4
0.387352	O=C(Nc1c(ccc(c1)C(=O)NC2CN(Cc3ccccc3)CC2)C)Nc4ccccc4
0.383673	O=C(Nc1c(ccc(c1)C(=O)NCCc2ccc(N3CCN(CC3)C)cc2)C)c4ccccc4
0.383673	O=C(Nc1c(ccc(c1)C(=O)NCCc2ccc(N3CCN(CC3)C)cc2)C)c4ccccc4
0.379447	O=C(Nc1cc(NC(=O)C(=O)N2CCN(CCOC)CC2)c(cc1)C)c3ccccc3
0.379447	O=C(Nc1cc(NC(=O)C(=O)N2CCN(CCOC)CC2)c(cc1)C)c3ccccc3
0.379447	O=C(Nc1cc(NC(=O)C(=O)N2CCN(CCOC)CC2)c(cc1)C)c3ccccc3
0.379447	O=C(Nc1cc(NC(=O)C(=O)N2CCN(CCOC)CC2)c(cc1)C)c3ccccc3
0.379447	O=C(Nc1cc(NC(=O)C(=O)N2CCN(CCOC)CC2)c(cc1)C)c3ccccc3
0.379447	O=C(Nc1cc(NC(=O)C(=O)N2CCN(CCOC)CC2)c(cc1)C)c3ccccc3
0.379447	O=C(Nc1cc(NC(=O)C(=O)N2CCN(CCOC)CC2)c(cc1)C)c3ccccc3
0.379447	O=C(Nc1cc(NC(=O)C(=O)N2CCN(CCOC)CC2)c(cc1)C)c3ccccc3
0.379447	O=C(Nc1cc(NC(=O)C(=O)N2CCN(CCOC)CC2)c(cc1)C)c3ccccc3
0.379447	O=C(Nc1cc(NC(=O)C(=O)N2CCN(CCOC)CC2)c(cc1)C)c3ccccc3
0.376147	O=C(Nc1cc(NC(=O)C=O)c(cc1)C)c2ccccc2
0.376147	O=C(Nc1cc(NC(=O)C=O)c(cc1)C)c2ccccc2
0.376147	O=C(Nc1cc(NC(=O)C=O)c(cc1)C)c2ccccc2
0.376147	O=C(Nc1cc(NC(=O)C=O)c(cc1)C)c2ccccc2
0.376147	O=C(Nc1cc(NC(=O)C=O)c(cc1)C)c2ccccc2
0.376147	O=C(Nc1cc(NC(=O)C=O)c(cc1)C)c2ccccc2
0.376147	O=C(Nc1cc(NC(=O)C=O)c(cc1)C)c2ccccc2
0.376147	O=C(Nc1cc(NC(=O)C=O)c(cc1)C)c2ccccc2
0.376147	O=C(Nc1cc(NC(=O)C=O)c(cc1)C)c2ccccc2
0.376147	O=C(Nc1cc(NC(=O)C=O)c(cc1)C)c2ccccc2
0.372727	Clc1cc(Cl)cc(c1)C(=O)Nc2c(ccc(NC(=O)c3ccccc3)c2)C
0.372727	Clc1cc(Cl)cc(c1)C(=O)Nc2c(ccc(NC(=O)c3ccccc3)c2)C
0.372727	Clc1cc(Cl)cc(c1)C(=O)Nc2c(ccc(NC(=O)c3ccccc3)c2)C
0.372727	Clc1cc(Cl)cc(c1)C(=O)Nc2c(ccc(NC(=O)c3ccccc3)c2)C
0.372727	Clc1cc(Cl)cc(c1)C(=O)Nc2c(ccc(NC(=O)c3ccccc3)c2)C
0.372727	Clc1cc(Cl)cc(c1)C(=O)Nc2c(ccc(NC(=O)c3ccccc3)c2)C
0.372727	Clc1cc(Cl)cc(c1)C(=O)Nc2c(ccc(NC(=O)c3ccccc3)c2)C
0.372727	Clc1cc(Cl)cc(c1)C(=O)Nc2c(ccc(NC(=O)c3ccccc3)c2)C
0.372727	Clc1cc(Cl)cc(c1)C(=O)Nc2c(ccc(NC(=O)c3ccccc3)c2)C
0.372727	Clc1cc(Cl)cc(c1)C(=O)Nc2c(ccc(NC(=O)c3ccccc3)c2)C
0.371747	S1C(=NC(C=2SC=CC2)=C1)NC(=O)c3cc(NC(=O)Nc4ccccc4)c(cc3)C
0.371747	S1C(=NC(C=2SC=CC2)=C1)NC(=O)c3cc(NC(=O)Nc4ccccc4)c(cc3)C
0.371747	S1C(=NC(C=2SC=CC2)=C1)NC(=O)c3cc(NC(=O)Nc4ccccc4)c(cc3)C
0.371747	S1C(=NC(C=2SC=CC2)=C1)NC(=O)c3cc(NC(=O)Nc4ccccc4)c(cc3)C
0.371747	S1C(=NC(C=2SC=CC2)=C1)NC(=O)c3cc(NC(=O)Nc4ccccc4)c(cc3)C
0.371747	S1C(=NC(C=2SC=CC2)=C1)NC(=O)c3cc(NC(=O)Nc4ccccc4)c(cc3)C
0.371747	S1C(=NC(C=2SC=CC2)=C1)NC(=O)c3cc(NC(=O)Nc4ccccc4)c(cc3)C
0.371747	S1C(=NC(C=2SC=CC2)=C1)NC(=O)c3cc(NC(=O)Nc4ccccc4)c(cc3)C
0.371747	S1C(=NC(C=2SC=CC2)=C1)NC(=O)c3cc(NC(=O)Nc4ccccc4)c(cc3)C
0.371747	S1C(=NC(C=2SC=CC2)=C1)NC(=O)c3cc(NC(=O)Nc4ccccc4)c(cc3)C
0.370536	O=C(Nc1ccc(c2nc(ncc2)C)cc1)c3ccc(OCCC)cc3
0.370536	O=C(Nc1ccc(c2nc(ncc2)C)cc1)c3ccc(OCCC)cc3
0.370536	O=C(Nc1ccc(c2nc(ncc2)C)cc1)c3ccc(OCCC)cc3
0.370536	O=C(Nc1ccc(c2nc(ncc2)C)cc1)c3ccc(OCCC)cc3
0.370536	O=C(Nc1ccc(c2nc(ncc2)C)cc1)c3ccc(OCCC)cc3
0.370536	O=C(Nc1ccc(c2nc(ncc2)C)cc1)c3ccc(OCCC)cc3
0.370536	O=C(Nc1ccc(c2nc(ncc2)C)cc1)c3ccc(OCCC)cc3
0.370536	O=C(Nc1ccc(c2nc(ncc2)C)cc1)c3ccc(OCCC)cc3
0.370536	O=C(Nc1ccc(c2nc(ncc2)C)cc1)c3ccc(OCCC)cc3
0.370536	O=C(Nc1ccc(c2nc(ncc2)C)cc1)c3ccc(OCCC)cc3
0.370229	S(=O)(=O)(Nc1c(ccc(NC(=O)c2cc(Nc3ncc(cc3)C)ccc2)c1)C)CCC
0.370229	S(=O)(=O)(Nc1c(ccc(NC(=O)c2cc(Nc3ncc(cc3)C)ccc2)c1)C)CCC
0.370229	S(=O)(=O)(Nc1c(ccc(NC(=O)c2cc(Nc3ncc(cc3)C)ccc2)c1)C)CCC
0.370229	S(=O)(=O)(Nc1c(ccc(NC(=O)c2cc(Nc3ncc(cc3)C)ccc2)c1)C)CCC
0.370229	S(=O)(=O)(Nc1c(ccc(NC(=O)c2cc(Nc3ncc(cc3)C)ccc2)c1)C)CCC
0.370229	S(=O)(=O)(Nc1c(ccc(NC(=O)c2cc(Nc3ncc(cc3)C)ccc2)c1)C)CCC
0.370229	S(=O)(=O)(Nc1c(ccc(NC(=O)c2cc(Nc3ncc(cc3)C)ccc2)c1)C)CCC
0.370229	S(=O)(=O)(Nc1c(ccc(NC(=O)c2cc(Nc3ncc(cc3)C)ccc2)c1)C)CCC
0.370229	S(=O)(=O)(Nc1c(ccc(NC(=O)c2cc(Nc3ncc(cc3)C)ccc2)c1)C)CCC
0.370229	S(=O)(=O)(Nc1c(ccc(NC(=O)c2cc(Nc3ncc(cc3)C)ccc2)c1)C)CCC
0.366935	O=C(Nc1c(ccc(c1)C(=O)Nc2ccc(OCCN3CCOCC3)cc2)C)Nc4ccccc4
0.366935	O=C(Nc1c(ccc(c1)C(=O)Nc2ccc(OCCN3CCOCC3)cc2)C)Nc4ccccc4
0.366935	O=C(Nc1c(ccc(c1)C(=O)Nc2ccc(OCCN3CCOCC3)cc2)C)Nc4ccccc4
0.366935	O=C(Nc1c(ccc(c1)C(=O)Nc2ccc(OCCN3CCOCC3)cc2)C)Nc4ccccc4
0.366935	O=C(Nc1c(ccc(c1)C(=O)Nc2ccc(OCCN3CCOCC3)cc2)C)Nc4ccccc4
0.366935	O=C(Nc1c(ccc(c1)C(=O)Nc2ccc(OCCN3CCOCC3)cc2)C)Nc4ccccc4
0.366935	O=C(Nc1c(ccc(c1)C(=O)Nc2ccc(OCCN3CCOCC3)cc2)C)Nc4ccccc4
0.366935	O=C(Nc1c(ccc(c1)C(=O)Nc2ccc(OCCN3CCOCC3)cc2)C)Nc4ccccc4
0.366935	O=C(Nc1c(ccc(c1)C(=O)Nc2ccc(OCCN3CCOCC3)cc2)C)Nc4ccccc4
0.366935	O=C(Nc1c(ccc(c1)C(=O)Nc2ccc(OCCN3CCOCC3)cc2)C)Nc4ccccc4
0.363636	FC(F)C=1ON=C(N1)c2cc(NC(=O)c3cc(NC(=O)Nc4ccccc4)c(cc3)C)ccc2
0.363636	FC(F)C=1ON=C(N1)c2cc(NC(=O)c3cc(NC(=O)Nc4ccccc4)c(cc3)C)ccc2
0.363636	FC(F)C=1ON=C(N1)c2cc(NC(=O)c3cc(NC(=O)Nc4ccccc4)c(cc3)C)ccc2
0.363636	FC(F)C=1ON=C(N1)c2cc(NC(=O)c3cc(NC(=O)Nc4ccccc4)c(cc3)C)ccc2
0.363636	FC(F)C=1ON=C(N1)c2cc(NC(=O)c3cc(NC(=O)Nc4ccccc4)c(cc3)C)ccc2
0.363636	FC(F)C=1ON=C(N1)c2cc(NC(=O)c3cc(NC(=O)Nc4ccccc4)c(cc3)C)ccc2
0.363636	FC(F)C=1ON=C(N1)c2cc(NC(=O)c3cc(NC(=O)Nc4ccccc4)c(cc3)C)ccc2
0.363636	FC(F)C=1ON=C(N1)c2cc(NC(=O)c3cc(NC(=O)Nc4ccccc4)c(cc3)C)ccc2
0.363636	FC(F)C=1ON=C(N1)c2cc(NC(=O)c3cc(NC(=O)Nc4ccccc4)c(cc3)C)ccc2
0.363636	FC(F)C=1ON=C(N1)c2cc(NC(=O)c3cc(NC(=O)Nc4ccccc4)c(cc3)C)ccc2
0.362416	O=C(Nc1cc(NC(=O)C(=O)NC2=NN3C(=C2)CN(Cc4ccccc4)CCC3)c(cc1)C)c5ccccc5
0.362416	O=C(Nc1cc(NC(=O)C(=O)NC2=NN3C(=C2)CN(Cc4ccccc4)CCC3)c(cc1)C)c5ccccc5
0.362416	O=C(Nc1cc(NC(=O)C(=O)NC2=NN3C(=C2)CN(Cc4ccccc4)CCC3)c(cc1)C)c5ccccc5
0.362416	O=C(Nc1cc(NC(=O)C(=O)NC2=NN3C(=C2)CN(Cc4ccccc4)CCC3)c(cc1)C)c5ccccc5
0.362416	O=C(Nc1cc(NC(=O)C(=O)NC2=NN3C(=C2)CN(Cc4ccccc4)CCC3)c(cc1)C)c5ccccc5
0.362416	O=C(Nc1cc(NC(=O)C(=O)NC2=NN3C(=C2)CN(Cc4ccccc4)CCC3)c(cc1)C)c5ccccc5
0.362416	O=C(Nc1cc(NC(=O)C(=O)NC2=NN3C(=C2)CN(Cc4ccccc4)CCC3)c(cc1)C)c5ccccc5
0.362416	O=C(Nc1cc(NC(=O)C(=O)NC2=NN3C(=C2)CN(Cc4ccccc4)CCC3)c(cc1)C)c5ccccc5
0.362416	O=C(Nc1cc(NC(=O)C(=O)NC2=NN3C(=C2)CN(Cc4ccccc4)CCC3)c(cc1)C)c5ccccc5
0.360153	Brc1ccc(c2nc(ncc2)NC(=O)N(Cc3c(cccc3)C)Cc4cnccc4)cc1
0.360153	Brc1ccc(c2nc(ncc2)NC(=O)N(Cc3c(cccc3)C)Cc4cnccc4)cc1
0.360153	Brc1ccc(c2nc(ncc2)NC(=O)N(Cc3c(cccc3)C)Cc4cnccc4)cc1
0.360153	Brc1ccc(c2nc(ncc2)NC(=O)N(Cc3c(cccc3)C)Cc4cnccc4)cc1
0.360153	Brc1ccc(c2nc(ncc2)NC(=O)N(Cc3c(cccc3)C)Cc4cnccc4)cc1
0.360153	Brc1ccc(c2nc(ncc2)NC(=O)N(Cc3c(cccc3)C)Cc4cnccc4)cc1
0.360153	Brc1ccc(c2nc(ncc2)NC(=O)N(Cc3c(cccc3)C)Cc4cnccc4)cc1
0.360153	Brc1ccc(c2nc(ncc2)NC(=O)N(Cc3c(cccc3)C)Cc4cnccc4)cc1
0.360153	Brc1ccc(c2nc(ncc2)NC(=O)N(Cc3c(cccc3)C)Cc4cnccc4)cc1
0.360153	Brc1ccc(c2nc(ncc2)NC(=O)N(Cc3c(cccc3)C)Cc4cnccc4)cc1
0.359184	O=C(Nc1c(ccc(c1)C(=O)Nc2nc(nc(c2)C)C)C)Nc3ccccc3
0.359184	O=C(Nc1c(ccc(c1)C(=O)Nc2nc(nc(c2)C)C)C)Nc3ccccc3
0.359184	O=C(Nc1c(ccc(c1)C(=O)Nc2nc(nc(c2)C)C)C)Nc3ccccc3
0.358744	Fc1ccc(NC(=O)c2cc(NC(=O)Nc3ccccc3)c(cc2)C)cc1
0.358744	Fc1ccc(NC(=O)c2cc(NC(=O)Nc3ccccc3)c(cc2)C)cc1
0.358744	Fc1ccc(NC(=O)c2cc(NC(=O)Nc3ccccc3)c(cc2)C)cc1
0.358744	Fc1ccc(NC(=O)c2cc(NC(=O)Nc3ccccc3)c(cc2)C)cc1
0.358744	Fc1ccc(NC(=O)c2cc(NC(=O)Nc3ccccc3)c(cc2)C)cc1
0.358744	Fc1ccc(NC(=O)c2cc(NC(=O)Nc3ccccc3)c(cc2)C)cc1
0.358744	Fc1ccc(NC(=O)c2cc(NC(=O)Nc3ccccc3)c(cc2)C)cc1
0.358744	Fc1ccc(NC(=O)c2cc(NC(=O)Nc3ccccc3)c(cc2)C)cc1
0.358744	Fc1ccc(NC(=O)c2cc(NC(=O)Nc3ccccc3)c(cc2)C)cc1
0.358744	Fc1ccc(NC(=O)c2cc(NC(=O)Nc3ccccc3)c(cc2)C)cc1
0.356618	O=C(Nc1c(ccc(c1)C(=O)NCCc2ccc(cc2)C=3ON=C(N3)CC)C)Nc4ccccc4
0.356618	O=C(Nc1c(ccc(c1)C(=O)NCCc2ccc(cc2)C=3ON=C(N3)CC)C)Nc4ccccc4
0.356618	O=C(Nc1c(ccc(c1)C(=O)NCCc2ccc(cc2)C=3ON=C(N3)CC)C)Nc4ccccc4
0.356618	O=C(Nc1c(ccc(c1)C(=O)NCCc2ccc(cc2)C=3ON=C(N3)CC)C)Nc4ccccc4
0.356618	O=C(Nc1c(ccc(c1)C(=O)NCCc2ccc(cc2)C=3ON=C(N3)CC)C)Nc4ccccc4
0.356618	O=C(Nc1c(ccc(c1)C(=O)NCCc2ccc(cc2)C=3ON=C(N3)CC)C)Nc4ccccc4
0.356618	O=C(Nc1c(ccc(c1)C(=O)NCCc2ccc(cc2)C=3ON=C(N3)CC)C)Nc4ccccc4
0.356618	O=C(Nc1c(ccc(c1)C(=O)NCCc2ccc(cc2)C=3ON=C(N3)CC)C)Nc4ccccc4
0.356618	O=C(Nc1c(ccc(c1)C(=O)NCCc2ccc(cc2)C=3ON=C(N3)CC)C)Nc4ccccc4
0.356618	O=C(Nc1c(ccc(c1)C(=O)NCCc2ccc(cc2)C=3ON=C(N3)CC)C)Nc4ccccc4
0.355731	O=C(OC(C)(C)C)Nc1c(ccc(c1)C(=O)Nc2cnc(NC(=O)c3ccccc3)cc2)C
0.355731	O=C(OC(C)(C)C)Nc1c(ccc(c1)C(=O)Nc2cnc(NC(=O)c3ccccc3)cc2)C
0.355731	O=C(OC(C)(C)C)Nc1c(ccc(c1)C(=O)Nc2cnc(NC(=O)c3ccccc3)cc2)C
0.355311	O=C(c1c(ccc(NC(=O)C2=NOC(c3cnccc3)=C2)c1)C)c4ccccc4
0.355311	O=C(c1c(ccc(NC(=O)C2=NOC(c3cnccc3)=C2)c1)C)c4ccccc4
0.355311	O=C(c1c(ccc(NC(=O)C2=NOC(c3cnccc3)=C2)c1)C)c4ccccc4
0.355311	O=C(c1c(ccc(NC(=O)C2=NOC(c3cnccc3)=C2)c1)C)c4ccccc4
0.355311	O=C(c1c(ccc(NC(=O)C2=NOC(c3cnccc3)=C2)c1)C)c4ccccc4
0.355311	O=C(c1c(ccc(NC(=O)C2=NOC(c3cnccc3)=C2)c1)C)c4ccccc4
0.355311	O=C(c1c(ccc(NC(=O)C2=NOC(c3cnccc3)=C2)c1)C)c4ccccc4
0.355311	O=C(c1c(ccc(NC(=O)C2=NOC(c3cnccc3)=C2)c1)C)c4ccccc4
0.355311	O=C(c1c(ccc(NC(=O)C2=NOC(c3cnccc3)=C2)c1)C)c4ccccc4
0.355311	O=C(c1c(ccc(NC(=O)C2=NOC(c3cnccc3)=C2)c1)C)c4ccccc4
0.354167	O=C(Nc1c(ccc(c1)C(=O)Nc2ccc(Nc3c(OC)cccc3)cc2)C)c4ccccc4
0.354167	O=C(Nc1c(ccc(c1)C(=O)Nc2ccc(Nc3c(OC)cccc3)cc2)C)c4ccccc4
0.353846	O=C(Nc1c(ccc(c1)C(=O)Nc2cc(c(OCCN3CCCC3)cc2)C)C)Nc4ccccc4
0.353846	O=C(Nc1c(ccc(c1)C(=O)Nc2cc(c(OCCN3CCCC3)cc2)C)C)Nc4ccccc4
0.35249	O=C(OC(C)(C)C)Nc1cc(NC(=O)c2cc(c(O)cc2)c3ccccc3)c(cc1)C
0.35249	O=C(OC(C)(C)C)Nc1cc(NC(=O)c2cc(c(O)cc2)c3ccccc3)c(cc1)C
0.35249	O=C(OC(C)(C)C)Nc1cc(NC(=O)c2cc(c(O)cc2)c3ccccc3)c(cc1)C
0.35249	O=C(OC(C)(C)C)Nc1cc(NC(=O)c2cc(c(O)cc2)c3ccccc3)c(cc1)C
0.35249	O=C(OC(C)(C)C)Nc1cc(NC(=O)c2cc(c(O)cc2)c3ccccc3)c(cc1)C
0.35249	O=C(OC(C)(C)C)Nc1cc(NC(=O)c2cc(c(O)cc2)c3ccccc3)c(cc1)C
0.35249	O=C(OC(C)(C)C)Nc1cc(NC(=O)c2cc(c(O)cc2)c3ccccc3)c(cc1)C
0.35249	O=C(OC(C)(C)C)Nc1cc(NC(=O)c2cc(c(O)cc2)c3ccccc3)c(cc1)C
0.35249	O=C(OC(C)(C)C)Nc1cc(NC(=O)c2cc(c(O)cc2)c3ccccc3)c(cc1)C
0.35249	O=C(OC(C)(C)C)Nc1cc(NC(=O)c2cc(c(O)cc2)c3ccccc3)c(cc1)C
0.35206	Brc1cc(NC(=O)C(=O)Nc2cc(ccc2)C3=NOC=C3)c(cc1)CN4CCN(Cc5ccccc5)CC4
0.35206	Brc1cc(NC(=O)C(=O)Nc2cc(ccc2)C3=NOC=C3)c(cc1)CN4CCN(Cc5ccccc5)CC4
0.35206	Brc1cc(NC(=O)C(=O)Nc2cc(ccc2)C3=NOC=C3)c(cc1)CN4CCN(Cc5ccccc5)CC4
0.35206	Brc1cc(NC(=O)C(=O)Nc2cc(ccc2)C3=NOC=C3)c(cc1)CN4CCN(Cc5ccccc5)CC4
0.35206	Brc1cc(NC(=O)C(=O)Nc2cc(ccc2)C3=NOC=C3)c(cc1)CN4CCN(Cc5ccccc5)CC4
0.35206	Brc1cc(NC(=O)C(=O)Nc2cc(ccc2)C3=NOC=C3)c(cc1)CN4CCN(Cc5ccccc5)CC4
0.35206	Brc1cc(NC(=O)C(=O)Nc2cc(ccc2)C3=NOC=C3)c(cc1)CN4CCN(Cc5ccccc5)CC4
0.35206	Brc1cc(NC(=O)C(=O)Nc2cc(ccc2)C3=NOC=C3)c(cc1)CN4CCN(Cc5ccccc5)CC4
0.35206	Brc1cc(NC(=O)C(=O)Nc2cc(ccc2)C3=NOC=C3)c(cc1)CN4CCN(Cc5ccccc5)CC4
0.35206	Brc1cc(NC(=O)C(=O)Nc2cc(ccc2)C3=NOC=C3)c(cc1)CN4CCN(Cc5ccccc5)CC4
0.351563	O=C(Nc1cc(ccc1)C2=NOC=C2)c3ccc(cc3)CN4C(=O)CCC4
0.348754	Brc1cc(c2nc(c(cc2)C(=O)Nc3c(ccc(c3)C=4OC=CN4)C)C)ccc1
0.348754	Brc1cc(c2nc(c(cc2)C(=O)Nc3c(ccc(c3)C=4OC=CN4)C)C)ccc1
0.348754	Brc1cc(c2nc(c(cc2)C(=O)Nc3c(ccc(c3)C=4OC=CN4)C)C)ccc1
0.348754	Brc1cc(c2nc(c(cc2)C(=O)Nc3c(ccc(c3)C=4OC=CN4)C)C)ccc1
0.348754	Brc1cc(c2nc(c(cc2)C(=O)Nc3c(ccc(c3)C=4OC=CN4)C)C)ccc1
0.348754	Brc1cc(c2nc(c(cc2)C(=O)Nc3c(ccc(c3)C=4OC=CN4)C)C)ccc1
0.348754	Brc1cc(c2nc(c(cc2)C(=O)Nc3c(ccc(c3)C=4OC=CN4)C)C)ccc1
0.348754	Brc1cc(c2nc(c(cc2)C(=O)Nc3c(ccc(c3)C=4OC=CN4)C)C)ccc1
0.348754	Brc1cc(c2nc(c(cc2)C(=O)Nc3c(ccc(c3)C=4OC=CN4)C)C)ccc1
0.348754	Brc1cc(c2nc(c(cc2)C(=O)Nc3c(ccc(c3)C=4OC=CN4)C)C)ccc1
0.347656	O=C(Nc1cc(OCc2cnccc2)c(OC)cc1)c3cc(OCC)c(cc3)C
0.347656	O=C(Nc1cc(OCc2cnccc2)c(OC)cc1)c3cc(OCC)c(cc3)C
0.347656	O=C(Nc1cc(OCc2cnccc2)c(OC)cc1)c3cc(OCC)c(cc3)C
0.347656	O=C(Nc1cc(OCc2cnccc2)c(OC)cc1)c3cc(OCC)c(cc3)C
0.347656	O=C(Nc1cc(OCc2cnccc2)c(OC)cc1)c3cc(OCC)c(cc3)C
0.347656	O=C(Nc1cc(OCc2cnccc2)c(OC)cc1)c3cc(OCC)c(cc3)C
0.347656	O=C(Nc1cc(OCc2cnccc2)c(OC)cc1)c3cc(OCC)c(cc3)C
0.347656	O=C(Nc1cc(OCc2cnccc2)c(OC)cc1)c3cc(OCC)c(cc3)C
0.347656	O=C(Nc1cc(OCc2cnccc2)c(OC)cc1)c3cc(OCC)c(cc3)C
0.347656	O=C(Nc1cc(OCc2cnccc2)c(OC)cc1)c3cc(OCC)c(cc3)C
0.345679	Fc1ccc(cc1)C(=O)Nc2cc(ccc2)C(=O)NCC3=NC(c4ccccc4)=CN3
0.345679	Fc1ccc(cc1)C(=O)Nc2cc(ccc2)C(=O)NCC3=NC(c4ccccc4)=CN3
0.345679	Fc1ccc(cc1)C(=O)Nc2cc(ccc2)C(=O)NCC3=NC(c4ccccc4)=CN3
0.345679	Fc1ccc(cc1)C(=O)Nc2cc(ccc2)C(=O)NCC3=NC(c4ccccc4)=CN3
0.345679	Fc1ccc(cc1)C(=O)Nc2cc(ccc2)C(=O)NCC3=NC(c4ccccc4)=CN3
0.345679	Fc1ccc(cc1)C(=O)Nc2cc(ccc2)C(=O)NCC3=NC(c4ccccc4)=CN3
0.345679	Fc1ccc(cc1)C(=O)Nc2cc(ccc2)C(=O)NCC3=NC(c4ccccc4)=CN3
0.345679	Fc1ccc(cc1)C(=O)Nc2cc(ccc2)C(=O)NCC3=NC(c4ccccc4)=CN3
0.345679	Fc1ccc(cc1)C(=O)Nc2cc(ccc2)C(=O)NCC3=NC(c4ccccc4)=CN3
0.345679	Fc1ccc(cc1)C(=O)Nc2cc(ccc2)C(=O)NCC3=NC(c4ccccc4)=CN3
0.344681	O=C(Nc1c(ccc(c1)C(=O)Nc2ccc(cc2)C3(CC3)C)C)c4ccccc4
0.344681	O=C(Nc1c(ccc(c1)C(=O)Nc2ccc(cc2)C3(CC3)C)C)c4ccccc4
0.344681	O=C(Nc1c(ccc(c1)C(=O)Nc2ccc(cc2)C3(CC3)C)C)c4ccccc4
0.344681	O=C(Nc1c(ccc(c1)C(=O)Nc2ccc(cc2)C3(CC3)C)C)c4ccccc4
0.344681	O=C(Nc1c(ccc(c1)C(=O)Nc2ccc(cc2)C3(CC3)C)C)c4ccccc4
0.344681	O=C(Nc1c(ccc(c1)C(=O)Nc2ccc(cc2)C3(CC3)C)C)c4ccccc4
0.344681	O=C(Nc1c(ccc(c1)C(=O)Nc2ccc(cc2)C3(CC3)C)C)c4ccccc4
0.344681	O=C(Nc1c(ccc(c1)C(=O)Nc2ccc(cc2)C3(CC3)C)C)c4ccccc4
0.344262	Clc1cc(Cl)cc(c1)C(=O)Nc2cc(O)c(cc2)C(=O)N3CCC(c4nc(c5cc(F)ccc5)ccn4)CC3
0.342857	O=C(Nc1c(ccc(c1)C(=O)Nc2ccc(cc2)C=3N=C4N(C3)C=CC=C4)C)Nc5ccccc5
0.342857	O=C(Nc1c(ccc(c1)C(=O)Nc2ccc(cc2)C=3N=C4N(C3)C=CC=C4)C)Nc5ccccc5
0.342857	O=C(Nc1c(ccc(c1)C(=O)Nc2ccc(cc2)C=3N=C4N(C3)C=CC=C4)C)Nc5ccccc5
0.342857	O=C(Nc1c(ccc(c1)C(=O)Nc2ccc(cc2)C=3N=C4N(C3)C=CC=C4)C)Nc5ccccc5
0.342857	O=C(Nc1c(ccc(c1)C(=O)Nc2ccc(cc2)C=3N=C4N(C3)C=CC=C4)C)Nc5ccccc5
0.342857	O=C(Nc1c(ccc(c1)C(=O)Nc2ccc(cc2)C=3N=C4N(C3)C=CC=C4)C)Nc5ccccc5
0.342857	O=C(Nc1c(ccc(c1)C(=O)Nc2ccc(cc2)C=3N=C4N(C3)C=CC=C4)C)Nc5ccccc5
0.342857	O=C(Nc1c(ccc(c1)C(=O)Nc2ccc(cc2)C=3N=C4N(C3)C=CC=C4)C)Nc5ccccc5
0.342857	O=C(Nc1c(ccc(c1)C(=O)Nc2ccc(cc2)C=3N=C4N(C3)C=CC=C4)C)Nc5ccccc5
0.342857	O=C(Nc1c(ccc(c1)C(=O)Nc2ccc(cc2)C=3N=C4N(C3)C=CC=C4)C)Nc5ccccc5
0.342412	O=C(Nc1cc(NC(=O)c2c(Nc3ccccc3)ccnc2)c(cc1)C)NCC
0.342412	O=C(Nc1cc(NC(=O)c2c(Nc3ccccc3)ccnc2)c(cc1)C)NCC
0.342412	O=C(Nc1cc(NC(=O)c2c(Nc3ccccc3)ccnc2)c(cc1)C)NCC
0.342412	O=C(Nc1cc(NC(=O)c2c(Nc3ccccc3)ccnc2)c(cc1)C)NCC
0.342412	O=C(Nc1cc(NC(=O)c2c(Nc3ccccc3)ccnc2)c(cc1)C)NCC
0.342412	O=C(Nc1cc(NC(=O)c2c(Nc3ccccc3)ccnc2)c(cc1)C)NCC
0.342412	O=C(Nc1cc(NC(=O)c2c(Nc3ccccc3)ccnc2)c(cc1)C)NCC
0.342412	O=C(Nc1cc(NC(=O)c2c(Nc3ccccc3)ccnc2)c(cc1)C)NCC
0.342412	O=C(Nc1cc(NC(=O)c2c(Nc3ccccc3)ccnc2)c(cc1)C)NCC
0.342412	O=C(Nc1cc(NC(=O)c2c(Nc3ccccc3)ccnc2)c(cc1)C)NCC
0.340249	O=C(Nc1cc(NC(=O)c2cnc(nc2)C3CC3)c(cc1)C)NCC
0.340249	O=C(Nc1cc(NC(=O)c2cnc(nc2)C3CC3)c(cc1)C)NCC
0.340249	O=C(Nc1cc(NC(=O)c2cnc(nc2)C3CC3)c(cc1)C)NCC
0.340249	O=C(Nc1cc(NC(=O)c2cnc(nc2)C3CC3)c(cc1)C)NCC
0.340249	O=C(Nc1cc(NC(=O)c2cnc(nc2)C3CC3)c(cc1)C)NCC
0.340249	O=C(Nc1cc(NC(=O)c2cnc(nc2)C3CC3)c(cc1)C)NCC
0.340249	O=C(Nc1cc(NC(=O)c2cnc(nc2)C3CC3)c(cc1)C)NCC
0.340249	O=C(Nc1cc(NC(=O)c2cnc(nc2)C3CC3)c(cc1)C)NCC
0.340249	O=C(Nc1cc(NC(=O)c2cnc(nc2)C3CC3)c(cc1)C)NCC
0.340249	O=C(Nc1cc(NC(=O)c2cnc(nc2)C3CC3)c(cc1)C)NCC
0.339806	O=C(Nc1ccccc1)c2ccc(cc2)CN3CCCCC3
0.339806	O=C(Nc1ccccc1)c2ccc(cc2)CN3CCCCC3
0.339806	O=C(Nc1ccccc1)c2ccc(cc2)CN3CCCCC3
0.339806	O=C(Nc1ccccc1)c2ccc(cc2)CN3CCCCC3
0.339806	O=C(Nc1ccccc1)c2ccc(cc2)CN3CCCCC3
0.339806	O=C(Nc1ccccc1)c2ccc(cc2)CN3CCCCC3
0.339806	O=C(Nc1ccccc1)c2ccc(cc2)CN3CCCCC3
0.339806	O=C(Nc1ccccc1)c2ccc(cc2)CN3CCCCC3
0.339806	O=C(Nc1ccccc1)c2ccc(cc2)CN3CCCCC3
0.339806	O=C(Nc1ccccc1)c2ccc(cc2)CN3CCCCC3
0.339695	O=C(NCC)c1cc(c(NC(=O)C(=O)Nc2cc(ccc2)C3=NOC=C3)cc1)C
0.339695	O=C(NCC)c1cc(c(NC(=O)C(=O)Nc2cc(ccc2)C3=NOC=C3)cc1)C
0.339695	O=C(NCC)c1cc(c(NC(=O)C(=O)Nc2cc(ccc2)C3=NOC=C3)cc1)C
0.339695	O=C(NCC)c1cc(c(NC(=O)C(=O)Nc2cc(ccc2)C3=NOC=C3)cc1)C
0.339695	O=C(NCC)c1cc(c(NC(=O)C(=O)Nc2cc(ccc2)C3=NOC=C3)cc1)C
0.339695	O=C(NCC)c1cc(c(NC(=O)C(=O)Nc2cc(ccc2)C3=NOC=C3)cc1)C
0.339695	O=C(NCC)c1cc(c(NC(=O)C(=O)Nc2cc(ccc2)C3=NOC=C3)cc1)C
0.339695	O=C(NCC)c1cc(c(NC(=O)C(=O)Nc2cc(ccc2)C3=NOC=C3)cc1)C
0.339695	O=C(NCC)c1cc(c(NC(=O)C(=O)Nc2cc(ccc2)C3=NOC=C3)cc1)C
0.339695	O=C(NCC)c1cc(c(NC(=O)C(=O)Nc2cc(ccc2)C3=NOC=C3)cc1)C
0.339056	O=C(O)CCCCC(=O)Nc1c(ccc(c2cnccc2)c1)C
0.339056	O=C(O)CCCCC(=O)Nc1c(ccc(c2cnccc2)c1)C
0.339056	O=C(O)CCCCC(=O)Nc1c(ccc(c2cnccc2)c1)C
0.339056	O=C(O)CCCCC(=O)Nc1c(ccc(c2cnccc2)c1)C
0.339056	O=C(O)CCCCC(=O)Nc1c(ccc(c2cnccc2)c1)C
0.339056	O=C(O)CCCCC(=O)Nc1c(ccc(c2cnccc2)c1)C
0.339056	O=C(O)CCCCC(=O)Nc1c(ccc(c2cnccc2)c1)C
0.339056	O=C(O)CCCCC(=O)Nc1c(ccc(c2cnccc2)c1)C
0.339056	O=C(O)CCCCC(=O)Nc1c(ccc(c2cnccc2)c1)C
0.339056	O=C(O)CCCCC(=O)Nc1c(ccc(c2cnccc2)c1)C
0.338645	O=C(Nc1c(ccc(c1)C=2OC=CN2)C)c3ccc(OCCC)cc3
0.338645	O=C(Nc1c(ccc(c1)C=2OC=CN2)C)c3ccc(OCCC)cc3
0.338645	O=C(Nc1c(ccc(c1)C=2OC=CN2)C)c3ccc(OCCC)cc3
0.338583	O=C(Nc1c(ccc(c1)C(=O)NCCCc2ncccc2)C)Nc3ccccc3
0.338583	O=C(Nc1c(ccc(c1)C(=O)NCCCc2ncccc2)C)Nc3ccccc3
0.338583	O=C(Nc1c(ccc(c1)C(=O)NCCCc2ncccc2)C)Nc3ccccc3
0.338583	O=C(Nc1c(ccc(c1)C(=O)NCCCc2ncccc2)C)Nc3ccccc3
0.338583	O=C(Nc1c(ccc(c1)C(=O)NCCCc2ncccc2)C)Nc3ccccc3
0.338583	O=C(Nc1c(ccc(c1)C(=O)NCCCc2ncccc2)C)Nc3ccccc3
0.338583	O=C(Nc1c(ccc(c1)C(=O)NCCCc2ncccc2)C)Nc3ccccc3
0.338583	O=C(Nc1c(ccc(c1)C(=O)NCCCc2ncccc2)C)Nc3ccccc3
0.338583	O=C(Nc1c(ccc(c1)C(=O)NCCCc2ncccc2)C)Nc3ccccc3
0.338583	O=C(Nc1c(ccc(c1)C(=O)NCCCc2ncccc2)C)Nc3ccccc3
0.337449	O=C(Nc1cc(NC(=O)C=C(C(C)(C)C)C)c(cc1)C)c2ccccc2
0.337449	O=C(Nc1cc(NC(=O)C=C(C(C)(C)C)C)c(cc1)C)c2ccccc2
0.337449	O=C(Nc1cc(NC(=O)C=C(C(C)(C)C)C)c(cc1)C)c2ccccc2
0.337449	O=C(Nc1cc(NC(=O)C=C(C(C)(C)C)C)c(cc1)C)c2ccccc2
0.337449	O=C(Nc1cc(NC(=O)C=C(C(C)(C)C)C)c(cc1)C)c2ccccc2
0.337449	O=C(Nc1cc(NC(=O)C=C(C(C)(C)C)C)c(cc1)C)c2ccccc2
0.337449	O=C(Nc1cc(NC(=O)C=C(C(C)(C)C)C)c(cc1)C)c2ccccc2
0.337449	O=C(Nc1cc(NC(=O)C=C(C(C)(C)C)C)c(cc1)C)c2ccccc2
0.337449	O=C(Nc1cc(NC(=O)C=C(C(C)(C)C)C)c(cc1)C)c2ccccc2
0.337449	O=C(Nc1cc(NC(=O)C=C(C(C)(C)C)C)c(cc1)C)c2ccccc2
0.334495	Clc1cc(ccc1)COc2c(ccc(NC(=O)C3=NOC(c4cnccc4)=C3)c2)C
0.334495	Clc1cc(ccc1)COc2c(ccc(NC(=O)C3=NOC(c4cnccc4)=C3)c2)C
0.334495	Clc1cc(ccc1)COc2c(ccc(NC(=O)C3=NOC(c4cnccc4)=C3)c2)C
0.334495	Clc1cc(ccc1)COc2c(ccc(NC(=O)C3=NOC(c4cnccc4)=C3)c2)C
0.334495	Clc1cc(ccc1)COc2c(ccc(NC(=O)C3=NOC(c4cnccc4)=C3)c2)C
0.334495	Clc1cc(ccc1)COc2c(ccc(NC(=O)C3=NOC(c4cnccc4)=C3)c2)C
0.334495	Clc1cc(ccc1)COc2c(ccc(NC(=O)C3=NOC(c4cnccc4)=C3)c2)C
0.334495	Clc1cc(ccc1)COc2c(ccc(NC(=O)C3=NOC(c4cnccc4)=C3)c2)C
0.334495	Clc1cc(ccc1)COc2c(ccc(NC(=O)C3=NOC(c4cnccc4)=C3)c2)C
0.334495	Clc1cc(ccc1)COc2c(ccc(NC(=O)C3=NOC(c4cnccc4)=C3)c2)C
0.333333	O=C(Nc1cc(N)c(cc1)C)c2ccccc2
0.333333	O=C(Nc1cc(N)c(cc1)C)c2ccccc2
0.333333	O=C(Nc1cc(N)c(cc1)C)c2ccccc2
0.333333	O=C(Nc1cc(N)c(cc1)C)c2ccccc2
0.333333	O=C(Nc1cc(N)c(cc1)C)c2ccccc2
0.333333	O=C(Nc1cc(N)c(cc1)C)c2ccccc2
0.333333	O=C(Nc1cc(N)c(cc1)C)c2ccccc2
0.333333	O=C(Nc1cc(N)c(cc1)C)c2ccccc2
0.333333	O=C(Nc1cc(N)c(cc1)C)c2ccccc2
0.333333	O=C(Nc1cc(N)c(cc1)C)c2ccccc2
0.332016	Brc1ncc(cc1NC(=O)c2cc(NC(=O)Nc3ccccc3)c(cc2)C)C
0.330396	O=C(Nc1c(ccc(c1)C(=O)NNC(=O)c2ccccc2)C)Nc3ccccc3
0.330396	O=C(Nc1c(ccc(c1)C(=O)NNC(=O)c2ccccc2)C)Nc3ccccc3
0.330396	O=C(Nc1c(ccc(c1)C(=O)NNC(=O)c2ccccc2)C)Nc3ccccc3
0.330396	O=C(Nc1c(ccc(c1)C(=O)NNC(=O)c2ccccc2)C)Nc3ccccc3
0.330396	O=C(Nc1c(ccc(c1)C(=O)NNC(=O)c2ccccc2)C)Nc3ccccc3
0.330396	O=C(Nc1c(ccc(c1)C(=O)NNC(=O)c2ccccc2)C)Nc3ccccc3
0.330396	O=C(Nc1c(ccc(c1)C(=O)NNC(=O)c2ccccc2)C)Nc3ccccc3
0.330396	O=C(Nc1c(ccc(c1)C(=O)NNC(=O)c2ccccc2)C)Nc3ccccc3
0.330396	O=C(Nc1c(ccc(c1)C(=O)NNC(=O)c2ccccc2)C)Nc3ccccc3
0.330396	O=C(Nc1c(ccc(c1)C(=O)NNC(=O)c2ccccc2)C)Nc3ccccc3
0.330317	O=C(Nc1c(ccc(c1)C=O)C)c2ccccc2
0.329502	S(=O)(=O)(N1CCCCC1)c2ccc(cc2)C(=O)Nc3c(ccc(NC(=O)NCC)c3)C
0.329502	S(=O)(=O)(N1CCCCC1)c2ccc(cc2)C(=O)Nc3c(ccc(NC(=O)NCC)c3)C
0.329502	S(=O)(=O)(N1CCCCC1)c2ccc(cc2)C(=O)Nc3c(ccc(NC(=O)NCC)c3)C
0.329502	S(=O)(=O)(N1CCCCC1)c2ccc(cc2)C(=O)Nc3c(ccc(NC(=O)NCC)c3)C
0.329502	S(=O)(=O)(N1CCCCC1)c2ccc(cc2)C(=O)Nc3c(ccc(NC(=O)NCC)c3)C
0.329502	S(=O)(=O)(N1CCCCC1)c2ccc(cc2)C(=O)Nc3c(ccc(NC(=O)NCC)c3)C
0.329502	S(=O)(=O)(N1CCCCC1)c2ccc(cc2)C(=O)Nc3c(ccc(NC(=O)NCC)c3)C
0.329502	S(=O)(=O)(N1CCCCC1)c2ccc(cc2)C(=O)Nc3c(ccc(NC(=O)NCC)c3)C
0.329502	S(=O)(=O)(N1CCCCC1)c2ccc(cc2)C(=O)Nc3c(ccc(NC(=O)NCC)c3)C
0.329502	S(=O)(=O)(N1CCCCC1)c2ccc(cc2)C(=O)Nc3c(ccc(NC(=O)NCC)c3)C
0.326996	Clc1ccc(cc1)COc2c(OC)cc(cc2)C(=O)Nc3cc(ccc3)CN4CCCCC4
0.326996	Clc1ccc(cc1)COc2c(OC)cc(cc2)C(=O)Nc3cc(ccc3)CN4CCCCC4
0.326996	Clc1ccc(cc1)COc2c(OC)cc(cc2)C(=O)Nc3cc(ccc3)CN4CCCCC4
0.326996	Clc1ccc(cc1)COc2c(OC)cc(cc2)C(=O)Nc3cc(ccc3)CN4CCCCC4
0.326996	Clc1ccc(cc1)COc2c(OC)cc(cc2)C(=O)Nc3cc(ccc3)CN4CCCCC4
0.326996	Clc1ccc(cc1)COc2c(OC)cc(cc2)C(=O)Nc3cc(ccc3)CN4CCCCC4
0.326996	Clc1ccc(cc1)COc2c(OC)cc(cc2)C(=O)Nc3cc(ccc3)CN4CCCCC4
0.326996	Clc1ccc(cc1)COc2c(OC)cc(cc2)C(=O)Nc3cc(ccc3)CN4CCCCC4
0.326996	Clc1ccc(cc1)COc2c(OC)cc(cc2)C(=O)Nc3cc(ccc3)CN4CCCCC4
0.326996	Clc1ccc(cc1)COc2c(OC)cc(cc2)C(=O)Nc3cc(ccc3)CN4CCCCC4
0.326389	Brc1cc(c2nc(c(cc2)C(=O)Nc3c(cc(NC(=O)c4ccccc4)cc3)C(F)(F)F)C)ccc1
0.326389	Brc1cc(c2nc(c(cc2)C(=O)Nc3c(cc(NC(=O)c4ccccc4)cc3)C(F)(F)F)C)ccc1
0.326389	Brc1cc(c2nc(c(cc2)C(=O)Nc3c(cc(NC(=O)c4ccccc4)cc3)C(F)(F)F)C)ccc1
0.326389	Brc1cc(c2nc(c(cc2)C(=O)Nc3c(cc(NC(=O)c4ccccc4)cc3)C(F)(F)F)C)ccc1
0.326389	Brc1cc(c2nc(c(cc2)C(=O)Nc3c(cc(NC(=O)c4ccccc4)cc3)C(F)(F)F)C)ccc1
0.326389	Brc1cc(c2nc(c(cc2)C(=O)Nc3c(cc(NC(=O)c4ccccc4)cc3)C(F)(F)F)C)ccc1
0.326389	Brc1cc(c2nc(c(cc2)C(=O)Nc3c(cc(NC(=O)c4ccccc4)cc3)C(F)(F)F)C)ccc1
0.326389	Brc1cc(c2nc(c(cc2)C(=O)Nc3c(cc(NC(=O)c4ccccc4)cc3)C(F)(F)F)C)ccc1
0.326389	Brc1cc(c2nc(c(cc2)C(=O)Nc3c(cc(NC(=O)c4ccccc4)cc3)C(F)(F)F)C)ccc1
0.326389	Brc1cc(c2nc(c(cc2)C(=O)Nc3c(cc(NC(=O)c4ccccc4)cc3)C(F)(F)F)C)ccc1
0.325843	O=C(Nc1c(ccc(c1)C=2OC=CN2)C)c3cc(ccc3)C=4OC(=NN4)C
0.325843	O=C(Nc1c(ccc(c1)C=2OC=CN2)C)c3cc(ccc3)C=4OC(=NN4)C
0.325843	O=C(Nc1c(ccc(c1)C=2OC=CN2)C)c3cc(ccc3)C=4OC(=NN4)C
0.325843	O=C(Nc1c(ccc(c1)C=2OC=CN2)C)c3cc(ccc3)C=4OC(=NN4)C
0.325843	O=C(Nc1c(ccc(c1)C=2OC=CN2)C)c3cc(ccc3)C=4OC(=NN4)C
0.325843	O=C(Nc1c(ccc(c1)C=2OC=CN2)C)c3cc(ccc3)C=4OC(=NN4)C
0.325843	O=C(Nc1c(ccc(c1)C=2OC=CN2)C)c3cc(ccc3)C=4OC(=NN4)C
0.325843	O=C(Nc1c(ccc(c1)C=2OC=CN2)C)c3cc(ccc3)C=4OC(=NN4)C
0.325843	O=C(Nc1c(ccc(c1)C=2OC=CN2)C)c3cc(ccc3)C=4OC(=NN4)C
0.325843	O=C(Nc1c(ccc(c1)C=2OC=CN2)C)c3cc(ccc3)C=4OC(=NN4)C
0.323529	Clc1nc(N2CCN(C(=O)Nc3cc(Cl)c(cc3)C)CC2)cc(n1)c4ccncc4
0.323529	Clc1nc(N2CCN(C(=O)Nc3cc(Cl)c(cc3)C)CC2)cc(n1)c4ccncc4
0.323529	Clc1nc(N2CCN(C(=O)Nc3cc(Cl)c(cc3)C)CC2)cc(n1)c4ccncc4
0.322449	O=C(Nc1ccccc1)c2c(ccc(c2)C=3N=NNC3)C
0.322449	O=C(Nc1ccccc1)c2c(ccc(c2)C=3N=NNC3)C
0.322449	O=C(Nc1ccccc1)c2c(ccc(c2)C=3N=NNC3)C
0.322449	O=C(Nc1ccccc1)c2c(ccc(c2)C=3N=NNC3)C
0.322449	O=C(Nc1ccccc1)c2c(ccc(c2)C=3N=NNC3)C
0.322449	O=C(Nc1ccccc1)c2c(ccc(c2)C=3N=NNC3)C
0.322449	O=C(Nc1ccccc1)c2c(ccc(c2)C=3N=NNC3)C
0.322449	O=C(Nc1ccccc1)c2c(ccc(c2)C=3N=NNC3)C
0.322449	O=C(Nc1ccccc1)c2c(ccc(c2)C=3N=NNC3)C
0.322222	O=C(Nc1cc(NC(=O)C(=O)N2CC3(CCC3)CCCC2)c(cc1)C)c4ccccc4
0.322222	O=C(Nc1cc(NC(=O)C(=O)N2CC3(CCC3)CCCC2)c(cc1)C)c4ccccc4
0.322222	O=C(Nc1cc(NC(=O)C(=O)N2CC3(CCC3)CCCC2)c(cc1)C)c4ccccc4
0.322222	O=C(Nc1cc(NC(=O)C(=O)N2CC3(CCC3)CCCC2)c(cc1)C)c4ccccc4
0.322222	O=C(Nc1cc(NC(=O)C(=O)N2CC3(CCC3)CCCC2)c(cc1)C)c4ccccc4
0.322222	O=C(Nc1cc(NC(=O)C(=O)N2CC3(CCC3)CCCC2)c(cc1)C)c4ccccc4
0.322222	O=C(Nc1cc(NC(=O)C(=O)N2CC3(CCC3)CCCC2)c(cc1)C)c4ccccc4
0.322222	O=C(Nc1cc(NC(=O)C(=O)N2CC3(CCC3)CCCC2)c(cc1)C)c4ccccc4
0.322222	O=C(Nc1cc(NC(=O)C(=O)N2CC3(CCC3)CCCC2)c(cc1)C)c4ccccc4
0.322222	O=C(Nc1cc(NC(=O)C(=O)N2CC3(CCC3)CCCC2)c(cc1)C)c4ccccc4
0.321429	Fc1cc(N(C)C)cc(NC(=O)Nc2c(ccc(c3nccnc3)c2)C)c1
0.321429	Fc1cc(N(C)C)cc(NC(=O)Nc2c(ccc(c3nccnc3)c2)C)c1
0.321429	Fc1cc(N(C)C)cc(NC(=O)Nc2c(ccc(c3nccnc3)c2)C)c1
0.320611	O=C(Nc1cc(OC)c(NC(=O)c2cnccc2)cc1)c3c(cc(c(c3)C)C)C
0.320611	O=C(Nc1cc(OC)c(NC(=O)c2cnccc2)cc1)c3c(cc(c(c3)C)C)C
0.320611	O=C(Nc1cc(OC)c(NC(=O)c2cnccc2)cc1)c3c(cc(c(c3)C)C)C
0.320611	O=C(Nc1cc(OC)c(NC(=O)c2cnccc2)cc1)c3c(cc(c(c3)C)C)C
0.320611	O=C(Nc1cc(OC)c(NC(=O)c2cnccc2)cc1)c3c(cc(c(c3)C)C)C
0.320611	O=C(Nc1cc(OC)c(NC(=O)c2cnccc2)cc1)c3c(cc(c(c3)C)C)C
0.320611	O=C(Nc1cc(OC)c(NC(=O)c2cnccc2)cc1)c3c(cc(c(c3)C)C)C
0.320611	O=C(Nc1cc(OC)c(NC(=O)c2cnccc2)cc1)c3c(cc(c(c3)C)C)C
0.320611	O=C(Nc1cc(OC)c(NC(=O)c2cnccc2)cc1)c3c(cc(c(c3)C)C)C
0.320611	O=C(Nc1cc(OC)c(NC(=O)c2cnccc2)cc1)c3c(cc(c(c3)C)C)C
0.318966	Clc1cc(Cl)cc(c1)C(=O)Nc2c(ccc(NC(=O)NCC)c2)C
0.318966	Clc1cc(Cl)cc(c1)C(=O)Nc2c(ccc(NC(=O)NCC)c2)C
0.318548	O=C(Nc1c(OC)cc(NC(=O)c2ccc(OCCC)cc2)cc1)c3cnccc3
0.318548	O=C(Nc1c(OC)cc(NC(=O)c2ccc(OCCC)cc2)cc1)c3cnccc3
0.318548	O=C(Nc1c(OC)cc(NC(=O)c2ccc(OCCC)cc2)cc1)c3cnccc3
0.318548	O=C(Nc1c(OC)cc(NC(=O)c2ccc(OCCC)cc2)cc1)c3cnccc3
0.318548	O=C(Nc1c(OC)cc(NC(=O)c2ccc(OCCC)cc2)cc1)c3cnccc3
0.318548	O=C(Nc1c(OC)cc(NC(=O)c2ccc(OCCC)cc2)cc1)c3cnccc3
0.318548	O=C(Nc1c(OC)cc(NC(=O)c2ccc(OCCC)cc2)cc1)c3cnccc3
0.318548	O=C(Nc1c(OC)cc(NC(=O)c2ccc(OCCC)cc2)cc1)c3cnccc3
0.318548	O=C(Nc1c(OC)cc(NC(=O)c2ccc(OCCC)cc2)cc1)c3cnccc3
0.318548	O=C(Nc1c(OC)cc(NC(=O)c2ccc(OCCC)cc2)cc1)c3cnccc3
0.318182	O=C(Nc1c(ccc(NC(=O)c2ccccc2)c1)C)c3cc4c(cc3)C5OC4CC5
0.318182	O=C(Nc1c(ccc(NC(=O)c2ccccc2)c1)C)c3cc4c(cc3)C5OC4CC5
0.318182	O=C(Nc1c(ccc(NC(=O)c2ccccc2)c1)C)c3cc4c(cc3)C5OC4CC5
0.318182	O=C(Nc1c(ccc(NC(=O)c2ccccc2)c1)C)c3cc4c(cc3)C5OC4CC5
0.318182	O=C(Nc1c(ccc(NC(=O)c2ccccc2)c1)C)c3cc4c(cc3)C5OC4CC5
0.318182	O=C(Nc1c(ccc(NC(=O)c2ccccc2)c1)C)c3cc4c(cc3)C5OC4CC5
0.318182	O=C(Nc1c(ccc(NC(=O)c2ccccc2)c1)C)c3cc4c(cc3)C5OC4CC5
0.318182	O=C(Nc1c(ccc(NC(=O)c2ccccc2)c1)C)c3cc4c(cc3)C5OC4CC5
0.318182	O=C(Nc1c(ccc(NC(=O)c2ccccc2)c1)C)c3cc4c(cc3)C5OC4CC5
0.318182	O=C(Nc1c(ccc(NC(=O)c2ccccc2)c1)C)c3cc4c(cc3)C5OC4CC5
0.318182	Fc1ccc(cc1)C(=O)Nc2cc(ccc2)C(=O)Nc3ccc(cc3)CN4CC(CCC4)C
0.318182	Fc1ccc(cc1)C(=O)Nc2cc(ccc2)C(=O)Nc3ccc(cc3)CN4CC(CCC4)C
0.318182	Fc1ccc(cc1)C(=O)Nc2cc(ccc2)C(=O)Nc3ccc(cc3)CN4CC(CCC4)C
0.318182	Fc1ccc(cc1)C(=O)Nc2cc(ccc2)C(=O)Nc3ccc(cc3)CN4CC(CCC4)C
0.318182	Fc1ccc(cc1)C(=O)Nc2cc(ccc2)C(=O)Nc3ccc(cc3)CN4CC(CCC4)C
0.318182	Fc1ccc(cc1)C(=O)Nc2cc(ccc2)C(=O)Nc3ccc(cc3)CN4CC(CCC4)C
0.318182	Fc1ccc(cc1)C(=O)Nc2cc(ccc2)C(=O)Nc3ccc(cc3)CN4CC(CCC4)C
0.318182	Fc1ccc(cc1)C(=O)Nc2cc(ccc2)C(=O)Nc3ccc(cc3)CN4CC(CCC4)C
0.318182	Fc1ccc(cc1)C(=O)Nc2cc(ccc2)C(=O)Nc3ccc(cc3)CN4CC(CCC4)C
0.318182	Fc1ccc(cc1)C(=O)Nc2cc(ccc2)C(=O)Nc3ccc(cc3)CN4CC(CCC4)C
0.316901	O=C(Nc1c(ccc(c1)C(=O)NCC2=NOC(=N2)c3c(cccc3)C)C)Nc4ccccc4
0.316901	O=C(Nc1c(ccc(c1)C(=O)NCC2=NOC(=N2)c3c(cccc3)C)C)Nc4ccccc4
0.316901	O=C(Nc1c(ccc(c1)C(=O)NCC2=NOC(=N2)c3c(cccc3)C)C)Nc4ccccc4
0.316901	O=C(Nc1c(ccc(c1)C(=O)NCC2=NOC(=N2)c3c(cccc3)C)C)Nc4ccccc4
0.316901	O=C(Nc1c(ccc(c1)C(=O)NCC2=NOC(=N2)c3c(cccc3)C)C)Nc4ccccc4
0.316901	O=C(Nc1c(ccc(c1)C(=O)NCC2=NOC(=N2)c3c(cccc3)C)C)Nc4ccccc4
0.316901	O=C(Nc1c(ccc(c1)C(=O)NCC2=NOC(=N2)c3c(cccc3)C)C)Nc4ccccc4
0.316901	O=C(Nc1c(ccc(c1)C(=O)NCC2=NOC(=N2)c3c(cccc3)C)C)Nc4ccccc4
0.316901	O=C(Nc1c(ccc(c1)C(=O)NCC2=NOC(=N2)c3c(cccc3)C)C)Nc4ccccc4
0.316901	O=C(Nc1c(ccc(c1)C(=O)NCC2=NOC(=N2)c3c(cccc3)C)C)Nc4ccccc4
0.315985	Clc1c(ccc(NC(=O)N2CCN(C(=O)c3cc(Nc4ncc(cc4)C)ccc3)CC2)c1)C
0.315985	Clc1c(ccc(NC(=O)N2CCN(C(=O)c3cc(Nc4ncc(cc4)C)ccc3)CC2)c1)C
0.315985	Clc1c(ccc(NC(=O)N2CCN(C(=O)c3cc(Nc4ncc(cc4)C)ccc3)CC2)c1)C
0.315985	Clc1c(ccc(NC(=O)N2CCN(C(=O)c3cc(Nc4ncc(cc4)C)ccc3)CC2)c1)C
0.315985	Clc1c(ccc(NC(=O)N2CCN(C(=O)c3cc(Nc4ncc(cc4)C)ccc3)CC2)c1)C
0.315985	Clc1c(ccc(NC(=O)N2CCN(C(=O)c3cc(Nc4ncc(cc4)C)ccc3)CC2)c1)C
0.315985	Clc1c(ccc(NC(=O)N2CCN(C(=O)c3cc(Nc4ncc(cc4)C)ccc3)CC2)c1)C
0.315985	Clc1c(ccc(NC(=O)N2CCN(C(=O)c3cc(Nc4ncc(cc4)C)ccc3)CC2)c1)C
0.315985	Clc1c(ccc(NC(=O)N2CCN(C(=O)c3cc(Nc4ncc(cc4)C)ccc3)CC2)c1)C
0.315985	Clc1c(ccc(NC(=O)N2CCN(C(=O)c3cc(Nc4ncc(cc4)C)ccc3)CC2)c1)C
0.315789	Brc1c(OCCOCCOC)ccc(NC(=O)c2cc(ncc2)c3ccccc3)c1
0.314286	O=C(Nc1cc(NC(=O)C(=O)N2CCC(OC)(CCC2)C)c(cc1)C)c3ccccc3
0.314286	O=C(Nc1cc(NC(=O)C(=O)N2CCC(OC)(CCC2)C)c(cc1)C)c3ccccc3
0.314286	O=C(Nc1cc(NC(=O)C(=O)N2CCC(OC)(CCC2)C)c(cc1)C)c3ccccc3
0.314286	O=C(Nc1cc(NC(=O)C(=O)N2CCC(OC)(CCC2)C)c(cc1)C)c3ccccc3
0.314286	O=C(Nc1cc(NC(=O)C(=O)N2CCC(OC)(CCC2)C)c(cc1)C)c3ccccc3
0.314286	O=C(Nc1cc(NC(=O)C(=O)N2CCC(OC)(CCC2)C)c(cc1)C)c3ccccc3
0.314286	O=C(Nc1cc(NC(=O)C(=O)N2CCC(OC)(CCC2)C)c(cc1)C)c3ccccc3
0.314286	O=C(Nc1cc(NC(=O)C(=O)N2CCC(OC)(CCC2)C)c(cc1)C)c3ccccc3
0.314286	O=C(Nc1cc(NC(=O)C(=O)N2CCC(OC)(CCC2)C)c(cc1)C)c3ccccc3
0.314286	O=C(Nc1cc(NC(=O)C(=O)N2CCC(OC)(CCC2)C)c(cc1)C)c3ccccc3
0.314079	O=C(OC(C)(C)C)Nc1cc(NC(=O)c2c(OCc3ccncc3)cccc2)c(cc1)C
0.314079	O=C(OC(C)(C)C)Nc1cc(NC(=O)c2c(OCc3ccncc3)cccc2)c(cc1)C
0.314079	O=C(OC(C)(C)C)Nc1cc(NC(=O)c2c(OCc3ccncc3)cccc2)c(cc1)C
0.313869	O=C(Nc1c(ccc(c1)C(=O)NC2CCN(C(=O)CCc3ccccc3)CC2)C)Nc4ccccc4
0.313869	O=C(Nc1c(ccc(c1)C(=O)NC2CCN(C(=O)CCc3ccccc3)CC2)C)Nc4ccccc4
0.313869	O=C(Nc1c(ccc(c1)C(=O)NC2CCN(C(=O)CCc3ccccc3)CC2)C)Nc4ccccc4
0.313869	O=C(Nc1c(ccc(c1)C(=O)NC2CCN(C(=O)CCc3ccccc3)CC2)C)Nc4ccccc4
0.313869	O=C(Nc1c(ccc(c1)C(=O)NC2CCN(C(=O)CCc3ccccc3)CC2)C)Nc4ccccc4
0.313869	O=C(Nc1c(ccc(c1)C(=O)NC2CCN(C(=O)CCc3ccccc3)CC2)C)Nc4ccccc4
0.313869	O=C(Nc1c(ccc(c1)C(=O)NC2CCN(C(=O)CCc3ccccc3)CC2)C)Nc4ccccc4
0.313869	O=C(Nc1c(ccc(c1)C(=O)NC2CCN(C(=O)CCc3ccccc3)CC2)C)Nc4ccccc4
0.313869	O=C(Nc1c(ccc(c1)C(=O)NC2CCN(C(=O)CCc3ccccc3)CC2)C)Nc4ccccc4
0.313869	O=C(Nc1c(ccc(c1)C(=O)NC2CCN(C(=O)CCc3ccccc3)CC2)C)Nc4ccccc4
0.313869	Clc1ccc(cc1)C=2OC(=NN2)CNC(=O)c3cc(NC(=O)Nc4ccccc4)c(cc3)C
0.313433	Clc1ccc(cc1)COc2c(OC)cc(cc2)C(=O)Nc3ccc(cc3)C4=NC(=CN4)C
0.313433	Clc1ccc(cc1)COc2c(OC)cc(cc2)C(=O)Nc3ccc(cc3)C4=NC(=CN4)C
0.313433	Clc1ccc(cc1)COc2c(OC)cc(cc2)C(=O)Nc3ccc(cc3)C4=NC(=CN4)C
0.313433	Clc1ccc(cc1)COc2c(OC)cc(cc2)C(=O)Nc3ccc(cc3)C4=NC(=CN4)C
0.313433	Clc1ccc(cc1)COc2c(OC)cc(cc2)C(=O)Nc3ccc(cc3)C4=NC(=CN4)C
0.313433	Clc1ccc(cc1)COc2c(OC)cc(cc2)C(=O)Nc3ccc(cc3)C4=NC(=CN4)C
0.313433	Clc1ccc(cc1)COc2c(OC)cc(cc2)C(=O)Nc3ccc(cc3)C4=NC(=CN4)C
0.313433	Clc1ccc(cc1)COc2c(OC)cc(cc2)C(=O)Nc3ccc(cc3)C4=NC(=CN4)C
0.313433	Clc1ccc(cc1)COc2c(OC)cc(cc2)C(=O)Nc3ccc(cc3)C4=NC(=CN4)C
0.313433	Clc1ccc(cc1)COc2c(OC)cc(cc2)C(=O)Nc3ccc(cc3)C4=NC(=CN4)C
0.313253	Ic1cc(NC(=O)C(=O)Nc2cc(ccc2)C3=NOC=C3)c(cc1)C
0.313253	Ic1cc(NC(=O)C(=O)Nc2cc(ccc2)C3=NOC=C3)c(cc1)C
0.313253	Ic1cc(NC(=O)C(=O)Nc2cc(ccc2)C3=NOC=C3)c(cc1)C
0.313253	Ic1cc(NC(=O)C(=O)Nc2cc(ccc2)C3=NOC=C3)c(cc1)C
0.313253	Ic1cc(NC(=O)C(=O)Nc2cc(ccc2)C3=NOC=C3)c(cc1)C
0.313253	Ic1cc(NC(=O)C(=O)Nc2cc(ccc2)C3=NOC=C3)c(cc1)C
0.313253	Ic1cc(NC(=O)C(=O)Nc2cc(ccc2)C3=NOC=C3)c(cc1)C
0.313253	Ic1cc(NC(=O)C(=O)Nc2cc(ccc2)C3=NOC=C3)c(cc1)C
0.313253	Ic1cc(NC(=O)C(=O)Nc2cc(ccc2)C3=NOC=C3)c(cc1)C
0.313253	Ic1cc(NC(=O)C(=O)Nc2cc(ccc2)C3=NOC=C3)c(cc1)C
0.311787	O=C(NNc1c(OC)nccc1)c2cc(NC(=O)c3ccccc3)c(cc2)C
0.311787	O=C(NNc1c(OC)nccc1)c2cc(NC(=O)c3ccccc3)c(cc2)C
0.311594	O=C(NCC)c1cc(c(NC(=O)C(=O)NCC2CCN(Cc3ccc(OC)cc3)CC2)cc1)C
0.311594	O=C(NCC)c1cc(c(NC(=O)C(=O)NCC2CCN(Cc3ccc(OC)cc3)CC2)cc1)C
0.311594	O=C(NCC)c1cc(c(NC(=O)C(=O)NCC2CCN(Cc3ccc(OC)cc3)CC2)cc1)C
0.311594	O=C(NCC)c1cc(c(NC(=O)C(=O)NCC2CCN(Cc3ccc(OC)cc3)CC2)cc1)C
0.311594	O=C(NCC)c1cc(c(NC(=O)C(=O)NCC2CCN(Cc3ccc(OC)cc3)CC2)cc1)C
0.311594	O=C(NCC)c1cc(c(NC(=O)C(=O)NCC2CCN(Cc3ccc(OC)cc3)CC2)cc1)C
0.311594	O=C(NCC)c1cc(c(NC(=O)C(=O)NCC2CCN(Cc3ccc(OC)cc3)CC2)cc1)C
0.311594	O=C(NCC)c1cc(c(NC(=O)C(=O)NCC2CCN(Cc3ccc(OC)cc3)CC2)cc1)C
0.311594	O=C(NCC)c1cc(c(NC(=O)C(=O)NCC2CCN(Cc3ccc(OC)cc3)CC2)cc1)C
0.311594	O=C(NCC)c1cc(c(NC(=O)C(=O)NCC2CCN(Cc3ccc(OC)cc3)CC2)cc1)C
0.311526	Brc1cc(c2nc(c(cc2)C(=O)Nc3c(OC)ccc(S(=O)(=O)Nc4cnccc4)c3)C)ccc1
0.311526	Brc1cc(c2nc(c(cc2)C(=O)Nc3c(OC)ccc(S(=O)(=O)Nc4cnccc4)c3)C)ccc1
0.311526	Brc1cc(c2nc(c(cc2)C(=O)Nc3c(OC)ccc(S(=O)(=O)Nc4cnccc4)c3)C)ccc1
0.311526	Brc1cc(c2nc(c(cc2)C(=O)Nc3c(OC)ccc(S(=O)(=O)Nc4cnccc4)c3)C)ccc1
0.311526	Brc1cc(c2nc(c(cc2)C(=O)Nc3c(OC)ccc(S(=O)(=O)Nc4cnccc4)c3)C)ccc1
0.311526	Brc1cc(c2nc(c(cc2)C(=O)Nc3c(OC)ccc(S(=O)(=O)Nc4cnccc4)c3)C)ccc1
0.311526	Brc1cc(c2nc(c(cc2)C(=O)Nc3c(OC)ccc(S(=O)(=O)Nc4cnccc4)c3)C)ccc1
0.311526	Brc1cc(c2nc(c(cc2)C(=O)Nc3c(OC)ccc(S(=O)(=O)Nc4cnccc4)c3)C)ccc1
0.311526	Brc1cc(c2nc(c(cc2)C(=O)Nc3c(OC)ccc(S(=O)(=O)Nc4cnccc4)c3)C)ccc1
0.311526	Brc1cc(c2nc(c(cc2)C(=O)Nc3c(OC)ccc(S(=O)(=O)Nc4cnccc4)c3)C)ccc1
0.310606	O=C(Nc1cc(NC(=O)C(=O)NC(C(C)C)COCC)c(cc1)C)c2ccccc2
0.310606	O=C(Nc1cc(NC(=O)C(=O)NC(C(C)C)COCC)c(cc1)C)c2ccccc2
0.310606	O=C(Nc1cc(NC(=O)C(=O)NC(C(C)C)COCC)c(cc1)C)c2ccccc2
0.310606	O=C(Nc1cc(NC(=O)C(=O)NC(C(C)C)COCC)c(cc1)C)c2ccccc2
0.310606	O=C(Nc1cc(NC(=O)C(=O)NC(C(C)C)COCC)c(cc1)C)c2ccccc2
0.310078	O=C(O)C1OC(C(=O)Nc2c(ccc(c3cnccc3)c2)C)CC1
0.310078	O=C(O)C1OC(C(=O)Nc2c(ccc(c3cnccc3)c2)C)CC1
0.310078	O=C(O)C1OC(C(=O)Nc2c(ccc(c3cnccc3)c2)C)CC1
0.310078	O=C(O)C1OC(C(=O)Nc2c(ccc(c3cnccc3)c2)C)CC1
0.310078	O=C(O)C1OC(C(=O)Nc2c(ccc(c3cnccc3)c2)C)CC1
0.310078	O=C(O)C1OC(C(=O)Nc2c(ccc(c3cnccc3)c2)C)CC1
0.310078	O=C(O)C1OC(C(=O)Nc2c(ccc(c3cnccc3)c2)C)CC1
0.310078	O=C(O)C1OC(C(=O)Nc2c(ccc(c3cnccc3)c2)C)CC1
0.310078	O=C(O)C1OC(C(=O)Nc2c(ccc(c3cnccc3)c2)C)CC1
0.310078	O=C(O)C1OC(C(=O)Nc2c(ccc(c3cnccc3)c2)C)CC1
0.310078	Fc1ccc(cc1)C(C(=O)Nc2c(ccc(c3cnccc3)c2)C)CN
0.310078	Fc1ccc(cc1)C(C(=O)Nc2c(ccc(c3cnccc3)c2)C)CN
0.310078	Fc1ccc(cc1)C(C(=O)Nc2c(ccc(c3cnccc3)c2)C)CN
0.310078	Fc1ccc(cc1)C(C(=O)Nc2c(ccc(c3cnccc3)c2)C)CN
0.310078	Fc1ccc(cc1)C(C(=O)Nc2c(ccc(c3cnccc3)c2)C)CN
0.310078	Fc1ccc(cc1)C(C(=O)Nc2c(ccc(c3cnccc3)c2)C)CN
0.310078	Fc1ccc(cc1)C(C(=O)Nc2c(ccc(c3cnccc3)c2)C)CN
0.310078	Fc1ccc(cc1)C(C(=O)Nc2c(ccc(c3cnccc3)c2)C)CN
0.310078	Fc1ccc(cc1)C(C(=O)Nc2c(ccc(c3cnccc3)c2)C)CN
0.310078	Fc1ccc(cc1)C(C(=O)Nc2c(ccc(c3cnccc3)c2)C)CN
0.310078	Brc1ccc(S(=O)(=O)Nc2ccc(cc2)C(=O)Nc3c(ccc(NC(=O)NCC)c3)C)cc1
0.310078	Brc1ccc(S(=O)(=O)Nc2ccc(cc2)C(=O)Nc3c(ccc(NC(=O)NCC)c3)C)cc1
0.310078	Brc1ccc(S(=O)(=O)Nc2ccc(cc2)C(=O)Nc3c(ccc(NC(=O)NCC)c3)C)cc1
0.310078	Brc1ccc(S(=O)(=O)Nc2ccc(cc2)C(=O)Nc3c(ccc(NC(=O)NCC)c3)C)cc1
0.310078	Brc1ccc(S(=O)(=O)Nc2ccc(cc2)C(=O)Nc3c(ccc(NC(=O)NCC)c3)C)cc1
0.310078	Brc1ccc(S(=O)(=O)Nc2ccc(cc2)C(=O)Nc3c(ccc(NC(=O)NCC)c3)C)cc1
0.310078	Brc1ccc(S(=O)(=O)Nc2ccc(cc2)C(=O)Nc3c(ccc(NC(=O)NCC)c3)C)cc1
0.310078	Brc1ccc(S(=O)(=O)Nc2ccc(cc2)C(=O)Nc3c(ccc(NC(=O)NCC)c3)C)cc1
0.310078	Brc1ccc(S(=O)(=O)Nc2ccc(cc2)C(=O)Nc3c(ccc(NC(=O)NCC)c3)C)cc1
0.310078	Brc1ccc(S(=O)(=O)Nc2ccc(cc2)C(=O)Nc3c(ccc(NC(=O)NCC)c3)C)cc1
0.31	O=C(OC(C)(C)C)Nc1cc(NC(=O)C=2C(=O)N=C(NC2)c3ncncc3)c(cc1)C
0.31	O=C(OC(C)(C)C)Nc1cc(NC(=O)C=2C(=O)N=C(NC2)c3ncncc3)c(cc1)C
0.31	O=C(OC(C)(C)C)Nc1cc(NC(=O)C=2C(=O)N=C(NC2)c3ncncc3)c(cc1)C
0.31	O=C(OC(C)(C)C)Nc1cc(NC(=O)C=2C(=O)N=C(NC2)c3ncncc3)c(cc1)C
0.31	O=C(OC(C)(C)C)Nc1cc(NC(=O)C=2C(=O)N=C(NC2)c3ncncc3)c(cc1)C
0.31	O=C(OC(C)(C)C)Nc1cc(NC(=O)C=2C(=O)N=C(NC2)c3ncncc3)c(cc1)C
0.31	O=C(OC(C)(C)C)Nc1cc(NC(=O)C=2C(=O)N=C(NC2)c3ncncc3)c(cc1)C
0.31	O=C(OC(C)(C)C)Nc1cc(NC(=O)C=2C(=O)N=C(NC2)c3ncncc3)c(cc1)C
0.31	O=C(OC(C)(C)C)Nc1cc(NC(=O)C=2C(=O)N=C(NC2)c3ncncc3)c(cc1)C
0.31	O=C(OC(C)(C)C)Nc1cc(NC(=O)C=2C(=O)N=C(NC2)c3ncncc3)c(cc1)C
0.308772	FC1(F)CC(COc2c(nccc2)NC(=O)c3cc(NC(=O)Nc4ccccc4)c(cc3)C)C1
0.308772	FC1(F)CC(COc2c(nccc2)NC(=O)c3cc(NC(=O)Nc4ccccc4)c(cc3)C)C1
0.308772	FC1(F)CC(COc2c(nccc2)NC(=O)c3cc(NC(=O)Nc4ccccc4)c(cc3)C)C1
0.308772	FC1(F)CC(COc2c(nccc2)NC(=O)c3cc(NC(=O)Nc4ccccc4)c(cc3)C)C1
0.308772	FC1(F)CC(COc2c(nccc2)NC(=O)c3cc(NC(=O)Nc4ccccc4)c(cc3)C)C1
0.308772	FC1(F)CC(COc2c(nccc2)NC(=O)c3cc(NC(=O)Nc4ccccc4)c(cc3)C)C1
0.308772	FC1(F)CC(COc2c(nccc2)NC(=O)c3cc(NC(=O)Nc4ccccc4)c(cc3)C)C1
0.308772	FC1(F)CC(COc2c(nccc2)NC(=O)c3cc(NC(=O)Nc4ccccc4)c(cc3)C)C1
0.308772	FC1(F)CC(COc2c(nccc2)NC(=O)c3cc(NC(=O)Nc4ccccc4)c(cc3)C)C1
0.308772	FC1(F)CC(COc2c(nccc2)NC(=O)c3cc(NC(=O)Nc4ccccc4)c(cc3)C)C1
0.308594	Clc1c(OC)cc(cc1)C(=O)Nc2cc(ccc2)C3=NOC=C3
0.308594	Clc1c(OC)cc(cc1)C(=O)Nc2cc(ccc2)C3=NOC=C3
0.308594	Clc1c(OC)cc(cc1)C(=O)Nc2cc(ccc2)C3=NOC=C3
0.308594	Clc1c(OC)cc(cc1)C(=O)Nc2cc(ccc2)C3=NOC=C3
0.308594	Clc1c(OC)cc(cc1)C(=O)Nc2cc(ccc2)C3=NOC=C3
0.308594	Clc1c(OC)cc(cc1)C(=O)Nc2cc(ccc2)C3=NOC=C3
0.308594	Clc1c(OC)cc(cc1)C(=O)Nc2cc(ccc2)C3=NOC=C3
0.308594	Clc1c(OC)cc(cc1)C(=O)Nc2cc(ccc2)C3=NOC=C3
0.308594	Clc1c(OC)cc(cc1)C(=O)Nc2cc(ccc2)C3=NOC=C3
0.308594	Clc1c(OC)cc(cc1)C(=O)Nc2cc(ccc2)C3=NOC=C3
0.30855	Clc1c(Cl)c(ccc1C(=O)Nc2c(ccc(NC(=O)c3ccccc3)c2)C)C(F)(F)F
0.30855	Clc1c(Cl)c(ccc1C(=O)Nc2c(ccc(NC(=O)c3ccccc3)c2)C)C(F)(F)F
0.30855	Clc1c(Cl)c(ccc1C(=O)Nc2c(ccc(NC(=O)c3ccccc3)c2)C)C(F)(F)F
0.30855	Clc1c(Cl)c(ccc1C(=O)Nc2c(ccc(NC(=O)c3ccccc3)c2)C)C(F)(F)F
0.30855	Clc1c(Cl)c(ccc1C(=O)Nc2c(ccc(NC(=O)c3ccccc3)c2)C)C(F)(F)F
0.30855	Clc1c(Cl)c(ccc1C(=O)Nc2c(ccc(NC(=O)c3ccccc3)c2)C)C(F)(F)F
0.30855	Clc1c(Cl)c(ccc1C(=O)Nc2c(ccc(NC(=O)c3ccccc3)c2)C)C(F)(F)F
0.30855	Clc1c(Cl)c(ccc1C(=O)Nc2c(ccc(NC(=O)c3ccccc3)c2)C)C(F)(F)F
0.30855	Clc1c(Cl)c(ccc1C(=O)Nc2c(ccc(NC(=O)c3ccccc3)c2)C)C(F)(F)F
0.30855	Clc1c(Cl)c(ccc1C(=O)Nc2c(ccc(NC(=O)c3ccccc3)c2)C)C(F)(F)F
0.30855	O=C(NCC)c1cc(c(NC(=O)C(=O)Nc2c(ccc(c2)C=3OC=CN3)C)cc1)C
0.30855	O=C(NCC)c1cc(c(NC(=O)C(=O)Nc2c(ccc(c2)C=3OC=CN3)C)cc1)C
0.307407	O=C(Nc1c(ccc(c1)C(=O)NC=2NN=C(C2)C3CCCCCC3)C)Nc4ccccc4
0.307407	O=C(Nc1c(ccc(c1)C(=O)NC=2NN=C(C2)C3CCCCCC3)C)Nc4ccccc4
0.307407	O=C(Nc1c(ccc(c1)C(=O)NC=2NN=C(C2)C3CCCCCC3)C)Nc4ccccc4
0.307407	O=C(Nc1c(ccc(c1)C(=O)NC=2NN=C(C2)C3CCCCCC3)C)Nc4ccccc4
0.307407	O=C(Nc1c(ccc(c1)C(=O)NC=2NN=C(C2)C3CCCCCC3)C)Nc4ccccc4
0.307407	O=C(Nc1c(ccc(c1)C(=O)NC=2NN=C(C2)C3CCCCCC3)C)Nc4ccccc4
0.307407	O=C(Nc1c(ccc(c1)C(=O)NC=2NN=C(C2)C3CCCCCC3)C)Nc4ccccc4
0.307407	O=C(Nc1c(ccc(c1)C(=O)NC=2NN=C(C2)C3CCCCCC3)C)Nc4ccccc4
0.307407	O=C(Nc1c(ccc(c1)C(=O)NC=2NN=C(C2)C3CCCCCC3)C)Nc4ccccc4
0.307407	O=C(Nc1c(ccc(c1)C(=O)NC=2NN=C(C2)C3CCCCCC3)C)Nc4ccccc4
0.307116	FC(F)(c1ccccc1)C(O)C(=O)Nc2c(ccc(NC(=O)c3ccccc3)c2)C
0.307116	FC(F)(c1ccccc1)C(O)C(=O)Nc2c(ccc(NC(=O)c3ccccc3)c2)C
0.307116	FC(F)(c1ccccc1)C(O)C(=O)Nc2c(ccc(NC(=O)c3ccccc3)c2)C
0.307116	FC(F)(c1ccccc1)C(O)C(=O)Nc2c(ccc(NC(=O)c3ccccc3)c2)C
0.307116	FC(F)(c1ccccc1)C(O)C(=O)Nc2c(ccc(NC(=O)c3ccccc3)c2)C
0.307116	FC(F)(c1ccccc1)C(O)C(=O)Nc2c(ccc(NC(=O)c3ccccc3)c2)C
0.307116	FC(F)(c1ccccc1)C(O)C(=O)Nc2c(ccc(NC(=O)c3ccccc3)c2)C
0.307116	FC(F)(c1ccccc1)C(O)C(=O)Nc2c(ccc(NC(=O)c3ccccc3)c2)C
0.306991	ClC=1c2c(SC1CN3CCN(C(=O)C(=O)Nc4c(ccc(NC(=O)c5ccccc5)c4)C)CC3)cccc2
0.306991	ClC=1c2c(SC1CN3CCN(C(=O)C(=O)Nc4c(ccc(NC(=O)c5ccccc5)c4)C)CC3)cccc2
0.306991	ClC=1c2c(SC1CN3CCN(C(=O)C(=O)Nc4c(ccc(NC(=O)c5ccccc5)c4)C)CC3)cccc2
0.306991	ClC=1c2c(SC1CN3CCN(C(=O)C(=O)Nc4c(ccc(NC(=O)c5ccccc5)c4)C)CC3)cccc2
0.306991	ClC=1c2c(SC1CN3CCN(C(=O)C(=O)Nc4c(ccc(NC(=O)c5ccccc5)c4)C)CC3)cccc2
0.306991	ClC=1c2c(SC1CN3CCN(C(=O)C(=O)Nc4c(ccc(NC(=O)c5ccccc5)c4)C)CC3)cccc2
0.306991	ClC=1c2c(SC1CN3CCN(C(=O)C(=O)Nc4c(ccc(NC(=O)c5ccccc5)c4)C)CC3)cccc2
0.306991	ClC=1c2c(SC1CN3CCN(C(=O)C(=O)Nc4c(ccc(NC(=O)c5ccccc5)c4)C)CC3)cccc2
0.306991	ClC=1c2c(SC1CN3CCN(C(=O)C(=O)Nc4c(ccc(NC(=O)c5ccccc5)c4)C)CC3)cccc2
0.306991	ClC=1c2c(SC1CN3CCN(C(=O)C(=O)Nc4c(ccc(NC(=O)c5ccccc5)c4)C)CC3)cccc2
0.306859	S(=O)(=O)(NC(CCC)C)Cc1cc(NC(=O)c2cc(NC(=O)Nc3ccccc3)c(cc2)C)ccc1
0.306859	S(=O)(=O)(NC(CCC)C)Cc1cc(NC(=O)c2cc(NC(=O)Nc3ccccc3)c(cc2)C)ccc1
0.306859	S(=O)(=O)(NC(CCC)C)Cc1cc(NC(=O)c2cc(NC(=O)Nc3ccccc3)c(cc2)C)ccc1
0.306859	S(=O)(=O)(NC(CCC)C)Cc1cc(NC(=O)c2cc(NC(=O)Nc3ccccc3)c(cc2)C)ccc1
0.306859	S(=O)(=O)(NC(CCC)C)Cc1cc(NC(=O)c2cc(NC(=O)Nc3ccccc3)c(cc2)C)ccc1
0.306859	S(=O)(=O)(NC(CCC)C)Cc1cc(NC(=O)c2cc(NC(=O)Nc3ccccc3)c(cc2)C)ccc1
0.306859	S(=O)(=O)(NC(CCC)C)Cc1cc(NC(=O)c2cc(NC(=O)Nc3ccccc3)c(cc2)C)ccc1
0.306859	S(=O)(=O)(NC(CCC)C)Cc1cc(NC(=O)c2cc(NC(=O)Nc3ccccc3)c(cc2)C)ccc1
0.306859	S(=O)(=O)(NC(CCC)C)Cc1cc(NC(=O)c2cc(NC(=O)Nc3ccccc3)c(cc2)C)ccc1
0.306859	S(=O)(=O)(NC(CCC)C)Cc1cc(NC(=O)c2cc(NC(=O)Nc3ccccc3)c(cc2)C)ccc1
0.306273	Brc1ccc(cc1)C(=O)Nc2c(ccc(c2)C(=O)NCC3=NOC(c4ccc(F)cc4)=C3)C
0.306273	Brc1ccc(cc1)C(=O)Nc2c(ccc(c2)C(=O)NCC3=NOC(c4ccc(F)cc4)=C3)C
0.30597	O=C(Nc1c(ccc(c1)C(=O)NNc2c(OC)nccc2)C)Nc3ccccc3
0.30597	O=C(Nc1c(ccc(c1)C(=O)NNc2c(OC)nccc2)C)Nc3ccccc3
0.30597	O=C(Nc1c(ccc(c1)C(=O)NNc2c(OC)nccc2)C)Nc3ccccc3
0.30597	O=C(Nc1c(ccc(c1)C(=O)NNc2c(OC)nccc2)C)Nc3ccccc3
0.30597	O=C(Nc1c(ccc(c1)C(=O)NNc2c(OC)nccc2)C)Nc3ccccc3
0.30597	O=C(Nc1c(ccc(c1)C(=O)NNc2c(OC)nccc2)C)Nc3ccccc3
0.30597	O=C(Nc1c(ccc(c1)C(=O)NNc2c(OC)nccc2)C)Nc3ccccc3
0.30597	O=C(Nc1c(ccc(c1)C(=O)NNc2c(OC)nccc2)C)Nc3ccccc3
0.30597	O=C(Nc1c(ccc(c1)C(=O)NNc2c(OC)nccc2)C)Nc3ccccc3
0.30597	O=C(Nc1c(ccc(c1)C(=O)NNc2c(OC)nccc2)C)Nc3ccccc3
0.305455	Fc1c(cc(cc1)C(=O)Nc2c(ccc(c2)C=3OC=CN3)C)C(F)(F)F
0.305344	Fc1cc(NC(=O)OC(C)(C)C)cc(c1)CNC(=O)c2cc(NC(=O)c3ccccc3)c(cc2)C
0.305344	Fc1cc(NC(=O)OC(C)(C)C)cc(c1)CNC(=O)c2cc(NC(=O)c3ccccc3)c(cc2)C
0.305344	Fc1cc(NC(=O)OC(C)(C)C)cc(c1)CNC(=O)c2cc(NC(=O)c3ccccc3)c(cc2)C
0.305344	Fc1cc(NC(=O)OC(C)(C)C)cc(c1)CNC(=O)c2cc(NC(=O)c3ccccc3)c(cc2)C
0.305344	Fc1cc(NC(=O)OC(C)(C)C)cc(c1)CNC(=O)c2cc(NC(=O)c3ccccc3)c(cc2)C
0.305344	Fc1cc(NC(=O)OC(C)(C)C)cc(c1)CNC(=O)c2cc(NC(=O)c3ccccc3)c(cc2)C
0.305344	Fc1cc(NC(=O)OC(C)(C)C)cc(c1)CNC(=O)c2cc(NC(=O)c3ccccc3)c(cc2)C
0.305344	Fc1cc(NC(=O)OC(C)(C)C)cc(c1)CNC(=O)c2cc(NC(=O)c3ccccc3)c(cc2)C
0.305344	Fc1cc(NC(=O)OC(C)(C)C)cc(c1)CNC(=O)c2cc(NC(=O)c3ccccc3)c(cc2)C
0.305344	Fc1cc(NC(=O)OC(C)(C)C)cc(c1)CNC(=O)c2cc(NC(=O)c3ccccc3)c(cc2)C
0.304878	O=C(OC)C=Cc1ccc(cc1)C(=O)Nc2cc(ccc2)C3=NNC=C3
0.304878	O=C(OC)C=Cc1ccc(cc1)C(=O)Nc2cc(ccc2)C3=NNC=C3
0.304878	O=C(OC)C=Cc1ccc(cc1)C(=O)Nc2cc(ccc2)C3=NNC=C3
0.304878	O=C(OC)C=Cc1ccc(cc1)C(=O)Nc2cc(ccc2)C3=NNC=C3
0.304878	O=C(OC)C=Cc1ccc(cc1)C(=O)Nc2cc(ccc2)C3=NNC=C3
0.304878	O=C(OC)C=Cc1ccc(cc1)C(=O)Nc2cc(ccc2)C3=NNC=C3
0.304878	O=C(OC)C=Cc1ccc(cc1)C(=O)Nc2cc(ccc2)C3=NNC=C3
0.304688	Clc1cc(ccc1)COc2c(ccc(NC(=O)c3cc(NC(=O)c4ccc(F)cc4)ccc3)c2)C
0.304688	Clc1cc(ccc1)COc2c(ccc(NC(=O)c3cc(NC(=O)c4ccc(F)cc4)ccc3)c2)C
0.304688	Clc1cc(ccc1)COc2c(ccc(NC(=O)c3cc(NC(=O)c4ccc(F)cc4)ccc3)c2)C
0.304688	Clc1cc(ccc1)COc2c(ccc(NC(=O)c3cc(NC(=O)c4ccc(F)cc4)ccc3)c2)C
0.304688	Clc1cc(ccc1)COc2c(ccc(NC(=O)c3cc(NC(=O)c4ccc(F)cc4)ccc3)c2)C
0.304688	Clc1cc(ccc1)COc2c(ccc(NC(=O)c3cc(NC(=O)c4ccc(F)cc4)ccc3)c2)C
0.304688	Clc1cc(ccc1)COc2c(ccc(NC(=O)c3cc(NC(=O)c4ccc(F)cc4)ccc3)c2)C
0.304688	Clc1cc(ccc1)COc2c(ccc(NC(=O)c3cc(NC(=O)c4ccc(F)cc4)ccc3)c2)C
0.304688	Clc1cc(ccc1)COc2c(ccc(NC(=O)c3cc(NC(=O)c4ccc(F)cc4)ccc3)c2)C
0.304688	Clc1cc(ccc1)COc2c(ccc(NC(=O)c3cc(NC(=O)c4ccc(F)cc4)ccc3)c2)C
0.304688	O=C(Nc1ccc(cc1)CNCc2c(nccc2C)N)c3cnccc3
0.304688	O=C(Nc1ccc(cc1)CNCc2c(nccc2C)N)c3cnccc3
0.304659	Brc1cc(c2nc(c(cc2)C(=O)Nc3cc(Cl)c(cc3)C(=O)N)C)ccc1
0.304659	Brc1cc(c2nc(c(cc2)C(=O)Nc3cc(Cl)c(cc3)C(=O)N)C)ccc1
0.304659	Brc1cc(c2nc(c(cc2)C(=O)Nc3cc(Cl)c(cc3)C(=O)N)C)ccc1
0.304659	Brc1cc(c2nc(c(cc2)C(=O)Nc3cc(Cl)c(cc3)C(=O)N)C)ccc1
0.304659	Brc1cc(c2nc(c(cc2)C(=O)Nc3cc(Cl)c(cc3)C(=O)N)C)ccc1
0.304659	Brc1cc(c2nc(c(cc2)C(=O)Nc3cc(Cl)c(cc3)C(=O)N)C)ccc1
0.304659	Brc1cc(c2nc(c(cc2)C(=O)Nc3cc(Cl)c(cc3)C(=O)N)C)ccc1
0.304659	Brc1cc(c2nc(c(cc2)C(=O)Nc3cc(Cl)c(cc3)C(=O)N)C)ccc1
0.304659	Brc1cc(c2nc(c(cc2)C(=O)Nc3cc(Cl)c(cc3)C(=O)N)C)ccc1
0.304196	S(=O)(=O)(Nc1cc(ccc1)C(=O)NCc2ccc(cc2)CN3CCN(CC3)CC)c4c(ccc(F)c4)C
0.304196	S(=O)(=O)(Nc1cc(ccc1)C(=O)NCc2ccc(cc2)CN3CCN(CC3)CC)c4c(ccc(F)c4)C
0.304196	S(=O)(=O)(Nc1cc(ccc1)C(=O)NCc2ccc(cc2)CN3CCN(CC3)CC)c4c(ccc(F)c4)C
0.304196	S(=O)(=O)(Nc1cc(ccc1)C(=O)NCc2ccc(cc2)CN3CCN(CC3)CC)c4c(ccc(F)c4)C
0.304196	S(=O)(=O)(Nc1cc(ccc1)C(=O)NCc2ccc(cc2)CN3CCN(CC3)CC)c4c(ccc(F)c4)C
0.304196	S(=O)(=O)(Nc1cc(ccc1)C(=O)NCc2ccc(cc2)CN3CCN(CC3)CC)c4c(ccc(F)c4)C
0.304196	S(=O)(=O)(Nc1cc(ccc1)C(=O)NCc2ccc(cc2)CN3CCN(CC3)CC)c4c(ccc(F)c4)C
0.304196	S(=O)(=O)(Nc1cc(ccc1)C(=O)NCc2ccc(cc2)CN3CCN(CC3)CC)c4c(ccc(F)c4)C
0.304196	S(=O)(=O)(Nc1cc(ccc1)C(=O)NCc2ccc(cc2)CN3CCN(CC3)CC)c4c(ccc(F)c4)C
0.304196	S(=O)(=O)(Nc1cc(ccc1)C(=O)NCc2ccc(cc2)CN3CCN(CC3)CC)c4c(ccc(F)c4)C
0.304183	Clc1cc(Cl)cc(c1)C(=O)Nc2cc(O)c(cc2)C(=O)Nc3cc(ccc3)C4=NOC=C4
0.304183	Clc1cc(Cl)cc(c1)C(=O)Nc2cc(O)c(cc2)C(=O)Nc3cc(ccc3)C4=NOC=C4
0.304183	Clc1cc(Cl)cc(c1)C(=O)Nc2cc(O)c(cc2)C(=O)Nc3cc(ccc3)C4=NOC=C4
0.304183	Clc1cc(Cl)cc(c1)C(=O)Nc2cc(O)c(cc2)C(=O)Nc3cc(ccc3)C4=NOC=C4
0.304183	Clc1cc(Cl)cc(c1)C(=O)Nc2cc(O)c(cc2)C(=O)Nc3cc(ccc3)C4=NOC=C4
0.304183	Clc1cc(Cl)cc(c1)C(=O)Nc2cc(O)c(cc2)C(=O)Nc3cc(ccc3)C4=NOC=C4
0.304183	Clc1cc(Cl)cc(c1)C(=O)Nc2cc(O)c(cc2)C(=O)Nc3cc(ccc3)C4=NOC=C4
0.304183	Clc1cc(Cl)cc(c1)C(=O)Nc2cc(O)c(cc2)C(=O)Nc3cc(ccc3)C4=NOC=C4
0.304183	Clc1cc(Cl)cc(c1)C(=O)Nc2cc(O)c(cc2)C(=O)Nc3cc(ccc3)C4=NOC=C4
0.304183	Clc1cc(Cl)cc(c1)C(=O)Nc2cc(O)c(cc2)C(=O)Nc3cc(ccc3)C4=NOC=C4
0.304029	O=C(Nc1c(ccc(c1)C(=O)Nc2c(cccc2)C(=O)Nc3cc4OCCOc4cc3)C)Nc5ccccc5
0.304029	O=C(Nc1c(ccc(c1)C(=O)Nc2c(cccc2)C(=O)Nc3cc4OCCOc4cc3)C)Nc5ccccc5
0.304029	O=C(Nc1c(ccc(c1)C(=O)Nc2c(cccc2)C(=O)Nc3cc4OCCOc4cc3)C)Nc5ccccc5
0.304029	O=C(Nc1c(ccc(c1)C(=O)Nc2c(cccc2)C(=O)Nc3cc4OCCOc4cc3)C)Nc5ccccc5
0.304029	O=C(Nc1c(ccc(c1)C(=O)Nc2c(cccc2)C(=O)Nc3cc4OCCOc4cc3)C)Nc5ccccc5
0.304029	O=C(Nc1c(ccc(c1)C(=O)Nc2c(cccc2)C(=O)Nc3cc4OCCOc4cc3)C)Nc5ccccc5
0.304029	O=C(Nc1c(ccc(c1)C(=O)Nc2c(cccc2)C(=O)Nc3cc4OCCOc4cc3)C)Nc5ccccc5
0.304029	O=C(Nc1c(ccc(c1)C(=O)Nc2c(cccc2)C(=O)Nc3cc4OCCOc4cc3)C)Nc5ccccc5
0.304029	O=C(Nc1c(ccc(c1)C(=O)Nc2c(cccc2)C(=O)Nc3cc4OCCOc4cc3)C)Nc5ccccc5
0.304029	O=C(Nc1c(ccc(c1)C(=O)Nc2c(cccc2)C(=O)Nc3cc4OCCOc4cc3)C)Nc5ccccc5
0.303571	O=C(Nc1c(ccc(c1)C=2OC=CN2)C)c3cc4OCCc4cc3
0.303571	O=C(Nc1c(ccc(c1)C=2OC=CN2)C)c3cc4OCCc4cc3
0.303571	O=C(Nc1c(ccc(c1)C=2OC=CN2)C)c3cc4OCCc4cc3
0.303571	O=C(Nc1c(ccc(c1)C=2OC=CN2)C)c3cc4OCCc4cc3
0.303571	O=C(Nc1c(ccc(c1)C=2OC=CN2)C)c3cc4OCCc4cc3
0.303571	O=C(Nc1c(ccc(c1)C=2OC=CN2)C)c3cc4OCCc4cc3
0.303571	O=C(Nc1c(ccc(c1)C=2OC=CN2)C)c3cc4OCCc4cc3
0.303571	O=C(Nc1c(ccc(c1)C=2OC=CN2)C)c3cc4OCCc4cc3
0.303571	O=C(Nc1c(ccc(c1)C=2OC=CN2)C)c3cc4OCCc4cc3
0.303571	O=C(Nc1c(ccc(c1)C=2OC=CN2)C)c3cc4OCCc4cc3
0.303419	S(c1ccc(cc1)C(=O)Nc2cc(ccc2)C3=NOC=C3)CC
0.303419	S(c1ccc(cc1)C(=O)Nc2cc(ccc2)C3=NOC=C3)CC
0.303279	Brc1cc(NC(=O)C(=O)Nc2ccccc2)c(cc1)CN3CCN(Cc4ccccc4)CC3
0.303279	Brc1cc(NC(=O)C(=O)Nc2ccccc2)c(cc1)CN3CCN(Cc4ccccc4)CC3
0.303279	Brc1cc(NC(=O)C(=O)Nc2ccccc2)c(cc1)CN3CCN(Cc4ccccc4)CC3
0.303279	Brc1cc(NC(=O)C(=O)Nc2ccccc2)c(cc1)CN3CCN(Cc4ccccc4)CC3
0.303279	Brc1cc(NC(=O)C(=O)Nc2ccccc2)c(cc1)CN3CCN(Cc4ccccc4)CC3
0.30315	O=C(NCc1ccc(cc1)CN2CCN(CC2)CC)c3c(Nc4ccccc4)ccnc3
0.30315	O=C(NCc1ccc(cc1)CN2CCN(CC2)CC)c3c(Nc4ccccc4)ccnc3
0.30315	O=C(NCc1ccc(cc1)CN2CCN(CC2)CC)c3c(Nc4ccccc4)ccnc3
0.30303	S(=O)(=O)(NC(C)(C)C)c1cc(NC(=O)c2cc(NC(=O)c3ccc(F)cc3)ccc2)c(cc1)C
0.30303	S(=O)(=O)(NC(C)(C)C)c1cc(NC(=O)c2cc(NC(=O)c3ccc(F)cc3)ccc2)c(cc1)C
0.30303	S(=O)(=O)(NC(C)(C)C)c1cc(NC(=O)c2cc(NC(=O)c3ccc(F)cc3)ccc2)c(cc1)C
0.30303	S(=O)(=O)(NC(C)(C)C)c1cc(NC(=O)c2cc(NC(=O)c3ccc(F)cc3)ccc2)c(cc1)C
0.30303	S(=O)(=O)(NC(C)(C)C)c1cc(NC(=O)c2cc(NC(=O)c3ccc(F)cc3)ccc2)c(cc1)C
0.30303	S(=O)(=O)(NC(C)(C)C)c1cc(NC(=O)c2cc(NC(=O)c3ccc(F)cc3)ccc2)c(cc1)C
0.30303	S(=O)(=O)(NC(C)(C)C)c1cc(NC(=O)c2cc(NC(=O)c3ccc(F)cc3)ccc2)c(cc1)C
0.30303	S(=O)(=O)(NC(C)(C)C)c1cc(NC(=O)c2cc(NC(=O)c3ccc(F)cc3)ccc2)c(cc1)C
0.30303	S(=O)(=O)(NC(C)(C)C)c1cc(NC(=O)c2cc(NC(=O)c3ccc(F)cc3)ccc2)c(cc1)C
0.30303	S(=O)(=O)(NC(C)(C)C)c1cc(NC(=O)c2cc(NC(=O)c3ccc(F)cc3)ccc2)c(cc1)C
0.30292	Brc1cc(c2nc(c(cc2)C(=O)Nc3cc(ccc3)CCC(=O)O)C)ccc1
0.301818	O=C(OC(C)(C)C)N1CCN(C(=O)CNC(=O)c2cc(NC(=O)Nc3ccccc3)c(cc2)C)CC1
0.301818	O=C(OC(C)(C)C)N1CCN(C(=O)CNC(=O)c2cc(NC(=O)Nc3ccccc3)c(cc2)C)CC1
0.301818	O=C(OC(C)(C)C)N1CCN(C(=O)CNC(=O)c2cc(NC(=O)Nc3ccccc3)c(cc2)C)CC1
0.301818	O=C(OC(C)(C)C)N1CCN(C(=O)CNC(=O)c2cc(NC(=O)Nc3ccccc3)c(cc2)C)CC1
0.301818	O=C(OC(C)(C)C)N1CCN(C(=O)CNC(=O)c2cc(NC(=O)Nc3ccccc3)c(cc2)C)CC1
0.301818	O=C(OC(C)(C)C)N1CCN(C(=O)CNC(=O)c2cc(NC(=O)Nc3ccccc3)c(cc2)C)CC1
0.301818	O=C(OC(C)(C)C)N1CCN(C(=O)CNC(=O)c2cc(NC(=O)Nc3ccccc3)c(cc2)C)CC1
0.301818	O=C(OC(C)(C)C)N1CCN(C(=O)CNC(=O)c2cc(NC(=O)Nc3ccccc3)c(cc2)C)CC1
0.301818	O=C(OC(C)(C)C)N1CCN(C(=O)CNC(=O)c2cc(NC(=O)Nc3ccccc3)c(cc2)C)CC1
0.301818	O=C(OC(C)(C)C)N1CCN(C(=O)CNC(=O)c2cc(NC(=O)Nc3ccccc3)c(cc2)C)CC1
0.301754	S(=O)(=O)(Nc1ccc(cc1)C(=O)NCC2=NC(c3ccccc3)=CN2)c4cc(c(F)cc4)C
0.301754	S(=O)(=O)(Nc1ccc(cc1)C(=O)NCC2=NC(c3ccccc3)=CN2)c4cc(c(F)cc4)C
0.301754	S(=O)(=O)(Nc1ccc(cc1)C(=O)NCC2=NC(c3ccccc3)=CN2)c4cc(c(F)cc4)C
0.301754	S(=O)(=O)(Nc1ccc(cc1)C(=O)NCC2=NC(c3ccccc3)=CN2)c4cc(c(F)cc4)C
0.301754	S(=O)(=O)(Nc1ccc(cc1)C(=O)NCC2=NC(c3ccccc3)=CN2)c4cc(c(F)cc4)C
0.301754	S(=O)(=O)(Nc1ccc(cc1)C(=O)NCC2=NC(c3ccccc3)=CN2)c4cc(c(F)cc4)C
0.301754	S(=O)(=O)(Nc1ccc(cc1)C(=O)NCC2=NC(c3ccccc3)=CN2)c4cc(c(F)cc4)C
0.301754	S(=O)(=O)(Nc1ccc(cc1)C(=O)NCC2=NC(c3ccccc3)=CN2)c4cc(c(F)cc4)C
0.301754	S(=O)(=O)(Nc1ccc(cc1)C(=O)NCC2=NC(c3ccccc3)=CN2)c4cc(c(F)cc4)C
0.301754	S(=O)(=O)(Nc1ccc(cc1)C(=O)NCC2=NC(c3ccccc3)=CN2)c4cc(c(F)cc4)C
0.300752	Ic1c(NC(=O)C(=O)Nc2cc(OC)c(NC(=O)c3cnccc3)cc2)cc(I)cc1
0.300752	Ic1c(NC(=O)C(=O)Nc2cc(OC)c(NC(=O)c3cnccc3)cc2)cc(I)cc1
0.300752	Ic1c(NC(=O)C(=O)Nc2cc(OC)c(NC(=O)c3cnccc3)cc2)cc(I)cc1
0.300752	Ic1c(NC(=O)C(=O)Nc2cc(OC)c(NC(=O)c3cnccc3)cc2)cc(I)cc1
0.300752	Ic1c(NC(=O)C(=O)Nc2cc(OC)c(NC(=O)c3cnccc3)cc2)cc(I)cc1
0.300752	Ic1c(NC(=O)C(=O)Nc2cc(OC)c(NC(=O)c3cnccc3)cc2)cc(I)cc1
0.300752	Ic1c(NC(=O)C(=O)Nc2cc(OC)c(NC(=O)c3cnccc3)cc2)cc(I)cc1
0.300752	Ic1c(NC(=O)C(=O)Nc2cc(OC)c(NC(=O)c3cnccc3)cc2)cc(I)cc1
0.300752	Ic1c(NC(=O)C(=O)Nc2cc(OC)c(NC(=O)c3cnccc3)cc2)cc(I)cc1
0.300752	Ic1c(NC(=O)C(=O)Nc2cc(OC)c(NC(=O)c3cnccc3)cc2)cc(I)cc1
0.300353	O=C(Nc1c(ccc(c1)C(=O)NCc2c(N3CCN(C(=O)C)CC3)cccc2)C)c4ccccc4
0.300353	O=C(Nc1c(ccc(c1)C(=O)NCc2c(N3CCN(C(=O)C)CC3)cccc2)C)c4ccccc4
0.300353	O=C(Nc1c(ccc(c1)C(=O)NCc2c(N3CCN(C(=O)C)CC3)cccc2)C)c4ccccc4
0.300353	O=C(Nc1c(ccc(c1)C(=O)NCc2c(N3CCN(C(=O)C)CC3)cccc2)C)c4ccccc4
0.300353	O=C(Nc1c(ccc(c1)C(=O)NCc2c(N3CCN(C(=O)C)CC3)cccc2)C)c4ccccc4
0.300353	O=C(Nc1c(ccc(c1)C(=O)NCc2c(N3CCN(C(=O)C)CC3)cccc2)C)c4ccccc4
0.300353	O=C(Nc1c(ccc(c1)C(=O)NCc2c(N3CCN(C(=O)C)CC3)cccc2)C)c4ccccc4
0.300353	O=C(Nc1c(ccc(c1)C(=O)NCc2c(N3CCN(C(=O)C)CC3)cccc2)C)c4ccccc4
0.300353	O=C(Nc1c(ccc(c1)C(=O)NCc2c(N3CCN(C(=O)C)CC3)cccc2)C)c4ccccc4
0.300353	O=C(Nc1c(ccc(c1)C(=O)NCc2c(N3CCN(C(=O)C)CC3)cccc2)C)c4ccccc4
0.3	Clc1c(cc(NC(=O)C(=O)NNc2nc(OC)ccn2)cc1)CN3CCOCC3
0.3	Clc1c(cc(NC(=O)C(=O)NNc2nc(OC)ccn2)cc1)CN3CCOCC3
0.3	Clc1c(cc(NC(=O)C(=O)NNc2nc(OC)ccn2)cc1)CN3CCOCC3
0.3	Clc1c(cc(NC(=O)C(=O)NNc2nc(OC)ccn2)cc1)CN3CCOCC3
0.298851	O=C(Nc1c(ccc(c1)C(=O)NC=2NN=C(C2)C3CCCC3)C)c4ccccc4
0.298611	Brc1cc(c2nc(c(cc2)C(=O)NCC3CCN(Cc4ccc(OC)cc4)CC3)C)ccc1
0.298611	Brc1cc(c2nc(c(cc2)C(=O)NCC3CCN(Cc4ccc(OC)cc4)CC3)C)ccc1
0.298611	Brc1cc(c2nc(c(cc2)C(=O)NCC3CCN(Cc4ccc(OC)cc4)CC3)C)ccc1
0.298611	Brc1cc(c2nc(c(cc2)C(=O)NCC3CCN(Cc4ccc(OC)cc4)CC3)C)ccc1
0.298611	Brc1cc(c2nc(c(cc2)C(=O)NCC3CCN(Cc4ccc(OC)cc4)CC3)C)ccc1
0.298611	Brc1cc(c2nc(c(cc2)C(=O)NCC3CCN(Cc4ccc(OC)cc4)CC3)C)ccc1
0.298611	Brc1cc(c2nc(c(cc2)C(=O)NCC3CCN(Cc4ccc(OC)cc4)CC3)C)ccc1
0.298611	Brc1cc(c2nc(c(cc2)C(=O)NCC3CCN(Cc4ccc(OC)cc4)CC3)C)ccc1
0.298611	Brc1cc(c2nc(c(cc2)C(=O)NCC3CCN(Cc4ccc(OC)cc4)CC3)C)ccc1
0.298611	Brc1cc(c2nc(c(cc2)C(=O)NCC3CCN(Cc4ccc(OC)cc4)CC3)C)ccc1
0.298182	O=C(Nc1cc(NC(=O)C(=O)NC2C3C4CC(C2)CC(C3)C4)c(cc1)C)c5ccccc5
0.298182	O=C(Nc1cc(NC(=O)C(=O)NC2C3C4CC(C2)CC(C3)C4)c(cc1)C)c5ccccc5
0.298182	O=C(Nc1cc(NC(=O)C(=O)NC2C3C4CC(C2)CC(C3)C4)c(cc1)C)c5ccccc5
0.298182	O=C(Nc1cc(NC(=O)C(=O)NC2C3C4CC(C2)CC(C3)C4)c(cc1)C)c5ccccc5
0.298182	O=C(Nc1cc(NC(=O)C(=O)NC2C3C4CC(C2)CC(C3)C4)c(cc1)C)c5ccccc5
0.298182	O=C(Nc1cc(NC(=O)C(=O)NC2C3C4CC(C2)CC(C3)C4)c(cc1)C)c5ccccc5
0.298182	O=C(Nc1cc(NC(=O)C(=O)NC2C3C4CC(C2)CC(C3)C4)c(cc1)C)c5ccccc5
0.298182	O=C(Nc1cc(NC(=O)C(=O)NC2C3C4CC(C2)CC(C3)C4)c(cc1)C)c5ccccc5
0.298182	O=C(Nc1cc(NC(=O)C(=O)NC2C3C4CC(C2)CC(C3)C4)c(cc1)C)c5ccccc5
0.298182	O=C(Nc1cc(NC(=O)C(=O)NC2C3C4CC(C2)CC(C3)C4)c(cc1)C)c5ccccc5
0.297619	Brc1cc(c2nc(c(cc2)C(=O)Nc3ccccc3)C)ccc1
0.297619	Brc1cc(c2nc(c(cc2)C(=O)Nc3ccccc3)C)ccc1
0.297619	Brc1cc(c2nc(c(cc2)C(=O)Nc3ccccc3)C)ccc1
0.297619	Brc1cc(c2nc(c(cc2)C(=O)Nc3ccccc3)C)ccc1
0.297619	Brc1cc(c2nc(c(cc2)C(=O)Nc3ccccc3)C)ccc1
0.297619	Brc1cc(c2nc(c(cc2)C(=O)Nc3ccccc3)C)ccc1
0.297619	Brc1cc(c2nc(c(cc2)C(=O)Nc3ccccc3)C)ccc1
0.297619	Brc1cc(c2nc(c(cc2)C(=O)Nc3ccccc3)C)ccc1
0.297619	Brc1cc(c2nc(c(cc2)C(=O)Nc3ccccc3)C)ccc1
0.297619	Brc1cc(c2nc(c(cc2)C(=O)Nc3ccccc3)C)ccc1
0.297398	FC(F)(F)C(F)(c1cc(c(NC(=O)c2cc(NC(=O)Nc3ccccc3)c(cc2)C)cc1)C)C(F)(F)F
0.297398	FC(F)(F)C(F)(c1cc(c(NC(=O)c2cc(NC(=O)Nc3ccccc3)c(cc2)C)cc1)C)C(F)(F)F
0.297398	FC(F)(F)C(F)(c1cc(c(NC(=O)c2cc(NC(=O)Nc3ccccc3)c(cc2)C)cc1)C)C(F)(F)F
0.297398	FC(F)(F)C(F)(c1cc(c(NC(=O)c2cc(NC(=O)Nc3ccccc3)c(cc2)C)cc1)C)C(F)(F)F
0.297398	FC(F)(F)C(F)(c1cc(c(NC(=O)c2cc(NC(=O)Nc3ccccc3)c(cc2)C)cc1)C)C(F)(F)F
0.297398	FC(F)(F)C(F)(c1cc(c(NC(=O)c2cc(NC(=O)Nc3ccccc3)c(cc2)C)cc1)C)C(F)(F)F
0.297398	FC(F)(F)C(F)(c1cc(c(NC(=O)c2cc(NC(=O)Nc3ccccc3)c(cc2)C)cc1)C)C(F)(F)F
0.297398	FC(F)(F)C(F)(c1cc(c(NC(=O)c2cc(NC(=O)Nc3ccccc3)c(cc2)C)cc1)C)C(F)(F)F
0.297398	FC(F)(F)C(F)(c1cc(c(NC(=O)c2cc(NC(=O)Nc3ccccc3)c(cc2)C)cc1)C)C(F)(F)F
0.297398	FC(F)(F)C(F)(c1cc(c(NC(=O)c2cc(NC(=O)Nc3ccccc3)c(cc2)C)cc1)C)C(F)(F)F
0.297386	Clc1c(ccc(N2N=C(C(=O)Nc3cc(ccc3)C=4N=CNC4)C=CC2=O)c1)C
0.29703	O=C(Nc1cc2OCCOc2cc1)c3c(NC(=O)C4=NOC(c5cnccc5)=C4)cccc3
0.29703	O=C(Nc1cc2OCCOc2cc1)c3c(NC(=O)C4=NOC(c5cnccc5)=C4)cccc3
0.29703	O=C(Nc1cc2OCCOc2cc1)c3c(NC(=O)C4=NOC(c5cnccc5)=C4)cccc3
0.29703	O=C(Nc1cc2OCCOc2cc1)c3c(NC(=O)C4=NOC(c5cnccc5)=C4)cccc3
0.29703	O=C(Nc1cc2OCCOc2cc1)c3c(NC(=O)C4=NOC(c5cnccc5)=C4)cccc3
0.29703	O=C(Nc1cc2OCCOc2cc1)c3c(NC(=O)C4=NOC(c5cnccc5)=C4)cccc3
0.29703	O=C(Nc1cc2OCCOc2cc1)c3c(NC(=O)C4=NOC(c5cnccc5)=C4)cccc3
0.29703	O=C(Nc1cc2OCCOc2cc1)c3c(NC(=O)C4=NOC(c5cnccc5)=C4)cccc3
0.29703	O=C(Nc1cc2OCCOc2cc1)c3c(NC(=O)C4=NOC(c5cnccc5)=C4)cccc3
0.29703	O=C(Nc1cc2OCCOc2cc1)c3c(NC(=O)C4=NOC(c5cnccc5)=C4)cccc3
0.296748	FC(F)(F)c1cc(NC(=O)c2cnc(nc2)C3CC3)c(cc1)C
0.296748	FC(F)(F)c1cc(NC(=O)c2cnc(nc2)C3CC3)c(cc1)C
0.296748	FC(F)(F)c1cc(NC(=O)c2cnc(nc2)C3CC3)c(cc1)C
0.296748	FC(F)(F)c1cc(NC(=O)c2cnc(nc2)C3CC3)c(cc1)C
0.296748	FC(F)(F)c1cc(NC(=O)c2cnc(nc2)C3CC3)c(cc1)C
0.296748	FC(F)(F)c1cc(NC(=O)c2cnc(nc2)C3CC3)c(cc1)C
0.296748	FC(F)(F)c1cc(NC(=O)c2cnc(nc2)C3CC3)c(cc1)C
0.296748	FC(F)(F)c1cc(NC(=O)c2cnc(nc2)C3CC3)c(cc1)C
0.296748	FC(F)(F)c1cc(NC(=O)c2cnc(nc2)C3CC3)c(cc1)C
0.296748	FC(F)(F)c1cc(NC(=O)c2cnc(nc2)C3CC3)c(cc1)C
0.29661	O=C(Nc1cc(NC(=O)COC)ccc1)c2cncc(c3ccc(cc3)C)c2
0.29661	O=C(Nc1cc(NC(=O)COC)ccc1)c2cncc(c3ccc(cc3)C)c2
0.296429	FC(F)(F)C=1C=NN(c2cc(NC(=O)c3cc(NC(=O)Nc4ccccc4)c(cc3)C)ccc2)C1
0.295455	O=C(Nc1c(ccc(c1)C(=O)NC=2NN=C(C2)C3CCCCCC3)C)c4ccccc4
0.295455	O=C(Nc1c(ccc(c1)C(=O)NC=2NN=C(C2)C3CCCCCC3)C)c4ccccc4
0.295455	O=C(Nc1c(ccc(c1)C(=O)NC=2NN=C(C2)C3CCCCCC3)C)c4ccccc4
0.295455	O=C(Nc1c(ccc(c1)C(=O)NC=2NN=C(C2)C3CCCCCC3)C)c4ccccc4
0.295455	O=C(Nc1c(ccc(c1)C(=O)NC=2NN=C(C2)C3CCCCCC3)C)c4ccccc4
0.295455	O=C(Nc1c(ccc(c1)C(=O)NC=2NN=C(C2)C3CCCCCC3)C)c4ccccc4
0.295455	O=C(Nc1c(ccc(c1)C(=O)NC=2NN=C(C2)C3CCCCCC3)C)c4ccccc4
0.295455	O=C(Nc1c(ccc(c1)C(=O)NC=2NN=C(C2)C3CCCCCC3)C)c4ccccc4
0.295455	O=C(Nc1c(ccc(c1)C(=O)NC=2NN=C(C2)C3CCCCCC3)C)c4ccccc4
0.295455	O=C(Nc1c(ccc(c1)C(=O)NC=2NN=C(C2)C3CCCCCC3)C)c4ccccc4
0.295139	Fc1cc(c(NC(=O)C(=O)Nc2c(ccc(c3cnccc3)c2)C)cc1)C=4OC(=NN4)C
0.29434	Brc1cc(c2nc(c(cc2)C(=O)Nc3cc(ccc3)C4=NOC=C4)C)ccc1
0.29434	Brc1cc(c2nc(c(cc2)C(=O)Nc3cc(ccc3)C4=NOC=C4)C)ccc1
0.29434	Brc1cc(c2nc(c(cc2)C(=O)Nc3cc(ccc3)C4=NOC=C4)C)ccc1
0.29434	Brc1cc(c2nc(c(cc2)C(=O)Nc3cc(ccc3)C4=NOC=C4)C)ccc1
0.29434	Clc1cc(ccc1)COc2c(ccc(NC(=O)c3cc(OC)c(OCc4ccc(Cl)cc4)cc3)c2)C
0.29434	Clc1cc(ccc1)COc2c(ccc(NC(=O)c3cc(OC)c(OCc4ccc(Cl)cc4)cc3)c2)C
0.294118	O=C(Nc1c(ccc(c1)C(=O)NCC(N2CCCC2)c3ccc(cc3)C)C)Nc4ccccc4
0.294118	O=C(Nc1c(ccc(c1)C(=O)NCC(N2CCCC2)c3ccc(cc3)C)C)Nc4ccccc4
0.294118	O=C(Nc1c(ccc(c1)C(=O)NCC(N2CCCC2)c3ccc(cc3)C)C)Nc4ccccc4
0.294118	O=C(Nc1c(ccc(c1)C(=O)NCC(N2CCCC2)c3ccc(cc3)C)C)Nc4ccccc4
0.294118	O=C(Nc1c(ccc(c1)C(=O)NCC(N2CCCC2)c3ccc(cc3)C)C)Nc4ccccc4
0.294118	O=C(Nc1c(ccc(c1)C(=O)NCC(N2CCCC2)c3ccc(cc3)C)C)Nc4ccccc4
0.294118	O=C(Nc1c(ccc(c1)C(=O)NCC(N2CCCC2)c3ccc(cc3)C)C)Nc4ccccc4
0.294118	O=C(Nc1c(ccc(c1)C(=O)NCC(N2CCCC2)c3ccc(cc3)C)C)Nc4ccccc4
0.294118	O=C(Nc1c(ccc(c1)C(=O)NCC(N2CCCC2)c3ccc(cc3)C)C)Nc4ccccc4
0.294118	O=C(Nc1c(ccc(c1)C(=O)NCC(N2CCCC2)c3ccc(cc3)C)C)Nc4ccccc4
0.294118	S1C(=NC(c2ccc(cc2)C)=C1)CNC(=O)c3c(nccc3)Nc4cc(F)ccc4
0.294118	S1C(=NC(c2ccc(cc2)C)=C1)CNC(=O)c3c(nccc3)Nc4cc(F)ccc4
0.294118	S1C(=NC(c2ccc(cc2)C)=C1)CNC(=O)c3c(nccc3)Nc4cc(F)ccc4
0.294118	S1C(=NC(c2ccc(cc2)C)=C1)CNC(=O)c3c(nccc3)Nc4cc(F)ccc4
0.294118	S1C(=NC(c2ccc(cc2)C)=C1)CNC(=O)c3c(nccc3)Nc4cc(F)ccc4
0.294118	FC(F)(F)c1cc(NC(=O)c2cc(O)c(cc2)C)ccc1
0.294118	FC(F)(F)c1cc(NC(=O)c2cc(O)c(cc2)C)ccc1
0.294118	FC(F)(F)c1cc(NC(=O)c2cc(O)c(cc2)C)ccc1
0.294118	FC(F)(F)c1cc(NC(=O)c2cc(O)c(cc2)C)ccc1
0.294118	O=C(Nc1cc(ccc1)C2=NOC=C2)c3ccc(cc3)C=4N(N=CC4)C
0.294118	O=C(Nc1cc(ccc1)C2=NOC=C2)c3ccc(cc3)C=4N(N=CC4)C
0.294118	O=C(Nc1cc(ccc1)C2=NOC=C2)c3ccc(cc3)C=4N(N=CC4)C
0.294118	O=C(Nc1cc(ccc1)C2=NOC=C2)c3ccc(cc3)C=4N(N=CC4)C
0.294118	O=C(Nc1cc(ccc1)C2=NOC=C2)c3ccc(cc3)C=4N(N=CC4)C
0.294118	O=C(Nc1cc(ccc1)C2=NOC=C2)c3ccc(cc3)C=4N(N=CC4)C
0.294118	O=C(Nc1cc(ccc1)C2=NOC=C2)c3ccc(cc3)C=4N(N=CC4)C
0.294118	O=C(Nc1cc(ccc1)C2=NOC=C2)c3ccc(cc3)C=4N(N=CC4)C
0.294118	O=C(Nc1cc(ccc1)C2=NOC=C2)c3ccc(cc3)C=4N(N=CC4)C
0.294118	O=C(Nc1cc(ccc1)C2=NOC=C2)c3ccc(cc3)C=4N(N=CC4)C
0.293907	Clc1cc(Cl)cc(c1)C(NC(=O)C(=O)Nc2c(ccc(NC(=O)c3ccccc3)c2)C)CC(F)(F)F
0.293907	Clc1cc(Cl)cc(c1)C(NC(=O)C(=O)Nc2c(ccc(NC(=O)c3ccccc3)c2)C)CC(F)(F)F
0.293907	Clc1cc(Cl)cc(c1)C(NC(=O)C(=O)Nc2c(ccc(NC(=O)c3ccccc3)c2)C)CC(F)(F)F
0.293907	Clc1cc(Cl)cc(c1)C(NC(=O)C(=O)Nc2c(ccc(NC(=O)c3ccccc3)c2)C)CC(F)(F)F
0.293907	Clc1cc(Cl)cc(c1)C(NC(=O)C(=O)Nc2c(ccc(NC(=O)c3ccccc3)c2)C)CC(F)(F)F
0.293907	Clc1cc(Cl)cc(c1)C(NC(=O)C(=O)Nc2c(ccc(NC(=O)c3ccccc3)c2)C)CC(F)(F)F
0.293907	Clc1cc(Cl)cc(c1)C(NC(=O)C(=O)Nc2c(ccc(NC(=O)c3ccccc3)c2)C)CC(F)(F)F
0.293907	Clc1cc(Cl)cc(c1)C(NC(=O)C(=O)Nc2c(ccc(NC(=O)c3ccccc3)c2)C)CC(F)(F)F
0.293878	Fc1ccc(cc1)C(=O)Nc2cc(ccc2)C(=O)NCCc3ccc(N4CCN(CC4)C)cc3
0.293878	Fc1ccc(cc1)C(=O)Nc2cc(ccc2)C(=O)NCCc3ccc(N4CCN(CC4)C)cc3
0.293878	Fc1ccc(cc1)C(=O)Nc2cc(ccc2)C(=O)NCCc3ccc(N4CCN(CC4)C)cc3
0.293878	Fc1ccc(cc1)C(=O)Nc2cc(ccc2)C(=O)NCCc3ccc(N4CCN(CC4)C)cc3
0.293878	Fc1ccc(cc1)C(=O)Nc2cc(ccc2)C(=O)NCCc3ccc(N4CCN(CC4)C)cc3
0.293878	Fc1ccc(cc1)C(=O)Nc2cc(ccc2)C(=O)NCCc3ccc(N4CCN(CC4)C)cc3
0.293878	Fc1ccc(cc1)C(=O)Nc2cc(ccc2)C(=O)NCCc3ccc(N4CCN(CC4)C)cc3
0.293878	Fc1ccc(cc1)C(=O)Nc2cc(ccc2)C(=O)NCCc3ccc(N4CCN(CC4)C)cc3
0.293878	Fc1ccc(cc1)C(=O)Nc2cc(ccc2)C(=O)NCCc3ccc(N4CCN(CC4)C)cc3
0.293878	Fc1ccc(cc1)C(=O)Nc2cc(ccc2)C(=O)NCCc3ccc(N4CCN(CC4)C)cc3
0.293651	O=C(NC)c1cc(NC(=O)CNc2c(ccc(C#N)c2)C)ccc1
0.293651	O=C(NC)c1cc(NC(=O)CNc2c(ccc(C#N)c2)C)ccc1
0.293651	O=C(NC)c1cc(NC(=O)CNc2c(ccc(C#N)c2)C)ccc1
0.293548	Clc1cc2N(C(=O)Cc2cc1)Cc3ccc(NC(=O)c4cc(Nc5ncc(cc5)C)ccc4)cc3
0.293548	Clc1cc2N(C(=O)Cc2cc1)Cc3ccc(NC(=O)c4cc(Nc5ncc(cc5)C)ccc4)cc3
0.293548	Clc1cc2N(C(=O)Cc2cc1)Cc3ccc(NC(=O)c4cc(Nc5ncc(cc5)C)ccc4)cc3
0.293548	Clc1cc2N(C(=O)Cc2cc1)Cc3ccc(NC(=O)c4cc(Nc5ncc(cc5)C)ccc4)cc3
0.293548	Clc1cc2N(C(=O)Cc2cc1)Cc3ccc(NC(=O)c4cc(Nc5ncc(cc5)C)ccc4)cc3
0.293548	Clc1cc2N(C(=O)Cc2cc1)Cc3ccc(NC(=O)c4cc(Nc5ncc(cc5)C)ccc4)cc3
0.293548	Clc1cc2N(C(=O)Cc2cc1)Cc3ccc(NC(=O)c4cc(Nc5ncc(cc5)C)ccc4)cc3
0.293548	Clc1cc2N(C(=O)Cc2cc1)Cc3ccc(NC(=O)c4cc(Nc5ncc(cc5)C)ccc4)cc3
0.293548	Clc1cc2N(C(=O)Cc2cc1)Cc3ccc(NC(=O)c4cc(Nc5ncc(cc5)C)ccc4)cc3
0.293548	Clc1cc2N(C(=O)Cc2cc1)Cc3ccc(NC(=O)c4cc(Nc5ncc(cc5)C)ccc4)cc3
0.293286	O=C1N(C(=O)CCC1)Cc2ccc(NC(=O)C(=O)Nc3c(ccc(c3)C=4OC=CN4)C)cc2
0.292929	FC(F)(F)C(F)(c1cc(c(NC(=O)C2=NOC(c3cnccc3)=C2)cc1)C)C(F)(F)F
0.292929	FC(F)(F)C(F)(c1cc(c(NC(=O)C2=NOC(c3cnccc3)=C2)cc1)C)C(F)(F)F
0.292929	FC(F)(F)C(F)(c1cc(c(NC(=O)C2=NOC(c3cnccc3)=C2)cc1)C)C(F)(F)F
0.292929	FC(F)(F)C(F)(c1cc(c(NC(=O)C2=NOC(c3cnccc3)=C2)cc1)C)C(F)(F)F
0.292929	FC(F)(F)C(F)(c1cc(c(NC(=O)C2=NOC(c3cnccc3)=C2)cc1)C)C(F)(F)F
0.292929	FC(F)(F)C(F)(c1cc(c(NC(=O)C2=NOC(c3cnccc3)=C2)cc1)C)C(F)(F)F
0.292929	FC(F)(F)C(F)(c1cc(c(NC(=O)C2=NOC(c3cnccc3)=C2)cc1)C)C(F)(F)F
0.292929	FC(F)(F)C(F)(c1cc(c(NC(=O)C2=NOC(c3cnccc3)=C2)cc1)C)C(F)(F)F
0.292929	FC(F)(F)C(F)(c1cc(c(NC(=O)C2=NOC(c3cnccc3)=C2)cc1)C)C(F)(F)F
0.292929	FC(F)(F)C(F)(c1cc(c(NC(=O)C2=NOC(c3cnccc3)=C2)cc1)C)C(F)(F)F
0.292776	O=C(OC)CCCCCCCC(=O)Nc1cc(OC)c(NC(=O)c2cnccc2)cc1
0.292776	O=C(OC)CCCCCCCC(=O)Nc1cc(OC)c(NC(=O)c2cnccc2)cc1
0.292776	O=C(OC)CCCCCCCC(=O)Nc1cc(OC)c(NC(=O)c2cnccc2)cc1
0.292776	O=C(OC)CCCCCCCC(=O)Nc1cc(OC)c(NC(=O)c2cnccc2)cc1
0.292776	O=C(OC)CCCCCCCC(=O)Nc1cc(OC)c(NC(=O)c2cnccc2)cc1
0.292776	O=C(OC)CCCCCCCC(=O)Nc1cc(OC)c(NC(=O)c2cnccc2)cc1
0.292776	O=C(OC)CCCCCCCC(=O)Nc1cc(OC)c(NC(=O)c2cnccc2)cc1
0.292776	O=C(OC)CCCCCCCC(=O)Nc1cc(OC)c(NC(=O)c2cnccc2)cc1
0.292776	O=C(OC)CCCCCCCC(=O)Nc1cc(OC)c(NC(=O)c2cnccc2)cc1
0.292776	O=C(OC)CCCCCCCC(=O)Nc1cc(OC)c(NC(=O)c2cnccc2)cc1
0.292593	O=C(Nc1cc(ccc1)C2=NOC=C2)c3cc(OCC)c(OCC(=O)O)cc3
0.292593	O=C(Nc1cc(ccc1)C2=NOC=C2)c3cc(OCC)c(OCC(=O)O)cc3
0.292419	Brc1c(c(F)cc(NC(=O)c2cc(NC(=O)Nc3ccccc3)c(cc2)C)c1)C(=O)OC
0.291667	O=C(Nc1c(OC)cc(N)cc1)c2cnccc2
0.291667	O=C(Nc1c(OC)cc(N)cc1)c2cnccc2
0.291667	O=C(Nc1c(OC)cc(N)cc1)c2cnccc2
0.291667	O=C(Nc1c(OC)cc(N)cc1)c2cnccc2
0.291667	O=C(Nc1c(OC)cc(N)cc1)c2cnccc2
0.291667	O=C(Nc1c(OC)cc(N)cc1)c2cnccc2
0.291667	O=C(Nc1c(OC)cc(N)cc1)c2cnccc2
0.291667	O=C(Nc1c(OC)cc(N)cc1)c2cnccc2
0.291667	O=C(Nc1c(OC)cc(N)cc1)c2cnccc2
0.291667	O=C(Nc1c(OC)cc(N)cc1)c2cnccc2
0.291391	Brc1cc(c2nc(c(cc2)C(=O)Nc3ncc(NS(=O)(=O)Cc4ccccc4)cc3)C)ccc1
0.291391	Brc1cc(c2nc(c(cc2)C(=O)Nc3ncc(NS(=O)(=O)Cc4ccccc4)cc3)C)ccc1
0.291391	Brc1cc(c2nc(c(cc2)C(=O)Nc3ncc(NS(=O)(=O)Cc4ccccc4)cc3)C)ccc1
0.291391	Brc1cc(c2nc(c(cc2)C(=O)Nc3ncc(NS(=O)(=O)Cc4ccccc4)cc3)C)ccc1
0.291391	Brc1cc(c2nc(c(cc2)C(=O)Nc3ncc(NS(=O)(=O)Cc4ccccc4)cc3)C)ccc1
0.291391	Brc1cc(c2nc(c(cc2)C(=O)Nc3ncc(NS(=O)(=O)Cc4ccccc4)cc3)C)ccc1
0.291391	Brc1cc(c2nc(c(cc2)C(=O)Nc3ncc(NS(=O)(=O)Cc4ccccc4)cc3)C)ccc1
0.291391	Brc1cc(c2nc(c(cc2)C(=O)Nc3ncc(NS(=O)(=O)Cc4ccccc4)cc3)C)ccc1
0.291391	Brc1cc(c2nc(c(cc2)C(=O)Nc3ncc(NS(=O)(=O)Cc4ccccc4)cc3)C)ccc1
0.291391	Brc1cc(c2nc(c(cc2)C(=O)Nc3ncc(NS(=O)(=O)Cc4ccccc4)cc3)C)ccc1
0.290323	O=C(Nc1cc(c(cc1)C)C(=O)c2ccccc2)c3cc(NC(=O)CC)ccc3
0.290323	O=C(Nc1cc(c(cc1)C)C(=O)c2ccccc2)c3cc(NC(=O)CC)ccc3
0.290323	O=C(Nc1cc(c(cc1)C)C(=O)c2ccccc2)c3cc(NC(=O)CC)ccc3
0.290323	O=C(Nc1cc(c(cc1)C)C(=O)c2ccccc2)c3cc(NC(=O)CC)ccc3
0.290323	O=C(Nc1cc(c(cc1)C)C(=O)c2ccccc2)c3cc(NC(=O)CC)ccc3
0.290323	IC1=CNC(C(=O)Nc2cc(ccc2)CCN3CCN(CC3)C)=C1
0.290102	Brc1cc(NC(=O)C(=O)N(Cc2ccc(cc2)C(=O)NC3CC3)C)c(cc1)CN4CCN(Cc5ccccc5)CC4
0.290102	Brc1cc(NC(=O)C(=O)N(Cc2ccc(cc2)C(=O)NC3CC3)C)c(cc1)CN4CCN(Cc5ccccc5)CC4
0.290102	Brc1cc(NC(=O)C(=O)N(Cc2ccc(cc2)C(=O)NC3CC3)C)c(cc1)CN4CCN(Cc5ccccc5)CC4
0.290102	Brc1cc(NC(=O)C(=O)N(Cc2ccc(cc2)C(=O)NC3CC3)C)c(cc1)CN4CCN(Cc5ccccc5)CC4
0.290102	Brc1cc(NC(=O)C(=O)N(Cc2ccc(cc2)C(=O)NC3CC3)C)c(cc1)CN4CCN(Cc5ccccc5)CC4
0.290102	Brc1cc(NC(=O)C(=O)N(Cc2ccc(cc2)C(=O)NC3CC3)C)c(cc1)CN4CCN(Cc5ccccc5)CC4
0.290102	Brc1cc(NC(=O)C(=O)N(Cc2ccc(cc2)C(=O)NC3CC3)C)c(cc1)CN4CCN(Cc5ccccc5)CC4
0.290102	Brc1cc(NC(=O)C(=O)N(Cc2ccc(cc2)C(=O)NC3CC3)C)c(cc1)CN4CCN(Cc5ccccc5)CC4
0.290102	Brc1cc(NC(=O)C(=O)N(Cc2ccc(cc2)C(=O)NC3CC3)C)c(cc1)CN4CCN(Cc5ccccc5)CC4
0.290102	Brc1cc(NC(=O)C(=O)N(Cc2ccc(cc2)C(=O)NC3CC3)C)c(cc1)CN4CCN(Cc5ccccc5)CC4
0.290076	FC(F)(Oc1ccc(cc1)C)C(=O)Nc2cc(c3nc(ncc3)C)ccc2
0.290076	FC(F)(Oc1ccc(cc1)C)C(=O)Nc2cc(c3nc(ncc3)C)ccc2
0.290076	FC(F)(Oc1ccc(cc1)C)C(=O)Nc2cc(c3nc(ncc3)C)ccc2
0.290076	FC(F)(Oc1ccc(cc1)C)C(=O)Nc2cc(c3nc(ncc3)C)ccc2
0.290076	FC(F)(Oc1ccc(cc1)C)C(=O)Nc2cc(c3nc(ncc3)C)ccc2
0.290076	FC(F)(Oc1ccc(cc1)C)C(=O)Nc2cc(c3nc(ncc3)C)ccc2
0.290076	FC(F)(Oc1ccc(cc1)C)C(=O)Nc2cc(c3nc(ncc3)C)ccc2
0.290076	FC(F)(Oc1ccc(cc1)C)C(=O)Nc2cc(c3nc(ncc3)C)ccc2
0.290076	FC(F)(Oc1ccc(cc1)C)C(=O)Nc2cc(c3nc(ncc3)C)ccc2
0.290076	FC(F)(Oc1ccc(cc1)C)C(=O)Nc2cc(c3nc(ncc3)C)ccc2
0.289855	O=C(Nc1cc(NC(=O)c2cc3c(cc2)C4OC3CC4)c(cc1)C)NCC
0.289855	O=C(Nc1cc(NC(=O)c2cc3c(cc2)C4OC3CC4)c(cc1)C)NCC
0.289855	O=C(Nc1cc(NC(=O)c2cc3c(cc2)C4OC3CC4)c(cc1)C)NCC
0.289855	O=C(Nc1cc(NC(=O)c2cc3c(cc2)C4OC3CC4)c(cc1)C)NCC
0.289855	O=C(Nc1cc(NC(=O)c2cc3c(cc2)C4OC3CC4)c(cc1)C)NCC
0.289855	O=C(Nc1cc(NC(=O)c2cc3c(cc2)C4OC3CC4)c(cc1)C)NCC
0.289855	O=C(Nc1cc(NC(=O)c2cc3c(cc2)C4OC3CC4)c(cc1)C)NCC
0.289855	O=C(Nc1cc(NC(=O)c2cc3c(cc2)C4OC3CC4)c(cc1)C)NCC
0.289855	O=C(Nc1cc(NC(=O)c2cc3c(cc2)C4OC3CC4)c(cc1)C)NCC
0.289855	O=C(Nc1cc(NC(=O)c2cc3c(cc2)C4OC3CC4)c(cc1)C)NCC
0.288961	S(=O)(=O)(Nc1ccc(cc1)CCCC)c2c(ccc(c2)C(=O)NCc3nc(c4ncccc4)ccc3)C
0.288961	S(=O)(=O)(Nc1ccc(cc1)CCCC)c2c(ccc(c2)C(=O)NCc3nc(c4ncccc4)ccc3)C
0.288732	Fc1c(ccc(F)c1)C(NC(=O)CNc2c(ccc(NC(=O)c3ccccc3)c2)C)C
0.288732	Fc1c(ccc(F)c1)C(NC(=O)CNc2c(ccc(NC(=O)c3ccccc3)c2)C)C
0.288732	Fc1c(ccc(F)c1)C(NC(=O)CNc2c(ccc(NC(=O)c3ccccc3)c2)C)C
0.288732	Fc1c(ccc(F)c1)C(NC(=O)CNc2c(ccc(NC(=O)c3ccccc3)c2)C)C
0.288618	O=C(OC)c1cc(NC(=O)C=2OC=CC2)c(cc1)C
0.288591	Fc1cc(NC(=O)c2cc(c3cc(c(OCCN4CCOCC4)cc3)C)ccc2)c(cc1)C(=O)O
0.288591	Fc1cc(NC(=O)c2cc(c3cc(c(OCCN4CCOCC4)cc3)C)ccc2)c(cc1)C(=O)O
0.288591	Fc1cc(NC(=O)c2cc(c3cc(c(OCCN4CCOCC4)cc3)C)ccc2)c(cc1)C(=O)O
0.288591	Fc1cc(NC(=O)c2cc(c3cc(c(OCCN4CCOCC4)cc3)C)ccc2)c(cc1)C(=O)O
0.288591	Fc1cc(NC(=O)c2cc(c3cc(c(OCCN4CCOCC4)cc3)C)ccc2)c(cc1)C(=O)O
0.288591	Fc1cc(NC(=O)c2cc(c3cc(c(OCCN4CCOCC4)cc3)C)ccc2)c(cc1)C(=O)O
0.288591	Fc1cc(NC(=O)c2cc(c3cc(c(OCCN4CCOCC4)cc3)C)ccc2)c(cc1)C(=O)O
0.288591	Fc1cc(NC(=O)c2cc(c3cc(c(OCCN4CCOCC4)cc3)C)ccc2)c(cc1)C(=O)O
0.288591	Fc1cc(NC(=O)c2cc(c3cc(c(OCCN4CCOCC4)cc3)C)ccc2)c(cc1)C(=O)O
0.288591	Fc1cc(NC(=O)c2cc(c3cc(c(OCCN4CCOCC4)cc3)C)ccc2)c(cc1)C(=O)O
0.288321	Brc1cc(c2nc(c(cc2)C(=O)Nc3cc(ccc3)C4CCC4)C)ccc1
0.288321	Brc1cc(c2nc(c(cc2)C(=O)Nc3cc(ccc3)C4CCC4)C)ccc1
0.288321	Brc1cc(c2nc(c(cc2)C(=O)Nc3cc(ccc3)C4CCC4)C)ccc1
0.288321	Brc1cc(c2nc(c(cc2)C(=O)Nc3cc(ccc3)C4CCC4)C)ccc1
0.288321	Brc1cc(c2nc(c(cc2)C(=O)Nc3cc(ccc3)C4CCC4)C)ccc1
0.288321	Brc1cc(c2nc(c(cc2)C(=O)Nc3cc(ccc3)C4CCC4)C)ccc1
0.288321	Brc1cc(c2nc(c(cc2)C(=O)Nc3cc(ccc3)C4CCC4)C)ccc1
0.288321	Brc1cc(c2nc(c(cc2)C(=O)Nc3cc(ccc3)C4CCC4)C)ccc1
0.288256	Clc1ccc(cc1)C2=NNC=C2C(=O)Nc3cc(c(cc3)C)C(=O)c4ccccc4
0.288256	Clc1ccc(cc1)C2=NNC=C2C(=O)Nc3cc(c(cc3)C)C(=O)c4ccccc4
0.288256	Clc1ccc(cc1)C2=NNC=C2C(=O)Nc3cc(c(cc3)C)C(=O)c4ccccc4
0.288256	Clc1ccc(cc1)C2=NNC=C2C(=O)Nc3cc(c(cc3)C)C(=O)c4ccccc4
0.288256	Clc1ccc(cc1)C2=NNC=C2C(=O)Nc3cc(c(cc3)C)C(=O)c4ccccc4
0.288256	Clc1ccc(cc1)C2=NNC=C2C(=O)Nc3cc(c(cc3)C)C(=O)c4ccccc4
0.288256	Clc1ccc(cc1)C2=NNC=C2C(=O)Nc3cc(c(cc3)C)C(=O)c4ccccc4
0.288256	Clc1ccc(cc1)C2=NNC=C2C(=O)Nc3cc(c(cc3)C)C(=O)c4ccccc4
0.288256	Clc1ccc(cc1)C2=NNC=C2C(=O)Nc3cc(c(cc3)C)C(=O)c4ccccc4
0.288256	Clc1ccc(cc1)C2=NNC=C2C(=O)Nc3cc(c(cc3)C)C(=O)c4ccccc4
0.288066	N(c1ccc(cc1)CNc2c(ccc(c2)CN3CCCC3)C)(c4ccccc4)C
0.286713	O=C(Nc1ccc(cc1)C=2N=C3N(C2)C=CC=C3)c4cc(OC)c(cc4)C
0.285714	O=C(Nc1cc(N2CCCC2)c(cc1)C)C(=O)Nc3cc(ccc3)C4=NOC=C4
0.285714	O=C(Nc1cc(N2CCCC2)c(cc1)C)C(=O)Nc3cc(ccc3)C4=NOC=C4
0.285714	O=C(Nc1cc(N2CCCC2)c(cc1)C)C(=O)Nc3cc(ccc3)C4=NOC=C4
0.285714	O=C(Nc1cc(N2CCCC2)c(cc1)C)C(=O)Nc3cc(ccc3)C4=NOC=C4
0.285714	O=C(Nc1cc(N2CCCC2)c(cc1)C)C(=O)Nc3cc(ccc3)C4=NOC=C4
0.285714	O=C(Nc1cc(N2CCCC2)c(cc1)C)C(=O)Nc3cc(ccc3)C4=NOC=C4
0.285714	O=C(Nc1cc(N2CCCC2)c(cc1)C)C(=O)Nc3cc(ccc3)C4=NOC=C4
0.285714	O=C(Nc1cc(N2CCCC2)c(cc1)C)C(=O)Nc3cc(ccc3)C4=NOC=C4
0.285714	O=C(Nc1cc(N2CCCC2)c(cc1)C)C(=O)Nc3cc(ccc3)C4=NOC=C4
0.285714	O=C(Nc1cc(N2CCCC2)c(cc1)C)C(=O)Nc3cc(ccc3)C4=NOC=C4
0.285714	Brc1ccc(c2nc(ncc2)NC(=O)N3CCC(CC3)CCc4ccc(O)cc4)cc1
0.285714	Clc1cc(ccc1)COc2c(ccc(NC(=O)c3ccc(OCC(=O)Nc4cc(OC)ccc4)cc3)c2)C
0.285714	Clc1cc(ccc1)COc2c(ccc(NC(=O)c3ccc(OCC(=O)Nc4cc(OC)ccc4)cc3)c2)C
0.285714	Clc1cc(ccc1)COc2c(ccc(NC(=O)c3ccc(OCC(=O)Nc4cc(OC)ccc4)cc3)c2)C
0.285714	Clc1cc(ccc1)COc2c(ccc(NC(=O)c3ccc(OCC(=O)Nc4cc(OC)ccc4)cc3)c2)C
0.285276	Clc1ccc(N2C(SCC(=O)Nc3c(cc(NC(=O)c4ccccc4)cc3)C(F)(F)F)=NN=C2c5cnccc5)cc1
0.285276	Clc1ccc(N2C(SCC(=O)Nc3c(cc(NC(=O)c4ccccc4)cc3)C(F)(F)F)=NN=C2c5cnccc5)cc1
0.285276	Clc1ccc(N2C(SCC(=O)Nc3c(cc(NC(=O)c4ccccc4)cc3)C(F)(F)F)=NN=C2c5cnccc5)cc1
0.285276	Clc1ccc(N2C(SCC(=O)Nc3c(cc(NC(=O)c4ccccc4)cc3)C(F)(F)F)=NN=C2c5cnccc5)cc1
0.285276	Clc1ccc(N2C(SCC(=O)Nc3c(cc(NC(=O)c4ccccc4)cc3)C(F)(F)F)=NN=C2c5cnccc5)cc1
0.285276	Clc1ccc(N2C(SCC(=O)Nc3c(cc(NC(=O)c4ccccc4)cc3)C(F)(F)F)=NN=C2c5cnccc5)cc1
0.285276	Clc1ccc(N2C(SCC(=O)Nc3c(cc(NC(=O)c4ccccc4)cc3)C(F)(F)F)=NN=C2c5cnccc5)cc1
0.285276	Clc1ccc(N2C(SCC(=O)Nc3c(cc(NC(=O)c4ccccc4)cc3)C(F)(F)F)=NN=C2c5cnccc5)cc1
0.285276	Clc1ccc(N2C(SCC(=O)Nc3c(cc(NC(=O)c4ccccc4)cc3)C(F)(F)F)=NN=C2c5cnccc5)cc1
0.285276	Clc1ccc(N2C(SCC(=O)Nc3c(cc(NC(=O)c4ccccc4)cc3)C(F)(F)F)=NN=C2c5cnccc5)cc1
0.285246	O=C(Nc1c(ccc(NC(=O)c2ccccc2)c1)C)c3nnc(N4C5CNC(C4)C5)cc3
0.285246	O=C(Nc1c(ccc(NC(=O)c2ccccc2)c1)C)c3nnc(N4C5CNC(C4)C5)cc3
0.285246	O=C(Nc1c(ccc(NC(=O)c2ccccc2)c1)C)c3nnc(N4C5CNC(C4)C5)cc3
0.285246	O=C(Nc1c(ccc(NC(=O)c2ccccc2)c1)C)c3nnc(N4C5CNC(C4)C5)cc3
0.285246	O=C(Nc1c(ccc(NC(=O)c2ccccc2)c1)C)c3nnc(N4C5CNC(C4)C5)cc3
0.285211	O=C(NCC)c1cc(c(NC(=O)C(=O)NCC=2ON=C(N2)c3ccccc3)cc1)C
0.285211	O=C(NCC)c1cc(c(NC(=O)C(=O)NCC=2ON=C(N2)c3ccccc3)cc1)C
0.285124	Brc1cc(NC(=O)C=O)c(cc1)CN2CCN(Cc3ccccc3)CC2
0.285124	Brc1cc(NC(=O)C=O)c(cc1)CN2CCN(Cc3ccccc3)CC2
0.285124	Brc1cc(NC(=O)C=O)c(cc1)CN2CCN(Cc3ccccc3)CC2
0.285124	Brc1cc(NC(=O)C=O)c(cc1)CN2CCN(Cc3ccccc3)CC2
0.285124	Brc1cc(NC(=O)C=O)c(cc1)CN2CCN(Cc3ccccc3)CC2
0.285124	Brc1cc(NC(=O)C=O)c(cc1)CN2CCN(Cc3ccccc3)CC2
0.285124	Brc1cc(NC(=O)C=O)c(cc1)CN2CCN(Cc3ccccc3)CC2
0.285124	Brc1cc(NC(=O)C=O)c(cc1)CN2CCN(Cc3ccccc3)CC2
0.285124	Brc1cc(NC(=O)C=O)c(cc1)CN2CCN(Cc3ccccc3)CC2
0.285124	Brc1cc(NC(=O)C=O)c(cc1)CN2CCN(Cc3ccccc3)CC2
0.285106	Fc1cc(ccc1)C(=O)Nc2cc(ccc2)C3=NOC=C3
0.284314	O=C1N(C(=O)c2c1cccc2)Cc3ccc(cc3)C(=O)Nc4c(cc(cc4)C)C5=NC(=NN5)C6CC6
0.284314	O=C1N(C(=O)c2c1cccc2)Cc3ccc(cc3)C(=O)Nc4c(cc(cc4)C)C5=NC(=NN5)C6CC6
0.284314	O=C1N(C(=O)c2c1cccc2)Cc3ccc(cc3)C(=O)Nc4c(cc(cc4)C)C5=NC(=NN5)C6CC6
0.284281	S1C(=O)N(C(=O)C1)Cc2cc(ccc2)C(=O)Nc3nc(ccc3)C=4C=NN(C4)C
0.284281	FC(F)(F)c1c(NC(=O)C(=O)NNC(=O)C=2NN=C(c3ccc(cc3)C)C2)ccc(NC(=O)c4ccccc4)c1
0.284281	FC(F)(F)c1c(NC(=O)C(=O)NNC(=O)C=2NN=C(c3ccc(cc3)C)C2)ccc(NC(=O)c4ccccc4)c1
0.284281	FC(F)(F)c1c(NC(=O)C(=O)NNC(=O)C=2NN=C(c3ccc(cc3)C)C2)ccc(NC(=O)c4ccccc4)c1
0.284281	FC(F)(F)c1c(NC(=O)C(=O)NNC(=O)C=2NN=C(c3ccc(cc3)C)C2)ccc(NC(=O)c4ccccc4)c1
0.284281	FC(F)(F)c1c(NC(=O)C(=O)NNC(=O)C=2NN=C(c3ccc(cc3)C)C2)ccc(NC(=O)c4ccccc4)c1
0.284281	FC(F)(F)c1c(NC(=O)C(=O)NNC(=O)C=2NN=C(c3ccc(cc3)C)C2)ccc(NC(=O)c4ccccc4)c1
0.284281	FC(F)(F)c1c(NC(=O)C(=O)NNC(=O)C=2NN=C(c3ccc(cc3)C)C2)ccc(NC(=O)c4ccccc4)c1
0.284281	FC(F)(F)c1c(NC(=O)C(=O)NNC(=O)C=2NN=C(c3ccc(cc3)C)C2)ccc(NC(=O)c4ccccc4)c1
0.284281	FC(F)(F)c1c(NC(=O)C(=O)NNC(=O)C=2NN=C(c3ccc(cc3)C)C2)ccc(NC(=O)c4ccccc4)c1
0.284281	FC(F)(F)c1c(NC(=O)C(=O)NNC(=O)C=2NN=C(c3ccc(cc3)C)C2)ccc(NC(=O)c4ccccc4)c1
0.283784	O=C(Nc1cc(ccc1)C2=NC(=CC(=O)N2)CC)c3c(cc(Oc4ccccc4)cc3)C
0.283784	O=C(Nc1cc(ccc1)C2=NC(=CC(=O)N2)CC)c3c(cc(Oc4ccccc4)cc3)C
0.283784	O=C(Nc1cc(ccc1)C2=NC(=CC(=O)N2)CC)c3c(cc(Oc4ccccc4)cc3)C
0.283784	O=C(Nc1cc(ccc1)C2=NC(=CC(=O)N2)CC)c3c(cc(Oc4ccccc4)cc3)C
0.283784	O=C(Nc1cc(ccc1)C2=NC(=CC(=O)N2)CC)c3c(cc(Oc4ccccc4)cc3)C
0.283784	O=C(Nc1cc(ccc1)C2=NC(=CC(=O)N2)CC)c3c(cc(Oc4ccccc4)cc3)C
0.283784	O=C(Nc1cc(ccc1)C2=NC(=CC(=O)N2)CC)c3c(cc(Oc4ccccc4)cc3)C
0.283784	O=C(Nc1cc(ccc1)C2=NC(=CC(=O)N2)CC)c3c(cc(Oc4ccccc4)cc3)C
0.283784	O=C(Nc1cc(ccc1)C2=NC(=CC(=O)N2)CC)c3c(cc(Oc4ccccc4)cc3)C
0.283784	O=C(Nc1cc(ccc1)C2=NC(=CC(=O)N2)CC)c3c(cc(Oc4ccccc4)cc3)C
0.282609	O=C(OC)c1c(c(NC(=O)c2cc(Nc3ncc(cc3)C)ccc2)ccc1)C
0.282609	O=C(OC)c1c(c(NC(=O)c2cc(Nc3ncc(cc3)C)ccc2)ccc1)C
0.282609	O=C(OC)c1c(c(NC(=O)c2cc(Nc3ncc(cc3)C)ccc2)ccc1)C
0.282609	O=C(OC)c1c(c(NC(=O)c2cc(Nc3ncc(cc3)C)ccc2)ccc1)C
0.282609	O=C(OC)c1c(c(NC(=O)c2cc(Nc3ncc(cc3)C)ccc2)ccc1)C
0.282609	O=C(OC)c1c(c(NC(=O)c2cc(Nc3ncc(cc3)C)ccc2)ccc1)C
0.282609	O=C(OC)c1c(c(NC(=O)c2cc(Nc3ncc(cc3)C)ccc2)ccc1)C
0.282609	O=C(OC)c1c(c(NC(=O)c2cc(Nc3ncc(cc3)C)ccc2)ccc1)C
0.282609	O=C(OC)c1c(c(NC(=O)c2cc(Nc3ncc(cc3)C)ccc2)ccc1)C
0.282609	O=C(OC)c1c(c(NC(=O)c2cc(Nc3ncc(cc3)C)ccc2)ccc1)C
0.281746	O=C(NNc1nc(OC)ccn1)c2cc(Nc3ccc(C#N)cc3)ccc2
0.281746	O=C(NNc1nc(OC)ccn1)c2cc(Nc3ccc(C#N)cc3)ccc2
0.281746	O=C(NNc1nc(OC)ccn1)c2cc(Nc3ccc(C#N)cc3)ccc2
0.281746	O=C(NNc1nc(OC)ccn1)c2cc(Nc3ccc(C#N)cc3)ccc2
0.281746	O=C(NNc1nc(OC)ccn1)c2cc(Nc3ccc(C#N)cc3)ccc2
0.281746	O=C(NNc1nc(OC)ccn1)c2cc(Nc3ccc(C#N)cc3)ccc2
0.281746	O=C(NNc1nc(OC)ccn1)c2cc(Nc3ccc(C#N)cc3)ccc2
0.281746	O=C(NNc1nc(OC)ccn1)c2cc(Nc3ccc(C#N)cc3)ccc2
0.281746	O=C(NNc1nc(OC)ccn1)c2cc(Nc3ccc(C#N)cc3)ccc2
0.281746	O=C(NNc1nc(OC)ccn1)c2cc(Nc3ccc(C#N)cc3)ccc2
0.281457	Fc1c(N2CC(=O)NCC2)ccc(c1)CNC(=O)c3cc(NC(=O)c4ccccc4)c(cc3)C
0.281457	Fc1c(N2CC(=O)NCC2)ccc(c1)CNC(=O)c3cc(NC(=O)c4ccccc4)c(cc3)C
0.281356	S1C(=NC(c2ccc(cc2)C(F)(F)F)=C1)CNC(=O)C(=O)Nc3c(cc(cc3)C(=O)NCC)C
0.281356	S1C(=NC(c2ccc(cc2)C(F)(F)F)=C1)CNC(=O)C(=O)Nc3c(cc(cc3)C(=O)NCC)C
0.281356	S1C(=NC(c2ccc(cc2)C(F)(F)F)=C1)CNC(=O)C(=O)Nc3c(cc(cc3)C(=O)NCC)C
0.281356	S1C(=NC(c2ccc(cc2)C(F)(F)F)=C1)CNC(=O)C(=O)Nc3c(cc(cc3)C(=O)NCC)C
0.281356	S1C(=NC(c2ccc(cc2)C(F)(F)F)=C1)CNC(=O)C(=O)Nc3c(cc(cc3)C(=O)NCC)C
0.281356	S1C(=NC(c2ccc(cc2)C(F)(F)F)=C1)CNC(=O)C(=O)Nc3c(cc(cc3)C(=O)NCC)C
0.281356	S1C(=NC(c2ccc(cc2)C(F)(F)F)=C1)CNC(=O)C(=O)Nc3c(cc(cc3)C(=O)NCC)C
0.281356	S1C(=NC(c2ccc(cc2)C(F)(F)F)=C1)CNC(=O)C(=O)Nc3c(cc(cc3)C(=O)NCC)C
0.281356	S1C(=NC(c2ccc(cc2)C(F)(F)F)=C1)CNC(=O)C(=O)Nc3c(cc(cc3)C(=O)NCC)C
0.281356	S1C(=NC(c2ccc(cc2)C(F)(F)F)=C1)CNC(=O)C(=O)Nc3c(cc(cc3)C(=O)NCC)C
0.281356	Clc1ccc(cc1)COc2c(OC)cc(cc2)C(=O)Nc3cc(ccc3)C4=NOC(=N4)C(F)F
0.281356	Clc1ccc(cc1)COc2c(OC)cc(cc2)C(=O)Nc3cc(ccc3)C4=NOC(=N4)C(F)F
0.281356	Clc1ccc(cc1)COc2c(OC)cc(cc2)C(=O)Nc3cc(ccc3)C4=NOC(=N4)C(F)F
0.281356	Clc1ccc(cc1)COc2c(OC)cc(cc2)C(=O)Nc3cc(ccc3)C4=NOC(=N4)C(F)F
0.281356	Clc1ccc(cc1)COc2c(OC)cc(cc2)C(=O)Nc3cc(ccc3)C4=NOC(=N4)C(F)F
0.281356	Clc1ccc(cc1)COc2c(OC)cc(cc2)C(=O)Nc3cc(ccc3)C4=NOC(=N4)C(F)F
0.281356	Clc1ccc(cc1)COc2c(OC)cc(cc2)C(=O)Nc3cc(ccc3)C4=NOC(=N4)C(F)F
0.281356	Clc1ccc(cc1)COc2c(OC)cc(cc2)C(=O)Nc3cc(ccc3)C4=NOC(=N4)C(F)F
0.281356	Clc1ccc(cc1)COc2c(OC)cc(cc2)C(=O)Nc3cc(ccc3)C4=NOC(=N4)C(F)F
0.281356	Clc1ccc(cc1)COc2c(OC)cc(cc2)C(=O)Nc3cc(ccc3)C4=NOC(=N4)C(F)F
0.28125	O=C(NCC)c1cc(c(NC(=O)C(=O)N2C(C(C)C)CN(Cc3ccccc3)CC2)cc1)C
0.28125	O=C(NCC)c1cc(c(NC(=O)C(=O)N2C(C(C)C)CN(Cc3ccccc3)CC2)cc1)C
0.28125	O=C(NCC)c1cc(c(NC(=O)C(=O)N2C(C(C)C)CN(Cc3ccccc3)CC2)cc1)C
0.28125	O=C(NCC)c1cc(c(NC(=O)C(=O)N2C(C(C)C)CN(Cc3ccccc3)CC2)cc1)C
0.28125	O=C(NCC)c1cc(c(NC(=O)C(=O)N2C(C(C)C)CN(Cc3ccccc3)CC2)cc1)C
0.281124	O=C(O)c1cc(c(cc1)C(=O)Nc2c(cncc2)C)C
0.281124	O=C(O)c1cc(c(cc1)C(=O)Nc2c(cncc2)C)C
0.281124	O=C(O)c1cc(c(cc1)C(=O)Nc2c(cncc2)C)C
0.281124	O=C(O)c1cc(c(cc1)C(=O)Nc2c(cncc2)C)C
0.281124	O=C(O)c1cc(c(cc1)C(=O)Nc2c(cncc2)C)C
0.281124	O=C(O)c1cc(c(cc1)C(=O)Nc2c(cncc2)C)C
0.281124	O=C(O)c1cc(c(cc1)C(=O)Nc2c(cncc2)C)C
0.281124	O=C(O)c1cc(c(cc1)C(=O)Nc2c(cncc2)C)C
0.281124	O=C(O)c1cc(c(cc1)C(=O)Nc2c(cncc2)C)C
0.281124	O=C(O)c1cc(c(cc1)C(=O)Nc2c(cncc2)C)C
0.280405	S1C(=NC(c2ccncc2)=C1)C3CCN(C(=O)c4cc(Nc5ncc(cc5)C)ccc4)CC3
0.280405	S1C(=NC(c2ccncc2)=C1)C3CCN(C(=O)c4cc(Nc5ncc(cc5)C)ccc4)CC3
0.280405	S1C(=NC(c2ccncc2)=C1)C3CCN(C(=O)c4cc(Nc5ncc(cc5)C)ccc4)CC3
0.280405	S1C(=NC(c2ccncc2)=C1)C3CCN(C(=O)c4cc(Nc5ncc(cc5)C)ccc4)CC3
0.280405	S1C(=NC(c2ccncc2)=C1)C3CCN(C(=O)c4cc(Nc5ncc(cc5)C)ccc4)CC3
0.280405	S1C(=NC(c2ccncc2)=C1)C3CCN(C(=O)c4cc(Nc5ncc(cc5)C)ccc4)CC3
0.280405	S1C(=NC(c2ccncc2)=C1)C3CCN(C(=O)c4cc(Nc5ncc(cc5)C)ccc4)CC3
0.280405	S1C(=NC(c2ccncc2)=C1)C3CCN(C(=O)c4cc(Nc5ncc(cc5)C)ccc4)CC3
0.280405	S1C(=NC(c2ccncc2)=C1)C3CCN(C(=O)c4cc(Nc5ncc(cc5)C)ccc4)CC3
0.280405	S1C(=NC(c2ccncc2)=C1)C3CCN(C(=O)c4cc(Nc5ncc(cc5)C)ccc4)CC3
0.280142	O=C(N(Cc1c(cccc1)C)Cc2cnccc2)Nc3cc(c(cc3)C)C(=O)c4ccccc4
0.280142	O=C(N(Cc1c(cccc1)C)Cc2cnccc2)Nc3cc(c(cc3)C)C(=O)c4ccccc4
0.280142	O=C(N(Cc1c(cccc1)C)Cc2cnccc2)Nc3cc(c(cc3)C)C(=O)c4ccccc4
0.280142	O=C(N(Cc1c(cccc1)C)Cc2cnccc2)Nc3cc(c(cc3)C)C(=O)c4ccccc4
0.280142	O=C(N(Cc1c(cccc1)C)Cc2cnccc2)Nc3cc(c(cc3)C)C(=O)c4ccccc4
0.280142	O=C(N(Cc1c(cccc1)C)Cc2cnccc2)Nc3cc(c(cc3)C)C(=O)c4ccccc4
0.280142	O=C(N(Cc1c(cccc1)C)Cc2cnccc2)Nc3cc(c(cc3)C)C(=O)c4ccccc4
0.280142	O=C(N(Cc1c(cccc1)C)Cc2cnccc2)Nc3cc(c(cc3)C)C(=O)c4ccccc4
0.280142	O=C(N(Cc1c(cccc1)C)Cc2cnccc2)Nc3cc(c(cc3)C)C(=O)c4ccccc4
0.280142	O=C(N(Cc1c(cccc1)C)Cc2cnccc2)Nc3cc(c(cc3)C)C(=O)c4ccccc4
0.279863	Brc1cc(c2nc(c(cc2)C(=O)Nc3c(cc(Cl)cc3)C(=O)NCC)C)ccc1
0.279743	Fc1c(NC(=O)C(=O)NCC=2ON=C(N2)c3ccccc3)cc(NC(=O)c4cc5OCOc5cc4)cc1
0.279743	Fc1c(NC(=O)C(=O)NCC=2ON=C(N2)c3ccccc3)cc(NC(=O)c4cc5OCOc5cc4)cc1
0.279743	Fc1c(NC(=O)C(=O)NCC=2ON=C(N2)c3ccccc3)cc(NC(=O)c4cc5OCOc5cc4)cc1
0.279743	Fc1c(NC(=O)C(=O)NCC=2ON=C(N2)c3ccccc3)cc(NC(=O)c4cc5OCOc5cc4)cc1
0.279743	Fc1c(NC(=O)C(=O)NCC=2ON=C(N2)c3ccccc3)cc(NC(=O)c4cc5OCOc5cc4)cc1
0.279743	Fc1c(NC(=O)C(=O)NCC=2ON=C(N2)c3ccccc3)cc(NC(=O)c4cc5OCOc5cc4)cc1
0.279743	Fc1c(NC(=O)C(=O)NCC=2ON=C(N2)c3ccccc3)cc(NC(=O)c4cc5OCOc5cc4)cc1
0.279743	Fc1c(NC(=O)C(=O)NCC=2ON=C(N2)c3ccccc3)cc(NC(=O)c4cc5OCOc5cc4)cc1
0.279743	Fc1c(NC(=O)C(=O)NCC=2ON=C(N2)c3ccccc3)cc(NC(=O)c4cc5OCOc5cc4)cc1
0.279743	Fc1c(NC(=O)C(=O)NCC=2ON=C(N2)c3ccccc3)cc(NC(=O)c4cc5OCOc5cc4)cc1
0.279605	O=C(Nc1c(ccc(c1)C=2OC=NN2)C)C(=O)NC(C3=NC(c4ccccc4)=CN3)CC
0.279605	O=C(Nc1c(ccc(c1)C=2OC=NN2)C)C(=O)NC(C3=NC(c4ccccc4)=CN3)CC
0.279605	O=C(Nc1c(ccc(c1)C=2OC=NN2)C)C(=O)NC(C3=NC(c4ccccc4)=CN3)CC
0.279605	O=C(Nc1c(ccc(c1)C=2OC=NN2)C)C(=O)NC(C3=NC(c4ccccc4)=CN3)CC
0.279605	O=C(Nc1c(ccc(c1)C=2OC=NN2)C)C(=O)NC(C3=NC(c4ccccc4)=CN3)CC
0.279167	O1N=CN=C1c2cc(Nc3nc(ccn3)C)ccc2
0.279167	O1N=CN=C1c2cc(Nc3nc(ccn3)C)ccc2
0.279167	O1N=CN=C1c2cc(Nc3nc(ccn3)C)ccc2
0.279167	O1N=CN=C1c2cc(Nc3nc(ccn3)C)ccc2
0.279167	O1N=CN=C1c2cc(Nc3nc(ccn3)C)ccc2
0.279167	O1N=CN=C1c2cc(Nc3nc(ccn3)C)ccc2
0.279167	O1N=CN=C1c2cc(Nc3nc(ccn3)C)ccc2
0.279167	O1N=CN=C1c2cc(Nc3nc(ccn3)C)ccc2
0.279167	O1N=CN=C1c2cc(Nc3nc(ccn3)C)ccc2
0.279167	O1N=CN=C1c2cc(Nc3nc(ccn3)C)ccc2
0.279152	O=C(Nc1ccc(cc1)CN2CC(CCC2)C)c3cc(OC)c(OCC(=O)NC)cc3
0.279152	O=C(Nc1ccc(cc1)CN2CC(CCC2)C)c3cc(OC)c(OCC(=O)NC)cc3
0.279152	O=C(Nc1ccc(cc1)CN2CC(CCC2)C)c3cc(OC)c(OCC(=O)NC)cc3
0.279152	O=C(Nc1ccc(cc1)CN2CC(CCC2)C)c3cc(OC)c(OCC(=O)NC)cc3
0.279152	O=C(Nc1ccc(cc1)CN2CC(CCC2)C)c3cc(OC)c(OCC(=O)NC)cc3
0.279152	O=C(Nc1ccc(cc1)CN2CC(CCC2)C)c3cc(OC)c(OCC(=O)NC)cc3
0.279152	O=C(Nc1ccc(cc1)CN2CC(CCC2)C)c3cc(OC)c(OCC(=O)NC)cc3
0.279152	O=C(Nc1ccc(cc1)CN2CC(CCC2)C)c3cc(OC)c(OCC(=O)NC)cc3
0.279152	O=C(Nc1ccc(cc1)CN2CC(CCC2)C)c3cc(OC)c(OCC(=O)NC)cc3
0.279152	O=C(Nc1ccc(cc1)CN2CC(CCC2)C)c3cc(OC)c(OCC(=O)NC)cc3
0.279152	O=C(Nc1cc(NC(=O)C2=CN3N=CN=C3C=C2)c(cc1)C)NCC
0.279152	O=C(Nc1cc(NC(=O)C2=CN3N=CN=C3C=C2)c(cc1)C)NCC
0.279152	O=C(Nc1cc(NC(=O)C2=CN3N=CN=C3C=C2)c(cc1)C)NCC
0.27907	S1C(=NC(=C1)CC(=O)Nc2c(ccc(NC(=O)OC(C)(C)C)c2)C)NC(=O)C=3SC=CC3
0.27907	S1C(=NC(=C1)CC(=O)Nc2c(ccc(NC(=O)OC(C)(C)C)c2)C)NC(=O)C=3SC=CC3
0.27907	S1C(=NC(=C1)CC(=O)Nc2c(ccc(NC(=O)OC(C)(C)C)c2)C)NC(=O)C=3SC=CC3
0.27907	S1C(=NC(=C1)CC(=O)Nc2c(ccc(NC(=O)OC(C)(C)C)c2)C)NC(=O)C=3SC=CC3
0.27907	S1C(=NC(=C1)CC(=O)Nc2c(ccc(NC(=O)OC(C)(C)C)c2)C)NC(=O)C=3SC=CC3
0.27907	S1C(=NC(=C1)CC(=O)Nc2c(ccc(NC(=O)OC(C)(C)C)c2)C)NC(=O)C=3SC=CC3
0.27907	S1C(=NC(=C1)CC(=O)Nc2c(ccc(NC(=O)OC(C)(C)C)c2)C)NC(=O)C=3SC=CC3
0.27907	S1C(=NC(=C1)CC(=O)Nc2c(ccc(NC(=O)OC(C)(C)C)c2)C)NC(=O)C=3SC=CC3
0.27907	S1C(=NC(=C1)CC(=O)Nc2c(ccc(NC(=O)OC(C)(C)C)c2)C)NC(=O)C=3SC=CC3
0.27907	S1C(=NC(=C1)CC(=O)Nc2c(ccc(NC(=O)OC(C)(C)C)c2)C)NC(=O)C=3SC=CC3
0.27881	Fc1ccc(cc1)C(N(C)C)CNC(=O)c2cc(NC(=O)Nc3ccccc3)c(cc2)C
0.27881	Fc1ccc(cc1)C(N(C)C)CNC(=O)c2cc(NC(=O)Nc3ccccc3)c(cc2)C
0.27881	Fc1ccc(cc1)C(N(C)C)CNC(=O)c2cc(NC(=O)Nc3ccccc3)c(cc2)C
0.278443	Clc1c(cc(Cl)cc1)C(Nc2c(cc(cc2)C(=O)Nc3cc4c(N(Cc5ccccc5)CC4)cc3)C)C
0.278443	Clc1c(cc(Cl)cc1)C(Nc2c(cc(cc2)C(=O)Nc3cc4c(N(Cc5ccccc5)CC4)cc3)C)C
0.278443	Clc1c(cc(Cl)cc1)C(Nc2c(cc(cc2)C(=O)Nc3cc4c(N(Cc5ccccc5)CC4)cc3)C)C
0.278443	Clc1c(cc(Cl)cc1)C(Nc2c(cc(cc2)C(=O)Nc3cc4c(N(Cc5ccccc5)CC4)cc3)C)C
0.278443	Clc1c(cc(Cl)cc1)C(Nc2c(cc(cc2)C(=O)Nc3cc4c(N(Cc5ccccc5)CC4)cc3)C)C
0.278443	Clc1c(cc(Cl)cc1)C(Nc2c(cc(cc2)C(=O)Nc3cc4c(N(Cc5ccccc5)CC4)cc3)C)C
0.278443	Clc1c(cc(Cl)cc1)C(Nc2c(cc(cc2)C(=O)Nc3cc4c(N(Cc5ccccc5)CC4)cc3)C)C
0.278443	Clc1c(cc(Cl)cc1)C(Nc2c(cc(cc2)C(=O)Nc3cc4c(N(Cc5ccccc5)CC4)cc3)C)C
0.278443	Clc1c(cc(Cl)cc1)C(Nc2c(cc(cc2)C(=O)Nc3cc4c(N(Cc5ccccc5)CC4)cc3)C)C
0.278443	Clc1c(cc(Cl)cc1)C(Nc2c(cc(cc2)C(=O)Nc3cc4c(N(Cc5ccccc5)CC4)cc3)C)C
0.278351	O=C(Nc1cc(OCc2cnccc2)c(OC)cc1)c3c(nc(nc3)N)C
0.278351	O=C(Nc1cc(OCc2cnccc2)c(OC)cc1)c3c(nc(nc3)N)C
0.278351	O=C(Nc1cc(OCc2cnccc2)c(OC)cc1)c3c(nc(nc3)N)C
0.278351	O=C(Nc1cc(OCc2cnccc2)c(OC)cc1)c3c(nc(nc3)N)C
0.278351	O=C(Nc1cc(OCc2cnccc2)c(OC)cc1)c3c(nc(nc3)N)C
0.278351	O=C(Nc1cc(OCc2cnccc2)c(OC)cc1)c3c(nc(nc3)N)C
0.278351	O=C(Nc1cc(OCc2cnccc2)c(OC)cc1)c3c(nc(nc3)N)C
0.278351	O=C(Nc1cc(OCc2cnccc2)c(OC)cc1)c3c(nc(nc3)N)C
0.278351	O=C(Nc1cc(OCc2cnccc2)c(OC)cc1)c3c(nc(nc3)N)C
0.278351	O=C(Nc1cc(OCc2cnccc2)c(OC)cc1)c3c(nc(nc3)N)C
0.278351	Brc1cc(c2nc(c(cc2)C(=O)Nc3cc(S(=O)(=O)Nc4ccc(Br)cc4)ccc3)C)ccc1
0.278351	Brc1cc(c2nc(c(cc2)C(=O)Nc3cc(S(=O)(=O)Nc4ccc(Br)cc4)ccc3)C)ccc1
0.278351	Brc1cc(c2nc(c(cc2)C(=O)Nc3cc(S(=O)(=O)Nc4ccc(Br)cc4)ccc3)C)ccc1
0.278351	Brc1cc(c2nc(c(cc2)C(=O)Nc3cc(S(=O)(=O)Nc4ccc(Br)cc4)ccc3)C)ccc1
0.278351	Brc1cc(c2nc(c(cc2)C(=O)Nc3cc(S(=O)(=O)Nc4ccc(Br)cc4)ccc3)C)ccc1
0.278351	Brc1cc(c2nc(c(cc2)C(=O)Nc3cc(S(=O)(=O)Nc4ccc(Br)cc4)ccc3)C)ccc1
0.278351	Brc1cc(c2nc(c(cc2)C(=O)Nc3cc(S(=O)(=O)Nc4ccc(Br)cc4)ccc3)C)ccc1
0.278351	Brc1cc(c2nc(c(cc2)C(=O)Nc3cc(S(=O)(=O)Nc4ccc(Br)cc4)ccc3)C)ccc1
0.278317	Clc1c(cc(Cl)cc1)C(Nc2c(cc(cc2)C(=O)Nc3c(ccc(c3)C=4OC=CN4)C)C)C
0.278317	Clc1c(cc(Cl)cc1)C(Nc2c(cc(cc2)C(=O)Nc3c(ccc(c3)C=4OC=CN4)C)C)C
0.278317	Clc1c(cc(Cl)cc1)C(Nc2c(cc(cc2)C(=O)Nc3c(ccc(c3)C=4OC=CN4)C)C)C
0.278317	Clc1c(cc(Cl)cc1)C(Nc2c(cc(cc2)C(=O)Nc3c(ccc(c3)C=4OC=CN4)C)C)C
0.278317	Clc1c(cc(Cl)cc1)C(Nc2c(cc(cc2)C(=O)Nc3c(ccc(c3)C=4OC=CN4)C)C)C
0.278317	Clc1c(cc(Cl)cc1)C(Nc2c(cc(cc2)C(=O)Nc3c(ccc(c3)C=4OC=CN4)C)C)C
0.278317	Clc1c(cc(Cl)cc1)C(Nc2c(cc(cc2)C(=O)Nc3c(ccc(c3)C=4OC=CN4)C)C)C
0.278317	Clc1c(cc(Cl)cc1)C(Nc2c(cc(cc2)C(=O)Nc3c(ccc(c3)C=4OC=CN4)C)C)C
0.278317	Clc1c(cc(Cl)cc1)C(Nc2c(cc(cc2)C(=O)Nc3c(ccc(c3)C=4OC=CN4)C)C)C
0.278317	Clc1c(cc(Cl)cc1)C(Nc2c(cc(cc2)C(=O)Nc3c(ccc(c3)C=4OC=CN4)C)C)C
0.278008	O=C(Nc1cc(ccc1)C2=NOC=C2)c3cc(C#C)ccc3
0.278008	O=C(Nc1cc(ccc1)C2=NOC=C2)c3cc(C#C)ccc3
0.278008	O=C(Nc1cc(ccc1)C2=NOC=C2)c3cc(C#C)ccc3
0.278008	O=C(Nc1cc(ccc1)C2=NOC=C2)c3cc(C#C)ccc3
0.278008	O=C(Nc1cc(ccc1)C2=NOC=C2)c3cc(C#C)ccc3
0.278008	O=C(Nc1cc(ccc1)C2=NOC=C2)c3cc(C#C)ccc3
0.278008	O=C(Nc1cc(ccc1)C2=NOC=C2)c3cc(C#C)ccc3
0.278008	O=C(Nc1cc(ccc1)C2=NOC=C2)c3cc(C#C)ccc3
0.278008	O=C(Nc1cc(ccc1)C2=NOC=C2)c3cc(C#C)ccc3
0.278008	O=C(Nc1cc(ccc1)C2=NOC=C2)c3cc(C#C)ccc3
0.277778	Clc1c(ccc(NC(=O)CNc2cnccc2)c1)C(=O)Nc3cnccc3
0.277778	Clc1c(ccc(NC(=O)CNc2cnccc2)c1)C(=O)Nc3cnccc3
0.277778	Clc1c(ccc(NC(=O)CNc2cnccc2)c1)C(=O)Nc3cnccc3
0.277778	Clc1c(ccc(NC(=O)CNc2cnccc2)c1)C(=O)Nc3cnccc3
0.277778	Clc1c(ccc(NC(=O)CNc2cnccc2)c1)C(=O)Nc3cnccc3
0.277778	Clc1c(ccc(NC(=O)CNc2cnccc2)c1)C(=O)Nc3cnccc3
0.277778	Clc1c(ccc(NC(=O)CNc2cnccc2)c1)C(=O)Nc3cnccc3
0.277778	Clc1c(ccc(NC(=O)CNc2cnccc2)c1)C(=O)Nc3cnccc3
0.277778	Clc1c(ccc(NC(=O)CNc2cnccc2)c1)C(=O)Nc3cnccc3
0.277778	Clc1c(ccc(NC(=O)CNc2cnccc2)c1)C(=O)Nc3cnccc3
0.277778	FC(F)Oc1ccc(cc1)C(O)CNC(=O)c2cc(NC(=O)Nc3ccccc3)c(cc2)C
0.277778	FC(F)Oc1ccc(cc1)C(O)CNC(=O)c2cc(NC(=O)Nc3ccccc3)c(cc2)C
0.277778	FC(F)Oc1ccc(cc1)C(O)CNC(=O)c2cc(NC(=O)Nc3ccccc3)c(cc2)C
0.277778	FC(F)Oc1ccc(cc1)C(O)CNC(=O)c2cc(NC(=O)Nc3ccccc3)c(cc2)C
0.277778	FC(F)Oc1ccc(cc1)C(O)CNC(=O)c2cc(NC(=O)Nc3ccccc3)c(cc2)C
0.277778	FC(F)Oc1ccc(cc1)C(O)CNC(=O)c2cc(NC(=O)Nc3ccccc3)c(cc2)C
0.277778	FC(F)Oc1ccc(cc1)C(O)CNC(=O)c2cc(NC(=O)Nc3ccccc3)c(cc2)C
0.277778	FC(F)Oc1ccc(cc1)C(O)CNC(=O)c2cc(NC(=O)Nc3ccccc3)c(cc2)C
0.277778	FC(F)Oc1ccc(cc1)C(O)CNC(=O)c2cc(NC(=O)Nc3ccccc3)c(cc2)C
0.277778	FC(F)Oc1ccc(cc1)C(O)CNC(=O)c2cc(NC(=O)Nc3ccccc3)c(cc2)C
0.277567	Fc1c(ccc(c1)C2=NOC(=N2)c3cc(ccc3)CN4CCOCC4)C
0.277567	Fc1c(ccc(c1)C2=NOC(=N2)c3cc(ccc3)CN4CCOCC4)C
0.277567	Fc1c(ccc(c1)C2=NOC(=N2)c3cc(ccc3)CN4CCOCC4)C
0.277567	Fc1c(ccc(c1)C2=NOC(=N2)c3cc(ccc3)CN4CCOCC4)C
0.277567	Fc1c(ccc(c1)C2=NOC(=N2)c3cc(ccc3)CN4CCOCC4)C
0.277567	Fc1c(ccc(c1)C2=NOC(=N2)c3cc(ccc3)CN4CCOCC4)C
0.277567	Fc1c(ccc(c1)C2=NOC(=N2)c3cc(ccc3)CN4CCOCC4)C
0.277567	Fc1c(ccc(c1)C2=NOC(=N2)c3cc(ccc3)CN4CCOCC4)C
0.277567	Fc1c(ccc(c1)C2=NOC(=N2)c3cc(ccc3)CN4CCOCC4)C
0.277567	Fc1c(ccc(c1)C2=NOC(=N2)c3cc(ccc3)CN4CCOCC4)C
0.277397	O=C(OC)c1ccc(C#Cc2c(NC(=O)C(=O)Nc3ccc(cc3)CN4CCN(c5ncccc5)CC4)cccc2)cc1
0.277108	O1N=C(N=C1c2cc(ccc2)CN3CCOCC3)Nc4ccccc4
0.277108	O1N=C(N=C1c2cc(ccc2)CN3CCOCC3)Nc4ccccc4
0.277108	O1N=C(N=C1c2cc(ccc2)CN3CCOCC3)Nc4ccccc4
0.277108	O1N=C(N=C1c2cc(ccc2)CN3CCOCC3)Nc4ccccc4
0.277108	O1N=C(N=C1c2cc(ccc2)CN3CCOCC3)Nc4ccccc4
0.277108	O1N=C(N=C1c2cc(ccc2)CN3CCOCC3)Nc4ccccc4
0.277108	O1N=C(N=C1c2cc(ccc2)CN3CCOCC3)Nc4ccccc4
0.277108	O1N=C(N=C1c2cc(ccc2)CN3CCOCC3)Nc4ccccc4
0.277108	O1N=C(N=C1c2cc(ccc2)CN3CCOCC3)Nc4ccccc4
0.277108	O1N=C(N=C1c2cc(ccc2)CN3CCOCC3)Nc4ccccc4
0.27707	Fc1ccc(cc1)C2C(CO)CN(C(=O)C(=O)Nc3c(ccc(NC(=O)c4ccccc4)c3)C)CC2
0.27686	O=C(NCC)c1cc(c(NC(=O)C(=O)Nc2ccccc2)cc1)C
0.27686	O=C(NCC)c1cc(c(NC(=O)C(=O)Nc2ccccc2)cc1)C
0.27686	O=C(NCC)c1cc(c(NC(=O)C(=O)Nc2ccccc2)cc1)C
0.27686	O=C(NCC)c1cc(c(NC(=O)C(=O)Nc2ccccc2)cc1)C
0.27686	O=C(NCC)c1cc(c(NC(=O)C(=O)Nc2ccccc2)cc1)C
0.27686	O=C(NCC)c1cc(c(NC(=O)C(=O)Nc2ccccc2)cc1)C
0.27686	O=C(NCC)c1cc(c(NC(=O)C(=O)Nc2ccccc2)cc1)C
0.27686	O=C(NCC)c1cc(c(NC(=O)C(=O)Nc2ccccc2)cc1)C
0.27686	O=C(NCC)c1cc(c(NC(=O)C(=O)Nc2ccccc2)cc1)C
0.27686	O=C(NCC)c1cc(c(NC(=O)C(=O)Nc2ccccc2)cc1)C
0.276753	Brc1cc(NC(=O)C(=O)Nc2cc(ccc2)C3CCC3)c(cc1)CN4CCN(Cc5ccccc5)CC4
0.276753	Brc1cc(NC(=O)C(=O)Nc2cc(ccc2)C3CCC3)c(cc1)CN4CCN(Cc5ccccc5)CC4
0.276753	Brc1cc(NC(=O)C(=O)Nc2cc(ccc2)C3CCC3)c(cc1)CN4CCN(Cc5ccccc5)CC4
0.276753	Brc1cc(NC(=O)C(=O)Nc2cc(ccc2)C3CCC3)c(cc1)CN4CCN(Cc5ccccc5)CC4
0.276753	Brc1cc(NC(=O)C(=O)Nc2cc(ccc2)C3CCC3)c(cc1)CN4CCN(Cc5ccccc5)CC4
0.276753	Brc1cc(NC(=O)C(=O)Nc2cc(ccc2)C3CCC3)c(cc1)CN4CCN(Cc5ccccc5)CC4
0.276753	Brc1cc(NC(=O)C(=O)Nc2cc(ccc2)C3CCC3)c(cc1)CN4CCN(Cc5ccccc5)CC4
0.276151	O=C(NCC)c1cc(NC(=O)C(=O)N)c(cc1)C
0.276151	O=C(NCC)c1cc(NC(=O)C(=O)N)c(cc1)C
0.276151	O=C(NCC)c1cc(NC(=O)C(=O)N)c(cc1)C
0.276151	O=C(NCC)c1cc(NC(=O)C(=O)N)c(cc1)C
0.276151	O=C(NCC)c1cc(NC(=O)C(=O)N)c(cc1)C
0.275862	Brc1c(OCC=2ON=C(C2)C)ccc(c1)C(=O)Nc3ccc(cc3)C4=NC(=CN4)C
0.275862	S1C(=NN=C1C=CC=2OC=CC2)NC(=O)c3cc(NC(=O)Nc4ccccc4)c(cc3)C
0.275862	S1C(=NN=C1C=CC=2OC=CC2)NC(=O)c3cc(NC(=O)Nc4ccccc4)c(cc3)C
0.275862	S1C(=NN=C1C=CC=2OC=CC2)NC(=O)c3cc(NC(=O)Nc4ccccc4)c(cc3)C
0.275862	S1C(=NN=C1C=CC=2OC=CC2)NC(=O)c3cc(NC(=O)Nc4ccccc4)c(cc3)C
0.275862	S1C(=NN=C1C=CC=2OC=CC2)NC(=O)c3cc(NC(=O)Nc4ccccc4)c(cc3)C
0.275862	S1C(=NN=C1C=CC=2OC=CC2)NC(=O)c3cc(NC(=O)Nc4ccccc4)c(cc3)C
0.275862	S1C(=NN=C1C=CC=2OC=CC2)NC(=O)c3cc(NC(=O)Nc4ccccc4)c(cc3)C
0.275862	S1C(=NN=C1C=CC=2OC=CC2)NC(=O)c3cc(NC(=O)Nc4ccccc4)c(cc3)C
0.275862	S1C(=NN=C1C=CC=2OC=CC2)NC(=O)c3cc(NC(=O)Nc4ccccc4)c(cc3)C
0.275862	S1C(=NN=C1C=CC=2OC=CC2)NC(=O)c3cc(NC(=O)Nc4ccccc4)c(cc3)C
0.275735	S1CCN(Cc2c(NC(=O)c3ncc(OC(F)F)cc3)cccc2)CC1
0.274834	Brc1c(OCC=2ON=C(C2)C)ccc(c1)C(=O)Nc3ccc(cc3)CN4CC(CCC4)C
0.274834	Brc1c(OCC=2ON=C(C2)C)ccc(c1)C(=O)Nc3ccc(cc3)CN4CC(CCC4)C
0.274834	Brc1c(OCC=2ON=C(C2)C)ccc(c1)C(=O)Nc3ccc(cc3)CN4CC(CCC4)C
0.274834	Brc1c(OCC=2ON=C(C2)C)ccc(c1)C(=O)Nc3ccc(cc3)CN4CC(CCC4)C
0.274834	Brc1c(OCC=2ON=C(C2)C)ccc(c1)C(=O)Nc3ccc(cc3)CN4CC(CCC4)C
0.274834	Brc1c(OCC=2ON=C(C2)C)ccc(c1)C(=O)Nc3ccc(cc3)CN4CC(CCC4)C
0.274834	Brc1c(OCC=2ON=C(C2)C)ccc(c1)C(=O)Nc3ccc(cc3)CN4CC(CCC4)C
0.274834	Brc1c(OCC=2ON=C(C2)C)ccc(c1)C(=O)Nc3ccc(cc3)CN4CC(CCC4)C
0.274834	Brc1c(OCC=2ON=C(C2)C)ccc(c1)C(=O)Nc3ccc(cc3)CN4CC(CCC4)C
0.274834	Brc1c(OCC=2ON=C(C2)C)ccc(c1)C(=O)Nc3ccc(cc3)CN4CC(CCC4)C
0.274691	Clc1c(NC(=O)c2cc(S(=O)(=O)C)ccc2)ccc(NC(=O)CCC=3OC(c4cc(c(cc4)C)C)=CN3)c1
0.274194	O=C(NCc1cc(ccc1)CN2CCOCC2)c3cc(NC(=O)CC)ccc3
0.274194	O=C(NCc1cc(ccc1)CN2CCOCC2)c3cc(NC(=O)CC)ccc3
0.274131	O=C(NCC)c1cc(c(NC(=O)C(=O)Nc2cc(NC(=O)COC)ccc2)cc1)C
0.274131	O=C(NCC)c1cc(c(NC(=O)C(=O)Nc2cc(NC(=O)COC)ccc2)cc1)C
0.274131	O=C(NCC)c1cc(c(NC(=O)C(=O)Nc2cc(NC(=O)COC)ccc2)cc1)C
0.274131	O=C(NCC)c1cc(c(NC(=O)C(=O)Nc2cc(NC(=O)COC)ccc2)cc1)C
0.274131	O=C(NCC)c1cc(c(NC(=O)C(=O)Nc2cc(NC(=O)COC)ccc2)cc1)C
0.274131	O=C(NCC)c1cc(c(NC(=O)C(=O)Nc2cc(NC(=O)COC)ccc2)cc1)C
0.274131	O=C(NCC)c1cc(c(NC(=O)C(=O)Nc2cc(NC(=O)COC)ccc2)cc1)C
0.274131	O=C(NCC)c1cc(c(NC(=O)C(=O)Nc2cc(NC(=O)COC)ccc2)cc1)C
0.274131	O=C(NCC)c1cc(c(NC(=O)C(=O)Nc2cc(NC(=O)COC)ccc2)cc1)C
0.274131	O=C(NCC)c1cc(c(NC(=O)C(=O)Nc2cc(NC(=O)COC)ccc2)cc1)C
0.274021	S1C(=NN=C1c2c(cc(cc2)C)C)NC(=O)c3cc(NC(=O)c4ccc(F)cc4)ccc3
0.274021	FC(F)(F)c1c(NC(=O)c2cc(ccc2)C=3OC(=NN3)C)ccc(NC(=O)c4ccccc4)c1
0.274021	FC(F)(F)c1c(NC(=O)c2cc(ccc2)C=3OC(=NN3)C)ccc(NC(=O)c4ccccc4)c1
0.274021	FC(F)(F)c1c(NC(=O)c2cc(ccc2)C=3OC(=NN3)C)ccc(NC(=O)c4ccccc4)c1
0.274021	FC(F)(F)c1c(NC(=O)c2cc(ccc2)C=3OC(=NN3)C)ccc(NC(=O)c4ccccc4)c1
0.274021	FC(F)(F)c1c(NC(=O)c2cc(ccc2)C=3OC(=NN3)C)ccc(NC(=O)c4ccccc4)c1
0.274021	FC(F)(F)c1c(NC(=O)c2cc(ccc2)C=3OC(=NN3)C)ccc(NC(=O)c4ccccc4)c1
0.274021	FC(F)(F)c1c(NC(=O)c2cc(ccc2)C=3OC(=NN3)C)ccc(NC(=O)c4ccccc4)c1
0.274021	FC(F)(F)c1c(NC(=O)c2cc(ccc2)C=3OC(=NN3)C)ccc(NC(=O)c4ccccc4)c1
0.274021	FC(F)(F)c1c(NC(=O)c2cc(ccc2)C=3OC(=NN3)C)ccc(NC(=O)c4ccccc4)c1
0.274021	FC(F)(F)c1c(NC(=O)c2cc(ccc2)C=3OC(=NN3)C)ccc(NC(=O)c4ccccc4)c1
0.273684	Brc1cc(c2nc(c(cc2)C(=O)Nc3cc(OCC(=O)OC)ccc3)C)ccc1
0.273684	Brc1cc(c2nc(c(cc2)C(=O)Nc3cc(OCC(=O)OC)ccc3)C)ccc1
0.273684	Brc1cc(c2nc(c(cc2)C(=O)Nc3cc(OCC(=O)OC)ccc3)C)ccc1
0.273684	Brc1cc(c2nc(c(cc2)C(=O)Nc3cc(OCC(=O)OC)ccc3)C)ccc1
0.273684	Brc1cc(c2nc(c(cc2)C(=O)Nc3cc(OCC(=O)OC)ccc3)C)ccc1
0.273684	Brc1cc(c2nc(c(cc2)C(=O)Nc3cc(OCC(=O)OC)ccc3)C)ccc1
0.273684	Brc1cc(c2nc(c(cc2)C(=O)Nc3cc(OCC(=O)OC)ccc3)C)ccc1
0.273684	Brc1cc(c2nc(c(cc2)C(=O)Nc3cc(OCC(=O)OC)ccc3)C)ccc1
0.273684	Brc1cc(c2nc(c(cc2)C(=O)Nc3cc(OCC(=O)OC)ccc3)C)ccc1
0.273684	Brc1cc(c2nc(c(cc2)C(=O)Nc3cc(OCC(=O)OC)ccc3)C)ccc1
0.273649	Clc1c(N2CCN(C(=O)c3cc(Nc4nc(ccn4)C(F)(F)F)ccc3)CC2)c(ccc1)C
0.273649	Clc1c(N2CCN(C(=O)c3cc(Nc4nc(ccn4)C(F)(F)F)ccc3)CC2)c(ccc1)C
0.273649	Clc1c(N2CCN(C(=O)c3cc(Nc4nc(ccn4)C(F)(F)F)ccc3)CC2)c(ccc1)C
0.273649	Clc1c(N2CCN(C(=O)c3cc(Nc4nc(ccn4)C(F)(F)F)ccc3)CC2)c(ccc1)C
0.273649	Clc1c(N2CCN(C(=O)c3cc(Nc4nc(ccn4)C(F)(F)F)ccc3)CC2)c(ccc1)C
0.273649	Clc1c(N2CCN(C(=O)c3cc(Nc4nc(ccn4)C(F)(F)F)ccc3)CC2)c(ccc1)C
0.273649	Clc1c(N2CCN(C(=O)c3cc(Nc4nc(ccn4)C(F)(F)F)ccc3)CC2)c(ccc1)C
0.273649	Clc1c(N2CCN(C(=O)c3cc(Nc4nc(ccn4)C(F)(F)F)ccc3)CC2)c(ccc1)C
0.273649	Clc1c(N2CCN(C(=O)c3cc(Nc4nc(ccn4)C(F)(F)F)ccc3)CC2)c(ccc1)C
0.273649	Clc1c(N2CCN(C(=O)c3cc(Nc4nc(ccn4)C(F)(F)F)ccc3)CC2)c(ccc1)C
0.273438	S1C=NC(c2cc(ccc2)C(=O)Nc3cc(ncc3)N(C)C)=C1
0.273438	S1C=NC(c2cc(ccc2)C(=O)Nc3cc(ncc3)N(C)C)=C1
0.273438	S1C=NC(c2cc(ccc2)C(=O)Nc3cc(ncc3)N(C)C)=C1
0.273438	S1C=NC(c2cc(ccc2)C(=O)Nc3cc(ncc3)N(C)C)=C1
0.273438	S1C=NC(c2cc(ccc2)C(=O)Nc3cc(ncc3)N(C)C)=C1
0.273438	S1C=NC(c2cc(ccc2)C(=O)Nc3cc(ncc3)N(C)C)=C1
0.273438	S1C=NC(c2cc(ccc2)C(=O)Nc3cc(ncc3)N(C)C)=C1
0.273438	S1C=NC(c2cc(ccc2)C(=O)Nc3cc(ncc3)N(C)C)=C1
0.273312	S(=O)(=O)(NC)CC1N(C(=O)C(=O)Nc2c(ccc(NC(=O)c3ccccc3)c2)C)CCC1
0.273312	S(=O)(=O)(NC)CC1N(C(=O)C(=O)Nc2c(ccc(NC(=O)c3ccccc3)c2)C)CCC1
0.273312	S(=O)(=O)(NC)CC1N(C(=O)C(=O)Nc2c(ccc(NC(=O)c3ccccc3)c2)C)CCC1
0.273312	S(=O)(=O)(NC)CC1N(C(=O)C(=O)Nc2c(ccc(NC(=O)c3ccccc3)c2)C)CCC1
0.273312	S(=O)(=O)(NC)CC1N(C(=O)C(=O)Nc2c(ccc(NC(=O)c3ccccc3)c2)C)CCC1
0.273063	O=C(Nc1c(OCCN2CCNCC2)cccc1)c3cc(c(N)cc3)C
0.271967	Clc1c(ccc(N)c1)C(=O)Nc2cnccc2
0.271967	Clc1c(ccc(N)c1)C(=O)Nc2cnccc2
0.271967	Clc1c(ccc(N)c1)C(=O)Nc2cnccc2
0.271967	Clc1c(ccc(N)c1)C(=O)Nc2cnccc2
0.271967	Clc1c(ccc(N)c1)C(=O)Nc2cnccc2
0.271967	Clc1c(ccc(N)c1)C(=O)Nc2cnccc2
0.271967	Clc1c(ccc(N)c1)C(=O)Nc2cnccc2
0.271967	Clc1c(ccc(N)c1)C(=O)Nc2cnccc2
0.271967	Clc1c(ccc(N)c1)C(=O)Nc2cnccc2
0.271967	Clc1c(ccc(N)c1)C(=O)Nc2cnccc2
0.271812	Clc1cc(ccc1)COc2c(ccc(NC(=O)c3cc(C#N)c(N4CCCC4)cc3)c2)C
0.271812	Clc1cc(ccc1)COc2c(ccc(NC(=O)c3cc(C#N)c(N4CCCC4)cc3)c2)C
0.271812	Clc1cc(ccc1)COc2c(ccc(NC(=O)c3cc(C#N)c(N4CCCC4)cc3)c2)C
0.271812	Clc1cc(ccc1)COc2c(ccc(NC(=O)c3cc(C#N)c(N4CCCC4)cc3)c2)C
0.271812	Clc1cc(ccc1)COc2c(ccc(NC(=O)c3cc(C#N)c(N4CCCC4)cc3)c2)C
0.271777	Brc1cc(c2nc(c(cc2)C(=O)Nc3ccc(cc3)C4=Nc5c(N4)cccc5)C)ccc1
0.271777	Brc1cc(c2nc(c(cc2)C(=O)Nc3ccc(cc3)C4=Nc5c(N4)cccc5)C)ccc1
0.271777	Brc1cc(c2nc(c(cc2)C(=O)Nc3ccc(cc3)C4=Nc5c(N4)cccc5)C)ccc1
0.271777	Brc1cc(c2nc(c(cc2)C(=O)Nc3ccc(cc3)C4=Nc5c(N4)cccc5)C)ccc1
0.271777	Brc1cc(c2nc(c(cc2)C(=O)Nc3ccc(cc3)C4=Nc5c(N4)cccc5)C)ccc1
0.271777	Brc1cc(c2nc(c(cc2)C(=O)Nc3ccc(cc3)C4=Nc5c(N4)cccc5)C)ccc1
0.271777	Brc1cc(c2nc(c(cc2)C(=O)Nc3ccc(cc3)C4=Nc5c(N4)cccc5)C)ccc1
0.271777	Brc1cc(c2nc(c(cc2)C(=O)Nc3ccc(cc3)C4=Nc5c(N4)cccc5)C)ccc1
0.271777	Brc1cc(c2nc(c(cc2)C(=O)Nc3ccc(cc3)C4=Nc5c(N4)cccc5)C)ccc1
0.271777	Brc1cc(c2nc(c(cc2)C(=O)Nc3ccc(cc3)C4=Nc5c(N4)cccc5)C)ccc1
0.271777	O=C(Nc1ccc(OCc2cnccc2)cc1)CCC=3OC(c4cc(c(cc4)C)C)=CN3
0.271777	O=C(Nc1ccc(OCc2cnccc2)cc1)CCC=3OC(c4cc(c(cc4)C)C)=CN3
0.271777	O=C(Nc1ccc(OCc2cnccc2)cc1)CCC=3OC(c4cc(c(cc4)C)C)=CN3
0.271739	Brc1cc(c(NC(=O)CN(c2nc(ncc2)c3ccc(Br)cc3)C)cc1)C
0.271739	Brc1cc(c(NC(=O)CN(c2nc(ncc2)c3ccc(Br)cc3)C)cc1)C
0.271739	Brc1cc(c(NC(=O)CN(c2nc(ncc2)c3ccc(Br)cc3)C)cc1)C
0.271739	Brc1cc(c(NC(=O)CN(c2nc(ncc2)c3ccc(Br)cc3)C)cc1)C
0.271739	S(CC(NC(=O)c1cc(NC(=O)Nc2ccccc2)c(cc1)C)C(=O)OCC)C
0.271565	O=C(Nc1cc(OC)ccc1)c2c(NC(=O)CCC=3OC(c4cc(c(cc4)C)C)=CN3)cccc2
0.271565	O=C(Nc1cc(OC)ccc1)c2c(NC(=O)CCC=3OC(c4cc(c(cc4)C)C)=CN3)cccc2
0.271565	O=C(Nc1cc(OC)ccc1)c2c(NC(=O)CCC=3OC(c4cc(c(cc4)C)C)=CN3)cccc2
0.271565	O=C(Nc1cc(OC)ccc1)c2c(NC(=O)CCC=3OC(c4cc(c(cc4)C)C)=CN3)cccc2
0.271565	O=C(Nc1cc(OC)ccc1)c2c(NC(=O)CCC=3OC(c4cc(c(cc4)C)C)=CN3)cccc2
0.271565	O=C(Nc1cc(OC)ccc1)c2c(NC(=O)CCC=3OC(c4cc(c(cc4)C)C)=CN3)cccc2
0.271565	O=C(Nc1cc(OC)ccc1)c2c(NC(=O)CCC=3OC(c4cc(c(cc4)C)C)=CN3)cccc2
0.271565	O=C(Nc1cc(OC)ccc1)c2c(NC(=O)CCC=3OC(c4cc(c(cc4)C)C)=CN3)cccc2
0.271565	O=C(Nc1cc(OC)ccc1)c2c(NC(=O)CCC=3OC(c4cc(c(cc4)C)C)=CN3)cccc2
0.271565	O=C(Nc1cc(OC)ccc1)c2c(NC(=O)CCC=3OC(c4cc(c(cc4)C)C)=CN3)cccc2
0.271552	O=C(Nc1cc(NC(=O)C(=O)N)c(cc1)C)Nc2ccccc2
0.271552	O=C(Nc1cc(NC(=O)C(=O)N)c(cc1)C)Nc2ccccc2
0.271552	O=C(Nc1cc(NC(=O)C(=O)N)c(cc1)C)Nc2ccccc2
0.271552	O=C(Nc1cc(NC(=O)C(=O)N)c(cc1)C)Nc2ccccc2
0.271552	O=C(Nc1cc(NC(=O)C(=O)N)c(cc1)C)Nc2ccccc2
0.271552	O=C(Nc1cc(NC(=O)C(=O)N)c(cc1)C)Nc2ccccc2
0.271552	O=C(Nc1cc(NC(=O)C(=O)N)c(cc1)C)Nc2ccccc2
0.271552	O=C(Nc1cc(NC(=O)C(=O)N)c(cc1)C)Nc2ccccc2
0.271552	O=C(Nc1cc(NC(=O)C(=O)N)c(cc1)C)Nc2ccccc2
0.271552	O=C(Nc1cc(NC(=O)C(=O)N)c(cc1)C)Nc2ccccc2
0.271028	n1cc(c2cc(N)c(cc2)C)ccc1
0.271028	n1cc(c2cc(N)c(cc2)C)ccc1
0.271028	n1cc(c2cc(N)c(cc2)C)ccc1
0.271028	n1cc(c2cc(N)c(cc2)C)ccc1
0.271028	n1cc(c2cc(N)c(cc2)C)ccc1
0.271028	n1cc(c2cc(N)c(cc2)C)ccc1
0.271028	n1cc(c2cc(N)c(cc2)C)ccc1
0.271028	n1cc(c2cc(N)c(cc2)C)ccc1
0.271028	n1cc(c2cc(N)c(cc2)C)ccc1
0.271028	n1cc(c2cc(N)c(cc2)C)ccc1
0.270992	FC1(F)C(c2cc(ccc2)C(=O)Nc3ccc(cc3)C4=NC(=CN4)C)C1
0.270992	FC1(F)C(c2cc(ccc2)C(=O)Nc3ccc(cc3)C4=NC(=CN4)C)C1
0.270992	FC1(F)C(c2cc(ccc2)C(=O)Nc3ccc(cc3)C4=NC(=CN4)C)C1
0.270992	FC1(F)C(c2cc(ccc2)C(=O)Nc3ccc(cc3)C4=NC(=CN4)C)C1
0.270992	FC1(F)C(c2cc(ccc2)C(=O)Nc3ccc(cc3)C4=NC(=CN4)C)C1
0.270992	FC1(F)C(c2cc(ccc2)C(=O)Nc3ccc(cc3)C4=NC(=CN4)C)C1
0.270992	FC1(F)C(c2cc(ccc2)C(=O)Nc3ccc(cc3)C4=NC(=CN4)C)C1
0.270992	FC1(F)C(c2cc(ccc2)C(=O)Nc3ccc(cc3)C4=NC(=CN4)C)C1
0.270992	FC1(F)C(c2cc(ccc2)C(=O)Nc3ccc(cc3)C4=NC(=CN4)C)C1
0.270992	FC1(F)C(c2cc(ccc2)C(=O)Nc3ccc(cc3)C4=NC(=CN4)C)C1
0.270833	Clc1cc(Cl)cc(c1)C(=O)Nc2cc(O)c(cc2)C(=O)NCC=3ON=C(N3)c4ccccc4
0.270833	Clc1cc(Cl)cc(c1)C(=O)Nc2cc(O)c(cc2)C(=O)NCC=3ON=C(N3)c4ccccc4
0.270833	Clc1cc(Cl)cc(c1)C(=O)Nc2cc(O)c(cc2)C(=O)NCC=3ON=C(N3)c4ccccc4
0.270833	Clc1cc(Cl)cc(c1)C(=O)Nc2cc(O)c(cc2)C(=O)NCC=3ON=C(N3)c4ccccc4
0.270833	Clc1cc(Cl)cc(c1)C(=O)Nc2cc(O)c(cc2)C(=O)NCC=3ON=C(N3)c4ccccc4
0.270833	Clc1cc(Cl)cc(c1)C(=O)Nc2cc(O)c(cc2)C(=O)NCC=3ON=C(N3)c4ccccc4
0.270833	Clc1cc(Cl)cc(c1)C(=O)Nc2cc(O)c(cc2)C(=O)NCC=3ON=C(N3)c4ccccc4
0.270833	Clc1cc(Cl)cc(c1)C(=O)Nc2cc(O)c(cc2)C(=O)NCC=3ON=C(N3)c4ccccc4
0.270833	Clc1cc(Cl)cc(c1)C(=O)Nc2cc(O)c(cc2)C(=O)NCC=3ON=C(N3)c4ccccc4
0.270833	Clc1cc(Cl)cc(c1)C(=O)Nc2cc(O)c(cc2)C(=O)NCC=3ON=C(N3)c4ccccc4
0.270677	FC(F)(F)c1c(NC(=O)c2c(cc(c(c2)C)C)C)ccc(NC(=O)c3ccccc3)c1
0.270677	FC(F)(F)c1c(NC(=O)c2c(cc(c(c2)C)C)C)ccc(NC(=O)c3ccccc3)c1
0.270677	FC(F)(F)c1c(NC(=O)c2c(cc(c(c2)C)C)C)ccc(NC(=O)c3ccccc3)c1
0.270677	FC(F)(F)c1c(NC(=O)c2c(cc(c(c2)C)C)C)ccc(NC(=O)c3ccccc3)c1
0.270677	FC(F)(F)c1c(NC(=O)c2c(cc(c(c2)C)C)C)ccc(NC(=O)c3ccccc3)c1
0.270677	FC(F)(F)c1c(NC(=O)c2c(cc(c(c2)C)C)C)ccc(NC(=O)c3ccccc3)c1
0.270677	FC(F)(F)c1c(NC(=O)c2c(cc(c(c2)C)C)C)ccc(NC(=O)c3ccccc3)c1
0.270677	FC(F)(F)c1c(NC(=O)c2c(cc(c(c2)C)C)C)ccc(NC(=O)c3ccccc3)c1
0.270677	FC(F)(F)c1c(NC(=O)c2c(cc(c(c2)C)C)C)ccc(NC(=O)c3ccccc3)c1
0.270677	FC(F)(F)c1c(NC(=O)c2c(cc(c(c2)C)C)C)ccc(NC(=O)c3ccccc3)c1
0.270175	O=C(Nc1c(cc(Oc2ccncc2)cc1)C)NCc3cnc(N4CCN(CC4)CC)cc3
0.270175	O=C(Nc1c(cc(Oc2ccncc2)cc1)C)NCc3cnc(N4CCN(CC4)CC)cc3
0.270175	O=C(Nc1c(cc(Oc2ccncc2)cc1)C)NCc3cnc(N4CCN(CC4)CC)cc3
0.270175	O=C(Nc1c(cc(Oc2ccncc2)cc1)C)NCc3cnc(N4CCN(CC4)CC)cc3
0.270175	O=C(Nc1c(cc(Oc2ccncc2)cc1)C)NCc3cnc(N4CCN(CC4)CC)cc3
0.270175	O=C(Nc1c(cc(Oc2ccncc2)cc1)C)NCc3cnc(N4CCN(CC4)CC)cc3
0.270175	O=C(Nc1c(cc(Oc2ccncc2)cc1)C)NCc3cnc(N4CCN(CC4)CC)cc3
0.270175	O=C(Nc1c(cc(Oc2ccncc2)cc1)C)NCc3cnc(N4CCN(CC4)CC)cc3
0.270175	O=C(Nc1c(cc(Oc2ccncc2)cc1)C)NCc3cnc(N4CCN(CC4)CC)cc3
0.270175	O=C(Nc1c(cc(Oc2ccncc2)cc1)C)NCc3cnc(N4CCN(CC4)CC)cc3
0.270073	Brc1ccc(cc1)C=2SC(C(=O)Nc3c(cc(NC(=O)c4ccccc4)cc3)C(F)(F)F)=CC2
0.27	Clc1c(ccc(NC(=O)CC=2N=C(SC2)COc3ccc(cc3)C)c1)C(=O)Nc4cnccc4
0.27	Clc1c(ccc(NC(=O)CC=2N=C(SC2)COc3ccc(cc3)C)c1)C(=O)Nc4cnccc4
0.27	Clc1c(ccc(NC(=O)CC=2N=C(SC2)COc3ccc(cc3)C)c1)C(=O)Nc4cnccc4
0.27	Clc1c(ccc(NC(=O)CC=2N=C(SC2)COc3ccc(cc3)C)c1)C(=O)Nc4cnccc4
0.27	Clc1c(ccc(NC(=O)CC=2N=C(SC2)COc3ccc(cc3)C)c1)C(=O)Nc4cnccc4
0.27	Clc1c(ccc(NC(=O)CC=2N=C(SC2)COc3ccc(cc3)C)c1)C(=O)Nc4cnccc4
0.269625	Brc1cc(c2nc(c(cc2)C(=O)Nc3cc(Cl)c(NS(=O)(=O)C)c(Cl)c3)C)ccc1
0.269625	Brc1cc(c2nc(c(cc2)C(=O)Nc3cc(Cl)c(NS(=O)(=O)C)c(Cl)c3)C)ccc1
0.269625	Brc1cc(c2nc(c(cc2)C(=O)Nc3cc(Cl)c(NS(=O)(=O)C)c(Cl)c3)C)ccc1
0.269625	Brc1cc(c2nc(c(cc2)C(=O)Nc3cc(Cl)c(NS(=O)(=O)C)c(Cl)c3)C)ccc1
0.269625	Brc1cc(c2nc(c(cc2)C(=O)Nc3cc(Cl)c(NS(=O)(=O)C)c(Cl)c3)C)ccc1
0.269625	Brc1cc(c2nc(c(cc2)C(=O)Nc3cc(Cl)c(NS(=O)(=O)C)c(Cl)c3)C)ccc1
0.269625	Brc1cc(c2nc(c(cc2)C(=O)Nc3cc(Cl)c(NS(=O)(=O)C)c(Cl)c3)C)ccc1
0.269625	Brc1cc(c2nc(c(cc2)C(=O)Nc3cc(Cl)c(NS(=O)(=O)C)c(Cl)c3)C)ccc1
0.269625	Brc1cc(c2nc(c(cc2)C(=O)Nc3cc(Cl)c(NS(=O)(=O)C)c(Cl)c3)C)ccc1
0.269625	Brc1cc(c2nc(c(cc2)C(=O)Nc3cc(Cl)c(NS(=O)(=O)C)c(Cl)c3)C)ccc1
0.269625	O=C(OC(C)(C)C)Nc1cc(NCC(=O)Nc2c(cccc2)C(=O)NCCc3ccccc3)c(cc1)C
0.269625	O=C(OC(C)(C)C)Nc1cc(NCC(=O)Nc2c(cccc2)C(=O)NCCc3ccccc3)c(cc1)C
0.269625	O=C(OC(C)(C)C)Nc1cc(NCC(=O)Nc2c(cccc2)C(=O)NCCc3ccccc3)c(cc1)C
0.269625	O=C(OC(C)(C)C)Nc1cc(NCC(=O)Nc2c(cccc2)C(=O)NCCc3ccccc3)c(cc1)C
0.269373	O=C(Nc1cc(ccc1)C2=NC(=CC(=O)N2)CC)c3ccc(OCCC)cc3
0.269373	O=C(Nc1cc(ccc1)C2=NC(=CC(=O)N2)CC)c3ccc(OCCC)cc3
0.269373	O=C(Nc1cc(ccc1)C2=NC(=CC(=O)N2)CC)c3ccc(OCCC)cc3
0.269373	O=C(Nc1cc(ccc1)C2=NC(=CC(=O)N2)CC)c3ccc(OCCC)cc3
0.269373	O=C(Nc1cc(ccc1)C2=NC(=CC(=O)N2)CC)c3ccc(OCCC)cc3
0.269373	O=C(Nc1cc(ccc1)C2=NC(=CC(=O)N2)CC)c3ccc(OCCC)cc3
0.269373	O=C(Nc1cc(ccc1)C2=NC(=CC(=O)N2)CC)c3ccc(OCCC)cc3
0.269373	O=C(Nc1cc(ccc1)C2=NC(=CC(=O)N2)CC)c3ccc(OCCC)cc3
0.269373	O=C(Nc1cc(ccc1)C2=NC(=CC(=O)N2)CC)c3ccc(OCCC)cc3
0.269373	O=C(Nc1cc(ccc1)C2=NC(=CC(=O)N2)CC)c3ccc(OCCC)cc3
0.269231	Fc1c(NC(=O)c2cc(NC(=O)OC(C)(C)C)c(cc2)C)cc(cc1)C(=O)CC
0.269231	Fc1c(NC(=O)c2cc(NC(=O)OC(C)(C)C)c(cc2)C)cc(cc1)C(=O)CC
0.269231	Fc1c(NC(=O)c2cc(NC(=O)OC(C)(C)C)c(cc2)C)cc(cc1)C(=O)CC
0.269231	Fc1c(NC(=O)c2cc(NC(=O)OC(C)(C)C)c(cc2)C)cc(cc1)C(=O)CC
0.269231	Fc1c(NC(=O)c2cc(NC(=O)OC(C)(C)C)c(cc2)C)cc(cc1)C(=O)CC
0.269231	Fc1c(NC(=O)c2cc(NC(=O)OC(C)(C)C)c(cc2)C)cc(cc1)C(=O)CC
0.269231	Fc1c(NC(=O)c2cc(NC(=O)OC(C)(C)C)c(cc2)C)cc(cc1)C(=O)CC
0.269231	Fc1c(NC(=O)c2cc(NC(=O)OC(C)(C)C)c(cc2)C)cc(cc1)C(=O)CC
0.269076	Brc1c(ccc(c1)C)C(=O)NCc2ccc(cc2)CN3CCN(CC3)CC
0.269076	Brc1c(ccc(c1)C)C(=O)NCc2ccc(cc2)CN3CCN(CC3)CC
0.269076	Brc1c(ccc(c1)C)C(=O)NCc2ccc(cc2)CN3CCN(CC3)CC
0.269076	Brc1c(ccc(c1)C)C(=O)NCc2ccc(cc2)CN3CCN(CC3)CC
0.269076	Brc1c(ccc(c1)C)C(=O)NCc2ccc(cc2)CN3CCN(CC3)CC
0.268868	Brc1ccc(c2nc(ncc2)NC=O)cc1
0.268868	Brc1ccc(c2nc(ncc2)NC=O)cc1
0.268868	Brc1ccc(c2nc(ncc2)NC=O)cc1
0.268868	Brc1ccc(c2nc(ncc2)NC=O)cc1
0.268868	Brc1ccc(c2nc(ncc2)NC=O)cc1
0.268868	Brc1ccc(c2nc(ncc2)NC=O)cc1
0.268868	Brc1ccc(c2nc(ncc2)NC=O)cc1
0.268868	Brc1ccc(c2nc(ncc2)NC=O)cc1
0.268868	Brc1ccc(c2nc(ncc2)NC=O)cc1
0.268868	Brc1ccc(c2nc(ncc2)NC=O)cc1
0.268817	O=C(NCc1ccc(cc1)CN2CCN(CC2)CC)CCC=3OC(c4cc(c(cc4)C)C)=CN3
0.268817	O=C(NCc1ccc(cc1)CN2CCN(CC2)CC)CCC=3OC(c4cc(c(cc4)C)C)=CN3
0.268817	O=C(NCc1ccc(cc1)CN2CCN(CC2)CC)CCC=3OC(c4cc(c(cc4)C)C)=CN3
0.268817	O=C(NCc1ccc(cc1)CN2CCN(CC2)CC)CCC=3OC(c4cc(c(cc4)C)C)=CN3
0.268817	O=C(NCc1ccc(cc1)CN2CCN(CC2)CC)CCC=3OC(c4cc(c(cc4)C)C)=CN3
0.268817	O=C(NCc1ccc(cc1)CN2CCN(CC2)CC)CCC=3OC(c4cc(c(cc4)C)C)=CN3
0.268817	O=C(NCc1ccc(cc1)CN2CCN(CC2)CC)CCC=3OC(c4cc(c(cc4)C)C)=CN3
0.268817	O=C(NCc1ccc(cc1)CN2CCN(CC2)CC)CCC=3OC(c4cc(c(cc4)C)C)=CN3
0.268817	O=C(NCc1ccc(cc1)CN2CCN(CC2)CC)CCC=3OC(c4cc(c(cc4)C)C)=CN3
0.268817	O=C(NCc1ccc(cc1)CN2CCN(CC2)CC)CCC=3OC(c4cc(c(cc4)C)C)=CN3
0.268817	S(c1ccc(cc1)C(=O)Nc2cc(c(cc2)C)C(=O)N(C(C)C)C)Cc3ccc(cc3)C(=O)N
0.268817	S(c1ccc(cc1)C(=O)Nc2cc(c(cc2)C)C(=O)N(C(C)C)C)Cc3ccc(cc3)C(=O)N
0.268817	S(c1ccc(cc1)C(=O)Nc2cc(c(cc2)C)C(=O)N(C(C)C)C)Cc3ccc(cc3)C(=O)N
0.268817	S(=O)(=O)(Nc1cc(OC)c(NC(=O)c2c(ccc(c3ccccc3)c2)C)cc1)C
0.268817	S(=O)(=O)(Nc1cc(OC)c(NC(=O)c2c(ccc(c3ccccc3)c2)C)cc1)C
0.268817	S(=O)(=O)(Nc1cc(OC)c(NC(=O)c2c(ccc(c3ccccc3)c2)C)cc1)C
0.268817	S(=O)(=O)(Nc1cc(OC)c(NC(=O)c2c(ccc(c3ccccc3)c2)C)cc1)C
0.268817	S(=O)(=O)(Nc1cc(OC)c(NC(=O)c2c(ccc(c3ccccc3)c2)C)cc1)C
0.268817	S(=O)(=O)(Nc1cc(OC)c(NC(=O)c2c(ccc(c3ccccc3)c2)C)cc1)C
0.268707	S(=O)(=O)(Nc1cc(ccc1)C(=O)N2CCN(Cc3ccc(F)cc3)CCC2)c4c(ccc(F)c4)C
0.268707	S(=O)(=O)(Nc1cc(ccc1)C(=O)N2CCN(Cc3ccc(F)cc3)CCC2)c4c(ccc(F)c4)C
0.268707	S(=O)(=O)(Nc1cc(ccc1)C(=O)N2CCN(Cc3ccc(F)cc3)CCC2)c4c(ccc(F)c4)C
0.268707	S(=O)(=O)(Nc1cc(ccc1)C(=O)N2CCN(Cc3ccc(F)cc3)CCC2)c4c(ccc(F)c4)C
0.268707	S(=O)(=O)(Nc1cc(ccc1)C(=O)N2CCN(Cc3ccc(F)cc3)CCC2)c4c(ccc(F)c4)C
0.268707	S(=O)(=O)(Nc1cc(ccc1)C(=O)N2CCN(Cc3ccc(F)cc3)CCC2)c4c(ccc(F)c4)C
0.268707	S(=O)(=O)(Nc1cc(ccc1)C(=O)N2CCN(Cc3ccc(F)cc3)CCC2)c4c(ccc(F)c4)C
0.268707	S(=O)(=O)(Nc1cc(ccc1)C(=O)N2CCN(Cc3ccc(F)cc3)CCC2)c4c(ccc(F)c4)C
0.268707	S(=O)(=O)(Nc1cc(ccc1)C(=O)N2CCN(Cc3ccc(F)cc3)CCC2)c4c(ccc(F)c4)C
0.268707	S(=O)(=O)(Nc1cc(ccc1)C(=O)N2CCN(Cc3ccc(F)cc3)CCC2)c4c(ccc(F)c4)C
0.268707	O=C(Nc1c(nc(N2CCN(CC2)C)cc1)C)c3c(Nc4c(c(ccc4)C)C)cccc3
0.268551	Clc1cc(ccc1)COc2c(ccc(NC(=O)c3cc(OC)c(OCC(=O)NC)cc3)c2)C
0.268551	Clc1cc(ccc1)COc2c(ccc(NC(=O)c3cc(OC)c(OCC(=O)NC)cc3)c2)C
0.268456	O=C(Nc1c(ccc(c2cnccc2)c1)C)C34OCC(N)(C3)CC4
0.268456	O=C(Nc1c(ccc(c2cnccc2)c1)C)C34OCC(N)(C3)CC4
0.268456	O=C(Nc1c(ccc(c2cnccc2)c1)C)C34OCC(N)(C3)CC4
0.268456	O=C(Nc1c(ccc(c2cnccc2)c1)C)C34OCC(N)(C3)CC4
0.268456	O=C(Nc1c(ccc(c2cnccc2)c1)C)C34OCC(N)(C3)CC4
0.268456	O=C(Nc1c(ccc(c2cnccc2)c1)C)C34OCC(N)(C3)CC4
0.268456	O=C(Nc1c(ccc(c2cnccc2)c1)C)C34OCC(N)(C3)CC4
0.268456	O=C(Nc1c(ccc(c2cnccc2)c1)C)C34OCC(N)(C3)CC4
0.268456	O=C(Nc1c(ccc(c2cnccc2)c1)C)C34OCC(N)(C3)CC4
0.268456	O=C(Nc1c(ccc(c2cnccc2)c1)C)C34OCC(N)(C3)CC4
0.268293	Brc1cc(NC(=O)C(=O)NCc2c(F)cc(c3ccc(Cl)cc3)cc2)c(cc1)CN4CCN(Cc5ccccc5)CC4
0.268293	Brc1cc(NC(=O)C(=O)NCc2c(F)cc(c3ccc(Cl)cc3)cc2)c(cc1)CN4CCN(Cc5ccccc5)CC4
0.268293	Brc1cc(NC(=O)C(=O)NCc2c(F)cc(c3ccc(Cl)cc3)cc2)c(cc1)CN4CCN(Cc5ccccc5)CC4
0.268293	Brc1cc(NC(=O)C(=O)NCc2c(F)cc(c3ccc(Cl)cc3)cc2)c(cc1)CN4CCN(Cc5ccccc5)CC4
0.268293	Brc1cc(NC(=O)C(=O)NCc2c(F)cc(c3ccc(Cl)cc3)cc2)c(cc1)CN4CCN(Cc5ccccc5)CC4
0.268293	Brc1cc(NC(=O)C(=O)NCc2c(F)cc(c3ccc(Cl)cc3)cc2)c(cc1)CN4CCN(Cc5ccccc5)CC4
0.268293	Brc1cc(NC(=O)C(=O)NCc2c(F)cc(c3ccc(Cl)cc3)cc2)c(cc1)CN4CCN(Cc5ccccc5)CC4
0.268293	Brc1cc(NC(=O)C(=O)NCc2c(F)cc(c3ccc(Cl)cc3)cc2)c(cc1)CN4CCN(Cc5ccccc5)CC4
0.268293	Brc1cc(NC(=O)C(=O)NCc2c(F)cc(c3ccc(Cl)cc3)cc2)c(cc1)CN4CCN(Cc5ccccc5)CC4
0.268293	Brc1cc(NC(=O)C(=O)NCc2c(F)cc(c3ccc(Cl)cc3)cc2)c(cc1)CN4CCN(Cc5ccccc5)CC4
0.268199	O=C(Nc1cc(NC(=O)COC)ccc1)C2=NOC(c3cnccc3)=C2
0.268199	O=C(Nc1cc(NC(=O)COC)ccc1)C2=NOC(c3cnccc3)=C2
0.268	Fc1ccc(cc1)C(=O)Nc2cc(ccc2)C(=O)Nc3cc(c(cc3)CO)C(=O)O
0.268	Fc1ccc(cc1)C(=O)Nc2cc(ccc2)C(=O)Nc3cc(c(cc3)CO)C(=O)O
0.268	Fc1ccc(cc1)C(=O)Nc2cc(ccc2)C(=O)Nc3cc(c(cc3)CO)C(=O)O
0.268	Fc1ccc(cc1)C(=O)Nc2cc(ccc2)C(=O)Nc3cc(c(cc3)CO)C(=O)O
0.268	Fc1ccc(cc1)C(=O)Nc2cc(ccc2)C(=O)Nc3cc(c(cc3)CO)C(=O)O
0.268	Fc1ccc(cc1)C(=O)Nc2cc(ccc2)C(=O)Nc3cc(c(cc3)CO)C(=O)O
0.268	Fc1ccc(cc1)C(=O)Nc2cc(ccc2)C(=O)Nc3cc(c(cc3)CO)C(=O)O
0.268	Fc1ccc(cc1)C(=O)Nc2cc(ccc2)C(=O)Nc3cc(c(cc3)CO)C(=O)O
0.268	Fc1ccc(cc1)C(=O)Nc2cc(ccc2)C(=O)Nc3cc(c(cc3)CO)C(=O)O
0.268	Fc1ccc(cc1)C(=O)Nc2cc(ccc2)C(=O)Nc3cc(c(cc3)CO)C(=O)O
0.267925	Clc1c(Cl)cc(NC(=O)C=2N=C(NC2C)c3cnccc3)cc1Cl
0.267925	Clc1c(Cl)cc(NC(=O)C=2N=C(NC2C)c3cnccc3)cc1Cl
0.267925	Clc1c(Cl)cc(NC(=O)C=2N=C(NC2C)c3cnccc3)cc1Cl
0.267925	Clc1c(Cl)cc(NC(=O)C=2N=C(NC2C)c3cnccc3)cc1Cl
0.267925	Clc1c(Cl)cc(NC(=O)C=2N=C(NC2C)c3cnccc3)cc1Cl
0.267925	Clc1c(Cl)cc(NC(=O)C=2N=C(NC2C)c3cnccc3)cc1Cl
0.267925	Clc1c(Cl)cc(NC(=O)C=2N=C(NC2C)c3cnccc3)cc1Cl
0.267925	Clc1c(Cl)cc(NC(=O)C=2N=C(NC2C)c3cnccc3)cc1Cl
0.267925	Clc1c(Cl)cc(NC(=O)C=2N=C(NC2C)c3cnccc3)cc1Cl
0.267925	Clc1c(Cl)cc(NC(=O)C=2N=C(NC2C)c3cnccc3)cc1Cl
0.267925	O1N=C(N=C1c2cc(Nc3nc(ccn3)C)ccc2)C4(N)CC4
0.267925	O1N=C(N=C1c2cc(Nc3nc(ccn3)C)ccc2)C4(N)CC4
0.267925	O1N=C(N=C1c2cc(Nc3nc(ccn3)C)ccc2)C4(N)CC4
0.267925	O1N=C(N=C1c2cc(Nc3nc(ccn3)C)ccc2)C4(N)CC4
0.267925	O1N=C(N=C1c2cc(Nc3nc(ccn3)C)ccc2)C4(N)CC4
0.267925	O1N=C(N=C1c2cc(Nc3nc(ccn3)C)ccc2)C4(N)CC4
0.267925	O1N=C(N=C1c2cc(Nc3nc(ccn3)C)ccc2)C4(N)CC4
0.267925	O1N=C(N=C1c2cc(Nc3nc(ccn3)C)ccc2)C4(N)CC4
0.267925	O1N=C(N=C1c2cc(Nc3nc(ccn3)C)ccc2)C4(N)CC4
0.267925	O1N=C(N=C1c2cc(Nc3nc(ccn3)C)ccc2)C4(N)CC4
0.267658	O=C(N1CCC(N)(CC1)C)Nc2c(ccc(c2)C(=O)NCC3CC3)C
0.267606	S(=O)(=O)(Nc1c(cccc1)C)c2ccc(cc2)C(=O)Nc3cc(N4N=CC=C4)ccc3
0.267606	S(=O)(=O)(Nc1c(cccc1)C)c2ccc(cc2)C(=O)Nc3cc(N4N=CC=C4)ccc3
0.267606	S(=O)(=O)(Nc1c(cccc1)C)c2ccc(cc2)C(=O)Nc3cc(N4N=CC=C4)ccc3
0.267606	S(=O)(=O)(Nc1c(cccc1)C)c2ccc(cc2)C(=O)Nc3cc(N4N=CC=C4)ccc3
0.267606	S(=O)(=O)(Nc1c(cccc1)C)c2ccc(cc2)C(=O)Nc3cc(N4N=CC=C4)ccc3
0.267606	S(=O)(=O)(Nc1c(cccc1)C)c2ccc(cc2)C(=O)Nc3cc(N4N=CC=C4)ccc3
0.267606	S(=O)(=O)(Nc1c(cccc1)C)c2ccc(cc2)C(=O)Nc3cc(N4N=CC=C4)ccc3
0.267606	S(=O)(=O)(Nc1c(cccc1)C)c2ccc(cc2)C(=O)Nc3cc(N4N=CC=C4)ccc3
0.267606	S(=O)(=O)(Nc1c(cccc1)C)c2ccc(cc2)C(=O)Nc3cc(N4N=CC=C4)ccc3
0.267606	S(=O)(=O)(Nc1c(cccc1)C)c2ccc(cc2)C(=O)Nc3cc(N4N=CC=C4)ccc3
0.267559	Clc1cc(Cl)cc(c1)C(=O)Nc2cc(O)c(cc2)C(=O)NCC=3SC=C(N3)c4ccc(cc4)C(F)(F)F
0.267559	Clc1cc(Cl)cc(c1)C(=O)Nc2cc(O)c(cc2)C(=O)NCC=3SC=C(N3)c4ccc(cc4)C(F)(F)F
0.267559	Clc1cc(Cl)cc(c1)C(=O)Nc2cc(O)c(cc2)C(=O)NCC=3SC=C(N3)c4ccc(cc4)C(F)(F)F
0.267559	Clc1cc(Cl)cc(c1)C(=O)Nc2cc(O)c(cc2)C(=O)NCC=3SC=C(N3)c4ccc(cc4)C(F)(F)F
0.267559	Clc1cc(Cl)cc(c1)C(=O)Nc2cc(O)c(cc2)C(=O)NCC=3SC=C(N3)c4ccc(cc4)C(F)(F)F
0.267442	Clc1c(NC(=O)OC(C)(C)C)cc(NC(=O)c2cncc(c2)C)cc1
0.267361	S1N=C(OC)C=C1C(NC(=O)c2cc(NC(=O)Nc3ccccc3)c(cc2)C)C
0.267327	Clc1c([N+]([O-])=O)cc(S(=O)(=O)Nc2ccc(cc2)C(=O)Nc3cc(ccc3)C4=NOC=C4)cc1
0.267327	Clc1c([N+]([O-])=O)cc(S(=O)(=O)Nc2ccc(cc2)C(=O)Nc3cc(ccc3)C4=NOC=C4)cc1
0.267327	Clc1c([N+]([O-])=O)cc(S(=O)(=O)Nc2ccc(cc2)C(=O)Nc3cc(ccc3)C4=NOC=C4)cc1
0.267327	Clc1c([N+]([O-])=O)cc(S(=O)(=O)Nc2ccc(cc2)C(=O)Nc3cc(ccc3)C4=NOC=C4)cc1
0.267327	Clc1c([N+]([O-])=O)cc(S(=O)(=O)Nc2ccc(cc2)C(=O)Nc3cc(ccc3)C4=NOC=C4)cc1
0.267327	Clc1c([N+]([O-])=O)cc(S(=O)(=O)Nc2ccc(cc2)C(=O)Nc3cc(ccc3)C4=NOC=C4)cc1
0.267327	Clc1c([N+]([O-])=O)cc(S(=O)(=O)Nc2ccc(cc2)C(=O)Nc3cc(ccc3)C4=NOC=C4)cc1
0.267327	Clc1c([N+]([O-])=O)cc(S(=O)(=O)Nc2ccc(cc2)C(=O)Nc3cc(ccc3)C4=NOC=C4)cc1
0.267327	Clc1c([N+]([O-])=O)cc(S(=O)(=O)Nc2ccc(cc2)C(=O)Nc3cc(ccc3)C4=NOC=C4)cc1
0.267327	Clc1c([N+]([O-])=O)cc(S(=O)(=O)Nc2ccc(cc2)C(=O)Nc3cc(ccc3)C4=NOC=C4)cc1
0.266917	Brc1ccc(c2nc(NCCC3(O)CCN(Cc4ccccc4)CC3)ccn2)cc1
0.266917	Brc1ccc(c2nc(NCCC3(O)CCN(Cc4ccccc4)CC3)ccn2)cc1
0.266917	Brc1ccc(c2nc(NCCC3(O)CCN(Cc4ccccc4)CC3)ccn2)cc1
0.266917	Brc1ccc(c2nc(NCCC3(O)CCN(Cc4ccccc4)CC3)ccn2)cc1
0.266917	Brc1ccc(c2nc(NCCC3(O)CCN(Cc4ccccc4)CC3)ccn2)cc1
0.266917	Brc1ccc(c2nc(NCCC3(O)CCN(Cc4ccccc4)CC3)ccn2)cc1
0.266917	Brc1ccc(c2nc(NCCC3(O)CCN(Cc4ccccc4)CC3)ccn2)cc1
0.266667	O=C(Nc1cc2OCCOc2cc1)c3c(NC(=O)c4cc(OC)c(cc4)C)cccc3
0.266423	Clc1ccc(cc1)COc2c(OC)cc(cc2)C(=O)NNc3nc(OC)ccn3
0.266423	Clc1ccc(cc1)COc2c(OC)cc(cc2)C(=O)NNc3nc(OC)ccn3
0.266423	Clc1ccc(cc1)COc2c(OC)cc(cc2)C(=O)NNc3nc(OC)ccn3
0.266423	Clc1ccc(cc1)COc2c(OC)cc(cc2)C(=O)NNc3nc(OC)ccn3
0.266423	Clc1ccc(cc1)COc2c(OC)cc(cc2)C(=O)NNc3nc(OC)ccn3
0.266423	Clc1ccc(cc1)COc2c(OC)cc(cc2)C(=O)NNc3nc(OC)ccn3
0.266423	Clc1ccc(cc1)COc2c(OC)cc(cc2)C(=O)NNc3nc(OC)ccn3
0.266423	Clc1ccc(cc1)COc2c(OC)cc(cc2)C(=O)NNc3nc(OC)ccn3
0.266423	Clc1ccc(cc1)COc2c(OC)cc(cc2)C(=O)NNc3nc(OC)ccn3
0.266423	Clc1ccc(cc1)COc2c(OC)cc(cc2)C(=O)NNc3nc(OC)ccn3
0.265957	Brc1cc(NC(=O)C(=O)Nc2cc(OCC(=O)OC)ccc2)c(cc1)CN3CCN(Cc4ccccc4)CC3
0.265957	Brc1cc(NC(=O)C(=O)Nc2cc(OCC(=O)OC)ccc2)c(cc1)CN3CCN(Cc4ccccc4)CC3
0.265957	Brc1cc(NC(=O)C(=O)Nc2cc(OCC(=O)OC)ccc2)c(cc1)CN3CCN(Cc4ccccc4)CC3
0.265957	Brc1cc(NC(=O)C(=O)Nc2cc(OCC(=O)OC)ccc2)c(cc1)CN3CCN(Cc4ccccc4)CC3
0.265957	Brc1cc(NC(=O)C(=O)Nc2cc(OCC(=O)OC)ccc2)c(cc1)CN3CCN(Cc4ccccc4)CC3
0.265957	Brc1cc(NC(=O)C(=O)Nc2cc(OCC(=O)OC)ccc2)c(cc1)CN3CCN(Cc4ccccc4)CC3
0.265957	Brc1cc(NC(=O)C(=O)Nc2cc(OCC(=O)OC)ccc2)c(cc1)CN3CCN(Cc4ccccc4)CC3
0.265957	Brc1cc(NC(=O)C(=O)Nc2cc(OCC(=O)OC)ccc2)c(cc1)CN3CCN(Cc4ccccc4)CC3
0.265957	Brc1cc(NC(=O)C(=O)Nc2cc(OCC(=O)OC)ccc2)c(cc1)CN3CCN(Cc4ccccc4)CC3
0.265918	O1N=C(N=C1c2cc(Nc3nc(ccn3)C)ccc2)CC(NC)C
0.265918	O1N=C(N=C1c2cc(Nc3nc(ccn3)C)ccc2)CC(NC)C
0.265918	O1N=C(N=C1c2cc(Nc3nc(ccn3)C)ccc2)CC(NC)C
0.265918	O1N=C(N=C1c2cc(Nc3nc(ccn3)C)ccc2)CC(NC)C
0.265918	O1N=C(N=C1c2cc(Nc3nc(ccn3)C)ccc2)CC(NC)C
0.265918	O1N=C(N=C1c2cc(Nc3nc(ccn3)C)ccc2)CC(NC)C
0.265918	O1N=C(N=C1c2cc(Nc3nc(ccn3)C)ccc2)CC(NC)C
0.265918	O1N=C(N=C1c2cc(Nc3nc(ccn3)C)ccc2)CC(NC)C
0.265918	O1N=C(N=C1c2cc(Nc3nc(ccn3)C)ccc2)CC(NC)C
0.265918	O1N=C(N=C1c2cc(Nc3nc(ccn3)C)ccc2)CC(NC)C
0.265873	S(c1cc(ccc1)C(=O)Nc2cc(ccc2)C3=NOC=C3)CCCC
0.265873	S(c1cc(ccc1)C(=O)Nc2cc(ccc2)C3=NOC=C3)CCCC
0.265873	S(c1cc(ccc1)C(=O)Nc2cc(ccc2)C3=NOC=C3)CCCC
0.265873	S(c1cc(ccc1)C(=O)Nc2cc(ccc2)C3=NOC=C3)CCCC
0.265873	S(c1cc(ccc1)C(=O)Nc2cc(ccc2)C3=NOC=C3)CCCC
0.265873	S(c1cc(ccc1)C(=O)Nc2cc(ccc2)C3=NOC=C3)CCCC
0.265873	S(c1cc(ccc1)C(=O)Nc2cc(ccc2)C3=NOC=C3)CCCC
0.265873	S(c1cc(ccc1)C(=O)Nc2cc(ccc2)C3=NOC=C3)CCCC
0.265873	S(c1cc(ccc1)C(=O)Nc2cc(ccc2)C3=NOC=C3)CCCC
0.265873	S(c1cc(ccc1)C(=O)Nc2cc(ccc2)C3=NOC=C3)CCCC
0.265873	Fc1ccc(cc1)CN2CCN(C(=O)c3ncc(c4ccccc4)cc3)CCC2
0.265873	Fc1ccc(cc1)CN2CCN(C(=O)c3ncc(c4ccccc4)cc3)CCC2
0.265873	Fc1ccc(cc1)CN2CCN(C(=O)c3ncc(c4ccccc4)cc3)CCC2
0.265873	Fc1ccc(cc1)CN2CCN(C(=O)c3ncc(c4ccccc4)cc3)CCC2
0.265873	Fc1ccc(cc1)CN2CCN(C(=O)c3ncc(c4ccccc4)cc3)CCC2
0.265823	O=C(Nc1ccc(c2nc(ncc2)C)cc1)CC3CC(N)C3
0.265823	O=C(Nc1ccc(c2nc(ncc2)C)cc1)CC3CC(N)C3
0.265823	O=C(Nc1ccc(c2nc(ncc2)C)cc1)CC3CC(N)C3
0.265823	O=C(Nc1ccc(c2nc(ncc2)C)cc1)CC3CC(N)C3
0.265823	O=C(Nc1ccc(c2nc(ncc2)C)cc1)CC3CC(N)C3
0.265823	O=C(Nc1ccc(c2nc(ncc2)C)cc1)CC3CC(N)C3
0.265823	O=C(Nc1ccc(c2nc(ncc2)C)cc1)CC3CC(N)C3
0.265823	O=C(Nc1ccc(c2nc(ncc2)C)cc1)CC3CC(N)C3
0.265823	O=C(Nc1ccc(c2nc(ncc2)C)cc1)CC3CC(N)C3
0.265823	O=C(Nc1ccc(c2nc(ncc2)C)cc1)CC3CC(N)C3
0.265734	Brc1cc(c(NC(=O)CN(c2nc(Cl)nc(c3ccncc3)c2)C)cc1)C
0.265734	Brc1cc(c(NC(=O)CN(c2nc(Cl)nc(c3ccncc3)c2)C)cc1)C
0.265734	Brc1cc(c(NC(=O)CN(c2nc(Cl)nc(c3ccncc3)c2)C)cc1)C
0.265734	Brc1cc(c(NC(=O)CN(c2nc(Cl)nc(c3ccncc3)c2)C)cc1)C
0.265734	Brc1cc(c(NC(=O)CN(c2nc(Cl)nc(c3ccncc3)c2)C)cc1)C
0.265734	Brc1cc(c(NC(=O)CN(c2nc(Cl)nc(c3ccncc3)c2)C)cc1)C
0.265734	Brc1cc(c(NC(=O)CN(c2nc(Cl)nc(c3ccncc3)c2)C)cc1)C
0.265734	Brc1cc(c(NC(=O)CN(c2nc(Cl)nc(c3ccncc3)c2)C)cc1)C
0.265734	Brc1cc(c(NC(=O)CN(c2nc(Cl)nc(c3ccncc3)c2)C)cc1)C
0.265734	Clc1c(cc(NC(=O)c2ccc(cc2)CN3C(=O)c4c(cccc4)C3=O)cc1)C(=O)N
0.265455	FC(F)(F)C(F)(c1cc(c(NC(=O)c2cc(NC(=O)CC)ccc2)cc1)C)C(F)(F)F
0.265455	FC(F)(F)C(F)(c1cc(c(NC(=O)c2cc(NC(=O)CC)ccc2)cc1)C)C(F)(F)F
0.265455	FC(F)(F)C(F)(c1cc(c(NC(=O)c2cc(NC(=O)CC)ccc2)cc1)C)C(F)(F)F
0.265455	FC(F)(F)C(F)(c1cc(c(NC(=O)c2cc(NC(=O)CC)ccc2)cc1)C)C(F)(F)F
0.265455	FC(F)(F)C(F)(c1cc(c(NC(=O)c2cc(NC(=O)CC)ccc2)cc1)C)C(F)(F)F
0.265455	FC(F)(F)C(F)(c1cc(c(NC(=O)c2cc(NC(=O)CC)ccc2)cc1)C)C(F)(F)F
0.265455	FC(F)(F)C(F)(c1cc(c(NC(=O)c2cc(NC(=O)CC)ccc2)cc1)C)C(F)(F)F
0.265306	O=C(Nc1c(OC)cc(NC(=O)CC2CC(OCC2)CC)cc1)c3cnccc3
0.264925	Fc1c(cc(cc1)C=O)C(=O)Nc2cc(ccc2)C3=NOC=C3
0.264706	FC(F)(F)c1nc(ncc1)Nc2cc(ccc2)C(=O)NC3CC(OC(C3)C)C
0.264706	FC(F)(F)c1nc(ncc1)Nc2cc(ccc2)C(=O)NC3CC(OC(C3)C)C
0.264706	FC(F)(F)c1nc(ncc1)Nc2cc(ccc2)C(=O)NC3CC(OC(C3)C)C
0.264706	FC(F)(F)c1nc(ncc1)Nc2cc(ccc2)C(=O)NC3CC(OC(C3)C)C
0.264706	FC(F)(F)c1nc(ncc1)Nc2cc(ccc2)C(=O)NC3CC(OC(C3)C)C
0.264706	FC(F)(F)c1nc(ncc1)Nc2cc(ccc2)C(=O)NC3CC(OC(C3)C)C
0.264706	FC(F)(F)c1nc(ncc1)Nc2cc(ccc2)C(=O)NC3CC(OC(C3)C)C
0.264706	FC(F)(F)c1nc(ncc1)Nc2cc(ccc2)C(=O)NC3CC(OC(C3)C)C
0.264706	FC(F)(F)c1nc(ncc1)Nc2cc(ccc2)C(=O)NC3CC(OC(C3)C)C
0.264706	FC(F)(F)c1nc(ncc1)Nc2cc(ccc2)C(=O)NC3CC(OC(C3)C)C
0.264591	O=C(NC1CN(Cc2ccccc2)CC1)c3cc(NC(=O)CC)ccc3
0.264286	O=C(Nc1c(OCc2ccccc2)cc(cc1)C)C(=O)Nc3cc(ccc3)C4=NOC=C4
0.264286	O=C(Nc1c(OCc2ccccc2)cc(cc1)C)C(=O)Nc3cc(ccc3)C4=NOC=C4
0.264286	O=C(Nc1c(OCc2ccccc2)cc(cc1)C)C(=O)Nc3cc(ccc3)C4=NOC=C4
0.264286	O=C(Nc1c(OCc2ccccc2)cc(cc1)C)C(=O)Nc3cc(ccc3)C4=NOC=C4
0.264286	O=C(Nc1c(OCc2ccccc2)cc(cc1)C)C(=O)Nc3cc(ccc3)C4=NOC=C4
0.264286	O=C(Nc1c(OCc2ccccc2)cc(cc1)C)C(=O)Nc3cc(ccc3)C4=NOC=C4
0.264286	O=C(Nc1c(OCc2ccccc2)cc(cc1)C)C(=O)Nc3cc(ccc3)C4=NOC=C4
0.264286	O=C(Nc1c(OCc2ccccc2)cc(cc1)C)C(=O)Nc3cc(ccc3)C4=NOC=C4
0.264214	O=C(N1CCCC1)c2cc(NC(=O)C(=O)Nc3c(ccc(c3)C=4OC=CN4)C)c(OC)cc2
0.264085	O=C(N1CCN(CCOC)CC1)C(=O)Nc2c(ccc(c2)C=3OC=NN3)C
0.264085	O=C(N1CCN(CCOC)CC1)C(=O)Nc2c(ccc(c2)C=3OC=NN3)C
0.264085	O=C(N1CCN(CCOC)CC1)C(=O)Nc2c(ccc(c2)C=3OC=NN3)C
0.264085	O=C(N1CCN(CCOC)CC1)C(=O)Nc2c(ccc(c2)C=3OC=NN3)C
0.264085	O=C(N1CCN(CCOC)CC1)C(=O)Nc2c(ccc(c2)C=3OC=NN3)C
0.264085	O=C(N1CCN(CCOC)CC1)C(=O)Nc2c(ccc(c2)C=3OC=NN3)C
0.264085	O=C(N1CCN(CCOC)CC1)C(=O)Nc2c(ccc(c2)C=3OC=NN3)C
0.264085	O=C(N1CCN(CCOC)CC1)C(=O)Nc2c(ccc(c2)C=3OC=NN3)C
0.264085	O=C(N1CCN(CCOC)CC1)C(=O)Nc2c(ccc(c2)C=3OC=NN3)C
0.264085	O=C(N1CCN(CCOC)CC1)C(=O)Nc2c(ccc(c2)C=3OC=NN3)C
0.263889	O=C(Nc1c(OCc2ccccc2)cc(cc1)C)C(=O)Nc3c(ccc(c3)C=4OC=CN4)C
0.263889	O=C(Nc1c(OCc2ccccc2)cc(cc1)C)C(=O)Nc3c(ccc(c3)C=4OC=CN4)C
0.263889	O=C(Nc1c(OCc2ccccc2)cc(cc1)C)C(=O)Nc3c(ccc(c3)C=4OC=CN4)C
0.263889	O=C(Nc1c(OCc2ccccc2)cc(cc1)C)C(=O)Nc3c(ccc(c3)C=4OC=CN4)C
0.263889	O=C(Nc1c(OCc2ccccc2)cc(cc1)C)C(=O)Nc3c(ccc(c3)C=4OC=CN4)C
0.263889	O=C(Nc1c(OCc2ccccc2)cc(cc1)C)C(=O)Nc3c(ccc(c3)C=4OC=CN4)C
0.263889	O=C(Nc1c(OCc2ccccc2)cc(cc1)C)C(=O)Nc3c(ccc(c3)C=4OC=CN4)C
0.263889	O=C(Nc1c(OCc2ccccc2)cc(cc1)C)C(=O)Nc3c(ccc(c3)C=4OC=CN4)C
0.263889	O=C(Nc1c(OCc2ccccc2)cc(cc1)C)C(=O)Nc3c(ccc(c3)C=4OC=CN4)C
0.263889	O=C(Nc1c(OCc2ccccc2)cc(cc1)C)C(=O)Nc3c(ccc(c3)C=4OC=CN4)C
0.263844	Clc1c(Oc2c(Cl)cc(Cl)cc2)c(ccc1)C(=O)Nc3c(ccc(c3)Cc4ncccc4)C
0.263844	Clc1c(Oc2c(Cl)cc(Cl)cc2)c(ccc1)C(=O)Nc3c(ccc(c3)Cc4ncccc4)C
0.263844	Clc1c(Oc2c(Cl)cc(Cl)cc2)c(ccc1)C(=O)Nc3c(ccc(c3)Cc4ncccc4)C
0.263844	Clc1c(Oc2c(Cl)cc(Cl)cc2)c(ccc1)C(=O)Nc3c(ccc(c3)Cc4ncccc4)C
0.263844	Clc1c(Oc2c(Cl)cc(Cl)cc2)c(ccc1)C(=O)Nc3c(ccc(c3)Cc4ncccc4)C
0.263844	Clc1c(Oc2c(Cl)cc(Cl)cc2)c(ccc1)C(=O)Nc3c(ccc(c3)Cc4ncccc4)C
0.263844	Clc1c(Oc2c(Cl)cc(Cl)cc2)c(ccc1)C(=O)Nc3c(ccc(c3)Cc4ncccc4)C
0.263844	Clc1c(Oc2c(Cl)cc(Cl)cc2)c(ccc1)C(=O)Nc3c(ccc(c3)Cc4ncccc4)C
0.263844	Clc1c(Oc2c(Cl)cc(Cl)cc2)c(ccc1)C(=O)Nc3c(ccc(c3)Cc4ncccc4)C
0.263844	Clc1c(Oc2c(Cl)cc(Cl)cc2)c(ccc1)C(=O)Nc3c(ccc(c3)Cc4ncccc4)C
0.263736	O=C(NNc1nc(OC)ccn1)C2=NOC(c3cnccc3)=C2
0.263736	O=C(NNc1nc(OC)ccn1)C2=NOC(c3cnccc3)=C2
0.263736	O=C(NNc1nc(OC)ccn1)C2=NOC(c3cnccc3)=C2
0.263736	O=C(NNc1nc(OC)ccn1)C2=NOC(c3cnccc3)=C2
0.263736	O=C(NNc1nc(OC)ccn1)C2=NOC(c3cnccc3)=C2
0.263736	O=C(NNc1nc(OC)ccn1)C2=NOC(c3cnccc3)=C2
0.263736	O=C(NNc1nc(OC)ccn1)C2=NOC(c3cnccc3)=C2
0.263636	S(=O)(=O)(Nc1cc(ccc1)C(=O)NNc2nc(nc(c2)CC)c3ncccc3)c4c(ccc(F)c4)C
0.263636	S(=O)(=O)(Nc1cc(ccc1)C(=O)NNc2nc(nc(c2)CC)c3ncccc3)c4c(ccc(F)c4)C
0.263636	S(=O)(=O)(Nc1cc(ccc1)C(=O)NNc2nc(nc(c2)CC)c3ncccc3)c4c(ccc(F)c4)C
0.263636	S(=O)(=O)(Nc1cc(ccc1)C(=O)NNc2nc(nc(c2)CC)c3ncccc3)c4c(ccc(F)c4)C
0.263636	S(=O)(=O)(Nc1cc(ccc1)C(=O)NNc2nc(nc(c2)CC)c3ncccc3)c4c(ccc(F)c4)C
0.263636	S(=O)(=O)(Nc1cc(ccc1)C(=O)NNc2nc(nc(c2)CC)c3ncccc3)c4c(ccc(F)c4)C
0.263636	S(=O)(=O)(Nc1cc(ccc1)C(=O)NNc2nc(nc(c2)CC)c3ncccc3)c4c(ccc(F)c4)C
0.263636	S(=O)(=O)(Nc1cc(ccc1)C(=O)NNc2nc(nc(c2)CC)c3ncccc3)c4c(ccc(F)c4)C
0.263514	S1C(=NC(=C1)CNC(=O)C(=O)Nc2c(cc(cc2)C(=O)NCC)C)c3ccc(OC)cc3
0.263514	S1C(=NC(=C1)CNC(=O)C(=O)Nc2c(cc(cc2)C(=O)NCC)C)c3ccc(OC)cc3
0.263514	S1C(=NC(=C1)CNC(=O)C(=O)Nc2c(cc(cc2)C(=O)NCC)C)c3ccc(OC)cc3
0.263514	S1C(=NC(=C1)CNC(=O)C(=O)Nc2c(cc(cc2)C(=O)NCC)C)c3ccc(OC)cc3
0.263514	S1C(=NC(=C1)CNC(=O)C(=O)Nc2c(cc(cc2)C(=O)NCC)C)c3ccc(OC)cc3
0.263514	S1C(=NC(=C1)CNC(=O)C(=O)Nc2c(cc(cc2)C(=O)NCC)C)c3ccc(OC)cc3
0.263514	S1C(=NC(=C1)CNC(=O)C(=O)Nc2c(cc(cc2)C(=O)NCC)C)c3ccc(OC)cc3
0.263514	S1C(=NC(=C1)CNC(=O)C(=O)Nc2c(cc(cc2)C(=O)NCC)C)c3ccc(OC)cc3
0.263514	S1C(=NC(=C1)CNC(=O)C(=O)Nc2c(cc(cc2)C(=O)NCC)C)c3ccc(OC)cc3
0.263514	S1C(=NC(=C1)CNC(=O)C(=O)Nc2c(cc(cc2)C(=O)NCC)C)c3ccc(OC)cc3
0.263374	Brc1cc(NC(=O)c2ccc(cc2)CCC(=O)O)c(F)cc1
0.263374	Brc1cc(NC(=O)c2ccc(cc2)CCC(=O)O)c(F)cc1
0.263374	Brc1cc(NC(=O)c2ccc(cc2)CCC(=O)O)c(F)cc1
0.263374	Brc1cc(NC(=O)c2ccc(cc2)CCC(=O)O)c(F)cc1
0.263374	Brc1cc(NC(=O)c2ccc(cc2)CCC(=O)O)c(F)cc1
0.263374	Brc1cc(NC(=O)c2ccc(cc2)CCC(=O)O)c(F)cc1
0.263374	Brc1cc(NC(=O)c2ccc(cc2)CCC(=O)O)c(F)cc1
0.263374	Brc1cc(NC(=O)c2ccc(cc2)CCC(=O)O)c(F)cc1
0.263374	Brc1cc(NC(=O)c2ccc(cc2)CCC(=O)O)c(F)cc1
0.263374	Brc1cc(NC(=O)c2ccc(cc2)CCC(=O)O)c(F)cc1
0.263158	Fc1c(NC(=O)C(=O)Nc2ccccc2)cc(NC(=O)c3cc4OCOc4cc3)cc1
0.263158	Fc1c(NC(=O)C(=O)Nc2ccccc2)cc(NC(=O)c3cc4OCOc4cc3)cc1
0.263158	Fc1c(NC(=O)C(=O)Nc2ccccc2)cc(NC(=O)c3cc4OCOc4cc3)cc1
0.263158	Fc1c(NC(=O)C(=O)Nc2ccccc2)cc(NC(=O)c3cc4OCOc4cc3)cc1
0.263158	Fc1c(NC(=O)C(=O)Nc2ccccc2)cc(NC(=O)c3cc4OCOc4cc3)cc1
0.262963	O=C1N(Cc2ccc(NC(=O)C(=O)Nc3cc(ccc3)C4=NOC=C4)cc2)CCC1
0.262963	O=C1N(Cc2ccc(NC(=O)C(=O)Nc3cc(ccc3)C4=NOC=C4)cc2)CCC1
0.262963	O=C1N(Cc2ccc(NC(=O)C(=O)Nc3cc(ccc3)C4=NOC=C4)cc2)CCC1
0.262963	O=C1N(Cc2ccc(NC(=O)C(=O)Nc3cc(ccc3)C4=NOC=C4)cc2)CCC1
0.262963	O=C1N(Cc2ccc(NC(=O)C(=O)Nc3cc(ccc3)C4=NOC=C4)cc2)CCC1
0.262963	O=C1N(Cc2ccc(NC(=O)C(=O)Nc3cc(ccc3)C4=NOC=C4)cc2)CCC1
0.262963	O=C1N(Cc2ccc(NC(=O)C(=O)Nc3cc(ccc3)C4=NOC=C4)cc2)CCC1
0.262963	O=C1N(Cc2ccc(NC(=O)C(=O)Nc3cc(ccc3)C4=NOC=C4)cc2)CCC1
0.262963	O=C1N(Cc2ccc(NC(=O)C(=O)Nc3cc(ccc3)C4=NOC=C4)cc2)CCC1
0.262963	O=C1N(Cc2ccc(NC(=O)C(=O)Nc3cc(ccc3)C4=NOC=C4)cc2)CCC1
0.262821	O=C(Nc1cc(ccc1)C2=NOC=C2)c3cc4c(N(C(=O)C(C)(C)C)CC4)cc3
0.262799	FC(F)(F)c1nc(c(NC(=O)c2cc([N+]([O-])=O)c(Nc3ccccc3)cc2)cc1)C
0.262799	FC(F)(F)c1nc(c(NC(=O)c2cc([N+]([O-])=O)c(Nc3ccccc3)cc2)cc1)C
0.262799	FC(F)(F)c1nc(c(NC(=O)c2cc([N+]([O-])=O)c(Nc3ccccc3)cc2)cc1)C
0.262799	O=C(Nc1cc(c(N2CCN(CC2)C)cc1)C)CCC=3OC(c4cc(c(cc4)C)C)=CN3
0.262799	O=C(Nc1cc(c(N2CCN(CC2)C)cc1)C)CCC=3OC(c4cc(c(cc4)C)C)=CN3
0.262799	O=C(Nc1cc(c(N2CCN(CC2)C)cc1)C)CCC=3OC(c4cc(c(cc4)C)C)=CN3
0.262799	O=C(Nc1cc(c(N2CCN(CC2)C)cc1)C)CCC=3OC(c4cc(c(cc4)C)C)=CN3
0.262799	O=C(Nc1cc(c(N2CCN(CC2)C)cc1)C)CCC=3OC(c4cc(c(cc4)C)C)=CN3
0.262799	O=C(Nc1cc(c(N2CCN(CC2)C)cc1)C)CCC=3OC(c4cc(c(cc4)C)C)=CN3
0.262799	O=C(Nc1cc(c(N2CCN(CC2)C)cc1)C)CCC=3OC(c4cc(c(cc4)C)C)=CN3
0.262799	O=C(Nc1cc(c(N2CCN(CC2)C)cc1)C)CCC=3OC(c4cc(c(cc4)C)C)=CN3
0.262799	O=C(Nc1cc(c(N2CCN(CC2)C)cc1)C)CCC=3OC(c4cc(c(cc4)C)C)=CN3
0.262799	O=C(Nc1cc(c(N2CCN(CC2)C)cc1)C)CCC=3OC(c4cc(c(cc4)C)C)=CN3
0.262799	Brc1cc(NC(=O)C(=O)Nc2cc(F)c(Oc3cc(OC)ccc3)cc2)c(cc1)CN4CCN(Cc5ccccc5)CC4
0.262799	Brc1cc(NC(=O)C(=O)Nc2cc(F)c(Oc3cc(OC)ccc3)cc2)c(cc1)CN4CCN(Cc5ccccc5)CC4
0.2625	Clc1cc(Cl)cc(c1)C(=O)Nc2cc(OC(C)C)c(cc2)C
0.262238	Clc1cc(ccc1)COc2c(ccc(NC(=O)c3cc(ccc3)C4C(F)(F)C4)c2)C
0.262238	Clc1cc(ccc1)COc2c(ccc(NC(=O)c3cc(ccc3)C4C(F)(F)C4)c2)C
0.262238	Clc1cc(ccc1)COc2c(ccc(NC(=O)c3cc(ccc3)C4C(F)(F)C4)c2)C
0.262238	Clc1cc(ccc1)COc2c(ccc(NC(=O)c3cc(ccc3)C4C(F)(F)C4)c2)C
0.262238	Clc1cc(ccc1)COc2c(ccc(NC(=O)c3cc(ccc3)C4C(F)(F)C4)c2)C
0.262238	Clc1cc(ccc1)COc2c(ccc(NC(=O)c3cc(ccc3)C4C(F)(F)C4)c2)C
0.262238	Clc1cc(ccc1)COc2c(ccc(NC(=O)c3cc(ccc3)C4C(F)(F)C4)c2)C
0.262238	Clc1cc(ccc1)COc2c(ccc(NC(=O)c3cc(ccc3)C4C(F)(F)C4)c2)C
0.262238	Clc1cc(ccc1)COc2c(ccc(NC(=O)c3cc(ccc3)C4C(F)(F)C4)c2)C
0.262238	Clc1cc(ccc1)COc2c(ccc(NC(=O)c3cc(ccc3)C4C(F)(F)C4)c2)C
0.262172	ClC=1C(C(=O)Nc2cc(c(N3CCN(CC3)C)cc2)C)=CSC1
0.262172	ClC=1C(C(=O)Nc2cc(c(N3CCN(CC3)C)cc2)C)=CSC1
0.262172	ClC=1C(C(=O)Nc2cc(c(N3CCN(CC3)C)cc2)C)=CSC1
0.262172	ClC=1C(C(=O)Nc2cc(c(N3CCN(CC3)C)cc2)C)=CSC1
0.262172	ClC=1C(C(=O)Nc2cc(c(N3CCN(CC3)C)cc2)C)=CSC1
0.262172	ClC=1C(C(=O)Nc2cc(c(N3CCN(CC3)C)cc2)C)=CSC1
0.262172	ClC=1C(C(=O)Nc2cc(c(N3CCN(CC3)C)cc2)C)=CSC1
0.262172	ClC=1C(C(=O)Nc2cc(c(N3CCN(CC3)C)cc2)C)=CSC1
0.262172	ClC=1C(C(=O)Nc2cc(c(N3CCN(CC3)C)cc2)C)=CSC1
0.262172	ClC=1C(C(=O)Nc2cc(c(N3CCN(CC3)C)cc2)C)=CSC1
0.262097	FC(F)(F)c1c(NC(=O)C=O)ccc(NC(=O)c2ccccc2)c1
0.262097	FC(F)(F)c1c(NC(=O)C=O)ccc(NC(=O)c2ccccc2)c1
0.262097	FC(F)(F)c1c(NC(=O)C=O)ccc(NC(=O)c2ccccc2)c1
0.262097	FC(F)(F)c1c(NC(=O)C=O)ccc(NC(=O)c2ccccc2)c1
0.262097	FC(F)(F)c1c(NC(=O)C=O)ccc(NC(=O)c2ccccc2)c1
0.262097	FC(F)(F)c1c(NC(=O)C=O)ccc(NC(=O)c2ccccc2)c1
0.262097	FC(F)(F)c1c(NC(=O)C=O)ccc(NC(=O)c2ccccc2)c1
0.262097	FC(F)(F)c1c(NC(=O)C=O)ccc(NC(=O)c2ccccc2)c1
0.262097	FC(F)(F)c1c(NC(=O)C=O)ccc(NC(=O)c2ccccc2)c1
0.262097	FC(F)(F)c1c(NC(=O)C=O)ccc(NC(=O)c2ccccc2)c1
0.262097	Clc1c(ccc(c1)CC(=O)Nc2cc(ccc2)C(=O)O)C
0.262069	O=C(c1c(ccc(NCC2=NOC(=N2)c3cncc(c3)C)c1)C)c4ccccc4
0.262069	O=C(c1c(ccc(NCC2=NOC(=N2)c3cncc(c3)C)c1)C)c4ccccc4
0.262069	O=C(c1c(ccc(NCC2=NOC(=N2)c3cncc(c3)C)c1)C)c4ccccc4
0.262069	O=C(c1c(ccc(NCC2=NOC(=N2)c3cncc(c3)C)c1)C)c4ccccc4
0.262069	O=C(c1c(ccc(NCC2=NOC(=N2)c3cncc(c3)C)c1)C)c4ccccc4
0.262069	O=C(c1c(ccc(NCC2=NOC(=N2)c3cncc(c3)C)c1)C)c4ccccc4
0.262069	O=C(c1c(ccc(NCC2=NOC(=N2)c3cncc(c3)C)c1)C)c4ccccc4
0.262069	O=C(c1c(ccc(NCC2=NOC(=N2)c3cncc(c3)C)c1)C)c4ccccc4
0.262069	O=C(c1c(ccc(NCC2=NOC(=N2)c3cncc(c3)C)c1)C)c4ccccc4
0.262069	O=C(c1c(ccc(NCC2=NOC(=N2)c3cncc(c3)C)c1)C)c4ccccc4
0.261905	Clc1cc(Cl)cc(c1)C(=O)Nc2cc(O)c(cc2)C(=O)Nc3cc(c(cc3)C)C=4OC=C(N4)C
0.261905	Clc1cc(Cl)cc(c1)C(=O)Nc2cc(O)c(cc2)C(=O)Nc3cc(c(cc3)C)C=4OC=C(N4)C
0.261905	Clc1cc(Cl)cc(c1)C(=O)Nc2cc(O)c(cc2)C(=O)Nc3cc(c(cc3)C)C=4OC=C(N4)C
0.261905	Clc1cc(Cl)cc(c1)C(=O)Nc2cc(O)c(cc2)C(=O)Nc3cc(c(cc3)C)C=4OC=C(N4)C
0.261905	Clc1cc(Cl)cc(c1)C(=O)Nc2cc(O)c(cc2)C(=O)Nc3cc(c(cc3)C)C=4OC=C(N4)C
0.261905	Clc1cc(Cl)cc(c1)C(=O)Nc2cc(O)c(cc2)C(=O)Nc3cc(c(cc3)C)C=4OC=C(N4)C
0.261905	Clc1cc(Cl)cc(c1)C(=O)Nc2cc(O)c(cc2)C(=O)Nc3cc(c(cc3)C)C=4OC=C(N4)C
0.261905	Clc1cc(Cl)cc(c1)C(=O)Nc2cc(O)c(cc2)C(=O)Nc3cc(c(cc3)C)C=4OC=C(N4)C
[truncated: 8,001 more rows]
