# Supplementary material for: Galileo: Three-dimensional searching in large combinatorial fragment spaces on the example of pharmacophores
Source: J Comput Aided Mol Des. 2022 Nov 24;37(1):1–16. doi: 10.1007/s10822-022-00485-y (PMC10032335; doi:10.1007/s10822-022-00485-y)
Supplement: Supplementary file 4 — Supplementary file 3a [file 10822_2022_485_MOESM3_ESMa.zip › Imatinib_Galileo/18/out_8.csv]

Score	SMILES
0.611538	S(=O)(=O)(Nc1cc(ccc1)C(=O)Nc2cc(Nc3nc(c4cnccc4)ccn3)c(cc2)C)c5cc(F)c(cc5)C
0.611538	S(=O)(=O)(Nc1cc(ccc1)C(=O)Nc2cc(Nc3nc(c4cnccc4)ccn3)c(cc2)C)c5cc(F)c(cc5)C
0.611538	S(=O)(=O)(Nc1cc(ccc1)C(=O)Nc2cc(Nc3nc(c4cnccc4)ccn3)c(cc2)C)c5cc(F)c(cc5)C
0.611538	S(=O)(=O)(Nc1cc(ccc1)C(=O)Nc2cc(Nc3nc(c4cnccc4)ccn3)c(cc2)C)c5cc(F)c(cc5)C
0.611538	S(=O)(=O)(Nc1cc(ccc1)C(=O)Nc2cc(Nc3nc(c4cnccc4)ccn3)c(cc2)C)c5cc(F)c(cc5)C
0.611538	S(=O)(=O)(Nc1cc(ccc1)C(=O)Nc2cc(Nc3nc(c4cnccc4)ccn3)c(cc2)C)c5cc(F)c(cc5)C
0.611538	S(=O)(=O)(Nc1cc(ccc1)C(=O)Nc2cc(Nc3nc(c4cnccc4)ccn3)c(cc2)C)c5cc(F)c(cc5)C
0.611538	S(=O)(=O)(Nc1cc(ccc1)C(=O)Nc2cc(Nc3nc(c4cnccc4)ccn3)c(cc2)C)c5cc(F)c(cc5)C
0.611538	S(=O)(=O)(Nc1cc(ccc1)C(=O)Nc2cc(Nc3nc(c4cnccc4)ccn3)c(cc2)C)c5cc(F)c(cc5)C
0.611538	S(=O)(=O)(Nc1cc(ccc1)C(=O)Nc2cc(Nc3nc(c4cnccc4)ccn3)c(cc2)C)c5cc(F)c(cc5)C
0.6	n1c(nccc1c2cnccc2)Nc3c(ccc(N)c3)C
0.6	n1c(nccc1c2cnccc2)Nc3c(ccc(N)c3)C
0.6	n1c(nccc1c2cnccc2)Nc3c(ccc(N)c3)C
0.6	n1c(nccc1c2cnccc2)Nc3c(ccc(N)c3)C
0.6	n1c(nccc1c2cnccc2)Nc3c(ccc(N)c3)C
0.6	n1c(nccc1c2cnccc2)Nc3c(ccc(N)c3)C
0.6	n1c(nccc1c2cnccc2)Nc3c(ccc(N)c3)C
0.6	n1c(nccc1c2cnccc2)Nc3c(ccc(N)c3)C
0.6	n1c(nccc1c2cnccc2)Nc3c(ccc(N)c3)C
0.6	n1c(nccc1c2cnccc2)Nc3c(ccc(N)c3)C
0.588235	O=C(Nc1cc(Nc2nc(c3cnccc3)ccn2)c(cc1)C)C45CC(C(C)(C)C)(C4)C5
0.588235	O=C(Nc1cc(Nc2nc(c3cnccc3)ccn2)c(cc1)C)C45CC(C(C)(C)C)(C4)C5
0.588235	O=C(Nc1cc(Nc2nc(c3cnccc3)ccn2)c(cc1)C)C45CC(C(C)(C)C)(C4)C5
0.588235	O=C(Nc1cc(Nc2nc(c3cnccc3)ccn2)c(cc1)C)C45CC(C(C)(C)C)(C4)C5
0.588235	O=C(Nc1cc(Nc2nc(c3cnccc3)ccn2)c(cc1)C)C45CC(C(C)(C)C)(C4)C5
0.588235	O=C(Nc1cc(Nc2nc(c3cnccc3)ccn2)c(cc1)C)C45CC(C(C)(C)C)(C4)C5
0.588235	O=C(Nc1cc(Nc2nc(c3cnccc3)ccn2)c(cc1)C)C45CC(C(C)(C)C)(C4)C5
0.588235	O=C(Nc1cc(Nc2nc(c3cnccc3)ccn2)c(cc1)C)C45CC(C(C)(C)C)(C4)C5
0.588235	O=C(Nc1cc(Nc2nc(c3cnccc3)ccn2)c(cc1)C)C45CC(C(C)(C)C)(C4)C5
0.588235	O=C(Nc1cc(Nc2nc(c3cnccc3)ccn2)c(cc1)C)C45CC(C(C)(C)C)(C4)C5
0.542308	O=C(Nc1cc(Nc2nc(c3cnccc3)ccn2)c(cc1)C)CC4(O)COCCC4
0.542308	O=C(Nc1cc(Nc2nc(c3cnccc3)ccn2)c(cc1)C)CC4(O)COCCC4
0.542308	O=C(Nc1cc(Nc2nc(c3cnccc3)ccn2)c(cc1)C)CC4(O)COCCC4
0.542308	O=C(Nc1cc(Nc2nc(c3cnccc3)ccn2)c(cc1)C)CC4(O)COCCC4
0.542308	O=C(Nc1cc(Nc2nc(c3cnccc3)ccn2)c(cc1)C)CC4(O)COCCC4
0.542308	O=C(Nc1cc(Nc2nc(c3cnccc3)ccn2)c(cc1)C)CC4(O)COCCC4
0.542308	O=C(Nc1cc(Nc2nc(c3cnccc3)ccn2)c(cc1)C)CC4(O)COCCC4
0.542308	O=C(Nc1cc(Nc2nc(c3cnccc3)ccn2)c(cc1)C)CC4(O)COCCC4
0.542308	O=C(Nc1cc(Nc2nc(c3cnccc3)ccn2)c(cc1)C)CC4(O)COCCC4
0.542308	O=C(Nc1cc(Nc2nc(c3cnccc3)ccn2)c(cc1)C)CC4(O)COCCC4
0.525	Fc1cc2c(OCC(C(=O)Nc3cc(Nc4nc(c5cnccc5)ccn4)c(cc3)C)=C2)cc1
0.525	Fc1cc2c(OCC(C(=O)Nc3cc(Nc4nc(c5cnccc5)ccn4)c(cc3)C)=C2)cc1
0.525	Fc1cc2c(OCC(C(=O)Nc3cc(Nc4nc(c5cnccc5)ccn4)c(cc3)C)=C2)cc1
0.525	Fc1cc2c(OCC(C(=O)Nc3cc(Nc4nc(c5cnccc5)ccn4)c(cc3)C)=C2)cc1
0.525	Fc1cc2c(OCC(C(=O)Nc3cc(Nc4nc(c5cnccc5)ccn4)c(cc3)C)=C2)cc1
0.525	Fc1cc2c(OCC(C(=O)Nc3cc(Nc4nc(c5cnccc5)ccn4)c(cc3)C)=C2)cc1
0.525	Fc1cc2c(OCC(C(=O)Nc3cc(Nc4nc(c5cnccc5)ccn4)c(cc3)C)=C2)cc1
0.525	Fc1cc2c(OCC(C(=O)Nc3cc(Nc4nc(c5cnccc5)ccn4)c(cc3)C)=C2)cc1
0.525	Fc1cc2c(OCC(C(=O)Nc3cc(Nc4nc(c5cnccc5)ccn4)c(cc3)C)=C2)cc1
0.522222	O=C(Nc1cc(Nc2nc(c3cnccc3)ccn2)c(cc1)C)C45OCCC(C4)(C5)C
0.522222	O=C(Nc1cc(Nc2nc(c3cnccc3)ccn2)c(cc1)C)C45OCCC(C4)(C5)C
0.522222	O=C(Nc1cc(Nc2nc(c3cnccc3)ccn2)c(cc1)C)C45OCCC(C4)(C5)C
0.522222	O=C(Nc1cc(Nc2nc(c3cnccc3)ccn2)c(cc1)C)C45OCCC(C4)(C5)C
0.522222	O=C(Nc1cc(Nc2nc(c3cnccc3)ccn2)c(cc1)C)C45OCCC(C4)(C5)C
0.522222	O=C(Nc1cc(Nc2nc(c3cnccc3)ccn2)c(cc1)C)C45OCCC(C4)(C5)C
0.522222	O=C(Nc1cc(Nc2nc(c3cnccc3)ccn2)c(cc1)C)C45OCCC(C4)(C5)C
0.522222	O=C(Nc1cc(Nc2nc(c3cnccc3)ccn2)c(cc1)C)C45OCCC(C4)(C5)C
0.522222	O=C(Nc1cc(Nc2nc(c3cnccc3)ccn2)c(cc1)C)C45OCCC(C4)(C5)C
0.522222	O=C(Nc1cc(Nc2nc(c3cnccc3)ccn2)c(cc1)C)C45OCCC(C4)(C5)C
0.448718	O=C(Nc1c(ccc(c2cnccc2)c1)C)c3ccc(cc3)C=4OC(=NN4)c5ccccc5
0.448718	O=C(Nc1c(ccc(c2cnccc2)c1)C)c3ccc(cc3)C=4OC(=NN4)c5ccccc5
0.448718	O=C(Nc1c(ccc(c2cnccc2)c1)C)c3ccc(cc3)C=4OC(=NN4)c5ccccc5
0.448718	O=C(Nc1c(ccc(c2cnccc2)c1)C)c3ccc(cc3)C=4OC(=NN4)c5ccccc5
0.448718	O=C(Nc1c(ccc(c2cnccc2)c1)C)c3ccc(cc3)C=4OC(=NN4)c5ccccc5
0.448718	O=C(Nc1c(ccc(c2cnccc2)c1)C)c3ccc(cc3)C=4OC(=NN4)c5ccccc5
0.448718	O=C(Nc1c(ccc(c2cnccc2)c1)C)c3ccc(cc3)C=4OC(=NN4)c5ccccc5
0.448718	O=C(Nc1c(ccc(c2cnccc2)c1)C)c3ccc(cc3)C=4OC(=NN4)c5ccccc5
0.448718	O=C(Nc1c(ccc(c2cnccc2)c1)C)c3ccc(cc3)C=4OC(=NN4)c5ccccc5
0.448718	O=C(Nc1c(ccc(c2cnccc2)c1)C)c3ccc(cc3)C=4OC(=NN4)c5ccccc5
0.431034	O=C(Nc1c(ccc(c2cnccc2)c1)C)c3cc(c4ccccc4)c(cc3)C
0.431034	O=C(Nc1c(ccc(c2cnccc2)c1)C)c3cc(c4ccccc4)c(cc3)C
0.431034	O=C(Nc1c(ccc(c2cnccc2)c1)C)c3cc(c4ccccc4)c(cc3)C
0.431034	O=C(Nc1c(ccc(c2cnccc2)c1)C)c3cc(c4ccccc4)c(cc3)C
0.431034	O=C(Nc1c(ccc(c2cnccc2)c1)C)c3cc(c4ccccc4)c(cc3)C
0.431034	O=C(Nc1c(ccc(c2cnccc2)c1)C)c3cc(c4ccccc4)c(cc3)C
0.431034	O=C(Nc1c(ccc(c2cnccc2)c1)C)c3cc(c4ccccc4)c(cc3)C
0.431034	O=C(Nc1c(ccc(c2cnccc2)c1)C)c3cc(c4ccccc4)c(cc3)C
0.431034	O=C(Nc1c(ccc(c2cnccc2)c1)C)c3cc(c4ccccc4)c(cc3)C
0.431034	O=C(Nc1c(ccc(c2cnccc2)c1)C)c3cc(c4ccccc4)c(cc3)C
0.417355	O=C(Nc1c(ccc(c2cnccc2)c1)C)c3nc(c(cc3)C)C
0.417355	O=C(Nc1c(ccc(c2cnccc2)c1)C)c3nc(c(cc3)C)C
0.417355	O=C(Nc1c(ccc(c2cnccc2)c1)C)c3nc(c(cc3)C)C
0.417355	O=C(Nc1c(ccc(c2cnccc2)c1)C)c3nc(c(cc3)C)C
0.417355	O=C(Nc1c(ccc(c2cnccc2)c1)C)c3nc(c(cc3)C)C
0.417355	O=C(Nc1c(ccc(c2cnccc2)c1)C)c3nc(c(cc3)C)C
0.417355	O=C(Nc1c(ccc(c2cnccc2)c1)C)c3nc(c(cc3)C)C
0.417355	O=C(Nc1c(ccc(c2cnccc2)c1)C)c3nc(c(cc3)C)C
0.417355	O=C(Nc1c(ccc(c2cnccc2)c1)C)c3nc(c(cc3)C)C
0.417355	O=C(Nc1c(ccc(c2cnccc2)c1)C)c3nc(c(cc3)C)C
0.404	Brc1nc(ccc1C(=O)Nc2c(ccc(c3cnccc3)c2)C)C
0.404	Brc1nc(ccc1C(=O)Nc2c(ccc(c3cnccc3)c2)C)C
0.404	Brc1nc(ccc1C(=O)Nc2c(ccc(c3cnccc3)c2)C)C
0.404	Brc1nc(ccc1C(=O)Nc2c(ccc(c3cnccc3)c2)C)C
0.404	Brc1nc(ccc1C(=O)Nc2c(ccc(c3cnccc3)c2)C)C
0.404	Brc1nc(ccc1C(=O)Nc2c(ccc(c3cnccc3)c2)C)C
0.404	Brc1nc(ccc1C(=O)Nc2c(ccc(c3cnccc3)c2)C)C
0.404	Brc1nc(ccc1C(=O)Nc2c(ccc(c3cnccc3)c2)C)C
0.404	Brc1nc(ccc1C(=O)Nc2c(ccc(c3cnccc3)c2)C)C
0.404	Brc1nc(ccc1C(=O)Nc2c(ccc(c3cnccc3)c2)C)C
0.403922	O=C(Nc1c(ccc(c2cnccc2)c1)C)c3cc(ccc3)CN4N=NC=C4
0.403922	O=C(Nc1c(ccc(c2cnccc2)c1)C)c3cc(ccc3)CN4N=NC=C4
0.403922	O=C(Nc1c(ccc(c2cnccc2)c1)C)c3cc(ccc3)CN4N=NC=C4
0.403922	O=C(Nc1c(ccc(c2cnccc2)c1)C)c3cc(ccc3)CN4N=NC=C4
0.403922	O=C(Nc1c(ccc(c2cnccc2)c1)C)c3cc(ccc3)CN4N=NC=C4
0.403922	O=C(Nc1c(ccc(c2cnccc2)c1)C)c3cc(ccc3)CN4N=NC=C4
0.403922	O=C(Nc1c(ccc(c2cnccc2)c1)C)c3cc(ccc3)CN4N=NC=C4
0.403922	O=C(Nc1c(ccc(c2cnccc2)c1)C)c3cc(ccc3)CN4N=NC=C4
0.403922	O=C(Nc1c(ccc(c2cnccc2)c1)C)c3cc(ccc3)CN4N=NC=C4
0.400826	Clc1ncc(cc1)C(=O)Nc2c(F)cc(cc2)CN3CCN(CC3)C
0.400826	Clc1ncc(cc1)C(=O)Nc2c(F)cc(cc2)CN3CCN(CC3)C
0.400826	Clc1ncc(cc1)C(=O)Nc2c(F)cc(cc2)CN3CCN(CC3)C
0.400826	Clc1ncc(cc1)C(=O)Nc2c(F)cc(cc2)CN3CCN(CC3)C
0.400826	Clc1ncc(cc1)C(=O)Nc2c(F)cc(cc2)CN3CCN(CC3)C
0.400826	Clc1ncc(cc1)C(=O)Nc2c(F)cc(cc2)CN3CCN(CC3)C
0.400826	Clc1ncc(cc1)C(=O)Nc2c(F)cc(cc2)CN3CCN(CC3)C
0.400826	Clc1ncc(cc1)C(=O)Nc2c(F)cc(cc2)CN3CCN(CC3)C
0.400826	Clc1ncc(cc1)C(=O)Nc2c(F)cc(cc2)CN3CCN(CC3)C
0.400826	Clc1ncc(cc1)C(=O)Nc2c(F)cc(cc2)CN3CCN(CC3)C
0.398524	O=C(Nc1cc(ccc1)C2=NNC(=N2)C)c3c(nccc3)Nc4c(cc(cc4)C)C
0.398524	O=C(Nc1cc(ccc1)C2=NNC(=N2)C)c3c(nccc3)Nc4c(cc(cc4)C)C
0.398524	O=C(Nc1cc(ccc1)C2=NNC(=N2)C)c3c(nccc3)Nc4c(cc(cc4)C)C
0.398524	O=C(Nc1cc(ccc1)C2=NNC(=N2)C)c3c(nccc3)Nc4c(cc(cc4)C)C
0.398524	O=C(Nc1cc(ccc1)C2=NNC(=N2)C)c3c(nccc3)Nc4c(cc(cc4)C)C
0.398524	O=C(Nc1cc(ccc1)C2=NNC(=N2)C)c3c(nccc3)Nc4c(cc(cc4)C)C
0.398524	O=C(Nc1cc(ccc1)C2=NNC(=N2)C)c3c(nccc3)Nc4c(cc(cc4)C)C
0.397727	S(=O)(=O)(Nc1cc(c(cc1)C)C)c2ccc(cc2)C(=O)Nc3c(F)cc(cc3)CN4CCN(CC4)C
0.397727	S(=O)(=O)(Nc1cc(c(cc1)C)C)c2ccc(cc2)C(=O)Nc3c(F)cc(cc3)CN4CCN(CC4)C
0.397727	S(=O)(=O)(Nc1cc(c(cc1)C)C)c2ccc(cc2)C(=O)Nc3c(F)cc(cc3)CN4CCN(CC4)C
0.397727	S(=O)(=O)(Nc1cc(c(cc1)C)C)c2ccc(cc2)C(=O)Nc3c(F)cc(cc3)CN4CCN(CC4)C
0.397727	S(=O)(=O)(Nc1cc(c(cc1)C)C)c2ccc(cc2)C(=O)Nc3c(F)cc(cc3)CN4CCN(CC4)C
0.397727	S(=O)(=O)(Nc1cc(c(cc1)C)C)c2ccc(cc2)C(=O)Nc3c(F)cc(cc3)CN4CCN(CC4)C
0.397727	S(=O)(=O)(Nc1cc(c(cc1)C)C)c2ccc(cc2)C(=O)Nc3c(F)cc(cc3)CN4CCN(CC4)C
0.397727	S(=O)(=O)(Nc1cc(c(cc1)C)C)c2ccc(cc2)C(=O)Nc3c(F)cc(cc3)CN4CCN(CC4)C
0.397727	S(=O)(=O)(Nc1cc(c(cc1)C)C)c2ccc(cc2)C(=O)Nc3c(F)cc(cc3)CN4CCN(CC4)C
0.397727	S(=O)(=O)(Nc1cc(c(cc1)C)C)c2ccc(cc2)C(=O)Nc3c(F)cc(cc3)CN4CCN(CC4)C
0.39759	O=C(Nc1c(ccc(c2cnccc2)c1)C)c3cc(c(O)cc3)C(=O)C
0.39759	O=C(Nc1c(ccc(c2cnccc2)c1)C)c3cc(c(O)cc3)C(=O)C
0.39759	O=C(Nc1c(ccc(c2cnccc2)c1)C)c3cc(c(O)cc3)C(=O)C
0.39759	O=C(Nc1c(ccc(c2cnccc2)c1)C)c3cc(c(O)cc3)C(=O)C
0.39759	O=C(Nc1c(ccc(c2cnccc2)c1)C)c3cc(c(O)cc3)C(=O)C
0.39759	O=C(Nc1c(ccc(c2cnccc2)c1)C)c3cc(c(O)cc3)C(=O)C
0.39759	O=C(Nc1c(ccc(c2cnccc2)c1)C)c3cc(c(O)cc3)C(=O)C
0.39759	O=C(Nc1c(ccc(c2cnccc2)c1)C)c3cc(c(O)cc3)C(=O)C
0.39759	O=C(Nc1c(ccc(c2cnccc2)c1)C)c3cc(c(O)cc3)C(=O)C
0.39759	O=C(Nc1c(ccc(c2cnccc2)c1)C)c3cc(c(O)cc3)C(=O)C
0.394834	O=C(Nc1c(ccc(c2cnccc2)c1)C)c3cc(OCc4ncccc4)c(OC)cc3
0.394834	O=C(Nc1c(ccc(c2cnccc2)c1)C)c3cc(OCc4ncccc4)c(OC)cc3
0.394834	O=C(Nc1c(ccc(c2cnccc2)c1)C)c3cc(OCc4ncccc4)c(OC)cc3
0.394834	O=C(Nc1c(ccc(c2cnccc2)c1)C)c3cc(OCc4ncccc4)c(OC)cc3
0.394834	O=C(Nc1c(ccc(c2cnccc2)c1)C)c3cc(OCc4ncccc4)c(OC)cc3
0.394834	O=C(Nc1c(ccc(c2cnccc2)c1)C)c3cc(OCc4ncccc4)c(OC)cc3
0.394834	O=C(Nc1c(ccc(c2cnccc2)c1)C)c3cc(OCc4ncccc4)c(OC)cc3
0.394834	O=C(Nc1c(ccc(c2cnccc2)c1)C)c3cc(OCc4ncccc4)c(OC)cc3
0.394834	O=C(Nc1c(ccc(c2cnccc2)c1)C)c3cc(OCc4ncccc4)c(OC)cc3
0.394834	O=C(Nc1c(ccc(c2cnccc2)c1)C)c3cc(OCc4ncccc4)c(OC)cc3
0.392713	O=C(Nc1c(cc(N2CCCC2)cc1)C)c3cc(Nc4ncccn4)ccc3
0.392713	O=C(Nc1c(cc(N2CCCC2)cc1)C)c3cc(Nc4ncccn4)ccc3
0.392713	O=C(Nc1c(cc(N2CCCC2)cc1)C)c3cc(Nc4ncccn4)ccc3
0.387097	S(c1ccc(NC(=O)C(=O)Nc2c(ccc(c3cnccc3)c2)C)cc1)CCN4CCCC4
0.387097	S(c1ccc(NC(=O)C(=O)Nc2c(ccc(c3cnccc3)c2)C)cc1)CCN4CCCC4
0.387097	S(c1ccc(NC(=O)C(=O)Nc2c(ccc(c3cnccc3)c2)C)cc1)CCN4CCCC4
0.387097	S(c1ccc(NC(=O)C(=O)Nc2c(ccc(c3cnccc3)c2)C)cc1)CCN4CCCC4
0.387097	S(c1ccc(NC(=O)C(=O)Nc2c(ccc(c3cnccc3)c2)C)cc1)CCN4CCCC4
0.387097	S(c1ccc(NC(=O)C(=O)Nc2c(ccc(c3cnccc3)c2)C)cc1)CCN4CCCC4
0.387097	S(c1ccc(NC(=O)C(=O)Nc2c(ccc(c3cnccc3)c2)C)cc1)CCN4CCCC4
0.387097	S(c1ccc(NC(=O)C(=O)Nc2c(ccc(c3cnccc3)c2)C)cc1)CCN4CCCC4
0.387097	S(c1ccc(NC(=O)C(=O)Nc2c(ccc(c3cnccc3)c2)C)cc1)CCN4CCCC4
0.387097	S(c1ccc(NC(=O)C(=O)Nc2c(ccc(c3cnccc3)c2)C)cc1)CCN4CCCC4
0.3861	O=C(Nc1c(ccc(c2cnccc2)c1)C)C=3N(N=C(c4cnccc4)C3)C
0.3861	O=C(Nc1c(ccc(c2cnccc2)c1)C)C=3N(N=C(c4cnccc4)C3)C
0.3861	O=C(Nc1c(ccc(c2cnccc2)c1)C)C=3N(N=C(c4cnccc4)C3)C
0.3861	O=C(Nc1c(ccc(c2cnccc2)c1)C)C=3N(N=C(c4cnccc4)C3)C
0.3861	O=C(Nc1c(ccc(c2cnccc2)c1)C)C=3N(N=C(c4cnccc4)C3)C
0.3861	O=C(Nc1c(ccc(c2cnccc2)c1)C)C=3N(N=C(c4cnccc4)C3)C
0.3861	O=C(Nc1c(ccc(c2cnccc2)c1)C)C=3N(N=C(c4cnccc4)C3)C
0.3861	O=C(Nc1c(ccc(c2cnccc2)c1)C)C=3N(N=C(c4cnccc4)C3)C
0.3861	O=C(Nc1c(ccc(c2cnccc2)c1)C)C=3N(N=C(c4cnccc4)C3)C
0.3861	O=C(Nc1c(ccc(c2cnccc2)c1)C)C=3N(N=C(c4cnccc4)C3)C
0.384937	Brc1cnc(NC(=O)c2cc(NC(=O)c3cc(Nc4nc(ccn4)C)ccc3)ccc2)cc1
0.384937	Brc1cnc(NC(=O)c2cc(NC(=O)c3cc(Nc4nc(ccn4)C)ccc3)ccc2)cc1
0.384937	Brc1cnc(NC(=O)c2cc(NC(=O)c3cc(Nc4nc(ccn4)C)ccc3)ccc2)cc1
0.384937	Brc1cnc(NC(=O)c2cc(NC(=O)c3cc(Nc4nc(ccn4)C)ccc3)ccc2)cc1
0.384937	Brc1cnc(NC(=O)c2cc(NC(=O)c3cc(Nc4nc(ccn4)C)ccc3)ccc2)cc1
0.384937	Brc1cnc(NC(=O)c2cc(NC(=O)c3cc(Nc4nc(ccn4)C)ccc3)ccc2)cc1
0.384937	Brc1cnc(NC(=O)c2cc(NC(=O)c3cc(Nc4nc(ccn4)C)ccc3)ccc2)cc1
0.384937	Brc1cnc(NC(=O)c2cc(NC(=O)c3cc(Nc4nc(ccn4)C)ccc3)ccc2)cc1
0.384937	Brc1cnc(NC(=O)c2cc(NC(=O)c3cc(Nc4nc(ccn4)C)ccc3)ccc2)cc1
0.384937	Brc1cnc(NC(=O)c2cc(NC(=O)c3cc(Nc4nc(ccn4)C)ccc3)ccc2)cc1
0.380952	O=C(N(CCC)CCC)c1ccc(NC(=O)C(=O)Nc2c(ccc(c3cnccc3)c2)C)cc1
0.380952	O=C(N(CCC)CCC)c1ccc(NC(=O)C(=O)Nc2c(ccc(c3cnccc3)c2)C)cc1
0.380952	O=C(N(CCC)CCC)c1ccc(NC(=O)C(=O)Nc2c(ccc(c3cnccc3)c2)C)cc1
0.380952	O=C(N(CCC)CCC)c1ccc(NC(=O)C(=O)Nc2c(ccc(c3cnccc3)c2)C)cc1
0.380952	O=C(N(CCC)CCC)c1ccc(NC(=O)C(=O)Nc2c(ccc(c3cnccc3)c2)C)cc1
0.380952	O=C(N(CCC)CCC)c1ccc(NC(=O)C(=O)Nc2c(ccc(c3cnccc3)c2)C)cc1
0.380952	O=C(N(CCC)CCC)c1ccc(NC(=O)C(=O)Nc2c(ccc(c3cnccc3)c2)C)cc1
0.380952	O=C(N(CCC)CCC)c1ccc(NC(=O)C(=O)Nc2c(ccc(c3cnccc3)c2)C)cc1
0.380952	O=C(N(CCC)CCC)c1ccc(NC(=O)C(=O)Nc2c(ccc(c3cnccc3)c2)C)cc1
0.380952	O=C(N(CCC)CCC)c1ccc(NC(=O)C(=O)Nc2c(ccc(c3cnccc3)c2)C)cc1
0.379699	S(=O)(=O)(Nc1cc(c(cc1)C(=O)Nc2c(ccc(c3cnccc3)c2)C)C)C(F)(F)F
0.379699	S(=O)(=O)(Nc1cc(c(cc1)C(=O)Nc2c(ccc(c3cnccc3)c2)C)C)C(F)(F)F
0.379699	S(=O)(=O)(Nc1cc(c(cc1)C(=O)Nc2c(ccc(c3cnccc3)c2)C)C)C(F)(F)F
0.379699	S(=O)(=O)(Nc1cc(c(cc1)C(=O)Nc2c(ccc(c3cnccc3)c2)C)C)C(F)(F)F
0.379699	S(=O)(=O)(Nc1cc(c(cc1)C(=O)Nc2c(ccc(c3cnccc3)c2)C)C)C(F)(F)F
0.379699	S(=O)(=O)(Nc1cc(c(cc1)C(=O)Nc2c(ccc(c3cnccc3)c2)C)C)C(F)(F)F
0.379699	S(=O)(=O)(Nc1cc(c(cc1)C(=O)Nc2c(ccc(c3cnccc3)c2)C)C)C(F)(F)F
0.375	S(c1nccc(c1)C(=O)Nc2c(F)cc(cc2)CN3CCN(CC3)C)CC
0.375	S(c1nccc(c1)C(=O)Nc2c(F)cc(cc2)CN3CCN(CC3)C)CC
0.375	S(c1nccc(c1)C(=O)Nc2c(F)cc(cc2)CN3CCN(CC3)C)CC
0.375	S(c1nccc(c1)C(=O)Nc2c(F)cc(cc2)CN3CCN(CC3)C)CC
0.375	S(c1nccc(c1)C(=O)Nc2c(F)cc(cc2)CN3CCN(CC3)C)CC
0.375	S(c1nccc(c1)C(=O)Nc2c(F)cc(cc2)CN3CCN(CC3)C)CC
0.375	S(c1nccc(c1)C(=O)Nc2c(F)cc(cc2)CN3CCN(CC3)C)CC
0.375	S(c1nccc(c1)C(=O)Nc2c(F)cc(cc2)CN3CCN(CC3)C)CC
0.375	S(c1nccc(c1)C(=O)Nc2c(F)cc(cc2)CN3CCN(CC3)C)CC
0.375	S(c1nccc(c1)C(=O)Nc2c(F)cc(cc2)CN3CCN(CC3)C)CC
0.372694	O=C(Nc1cc(ccc1)CN2CCN(c3ncccc3)CC2)c4ccc(c5c(C#N)cccc5)cc4
0.371901	O=C(NNc1c(ccc(c1)C)C)c2nc(c3ccncc3)ccc2
0.371901	O=C(NNc1c(ccc(c1)C)C)c2nc(c3ccncc3)ccc2
0.371901	O=C(NNc1c(ccc(c1)C)C)c2nc(c3ccncc3)ccc2
0.371901	O=C(NNc1c(ccc(c1)C)C)c2nc(c3ccncc3)ccc2
0.371901	O=C(NNc1c(ccc(c1)C)C)c2nc(c3ccncc3)ccc2
0.371901	O=C(NNc1c(ccc(c1)C)C)c2nc(c3ccncc3)ccc2
0.371901	O=C(NNc1c(ccc(c1)C)C)c2nc(c3ccncc3)ccc2
0.371901	O=C(NNc1c(ccc(c1)C)C)c2nc(c3ccncc3)ccc2
0.371901	O=C(NNc1c(ccc(c1)C)C)c2nc(c3ccncc3)ccc2
0.371901	O=C(NNc1c(ccc(c1)C)C)c2nc(c3ccncc3)ccc2
0.369919	Ic1c(cc(cc1)C)C(=O)Nc2c(ccc(c3cnccc3)c2)C
0.369919	Ic1c(cc(cc1)C)C(=O)Nc2c(ccc(c3cnccc3)c2)C
0.369919	Ic1c(cc(cc1)C)C(=O)Nc2c(ccc(c3cnccc3)c2)C
0.369919	Ic1c(cc(cc1)C)C(=O)Nc2c(ccc(c3cnccc3)c2)C
0.369919	Ic1c(cc(cc1)C)C(=O)Nc2c(ccc(c3cnccc3)c2)C
0.369919	Ic1c(cc(cc1)C)C(=O)Nc2c(ccc(c3cnccc3)c2)C
0.369919	Ic1c(cc(cc1)C)C(=O)Nc2c(ccc(c3cnccc3)c2)C
0.369919	Ic1c(cc(cc1)C)C(=O)Nc2c(ccc(c3cnccc3)c2)C
0.369919	Ic1c(cc(cc1)C)C(=O)Nc2c(ccc(c3cnccc3)c2)C
0.369919	Ic1c(cc(cc1)C)C(=O)Nc2c(ccc(c3cnccc3)c2)C
0.369478	Fc1c(NC(=O)c2ccc(cc2)CN3CCN(CC3)C)cc(c(c1)C)C(=O)O
0.369478	Fc1c(NC(=O)c2ccc(cc2)CN3CCN(CC3)C)cc(c(c1)C)C(=O)O
0.369478	Fc1c(NC(=O)c2ccc(cc2)CN3CCN(CC3)C)cc(c(c1)C)C(=O)O
0.369478	Fc1c(NC(=O)c2ccc(cc2)CN3CCN(CC3)C)cc(c(c1)C)C(=O)O
0.369478	Fc1c(NC(=O)c2ccc(cc2)CN3CCN(CC3)C)cc(c(c1)C)C(=O)O
0.369478	Fc1c(NC(=O)c2ccc(cc2)CN3CCN(CC3)C)cc(c(c1)C)C(=O)O
0.369478	Fc1c(NC(=O)c2ccc(cc2)CN3CCN(CC3)C)cc(c(c1)C)C(=O)O
0.369478	Fc1c(NC(=O)c2ccc(cc2)CN3CCN(CC3)C)cc(c(c1)C)C(=O)O
0.369478	Fc1c(NC(=O)c2ccc(cc2)CN3CCN(CC3)C)cc(c(c1)C)C(=O)O
0.369478	Fc1c(NC(=O)c2ccc(cc2)CN3CCN(CC3)C)cc(c(c1)C)C(=O)O
0.368613	O=C(Nc1c(ccc(c2cnccc2)c1)C)c3cc(N4N=CC=C4c5ccccc5)ccc3
0.368613	O=C(Nc1c(ccc(c2cnccc2)c1)C)c3cc(N4N=CC=C4c5ccccc5)ccc3
0.368613	O=C(Nc1c(ccc(c2cnccc2)c1)C)c3cc(N4N=CC=C4c5ccccc5)ccc3
0.368613	O=C(Nc1c(ccc(c2cnccc2)c1)C)c3cc(N4N=CC=C4c5ccccc5)ccc3
0.368613	O=C(Nc1c(ccc(c2cnccc2)c1)C)c3cc(N4N=CC=C4c5ccccc5)ccc3
0.368613	O=C(Nc1c(ccc(c2cnccc2)c1)C)c3cc(N4N=CC=C4c5ccccc5)ccc3
0.368613	O=C(Nc1c(ccc(c2cnccc2)c1)C)c3cc(N4N=CC=C4c5ccccc5)ccc3
0.368613	O=C(Nc1c(ccc(c2cnccc2)c1)C)c3cc(N4N=CC=C4c5ccccc5)ccc3
0.368613	O=C(Nc1c(ccc(c2cnccc2)c1)C)c3cc(N4N=CC=C4c5ccccc5)ccc3
0.368613	O=C(Nc1c(ccc(c2cnccc2)c1)C)c3cc(N4N=CC=C4c5ccccc5)ccc3
0.368421	Brc1ccc(cc1)C(=O)Nc2c(ccc(c2)C(=O)NCCc3ccc(N4CCN(CC4)C)cc3)C
0.368421	Brc1ccc(cc1)C(=O)Nc2c(ccc(c2)C(=O)NCCc3ccc(N4CCN(CC4)C)cc3)C
0.368421	Brc1ccc(cc1)C(=O)Nc2c(ccc(c2)C(=O)NCCc3ccc(N4CCN(CC4)C)cc3)C
0.368421	Brc1ccc(cc1)C(=O)Nc2c(ccc(c2)C(=O)NCCc3ccc(N4CCN(CC4)C)cc3)C
0.368421	Brc1ccc(cc1)C(=O)Nc2c(ccc(c2)C(=O)NCCc3ccc(N4CCN(CC4)C)cc3)C
0.368421	Brc1ccc(cc1)C(=O)Nc2c(ccc(c2)C(=O)NCCc3ccc(N4CCN(CC4)C)cc3)C
0.368421	Brc1ccc(cc1)C(=O)Nc2c(ccc(c2)C(=O)NCCc3ccc(N4CCN(CC4)C)cc3)C
0.368421	Brc1ccc(cc1)C(=O)Nc2c(ccc(c2)C(=O)NCCc3ccc(N4CCN(CC4)C)cc3)C
0.368421	Brc1ccc(cc1)C(=O)Nc2c(ccc(c2)C(=O)NCCc3ccc(N4CCN(CC4)C)cc3)C
0.368421	Brc1ccc(cc1)C(=O)Nc2c(ccc(c2)C(=O)NCCc3ccc(N4CCN(CC4)C)cc3)C
0.362745	O=C(Nc1ccc(cc1)CN2CCN(Cc3ccccc3)CC2)c4ccc(cc4)CN
0.362745	O=C(Nc1ccc(cc1)CN2CCN(Cc3ccccc3)CC2)c4ccc(cc4)CN
0.362745	O=C(Nc1ccc(cc1)CN2CCN(Cc3ccccc3)CC2)c4ccc(cc4)CN
0.362745	O=C(Nc1ccc(cc1)CN2CCN(Cc3ccccc3)CC2)c4ccc(cc4)CN
0.362745	O=C(Nc1ccc(cc1)CN2CCN(Cc3ccccc3)CC2)c4ccc(cc4)CN
0.362745	O=C(Nc1ccc(cc1)CN2CCN(Cc3ccccc3)CC2)c4ccc(cc4)CN
0.362745	O=C(Nc1ccc(cc1)CN2CCN(Cc3ccccc3)CC2)c4ccc(cc4)CN
0.362745	O=C(Nc1ccc(cc1)CN2CCN(Cc3ccccc3)CC2)c4ccc(cc4)CN
0.362745	O=C(Nc1ccc(cc1)CN2CCN(Cc3ccccc3)CC2)c4ccc(cc4)CN
0.362745	O=C(Nc1ccc(cc1)CN2CCN(Cc3ccccc3)CC2)c4ccc(cc4)CN
0.359155	O=C(Nc1c(ccc(c1)C=2N(N=CC2)C)C)C=3N(N=C(c4cnccc4)C3)C
0.359155	O=C(Nc1c(ccc(c1)C=2N(N=CC2)C)C)C=3N(N=C(c4cnccc4)C3)C
0.359155	O=C(Nc1c(ccc(c1)C=2N(N=CC2)C)C)C=3N(N=C(c4cnccc4)C3)C
0.359155	O=C(Nc1c(ccc(c1)C=2N(N=CC2)C)C)C=3N(N=C(c4cnccc4)C3)C
0.359155	O=C(Nc1c(ccc(c1)C=2N(N=CC2)C)C)C=3N(N=C(c4cnccc4)C3)C
0.359155	O=C(Nc1c(ccc(c1)C=2N(N=CC2)C)C)C=3N(N=C(c4cnccc4)C3)C
0.359155	O=C(Nc1c(ccc(c1)C=2N(N=CC2)C)C)C=3N(N=C(c4cnccc4)C3)C
0.359155	O=C(Nc1c(ccc(c1)C=2N(N=CC2)C)C)C=3N(N=C(c4cnccc4)C3)C
0.359155	O=C(Nc1c(ccc(c1)C=2N(N=CC2)C)C)C=3N(N=C(c4cnccc4)C3)C
0.359155	O=C(Nc1c(ccc(c1)C=2N(N=CC2)C)C)C=3N(N=C(c4cnccc4)C3)C
0.358871	O=C(Nc1nccc(c1)CCOC)c2cc(Nc3nc(ccn3)C)ccc2
0.358871	O=C(Nc1nccc(c1)CCOC)c2cc(Nc3nc(ccn3)C)ccc2
0.358871	O=C(Nc1nccc(c1)CCOC)c2cc(Nc3nc(ccn3)C)ccc2
0.358871	O=C(Nc1nccc(c1)CCOC)c2cc(Nc3nc(ccn3)C)ccc2
0.358268	O=C(Nc1cc(OC)c(cc1)CN)c2nc(c3ccncc3)ccc2
0.358268	O=C(Nc1cc(OC)c(cc1)CN)c2nc(c3ccncc3)ccc2
0.358268	O=C(Nc1cc(OC)c(cc1)CN)c2nc(c3ccncc3)ccc2
0.358268	O=C(Nc1cc(OC)c(cc1)CN)c2nc(c3ccncc3)ccc2
0.358268	O=C(Nc1cc(OC)c(cc1)CN)c2nc(c3ccncc3)ccc2
0.358268	O=C(Nc1cc(OC)c(cc1)CN)c2nc(c3ccncc3)ccc2
0.358268	O=C(Nc1cc(OC)c(cc1)CN)c2nc(c3ccncc3)ccc2
0.358268	O=C(Nc1cc(OC)c(cc1)CN)c2nc(c3ccncc3)ccc2
0.358268	O=C(Nc1cc(OC)c(cc1)CN)c2nc(c3ccncc3)ccc2
0.358268	O=C(Nc1cc(OC)c(cc1)CN)c2nc(c3ccncc3)ccc2
0.357977	O=C(Nc1c(OC)ccc(c1)CN2CCN(CC2)C)c3ccc(N4CCN(C(C)C)CC4)cc3
0.357977	O=C(Nc1c(OC)ccc(c1)CN2CCN(CC2)C)c3ccc(N4CCN(C(C)C)CC4)cc3
0.357977	O=C(Nc1c(OC)ccc(c1)CN2CCN(CC2)C)c3ccc(N4CCN(C(C)C)CC4)cc3
0.357977	O=C(Nc1c(OC)ccc(c1)CN2CCN(CC2)C)c3ccc(N4CCN(C(C)C)CC4)cc3
0.357977	O=C(Nc1c(OC)ccc(c1)CN2CCN(CC2)C)c3ccc(N4CCN(C(C)C)CC4)cc3
0.357977	O=C(Nc1c(OC)ccc(c1)CN2CCN(CC2)C)c3ccc(N4CCN(C(C)C)CC4)cc3
0.357977	O=C(Nc1c(OC)ccc(c1)CN2CCN(CC2)C)c3ccc(N4CCN(C(C)C)CC4)cc3
0.357977	O=C(Nc1c(OC)ccc(c1)CN2CCN(CC2)C)c3ccc(N4CCN(C(C)C)CC4)cc3
0.357977	O=C(Nc1c(OC)ccc(c1)CN2CCN(CC2)C)c3ccc(N4CCN(C(C)C)CC4)cc3
0.357977	O=C(Nc1c(OC)ccc(c1)CN2CCN(CC2)C)c3ccc(N4CCN(C(C)C)CC4)cc3
0.357401	O=C(Nc1c(ccc(c1)C=2N(N=CC2)C)C)C(=O)Nc3ccc(N4CCN(Cc5ccccc5)CC4)cc3
0.357401	O=C(Nc1c(ccc(c1)C=2N(N=CC2)C)C)C(=O)Nc3ccc(N4CCN(Cc5ccccc5)CC4)cc3
0.357401	O=C(Nc1c(ccc(c1)C=2N(N=CC2)C)C)C(=O)Nc3ccc(N4CCN(Cc5ccccc5)CC4)cc3
0.357401	O=C(Nc1c(ccc(c1)C=2N(N=CC2)C)C)C(=O)Nc3ccc(N4CCN(Cc5ccccc5)CC4)cc3
0.357401	O=C(Nc1c(ccc(c1)C=2N(N=CC2)C)C)C(=O)Nc3ccc(N4CCN(Cc5ccccc5)CC4)cc3
0.357401	O=C(Nc1c(ccc(c1)C=2N(N=CC2)C)C)C(=O)Nc3ccc(N4CCN(Cc5ccccc5)CC4)cc3
0.357401	O=C(Nc1c(ccc(c1)C=2N(N=CC2)C)C)C(=O)Nc3ccc(N4CCN(Cc5ccccc5)CC4)cc3
0.357401	O=C(Nc1c(ccc(c1)C=2N(N=CC2)C)C)C(=O)Nc3ccc(N4CCN(Cc5ccccc5)CC4)cc3
0.357401	O=C(Nc1c(ccc(c1)C=2N(N=CC2)C)C)C(=O)Nc3ccc(N4CCN(Cc5ccccc5)CC4)cc3
0.357401	O=C(Nc1c(ccc(c1)C=2N(N=CC2)C)C)C(=O)Nc3ccc(N4CCN(Cc5ccccc5)CC4)cc3
0.357143	S(=O)(=O)(NC)c1ccc(cc1)C(=O)Nc2c(F)cc(cc2)CN3CCN(CC3)C
0.357143	S(=O)(=O)(NC)c1ccc(cc1)C(=O)Nc2c(F)cc(cc2)CN3CCN(CC3)C
0.357143	S(=O)(=O)(NC)c1ccc(cc1)C(=O)Nc2c(F)cc(cc2)CN3CCN(CC3)C
0.357143	S(=O)(=O)(NC)c1ccc(cc1)C(=O)Nc2c(F)cc(cc2)CN3CCN(CC3)C
0.357143	S(=O)(=O)(NC)c1ccc(cc1)C(=O)Nc2c(F)cc(cc2)CN3CCN(CC3)C
0.357143	S(=O)(=O)(NC)c1ccc(cc1)C(=O)Nc2c(F)cc(cc2)CN3CCN(CC3)C
0.357143	S(=O)(=O)(NC)c1ccc(cc1)C(=O)Nc2c(F)cc(cc2)CN3CCN(CC3)C
0.357143	S(=O)(=O)(NC)c1ccc(cc1)C(=O)Nc2c(F)cc(cc2)CN3CCN(CC3)C
0.357143	S(=O)(=O)(NC)c1ccc(cc1)C(=O)Nc2c(F)cc(cc2)CN3CCN(CC3)C
0.357143	S(=O)(=O)(NC)c1ccc(cc1)C(=O)Nc2c(F)cc(cc2)CN3CCN(CC3)C
0.356322	O=C(Nc1c(ccc(c2cnccc2)c1)C)c3c(Oc4ccccc4)ccnc3
0.356322	O=C(Nc1c(ccc(c2cnccc2)c1)C)c3c(Oc4ccccc4)ccnc3
0.356322	O=C(Nc1c(ccc(c2cnccc2)c1)C)c3c(Oc4ccccc4)ccnc3
0.356322	O=C(Nc1c(ccc(c2cnccc2)c1)C)c3c(Oc4ccccc4)ccnc3
0.355731	O=C(Nc1c(ccc(c1)C(=O)NC2CC2)C)c3nc(ncc3)C4CC4
0.355731	O=C(Nc1c(ccc(c1)C(=O)NC2CC2)C)c3nc(ncc3)C4CC4
0.355731	O=C(Nc1c(ccc(c1)C(=O)NC2CC2)C)c3nc(ncc3)C4CC4
0.355731	O=C(Nc1c(ccc(c1)C(=O)NC2CC2)C)c3nc(ncc3)C4CC4
0.355731	O=C(Nc1c(ccc(c1)C(=O)NC2CC2)C)c3nc(ncc3)C4CC4
0.355556	O=C(Nc1c(ccc(c1)C(=O)NC2CC2)C)c3ccc(cc3)C(=O)Nc4ccccc4
0.355556	O=C(Nc1c(ccc(c1)C(=O)NC2CC2)C)c3ccc(cc3)C(=O)Nc4ccccc4
0.355556	O=C(Nc1c(ccc(c1)C(=O)NC2CC2)C)c3ccc(cc3)C(=O)Nc4ccccc4
0.355556	O=C(Nc1c(ccc(c1)C(=O)NC2CC2)C)c3ccc(cc3)C(=O)Nc4ccccc4
0.355556	O=C(Nc1c(ccc(c1)C(=O)NC2CC2)C)c3ccc(cc3)C(=O)Nc4ccccc4
0.355556	O=C(Nc1c(ccc(c1)C(=O)NC2CC2)C)c3ccc(cc3)C(=O)Nc4ccccc4
0.355556	O=C(Nc1c(ccc(c1)C(=O)NC2CC2)C)c3ccc(cc3)C(=O)Nc4ccccc4
0.355556	O=C(Nc1c(ccc(c1)C(=O)NC2CC2)C)c3ccc(cc3)C(=O)Nc4ccccc4
0.355556	O=C(Nc1c(ccc(c1)C(=O)NC2CC2)C)c3ccc(cc3)C(=O)Nc4ccccc4
0.355556	O=C(Nc1c(ccc(c1)C(=O)NC2CC2)C)c3ccc(cc3)C(=O)Nc4ccccc4
0.353571	Clc1c(cc(c2ncccc2)cc1)C(=O)Nc3cc(ccc3)CN4CC(O)CC4
0.353571	Clc1c(cc(c2ncccc2)cc1)C(=O)Nc3cc(ccc3)CN4CC(O)CC4
0.353571	Clc1c(cc(c2ncccc2)cc1)C(=O)Nc3cc(ccc3)CN4CC(O)CC4
0.353571	Clc1c(cc(c2ncccc2)cc1)C(=O)Nc3cc(ccc3)CN4CC(O)CC4
0.353571	Clc1c(cc(c2ncccc2)cc1)C(=O)Nc3cc(ccc3)CN4CC(O)CC4
0.353571	Clc1c(cc(c2ncccc2)cc1)C(=O)Nc3cc(ccc3)CN4CC(O)CC4
0.353571	Clc1c(cc(c2ncccc2)cc1)C(=O)Nc3cc(ccc3)CN4CC(O)CC4
0.353571	Clc1c(cc(c2ncccc2)cc1)C(=O)Nc3cc(ccc3)CN4CC(O)CC4
0.353571	Clc1c(cc(c2ncccc2)cc1)C(=O)Nc3cc(ccc3)CN4CC(O)CC4
0.353571	Clc1c(cc(c2ncccc2)cc1)C(=O)Nc3cc(ccc3)CN4CC(O)CC4
0.353414	O=C(Nc1ccc(NC(=O)C)cc1)c2c(nccc2)Nc3c(cc(cc3)C)C
0.352941	S(=O)(=O)(Nc1ccc(OC)cc1)c2c(ccc(c2)C(=O)Nc3c(F)cc(cc3)CN4CCN(CC4)C)C
0.352941	S(=O)(=O)(Nc1ccc(OC)cc1)c2c(ccc(c2)C(=O)Nc3c(F)cc(cc3)CN4CCN(CC4)C)C
0.352941	S(=O)(=O)(Nc1ccc(OC)cc1)c2c(ccc(c2)C(=O)Nc3c(F)cc(cc3)CN4CCN(CC4)C)C
0.352941	S(=O)(=O)(Nc1ccc(OC)cc1)c2c(ccc(c2)C(=O)Nc3c(F)cc(cc3)CN4CCN(CC4)C)C
0.352941	S(=O)(=O)(Nc1ccc(OC)cc1)c2c(ccc(c2)C(=O)Nc3c(F)cc(cc3)CN4CCN(CC4)C)C
0.352941	S(=O)(=O)(Nc1ccc(OC)cc1)c2c(ccc(c2)C(=O)Nc3c(F)cc(cc3)CN4CCN(CC4)C)C
0.352941	S(=O)(=O)(Nc1ccc(OC)cc1)c2c(ccc(c2)C(=O)Nc3c(F)cc(cc3)CN4CCN(CC4)C)C
0.352941	S(=O)(=O)(Nc1ccc(OC)cc1)c2c(ccc(c2)C(=O)Nc3c(F)cc(cc3)CN4CCN(CC4)C)C
0.352941	S(=O)(=O)(Nc1ccc(OC)cc1)c2c(ccc(c2)C(=O)Nc3c(F)cc(cc3)CN4CCN(CC4)C)C
0.352941	S(=O)(=O)(Nc1ccc(OC)cc1)c2c(ccc(c2)C(=O)Nc3c(F)cc(cc3)CN4CCN(CC4)C)C
0.351032	Fc1c(NC(=O)c2c3c(ON=C3C4CC4)nc(c5cnccc5)c2)ccc(c1)CN6CCN(CC6)C
0.351032	Fc1c(NC(=O)c2c3c(ON=C3C4CC4)nc(c5cnccc5)c2)ccc(c1)CN6CCN(CC6)C
0.351032	Fc1c(NC(=O)c2c3c(ON=C3C4CC4)nc(c5cnccc5)c2)ccc(c1)CN6CCN(CC6)C
0.351032	Fc1c(NC(=O)c2c3c(ON=C3C4CC4)nc(c5cnccc5)c2)ccc(c1)CN6CCN(CC6)C
0.351032	Fc1c(NC(=O)c2c3c(ON=C3C4CC4)nc(c5cnccc5)c2)ccc(c1)CN6CCN(CC6)C
0.351032	Fc1c(NC(=O)c2c3c(ON=C3C4CC4)nc(c5cnccc5)c2)ccc(c1)CN6CCN(CC6)C
0.351032	Fc1c(NC(=O)c2c3c(ON=C3C4CC4)nc(c5cnccc5)c2)ccc(c1)CN6CCN(CC6)C
0.351032	Fc1c(NC(=O)c2c3c(ON=C3C4CC4)nc(c5cnccc5)c2)ccc(c1)CN6CCN(CC6)C
0.351032	Fc1c(NC(=O)c2c3c(ON=C3C4CC4)nc(c5cnccc5)c2)ccc(c1)CN6CCN(CC6)C
0.351032	Fc1c(NC(=O)c2c3c(ON=C3C4CC4)nc(c5cnccc5)c2)ccc(c1)CN6CCN(CC6)C
0.349265	O=C(Nc1c(ccc(c2cnccc2)c1)C)c3c(c(OC)c(OC)cc3)C
0.349265	O=C(Nc1c(ccc(c2cnccc2)c1)C)c3c(c(OC)c(OC)cc3)C
0.348921	Clc1cc(ccc1)C(=O)Nc2cc(c(NC(C3CN(Cc4ccccc4)CC3)C)cc2)C
0.348921	Clc1cc(ccc1)C(=O)Nc2cc(c(NC(C3CN(Cc4ccccc4)CC3)C)cc2)C
0.348921	Clc1cc(ccc1)C(=O)Nc2cc(c(NC(C3CN(Cc4ccccc4)CC3)C)cc2)C
0.348921	Clc1cc(ccc1)C(=O)Nc2cc(c(NC(C3CN(Cc4ccccc4)CC3)C)cc2)C
0.348921	Clc1cc(ccc1)C(=O)Nc2cc(c(NC(C3CN(Cc4ccccc4)CC3)C)cc2)C
0.348921	Clc1cc(ccc1)C(=O)Nc2cc(c(NC(C3CN(Cc4ccccc4)CC3)C)cc2)C
0.348921	Clc1cc(ccc1)C(=O)Nc2cc(c(NC(C3CN(Cc4ccccc4)CC3)C)cc2)C
0.34767	O=C(Nc1cc(c(cc1)C(=O)C)C)C=2N(N=C(c3cnccc3)C2)C
0.34767	O=C(Nc1cc(c(cc1)C(=O)C)C)C=2N(N=C(c3cnccc3)C2)C
0.34767	O=C(Nc1cc(c(cc1)C(=O)C)C)C=2N(N=C(c3cnccc3)C2)C
0.34767	O=C(Nc1cc(c(cc1)C(=O)C)C)C=2N(N=C(c3cnccc3)C2)C
0.34767	O=C(Nc1cc(c(cc1)C(=O)C)C)C=2N(N=C(c3cnccc3)C2)C
0.34767	O=C(Nc1cc(c(cc1)C(=O)C)C)C=2N(N=C(c3cnccc3)C2)C
0.34767	O=C(Nc1cc(c(cc1)C(=O)C)C)C=2N(N=C(c3cnccc3)C2)C
0.34767	O=C(Nc1cc(c(cc1)C(=O)C)C)C=2N(N=C(c3cnccc3)C2)C
0.34767	O=C(Nc1cc(c(cc1)C(=O)C)C)C=2N(N=C(c3cnccc3)C2)C
0.34767	O=C(Nc1cc(c(cc1)C(=O)C)C)C=2N(N=C(c3cnccc3)C2)C
0.346457	O=C(Nc1c(ccc(c2cnccc2)c1)C)C(=O)Nc3c(cc(Oc4ncccn4)cc3)C
0.346457	O=C(Nc1c(ccc(c2cnccc2)c1)C)C(=O)Nc3c(cc(Oc4ncccn4)cc3)C
0.345238	O=C(Nc1cc(ccc1)CN2CC(O)CC2)c3nc(ncc3)C
0.345238	O=C(Nc1cc(ccc1)CN2CC(O)CC2)c3nc(ncc3)C
0.345238	O=C(Nc1cc(ccc1)CN2CC(O)CC2)c3nc(ncc3)C
0.345238	O=C(Nc1cc(ccc1)CN2CC(O)CC2)c3nc(ncc3)C
0.345238	O=C(Nc1cc(ccc1)CN2CC(O)CC2)c3nc(ncc3)C
0.345238	O=C(Nc1cc(ccc1)CN2CC(O)CC2)c3nc(ncc3)C
0.345238	O=C(Nc1cc(ccc1)CN2CC(O)CC2)c3nc(ncc3)C
0.345238	O=C(Nc1cc(ccc1)CN2CC(O)CC2)c3nc(ncc3)C
0.345238	O=C(Nc1cc(ccc1)CN2CC(O)CC2)c3nc(ncc3)C
0.345238	O=C(Nc1cc(ccc1)CN2CC(O)CC2)c3nc(ncc3)C
0.341365	FC(F)(F)CCc1cc(NC(=O)c2cc(c3ccccc3)c(cc2)C)ccc1
0.341365	FC(F)(F)CCc1cc(NC(=O)c2cc(c3ccccc3)c(cc2)C)ccc1
0.341365	FC(F)(F)CCc1cc(NC(=O)c2cc(c3ccccc3)c(cc2)C)ccc1
0.341365	FC(F)(F)CCc1cc(NC(=O)c2cc(c3ccccc3)c(cc2)C)ccc1
0.341365	FC(F)(F)CCc1cc(NC(=O)c2cc(c3ccccc3)c(cc2)C)ccc1
0.341365	FC(F)(F)CCc1cc(NC(=O)c2cc(c3ccccc3)c(cc2)C)ccc1
0.341365	FC(F)(F)CCc1cc(NC(=O)c2cc(c3ccccc3)c(cc2)C)ccc1
0.341365	FC(F)(F)CCc1cc(NC(=O)c2cc(c3ccccc3)c(cc2)C)ccc1
0.341365	FC(F)(F)CCc1cc(NC(=O)c2cc(c3ccccc3)c(cc2)C)ccc1
0.341365	FC(F)(F)CCc1cc(NC(=O)c2cc(c3ccccc3)c(cc2)C)ccc1
0.34058	O=C(Nc1c(ccc(c2cnccc2)c1)C)c3c4c(ccnc4)ccc3
0.34058	O=C(Nc1c(ccc(c2cnccc2)c1)C)c3c4c(ccnc4)ccc3
0.34058	O=C(Nc1c(ccc(c2cnccc2)c1)C)c3c4c(ccnc4)ccc3
0.34058	O=C(Nc1c(ccc(c2cnccc2)c1)C)c3c4c(ccnc4)ccc3
0.34058	O=C(Nc1c(ccc(c2cnccc2)c1)C)c3c4c(ccnc4)ccc3
0.34058	O=C(Nc1c(ccc(c2cnccc2)c1)C)c3c4c(ccnc4)ccc3
0.34058	O=C(Nc1c(ccc(c2cnccc2)c1)C)c3c4c(ccnc4)ccc3
0.336918	O=C(Nc1c(ccc(c2cnccc2)c1)C)C=3N(N=C(C3)C)c4ccccc4
0.336918	O=C(Nc1c(ccc(c2cnccc2)c1)C)C=3N(N=C(C3)C)c4ccccc4
0.336918	O=C(Nc1c(ccc(c2cnccc2)c1)C)C=3N(N=C(C3)C)c4ccccc4
0.335968	S(c1cc(Nc2cnc(NC(=O)c3cc(ccc3)CN4CCCC4)cc2)ccc1)C
0.335968	S(c1cc(Nc2cnc(NC(=O)c3cc(ccc3)CN4CCCC4)cc2)ccc1)C
0.335968	S(c1cc(Nc2cnc(NC(=O)c3cc(ccc3)CN4CCCC4)cc2)ccc1)C
0.335968	S(c1cc(Nc2cnc(NC(=O)c3cc(ccc3)CN4CCCC4)cc2)ccc1)C
0.335968	S(c1cc(Nc2cnc(NC(=O)c3cc(ccc3)CN4CCCC4)cc2)ccc1)C
0.335968	S(c1cc(Nc2cnc(NC(=O)c3cc(ccc3)CN4CCCC4)cc2)ccc1)C
0.335968	S(c1cc(Nc2cnc(NC(=O)c3cc(ccc3)CN4CCCC4)cc2)ccc1)C
0.335968	S(c1cc(Nc2cnc(NC(=O)c3cc(ccc3)CN4CCCC4)cc2)ccc1)C
0.335968	S(c1cc(Nc2cnc(NC(=O)c3cc(ccc3)CN4CCCC4)cc2)ccc1)C
0.335968	S(c1cc(Nc2cnc(NC(=O)c3cc(ccc3)CN4CCCC4)cc2)ccc1)C
0.335793	Clc1cc(ccc1)C2=NOC(C(=O)Nc3c(ccc(c3)C(=O)NC4CC4)C)=C2
0.335793	Clc1cc(ccc1)C2=NOC(C(=O)Nc3c(ccc(c3)C(=O)NC4CC4)C)=C2
0.335793	Clc1cc(ccc1)C2=NOC(C(=O)Nc3c(ccc(c3)C(=O)NC4CC4)C)=C2
0.335793	Clc1cc(ccc1)C2=NOC(C(=O)Nc3c(ccc(c3)C(=O)NC4CC4)C)=C2
0.335793	Clc1cc(ccc1)C2=NOC(C(=O)Nc3c(ccc(c3)C(=O)NC4CC4)C)=C2
0.335793	Clc1cc(ccc1)C2=NOC(C(=O)Nc3c(ccc(c3)C(=O)NC4CC4)C)=C2
0.335793	Clc1cc(ccc1)C2=NOC(C(=O)Nc3c(ccc(c3)C(=O)NC4CC4)C)=C2
0.335793	Clc1cc(ccc1)C2=NOC(C(=O)Nc3c(ccc(c3)C(=O)NC4CC4)C)=C2
0.335793	Clc1cc(ccc1)C2=NOC(C(=O)Nc3c(ccc(c3)C(=O)NC4CC4)C)=C2
0.335793	Clc1cc(ccc1)C2=NOC(C(=O)Nc3c(ccc(c3)C(=O)NC4CC4)C)=C2
0.335766	O=C(Nc1c(ccc(c2cnccc2)c1)C)C(=O)Nc3cc(OC4COCC4)ncc3
0.335766	O=C(Nc1c(ccc(c2cnccc2)c1)C)C(=O)Nc3cc(OC4COCC4)ncc3
0.335766	O=C(Nc1c(ccc(c2cnccc2)c1)C)C(=O)Nc3cc(OC4COCC4)ncc3
0.335766	O=C(Nc1c(ccc(c2cnccc2)c1)C)C(=O)Nc3cc(OC4COCC4)ncc3
0.335766	O=C(Nc1c(ccc(c2cnccc2)c1)C)C(=O)Nc3cc(OC4COCC4)ncc3
0.335766	O=C(Nc1c(ccc(c2cnccc2)c1)C)C(=O)Nc3cc(OC4COCC4)ncc3
0.335766	O=C(Nc1c(ccc(c2cnccc2)c1)C)C(=O)Nc3cc(OC4COCC4)ncc3
0.335766	O=C(Nc1c(ccc(c2cnccc2)c1)C)C(=O)Nc3cc(OC4COCC4)ncc3
0.334601	S(=O)(=O)(Nc1cc(c(cc1)C)C)c2ccc(cc2)C(=O)Nc3ccc(OCCCN4CCN(CC4)C)cc3
0.334601	S(=O)(=O)(Nc1cc(c(cc1)C)C)c2ccc(cc2)C(=O)Nc3ccc(OCCCN4CCN(CC4)C)cc3
0.334601	S(=O)(=O)(Nc1cc(c(cc1)C)C)c2ccc(cc2)C(=O)Nc3ccc(OCCCN4CCN(CC4)C)cc3
0.334601	S(=O)(=O)(Nc1cc(c(cc1)C)C)c2ccc(cc2)C(=O)Nc3ccc(OCCCN4CCN(CC4)C)cc3
0.334601	S(=O)(=O)(Nc1cc(c(cc1)C)C)c2ccc(cc2)C(=O)Nc3ccc(OCCCN4CCN(CC4)C)cc3
0.334601	S(=O)(=O)(Nc1cc(c(cc1)C)C)c2ccc(cc2)C(=O)Nc3ccc(OCCCN4CCN(CC4)C)cc3
0.334601	S(=O)(=O)(Nc1cc(c(cc1)C)C)c2ccc(cc2)C(=O)Nc3ccc(OCCCN4CCN(CC4)C)cc3
0.334601	S(=O)(=O)(Nc1cc(c(cc1)C)C)c2ccc(cc2)C(=O)Nc3ccc(OCCCN4CCN(CC4)C)cc3
0.334601	S(=O)(=O)(Nc1cc(c(cc1)C)C)c2ccc(cc2)C(=O)Nc3ccc(OCCCN4CCN(CC4)C)cc3
0.334601	S(=O)(=O)(Nc1cc(c(cc1)C)C)c2ccc(cc2)C(=O)Nc3ccc(OCCCN4CCN(CC4)C)cc3
0.332143	O=C(Nc1ccc(NC(=O)C=2N(N=C(c3cnccc3)C2)C)cc1)c4cc5OCOc5cc4
0.332143	O=C(Nc1ccc(NC(=O)C=2N(N=C(c3cnccc3)C2)C)cc1)c4cc5OCOc5cc4
0.332143	O=C(Nc1ccc(NC(=O)C=2N(N=C(c3cnccc3)C2)C)cc1)c4cc5OCOc5cc4
0.332143	O=C(Nc1ccc(NC(=O)C=2N(N=C(c3cnccc3)C2)C)cc1)c4cc5OCOc5cc4
0.332143	O=C(Nc1ccc(NC(=O)C=2N(N=C(c3cnccc3)C2)C)cc1)c4cc5OCOc5cc4
0.332143	O=C(Nc1ccc(NC(=O)C=2N(N=C(c3cnccc3)C2)C)cc1)c4cc5OCOc5cc4
0.332143	O=C(Nc1ccc(NC(=O)C=2N(N=C(c3cnccc3)C2)C)cc1)c4cc5OCOc5cc4
0.332143	O=C(Nc1ccc(NC(=O)C=2N(N=C(c3cnccc3)C2)C)cc1)c4cc5OCOc5cc4
0.332143	O=C(Nc1ccc(NC(=O)C=2N(N=C(c3cnccc3)C2)C)cc1)c4cc5OCOc5cc4
0.332143	O=C(Nc1ccc(NC(=O)C=2N(N=C(c3cnccc3)C2)C)cc1)c4cc5OCOc5cc4
0.332046	O=C(Nc1c(ccc(c2cnccc2)c1)C)C(=O)Nc3cc(OCC(=O)Nc4ccccc4)ccc3
0.332046	O=C(Nc1c(ccc(c2cnccc2)c1)C)C(=O)Nc3cc(OCC(=O)Nc4ccccc4)ccc3
0.332046	O=C(Nc1c(ccc(c2cnccc2)c1)C)C(=O)Nc3cc(OCC(=O)Nc4ccccc4)ccc3
0.332046	O=C(Nc1c(ccc(c2cnccc2)c1)C)C(=O)Nc3cc(OCC(=O)Nc4ccccc4)ccc3
0.332046	O=C(Nc1c(ccc(c2cnccc2)c1)C)C(=O)Nc3cc(OCC(=O)Nc4ccccc4)ccc3
0.332046	O=C(Nc1c(ccc(c2cnccc2)c1)C)C(=O)Nc3cc(OCC(=O)Nc4ccccc4)ccc3
0.332046	O=C(Nc1c(ccc(c2cnccc2)c1)C)C(=O)Nc3cc(OCC(=O)Nc4ccccc4)ccc3
0.332046	O=C(Nc1c(ccc(c2cnccc2)c1)C)C(=O)Nc3cc(OCC(=O)Nc4ccccc4)ccc3
0.330827	FC(F)(F)COc1ccc(NC(=O)c2c(nccc2)Nc3c(cc(cc3)C)C)cc1
0.330827	FC(F)(F)COc1ccc(NC(=O)c2c(nccc2)Nc3c(cc(cc3)C)C)cc1
0.330827	FC(F)(F)COc1ccc(NC(=O)c2c(nccc2)Nc3c(cc(cc3)C)C)cc1
0.330827	FC(F)(F)COc1ccc(NC(=O)c2c(nccc2)Nc3c(cc(cc3)C)C)cc1
0.330827	FC(F)(F)COc1ccc(NC(=O)c2c(nccc2)Nc3c(cc(cc3)C)C)cc1
0.330827	FC(F)(F)COc1ccc(NC(=O)c2c(nccc2)Nc3c(cc(cc3)C)C)cc1
0.330827	FC(F)(F)COc1ccc(NC(=O)c2c(nccc2)Nc3c(cc(cc3)C)C)cc1
0.330827	FC(F)(F)COc1ccc(NC(=O)c2c(nccc2)Nc3c(cc(cc3)C)C)cc1
0.330827	FC(F)(F)COc1ccc(NC(=O)c2c(nccc2)Nc3c(cc(cc3)C)C)cc1
0.330827	FC(F)(F)COc1ccc(NC(=O)c2c(nccc2)Nc3c(cc(cc3)C)C)cc1
0.330645	O=C(Nc1c(cc(Oc2nccnc2)cc1)C)c3ccc(cc3)C(=O)Nc4ccccc4
0.330645	O=C(Nc1c(cc(Oc2nccnc2)cc1)C)c3ccc(cc3)C(=O)Nc4ccccc4
0.330645	O=C(Nc1c(cc(Oc2nccnc2)cc1)C)c3ccc(cc3)C(=O)Nc4ccccc4
0.330645	O=C(Nc1c(cc(Oc2nccnc2)cc1)C)c3ccc(cc3)C(=O)Nc4ccccc4
0.330645	O=C(Nc1c(cc(Oc2nccnc2)cc1)C)c3ccc(cc3)C(=O)Nc4ccccc4
0.330645	O=C(Nc1c(cc(Oc2nccnc2)cc1)C)c3ccc(cc3)C(=O)Nc4ccccc4
0.330645	O=C(Nc1c(cc(Oc2nccnc2)cc1)C)c3ccc(cc3)C(=O)Nc4ccccc4
0.330645	O=C(Nc1c(cc(Oc2nccnc2)cc1)C)c3ccc(cc3)C(=O)Nc4ccccc4
0.330645	O=C(Nc1c(cc(Oc2nccnc2)cc1)C)c3ccc(cc3)C(=O)Nc4ccccc4
0.330645	O=C(Nc1c(cc(Oc2nccnc2)cc1)C)c3ccc(cc3)C(=O)Nc4ccccc4
0.329167	O=C(OC)CCCCCCCC(=O)Nc1c(ccc(c2cnccc2)c1)C
0.329167	O=C(OC)CCCCCCCC(=O)Nc1c(ccc(c2cnccc2)c1)C
0.329167	O=C(OC)CCCCCCCC(=O)Nc1c(ccc(c2cnccc2)c1)C
0.329167	O=C(OC)CCCCCCCC(=O)Nc1c(ccc(c2cnccc2)c1)C
0.329167	O=C(OC)CCCCCCCC(=O)Nc1c(ccc(c2cnccc2)c1)C
0.329167	O=C(OC)CCCCCCCC(=O)Nc1c(ccc(c2cnccc2)c1)C
0.329167	O=C(OC)CCCCCCCC(=O)Nc1c(ccc(c2cnccc2)c1)C
0.329167	O=C(OC)CCCCCCCC(=O)Nc1c(ccc(c2cnccc2)c1)C
0.329167	O=C(OC)CCCCCCCC(=O)Nc1c(ccc(c2cnccc2)c1)C
0.329167	O=C(OC)CCCCCCCC(=O)Nc1c(ccc(c2cnccc2)c1)C
0.328571	S=C(NNC(=O)C=1N(N=C(c2cnccc2)C1)C)Nc3cc(c(cc3)C)C
0.328571	S=C(NNC(=O)C=1N(N=C(c2cnccc2)C1)C)Nc3cc(c(cc3)C)C
0.328571	S=C(NNC(=O)C=1N(N=C(c2cnccc2)C1)C)Nc3cc(c(cc3)C)C
0.328571	S=C(NNC(=O)C=1N(N=C(c2cnccc2)C1)C)Nc3cc(c(cc3)C)C
0.328571	S=C(NNC(=O)C=1N(N=C(c2cnccc2)C1)C)Nc3cc(c(cc3)C)C
0.328571	S=C(NNC(=O)C=1N(N=C(c2cnccc2)C1)C)Nc3cc(c(cc3)C)C
0.328302	O=C(Nc1c(ccc(c2cnccc2)c1)C)C(=O)Nc3ccc(NC(=O)C4OCCC4)cc3
0.328302	O=C(Nc1c(ccc(c2cnccc2)c1)C)C(=O)Nc3ccc(NC(=O)C4OCCC4)cc3
0.328302	O=C(Nc1c(ccc(c2cnccc2)c1)C)C(=O)Nc3ccc(NC(=O)C4OCCC4)cc3
0.328302	O=C(Nc1c(ccc(c2cnccc2)c1)C)C(=O)Nc3ccc(NC(=O)C4OCCC4)cc3
0.328302	O=C(Nc1c(ccc(c2cnccc2)c1)C)C(=O)Nc3ccc(NC(=O)C4OCCC4)cc3
0.328302	O=C(Nc1c(ccc(c2cnccc2)c1)C)C(=O)Nc3ccc(NC(=O)C4OCCC4)cc3
0.328302	O=C(Nc1c(ccc(c2cnccc2)c1)C)C(=O)Nc3ccc(NC(=O)C4OCCC4)cc3
0.328302	O=C(Nc1c(ccc(c2cnccc2)c1)C)C(=O)Nc3ccc(NC(=O)C4OCCC4)cc3
0.328302	O=C(Nc1c(ccc(c2cnccc2)c1)C)C(=O)Nc3ccc(NC(=O)C4OCCC4)cc3
0.328302	O=C(Nc1c(ccc(c2cnccc2)c1)C)C(=O)Nc3ccc(NC(=O)C4OCCC4)cc3
0.327586	O=C(Nc1cc(ccc1)CN2CCC(O)CC2)c3ccc(cc3)C4CC4
0.327586	O=C(Nc1cc(ccc1)CN2CCC(O)CC2)c3ccc(cc3)C4CC4
0.327586	O=C(Nc1cc(ccc1)CN2CCC(O)CC2)c3ccc(cc3)C4CC4
0.327586	O=C(Nc1cc(ccc1)CN2CCC(O)CC2)c3ccc(cc3)C4CC4
0.326996	O=C(Nc1nnc(OC(C)C)cc1)C(=O)Nc2c(ccc(c3cnccc3)c2)C
0.326996	O=C(Nc1nnc(OC(C)C)cc1)C(=O)Nc2c(ccc(c3cnccc3)c2)C
0.326996	O=C(Nc1nnc(OC(C)C)cc1)C(=O)Nc2c(ccc(c3cnccc3)c2)C
0.326772	O=C(Nc1c(ccc(c1)C(=O)NC2CC2)C)c3ccc(cc3)CN4C(=O)CCC4=O
0.326772	O=C(Nc1c(ccc(c1)C(=O)NC2CC2)C)c3ccc(cc3)CN4C(=O)CCC4=O
0.325581	S(=O)(Cc1c(NC(=O)C(=O)Nc2c(ccc(c3cnccc3)c2)C)cccc1)C
0.325581	S(=O)(Cc1c(NC(=O)C(=O)Nc2c(ccc(c3cnccc3)c2)C)cccc1)C
0.325581	S(=O)(Cc1c(NC(=O)C(=O)Nc2c(ccc(c3cnccc3)c2)C)cccc1)C
0.325581	S(=O)(Cc1c(NC(=O)C(=O)Nc2c(ccc(c3cnccc3)c2)C)cccc1)C
0.325581	S(=O)(Cc1c(NC(=O)C(=O)Nc2c(ccc(c3cnccc3)c2)C)cccc1)C
0.325581	S(=O)(Cc1c(NC(=O)C(=O)Nc2c(ccc(c3cnccc3)c2)C)cccc1)C
0.325581	S(=O)(Cc1c(NC(=O)C(=O)Nc2c(ccc(c3cnccc3)c2)C)cccc1)C
0.325581	S(=O)(Cc1c(NC(=O)C(=O)Nc2c(ccc(c3cnccc3)c2)C)cccc1)C
0.325581	S(=O)(Cc1c(NC(=O)C(=O)Nc2c(ccc(c3cnccc3)c2)C)cccc1)C
0.325581	S(=O)(Cc1c(NC(=O)C(=O)Nc2c(ccc(c3cnccc3)c2)C)cccc1)C
0.324427	O=C(Nc1cc(c(cc1)C)CC)C(=O)NCC2=NC(c3ccccc3)=CN2
0.324427	O=C(Nc1cc(c(cc1)C)CC)C(=O)NCC2=NC(c3ccccc3)=CN2
0.324427	O=C(Nc1cc(c(cc1)C)CC)C(=O)NCC2=NC(c3ccccc3)=CN2
0.324427	O=C(Nc1cc(c(cc1)C)CC)C(=O)NCC2=NC(c3ccccc3)=CN2
0.324427	O=C(Nc1cc(c(cc1)C)CC)C(=O)NCC2=NC(c3ccccc3)=CN2
0.324427	O=C(Nc1cc(c(cc1)C)CC)C(=O)NCC2=NC(c3ccccc3)=CN2
0.324427	O=C(Nc1cc(c(cc1)C)CC)C(=O)NCC2=NC(c3ccccc3)=CN2
0.324427	O=C(Nc1cc(c(cc1)C)CC)C(=O)NCC2=NC(c3ccccc3)=CN2
0.324427	O=C(Nc1cc(c(cc1)C)CC)C(=O)NCC2=NC(c3ccccc3)=CN2
0.324427	O=C(Nc1cc(c(cc1)C)CC)C(=O)NCC2=NC(c3ccccc3)=CN2
0.324324	O=C(Nc1ccc(N2CCN(Cc3ccccc3)CC2)cc1)C(=O)NCC4=NC(c5ccccc5)=CN4
0.324324	O=C(Nc1ccc(N2CCN(Cc3ccccc3)CC2)cc1)C(=O)NCC4=NC(c5ccccc5)=CN4
0.324324	O=C(Nc1ccc(N2CCN(Cc3ccccc3)CC2)cc1)C(=O)NCC4=NC(c5ccccc5)=CN4
0.324324	O=C(Nc1ccc(N2CCN(Cc3ccccc3)CC2)cc1)C(=O)NCC4=NC(c5ccccc5)=CN4
0.324324	O=C(Nc1ccc(N2CCN(Cc3ccccc3)CC2)cc1)C(=O)NCC4=NC(c5ccccc5)=CN4
0.324324	O=C(Nc1ccc(N2CCN(Cc3ccccc3)CC2)cc1)C(=O)NCC4=NC(c5ccccc5)=CN4
0.324324	O=C(Nc1ccc(N2CCN(Cc3ccccc3)CC2)cc1)C(=O)NCC4=NC(c5ccccc5)=CN4
0.324324	O=C(Nc1ccc(N2CCN(Cc3ccccc3)CC2)cc1)C(=O)NCC4=NC(c5ccccc5)=CN4
0.324324	O=C(Nc1ccc(N2CCN(Cc3ccccc3)CC2)cc1)C(=O)NCC4=NC(c5ccccc5)=CN4
0.324324	O=C(Nc1ccc(N2CCN(Cc3ccccc3)CC2)cc1)C(=O)NCC4=NC(c5ccccc5)=CN4
0.324232	O=C(OC(C)(C)C)N1CC(C2=NNC(C(=O)Nc3c(ccc(c4cnccc4)c3)C)=C2)C1
0.324232	O=C(OC(C)(C)C)N1CC(C2=NNC(C(=O)Nc3c(ccc(c4cnccc4)c3)C)=C2)C1
0.324232	O=C(OC(C)(C)C)N1CC(C2=NNC(C(=O)Nc3c(ccc(c4cnccc4)c3)C)=C2)C1
0.324232	O=C(OC(C)(C)C)N1CC(C2=NNC(C(=O)Nc3c(ccc(c4cnccc4)c3)C)=C2)C1
0.324232	O=C(OC(C)(C)C)N1CC(C2=NNC(C(=O)Nc3c(ccc(c4cnccc4)c3)C)=C2)C1
0.324232	O=C(OC(C)(C)C)N1CC(C2=NNC(C(=O)Nc3c(ccc(c4cnccc4)c3)C)=C2)C1
0.324232	O=C(OC(C)(C)C)N1CC(C2=NNC(C(=O)Nc3c(ccc(c4cnccc4)c3)C)=C2)C1
0.324232	O=C(OC(C)(C)C)N1CC(C2=NNC(C(=O)Nc3c(ccc(c4cnccc4)c3)C)=C2)C1
0.324232	O=C(OC(C)(C)C)N1CC(C2=NNC(C(=O)Nc3c(ccc(c4cnccc4)c3)C)=C2)C1
0.324232	O=C(OC(C)(C)C)N1CC(C2=NNC(C(=O)Nc3c(ccc(c4cnccc4)c3)C)=C2)C1
0.323887	Fc1c(NC(=O)c2cc(c3ccccc3)c(cc2)C)cc(F)cc1
0.323887	Fc1c(NC(=O)c2cc(c3ccccc3)c(cc2)C)cc(F)cc1
0.323887	Fc1c(NC(=O)c2cc(c3ccccc3)c(cc2)C)cc(F)cc1
0.323887	Fc1c(NC(=O)c2cc(c3ccccc3)c(cc2)C)cc(F)cc1
0.323887	Fc1c(NC(=O)c2cc(c3ccccc3)c(cc2)C)cc(F)cc1
0.323887	Fc1c(NC(=O)c2cc(c3ccccc3)c(cc2)C)cc(F)cc1
0.323887	Fc1c(NC(=O)c2cc(c3ccccc3)c(cc2)C)cc(F)cc1
0.323887	Fc1c(NC(=O)c2cc(c3ccccc3)c(cc2)C)cc(F)cc1
0.323887	Fc1c(NC(=O)c2cc(c3ccccc3)c(cc2)C)cc(F)cc1
0.323887	Fc1c(NC(=O)c2cc(c3ccccc3)c(cc2)C)cc(F)cc1
0.323129	S(=O)(=O)(Nc1c(cccc1)C(=O)Nc2c(ccc(c3cnccc3)c2)C)c4cc(F)c(F)cc4
0.323129	S(=O)(=O)(Nc1c(cccc1)C(=O)Nc2c(ccc(c3cnccc3)c2)C)c4cc(F)c(F)cc4
0.323129	S(=O)(=O)(Nc1c(cccc1)C(=O)Nc2c(ccc(c3cnccc3)c2)C)c4cc(F)c(F)cc4
0.323129	S(=O)(=O)(Nc1c(cccc1)C(=O)Nc2c(ccc(c3cnccc3)c2)C)c4cc(F)c(F)cc4
0.323129	S(=O)(=O)(Nc1c(cccc1)C(=O)Nc2c(ccc(c3cnccc3)c2)C)c4cc(F)c(F)cc4
0.323129	S(=O)(=O)(Nc1c(cccc1)C(=O)Nc2c(ccc(c3cnccc3)c2)C)c4cc(F)c(F)cc4
0.323129	S(=O)(=O)(Nc1c(cccc1)C(=O)Nc2c(ccc(c3cnccc3)c2)C)c4cc(F)c(F)cc4
0.323129	S(=O)(=O)(Nc1c(cccc1)C(=O)Nc2c(ccc(c3cnccc3)c2)C)c4cc(F)c(F)cc4
0.323129	S(=O)(=O)(Nc1c(cccc1)C(=O)Nc2c(ccc(c3cnccc3)c2)C)c4cc(F)c(F)cc4
0.323129	S(=O)(=O)(Nc1c(cccc1)C(=O)Nc2c(ccc(c3cnccc3)c2)C)c4cc(F)c(F)cc4
0.322464	O=C(Nc1ccc(Oc2cc(C#N)ccc2)cc1)c3c(nccc3)Nc4c(cc(cc4)C)C
0.322464	O=C(Nc1ccc(Oc2cc(C#N)ccc2)cc1)c3c(nccc3)Nc4c(cc(cc4)C)C
0.322464	O=C(Nc1ccc(Oc2cc(C#N)ccc2)cc1)c3c(nccc3)Nc4c(cc(cc4)C)C
0.322464	O=C(Nc1ccc(Oc2cc(C#N)ccc2)cc1)c3c(nccc3)Nc4c(cc(cc4)C)C
0.322464	O=C(Nc1ccc(Oc2cc(C#N)ccc2)cc1)c3c(nccc3)Nc4c(cc(cc4)C)C
0.322464	O=C(Nc1ccc(Oc2cc(C#N)ccc2)cc1)c3c(nccc3)Nc4c(cc(cc4)C)C
0.322464	O=C(Nc1ccc(Oc2cc(C#N)ccc2)cc1)c3c(nccc3)Nc4c(cc(cc4)C)C
0.322464	O=C(Nc1ccc(Oc2cc(C#N)ccc2)cc1)c3c(nccc3)Nc4c(cc(cc4)C)C
0.322464	O=C(Nc1ccc(Oc2cc(C#N)ccc2)cc1)c3c(nccc3)Nc4c(cc(cc4)C)C
0.322464	O=C(Nc1ccc(Oc2cc(C#N)ccc2)cc1)c3c(nccc3)Nc4c(cc(cc4)C)C
0.321705	O=C(Nc1c(ccc(c1)C(=O)NC2CC2)C)c3ccc(c4c(C#N)cccc4)cc3
0.321705	O=C(Nc1c(ccc(c1)C(=O)NC2CC2)C)c3ccc(c4c(C#N)cccc4)cc3
0.321705	O=C(Nc1c(ccc(c1)C(=O)NC2CC2)C)c3ccc(c4c(C#N)cccc4)cc3
0.321705	O=C(Nc1c(ccc(c1)C(=O)NC2CC2)C)c3ccc(c4c(C#N)cccc4)cc3
0.321705	O=C(Nc1c(ccc(c1)C(=O)NC2CC2)C)c3ccc(c4c(C#N)cccc4)cc3
0.321705	O=C(Nc1c(ccc(c1)C(=O)NC2CC2)C)c3ccc(c4c(C#N)cccc4)cc3
0.321705	O=C(Nc1c(ccc(c1)C(=O)NC2CC2)C)c3ccc(c4c(C#N)cccc4)cc3
0.321705	O=C(Nc1c(ccc(c1)C(=O)NC2CC2)C)c3ccc(c4c(C#N)cccc4)cc3
0.321705	O=C(Nc1c(ccc(c1)C(=O)NC2CC2)C)c3ccc(c4c(C#N)cccc4)cc3
0.321705	O=C(Nc1c(ccc(c1)C(=O)NC2CC2)C)c3ccc(c4c(C#N)cccc4)cc3
0.321429	O=C(Nc1cc(c(cc1)C(=O)C)C)c2cc(c3ccccc3)c(cc2)C
0.321429	O=C(Nc1cc(c(cc1)C(=O)C)C)c2cc(c3ccccc3)c(cc2)C
0.321138	O=C(Nc1cc(ccc1)C(=O)C(C)(C)C)c2nc(c3ccncc3)ccc2
0.321138	O=C(Nc1cc(ccc1)C(=O)C(C)(C)C)c2nc(c3ccncc3)ccc2
0.321138	O=C(Nc1cc(ccc1)C(=O)C(C)(C)C)c2nc(c3ccncc3)ccc2
0.321138	O=C(Nc1cc(ccc1)C(=O)C(C)(C)C)c2nc(c3ccncc3)ccc2
0.321138	O=C(Nc1cc(ccc1)C(=O)C(C)(C)C)c2nc(c3ccncc3)ccc2
0.321138	O=C(Nc1cc(ccc1)C(=O)C(C)(C)C)c2nc(c3ccncc3)ccc2
0.321138	O=C(Nc1cc(ccc1)C(=O)C(C)(C)C)c2nc(c3ccncc3)ccc2
0.321138	O=C(Nc1cc(ccc1)C(=O)C(C)(C)C)c2nc(c3ccncc3)ccc2
0.321138	O=C(Nc1cc(ccc1)C(=O)C(C)(C)C)c2nc(c3ccncc3)ccc2
0.321138	O=C(Nc1cc(ccc1)C(=O)C(C)(C)C)c2nc(c3ccncc3)ccc2
0.320144	O=C(Nc1cc(ccc1)C2=NOC(=N2)c3ccc(cc3)CN4CCC(OC)CC4)C=5OC=CC5
0.320144	O=C(Nc1cc(ccc1)C2=NOC(=N2)c3ccc(cc3)CN4CCC(OC)CC4)C=5OC=CC5
0.320144	O=C(Nc1cc(ccc1)C2=NOC(=N2)c3ccc(cc3)CN4CCC(OC)CC4)C=5OC=CC5
0.320144	O=C(Nc1cc(ccc1)C2=NOC(=N2)c3ccc(cc3)CN4CCC(OC)CC4)C=5OC=CC5
0.320144	O=C(Nc1cc(ccc1)C2=NOC(=N2)c3ccc(cc3)CN4CCC(OC)CC4)C=5OC=CC5
0.320144	O=C(Nc1cc(ccc1)C2=NOC(=N2)c3ccc(cc3)CN4CCC(OC)CC4)C=5OC=CC5
0.320144	O=C(Nc1cc(ccc1)C2=NOC(=N2)c3ccc(cc3)CN4CCC(OC)CC4)C=5OC=CC5
0.320144	O=C(Nc1cc(ccc1)C2=NOC(=N2)c3ccc(cc3)CN4CCC(OC)CC4)C=5OC=CC5
0.320144	O=C(Nc1cc(ccc1)C2=NOC(=N2)c3ccc(cc3)CN4CCC(OC)CC4)C=5OC=CC5
0.320144	O=C(Nc1cc(ccc1)C2=NOC(=N2)c3ccc(cc3)CN4CCC(OC)CC4)C=5OC=CC5
0.32	O=C(Nc1c(ccc(c2cnccc2)c1)C)C(Oc3ccc(c4ccccc4)cc3)C
0.32	O=C(Nc1c(ccc(c2cnccc2)c1)C)C(Oc3ccc(c4ccccc4)cc3)C
0.32	O=C(Nc1c(ccc(c2cnccc2)c1)C)C(Oc3ccc(c4ccccc4)cc3)C
0.32	O=C(Nc1c(ccc(c2cnccc2)c1)C)C(Oc3ccc(c4ccccc4)cc3)C
0.32	O=C(Nc1c(ccc(c2cnccc2)c1)C)C(Oc3ccc(c4ccccc4)cc3)C
0.32	O=C(Nc1c(ccc(c2cnccc2)c1)C)C(Oc3ccc(c4ccccc4)cc3)C
0.32	O=C(Nc1c(ccc(c2cnccc2)c1)C)C(Oc3ccc(c4ccccc4)cc3)C
0.32	O=C(Nc1c(ccc(c2cnccc2)c1)C)C(Oc3ccc(c4ccccc4)cc3)C
0.32	O=C(Nc1c(ccc(c2cnccc2)c1)C)C(Oc3ccc(c4ccccc4)cc3)C
0.32	O=C(Nc1c(ccc(c2cnccc2)c1)C)C(Oc3ccc(c4ccccc4)cc3)C
0.319392	Brc1cc(ccc1)CS(=O)(=O)CC(=O)Nc2c(ccc(c3cnccc3)c2)C
0.319392	Brc1cc(ccc1)CS(=O)(=O)CC(=O)Nc2c(ccc(c3cnccc3)c2)C
0.319328	O=C(Nc1ncc(c2nccnc2)cc1)c3ccc(cc3)C4CC4
0.319328	O=C(Nc1ncc(c2nccnc2)cc1)c3ccc(cc3)C4CC4
0.319328	O=C(Nc1ncc(c2nccnc2)cc1)c3ccc(cc3)C4CC4
0.319328	O=C(Nc1ncc(c2nccnc2)cc1)c3ccc(cc3)C4CC4
0.319298	Clc1c(ccc(NC(=O)C=2N(N=C(c3cnccc3)C2)C)c1)C(=O)C
0.319298	Clc1c(ccc(NC(=O)C=2N(N=C(c3cnccc3)C2)C)c1)C(=O)C
0.319298	Clc1c(ccc(NC(=O)C=2N(N=C(c3cnccc3)C2)C)c1)C(=O)C
0.319298	Clc1c(ccc(NC(=O)C=2N(N=C(c3cnccc3)C2)C)c1)C(=O)C
0.319298	Clc1c(ccc(NC(=O)C=2N(N=C(c3cnccc3)C2)C)c1)C(=O)C
0.319298	Clc1c(ccc(NC(=O)C=2N(N=C(c3cnccc3)C2)C)c1)C(=O)C
0.319298	Clc1c(ccc(NC(=O)C=2N(N=C(c3cnccc3)C2)C)c1)C(=O)C
0.319298	Clc1c(ccc(NC(=O)C=2N(N=C(c3cnccc3)C2)C)c1)C(=O)C
0.319298	Clc1c(ccc(NC(=O)C=2N(N=C(c3cnccc3)C2)C)c1)C(=O)C
0.319298	Clc1c(ccc(NC(=O)C=2N(N=C(c3cnccc3)C2)C)c1)C(=O)C
0.318898	O=C(NC1CC1)c2cc(NC(=O)Cc3cc(NC(=O)C)ccc3)c(cc2)C
0.318898	O=C(NC1CC1)c2cc(NC(=O)Cc3cc(NC(=O)C)ccc3)c(cc2)C
0.318898	O=C(NC1CC1)c2cc(NC(=O)Cc3cc(NC(=O)C)ccc3)c(cc2)C
0.318898	O=C(NC1CC1)c2cc(NC(=O)Cc3cc(NC(=O)C)ccc3)c(cc2)C
0.318898	O=C(NC1CC1)c2cc(NC(=O)Cc3cc(NC(=O)C)ccc3)c(cc2)C
0.318898	O=C(NC1CC1)c2cc(NC(=O)Cc3cc(NC(=O)C)ccc3)c(cc2)C
0.318898	O=C(NC1CC1)c2cc(NC(=O)Cc3cc(NC(=O)C)ccc3)c(cc2)C
0.318898	O=C(NC1CC1)c2cc(NC(=O)Cc3cc(NC(=O)C)ccc3)c(cc2)C
0.318898	O=C(NC1CC1)c2cc(NC(=O)Cc3cc(NC(=O)C)ccc3)c(cc2)C
0.318898	O=C(NC1CC1)c2cc(NC(=O)Cc3cc(NC(=O)C)ccc3)c(cc2)C
0.318898	Clc1ccc(cc1)COc2cc(ccc2)C(=O)Nc3c(ccc(c3)C(=O)NC4CC4)C
0.318841	Clc1c(cc(NC(=O)CC(C)C)cc1)C(=O)Nc2c(F)cc(cc2)CN3CCN(CC3)C
0.318841	Clc1c(cc(NC(=O)CC(C)C)cc1)C(=O)Nc2c(F)cc(cc2)CN3CCN(CC3)C
0.318841	Clc1c(cc(NC(=O)CC(C)C)cc1)C(=O)Nc2c(F)cc(cc2)CN3CCN(CC3)C
0.318841	Clc1c(cc(NC(=O)CC(C)C)cc1)C(=O)Nc2c(F)cc(cc2)CN3CCN(CC3)C
0.318386	Brc1ccc(cc1)C(=O)Nc2c(ccc(c2)C=O)C
0.318386	Brc1ccc(cc1)C(=O)Nc2c(ccc(c2)C=O)C
0.318386	Brc1ccc(cc1)C(=O)Nc2c(ccc(c2)C=O)C
0.318386	Brc1ccc(cc1)C(=O)Nc2c(ccc(c2)C=O)C
0.318386	Brc1ccc(cc1)C(=O)Nc2c(ccc(c2)C=O)C
0.318386	Brc1ccc(cc1)C(=O)Nc2c(ccc(c2)C=O)C
0.317568	S1C(=NC=C1C(=O)Nc2cc(ccc2)CN3CCC(CO)CC3)c4c(cc(cc4)C)C
0.31746	O=C(Nc1cc(c(c2ccccc2)cc1)C)NCc3cc(ccc3)CN4CCCC4
0.31746	O=C(Nc1cc(c(c2ccccc2)cc1)C)NCc3cc(ccc3)CN4CCCC4
0.31746	O=C(Nc1cc(c(c2ccccc2)cc1)C)NCc3cc(ccc3)CN4CCCC4
0.31746	O=C(Nc1cc(c(c2ccccc2)cc1)C)NCc3cc(ccc3)CN4CCCC4
0.31746	O=C(Nc1cc(c(c2ccccc2)cc1)C)NCc3cc(ccc3)CN4CCCC4
0.31746	O=C(Nc1cc(c(c2ccccc2)cc1)C)NCc3cc(ccc3)CN4CCCC4
0.31746	O=C(Nc1cc(c(c2ccccc2)cc1)C)NCc3cc(ccc3)CN4CCCC4
0.317406	Fc1cc(c(N2N=NC(C(=O)Nc3c(ccc(c4cnccc4)c3)C)=C2)cc1)C
0.317406	Fc1cc(c(N2N=NC(C(=O)Nc3c(ccc(c4cnccc4)c3)C)=C2)cc1)C
0.317406	Fc1cc(c(N2N=NC(C(=O)Nc3c(ccc(c4cnccc4)c3)C)=C2)cc1)C
0.317406	Fc1cc(c(N2N=NC(C(=O)Nc3c(ccc(c4cnccc4)c3)C)=C2)cc1)C
0.317406	Fc1cc(c(N2N=NC(C(=O)Nc3c(ccc(c4cnccc4)c3)C)=C2)cc1)C
0.317406	Fc1cc(c(N2N=NC(C(=O)Nc3c(ccc(c4cnccc4)c3)C)=C2)cc1)C
0.317406	Fc1cc(c(N2N=NC(C(=O)Nc3c(ccc(c4cnccc4)c3)C)=C2)cc1)C
0.317406	Fc1cc(c(N2N=NC(C(=O)Nc3c(ccc(c4cnccc4)c3)C)=C2)cc1)C
0.317406	Fc1cc(c(N2N=NC(C(=O)Nc3c(ccc(c4cnccc4)c3)C)=C2)cc1)C
0.317406	Fc1cc(c(N2N=NC(C(=O)Nc3c(ccc(c4cnccc4)c3)C)=C2)cc1)C
0.317269	O=C(Nc1c(ccc(c1)C(=O)NC2CC2)C)c3cnc(C#C)cc3
0.317269	O=C(Nc1c(ccc(c1)C(=O)NC2CC2)C)c3cnc(C#C)cc3
0.317269	O=C(Nc1c(ccc(c1)C(=O)NC2CC2)C)c3cnc(C#C)cc3
0.317269	O=C(Nc1c(ccc(c1)C(=O)NC2CC2)C)c3cnc(C#C)cc3
0.316901	FC(F)(F)C(OC)c1c(NC(=O)c2nc(ncc2)c3cnccc3)cccc1
0.316901	FC(F)(F)C(OC)c1c(NC(=O)c2nc(ncc2)c3cnccc3)cccc1
0.316901	FC(F)(F)C(OC)c1c(NC(=O)c2nc(ncc2)c3cnccc3)cccc1
0.316901	FC(F)(F)C(OC)c1c(NC(=O)c2nc(ncc2)c3cnccc3)cccc1
0.316901	FC(F)(F)C(OC)c1c(NC(=O)c2nc(ncc2)c3cnccc3)cccc1
0.316901	FC(F)(F)C(OC)c1c(NC(=O)c2nc(ncc2)c3cnccc3)cccc1
0.316901	FC(F)(F)C(OC)c1c(NC(=O)c2nc(ncc2)c3cnccc3)cccc1
0.316901	FC(F)(F)C(OC)c1c(NC(=O)c2nc(ncc2)c3cnccc3)cccc1
0.316901	FC(F)(F)C(OC)c1c(NC(=O)c2nc(ncc2)c3cnccc3)cccc1
0.316901	FC(F)(F)C(OC)c1c(NC(=O)c2nc(ncc2)c3cnccc3)cccc1
0.315603	S(=O)(=O)(Nc1cc(c(cc1)C)C)c2ccc(cc2)C(=O)NC3CCN(Cc4ncccc4)CC3
0.315603	S(=O)(=O)(Nc1cc(c(cc1)C)C)c2ccc(cc2)C(=O)NC3CCN(Cc4ncccc4)CC3
0.315603	S(=O)(=O)(Nc1cc(c(cc1)C)C)c2ccc(cc2)C(=O)NC3CCN(Cc4ncccc4)CC3
0.315603	S(=O)(=O)(Nc1cc(c(cc1)C)C)c2ccc(cc2)C(=O)NC3CCN(Cc4ncccc4)CC3
0.315603	S(=O)(=O)(Nc1cc(c(cc1)C)C)c2ccc(cc2)C(=O)NC3CCN(Cc4ncccc4)CC3
0.315603	S(=O)(=O)(Nc1cc(c(cc1)C)C)c2ccc(cc2)C(=O)NC3CCN(Cc4ncccc4)CC3
0.315603	S(=O)(=O)(Nc1cc(c(cc1)C)C)c2ccc(cc2)C(=O)NC3CCN(Cc4ncccc4)CC3
0.315603	S(=O)(=O)(Nc1cc(c(cc1)C)C)c2ccc(cc2)C(=O)NC3CCN(Cc4ncccc4)CC3
0.315603	S(=O)(=O)(Nc1cc(c(cc1)C)C)c2ccc(cc2)C(=O)NC3CCN(Cc4ncccc4)CC3
0.315603	S(=O)(=O)(Nc1cc(c(cc1)C)C)c2ccc(cc2)C(=O)NC3CCN(Cc4ncccc4)CC3
0.315589	FC(F)(F)c1cc(c(cc1)CC(=O)Nc2c(ccc(c3cnccc3)c2)C)C
0.315589	FC(F)(F)c1cc(c(cc1)CC(=O)Nc2c(ccc(c3cnccc3)c2)C)C
0.315589	FC(F)(F)c1cc(c(cc1)CC(=O)Nc2c(ccc(c3cnccc3)c2)C)C
0.315589	FC(F)(F)c1cc(c(cc1)CC(=O)Nc2c(ccc(c3cnccc3)c2)C)C
0.315589	FC(F)(F)c1cc(c(cc1)CC(=O)Nc2c(ccc(c3cnccc3)c2)C)C
0.315589	FC(F)(F)c1cc(c(cc1)CC(=O)Nc2c(ccc(c3cnccc3)c2)C)C
0.315589	FC(F)(F)c1cc(c(cc1)CC(=O)Nc2c(ccc(c3cnccc3)c2)C)C
0.315175	O=C(O)C(N)Cc1cc(NC(=O)c2nc(c3ccncc3)ccc2)ccc1
0.315175	O=C(O)C(N)Cc1cc(NC(=O)c2nc(c3ccncc3)ccc2)ccc1
0.315175	O=C(O)C(N)Cc1cc(NC(=O)c2nc(c3ccncc3)ccc2)ccc1
0.315175	O=C(O)C(N)Cc1cc(NC(=O)c2nc(c3ccncc3)ccc2)ccc1
0.315175	O=C(O)C(N)Cc1cc(NC(=O)c2nc(c3ccncc3)ccc2)ccc1
0.315175	O=C(O)C(N)Cc1cc(NC(=O)c2nc(c3ccncc3)ccc2)ccc1
0.315175	O=C(O)C(N)Cc1cc(NC(=O)c2nc(c3ccncc3)ccc2)ccc1
0.315175	O=C(O)C(N)Cc1cc(NC(=O)c2nc(c3ccncc3)ccc2)ccc1
0.315175	O=C(O)C(N)Cc1cc(NC(=O)c2nc(c3ccncc3)ccc2)ccc1
0.315175	O=C(O)C(N)Cc1cc(NC(=O)c2nc(c3ccncc3)ccc2)ccc1
0.314741	O=C(Nc1c(ccc(c1)C(=O)NC2CC2)C)c3ccc(N4CCN(C(C)C)CC4)cc3
0.314741	O=C(Nc1c(ccc(c1)C(=O)NC2CC2)C)c3ccc(N4CCN(C(C)C)CC4)cc3
0.314741	O=C(Nc1c(ccc(c1)C(=O)NC2CC2)C)c3ccc(N4CCN(C(C)C)CC4)cc3
0.314741	O=C(Nc1c(ccc(c1)C(=O)NC2CC2)C)c3ccc(N4CCN(C(C)C)CC4)cc3
0.314741	O=C(Nc1c(ccc(c1)C(=O)NC2CC2)C)c3ccc(N4CCN(C(C)C)CC4)cc3
0.314741	O=C(Nc1c(ccc(c1)C(=O)NC2CC2)C)c3ccc(N4CCN(C(C)C)CC4)cc3
0.314741	O=C(Nc1c(ccc(c1)C(=O)NC2CC2)C)c3ccc(N4CCN(C(C)C)CC4)cc3
0.314741	O=C(Nc1c(ccc(c1)C(=O)NC2CC2)C)c3ccc(N4CCN(C(C)C)CC4)cc3
0.314741	O=C(Nc1c(ccc(c1)C(=O)NC2CC2)C)c3ccc(N4CCN(C(C)C)CC4)cc3
0.314741	O=C(Nc1c(ccc(c1)C(=O)NC2CC2)C)c3ccc(N4CCN(C(C)C)CC4)cc3
0.313167	Fc1c(C#N)cc(NC(=O)C=2N(N=C(c3cnccc3)C2)C)cc1
0.313167	Fc1c(C#N)cc(NC(=O)C=2N(N=C(c3cnccc3)C2)C)cc1
0.313167	Fc1c(C#N)cc(NC(=O)C=2N(N=C(c3cnccc3)C2)C)cc1
0.312281	S(=O)(=O)(Nc1c(ccc(NCc2nc(c3ccc(NC(=O)OC(C)(C)C)cc3)ccc2)c1)C)CCC
0.312281	S(=O)(=O)(Nc1c(ccc(NCc2nc(c3ccc(NC(=O)OC(C)(C)C)cc3)ccc2)c1)C)CCC
0.312281	S(=O)(=O)(Nc1c(ccc(NCc2nc(c3ccc(NC(=O)OC(C)(C)C)cc3)ccc2)c1)C)CCC
0.312281	S(=O)(=O)(Nc1c(ccc(NCc2nc(c3ccc(NC(=O)OC(C)(C)C)cc3)ccc2)c1)C)CCC
0.312281	S(=O)(=O)(Nc1c(ccc(NCc2nc(c3ccc(NC(=O)OC(C)(C)C)cc3)ccc2)c1)C)CCC
0.312281	S(=O)(=O)(Nc1c(ccc(NCc2nc(c3ccc(NC(=O)OC(C)(C)C)cc3)ccc2)c1)C)CCC
0.312281	S(=O)(=O)(Nc1c(ccc(NCc2nc(c3ccc(NC(=O)OC(C)(C)C)cc3)ccc2)c1)C)CCC
0.312281	S(=O)(=O)(Nc1c(ccc(NCc2nc(c3ccc(NC(=O)OC(C)(C)C)cc3)ccc2)c1)C)CCC
0.312281	S(=O)(=O)(Nc1c(ccc(NCc2nc(c3ccc(NC(=O)OC(C)(C)C)cc3)ccc2)c1)C)CCC
0.312281	S(=O)(=O)(Nc1c(ccc(NCc2nc(c3ccc(NC(=O)OC(C)(C)C)cc3)ccc2)c1)C)CCC
0.309963	O=C(Nc1nccc(NC(=O)C)c1)C=2N(N=C(c3cnccc3)C2)C
0.309963	O=C(Nc1nccc(NC(=O)C)c1)C=2N(N=C(c3cnccc3)C2)C
0.309963	O=C(Nc1nccc(NC(=O)C)c1)C=2N(N=C(c3cnccc3)C2)C
0.309963	O=C(Nc1nccc(NC(=O)C)c1)C=2N(N=C(c3cnccc3)C2)C
0.309963	O=C(Nc1nccc(NC(=O)C)c1)C=2N(N=C(c3cnccc3)C2)C
0.309963	O=C(Nc1nccc(NC(=O)C)c1)C=2N(N=C(c3cnccc3)C2)C
0.309963	O=C(Nc1nccc(NC(=O)C)c1)C=2N(N=C(c3cnccc3)C2)C
0.309963	O=C(Nc1nccc(NC(=O)C)c1)C=2N(N=C(c3cnccc3)C2)C
0.309963	O=C(Nc1nccc(NC(=O)C)c1)C=2N(N=C(c3cnccc3)C2)C
0.309963	O=C(Nc1nccc(NC(=O)C)c1)C=2N(N=C(c3cnccc3)C2)C
0.309609	S(=O)(=O)(Nc1c(cccc1)C)c2ccc(cc2)C(=O)Nc3cc(N4CCN(CC4)CCN(C)C)ccc3
0.309609	S(=O)(=O)(Nc1c(cccc1)C)c2ccc(cc2)C(=O)Nc3cc(N4CCN(CC4)CCN(C)C)ccc3
0.309609	S(=O)(=O)(Nc1c(cccc1)C)c2ccc(cc2)C(=O)Nc3cc(N4CCN(CC4)CCN(C)C)ccc3
0.309609	S(=O)(=O)(Nc1c(cccc1)C)c2ccc(cc2)C(=O)Nc3cc(N4CCN(CC4)CCN(C)C)ccc3
0.309609	S(=O)(=O)(Nc1c(cccc1)C)c2ccc(cc2)C(=O)Nc3cc(N4CCN(CC4)CCN(C)C)ccc3
0.309609	S(=O)(=O)(Nc1c(cccc1)C)c2ccc(cc2)C(=O)Nc3cc(N4CCN(CC4)CCN(C)C)ccc3
0.309609	S(=O)(=O)(Nc1c(cccc1)C)c2ccc(cc2)C(=O)Nc3cc(N4CCN(CC4)CCN(C)C)ccc3
0.309609	S(=O)(=O)(Nc1c(cccc1)C)c2ccc(cc2)C(=O)Nc3cc(N4CCN(CC4)CCN(C)C)ccc3
0.309609	S(=O)(=O)(Nc1c(cccc1)C)c2ccc(cc2)C(=O)Nc3cc(N4CCN(CC4)CCN(C)C)ccc3
0.309609	S(=O)(=O)(Nc1c(cccc1)C)c2ccc(cc2)C(=O)Nc3cc(N4CCN(CC4)CCN(C)C)ccc3
0.308943	O=C(Nc1ccc(NCc2cnccc2)cc1)c3cc4OCOc4cc3
0.308943	O=C(Nc1ccc(NCc2cnccc2)cc1)c3cc4OCOc4cc3
0.308943	O=C(Nc1ccc(NCc2cnccc2)cc1)c3cc4OCOc4cc3
0.308943	O=C(Nc1ccc(NCc2cnccc2)cc1)c3cc4OCOc4cc3
0.308696	O=C(Nc1ncc(c2cnc(cc2)C)cc1)c3ccc(cc3)CCCC
0.308696	O=C(Nc1ncc(c2cnc(cc2)C)cc1)c3ccc(cc3)CCCC
0.308696	O=C(Nc1ncc(c2cnc(cc2)C)cc1)c3ccc(cc3)CCCC
0.308696	O=C(Nc1ncc(c2cnc(cc2)C)cc1)c3ccc(cc3)CCCC
0.308696	O=C(Nc1ncc(c2cnc(cc2)C)cc1)c3ccc(cc3)CCCC
0.308696	O=C(Nc1ncc(c2cnc(cc2)C)cc1)c3ccc(cc3)CCCC
0.308696	O=C(Nc1ncc(c2cnc(cc2)C)cc1)c3ccc(cc3)CCCC
0.308696	O=C(Nc1ncc(c2cnc(cc2)C)cc1)c3ccc(cc3)CCCC
0.308696	O=C(Nc1ncc(c2cnc(cc2)C)cc1)c3ccc(cc3)CCCC
0.308696	O=C(Nc1ncc(c2cnc(cc2)C)cc1)c3ccc(cc3)CCCC
0.307985	FCc1cc(NC(=O)C=2N(N=C(c3cnccc3)C2)C)ccc1
0.307985	FCc1cc(NC(=O)C=2N(N=C(c3cnccc3)C2)C)ccc1
0.307985	FCc1cc(NC(=O)C=2N(N=C(c3cnccc3)C2)C)ccc1
0.307985	FCc1cc(NC(=O)C=2N(N=C(c3cnccc3)C2)C)ccc1
0.307985	FCc1cc(NC(=O)C=2N(N=C(c3cnccc3)C2)C)ccc1
0.307985	FCc1cc(NC(=O)C=2N(N=C(c3cnccc3)C2)C)ccc1
0.307985	FCc1cc(NC(=O)C=2N(N=C(c3cnccc3)C2)C)ccc1
0.307985	FCc1cc(NC(=O)C=2N(N=C(c3cnccc3)C2)C)ccc1
0.307985	FCc1cc(NC(=O)C=2N(N=C(c3cnccc3)C2)C)ccc1
0.307985	FCc1cc(NC(=O)C=2N(N=C(c3cnccc3)C2)C)ccc1
0.307947	S(=O)(=O)(Cc1cc(NC(=O)C=2N(N=C(c3cnccc3)C2)C)c(OC)cc1)C
0.307947	S(=O)(=O)(Cc1cc(NC(=O)C=2N(N=C(c3cnccc3)C2)C)c(OC)cc1)C
0.307947	S(=O)(=O)(Cc1cc(NC(=O)C=2N(N=C(c3cnccc3)C2)C)c(OC)cc1)C
0.307947	S(=O)(=O)(Cc1cc(NC(=O)C=2N(N=C(c3cnccc3)C2)C)c(OC)cc1)C
0.307947	S(=O)(=O)(Cc1cc(NC(=O)C=2N(N=C(c3cnccc3)C2)C)c(OC)cc1)C
0.307947	S(=O)(=O)(Cc1cc(NC(=O)C=2N(N=C(c3cnccc3)C2)C)c(OC)cc1)C
0.307947	S(=O)(=O)(Cc1cc(NC(=O)C=2N(N=C(c3cnccc3)C2)C)c(OC)cc1)C
0.307947	S(=O)(=O)(Cc1cc(NC(=O)C=2N(N=C(c3cnccc3)C2)C)c(OC)cc1)C
0.307947	S(=O)(=O)(Cc1cc(NC(=O)C=2N(N=C(c3cnccc3)C2)C)c(OC)cc1)C
0.307947	S(=O)(=O)(Cc1cc(NC(=O)C=2N(N=C(c3cnccc3)C2)C)c(OC)cc1)C
0.307407	ClC(F)(F)Oc1ccc(cc1)C(=O)Nc2c(ccc(c2)C=3N(N=CC3)C)C
0.307407	ClC(F)(F)Oc1ccc(cc1)C(=O)Nc2c(ccc(c2)C=3N(N=CC3)C)C
0.307407	ClC(F)(F)Oc1ccc(cc1)C(=O)Nc2c(ccc(c2)C=3N(N=CC3)C)C
0.307407	ClC(F)(F)Oc1ccc(cc1)C(=O)Nc2c(ccc(c2)C=3N(N=CC3)C)C
0.307407	ClC(F)(F)Oc1ccc(cc1)C(=O)Nc2c(ccc(c2)C=3N(N=CC3)C)C
0.307407	ClC(F)(F)Oc1ccc(cc1)C(=O)Nc2c(ccc(c2)C=3N(N=CC3)C)C
0.307407	ClC(F)(F)Oc1ccc(cc1)C(=O)Nc2c(ccc(c2)C=3N(N=CC3)C)C
0.307407	ClC(F)(F)Oc1ccc(cc1)C(=O)Nc2c(ccc(c2)C=3N(N=CC3)C)C
0.307407	ClC(F)(F)Oc1ccc(cc1)C(=O)Nc2c(ccc(c2)C=3N(N=CC3)C)C
0.307407	ClC(F)(F)Oc1ccc(cc1)C(=O)Nc2c(ccc(c2)C=3N(N=CC3)C)C
0.307377	FC(F)c1cncc(NC(=O)c2nc(c3ccncc3)ccc2)c1
0.307377	FC(F)c1cncc(NC(=O)c2nc(c3ccncc3)ccc2)c1
0.307377	FC(F)c1cncc(NC(=O)c2nc(c3ccncc3)ccc2)c1
0.307377	FC(F)c1cncc(NC(=O)c2nc(c3ccncc3)ccc2)c1
0.307377	FC(F)c1cncc(NC(=O)c2nc(c3ccncc3)ccc2)c1
0.306569	O=C(Nc1c(cc(Oc2nccnc2)cc1)C)c3ccc(N4CCN(C(C)C)CC4)cc3
0.306569	O=C(Nc1c(cc(Oc2nccnc2)cc1)C)c3ccc(N4CCN(C(C)C)CC4)cc3
0.306569	O=C(Nc1c(cc(Oc2nccnc2)cc1)C)c3ccc(N4CCN(C(C)C)CC4)cc3
0.306569	O=C(Nc1c(cc(Oc2nccnc2)cc1)C)c3ccc(N4CCN(C(C)C)CC4)cc3
0.306569	O=C(Nc1c(cc(Oc2nccnc2)cc1)C)c3ccc(N4CCN(C(C)C)CC4)cc3
0.306569	O=C(Nc1c(cc(Oc2nccnc2)cc1)C)c3ccc(N4CCN(C(C)C)CC4)cc3
0.306569	O=C(Nc1c(cc(Oc2nccnc2)cc1)C)c3ccc(N4CCN(C(C)C)CC4)cc3
0.306569	O=C(Nc1c(cc(Oc2nccnc2)cc1)C)c3ccc(N4CCN(C(C)C)CC4)cc3
0.306569	O=C(Nc1c(cc(Oc2nccnc2)cc1)C)c3ccc(N4CCN(C(C)C)CC4)cc3
0.306569	O=C(Nc1c(cc(Oc2nccnc2)cc1)C)c3ccc(N4CCN(C(C)C)CC4)cc3
0.305556	Brc1cc(ccc1)C(=O)Nc2ccc(cc2)C(=O)Nc3c(cc(N4CCCCCC4)cc3)C
0.305556	Brc1cc(ccc1)C(=O)Nc2ccc(cc2)C(=O)Nc3c(cc(N4CCCCCC4)cc3)C
0.305556	Brc1cc(ccc1)C(=O)Nc2ccc(cc2)C(=O)Nc3c(cc(N4CCCCCC4)cc3)C
0.305556	Brc1cc(ccc1)C(=O)Nc2ccc(cc2)C(=O)Nc3c(cc(N4CCCCCC4)cc3)C
0.305556	Brc1cc(ccc1)C(=O)Nc2ccc(cc2)C(=O)Nc3c(cc(N4CCCCCC4)cc3)C
0.305556	Brc1cc(ccc1)C(=O)Nc2ccc(cc2)C(=O)Nc3c(cc(N4CCCCCC4)cc3)C
0.305556	Brc1cc(ccc1)C(=O)Nc2ccc(cc2)C(=O)Nc3c(cc(N4CCCCCC4)cc3)C
0.305556	Brc1cc(ccc1)C(=O)Nc2ccc(cc2)C(=O)Nc3c(cc(N4CCCCCC4)cc3)C
0.305556	Brc1cc(ccc1)C(=O)Nc2ccc(cc2)C(=O)Nc3c(cc(N4CCCCCC4)cc3)C
0.305556	Brc1cc(ccc1)C(=O)Nc2ccc(cc2)C(=O)Nc3c(cc(N4CCCCCC4)cc3)C
0.305455	Brc1cnc(NC(=O)c2cc(NC(=O)c3ccc(S(=O)(=O)Nc4c(cccc4)C)cc3)ccc2)cc1
0.305455	Brc1cnc(NC(=O)c2cc(NC(=O)c3ccc(S(=O)(=O)Nc4c(cccc4)C)cc3)ccc2)cc1
0.305455	Brc1cnc(NC(=O)c2cc(NC(=O)c3ccc(S(=O)(=O)Nc4c(cccc4)C)cc3)ccc2)cc1
0.305455	Brc1cnc(NC(=O)c2cc(NC(=O)c3ccc(S(=O)(=O)Nc4c(cccc4)C)cc3)ccc2)cc1
0.305455	Brc1cnc(NC(=O)c2cc(NC(=O)c3ccc(S(=O)(=O)Nc4c(cccc4)C)cc3)ccc2)cc1
0.305455	Brc1cnc(NC(=O)c2cc(NC(=O)c3ccc(S(=O)(=O)Nc4c(cccc4)C)cc3)ccc2)cc1
0.305455	Brc1cnc(NC(=O)c2cc(NC(=O)c3ccc(S(=O)(=O)Nc4c(cccc4)C)cc3)ccc2)cc1
0.305455	Brc1cnc(NC(=O)c2cc(NC(=O)c3ccc(S(=O)(=O)Nc4c(cccc4)C)cc3)ccc2)cc1
0.305455	Brc1cnc(NC(=O)c2cc(NC(=O)c3ccc(S(=O)(=O)Nc4c(cccc4)C)cc3)ccc2)cc1
0.305455	Brc1cnc(NC(=O)c2cc(NC(=O)c3ccc(S(=O)(=O)Nc4c(cccc4)C)cc3)ccc2)cc1
0.305147	O=C(NC(C)(C)C)c1cc(NC(=O)C=2N(N=C(c3cnccc3)C2)C)ccc1
0.304659	O=C(OC(C)(C)C)Nc1cc(ncc1)CNC(=O)c2cc(c3ccccc3)c(cc2)C
0.304659	O=C(OC(C)(C)C)Nc1cc(ncc1)CNC(=O)c2cc(c3ccccc3)c(cc2)C
0.304659	O=C(OC(C)(C)C)Nc1cc(ncc1)CNC(=O)c2cc(c3ccccc3)c(cc2)C
0.304659	O=C(OC(C)(C)C)Nc1cc(ncc1)CNC(=O)c2cc(c3ccccc3)c(cc2)C
0.304659	O=C(OC(C)(C)C)Nc1cc(ncc1)CNC(=O)c2cc(c3ccccc3)c(cc2)C
0.304659	O=C(OC(C)(C)C)Nc1cc(ncc1)CNC(=O)c2cc(c3ccccc3)c(cc2)C
0.304659	O=C(OC(C)(C)C)Nc1cc(ncc1)CNC(=O)c2cc(c3ccccc3)c(cc2)C
0.304659	O=C(OC(C)(C)C)Nc1cc(ncc1)CNC(=O)c2cc(c3ccccc3)c(cc2)C
0.304659	O=C(OC(C)(C)C)Nc1cc(ncc1)CNC(=O)c2cc(c3ccccc3)c(cc2)C
0.304659	O=C(OC(C)(C)C)Nc1cc(ncc1)CNC(=O)c2cc(c3ccccc3)c(cc2)C
0.304183	S(=O)(=O)(Nc1c(cccc1)C)c2ccc(cc2)C(=O)Nc3ccc(N4CCN(CC4)CC)cc3
0.304183	S(=O)(=O)(Nc1c(cccc1)C)c2ccc(cc2)C(=O)Nc3ccc(N4CCN(CC4)CC)cc3
0.304183	S(=O)(=O)(Nc1c(cccc1)C)c2ccc(cc2)C(=O)Nc3ccc(N4CCN(CC4)CC)cc3
0.304183	S(=O)(=O)(Nc1c(cccc1)C)c2ccc(cc2)C(=O)Nc3ccc(N4CCN(CC4)CC)cc3
0.304183	S(=O)(=O)(Nc1c(cccc1)C)c2ccc(cc2)C(=O)Nc3ccc(N4CCN(CC4)CC)cc3
0.303644	S(=O)(=O)(c1ccc(cc1)C(=O)Nc2c(ccc(c2)C(=O)NC3CC3)C)c4ccccc4
0.303644	S(=O)(=O)(c1ccc(cc1)C(=O)Nc2c(ccc(c2)C(=O)NC3CC3)C)c4ccccc4
0.303644	S(=O)(=O)(c1ccc(cc1)C(=O)Nc2c(ccc(c2)C(=O)NC3CC3)C)c4ccccc4
0.303644	S(=O)(=O)(c1ccc(cc1)C(=O)Nc2c(ccc(c2)C(=O)NC3CC3)C)c4ccccc4
0.303644	S(=O)(=O)(c1ccc(cc1)C(=O)Nc2c(ccc(c2)C(=O)NC3CC3)C)c4ccccc4
0.303644	S(=O)(=O)(c1ccc(cc1)C(=O)Nc2c(ccc(c2)C(=O)NC3CC3)C)c4ccccc4
0.303644	S(=O)(=O)(c1ccc(cc1)C(=O)Nc2c(ccc(c2)C(=O)NC3CC3)C)c4ccccc4
0.303644	S(=O)(=O)(c1ccc(cc1)C(=O)Nc2c(ccc(c2)C(=O)NC3CC3)C)c4ccccc4
0.303644	S(=O)(=O)(c1ccc(cc1)C(=O)Nc2c(ccc(c2)C(=O)NC3CC3)C)c4ccccc4
0.303644	S(=O)(=O)(c1ccc(cc1)C(=O)Nc2c(ccc(c2)C(=O)NC3CC3)C)c4ccccc4
0.303514	S(=O)(=O)(Nc1c(cccc1)C(=O)Nc2c(ccc(c3cnccc3)c2)C)c4c(ccc([N+]([O-])=O)c4)C
0.303514	S(=O)(=O)(Nc1c(cccc1)C(=O)Nc2c(ccc(c3cnccc3)c2)C)c4c(ccc([N+]([O-])=O)c4)C
0.303514	S(=O)(=O)(Nc1c(cccc1)C(=O)Nc2c(ccc(c3cnccc3)c2)C)c4c(ccc([N+]([O-])=O)c4)C
0.303514	S(=O)(=O)(Nc1c(cccc1)C(=O)Nc2c(ccc(c3cnccc3)c2)C)c4c(ccc([N+]([O-])=O)c4)C
0.303136	S(=O)(=O)(Nc1cc(ccc1)C(=O)Nc2ccc(cc2)CCN3CCC(O)CC3)c4cc(F)c(cc4)C
0.303136	S(=O)(=O)(Nc1cc(ccc1)C(=O)Nc2ccc(cc2)CCN3CCC(O)CC3)c4cc(F)c(cc4)C
0.303136	S(=O)(=O)(Nc1cc(ccc1)C(=O)Nc2ccc(cc2)CCN3CCC(O)CC3)c4cc(F)c(cc4)C
0.302583	O=C(Nc1c(cc(N2CCCCCC2)cc1)C)c3ccc(c4c(C#N)cccc4)cc3
0.302583	O=C(Nc1c(cc(N2CCCCCC2)cc1)C)c3ccc(c4c(C#N)cccc4)cc3
0.302158	O=C(Nc1c(ccc(c1)C=2N(N=CC2)C)C)c3nc(c(cc3)C)C
0.302158	O=C(Nc1c(ccc(c1)C=2N(N=CC2)C)C)c3nc(c(cc3)C)C
0.302158	O=C(Nc1c(ccc(c1)C=2N(N=CC2)C)C)c3nc(c(cc3)C)C
0.302158	O=C(Nc1c(ccc(c1)C=2N(N=CC2)C)C)c3nc(c(cc3)C)C
0.302158	O=C(Nc1c(ccc(c1)C=2N(N=CC2)C)C)c3nc(c(cc3)C)C
0.302158	O=C(Nc1c(ccc(c1)C=2N(N=CC2)C)C)c3nc(c(cc3)C)C
0.302158	O=C(Nc1c(ccc(c1)C=2N(N=CC2)C)C)c3nc(c(cc3)C)C
0.302158	O=C(Nc1c(ccc(c1)C=2N(N=CC2)C)C)c3nc(c(cc3)C)C
0.302158	O=C(Nc1c(ccc(c1)C=2N(N=CC2)C)C)c3nc(c(cc3)C)C
0.302158	O=C(Nc1c(ccc(c1)C=2N(N=CC2)C)C)c3nc(c(cc3)C)C
0.301818	S1N=C(c2ccccc2)C=C1C(=O)Nc3c(cc(N4CCCCCC4)cc3)C
0.301818	S(=O)(=O)(Nc1c(cccc1)C)c2ccc(cc2)C(=O)Nc3nccc(c3)CCOC
0.301818	S(=O)(=O)(Nc1c(cccc1)C)c2ccc(cc2)C(=O)Nc3nccc(c3)CCOC
0.301818	S(=O)(=O)(Nc1c(cccc1)C)c2ccc(cc2)C(=O)Nc3nccc(c3)CCOC
0.301818	S(=O)(=O)(Nc1c(cccc1)C)c2ccc(cc2)C(=O)Nc3nccc(c3)CCOC
0.301818	S(=O)(=O)(Nc1c(cccc1)C)c2ccc(cc2)C(=O)Nc3nccc(c3)CCOC
0.301818	S(=O)(=O)(Nc1c(cccc1)C)c2ccc(cc2)C(=O)Nc3nccc(c3)CCOC
0.301818	S(=O)(=O)(Nc1c(cccc1)C)c2ccc(cc2)C(=O)Nc3nccc(c3)CCOC
0.301818	S(=O)(=O)(Nc1c(cccc1)C)c2ccc(cc2)C(=O)Nc3nccc(c3)CCOC
0.301818	S(=O)(=O)(Nc1c(cccc1)C)c2ccc(cc2)C(=O)Nc3nccc(c3)CCOC
0.301818	S(=O)(=O)(Nc1c(cccc1)C)c2ccc(cc2)C(=O)Nc3nccc(c3)CCOC
0.301587	Clc1c(ncc(c1)C(=O)Nc2cc(ccc2)C(=O)Nc3ccncc3)Nc4ccc(Cl)cc4
0.301587	Clc1c(ncc(c1)C(=O)Nc2cc(ccc2)C(=O)Nc3ccncc3)Nc4ccc(Cl)cc4
0.301587	Clc1c(ncc(c1)C(=O)Nc2cc(ccc2)C(=O)Nc3ccncc3)Nc4ccc(Cl)cc4
0.301587	Clc1c(ncc(c1)C(=O)Nc2cc(ccc2)C(=O)Nc3ccncc3)Nc4ccc(Cl)cc4
0.301587	Clc1c(ncc(c1)C(=O)Nc2cc(ccc2)C(=O)Nc3ccncc3)Nc4ccc(Cl)cc4
0.301587	Clc1c(ncc(c1)C(=O)Nc2cc(ccc2)C(=O)Nc3ccncc3)Nc4ccc(Cl)cc4
0.301587	Clc1c(ncc(c1)C(=O)Nc2cc(ccc2)C(=O)Nc3ccncc3)Nc4ccc(Cl)cc4
0.301587	Clc1c(ncc(c1)C(=O)Nc2cc(ccc2)C(=O)Nc3ccncc3)Nc4ccc(Cl)cc4
0.301587	Clc1c(ncc(c1)C(=O)Nc2cc(ccc2)C(=O)Nc3ccncc3)Nc4ccc(Cl)cc4
0.301587	Clc1c(ncc(c1)C(=O)Nc2cc(ccc2)C(=O)Nc3ccncc3)Nc4ccc(Cl)cc4
0.301115	O=C(N(Cc1c(cccc1)C)Cc2cnccc2)Nc3cc(ccc3)C4=NNC=C4
0.301115	O=C(N(Cc1c(cccc1)C)Cc2cnccc2)Nc3cc(ccc3)C4=NNC=C4
0.301115	O=C(N(Cc1c(cccc1)C)Cc2cnccc2)Nc3cc(ccc3)C4=NNC=C4
0.301115	O=C(N(Cc1c(cccc1)C)Cc2cnccc2)Nc3cc(ccc3)C4=NNC=C4
0.301115	O=C(N(Cc1c(cccc1)C)Cc2cnccc2)Nc3cc(ccc3)C4=NNC=C4
0.301115	O=C(N(Cc1c(cccc1)C)Cc2cnccc2)Nc3cc(ccc3)C4=NNC=C4
0.301115	O=C(N(Cc1c(cccc1)C)Cc2cnccc2)Nc3cc(ccc3)C4=NNC=C4
0.301038	S(=O)(=O)(NC(C)(C)C)c1c(F)ccc(NC(=O)C(=O)Nc2c(ccc(c3cnccc3)c2)C)c1
0.301038	S(=O)(=O)(NC(C)(C)C)c1c(F)ccc(NC(=O)C(=O)Nc2c(ccc(c3cnccc3)c2)C)c1
0.301038	S(=O)(=O)(NC(C)(C)C)c1c(F)ccc(NC(=O)C(=O)Nc2c(ccc(c3cnccc3)c2)C)c1
0.301038	S(=O)(=O)(NC(C)(C)C)c1c(F)ccc(NC(=O)C(=O)Nc2c(ccc(c3cnccc3)c2)C)c1
0.301038	S(=O)(=O)(NC(C)(C)C)c1c(F)ccc(NC(=O)C(=O)Nc2c(ccc(c3cnccc3)c2)C)c1
0.301038	S(=O)(=O)(NC(C)(C)C)c1c(F)ccc(NC(=O)C(=O)Nc2c(ccc(c3cnccc3)c2)C)c1
0.301038	S(=O)(=O)(NC(C)(C)C)c1c(F)ccc(NC(=O)C(=O)Nc2c(ccc(c3cnccc3)c2)C)c1
0.301038	S(=O)(=O)(NC(C)(C)C)c1c(F)ccc(NC(=O)C(=O)Nc2c(ccc(c3cnccc3)c2)C)c1
0.301038	S(=O)(=O)(NC(C)(C)C)c1c(F)ccc(NC(=O)C(=O)Nc2c(ccc(c3cnccc3)c2)C)c1
0.301038	S(=O)(=O)(NC(C)(C)C)c1c(F)ccc(NC(=O)C(=O)Nc2c(ccc(c3cnccc3)c2)C)c1
0.300781	Brc1c(ccc(c1)CNCCOc2cc(NC(=O)c3ccc(OC)cc3)ccc2)C
0.300781	Brc1c(ccc(c1)CNCCOc2cc(NC(=O)c3ccc(OC)cc3)ccc2)C
0.300781	Brc1c(ccc(c1)CNCCOc2cc(NC(=O)c3ccc(OC)cc3)ccc2)C
0.300781	Brc1c(ccc(c1)CNCCOc2cc(NC(=O)c3ccc(OC)cc3)ccc2)C
0.300781	Brc1c(ccc(c1)CNCCOc2cc(NC(=O)c3ccc(OC)cc3)ccc2)C
0.300781	Brc1c(ccc(c1)CNCCOc2cc(NC(=O)c3ccc(OC)cc3)ccc2)C
0.300781	Brc1c(ccc(c1)CNCCOc2cc(NC(=O)c3ccc(OC)cc3)ccc2)C
0.300781	Brc1c(ccc(c1)CNCCOc2cc(NC(=O)c3ccc(OC)cc3)ccc2)C
0.300781	Brc1c(ccc(c1)CNCCOc2cc(NC(=O)c3ccc(OC)cc3)ccc2)C
0.300781	Brc1c(ccc(c1)CNCCOc2cc(NC(=O)c3ccc(OC)cc3)ccc2)C
0.300676	Fc1c(ccc(F)c1)C(N(C(=O)Nc2nc(c3ccccc3)ccn2)C)c4cnccc4
0.300676	Fc1c(ccc(F)c1)C(N(C(=O)Nc2nc(c3ccccc3)ccn2)C)c4cnccc4
0.300676	Fc1c(ccc(F)c1)C(N(C(=O)Nc2nc(c3ccccc3)ccn2)C)c4cnccc4
0.300676	Fc1c(ccc(F)c1)C(N(C(=O)Nc2nc(c3ccccc3)ccn2)C)c4cnccc4
0.300676	Fc1c(ccc(F)c1)C(N(C(=O)Nc2nc(c3ccccc3)ccn2)C)c4cnccc4
0.300676	Fc1c(ccc(F)c1)C(N(C(=O)Nc2nc(c3ccccc3)ccn2)C)c4cnccc4
0.300676	Fc1c(ccc(F)c1)C(N(C(=O)Nc2nc(c3ccccc3)ccn2)C)c4cnccc4
0.300676	Fc1c(ccc(F)c1)C(N(C(=O)Nc2nc(c3ccccc3)ccn2)C)c4cnccc4
0.300676	Fc1c(ccc(F)c1)C(N(C(=O)Nc2nc(c3ccccc3)ccn2)C)c4cnccc4
0.300676	Fc1c(ccc(F)c1)C(N(C(=O)Nc2nc(c3ccccc3)ccn2)C)c4cnccc4
0.3	Ic1c(cc(cc1)C)C(=O)Nc2c(ccc(c3cnc(OC)cc3)c2)C
0.3	Ic1c(cc(cc1)C)C(=O)Nc2c(ccc(c3cnc(OC)cc3)c2)C
0.3	Ic1c(cc(cc1)C)C(=O)Nc2c(ccc(c3cnc(OC)cc3)c2)C
0.3	Ic1c(cc(cc1)C)C(=O)Nc2c(ccc(c3cnc(OC)cc3)c2)C
0.3	Ic1c(cc(cc1)C)C(=O)Nc2c(ccc(c3cnc(OC)cc3)c2)C
0.3	Ic1c(cc(cc1)C)C(=O)Nc2c(ccc(c3cnc(OC)cc3)c2)C
0.3	Ic1c(cc(cc1)C)C(=O)Nc2c(ccc(c3cnc(OC)cc3)c2)C
0.3	Ic1c(cc(cc1)C)C(=O)Nc2c(ccc(c3cnc(OC)cc3)c2)C
0.3	Ic1c(cc(cc1)C)C(=O)Nc2c(ccc(c3cnc(OC)cc3)c2)C
0.3	Ic1c(cc(cc1)C)C(=O)Nc2c(ccc(c3cnc(OC)cc3)c2)C
0.298969	S(=O)(=NC=1SC=C(N1)C(=O)Nc2c(OC)ccc(c2)CN3CCN(CC3)C)(C)C
0.298969	S(=O)(=NC=1SC=C(N1)C(=O)Nc2c(OC)ccc(c2)CN3CCN(CC3)C)(C)C
0.298969	S(=O)(=NC=1SC=C(N1)C(=O)Nc2c(OC)ccc(c2)CN3CCN(CC3)C)(C)C
0.298969	S(=O)(=NC=1SC=C(N1)C(=O)Nc2c(OC)ccc(c2)CN3CCN(CC3)C)(C)C
0.298969	S(=O)(=NC=1SC=C(N1)C(=O)Nc2c(OC)ccc(c2)CN3CCN(CC3)C)(C)C
0.298969	S(=O)(=NC=1SC=C(N1)C(=O)Nc2c(OC)ccc(c2)CN3CCN(CC3)C)(C)C
0.298969	S(=O)(=NC=1SC=C(N1)C(=O)Nc2c(OC)ccc(c2)CN3CCN(CC3)C)(C)C
0.298969	S(=O)(=NC=1SC=C(N1)C(=O)Nc2c(OC)ccc(c2)CN3CCN(CC3)C)(C)C
0.298969	S(=O)(=NC=1SC=C(N1)C(=O)Nc2c(OC)ccc(c2)CN3CCN(CC3)C)(C)C
0.298969	S(=O)(=NC=1SC=C(N1)C(=O)Nc2c(OC)ccc(c2)CN3CCN(CC3)C)(C)C
0.298361	Fc1c(NC(=O)C(=O)Nc2c(ccc(c2)C=3N(N=CC3)C)C)cc(NC(=O)c4cc5OCOc5cc4)cc1
0.298361	Fc1c(NC(=O)C(=O)Nc2c(ccc(c2)C=3N(N=CC3)C)C)cc(NC(=O)c4cc5OCOc5cc4)cc1
0.298319	Brc1cc(ccc1)C(=O)Nc2ccc(cc2)C(=O)Nc3c(F)ccc(c3)C
0.298319	Brc1cc(ccc1)C(=O)Nc2ccc(cc2)C(=O)Nc3c(F)ccc(c3)C
0.298319	Brc1cc(ccc1)C(=O)Nc2ccc(cc2)C(=O)Nc3c(F)ccc(c3)C
0.298319	Brc1cc(ccc1)C(=O)Nc2ccc(cc2)C(=O)Nc3c(F)ccc(c3)C
0.298319	Brc1cc(ccc1)C(=O)Nc2ccc(cc2)C(=O)Nc3c(F)ccc(c3)C
0.298319	Brc1cc(ccc1)C(=O)Nc2ccc(cc2)C(=O)Nc3c(F)ccc(c3)C
0.298319	Brc1cc(ccc1)C(=O)Nc2ccc(cc2)C(=O)Nc3c(F)ccc(c3)C
0.298319	Brc1cc(ccc1)C(=O)Nc2ccc(cc2)C(=O)Nc3c(F)ccc(c3)C
0.298319	Brc1cc(ccc1)C(=O)Nc2ccc(cc2)C(=O)Nc3c(F)ccc(c3)C
0.29771	O=C(Nc1c(cc(N2CCCCCC2)cc1)C)c3cnc(C#C)cc3
0.29771	O=C(Nc1c(cc(N2CCCCCC2)cc1)C)c3cnc(C#C)cc3
0.29771	O=C(Nc1c(cc(N2CCCCCC2)cc1)C)c3cnc(C#C)cc3
0.29771	O=C(Nc1c(cc(N2CCCCCC2)cc1)C)c3cnc(C#C)cc3
0.29771	O=C(Nc1c(cc(N2CCCCCC2)cc1)C)c3cnc(C#C)cc3
0.29771	O=C(Nc1c(cc(N2CCCCCC2)cc1)C)c3cnc(C#C)cc3
0.29771	O=C(Nc1c(cc(N2CCCCCC2)cc1)C)c3cnc(C#C)cc3
0.29771	O=C(Nc1c(cc(N2CCCCCC2)cc1)C)c3cnc(C#C)cc3
0.29771	O=C(Nc1c(cc(N2CCCCCC2)cc1)C)c3cnc(C#C)cc3
0.29771	O=C(Nc1c(cc(N2CCCCCC2)cc1)C)c3cnc(C#C)cc3
0.297578	O=C(Nc1c(ccc(c1)C=2N(N=CC2)C)C)c3cc(N4N=CC=C4c5ccccc5)ccc3
0.297578	O=C(Nc1c(ccc(c1)C=2N(N=CC2)C)C)c3cc(N4N=CC=C4c5ccccc5)ccc3
0.297578	O=C(Nc1c(ccc(c1)C=2N(N=CC2)C)C)c3cc(N4N=CC=C4c5ccccc5)ccc3
0.297578	O=C(Nc1c(ccc(c1)C=2N(N=CC2)C)C)c3cc(N4N=CC=C4c5ccccc5)ccc3
0.297578	O=C(Nc1c(ccc(c1)C=2N(N=CC2)C)C)c3cc(N4N=CC=C4c5ccccc5)ccc3
0.297578	O=C(Nc1c(ccc(c1)C=2N(N=CC2)C)C)c3cc(N4N=CC=C4c5ccccc5)ccc3
0.297578	O=C(Nc1c(ccc(c1)C=2N(N=CC2)C)C)c3cc(N4N=CC=C4c5ccccc5)ccc3
0.297386	O=C(Nc1c(ccc(c2cnccc2)c1)C)c3c(c4c(nc3)NC=C4C=O)C
0.297386	O=C(Nc1c(ccc(c2cnccc2)c1)C)c3c(c4c(nc3)NC=C4C=O)C
0.297386	O=C(Nc1c(ccc(c2cnccc2)c1)C)c3c(c4c(nc3)NC=C4C=O)C
0.297386	O=C(Nc1c(ccc(c2cnccc2)c1)C)c3c(c4c(nc3)NC=C4C=O)C
0.297386	O=C(Nc1c(ccc(c2cnccc2)c1)C)c3c(c4c(nc3)NC=C4C=O)C
0.297386	O=C(Nc1c(ccc(c2cnccc2)c1)C)c3c(c4c(nc3)NC=C4C=O)C
0.297386	O=C(Nc1c(ccc(c2cnccc2)c1)C)c3c(c4c(nc3)NC=C4C=O)C
0.297386	O=C(Nc1c(ccc(c2cnccc2)c1)C)c3c(c4c(nc3)NC=C4C=O)C
0.297386	O=C(Nc1c(ccc(c2cnccc2)c1)C)c3c(c4c(nc3)NC=C4C=O)C
0.297386	O=C(Nc1c(ccc(c2cnccc2)c1)C)c3c(c4c(nc3)NC=C4C=O)C
0.297297	Clc1c(cc(NC(=O)c2cc(OCc3ncccc3)c(OC)cc2)cc1)CN4CCOCC4
0.297297	Clc1c(cc(NC(=O)c2cc(OCc3ncccc3)c(OC)cc2)cc1)CN4CCOCC4
0.297297	Clc1c(cc(NC(=O)c2cc(OCc3ncccc3)c(OC)cc2)cc1)CN4CCOCC4
0.297297	Clc1c(cc(NC(=O)c2cc(OCc3ncccc3)c(OC)cc2)cc1)CN4CCOCC4
0.297297	Clc1c(cc(NC(=O)c2cc(OCc3ncccc3)c(OC)cc2)cc1)CN4CCOCC4
0.297297	Clc1c(cc(NC(=O)c2cc(OCc3ncccc3)c(OC)cc2)cc1)CN4CCOCC4
0.297297	Clc1c(cc(NC(=O)c2cc(OCc3ncccc3)c(OC)cc2)cc1)CN4CCOCC4
0.297297	Clc1c(cc(NC(=O)c2cc(OCc3ncccc3)c(OC)cc2)cc1)CN4CCOCC4
0.297297	Clc1c(cc(NC(=O)c2cc(OCc3ncccc3)c(OC)cc2)cc1)CN4CCOCC4
0.297297	Clc1c(cc(NC(=O)c2cc(OCc3ncccc3)c(OC)cc2)cc1)CN4CCOCC4
0.297189	O=C(N1CCN(C(=O)Nc2c(ccc(c2)C(=O)NC)C)CC1)N3CCNCC3
0.297189	O=C(N1CCN(C(=O)Nc2c(ccc(c2)C(=O)NC)C)CC1)N3CCNCC3
0.297189	O=C(N1CCN(C(=O)Nc2c(ccc(c2)C(=O)NC)C)CC1)N3CCNCC3
0.297189	O=C(N1CCN(C(=O)Nc2c(ccc(c2)C(=O)NC)C)CC1)N3CCNCC3
0.297189	O=C(N1CCN(C(=O)Nc2c(ccc(c2)C(=O)NC)C)CC1)N3CCNCC3
0.297189	O=C(N1CCN(C(=O)Nc2c(ccc(c2)C(=O)NC)C)CC1)N3CCNCC3
0.297189	O=C(N1CCN(C(=O)Nc2c(ccc(c2)C(=O)NC)C)CC1)N3CCNCC3
0.297189	O=C(N1CCN(C(=O)Nc2c(ccc(c2)C(=O)NC)C)CC1)N3CCNCC3
0.297189	O=C(N1CCN(C(=O)Nc2c(ccc(c2)C(=O)NC)C)CC1)N3CCNCC3
0.297189	O=C(N1CCN(C(=O)Nc2c(ccc(c2)C(=O)NC)C)CC1)N3CCNCC3
0.29703	S1C(=NC(=C1c2ccccc2)C)NC(=O)c3c(nccc3)Nc4c(cc(cc4)C)C
0.29703	S1C(=NC(=C1c2ccccc2)C)NC(=O)c3c(nccc3)Nc4c(cc(cc4)C)C
0.29703	S1C(=NC(=C1c2ccccc2)C)NC(=O)c3c(nccc3)Nc4c(cc(cc4)C)C
0.29703	S1C(=NC(=C1c2ccccc2)C)NC(=O)c3c(nccc3)Nc4c(cc(cc4)C)C
0.29703	S1C(=NC(=C1c2ccccc2)C)NC(=O)c3c(nccc3)Nc4c(cc(cc4)C)C
0.29703	S1C(=NC(=C1c2ccccc2)C)NC(=O)c3c(nccc3)Nc4c(cc(cc4)C)C
0.29703	S1C(=NC(=C1c2ccccc2)C)NC(=O)c3c(nccc3)Nc4c(cc(cc4)C)C
0.29703	S1C(=NC(=C1c2ccccc2)C)NC(=O)c3c(nccc3)Nc4c(cc(cc4)C)C
0.29703	S1C(=NC(=C1c2ccccc2)C)NC(=O)c3c(nccc3)Nc4c(cc(cc4)C)C
0.29703	S1C(=NC(=C1c2ccccc2)C)NC(=O)c3c(nccc3)Nc4c(cc(cc4)C)C
0.296029	O=C(OC(C)(C)C)NCc1ccc(cc1)C(=O)Nc2c(cc(Oc3nccnc3)cc2)C
0.296029	O=C(OC(C)(C)C)NCc1ccc(cc1)C(=O)Nc2c(cc(Oc3nccnc3)cc2)C
0.296029	O=C(OC(C)(C)C)NCc1ccc(cc1)C(=O)Nc2c(cc(Oc3nccnc3)cc2)C
0.296029	O=C(OC(C)(C)C)NCc1ccc(cc1)C(=O)Nc2c(cc(Oc3nccnc3)cc2)C
0.296029	O=C(OC(C)(C)C)NCc1ccc(cc1)C(=O)Nc2c(cc(Oc3nccnc3)cc2)C
0.296029	O=C(OC(C)(C)C)NCc1ccc(cc1)C(=O)Nc2c(cc(Oc3nccnc3)cc2)C
0.296029	O=C(OC(C)(C)C)NCc1ccc(cc1)C(=O)Nc2c(cc(Oc3nccnc3)cc2)C
0.296029	O=C(OC(C)(C)C)NCc1ccc(cc1)C(=O)Nc2c(cc(Oc3nccnc3)cc2)C
0.296029	O=C(OC(C)(C)C)NCc1ccc(cc1)C(=O)Nc2c(cc(Oc3nccnc3)cc2)C
0.296029	O=C(OC(C)(C)C)NCc1ccc(cc1)C(=O)Nc2c(cc(Oc3nccnc3)cc2)C
0.295775	Brc1ccc(cc1)C(=O)Nc2c(ccc(c2)C(=O)NC3CN(C(=O)CCc4ccccc4)CC3)C
0.295775	Brc1ccc(cc1)C(=O)Nc2c(ccc(c2)C(=O)NC3CN(C(=O)CCc4ccccc4)CC3)C
0.295775	Brc1ccc(cc1)C(=O)Nc2c(ccc(c2)C(=O)NC3CN(C(=O)CCc4ccccc4)CC3)C
0.295775	Brc1ccc(cc1)C(=O)Nc2c(ccc(c2)C(=O)NC3CN(C(=O)CCc4ccccc4)CC3)C
0.295775	Brc1ccc(cc1)C(=O)Nc2c(ccc(c2)C(=O)NC3CN(C(=O)CCc4ccccc4)CC3)C
0.295775	Brc1ccc(cc1)C(=O)Nc2c(ccc(c2)C(=O)NC3CN(C(=O)CCc4ccccc4)CC3)C
0.295775	Brc1ccc(cc1)C(=O)Nc2c(ccc(c2)C(=O)NC3CN(C(=O)CCc4ccccc4)CC3)C
0.295775	Brc1ccc(cc1)C(=O)Nc2c(ccc(c2)C(=O)NC3CN(C(=O)CCc4ccccc4)CC3)C
0.295775	Brc1ccc(cc1)C(=O)Nc2c(ccc(c2)C(=O)NC3CN(C(=O)CCc4ccccc4)CC3)C
0.295775	Brc1ccc(cc1)C(=O)Nc2c(ccc(c2)C(=O)NC3CN(C(=O)CCc4ccccc4)CC3)C
0.29572	O=C(Nc1cc(c(cc1)C(=O)C)C)c2cnc(cc2)CC(C)C
0.295597	S1CCN(Cc2cc(NC(=O)c3cnc4ON=C(c4c3)CC(C)(C)C)c(cc2)C)CC1
0.295547	Clc1cc(ccc1)C(=O)Nc2cc(c(NC(=O)c3cc(O)cc(C#N)c3)cc2)C
0.295547	Clc1cc(ccc1)C(=O)Nc2cc(c(NC(=O)c3cc(O)cc(C#N)c3)cc2)C
0.295547	Clc1cc(ccc1)C(=O)Nc2cc(c(NC(=O)c3cc(O)cc(C#N)c3)cc2)C
0.295547	Clc1cc(ccc1)C(=O)Nc2cc(c(NC(=O)c3cc(O)cc(C#N)c3)cc2)C
0.295547	Clc1cc(ccc1)C(=O)Nc2cc(c(NC(=O)c3cc(O)cc(C#N)c3)cc2)C
0.295547	Clc1cc(ccc1)C(=O)Nc2cc(c(NC(=O)c3cc(O)cc(C#N)c3)cc2)C
0.295547	Clc1cc(ccc1)C(=O)Nc2cc(c(NC(=O)c3cc(O)cc(C#N)c3)cc2)C
0.295547	Clc1cc(ccc1)C(=O)Nc2cc(c(NC(=O)c3cc(O)cc(C#N)c3)cc2)C
0.295547	Clc1cc(ccc1)C(=O)Nc2cc(c(NC(=O)c3cc(O)cc(C#N)c3)cc2)C
0.295547	Clc1cc(ccc1)C(=O)Nc2cc(c(NC(=O)c3cc(O)cc(C#N)c3)cc2)C
0.295455	Clc1ccc(NC(=O)CN(Cc2cnccc2)CCC(=O)Nc3c(ccc(F)c3)C)cc1
0.295455	Clc1ccc(NC(=O)CN(Cc2cnccc2)CCC(=O)Nc3c(ccc(F)c3)C)cc1
0.295455	Clc1ccc(NC(=O)CN(Cc2cnccc2)CCC(=O)Nc3c(ccc(F)c3)C)cc1
0.295455	Clc1ccc(NC(=O)CN(Cc2cnccc2)CCC(=O)Nc3c(ccc(F)c3)C)cc1
0.295455	Clc1ccc(NC(=O)CN(Cc2cnccc2)CCC(=O)Nc3c(ccc(F)c3)C)cc1
0.295455	Clc1ccc(NC(=O)CN(Cc2cnccc2)CCC(=O)Nc3c(ccc(F)c3)C)cc1
0.295455	Clc1ccc(NC(=O)CN(Cc2cnccc2)CCC(=O)Nc3c(ccc(F)c3)C)cc1
0.295455	Clc1ccc(NC(=O)CN(Cc2cnccc2)CCC(=O)Nc3c(ccc(F)c3)C)cc1
0.295455	Clc1ccc(NC(=O)CN(Cc2cnccc2)CCC(=O)Nc3c(ccc(F)c3)C)cc1
0.295455	Clc1ccc(NC(=O)CN(Cc2cnccc2)CCC(=O)Nc3c(ccc(F)c3)C)cc1
0.295302	S(=O)(=O)(Nc1c(cccc1)C)c2ccc(cc2)C(=O)Nc3cc(F)c(OCc4ncccc4)cc3
0.295302	S(=O)(=O)(Nc1c(cccc1)C)c2ccc(cc2)C(=O)Nc3cc(F)c(OCc4ncccc4)cc3
0.295302	S(=O)(=O)(Nc1c(cccc1)C)c2ccc(cc2)C(=O)Nc3cc(F)c(OCc4ncccc4)cc3
0.295302	S(=O)(=O)(Nc1c(cccc1)C)c2ccc(cc2)C(=O)Nc3cc(F)c(OCc4ncccc4)cc3
0.295302	S(=O)(=O)(Nc1c(cccc1)C)c2ccc(cc2)C(=O)Nc3cc(F)c(OCc4ncccc4)cc3
0.295302	S(=O)(=O)(Nc1c(cccc1)C)c2ccc(cc2)C(=O)Nc3cc(F)c(OCc4ncccc4)cc3
0.295302	S(=O)(=O)(Nc1c(cccc1)C)c2ccc(cc2)C(=O)Nc3cc(F)c(OCc4ncccc4)cc3
0.295302	S(=O)(=O)(Nc1c(cccc1)C)c2ccc(cc2)C(=O)Nc3cc(F)c(OCc4ncccc4)cc3
0.295302	S(=O)(=O)(Nc1c(cccc1)C)c2ccc(cc2)C(=O)Nc3cc(F)c(OCc4ncccc4)cc3
0.295302	S(=O)(=O)(Nc1c(cccc1)C)c2ccc(cc2)C(=O)Nc3cc(F)c(OCc4ncccc4)cc3
0.294776	S(=O)(=O)(Nc1c(cccc1)C)c2ccc(cc2)C(=O)Nc3cc(NC(=O)N4CCCC4)ccc3
0.294606	Fc1c(NC(=O)c2ccc(cc2)COc3ccccc3)cc(cc1)C
0.294545	O=C(Nc1cc(c(OCCC)cc1)C(C)C)c2cc(c3ccccc3)c(cc2)C
0.294545	O=C(Nc1cc(c(OCCC)cc1)C(C)C)c2cc(c3ccccc3)c(cc2)C
0.294545	O=C(Nc1cc(c(OCCC)cc1)C(C)C)c2cc(c3ccccc3)c(cc2)C
0.294545	O=C(Nc1cc(c(OCCC)cc1)C(C)C)c2cc(c3ccccc3)c(cc2)C
0.294545	O=C(Nc1cc(c(OCCC)cc1)C(C)C)c2cc(c3ccccc3)c(cc2)C
0.294545	O=C(Nc1cc(c(OCCC)cc1)C(C)C)c2cc(c3ccccc3)c(cc2)C
0.294545	O=C(Nc1cc(c(OCCC)cc1)C(C)C)c2cc(c3ccccc3)c(cc2)C
0.294545	O=C(Nc1cc(c(OCCC)cc1)C(C)C)c2cc(c3ccccc3)c(cc2)C
0.294545	O=C(Nc1cc(c(OCCC)cc1)C(C)C)c2cc(c3ccccc3)c(cc2)C
0.294545	O=C(Nc1cc(c(OCCC)cc1)C(C)C)c2cc(c3ccccc3)c(cc2)C
0.293907	S(=O)(=O)(N)Cc1cc(ccc1)C(=O)Nc2c(cc(Oc3nccnc3)cc2)C
0.293907	S(=O)(=O)(N)Cc1cc(ccc1)C(=O)Nc2c(cc(Oc3nccnc3)cc2)C
0.293907	S(=O)(=O)(N)Cc1cc(ccc1)C(=O)Nc2c(cc(Oc3nccnc3)cc2)C
0.293907	S(=O)(=O)(N)Cc1cc(ccc1)C(=O)Nc2c(cc(Oc3nccnc3)cc2)C
0.293907	S(=O)(=O)(N)Cc1cc(ccc1)C(=O)Nc2c(cc(Oc3nccnc3)cc2)C
0.293907	S(=O)(=O)(N)Cc1cc(ccc1)C(=O)Nc2c(cc(Oc3nccnc3)cc2)C
0.293907	S(=O)(=O)(N)Cc1cc(ccc1)C(=O)Nc2c(cc(Oc3nccnc3)cc2)C
0.293706	Brc1nc(ccc1C(=O)Nc2c(ccc(c2)C=3N(N=CC3)C)C)C
0.293706	Brc1nc(ccc1C(=O)Nc2c(ccc(c2)C=3N(N=CC3)C)C)C
0.293706	Brc1nc(ccc1C(=O)Nc2c(ccc(c2)C=3N(N=CC3)C)C)C
0.293706	Brc1nc(ccc1C(=O)Nc2c(ccc(c2)C=3N(N=CC3)C)C)C
0.293706	Brc1nc(ccc1C(=O)Nc2c(ccc(c2)C=3N(N=CC3)C)C)C
0.293706	Brc1nc(ccc1C(=O)Nc2c(ccc(c2)C=3N(N=CC3)C)C)C
0.293706	Brc1nc(ccc1C(=O)Nc2c(ccc(c2)C=3N(N=CC3)C)C)C
0.293706	Brc1nc(ccc1C(=O)Nc2c(ccc(c2)C=3N(N=CC3)C)C)C
0.293706	Brc1nc(ccc1C(=O)Nc2c(ccc(c2)C=3N(N=CC3)C)C)C
0.293706	Brc1nc(ccc1C(=O)Nc2c(ccc(c2)C=3N(N=CC3)C)C)C
0.293478	FC(F)(F)CCc1cc(NC(=O)C=2N(N=C(c3cnccc3)C2)C)ccc1
0.293478	FC(F)(F)CCc1cc(NC(=O)C=2N(N=C(c3cnccc3)C2)C)ccc1
0.293478	FC(F)(F)CCc1cc(NC(=O)C=2N(N=C(c3cnccc3)C2)C)ccc1
0.293478	FC(F)(F)CCc1cc(NC(=O)C=2N(N=C(c3cnccc3)C2)C)ccc1
0.293478	FC(F)(F)CCc1cc(NC(=O)C=2N(N=C(c3cnccc3)C2)C)ccc1
0.293478	FC(F)(F)CCc1cc(NC(=O)C=2N(N=C(c3cnccc3)C2)C)ccc1
0.293173	Ic1cc(Br)cc(c1)CC(=O)Nc2cc(c3nc(ncc3)C)ccc2
0.293173	Ic1cc(Br)cc(c1)CC(=O)Nc2cc(c3nc(ncc3)C)ccc2
0.293173	Ic1cc(Br)cc(c1)CC(=O)Nc2cc(c3nc(ncc3)C)ccc2
0.293173	Ic1cc(Br)cc(c1)CC(=O)Nc2cc(c3nc(ncc3)C)ccc2
0.293173	O=C(Nc1c(cc(N2CCCCCC2)cc1)C)c3ccc(N4CCN(C(C)C)CC4)cc3
0.293173	O=C(Nc1c(cc(N2CCCCCC2)cc1)C)c3ccc(N4CCN(C(C)C)CC4)cc3
0.293173	O=C(Nc1c(cc(N2CCCCCC2)cc1)C)c3ccc(N4CCN(C(C)C)CC4)cc3
0.293173	O=C(Nc1c(cc(N2CCCCCC2)cc1)C)c3ccc(N4CCN(C(C)C)CC4)cc3
0.292135	FC(F)(F)c1nc(cc(n1)C)C(=O)Nc2c(ccc(c2)C(=O)NC3CC3)C
0.292135	FC(F)(F)c1nc(cc(n1)C)C(=O)Nc2c(ccc(c2)C(=O)NC3CC3)C
0.292135	FC(F)(F)c1nc(cc(n1)C)C(=O)Nc2c(ccc(c2)C(=O)NC3CC3)C
0.292135	FC(F)(F)c1nc(cc(n1)C)C(=O)Nc2c(ccc(c2)C(=O)NC3CC3)C
0.292135	FC(F)(F)c1nc(cc(n1)C)C(=O)Nc2c(ccc(c2)C(=O)NC3CC3)C
0.292135	FC(F)(F)c1nc(cc(n1)C)C(=O)Nc2c(ccc(c2)C(=O)NC3CC3)C
0.292135	FC(F)(F)c1nc(cc(n1)C)C(=O)Nc2c(ccc(c2)C(=O)NC3CC3)C
0.292135	FC(F)(F)c1nc(cc(n1)C)C(=O)Nc2c(ccc(c2)C(=O)NC3CC3)C
0.291513	S1C(=NC=C1)NC(=O)c2ccc(NCc3nc(c4ccc(NC(=O)OC(C)(C)C)cc4)ccc3)cc2
0.291513	S1C(=NC=C1)NC(=O)c2ccc(NCc3nc(c4ccc(NC(=O)OC(C)(C)C)cc4)ccc3)cc2
0.291513	S1C(=NC=C1)NC(=O)c2ccc(NCc3nc(c4ccc(NC(=O)OC(C)(C)C)cc4)ccc3)cc2
0.291513	S1C(=NC=C1)NC(=O)c2ccc(NCc3nc(c4ccc(NC(=O)OC(C)(C)C)cc4)ccc3)cc2
0.291513	S1C(=NC=C1)NC(=O)c2ccc(NCc3nc(c4ccc(NC(=O)OC(C)(C)C)cc4)ccc3)cc2
0.291513	S1C(=NC=C1)NC(=O)c2ccc(NCc3nc(c4ccc(NC(=O)OC(C)(C)C)cc4)ccc3)cc2
0.291513	S1C(=NC=C1)NC(=O)c2ccc(NCc3nc(c4ccc(NC(=O)OC(C)(C)C)cc4)ccc3)cc2
0.291513	S1C(=NC=C1)NC(=O)c2ccc(NCc3nc(c4ccc(NC(=O)OC(C)(C)C)cc4)ccc3)cc2
0.291513	S1C(=NC=C1)NC(=O)c2ccc(NCc3nc(c4ccc(NC(=O)OC(C)(C)C)cc4)ccc3)cc2
0.291513	S1C(=NC=C1)NC(=O)c2ccc(NCc3nc(c4ccc(NC(=O)OC(C)(C)C)cc4)ccc3)cc2
0.291367	S(=O)(=O)(Nc1c(cccc1)C)c2ccc(cc2)C(=O)Nc3cc(OC)c(cc3)CC
0.291367	S(=O)(=O)(Nc1c(cccc1)C)c2ccc(cc2)C(=O)Nc3cc(OC)c(cc3)CC
0.291367	S(=O)(=O)(Nc1c(cccc1)C)c2ccc(cc2)C(=O)Nc3cc(OC)c(cc3)CC
0.291367	S(=O)(=O)(Nc1c(cccc1)C)c2ccc(cc2)C(=O)Nc3cc(OC)c(cc3)CC
0.291367	S(=O)(=O)(Nc1c(cccc1)C)c2ccc(cc2)C(=O)Nc3cc(OC)c(cc3)CC
0.291367	S(=O)(=O)(Nc1c(cccc1)C)c2ccc(cc2)C(=O)Nc3cc(OC)c(cc3)CC
0.291367	S(=O)(=O)(Nc1c(cccc1)C)c2ccc(cc2)C(=O)Nc3cc(OC)c(cc3)CC
0.291367	S(=O)(=O)(Nc1c(cccc1)C)c2ccc(cc2)C(=O)Nc3cc(OC)c(cc3)CC
0.291367	S(=O)(=O)(Nc1c(cccc1)C)c2ccc(cc2)C(=O)Nc3cc(OC)c(cc3)CC
0.291367	S(=O)(=O)(Nc1c(cccc1)C)c2ccc(cc2)C(=O)Nc3cc(OC)c(cc3)CC
0.291367	S(=O)(=O)(Nc1cc(c(cc1)C)C)c2ccc(cc2)C(=O)Nc3cc(ccc3)CN4N=CC=C4
0.291367	S(=O)(=O)(Nc1cc(c(cc1)C)C)c2ccc(cc2)C(=O)Nc3cc(ccc3)CN4N=CC=C4
0.291228	O=C(NCc1cc(OC)ncc1)c2c(nccc2)Nc3c(cc(cc3)C)C
0.291228	O=C(NCc1cc(OC)ncc1)c2c(nccc2)Nc3c(cc(cc3)C)C
0.291228	O=C(NCc1cc(OC)ncc1)c2c(nccc2)Nc3c(cc(cc3)C)C
0.291228	O=C(NCc1cc(OC)ncc1)c2c(nccc2)Nc3c(cc(cc3)C)C
0.291228	O=C(NCc1cc(OC)ncc1)c2c(nccc2)Nc3c(cc(cc3)C)C
0.291228	O=C(NCc1cc(OC)ncc1)c2c(nccc2)Nc3c(cc(cc3)C)C
0.291228	O=C(NCc1cc(OC)ncc1)c2c(nccc2)Nc3c(cc(cc3)C)C
0.291228	O=C(NCc1cc(OC)ncc1)c2c(nccc2)Nc3c(cc(cc3)C)C
0.291228	O=C(NCc1cc(OC)ncc1)c2c(nccc2)Nc3c(cc(cc3)C)C
0.291228	O=C(NCc1cc(OC)ncc1)c2c(nccc2)Nc3c(cc(cc3)C)C
0.291045	S(=O)(=O)(Nc1cc(c(cc1)C)C)c2ccc(cc2)C(=O)Nc3nc(C#C)ccc3
0.291045	S(=O)(=O)(Nc1cc(c(cc1)C)C)c2ccc(cc2)C(=O)Nc3nc(C#C)ccc3
0.291045	S(=O)(=O)(Nc1cc(c(cc1)C)C)c2ccc(cc2)C(=O)Nc3nc(C#C)ccc3
0.291045	S(=O)(=O)(Nc1cc(c(cc1)C)C)c2ccc(cc2)C(=O)Nc3nc(C#C)ccc3
0.291045	S(=O)(=O)(Nc1cc(c(cc1)C)C)c2ccc(cc2)C(=O)Nc3nc(C#C)ccc3
0.291045	S(=O)(=O)(Nc1cc(c(cc1)C)C)c2ccc(cc2)C(=O)Nc3nc(C#C)ccc3
0.291045	S(=O)(=O)(Nc1cc(c(cc1)C)C)c2ccc(cc2)C(=O)Nc3nc(C#C)ccc3
0.291045	S(=O)(=O)(Nc1cc(c(cc1)C)C)c2ccc(cc2)C(=O)Nc3nc(C#C)ccc3
0.291045	S(=O)(=O)(Nc1cc(c(cc1)C)C)c2ccc(cc2)C(=O)Nc3nc(C#C)ccc3
0.291045	S(=O)(=O)(Nc1cc(c(cc1)C)C)c2ccc(cc2)C(=O)Nc3nc(C#C)ccc3
0.290102	S(=O)(=O)(Nc1c(cccc1)C)c2ccc(cc2)C(=O)Nc3cc(c(cc3)C)C(=O)N4CCOCC4
0.290055	O=C(Nc1c(cc(N2CCCCCC2)cc1)C)c3c4c(nc(c5cnccc5)c3)N(N=C4)Cc6cnccc6
0.290055	O=C(Nc1c(cc(N2CCCCCC2)cc1)C)c3c4c(nc(c5cnccc5)c3)N(N=C4)Cc6cnccc6
0.29	O=C(Nc1c(OCCCC)ccc(OC)c1)C=2N(N=C(c3cnccc3)C2)C
0.29	O=C(Nc1c(OCCCC)ccc(OC)c1)C=2N(N=C(c3cnccc3)C2)C
0.29	O=C(Nc1c(OCCCC)ccc(OC)c1)C=2N(N=C(c3cnccc3)C2)C
0.29	O=C(Nc1c(OCCCC)ccc(OC)c1)C=2N(N=C(c3cnccc3)C2)C
0.29	O=C(Nc1c(OCCCC)ccc(OC)c1)C=2N(N=C(c3cnccc3)C2)C
0.29	O=C(Nc1c(OCCCC)ccc(OC)c1)C=2N(N=C(c3cnccc3)C2)C
0.29	O=C(Nc1c(OCCCC)ccc(OC)c1)C=2N(N=C(c3cnccc3)C2)C
0.29	O=C(Nc1c(OCCCC)ccc(OC)c1)C=2N(N=C(c3cnccc3)C2)C
0.29	O=C(Nc1c(OCCCC)ccc(OC)c1)C=2N(N=C(c3cnccc3)C2)C
0.29	O=C(Nc1c(OCCCC)ccc(OC)c1)C=2N(N=C(c3cnccc3)C2)C
0.289855	S(c1c(ccc(c1)C)C)c2ccc(NC(=O)C(=O)NCC3=NC(c4ccccc4)=CN3)cc2
0.289855	S(c1c(ccc(c1)C)C)c2ccc(NC(=O)C(=O)NCC3=NC(c4ccccc4)=CN3)cc2
0.289855	S(c1c(ccc(c1)C)C)c2ccc(NC(=O)C(=O)NCC3=NC(c4ccccc4)=CN3)cc2
0.289855	S(c1c(ccc(c1)C)C)c2ccc(NC(=O)C(=O)NCC3=NC(c4ccccc4)=CN3)cc2
0.289855	S(c1c(ccc(c1)C)C)c2ccc(NC(=O)C(=O)NCC3=NC(c4ccccc4)=CN3)cc2
0.289855	S(c1c(ccc(c1)C)C)c2ccc(NC(=O)C(=O)NCC3=NC(c4ccccc4)=CN3)cc2
0.289855	S(c1c(ccc(c1)C)C)c2ccc(NC(=O)C(=O)NCC3=NC(c4ccccc4)=CN3)cc2
0.289855	S(c1c(ccc(c1)C)C)c2ccc(NC(=O)C(=O)NCC3=NC(c4ccccc4)=CN3)cc2
0.289855	S(c1c(ccc(c1)C)C)c2ccc(NC(=O)C(=O)NCC3=NC(c4ccccc4)=CN3)cc2
0.289855	S(c1c(ccc(c1)C)C)c2ccc(NC(=O)C(=O)NCC3=NC(c4ccccc4)=CN3)cc2
0.289474	Brc1cnc(NC(=O)c2cc(NC(=O)c3ccc(c4c(C#N)cccc4)cc3)ccc2)cc1
0.289474	Brc1cnc(NC(=O)c2cc(NC(=O)c3ccc(c4c(C#N)cccc4)cc3)ccc2)cc1
0.289474	Brc1cnc(NC(=O)c2cc(NC(=O)c3ccc(c4c(C#N)cccc4)cc3)ccc2)cc1
0.289474	Brc1cnc(NC(=O)c2cc(NC(=O)c3ccc(c4c(C#N)cccc4)cc3)ccc2)cc1
0.289474	Brc1cnc(NC(=O)c2cc(NC(=O)c3ccc(c4c(C#N)cccc4)cc3)ccc2)cc1
0.289474	Brc1cnc(NC(=O)c2cc(NC(=O)c3ccc(c4c(C#N)cccc4)cc3)ccc2)cc1
0.289474	Brc1cnc(NC(=O)c2cc(NC(=O)c3ccc(c4c(C#N)cccc4)cc3)ccc2)cc1
0.289474	Brc1cnc(NC(=O)c2cc(NC(=O)c3ccc(c4c(C#N)cccc4)cc3)ccc2)cc1
0.289474	Brc1cnc(NC(=O)c2cc(NC(=O)c3ccc(c4c(C#N)cccc4)cc3)ccc2)cc1
0.289474	Brc1cnc(NC(=O)c2cc(NC(=O)c3ccc(c4c(C#N)cccc4)cc3)ccc2)cc1
0.289286	O=C(Nc1c(ccc(c1)C(=O)NC2CC2)C)c3c(nc(nc3)C)CC
0.289286	O=C(Nc1c(ccc(c1)C(=O)NC2CC2)C)c3c(nc(nc3)C)CC
0.289286	O=C(Nc1c(ccc(c1)C(=O)NC2CC2)C)c3c(nc(nc3)C)CC
0.288889	Fc1cc(Nc2ncccc2C(=O)Nc3cc(OC)c(OC)cc3)ccc1
0.288889	Fc1cc(Nc2ncccc2C(=O)Nc3cc(OC)c(OC)cc3)ccc1
0.288889	Fc1cc(Nc2ncccc2C(=O)Nc3cc(OC)c(OC)cc3)ccc1
0.288889	Fc1cc(Nc2ncccc2C(=O)Nc3cc(OC)c(OC)cc3)ccc1
0.288889	Fc1cc(Nc2ncccc2C(=O)Nc3cc(OC)c(OC)cc3)ccc1
0.288889	Fc1cc(Nc2ncccc2C(=O)Nc3cc(OC)c(OC)cc3)ccc1
0.288889	Fc1cc(Nc2ncccc2C(=O)Nc3cc(OC)c(OC)cc3)ccc1
0.288889	Fc1cc(Nc2ncccc2C(=O)Nc3cc(OC)c(OC)cc3)ccc1
0.288889	Fc1cc(Nc2ncccc2C(=O)Nc3cc(OC)c(OC)cc3)ccc1
0.288889	Fc1cc(Nc2ncccc2C(=O)Nc3cc(OC)c(OC)cc3)ccc1
0.288732	Fc1ccc(cc1)C=2N(N=C(C(=O)Nc3c(ccc(c3)C(=O)NC4CC4)C)C2)C
0.288732	Fc1ccc(cc1)C=2N(N=C(C(=O)Nc3c(ccc(c3)C(=O)NC4CC4)C)C2)C
0.288732	Fc1ccc(cc1)C=2N(N=C(C(=O)Nc3c(ccc(c3)C(=O)NC4CC4)C)C2)C
0.28866	S(=O)(=O)(Nc1cc(ccc1)C(=O)NCC2CCN(Cc3ccc(cc3)C)CC2)c4cc(F)c(cc4)C
0.287879	Fc1c(NC(=O)c2cc3N=CN(c3cc2)c4cc(ccc4)C)ccc(c1)CN5CCN(CC5)C
0.287879	Fc1c(NC(=O)c2cc3N=CN(c3cc2)c4cc(ccc4)C)ccc(c1)CN5CCN(CC5)C
0.287879	Fc1c(NC(=O)c2cc3N=CN(c3cc2)c4cc(ccc4)C)ccc(c1)CN5CCN(CC5)C
0.287879	Fc1c(NC(=O)c2cc3N=CN(c3cc2)c4cc(ccc4)C)ccc(c1)CN5CCN(CC5)C
0.287823	O=C(Nc1c(cc(Oc2nccnc2)cc1)C)c3cnc(C#C)cc3
0.287823	O=C(Nc1c(cc(Oc2nccnc2)cc1)C)c3cnc(C#C)cc3
0.287823	O=C(Nc1c(cc(Oc2nccnc2)cc1)C)c3cnc(C#C)cc3
0.287823	O=C(Nc1c(cc(Oc2nccnc2)cc1)C)c3cnc(C#C)cc3
0.287823	O=C(Nc1c(cc(Oc2nccnc2)cc1)C)c3cnc(C#C)cc3
0.287823	O=C(Nc1c(cc(Oc2nccnc2)cc1)C)c3cnc(C#C)cc3
0.287823	O=C(Nc1c(cc(Oc2nccnc2)cc1)C)c3cnc(C#C)cc3
0.287823	O=C(Nc1c(cc(Oc2nccnc2)cc1)C)c3cnc(C#C)cc3
0.287823	O=C(Nc1c(cc(Oc2nccnc2)cc1)C)c3cnc(C#C)cc3
0.287823	O=C(Nc1c(cc(Oc2nccnc2)cc1)C)c3cnc(C#C)cc3
0.287823	S(=O)(=O)(Nc1c(cccc1)C)c2ccc(cc2)C(=O)Nc3cc(c(cc3)C4CC4)C
0.28777	Fc1cc(Nc2c(ccnc2)C(=O)Nc3cc(OC)c(cc3)CC)ccc1
0.287273	O=C(Nc1c(ccc(c1)C(=O)NC2CC2)C)c3cnc(N(CC(C)C)C)cc3
0.287273	O=C(Nc1c(ccc(c1)C(=O)NC2CC2)C)c3cnc(N(CC(C)C)C)cc3
0.287273	O=C(Nc1c(ccc(c1)C(=O)NC2CC2)C)c3cnc(N(CC(C)C)C)cc3
0.287273	O=C(Nc1c(ccc(c1)C(=O)NC2CC2)C)c3cnc(N(CC(C)C)C)cc3
0.287273	O=C(Nc1c(ccc(c1)C(=O)NC2CC2)C)c3cnc(N(CC(C)C)C)cc3
0.287273	O=C(Nc1c(ccc(c1)C(=O)NC2CC2)C)c3cnc(N(CC(C)C)C)cc3
0.287273	O=C(Nc1c(ccc(c1)C(=O)NC2CC2)C)c3cnc(N(CC(C)C)C)cc3
0.287273	O=C(Nc1c(ccc(c1)C(=O)NC2CC2)C)c3cnc(N(CC(C)C)C)cc3
0.287273	O=C(Nc1c(ccc(c1)C(=O)NC2CC2)C)c3cnc(N(CC(C)C)C)cc3
0.287273	O=C(Nc1c(ccc(c1)C(=O)NC2CC2)C)c3cnc(N(CC(C)C)C)cc3
0.286885	S1C(=CC=C1CC)CN2CCN(C(=O)c3ccc(cc3)C(=O)Nc4ccccc4)CC2
0.286885	S1C(=CC=C1CC)CN2CCN(C(=O)c3ccc(cc3)C(=O)Nc4ccccc4)CC2
0.286885	S1C(=CC=C1CC)CN2CCN(C(=O)c3ccc(cc3)C(=O)Nc4ccccc4)CC2
0.286885	S1C(=CC=C1CC)CN2CCN(C(=O)c3ccc(cc3)C(=O)Nc4ccccc4)CC2
0.286885	S1C(=CC=C1CC)CN2CCN(C(=O)c3ccc(cc3)C(=O)Nc4ccccc4)CC2
0.286885	S1C(=CC=C1CC)CN2CCN(C(=O)c3ccc(cc3)C(=O)Nc4ccccc4)CC2
0.286885	S1C(=CC=C1CC)CN2CCN(C(=O)c3ccc(cc3)C(=O)Nc4ccccc4)CC2
0.286885	S1C(=CC=C1CC)CN2CCN(C(=O)c3ccc(cc3)C(=O)Nc4ccccc4)CC2
0.286275	S(c1nccc(c1)C(=O)Nc2ccc(OCCCN3CCN(CC3)C)cc2)CC
0.286275	S(c1nccc(c1)C(=O)Nc2ccc(OCCCN3CCN(CC3)C)cc2)CC
0.286275	S(c1nccc(c1)C(=O)Nc2ccc(OCCCN3CCN(CC3)C)cc2)CC
0.286275	S(c1nccc(c1)C(=O)Nc2ccc(OCCCN3CCN(CC3)C)cc2)CC
0.286275	S(c1nccc(c1)C(=O)Nc2ccc(OCCCN3CCN(CC3)C)cc2)CC
0.286275	S(c1nccc(c1)C(=O)Nc2ccc(OCCCN3CCN(CC3)C)cc2)CC
0.286275	S(c1nccc(c1)C(=O)Nc2ccc(OCCCN3CCN(CC3)C)cc2)CC
0.286275	S(c1nccc(c1)C(=O)Nc2ccc(OCCCN3CCN(CC3)C)cc2)CC
0.286275	S(c1nccc(c1)C(=O)Nc2ccc(OCCCN3CCN(CC3)C)cc2)CC
0.286275	S(c1nccc(c1)C(=O)Nc2ccc(OCCCN3CCN(CC3)C)cc2)CC
0.286184	S(=O)(=O)(Nc1cc(ccc1)C(=O)NC2CCN(Cc3ncccc3)CC2)c4cc(F)c(cc4)C
0.286184	S(=O)(=O)(Nc1cc(ccc1)C(=O)NC2CCN(Cc3ncccc3)CC2)c4cc(F)c(cc4)C
0.286184	S(=O)(=O)(Nc1cc(ccc1)C(=O)NC2CCN(Cc3ncccc3)CC2)c4cc(F)c(cc4)C
0.286184	S(=O)(=O)(Nc1cc(ccc1)C(=O)NC2CCN(Cc3ncccc3)CC2)c4cc(F)c(cc4)C
0.286184	S(=O)(=O)(Nc1cc(ccc1)C(=O)NC2CCN(Cc3ncccc3)CC2)c4cc(F)c(cc4)C
0.286184	S(=O)(=O)(Nc1cc(ccc1)C(=O)NC2CCN(Cc3ncccc3)CC2)c4cc(F)c(cc4)C
0.286184	S(=O)(=O)(Nc1cc(ccc1)C(=O)NC2CCN(Cc3ncccc3)CC2)c4cc(F)c(cc4)C
0.286184	S(=O)(=O)(Nc1cc(ccc1)C(=O)NC2CCN(Cc3ncccc3)CC2)c4cc(F)c(cc4)C
0.286184	S(=O)(=O)(Nc1cc(ccc1)C(=O)NC2CCN(Cc3ncccc3)CC2)c4cc(F)c(cc4)C
0.286184	S(=O)(=O)(Nc1cc(ccc1)C(=O)NC2CCN(Cc3ncccc3)CC2)c4cc(F)c(cc4)C
0.285714	Clc1cc(ccc1)C(=O)Nc2cc(c(N)cc2)C
0.285714	Clc1cc(ccc1)C(=O)Nc2cc(c(N)cc2)C
0.285714	Clc1cc(ccc1)C(=O)Nc2cc(c(N)cc2)C
0.285246	Clc1cc(ccc1)C=2SC(=CC2)CN3CCN(C(=O)c4ccc(S(=O)(=O)Nc5cc(c(cc5)C)C)cc4)CC3
0.285246	Clc1cc(ccc1)C=2SC(=CC2)CN3CCN(C(=O)c4ccc(S(=O)(=O)Nc5cc(c(cc5)C)C)cc4)CC3
0.285246	Clc1cc(ccc1)C=2SC(=CC2)CN3CCN(C(=O)c4ccc(S(=O)(=O)Nc5cc(c(cc5)C)C)cc4)CC3
0.285246	Clc1cc(ccc1)C=2SC(=CC2)CN3CCN(C(=O)c4ccc(S(=O)(=O)Nc5cc(c(cc5)C)C)cc4)CC3
0.285246	Clc1cc(ccc1)C=2SC(=CC2)CN3CCN(C(=O)c4ccc(S(=O)(=O)Nc5cc(c(cc5)C)C)cc4)CC3
0.285246	Clc1cc(ccc1)C=2SC(=CC2)CN3CCN(C(=O)c4ccc(S(=O)(=O)Nc5cc(c(cc5)C)C)cc4)CC3
0.285246	Clc1cc(ccc1)C=2SC(=CC2)CN3CCN(C(=O)c4ccc(S(=O)(=O)Nc5cc(c(cc5)C)C)cc4)CC3
0.285246	Clc1cc(ccc1)C=2SC(=CC2)CN3CCN(C(=O)c4ccc(S(=O)(=O)Nc5cc(c(cc5)C)C)cc4)CC3
0.285246	Clc1cc(ccc1)C=2SC(=CC2)CN3CCN(C(=O)c4ccc(S(=O)(=O)Nc5cc(c(cc5)C)C)cc4)CC3
0.285246	Clc1cc(ccc1)C=2SC(=CC2)CN3CCN(C(=O)c4ccc(S(=O)(=O)Nc5cc(c(cc5)C)C)cc4)CC3
0.285211	O=C(Nc1cc(c(cc1)C(=O)C)C)c2c(c3ccc(cc3)CN4N=CC=C4)cccc2
0.285211	O=C(Nc1cc(c(cc1)C(=O)C)C)c2c(c3ccc(cc3)CN4N=CC=C4)cccc2
0.285211	O=C(Nc1cc(c(cc1)C(=O)C)C)c2c(c3ccc(cc3)CN4N=CC=C4)cccc2
0.285211	O=C(Nc1cc(c(cc1)C(=O)C)C)c2c(c3ccc(cc3)CN4N=CC=C4)cccc2
0.285211	O=C(Nc1cc(c(cc1)C(=O)C)C)c2c(c3ccc(cc3)CN4N=CC=C4)cccc2
0.285211	O=C(Nc1cc(c(cc1)C(=O)C)C)c2c(c3ccc(cc3)CN4N=CC=C4)cccc2
0.285211	O=C(Nc1cc(c(cc1)C(=O)C)C)c2c(c3ccc(cc3)CN4N=CC=C4)cccc2
0.285211	O=C(Nc1cc(c(cc1)C(=O)C)C)c2c(c3ccc(cc3)CN4N=CC=C4)cccc2
0.285211	O=C(Nc1cc(c(cc1)C(=O)C)C)c2c(c3ccc(cc3)CN4N=CC=C4)cccc2
0.285211	O=C(Nc1cc(c(cc1)C(=O)C)C)c2c(c3ccc(cc3)CN4N=CC=C4)cccc2
0.285106	Ic1c(cc(nc1)NC(=O)c2ccc(cc2)C(=O)Nc3ccccc3)C
0.285106	Ic1c(cc(nc1)NC(=O)c2ccc(cc2)C(=O)Nc3ccccc3)C
0.285106	Ic1c(cc(nc1)NC(=O)c2ccc(cc2)C(=O)Nc3ccccc3)C
0.285106	Ic1c(cc(nc1)NC(=O)c2ccc(cc2)C(=O)Nc3ccccc3)C
0.285106	Ic1c(cc(nc1)NC(=O)c2ccc(cc2)C(=O)Nc3ccccc3)C
0.285106	Ic1c(cc(nc1)NC(=O)c2ccc(cc2)C(=O)Nc3ccccc3)C
0.285106	Ic1c(cc(nc1)NC(=O)c2ccc(cc2)C(=O)Nc3ccccc3)C
0.285106	Ic1c(cc(nc1)NC(=O)c2ccc(cc2)C(=O)Nc3ccccc3)C
0.285106	Ic1c(cc(nc1)NC(=O)c2ccc(cc2)C(=O)Nc3ccccc3)C
0.285106	Ic1c(cc(nc1)NC(=O)c2ccc(cc2)C(=O)Nc3ccccc3)C
0.283871	S1c2c(N=C1c3cc(NC(=O)c4cc(NC(=O)C=5SC=CC5)ccc4)c(cc3)C)cccc2
0.283871	S1c2c(N=C1c3cc(NC(=O)c4cc(NC(=O)C=5SC=CC5)ccc4)c(cc3)C)cccc2
0.283871	S1c2c(N=C1c3cc(NC(=O)c4cc(NC(=O)C=5SC=CC5)ccc4)c(cc3)C)cccc2
0.283871	S1c2c(N=C1c3cc(NC(=O)c4cc(NC(=O)C=5SC=CC5)ccc4)c(cc3)C)cccc2
0.283871	S1c2c(N=C1c3cc(NC(=O)c4cc(NC(=O)C=5SC=CC5)ccc4)c(cc3)C)cccc2
0.283871	S1c2c(N=C1c3cc(NC(=O)c4cc(NC(=O)C=5SC=CC5)ccc4)c(cc3)C)cccc2
0.283871	S1c2c(N=C1c3cc(NC(=O)c4cc(NC(=O)C=5SC=CC5)ccc4)c(cc3)C)cccc2
0.283871	S1c2c(N=C1c3cc(NC(=O)c4cc(NC(=O)C=5SC=CC5)ccc4)c(cc3)C)cccc2
0.283871	S1c2c(N=C1c3cc(NC(=O)c4cc(NC(=O)C=5SC=CC5)ccc4)c(cc3)C)cccc2
0.283871	S1c2c(N=C1c3cc(NC(=O)c4cc(NC(=O)C=5SC=CC5)ccc4)c(cc3)C)cccc2
0.283843	O=C(Nc1ccccc1)c2ccc(cc2)C(=O)NCc3ccc(N4CCN(CC4)C)cc3
0.283843	O=C(Nc1ccccc1)c2ccc(cc2)C(=O)NCc3ccc(N4CCN(CC4)C)cc3
0.283843	O=C(Nc1ccccc1)c2ccc(cc2)C(=O)NCc3ccc(N4CCN(CC4)C)cc3
0.283843	O=C(Nc1ccccc1)c2ccc(cc2)C(=O)NCc3ccc(N4CCN(CC4)C)cc3
0.283843	O=C(Nc1ccccc1)c2ccc(cc2)C(=O)NCc3ccc(N4CCN(CC4)C)cc3
0.283843	O=C(Nc1ccccc1)c2ccc(cc2)C(=O)NCc3ccc(N4CCN(CC4)C)cc3
0.283828	O=C1N(C(=O)c2c1cc(cc2)C(=O)Nc3ccc(OCCCN4CCN(CC4)C)cc3)CC=5OC=CC5
0.283828	O=C1N(C(=O)c2c1cc(cc2)C(=O)Nc3ccc(OCCCN4CCN(CC4)C)cc3)CC=5OC=CC5
0.283828	O=C1N(C(=O)c2c1cc(cc2)C(=O)Nc3ccc(OCCCN4CCN(CC4)C)cc3)CC=5OC=CC5
0.283828	O=C1N(C(=O)c2c1cc(cc2)C(=O)Nc3ccc(OCCCN4CCN(CC4)C)cc3)CC=5OC=CC5
0.283828	O=C1N(C(=O)c2c1cc(cc2)C(=O)Nc3ccc(OCCCN4CCN(CC4)C)cc3)CC=5OC=CC5
0.283828	O=C1N(C(=O)c2c1cc(cc2)C(=O)Nc3ccc(OCCCN4CCN(CC4)C)cc3)CC=5OC=CC5
0.283828	O=C1N(C(=O)c2c1cc(cc2)C(=O)Nc3ccc(OCCCN4CCN(CC4)C)cc3)CC=5OC=CC5
0.283828	O=C1N(C(=O)c2c1cc(cc2)C(=O)Nc3ccc(OCCCN4CCN(CC4)C)cc3)CC=5OC=CC5
0.283828	O=C1N(C(=O)c2c1cc(cc2)C(=O)Nc3ccc(OCCCN4CCN(CC4)C)cc3)CC=5OC=CC5
0.283828	O=C1N(C(=O)c2c1cc(cc2)C(=O)Nc3ccc(OCCCN4CCN(CC4)C)cc3)CC=5OC=CC5
0.283654	O=CNc1nc(c2ccccc2)ccn1
0.283654	O=CNc1nc(c2ccccc2)ccn1
0.283654	O=CNc1nc(c2ccccc2)ccn1
0.283654	O=CNc1nc(c2ccccc2)ccn1
0.283654	O=CNc1nc(c2ccccc2)ccn1
0.283654	O=CNc1nc(c2ccccc2)ccn1
0.283654	O=CNc1nc(c2ccccc2)ccn1
0.283654	O=CNc1nc(c2ccccc2)ccn1
0.283654	O=CNc1nc(c2ccccc2)ccn1
0.283654	O=CNc1nc(c2ccccc2)ccn1
0.283276	O=C(Nc1c(ccc(NC(=O)c2ccccc2)c1)C)NCCC3Nc4c(cccc4)CC3
0.283019	O=C(Nc1nccc(c1)CCOC)c2ccc(c3c(C#N)cccc3)cc2
0.283019	O=C(Nc1nccc(c1)CCOC)c2ccc(c3c(C#N)cccc3)cc2
0.283019	O=C(Nc1nccc(c1)CCOC)c2ccc(c3c(C#N)cccc3)cc2
0.283019	O=C(Nc1nccc(c1)CCOC)c2ccc(c3c(C#N)cccc3)cc2
0.283019	O=C(Nc1nccc(c1)CCOC)c2ccc(c3c(C#N)cccc3)cc2
0.283019	O=C(Nc1nccc(c1)CCOC)c2ccc(c3c(C#N)cccc3)cc2
0.282799	O=C(Nc1cc(c(cc1)C(=O)C)C)c2c3c(ON=C3C(C)C)nc(c4cnccc4)c2
0.282686	Fc1c(OCc2ncccc2)ccc(NC(=O)c3ccc(N4CCN(C(C)C)CC4)cc3)c1
0.282686	Fc1c(OCc2ncccc2)ccc(NC(=O)c3ccc(N4CCN(C(C)C)CC4)cc3)c1
0.282686	Fc1c(OCc2ncccc2)ccc(NC(=O)c3ccc(N4CCN(C(C)C)CC4)cc3)c1
0.282686	Fc1c(OCc2ncccc2)ccc(NC(=O)c3ccc(N4CCN(C(C)C)CC4)cc3)c1
0.282686	Fc1c(OCc2ncccc2)ccc(NC(=O)c3ccc(N4CCN(C(C)C)CC4)cc3)c1
0.282686	Fc1c(OCc2ncccc2)ccc(NC(=O)c3ccc(N4CCN(C(C)C)CC4)cc3)c1
0.282686	Fc1c(OCc2ncccc2)ccc(NC(=O)c3ccc(N4CCN(C(C)C)CC4)cc3)c1
0.282686	Fc1c(OCc2ncccc2)ccc(NC(=O)c3ccc(N4CCN(C(C)C)CC4)cc3)c1
0.282686	Fc1c(OCc2ncccc2)ccc(NC(=O)c3ccc(N4CCN(C(C)C)CC4)cc3)c1
0.282686	Fc1c(OCc2ncccc2)ccc(NC(=O)c3ccc(N4CCN(C(C)C)CC4)cc3)c1
0.282051	O=C(Nc1cc(N2CCN(CC3CC3)CC2)ccc1)c4ccc(cc4)C(=O)Nc5ccccc5
0.282051	O=C(Nc1cc(N2CCN(CC3CC3)CC2)ccc1)c4ccc(cc4)C(=O)Nc5ccccc5
0.282051	O=C(Nc1cc(N2CCN(CC3CC3)CC2)ccc1)c4ccc(cc4)C(=O)Nc5ccccc5
0.282051	O=C(Nc1cc(N2CCN(CC3CC3)CC2)ccc1)c4ccc(cc4)C(=O)Nc5ccccc5
0.282051	O=C(Nc1cc(N2CCN(CC3CC3)CC2)ccc1)c4ccc(cc4)C(=O)Nc5ccccc5
0.282051	O=C(Nc1cc(N2CCN(CC3CC3)CC2)ccc1)c4ccc(cc4)C(=O)Nc5ccccc5
0.282051	O=C(Nc1cc(N2CCN(CC3CC3)CC2)ccc1)c4ccc(cc4)C(=O)Nc5ccccc5
0.282051	O=C(Nc1cc(N2CCN(CC3CC3)CC2)ccc1)c4ccc(cc4)C(=O)Nc5ccccc5
0.282051	O=C(Nc1cc(N2CCN(CC3CC3)CC2)ccc1)c4ccc(cc4)C(=O)Nc5ccccc5
0.282051	O=C(Nc1cc(N2CCN(CC3CC3)CC2)ccc1)c4ccc(cc4)C(=O)Nc5ccccc5
0.281955	O=C(Nc1ccc(NC(=O)C2CC2)cc1)C=3N(N=C(c4cnccc4)C3)C
0.281955	O=C(Nc1ccc(NC(=O)C2CC2)cc1)C=3N(N=C(c4cnccc4)C3)C
0.281955	O=C(Nc1ccc(NC(=O)C2CC2)cc1)C=3N(N=C(c4cnccc4)C3)C
0.281955	O=C(Nc1ccc(NC(=O)C2CC2)cc1)C=3N(N=C(c4cnccc4)C3)C
0.281955	O=C(Nc1ccc(NC(=O)C2CC2)cc1)C=3N(N=C(c4cnccc4)C3)C
0.281853	O=C(N1CCC(Oc2cc(c(cc2)C)C)CC1)c3ccc(cc3)C(=O)Nc4ccccc4
0.281853	O=C(N1CCC(Oc2cc(c(cc2)C)C)CC1)c3ccc(cc3)C(=O)Nc4ccccc4
0.281853	O=C(N1CCC(Oc2cc(c(cc2)C)C)CC1)c3ccc(cc3)C(=O)Nc4ccccc4
0.281853	O=C(N1CCC(Oc2cc(c(cc2)C)C)CC1)c3ccc(cc3)C(=O)Nc4ccccc4
0.281853	O=C(N1CCC(Oc2cc(c(cc2)C)C)CC1)c3ccc(cc3)C(=O)Nc4ccccc4
0.281853	O=C(N1CCC(Oc2cc(c(cc2)C)C)CC1)c3ccc(cc3)C(=O)Nc4ccccc4
0.281853	O=C(N1CCC(Oc2cc(c(cc2)C)C)CC1)c3ccc(cc3)C(=O)Nc4ccccc4
0.281853	O=C(N1CCC(Oc2cc(c(cc2)C)C)CC1)c3ccc(cc3)C(=O)Nc4ccccc4
0.281853	O=C(N1CCC(Oc2cc(c(cc2)C)C)CC1)c3ccc(cc3)C(=O)Nc4ccccc4
0.281853	O=C(N1CCC(Oc2cc(c(cc2)C)C)CC1)c3ccc(cc3)C(=O)Nc4ccccc4
0.28169	Fc1c(NC(=O)Cc2cc(OCc3c(cccc3)C)ccc2)ccc(c1)CN4CCN(CC4)C
0.28169	Fc1c(NC(=O)Cc2cc(OCc3c(cccc3)C)ccc2)ccc(c1)CN4CCN(CC4)C
0.28169	Fc1c(NC(=O)Cc2cc(OCc3c(cccc3)C)ccc2)ccc(c1)CN4CCN(CC4)C
0.28169	Fc1c(NC(=O)Cc2cc(OCc3c(cccc3)C)ccc2)ccc(c1)CN4CCN(CC4)C
0.28169	Fc1c(NC(=O)Cc2cc(OCc3c(cccc3)C)ccc2)ccc(c1)CN4CCN(CC4)C
0.28169	Fc1c(NC(=O)Cc2cc(OCc3c(cccc3)C)ccc2)ccc(c1)CN4CCN(CC4)C
0.28169	Fc1c(NC(=O)Cc2cc(OCc3c(cccc3)C)ccc2)ccc(c1)CN4CCN(CC4)C
0.28169	Fc1c(NC(=O)Cc2cc(OCc3c(cccc3)C)ccc2)ccc(c1)CN4CCN(CC4)C
0.28169	Fc1c(NC(=O)Cc2cc(OCc3c(cccc3)C)ccc2)ccc(c1)CN4CCN(CC4)C
0.28169	Fc1c(NC(=O)Cc2cc(OCc3c(cccc3)C)ccc2)ccc(c1)CN4CCN(CC4)C
0.281553	O=C(Nc1c(ccc(c2cnccc2)c1)C)C=3N=NN(c4cc(OC)ccc4)C3C
0.281553	O=C(Nc1c(ccc(c2cnccc2)c1)C)C=3N=NN(c4cc(OC)ccc4)C3C
0.281553	O=C(Nc1c(ccc(c2cnccc2)c1)C)C=3N=NN(c4cc(OC)ccc4)C3C
0.281553	O=C(Nc1c(ccc(c2cnccc2)c1)C)C=3N=NN(c4cc(OC)ccc4)C3C
0.281553	O=C(Nc1c(ccc(c2cnccc2)c1)C)C=3N=NN(c4cc(OC)ccc4)C3C
0.281553	O=C(Nc1c(ccc(c2cnccc2)c1)C)C=3N=NN(c4cc(OC)ccc4)C3C
0.281553	O=C(Nc1c(ccc(c2cnccc2)c1)C)C=3N=NN(c4cc(OC)ccc4)C3C
0.281553	O=C(Nc1c(ccc(c2cnccc2)c1)C)C=3N=NN(c4cc(OC)ccc4)C3C
0.281553	O=C(Nc1c(ccc(c2cnccc2)c1)C)C=3N=NN(c4cc(OC)ccc4)C3C
0.281481	O=C(Nc1cc2c(cc1)B(OC2)O)c3cc(c4ccncc4)ccc3
0.281481	O=C(Nc1cc2c(cc1)B(OC2)O)c3cc(c4ccncc4)ccc3
0.281481	O=C(Nc1cc2c(cc1)B(OC2)O)c3cc(c4ccncc4)ccc3
0.281481	O=C(Nc1cc2c(cc1)B(OC2)O)c3cc(c4ccncc4)ccc3
0.281481	O=C(Nc1cc2c(cc1)B(OC2)O)c3cc(c4ccncc4)ccc3
0.281481	O=C(Nc1cc2c(cc1)B(OC2)O)c3cc(c4ccncc4)ccc3
0.281481	O=C(Nc1cc2c(cc1)B(OC2)O)c3cc(c4ccncc4)ccc3
0.281481	O=C(Nc1cc2c(cc1)B(OC2)O)c3cc(c4ccncc4)ccc3
0.281481	O=C(Nc1cc2c(cc1)B(OC2)O)c3cc(c4ccncc4)ccc3
0.281481	O=C(Nc1cc2c(cc1)B(OC2)O)c3cc(c4ccncc4)ccc3
0.28125	O=C(N1CCN(CCOc2c(cccc2)C)CC1)c3ccc(cc3)C(=O)Nc4ccccc4
0.28125	O=C(N1CCN(CCOc2c(cccc2)C)CC1)c3ccc(cc3)C(=O)Nc4ccccc4
0.28125	O=C(N1CCN(CCOc2c(cccc2)C)CC1)c3ccc(cc3)C(=O)Nc4ccccc4
0.28125	O=C(N1CCN(CCOc2c(cccc2)C)CC1)c3ccc(cc3)C(=O)Nc4ccccc4
0.28125	O=C(N1CCN(CCOc2c(cccc2)C)CC1)c3ccc(cc3)C(=O)Nc4ccccc4
0.28125	O=C(N1CCN(CCOc2c(cccc2)C)CC1)c3ccc(cc3)C(=O)Nc4ccccc4
0.28125	O=C(N1CCN(CCOc2c(cccc2)C)CC1)c3ccc(cc3)C(=O)Nc4ccccc4
0.28125	O=C(N1CCN(CCOc2c(cccc2)C)CC1)c3ccc(cc3)C(=O)Nc4ccccc4
0.28125	O=C(N1CCN(CCOc2c(cccc2)C)CC1)c3ccc(cc3)C(=O)Nc4ccccc4
0.28125	O=C(N1CCN(CCOc2c(cccc2)C)CC1)c3ccc(cc3)C(=O)Nc4ccccc4
0.281022	Ic1nc(ccc1OC)C(=O)Nc2c(ccc(c2)C(=O)NC3CC3)C
0.281022	Ic1nc(ccc1OC)C(=O)Nc2c(ccc(c2)C(=O)NC3CC3)C
0.281022	Ic1nc(ccc1OC)C(=O)Nc2c(ccc(c2)C(=O)NC3CC3)C
0.281022	Ic1nc(ccc1OC)C(=O)Nc2c(ccc(c2)C(=O)NC3CC3)C
0.281022	Ic1nc(ccc1OC)C(=O)Nc2c(ccc(c2)C(=O)NC3CC3)C
0.281022	Ic1nc(ccc1OC)C(=O)Nc2c(ccc(c2)C(=O)NC3CC3)C
0.281022	Ic1nc(ccc1OC)C(=O)Nc2c(ccc(c2)C(=O)NC3CC3)C
0.281022	Ic1nc(ccc1OC)C(=O)Nc2c(ccc(c2)C(=O)NC3CC3)C
0.281022	Ic1nc(ccc1OC)C(=O)Nc2c(ccc(c2)C(=O)NC3CC3)C
0.281022	Ic1nc(ccc1OC)C(=O)Nc2c(ccc(c2)C(=O)NC3CC3)C
0.280851	S(=O)(=O)(NC)c1ccc(cc1)C(=O)Nc2cc(NC(=O)c3cnccc3)ccc2
0.280851	S(=O)(=O)(NC)c1ccc(cc1)C(=O)Nc2cc(NC(=O)c3cnccc3)ccc2
0.280851	S(=O)(=O)(NC)c1ccc(cc1)C(=O)Nc2cc(NC(=O)c3cnccc3)ccc2
0.280851	S(=O)(=O)(NC)c1ccc(cc1)C(=O)Nc2cc(NC(=O)c3cnccc3)ccc2
0.280851	S(=O)(=O)(NC)c1ccc(cc1)C(=O)Nc2cc(NC(=O)c3cnccc3)ccc2
0.280851	S(=O)(=O)(NC)c1ccc(cc1)C(=O)Nc2cc(NC(=O)c3cnccc3)ccc2
0.280851	S(=O)(=O)(NC)c1ccc(cc1)C(=O)Nc2cc(NC(=O)c3cnccc3)ccc2
0.280851	S(=O)(=O)(NC)c1ccc(cc1)C(=O)Nc2cc(NC(=O)c3cnccc3)ccc2
0.280851	S(=O)(=O)(NC)c1ccc(cc1)C(=O)Nc2cc(NC(=O)c3cnccc3)ccc2
0.280851	O=C(Nc1cc(OC)c(cc1)CC)c2ccc(cc2)C(=O)Nc3ccccc3
0.280851	O=C(Nc1cc(OC)c(cc1)CC)c2ccc(cc2)C(=O)Nc3ccccc3
0.280851	O=C(Nc1cc(OC)c(cc1)CC)c2ccc(cc2)C(=O)Nc3ccccc3
0.280851	O=C(Nc1cc(OC)c(cc1)CC)c2ccc(cc2)C(=O)Nc3ccccc3
0.280769	Fc1c(cc(cc1)CNCCOc2cc(NC(=O)c3ccc(OC)cc3)ccc2)C
0.280769	Fc1c(cc(cc1)CNCCOc2cc(NC(=O)c3ccc(OC)cc3)ccc2)C
0.280769	Fc1c(cc(cc1)CNCCOc2cc(NC(=O)c3ccc(OC)cc3)ccc2)C
0.280769	Fc1c(cc(cc1)CNCCOc2cc(NC(=O)c3ccc(OC)cc3)ccc2)C
0.280769	Fc1c(cc(cc1)CNCCOc2cc(NC(=O)c3ccc(OC)cc3)ccc2)C
0.280769	Fc1c(cc(cc1)CNCCOc2cc(NC(=O)c3ccc(OC)cc3)ccc2)C
0.280769	Fc1c(cc(cc1)CNCCOc2cc(NC(=O)c3ccc(OC)cc3)ccc2)C
0.280769	Fc1c(cc(cc1)CNCCOc2cc(NC(=O)c3ccc(OC)cc3)ccc2)C
0.280769	Fc1c(cc(cc1)CNCCOc2cc(NC(=O)c3ccc(OC)cc3)ccc2)C
0.280769	Fc1c(cc(cc1)CNCCOc2cc(NC(=O)c3ccc(OC)cc3)ccc2)C
0.280277	S(=O)(=O)(Nc1c(cccc1)C)c2ccc(cc2)C(=O)Nc3c(cc(Oc4nccnc4)cc3)C
0.280277	S(=O)(=O)(Nc1c(cccc1)C)c2ccc(cc2)C(=O)Nc3c(cc(Oc4nccnc4)cc3)C
0.280277	S(=O)(=O)(Nc1c(cccc1)C)c2ccc(cc2)C(=O)Nc3c(cc(Oc4nccnc4)cc3)C
0.280277	S(=O)(=O)(Nc1c(cccc1)C)c2ccc(cc2)C(=O)Nc3c(cc(Oc4nccnc4)cc3)C
0.280277	S(=O)(=O)(Nc1c(cccc1)C)c2ccc(cc2)C(=O)Nc3c(cc(Oc4nccnc4)cc3)C
0.280277	S(=O)(=O)(Nc1c(cccc1)C)c2ccc(cc2)C(=O)Nc3c(cc(Oc4nccnc4)cc3)C
0.280277	S(=O)(=O)(Nc1c(cccc1)C)c2ccc(cc2)C(=O)Nc3c(cc(Oc4nccnc4)cc3)C
0.280277	S(=O)(=O)(Nc1c(cccc1)C)c2ccc(cc2)C(=O)Nc3c(cc(Oc4nccnc4)cc3)C
0.280277	S(=O)(=O)(Nc1c(cccc1)C)c2ccc(cc2)C(=O)Nc3c(cc(Oc4nccnc4)cc3)C
0.280277	S(=O)(=O)(Nc1c(cccc1)C)c2ccc(cc2)C(=O)Nc3c(cc(Oc4nccnc4)cc3)C
0.280142	O=C(Nc1c(cc(cc1)C(=O)NCC)C)NCc2c(N3CCN(CC3)C)cccc2
0.280142	O=C(Nc1c(cc(cc1)C(=O)NCC)C)NCc2c(N3CCN(CC3)C)cccc2
0.280142	O=C(Nc1c(cc(cc1)C(=O)NCC)C)NCc2c(N3CCN(CC3)C)cccc2
0.280142	O=C(Nc1c(cc(cc1)C(=O)NCC)C)NCc2c(N3CCN(CC3)C)cccc2
0.280142	S(=O)(=O)(Nc1c(cccc1)C)c2ccc(cc2)C(=O)Nc3cc(OCC(F)(F)F)ncc3
0.28	S(=O)(=O)(Nc1c(ccc(NCc2ccc(c3ccncc3)cc2)c1)C)CCC
0.28	S(=O)(=O)(Nc1c(ccc(NCc2ccc(c3ccncc3)cc2)c1)C)CCC
0.28	S(=O)(=O)(Nc1c(ccc(NCc2ccc(c3ccncc3)cc2)c1)C)CCC
0.28	S(=O)(=O)(Nc1c(ccc(NCc2ccc(c3ccncc3)cc2)c1)C)CCC
0.28	O=C(Nc1c(ccc(c1)C=2N(N=CC2)C)C)c3cc(c(N4N=CC=C4)cc3)C
0.28	O=C(Nc1c(ccc(c1)C=2N(N=CC2)C)C)c3cc(c(N4N=CC=C4)cc3)C
0.28	O=C(Nc1c(ccc(c1)C=2N(N=CC2)C)C)c3cc(c(N4N=CC=C4)cc3)C
0.28	O=C(Nc1c(ccc(c1)C=2N(N=CC2)C)C)c3cc(c(N4N=CC=C4)cc3)C
0.28	O=C(Nc1c(ccc(c1)C=2N(N=CC2)C)C)c3cc(c(N4N=CC=C4)cc3)C
0.28	O=C(Nc1c(ccc(c1)C=2N(N=CC2)C)C)c3cc(c(N4N=CC=C4)cc3)C
0.28	O=C(Nc1c(ccc(c1)C=2N(N=CC2)C)C)c3cc(c(N4N=CC=C4)cc3)C
0.28	O=C(Nc1c(ccc(c1)C=2N(N=CC2)C)C)c3cc(c(N4N=CC=C4)cc3)C
0.28	O=C(Nc1c(ccc(c1)C=2N(N=CC2)C)C)c3cc(c(N4N=CC=C4)cc3)C
0.28	O=C(Nc1c(ccc(c1)C=2N(N=CC2)C)C)c3cc(c(N4N=CC=C4)cc3)C
0.279851	S(=O)(=O)(Nc1c(cccc1)C)c2ccc(cc2)C(=O)Nc3c(ccc(c3)C(=O)NC4CC4)C
0.279851	S(=O)(=O)(Nc1c(cccc1)C)c2ccc(cc2)C(=O)Nc3c(ccc(c3)C(=O)NC4CC4)C
0.279851	S(=O)(=O)(Nc1c(cccc1)C)c2ccc(cc2)C(=O)Nc3c(ccc(c3)C(=O)NC4CC4)C
0.279851	S(=O)(=O)(Nc1c(cccc1)C)c2ccc(cc2)C(=O)Nc3c(ccc(c3)C(=O)NC4CC4)C
0.279851	S(=O)(=O)(Nc1c(cccc1)C)c2ccc(cc2)C(=O)Nc3c(ccc(c3)C(=O)NC4CC4)C
0.279851	S(=O)(=O)(Nc1c(cccc1)C)c2ccc(cc2)C(=O)Nc3c(ccc(c3)C(=O)NC4CC4)C
0.279851	S(=O)(=O)(Nc1c(cccc1)C)c2ccc(cc2)C(=O)Nc3c(ccc(c3)C(=O)NC4CC4)C
0.279851	S(=O)(=O)(Nc1c(cccc1)C)c2ccc(cc2)C(=O)Nc3c(ccc(c3)C(=O)NC4CC4)C
0.279851	S(=O)(=O)(Nc1c(cccc1)C)c2ccc(cc2)C(=O)Nc3c(ccc(c3)C(=O)NC4CC4)C
0.279851	S(=O)(=O)(Nc1c(cccc1)C)c2ccc(cc2)C(=O)Nc3c(ccc(c3)C(=O)NC4CC4)C
0.279851	Fc1cc(NC(=O)C2=COC=C2)c(cc1)C(=O)Nc3nccc(NC(=O)C)c3
0.279817	O=C(O)c1cc(NC(=O)c2cnccc2)ccc1
0.279528	O=C(OC)c1cc(NC(=O)c2cc3OCCOc3cc2)c(cc1)C
0.279528	O=C(OC)c1cc(NC(=O)c2cc3OCCOc3cc2)c(cc1)C
0.279528	O=C(OC)c1cc(NC(=O)c2cc3OCCOc3cc2)c(cc1)C
0.279528	O=C(OC)c1cc(NC(=O)c2cc3OCCOc3cc2)c(cc1)C
0.279528	O=C(OC)c1cc(NC(=O)c2cc3OCCOc3cc2)c(cc1)C
0.279528	O=C(OC)c1cc(NC(=O)c2cc3OCCOc3cc2)c(cc1)C
0.279528	O=C(OC)c1cc(NC(=O)c2cc3OCCOc3cc2)c(cc1)C
0.279528	O=C(OC)c1cc(NC(=O)c2cc3OCCOc3cc2)c(cc1)C
0.279528	O=C(OC)c1cc(NC(=O)c2cc3OCCOc3cc2)c(cc1)C
0.279528	O=C(OC)c1cc(NC(=O)c2cc3OCCOc3cc2)c(cc1)C
0.279412	Brc1cc(ccc1)C(=O)Nc2ccc(cc2)C(=O)N3CCN(CCOc4c(cccc4)C)CC3
0.279412	Brc1cc(ccc1)C(=O)Nc2ccc(cc2)C(=O)N3CCN(CCOc4c(cccc4)C)CC3
0.279412	Brc1cc(ccc1)C(=O)Nc2ccc(cc2)C(=O)N3CCN(CCOc4c(cccc4)C)CC3
0.279412	Brc1cc(ccc1)C(=O)Nc2ccc(cc2)C(=O)N3CCN(CCOc4c(cccc4)C)CC3
0.279412	Brc1cc(ccc1)C(=O)Nc2ccc(cc2)C(=O)N3CCN(CCOc4c(cccc4)C)CC3
0.279412	Brc1cc(ccc1)C(=O)Nc2ccc(cc2)C(=O)N3CCN(CCOc4c(cccc4)C)CC3
0.279412	Brc1cc(ccc1)C(=O)Nc2ccc(cc2)C(=O)N3CCN(CCOc4c(cccc4)C)CC3
0.279412	Brc1cc(ccc1)C(=O)Nc2ccc(cc2)C(=O)N3CCN(CCOc4c(cccc4)C)CC3
0.279412	Brc1cc(ccc1)C(=O)Nc2ccc(cc2)C(=O)N3CCN(CCOc4c(cccc4)C)CC3
0.279412	Brc1cc(ccc1)C(=O)Nc2ccc(cc2)C(=O)N3CCN(CCOc4c(cccc4)C)CC3
0.278523	S(=O)(=O)(Nc1cc(c(cc1)C)C)c2ccc(cc2)C(=O)NC=3SC(=NN3)c4ncccc4
0.278523	S(=O)(=O)(Nc1cc(c(cc1)C)C)c2ccc(cc2)C(=O)NC=3SC(=NN3)c4ncccc4
0.278146	S(=O)(=O)(Nc1cc(c(cc1)C(=O)Nc2c(ccc(c2)C=3N(N=CC3)C)C)C)C(F)(F)F
0.278146	S(=O)(=O)(Nc1cc(c(cc1)C(=O)Nc2c(ccc(c2)C=3N(N=CC3)C)C)C)C(F)(F)F
0.278146	S(=O)(=O)(Nc1cc(c(cc1)C(=O)Nc2c(ccc(c2)C=3N(N=CC3)C)C)C)C(F)(F)F
0.278146	S(=O)(=O)(Nc1cc(c(cc1)C(=O)Nc2c(ccc(c2)C=3N(N=CC3)C)C)C)C(F)(F)F
0.278146	S(=O)(=O)(Nc1cc(c(cc1)C(=O)Nc2c(ccc(c2)C=3N(N=CC3)C)C)C)C(F)(F)F
0.278146	S(=O)(=O)(Nc1cc(c(cc1)C(=O)Nc2c(ccc(c2)C=3N(N=CC3)C)C)C)C(F)(F)F
0.278146	S(=O)(=O)(Nc1cc(c(cc1)C(=O)Nc2c(ccc(c2)C=3N(N=CC3)C)C)C)C(F)(F)F
0.278146	S(=O)(=O)(Nc1cc(c(cc1)C(=O)Nc2c(ccc(c2)C=3N(N=CC3)C)C)C)C(F)(F)F
0.278146	S(=O)(=O)(Nc1cc(c(cc1)C(=O)Nc2c(ccc(c2)C=3N(N=CC3)C)C)C)C(F)(F)F
0.278146	S(=O)(=O)(Nc1cc(c(cc1)C(=O)Nc2c(ccc(c2)C=3N(N=CC3)C)C)C)C(F)(F)F
0.278107	O=C(Nc1c(ccc(c2cnccc2)c1)C)c3c4c(ON=C4C(C)C)nc(c3)C5CC5
0.278107	O=C(Nc1c(ccc(c2cnccc2)c1)C)c3c4c(ON=C4C(C)C)nc(c3)C5CC5
0.278107	O=C(Nc1c(ccc(c2cnccc2)c1)C)c3c4c(ON=C4C(C)C)nc(c3)C5CC5
0.277992	S(=O)(=O)(Nc1c(cccc1)C)c2ccc(cc2)C(=O)Nc3ccc(cc3)CNC(=O)N
0.277992	S(=O)(=O)(Nc1c(cccc1)C)c2ccc(cc2)C(=O)Nc3ccc(cc3)CNC(=O)N
0.277978	S(c1c(NC(=O)C)ccc(c1)C=2ON=C(N2)c3ccc(cc3)CN4CCOCC4)C
0.277978	S(c1c(NC(=O)C)ccc(c1)C=2ON=C(N2)c3ccc(cc3)CN4CCOCC4)C
0.277978	S(c1c(NC(=O)C)ccc(c1)C=2ON=C(N2)c3ccc(cc3)CN4CCOCC4)C
0.277978	S(c1c(NC(=O)C)ccc(c1)C=2ON=C(N2)c3ccc(cc3)CN4CCOCC4)C
0.277978	S(c1c(NC(=O)C)ccc(c1)C=2ON=C(N2)c3ccc(cc3)CN4CCOCC4)C
0.277978	S(c1c(NC(=O)C)ccc(c1)C=2ON=C(N2)c3ccc(cc3)CN4CCOCC4)C
0.277978	S(c1c(NC(=O)C)ccc(c1)C=2ON=C(N2)c3ccc(cc3)CN4CCOCC4)C
0.277978	S(c1c(NC(=O)C)ccc(c1)C=2ON=C(N2)c3ccc(cc3)CN4CCOCC4)C
0.277978	S(c1c(NC(=O)C)ccc(c1)C=2ON=C(N2)c3ccc(cc3)CN4CCOCC4)C
0.277978	S(c1c(NC(=O)C)ccc(c1)C=2ON=C(N2)c3ccc(cc3)CN4CCOCC4)C
0.277567	O=C(NCC1CC1)c2cc(NCc3c(N)cncc3)c(cc2)C
0.277567	O=C(NCC1CC1)c2cc(NCc3c(N)cncc3)c(cc2)C
0.277567	O=C(NCC1CC1)c2cc(NCc3c(N)cncc3)c(cc2)C
0.277567	O=C(NCC1CC1)c2cc(NCc3c(N)cncc3)c(cc2)C
0.277567	O=C(NCC1CC1)c2cc(NCc3c(N)cncc3)c(cc2)C
0.277567	O=C(NCC1CC1)c2cc(NCc3c(N)cncc3)c(cc2)C
0.277567	O=C(NCC1CC1)c2cc(NCc3c(N)cncc3)c(cc2)C
0.277567	O=C(NCC1CC1)c2cc(NCc3c(N)cncc3)c(cc2)C
0.277567	O=C(NCC1CC1)c2cc(NCc3c(N)cncc3)c(cc2)C
0.277567	O=C(NCC1CC1)c2cc(NCc3c(N)cncc3)c(cc2)C
0.277397	O=C(Nc1cc(c(cc1)C(=O)C)C)c2cc(N3N=CC=C3c4ccccc4)ccc2
0.277397	O=C(Nc1cc(c(cc1)C(=O)C)C)c2cc(N3N=CC=C3c4ccccc4)ccc2
0.277397	O=C(Nc1cc(c(cc1)C(=O)C)C)c2cc(N3N=CC=C3c4ccccc4)ccc2
0.277397	O=C(Nc1cc(c(cc1)C(=O)C)C)c2cc(N3N=CC=C3c4ccccc4)ccc2
0.277397	O=C(Nc1cc(c(cc1)C(=O)C)C)c2cc(N3N=CC=C3c4ccccc4)ccc2
0.277397	O=C(Nc1cc(c(cc1)C(=O)C)C)c2cc(N3N=CC=C3c4ccccc4)ccc2
0.277397	O=C(Nc1cc(c(cc1)C(=O)C)C)c2cc(N3N=CC=C3c4ccccc4)ccc2
0.277397	O=C(Nc1cc(c(cc1)C(=O)C)C)c2cc(N3N=CC=C3c4ccccc4)ccc2
0.277397	O=C(Nc1cc(c(cc1)C(=O)C)C)c2cc(N3N=CC=C3c4ccccc4)ccc2
0.277397	O=C(Nc1cc(c(cc1)C(=O)C)C)c2cc(N3N=CC=C3c4ccccc4)ccc2
0.277311	O=C(Nc1cc(N2CCN(CC2)CCN(C)C)ccc1)c3ccc(cc3)C(=O)Nc4ccccc4
0.277311	O=C(Nc1cc(N2CCN(CC2)CCN(C)C)ccc1)c3ccc(cc3)C(=O)Nc4ccccc4
0.277311	O=C(Nc1cc(N2CCN(CC2)CCN(C)C)ccc1)c3ccc(cc3)C(=O)Nc4ccccc4
0.277273	O=C(NC)c1cc(NC=O)c(cc1)C
0.277273	O=C(NC)c1cc(NC=O)c(cc1)C
0.277273	O=C(NC)c1cc(NC=O)c(cc1)C
0.277273	O=C(NC)c1cc(NC=O)c(cc1)C
0.277273	O=C(NC)c1cc(NC=O)c(cc1)C
0.277273	O=C(NC)c1cc(NC=O)c(cc1)C
0.277273	O=C(NC)c1cc(NC=O)c(cc1)C
0.277273	O=C(NC)c1cc(NC=O)c(cc1)C
0.277273	O=C(NC)c1cc(NC=O)c(cc1)C
0.277273	O=C(NC)c1cc(NC=O)c(cc1)C
0.276596	Clc1cc(NC(=O)C=2N(N=C(c3cnccc3)C2)C)c(cc1)C(=O)C4COCCC4
0.276596	Clc1cc(NC(=O)C=2N(N=C(c3cnccc3)C2)C)c(cc1)C(=O)C4COCCC4
0.276596	Clc1cc(NC(=O)C=2N(N=C(c3cnccc3)C2)C)c(cc1)C(=O)C4COCCC4
0.276596	Clc1cc(NC(=O)C=2N(N=C(c3cnccc3)C2)C)c(cc1)C(=O)C4COCCC4
0.276596	Clc1cc(NC(=O)C=2N(N=C(c3cnccc3)C2)C)c(cc1)C(=O)C4COCCC4
0.276451	S1C(=NC=C1C(=O)Nc2c(ccc(c2)C(=O)NC3CC3)C)c4c(cc(cc4)C)C
0.276451	S1C(=NC=C1C(=O)Nc2c(ccc(c2)C(=O)NC3CC3)C)c4c(cc(cc4)C)C
0.276451	S1C(=NC=C1C(=O)Nc2c(ccc(c2)C(=O)NC3CC3)C)c4c(cc(cc4)C)C
0.276451	S1C(=NC=C1C(=O)Nc2c(ccc(c2)C(=O)NC3CC3)C)c4c(cc(cc4)C)C
0.276451	S1C(=NC=C1C(=O)Nc2c(ccc(c2)C(=O)NC3CC3)C)c4c(cc(cc4)C)C
0.276451	S1C(=NC=C1C(=O)Nc2c(ccc(c2)C(=O)NC3CC3)C)c4c(cc(cc4)C)C
0.276451	S1C(=NC=C1C(=O)Nc2c(ccc(c2)C(=O)NC3CC3)C)c4c(cc(cc4)C)C
0.276451	S1C(=NC=C1C(=O)Nc2c(ccc(c2)C(=O)NC3CC3)C)c4c(cc(cc4)C)C
0.276451	S1C(=NC=C1C(=O)Nc2c(ccc(c2)C(=O)NC3CC3)C)c4c(cc(cc4)C)C
0.276451	S1C(=NC=C1C(=O)Nc2c(ccc(c2)C(=O)NC3CC3)C)c4c(cc(cc4)C)C
0.276451	S(=O)(=O)(Nc1c(cccc1)C)c2ccc(cc2)C(=O)Nc3cc(Oc4cc(ncc4)C(=O)NC)ccc3
0.276451	S(=O)(=O)(Nc1c(cccc1)C)c2ccc(cc2)C(=O)Nc3cc(Oc4cc(ncc4)C(=O)NC)ccc3
0.276451	S(=O)(=O)(Nc1c(cccc1)C)c2ccc(cc2)C(=O)Nc3cc(Oc4cc(ncc4)C(=O)NC)ccc3
0.276451	S(=O)(=O)(Nc1c(cccc1)C)c2ccc(cc2)C(=O)Nc3cc(Oc4cc(ncc4)C(=O)NC)ccc3
0.276451	S(=O)(=O)(Nc1c(cccc1)C)c2ccc(cc2)C(=O)Nc3cc(Oc4cc(ncc4)C(=O)NC)ccc3
0.276451	S(=O)(=O)(Nc1c(cccc1)C)c2ccc(cc2)C(=O)Nc3cc(Oc4cc(ncc4)C(=O)NC)ccc3
0.276451	S(=O)(=O)(Nc1c(cccc1)C)c2ccc(cc2)C(=O)Nc3cc(Oc4cc(ncc4)C(=O)NC)ccc3
0.276451	S(=O)(=O)(Nc1c(cccc1)C)c2ccc(cc2)C(=O)Nc3cc(Oc4cc(ncc4)C(=O)NC)ccc3
0.276451	S(=O)(=O)(Nc1c(cccc1)C)c2ccc(cc2)C(=O)Nc3cc(Oc4cc(ncc4)C(=O)NC)ccc3
0.276451	S(=O)(=O)(Nc1c(cccc1)C)c2ccc(cc2)C(=O)Nc3cc(Oc4cc(ncc4)C(=O)NC)ccc3
0.276423	Brc1cc(ccc1)C(=O)Nc2ccc(cc2)C(=O)Nc3nccc(c3)CCOC
0.276423	Brc1cc(ccc1)C(=O)Nc2ccc(cc2)C(=O)Nc3nccc(c3)CCOC
0.276423	Brc1cc(ccc1)C(=O)Nc2ccc(cc2)C(=O)Nc3nccc(c3)CCOC
0.276398	S1C(=NC(c2c(F)cc(NC(=O)C)cc2)=C1)NC(=O)c3c(c4ccc(cc4)CN5N=CC=C5)cccc3
0.276398	S1C(=NC(c2c(F)cc(NC(=O)C)cc2)=C1)NC(=O)c3c(c4ccc(cc4)CN5N=CC=C5)cccc3
0.276398	S1C(=NC(c2c(F)cc(NC(=O)C)cc2)=C1)NC(=O)c3c(c4ccc(cc4)CN5N=CC=C5)cccc3
0.276398	S1C(=NC(c2c(F)cc(NC(=O)C)cc2)=C1)NC(=O)c3c(c4ccc(cc4)CN5N=CC=C5)cccc3
0.276398	S1C(=NC(c2c(F)cc(NC(=O)C)cc2)=C1)NC(=O)c3c(c4ccc(cc4)CN5N=CC=C5)cccc3
0.276398	S1C(=NC(c2c(F)cc(NC(=O)C)cc2)=C1)NC(=O)c3c(c4ccc(cc4)CN5N=CC=C5)cccc3
0.276398	S1C(=NC(c2c(F)cc(NC(=O)C)cc2)=C1)NC(=O)c3c(c4ccc(cc4)CN5N=CC=C5)cccc3
0.276398	S1C(=NC(c2c(F)cc(NC(=O)C)cc2)=C1)NC(=O)c3c(c4ccc(cc4)CN5N=CC=C5)cccc3
0.276398	S1C(=NC(c2c(F)cc(NC(=O)C)cc2)=C1)NC(=O)c3c(c4ccc(cc4)CN5N=CC=C5)cccc3
0.276398	S1C(=NC(c2c(F)cc(NC(=O)C)cc2)=C1)NC(=O)c3c(c4ccc(cc4)CN5N=CC=C5)cccc3
0.276364	S(=O)(=O)(Nc1c(cccc1)C)c2ccc(cc2)C(=O)Nc3cnc(nc3)N4CCOCC4
0.276364	S(=O)(=O)(Nc1c(cccc1)C)c2ccc(cc2)C(=O)Nc3cnc(nc3)N4CCOCC4
0.276364	S(=O)(=O)(Nc1c(cccc1)C)c2ccc(cc2)C(=O)Nc3cnc(nc3)N4CCOCC4
0.276364	S(=O)(=O)(Nc1c(cccc1)C)c2ccc(cc2)C(=O)Nc3cnc(nc3)N4CCOCC4
0.276364	S(=O)(=O)(Nc1c(cccc1)C)c2ccc(cc2)C(=O)Nc3cnc(nc3)N4CCOCC4
0.276364	S(=O)(=O)(Nc1c(cccc1)C)c2ccc(cc2)C(=O)Nc3cnc(nc3)N4CCOCC4
0.276364	S(=O)(=O)(Nc1c(cccc1)C)c2ccc(cc2)C(=O)Nc3cnc(nc3)N4CCOCC4
0.276364	S(=O)(=O)(Nc1c(cccc1)C)c2ccc(cc2)C(=O)Nc3cnc(nc3)N4CCOCC4
0.276364	S(=O)(=O)(Nc1c(cccc1)C)c2ccc(cc2)C(=O)Nc3cnc(nc3)N4CCOCC4
0.275748	O=C(N1CCC(O)(Cc2ccncc2)CC1)c3c(nccc3)Nc4c(cc(cc4)C)C
0.275735	S1N=C(c2ccccc2)C=C1C(=O)Nc3cc(OC)c(cc3)CC
0.275194	Fc1ccc(Oc2nc(ncc2)NC(c3ccc(NC(=O)c4ccncc4)cc3)C)cc1
0.275194	Fc1ccc(Oc2nc(ncc2)NC(c3ccc(NC(=O)c4ccncc4)cc3)C)cc1
0.275194	Fc1ccc(Oc2nc(ncc2)NC(c3ccc(NC(=O)c4ccncc4)cc3)C)cc1
0.275194	Fc1ccc(Oc2nc(ncc2)NC(c3ccc(NC(=O)c4ccncc4)cc3)C)cc1
0.275194	Fc1ccc(Oc2nc(ncc2)NC(c3ccc(NC(=O)c4ccncc4)cc3)C)cc1
0.275194	Fc1ccc(Oc2nc(ncc2)NC(c3ccc(NC(=O)c4ccncc4)cc3)C)cc1
0.275194	Fc1ccc(Oc2nc(ncc2)NC(c3ccc(NC(=O)c4ccncc4)cc3)C)cc1
0.275194	Fc1ccc(Oc2nc(ncc2)NC(c3ccc(NC(=O)c4ccncc4)cc3)C)cc1
0.275194	Fc1ccc(Oc2nc(ncc2)NC(c3ccc(NC(=O)c4ccncc4)cc3)C)cc1
0.275194	Fc1ccc(Oc2nc(ncc2)NC(c3ccc(NC(=O)c4ccncc4)cc3)C)cc1
0.275093	FCc1cc(NC(=O)c2cc(c(N3N=CC=C3)cc2)C)ccc1
0.275093	FCc1cc(NC(=O)c2cc(c(N3N=CC=C3)cc2)C)ccc1
0.275093	FCc1cc(NC(=O)c2cc(c(N3N=CC=C3)cc2)C)ccc1
0.275093	FCc1cc(NC(=O)c2cc(c(N3N=CC=C3)cc2)C)ccc1
0.275093	FCc1cc(NC(=O)c2cc(c(N3N=CC=C3)cc2)C)ccc1
0.275093	FCc1cc(NC(=O)c2cc(c(N3N=CC=C3)cc2)C)ccc1
0.275093	FCc1cc(NC(=O)c2cc(c(N3N=CC=C3)cc2)C)ccc1
0.275093	FCc1cc(NC(=O)c2cc(c(N3N=CC=C3)cc2)C)ccc1
0.275093	FCc1cc(NC(=O)c2cc(c(N3N=CC=C3)cc2)C)ccc1
0.275093	FCc1cc(NC(=O)c2cc(c(N3N=CC=C3)cc2)C)ccc1
0.275093	S(=O)(=O)(N)CCN1CCN(C(=O)Nc2c(cc(cc2)C(=O)NCC)C)CC1
0.275093	S(=O)(=O)(N)CCN1CCN(C(=O)Nc2c(cc(cc2)C(=O)NCC)C)CC1
0.275093	S(=O)(=O)(N)CCN1CCN(C(=O)Nc2c(cc(cc2)C(=O)NCC)C)CC1
0.275093	S(=O)(=O)(N)CCN1CCN(C(=O)Nc2c(cc(cc2)C(=O)NCC)C)CC1
0.275093	S(=O)(=O)(N)CCN1CCN(C(=O)Nc2c(cc(cc2)C(=O)NCC)C)CC1
0.275093	S(=O)(=O)(N)CCN1CCN(C(=O)Nc2c(cc(cc2)C(=O)NCC)C)CC1
0.275093	S(=O)(=O)(N)CCN1CCN(C(=O)Nc2c(cc(cc2)C(=O)NCC)C)CC1
0.2749	Clc1c(N2CCN(Cc3ccccc3)CC2)ccc(NC(=O)C=O)c1
0.2749	Clc1c(N2CCN(Cc3ccccc3)CC2)ccc(NC(=O)C=O)c1
0.2749	Clc1c(N2CCN(Cc3ccccc3)CC2)ccc(NC(=O)C=O)c1
0.2749	Clc1c(N2CCN(Cc3ccccc3)CC2)ccc(NC(=O)C=O)c1
0.2749	Clc1c(N2CCN(Cc3ccccc3)CC2)ccc(NC(=O)C=O)c1
0.2749	Clc1c(N2CCN(Cc3ccccc3)CC2)ccc(NC(=O)C=O)c1
0.2749	Clc1c(N2CCN(Cc3ccccc3)CC2)ccc(NC(=O)C=O)c1
0.2749	Clc1c(N2CCN(Cc3ccccc3)CC2)ccc(NC(=O)C=O)c1
0.2749	Clc1c(N2CCN(Cc3ccccc3)CC2)ccc(NC(=O)C=O)c1
0.2749	Clc1c(N2CCN(Cc3ccccc3)CC2)ccc(NC(=O)C=O)c1
0.274809	Fc1c(NC(=O)c2ccc(cc2)C3=NN(C=N3)C)cc(OC)cc1
0.274809	Fc1c(NC(=O)c2ccc(cc2)C3=NN(C=N3)C)cc(OC)cc1
0.274809	Fc1c(NC(=O)c2ccc(cc2)C3=NN(C=N3)C)cc(OC)cc1
0.274809	Fc1c(NC(=O)c2ccc(cc2)C3=NN(C=N3)C)cc(OC)cc1
0.274436	S(=O)(=O)(Nc1c(cccc1)C)c2ccc(cc2)C(=O)Nc3ncc(F)cc3
0.274131	Brc1cnc(NC(=O)c2cc(NC(=O)c3ccc(N4CCN(C(C)C)CC4)cc3)ccc2)cc1
0.274131	Brc1cnc(NC(=O)c2cc(NC(=O)c3ccc(N4CCN(C(C)C)CC4)cc3)ccc2)cc1
0.274131	Brc1cnc(NC(=O)c2cc(NC(=O)c3ccc(N4CCN(C(C)C)CC4)cc3)ccc2)cc1
0.274131	Brc1cnc(NC(=O)c2cc(NC(=O)c3ccc(N4CCN(C(C)C)CC4)cc3)ccc2)cc1
0.274131	Brc1cnc(NC(=O)c2cc(NC(=O)c3ccc(N4CCN(C(C)C)CC4)cc3)ccc2)cc1
0.274131	Brc1cnc(NC(=O)c2cc(NC(=O)c3ccc(N4CCN(C(C)C)CC4)cc3)ccc2)cc1
0.274131	Brc1cnc(NC(=O)c2cc(NC(=O)c3ccc(N4CCN(C(C)C)CC4)cc3)ccc2)cc1
0.274131	Brc1cnc(NC(=O)c2cc(NC(=O)c3ccc(N4CCN(C(C)C)CC4)cc3)ccc2)cc1
0.274131	Brc1cnc(NC(=O)c2cc(NC(=O)c3ccc(N4CCN(C(C)C)CC4)cc3)ccc2)cc1
0.274131	Brc1cnc(NC(=O)c2cc(NC(=O)c3ccc(N4CCN(C(C)C)CC4)cc3)ccc2)cc1
0.274074	O=C(Nc1c(ccc(c2cnc(OC)cc2)c1)C)C(Oc3ccc(c4ccccc4)cc3)C
0.274074	O=C(Nc1c(ccc(c2cnc(OC)cc2)c1)C)C(Oc3ccc(c4ccccc4)cc3)C
0.274074	O=C(Nc1c(ccc(c2cnc(OC)cc2)c1)C)C(Oc3ccc(c4ccccc4)cc3)C
0.274074	O=C(Nc1c(ccc(c2cnc(OC)cc2)c1)C)C(Oc3ccc(c4ccccc4)cc3)C
0.274074	O=C(Nc1c(ccc(c2cnc(OC)cc2)c1)C)C(Oc3ccc(c4ccccc4)cc3)C
0.274052	S(=O)(C1=Nc2c(N1)ccc(NC(=O)c3c(nccc3)Nc4c(cc(cc4)C)C)c2)Cc5cc(OC)ccc5
0.274052	S(=O)(C1=Nc2c(N1)ccc(NC(=O)c3c(nccc3)Nc4c(cc(cc4)C)C)c2)Cc5cc(OC)ccc5
0.274052	S(=O)(C1=Nc2c(N1)ccc(NC(=O)c3c(nccc3)Nc4c(cc(cc4)C)C)c2)Cc5cc(OC)ccc5
0.274052	S(=O)(C1=Nc2c(N1)ccc(NC(=O)c3c(nccc3)Nc4c(cc(cc4)C)C)c2)Cc5cc(OC)ccc5
0.274021	Clc1c(cc(c2ncccc2)cc1)C(=O)NCCc3ccc(N4CCN(CC4)C)cc3
0.274021	Clc1c(cc(c2ncccc2)cc1)C(=O)NCCc3ccc(N4CCN(CC4)C)cc3
0.273616	S1C(=NC=C1C(=O)Nc2cc(N3CCN(CC3)CCN(C)C)ccc2)c4c(cc(cc4)C)C
0.273616	S1C(=NC=C1C(=O)Nc2cc(N3CCN(CC3)CCN(C)C)ccc2)c4c(cc(cc4)C)C
0.273616	S1C(=NC=C1C(=O)Nc2cc(N3CCN(CC3)CCN(C)C)ccc2)c4c(cc(cc4)C)C
0.273616	S1C(=NC=C1C(=O)Nc2cc(N3CCN(CC3)CCN(C)C)ccc2)c4c(cc(cc4)C)C
0.273616	S1C(=NC=C1C(=O)Nc2cc(N3CCN(CC3)CCN(C)C)ccc2)c4c(cc(cc4)C)C
0.273616	S1C(=NC=C1C(=O)Nc2cc(N3CCN(CC3)CCN(C)C)ccc2)c4c(cc(cc4)C)C
0.273616	S1C(=NC=C1C(=O)Nc2cc(N3CCN(CC3)CCN(C)C)ccc2)c4c(cc(cc4)C)C
0.273616	S1C(=NC=C1C(=O)Nc2cc(N3CCN(CC3)CCN(C)C)ccc2)c4c(cc(cc4)C)C
0.273408	Fc1c(OCc2ncccc2)ccc(NC(=O)c3ccc(cc3)C4CC4)c1
0.273408	Fc1c(OCc2ncccc2)ccc(NC(=O)c3ccc(cc3)C4CC4)c1
0.273408	Fc1c(OCc2ncccc2)ccc(NC(=O)c3ccc(cc3)C4CC4)c1
0.273408	Fc1c(OCc2ncccc2)ccc(NC(=O)c3ccc(cc3)C4CC4)c1
0.273408	Fc1c(OCc2ncccc2)ccc(NC(=O)c3ccc(cc3)C4CC4)c1
0.273408	Fc1c(OCc2ncccc2)ccc(NC(=O)c3ccc(cc3)C4CC4)c1
0.273408	Fc1c(OCc2ncccc2)ccc(NC(=O)c3ccc(cc3)C4CC4)c1
0.273408	Fc1c(OCc2ncccc2)ccc(NC(=O)c3ccc(cc3)C4CC4)c1
0.273408	Fc1c(OCc2ncccc2)ccc(NC(=O)c3ccc(cc3)C4CC4)c1
0.273408	Fc1c(OCc2ncccc2)ccc(NC(=O)c3ccc(cc3)C4CC4)c1
0.273273	O=C1OCCN1c2c(OC)ccc(NC(=O)C=3N(N=C(c4cnccc4)C3)C)c2
0.273063	O=C(Nc1c(Oc2ccccc2)ccc(c1)C)c3ccc(c4c(C#N)cccc4)cc3
0.273063	O=C(Nc1c(Oc2ccccc2)ccc(c1)C)c3ccc(c4c(C#N)cccc4)cc3
0.273063	O=C(Nc1c(Oc2ccccc2)ccc(c1)C)c3ccc(c4c(C#N)cccc4)cc3
0.273063	O=C(Nc1c(Oc2ccccc2)ccc(c1)C)c3ccc(c4c(C#N)cccc4)cc3
0.273063	O=C(Nc1c(Oc2ccccc2)ccc(c1)C)c3ccc(c4c(C#N)cccc4)cc3
0.273063	O=C(Nc1c(Oc2ccccc2)ccc(c1)C)c3ccc(c4c(C#N)cccc4)cc3
0.273063	O=C(Nc1c(Oc2ccccc2)ccc(c1)C)c3ccc(c4c(C#N)cccc4)cc3
0.273063	O=C(Nc1c(Oc2ccccc2)ccc(c1)C)c3ccc(c4c(C#N)cccc4)cc3
0.273038	S(=O)(=O)(Nc1cc(c(cc1)C)C)c2ccc(cc2)C(=O)NC=3NN=C(C=4SC(=CC4)C)C3
0.272727	Fc1c(N2CCN(c3ncccn3)CC2)ccc(c1)CNC(=O)C=4N(N=C(c5cnccc5)C4)C
0.272727	Fc1c(N2CCN(c3ncccn3)CC2)ccc(c1)CNC(=O)C=4N(N=C(c5cnccc5)C4)C
0.272727	Fc1c(N2CCN(c3ncccn3)CC2)ccc(c1)CNC(=O)C=4N(N=C(c5cnccc5)C4)C
0.272727	Fc1c(N2CCN(c3ncccn3)CC2)ccc(c1)CNC(=O)C=4N(N=C(c5cnccc5)C4)C
0.272727	Fc1c(N2CCN(c3ncccn3)CC2)ccc(c1)CNC(=O)C=4N(N=C(c5cnccc5)C4)C
0.272727	Fc1c(N2CCN(c3ncccn3)CC2)ccc(c1)CNC(=O)C=4N(N=C(c5cnccc5)C4)C
0.272727	Brc1ccc(S(=O)(=O)Nc2cc(ccc2)C(=O)Nc3c(cc(N4CCCCCC4)cc3)C)cc1
0.272425	S1c2c(N=C1c3cc(NC(=O)c4cc(OC)ccc4)c(cc3)C)cccc2
0.272425	S1c2c(N=C1c3cc(NC(=O)c4cc(OC)ccc4)c(cc3)C)cccc2
0.272425	S1c2c(N=C1c3cc(NC(=O)c4cc(OC)ccc4)c(cc3)C)cccc2
0.272425	S1c2c(N=C1c3cc(NC(=O)c4cc(OC)ccc4)c(cc3)C)cccc2
0.272425	S1c2c(N=C1c3cc(NC(=O)c4cc(OC)ccc4)c(cc3)C)cccc2
0.272425	S1c2c(N=C1c3cc(NC(=O)c4cc(OC)ccc4)c(cc3)C)cccc2
0.272425	S1c2c(N=C1c3cc(NC(=O)c4cc(OC)ccc4)c(cc3)C)cccc2
0.272414	S(=O)(=O)(Nc1c(cccc1)C)c2ccc(cc2)C(=O)Nc3cc(ccc3)C(N4CCOCC4)C
0.272414	S(=O)(=O)(Nc1c(cccc1)C)c2ccc(cc2)C(=O)Nc3cc(ccc3)C(N4CCOCC4)C
0.272414	S(=O)(=O)(Nc1c(cccc1)C)c2ccc(cc2)C(=O)Nc3cc(ccc3)C(N4CCOCC4)C
0.272414	S(=O)(=O)(Nc1c(cccc1)C)c2ccc(cc2)C(=O)Nc3cc(ccc3)C(N4CCOCC4)C
0.272414	S(=O)(=O)(Nc1c(cccc1)C)c2ccc(cc2)C(=O)Nc3cc(ccc3)C(N4CCOCC4)C
0.272414	S(=O)(=O)(Nc1c(cccc1)C)c2ccc(cc2)C(=O)Nc3cc(ccc3)C(N4CCOCC4)C
0.272414	S(=O)(=O)(Nc1c(cccc1)C)c2ccc(cc2)C(=O)Nc3cc(ccc3)C(N4CCOCC4)C
0.272414	S(=O)(=O)(Nc1c(cccc1)C)c2ccc(cc2)C(=O)Nc3cc(ccc3)C(N4CCOCC4)C
0.272414	S(=O)(=O)(Nc1c(cccc1)C)c2ccc(cc2)C(=O)Nc3cc(ccc3)C(N4CCOCC4)C
0.272414	S(=O)(=O)(Nc1c(cccc1)C)c2ccc(cc2)C(=O)Nc3cc(ccc3)C(N4CCOCC4)C
0.272388	O=C(NC1CCN(Cc2ncccc2)CC1)c3cc(NC(=O)C(C)(C)C)ccc3
0.272388	O=C(NC1CCN(Cc2ncccc2)CC1)c3cc(NC(=O)C(C)(C)C)ccc3
0.272358	O=C(Nc1ccc(cc1)C2=NOC(O)=N2)c3ccc(cc3)COc4ccccc4
0.272358	O=C(Nc1ccc(cc1)C2=NOC(O)=N2)c3ccc(cc3)COc4ccccc4
0.272358	O=C(Nc1ccc(cc1)C2=NOC(O)=N2)c3ccc(cc3)COc4ccccc4
0.272358	O=C(Nc1ccc(cc1)C2=NOC(O)=N2)c3ccc(cc3)COc4ccccc4
0.272358	O=C(Nc1ccc(cc1)C2=NOC(O)=N2)c3ccc(cc3)COc4ccccc4
0.272358	O=C(Nc1ccc(cc1)C2=NOC(O)=N2)c3ccc(cc3)COc4ccccc4
0.272358	O=C(Nc1ccc(cc1)C2=NOC(O)=N2)c3ccc(cc3)COc4ccccc4
0.272358	O=C(Nc1ccc(cc1)C2=NOC(O)=N2)c3ccc(cc3)COc4ccccc4
0.272358	O=C(Nc1ccc(cc1)C2=NOC(O)=N2)c3ccc(cc3)COc4ccccc4
0.272358	O=C(Nc1ccc(cc1)C2=NOC(O)=N2)c3ccc(cc3)COc4ccccc4
0.272031	S(c1ncccn1)c2cc(c(NC(=O)NCc3ccc(cc3)C(=O)O)cc2)C
0.272031	S(c1ncccn1)c2cc(c(NC(=O)NCc3ccc(cc3)C(=O)O)cc2)C
0.272031	S(c1ncccn1)c2cc(c(NC(=O)NCc3ccc(cc3)C(=O)O)cc2)C
0.272031	S(c1ncccn1)c2cc(c(NC(=O)NCc3ccc(cc3)C(=O)O)cc2)C
0.271777	Clc1cc(NS(=O)(=O)c2c(ccc(c2)C(=O)Nc3c(ccc(c3)C(=O)NC4CC4)C)C)ccc1
0.271777	Clc1cc(NS(=O)(=O)c2c(ccc(c2)C(=O)Nc3c(ccc(c3)C(=O)NC4CC4)C)C)ccc1
0.271777	Clc1cc(NS(=O)(=O)c2c(ccc(c2)C(=O)Nc3c(ccc(c3)C(=O)NC4CC4)C)C)ccc1
0.271777	Clc1cc(NS(=O)(=O)c2c(ccc(c2)C(=O)Nc3c(ccc(c3)C(=O)NC4CC4)C)C)ccc1
0.271777	Clc1cc(NS(=O)(=O)c2c(ccc(c2)C(=O)Nc3c(ccc(c3)C(=O)NC4CC4)C)C)ccc1
0.271777	Clc1cc(NS(=O)(=O)c2c(ccc(c2)C(=O)Nc3c(ccc(c3)C(=O)NC4CC4)C)C)ccc1
0.271777	Clc1cc(NS(=O)(=O)c2c(ccc(c2)C(=O)Nc3c(ccc(c3)C(=O)NC4CC4)C)C)ccc1
0.271552	O=C(Nc1cc(NC(=O)C(=O)N)c(cc1)C)Nc2ccccc2
0.271552	O=C(Nc1cc(NC(=O)C(=O)N)c(cc1)C)Nc2ccccc2
0.271552	O=C(Nc1cc(NC(=O)C(=O)N)c(cc1)C)Nc2ccccc2
0.271552	O=C(Nc1cc(NC(=O)C(=O)N)c(cc1)C)Nc2ccccc2
0.271552	Brc1cnc(NC(=O)c2cc(NC(=O)c3ccc(cc3)C(=O)Nc4ccccc4)ccc2)cc1
0.271552	Brc1cnc(NC(=O)c2cc(NC(=O)c3ccc(cc3)C(=O)Nc4ccccc4)ccc2)cc1
0.271552	Brc1cnc(NC(=O)c2cc(NC(=O)c3ccc(cc3)C(=O)Nc4ccccc4)ccc2)cc1
0.271552	Brc1cnc(NC(=O)c2cc(NC(=O)c3ccc(cc3)C(=O)Nc4ccccc4)ccc2)cc1
0.271552	Brc1cnc(NC(=O)c2cc(NC(=O)c3ccc(cc3)C(=O)Nc4ccccc4)ccc2)cc1
0.271552	Brc1cnc(NC(=O)c2cc(NC(=O)c3ccc(cc3)C(=O)Nc4ccccc4)ccc2)cc1
0.271552	Brc1cnc(NC(=O)c2cc(NC(=O)c3ccc(cc3)C(=O)Nc4ccccc4)ccc2)cc1
0.271552	Brc1cnc(NC(=O)c2cc(NC(=O)c3ccc(cc3)C(=O)Nc4ccccc4)ccc2)cc1
0.271552	Brc1cnc(NC(=O)c2cc(NC(=O)c3ccc(cc3)C(=O)Nc4ccccc4)ccc2)cc1
0.271552	Brc1cnc(NC(=O)c2cc(NC(=O)c3ccc(cc3)C(=O)Nc4ccccc4)ccc2)cc1
0.271062	S(=O)(=O)(Nc1cc(c(cc1)C)C)c2ccc(cc2)C(=O)Nc3c(F)ccc(OC)c3
0.271062	S(=O)(=O)(Nc1cc(c(cc1)C)C)c2ccc(cc2)C(=O)Nc3c(F)ccc(OC)c3
0.271062	S(=O)(=O)(Nc1cc(c(cc1)C)C)c2ccc(cc2)C(=O)Nc3c(F)ccc(OC)c3
0.271062	S(=O)(=O)(Nc1cc(c(cc1)C)C)c2ccc(cc2)C(=O)Nc3c(F)ccc(OC)c3
0.271028	n1cc(c2cc(N)c(cc2)C)ccc1
0.271028	n1cc(c2cc(N)c(cc2)C)ccc1
0.271028	n1cc(c2cc(N)c(cc2)C)ccc1
0.271028	n1cc(c2cc(N)c(cc2)C)ccc1
0.271028	n1cc(c2cc(N)c(cc2)C)ccc1
0.271028	n1cc(c2cc(N)c(cc2)C)ccc1
0.271028	n1cc(c2cc(N)c(cc2)C)ccc1
0.271028	n1cc(c2cc(N)c(cc2)C)ccc1
0.271028	n1cc(c2cc(N)c(cc2)C)ccc1
0.271028	n1cc(c2cc(N)c(cc2)C)ccc1
0.270677	O=C(Nc1cc(c(cc1)C(=O)C)C)c2cc(OCCOC)ncc2
0.27027	O=C(Nc1c(ccc(c1)C=2N(N=CC2)C)C)c3c(OCC4CC4)cccc3
0.27027	O=C(Nc1c(ccc(c1)C=2N(N=CC2)C)C)c3c(OCC4CC4)cccc3
0.27027	O=C(Nc1c(ccc(c1)C=2N(N=CC2)C)C)c3c(OCC4CC4)cccc3
0.27027	O=C(Nc1c(ccc(c1)C=2N(N=CC2)C)C)c3c(OCC4CC4)cccc3
0.27027	O=C(Nc1c(ccc(c1)C=2N(N=CC2)C)C)c3c(OCC4CC4)cccc3
0.27027	O=C(Nc1c(ccc(c1)C=2N(N=CC2)C)C)c3c(OCC4CC4)cccc3
0.27027	O=C(Nc1c(ccc(c1)C=2N(N=CC2)C)C)c3c(OCC4CC4)cccc3
0.27027	O=C(Nc1c(ccc(c1)C=2N(N=CC2)C)C)c3c(OCC4CC4)cccc3
0.27027	O=C(Nc1c(ccc(c1)C=2N(N=CC2)C)C)c3c(OCC4CC4)cccc3
0.27027	O=C(Nc1c(ccc(c1)C=2N(N=CC2)C)C)c3c(OCC4CC4)cccc3
0.27027	O=C(Nc1cc(OC)c(cc1)CC)c2cnc(C#C)cc2
0.27027	O=C(Nc1cc(OC)c(cc1)CC)c2cnc(C#C)cc2
0.27027	O=C(Nc1cc(OC)c(cc1)CC)c2cnc(C#C)cc2
0.27027	O=C(Nc1cc(OC)c(cc1)CC)c2cnc(C#C)cc2
0.270073	O=C(Nc1c(ccc(c1)CO)C)c2cnc3c(c2)cc(cc3)C
0.270073	O=C(Nc1c(ccc(c1)CO)C)c2cnc3c(c2)cc(cc3)C
0.270073	O=C(Nc1c(ccc(c1)CO)C)c2cnc3c(c2)cc(cc3)C
0.270073	O=C(Nc1c(ccc(c1)CO)C)c2cnc3c(c2)cc(cc3)C
0.270073	O=C(Nc1c(ccc(c1)CO)C)c2cnc3c(c2)cc(cc3)C
0.270073	O=C(Nc1c(ccc(c1)CO)C)c2cnc3c(c2)cc(cc3)C
0.270073	O=C(Nc1c(ccc(c1)CO)C)c2cnc3c(c2)cc(cc3)C
0.270073	O=C(Nc1c(ccc(c1)CO)C)c2cnc3c(c2)cc(cc3)C
0.270073	O=C(Nc1c(ccc(c1)CO)C)c2cnc3c(c2)cc(cc3)C
0.270073	O=C(Nc1c(ccc(c1)CO)C)c2cnc3c(c2)cc(cc3)C
0.269962	S1C(C(=O)Nc2cc(ccc2)C(=O)NCCc3ccc(N4CCN(CC4)C)cc3)=CC=C1
0.269962	S1C(C(=O)Nc2cc(ccc2)C(=O)NCCc3ccc(N4CCN(CC4)C)cc3)=CC=C1
0.269962	S1C(C(=O)Nc2cc(ccc2)C(=O)NCCc3ccc(N4CCN(CC4)C)cc3)=CC=C1
0.269962	S1C(C(=O)Nc2cc(ccc2)C(=O)NCCc3ccc(N4CCN(CC4)C)cc3)=CC=C1
0.269962	S1C(C(=O)Nc2cc(ccc2)C(=O)NCCc3ccc(N4CCN(CC4)C)cc3)=CC=C1
0.269962	S1C(C(=O)Nc2cc(ccc2)C(=O)NCCc3ccc(N4CCN(CC4)C)cc3)=CC=C1
0.269962	S1C(C(=O)Nc2cc(ccc2)C(=O)NCCc3ccc(N4CCN(CC4)C)cc3)=CC=C1
0.269962	S1C(C(=O)Nc2cc(ccc2)C(=O)NCCc3ccc(N4CCN(CC4)C)cc3)=CC=C1
0.269962	S1C(C(=O)Nc2cc(ccc2)C(=O)NCCc3ccc(N4CCN(CC4)C)cc3)=CC=C1
0.269962	S1C(C(=O)Nc2cc(ccc2)C(=O)NCCc3ccc(N4CCN(CC4)C)cc3)=CC=C1
0.269896	Brc1cnc(NC(=O)c2cc(NC(=O)c3cc(NS(=O)(=O)c4ccc(F)cc4)c(Cl)cc3)ccc2)cc1
0.269896	Brc1cnc(NC(=O)c2cc(NC(=O)c3cc(NS(=O)(=O)c4ccc(F)cc4)c(Cl)cc3)ccc2)cc1
0.269896	Brc1cnc(NC(=O)c2cc(NC(=O)c3cc(NS(=O)(=O)c4ccc(F)cc4)c(Cl)cc3)ccc2)cc1
0.269896	Brc1cnc(NC(=O)c2cc(NC(=O)c3cc(NS(=O)(=O)c4ccc(F)cc4)c(Cl)cc3)ccc2)cc1
0.269896	Brc1cnc(NC(=O)c2cc(NC(=O)c3cc(NS(=O)(=O)c4ccc(F)cc4)c(Cl)cc3)ccc2)cc1
0.269896	Brc1cnc(NC(=O)c2cc(NC(=O)c3cc(NS(=O)(=O)c4ccc(F)cc4)c(Cl)cc3)ccc2)cc1
0.269896	Brc1cnc(NC(=O)c2cc(NC(=O)c3cc(NS(=O)(=O)c4ccc(F)cc4)c(Cl)cc3)ccc2)cc1
0.269896	Brc1cnc(NC(=O)c2cc(NC(=O)c3cc(NS(=O)(=O)c4ccc(F)cc4)c(Cl)cc3)ccc2)cc1
0.269784	Fc1c(ncc(OC)c1)C(=O)Nc2c(ccc(c2)C3=NC=CN3)C
0.269784	Fc1c(ncc(OC)c1)C(=O)Nc2c(ccc(c2)C3=NC=CN3)C
0.269784	Fc1c(ncc(OC)c1)C(=O)Nc2c(ccc(c2)C3=NC=CN3)C
0.269784	Fc1c(ncc(OC)c1)C(=O)Nc2c(ccc(c2)C3=NC=CN3)C
0.269784	Fc1c(ncc(OC)c1)C(=O)Nc2c(ccc(c2)C3=NC=CN3)C
0.269784	Fc1c(ncc(OC)c1)C(=O)Nc2c(ccc(c2)C3=NC=CN3)C
0.269784	Fc1c(ncc(OC)c1)C(=O)Nc2c(ccc(c2)C3=NC=CN3)C
0.269784	Fc1c(ncc(OC)c1)C(=O)Nc2c(ccc(c2)C3=NC=CN3)C
0.269784	Fc1c(ncc(OC)c1)C(=O)Nc2c(ccc(c2)C3=NC=CN3)C
0.269784	Fc1c(ncc(OC)c1)C(=O)Nc2c(ccc(c2)C3=NC=CN3)C
0.26936	ClC=1SC(C2=NNC(NC(=O)c3ccc(S(=O)(=O)Nc4cc(c(cc4)C)C)cc3)=C2)=CC1
0.26936	ClC=1SC(C2=NNC(NC(=O)c3ccc(S(=O)(=O)Nc4cc(c(cc4)C)C)cc3)=C2)=CC1
0.26936	ClC=1SC(C2=NNC(NC(=O)c3ccc(S(=O)(=O)Nc4cc(c(cc4)C)C)cc3)=C2)=CC1
0.26936	ClC=1SC(C2=NNC(NC(=O)c3ccc(S(=O)(=O)Nc4cc(c(cc4)C)C)cc3)=C2)=CC1
0.269231	O=C(Nc1ccc(N2CCN(CC2)CC)cc1)c3c(NC(=O)c4ccc(Oc5ccccc5)cc4)cccc3
0.269231	O=C(Nc1ccc(N2CCN(CC2)CC)cc1)c3c(NC(=O)c4ccc(Oc5ccccc5)cc4)cccc3
0.269231	O=C(Nc1ccc(N2CCN(CC2)CC)cc1)c3c(NC(=O)c4ccc(Oc5ccccc5)cc4)cccc3
0.269231	O=C(Nc1ccc(cc1)C2=NOC(=N2)C)c3ccc(c4c(C#N)cccc4)cc3
0.269231	O=C(Nc1ccc(cc1)C2=NOC(=N2)C)c3ccc(c4c(C#N)cccc4)cc3
0.269231	O=C(Nc1ccc(cc1)C2=NOC(=N2)C)c3ccc(c4c(C#N)cccc4)cc3
0.269231	O=C(Nc1ccc(cc1)C2=NOC(=N2)C)c3ccc(c4c(C#N)cccc4)cc3
0.269231	O=C(Nc1ccc(cc1)C2=NOC(=N2)C)c3ccc(c4c(C#N)cccc4)cc3
0.269231	O=C(Nc1ccc(cc1)C2=NOC(=N2)C)c3ccc(c4c(C#N)cccc4)cc3
0.269231	O=C(Nc1ccc(cc1)C2=NOC(=N2)C)c3ccc(c4c(C#N)cccc4)cc3
0.269231	O=C(Nc1ccc(cc1)C2=NOC(=N2)C)c3ccc(c4c(C#N)cccc4)cc3
0.269231	O=C(Nc1ccc(cc1)C2=NOC(=N2)C)c3ccc(c4c(C#N)cccc4)cc3
0.269231	O=C(Nc1ccc(cc1)C2=NOC(=N2)C)c3ccc(c4c(C#N)cccc4)cc3
0.269231	Brc1cnc(NC(=O)c2cc(NC(=O)c3ccc(NC(=O)c4cc(Br)ccc4)cc3)ccc2)cc1
0.269231	Brc1cnc(NC(=O)c2cc(NC(=O)c3ccc(NC(=O)c4cc(Br)ccc4)cc3)ccc2)cc1
0.269231	Brc1cnc(NC(=O)c2cc(NC(=O)c3ccc(NC(=O)c4cc(Br)ccc4)cc3)ccc2)cc1
0.269231	Brc1cnc(NC(=O)c2cc(NC(=O)c3ccc(NC(=O)c4cc(Br)ccc4)cc3)ccc2)cc1
0.269231	Brc1cnc(NC(=O)c2cc(NC(=O)c3ccc(NC(=O)c4cc(Br)ccc4)cc3)ccc2)cc1
0.269231	Brc1cnc(NC(=O)c2cc(NC(=O)c3ccc(NC(=O)c4cc(Br)ccc4)cc3)ccc2)cc1
0.269231	Brc1cnc(NC(=O)c2cc(NC(=O)c3ccc(NC(=O)c4cc(Br)ccc4)cc3)ccc2)cc1
0.269231	Brc1cnc(NC(=O)c2cc(NC(=O)c3ccc(NC(=O)c4cc(Br)ccc4)cc3)ccc2)cc1
0.269231	Brc1cnc(NC(=O)c2cc(NC(=O)c3ccc(NC(=O)c4cc(Br)ccc4)cc3)ccc2)cc1
0.269231	Brc1cnc(NC(=O)c2cc(NC(=O)c3ccc(NC(=O)c4cc(Br)ccc4)cc3)ccc2)cc1
0.269091	Clc1c(cc(c2ncccc2)cc1)C(=O)Nc3nccc(OC)c3
0.269091	Clc1c(cc(c2ncccc2)cc1)C(=O)Nc3nccc(OC)c3
0.269091	Clc1c(cc(c2ncccc2)cc1)C(=O)Nc3nccc(OC)c3
0.269091	Clc1c(cc(c2ncccc2)cc1)C(=O)Nc3nccc(OC)c3
0.269091	Clc1c(cc(c2ncccc2)cc1)C(=O)Nc3nccc(OC)c3
0.269091	Clc1c(cc(c2ncccc2)cc1)C(=O)Nc3nccc(OC)c3
0.268939	O=C(NNC(=O)C(=O)Nc1cc(c(cc1)C)CC)c2ccc(cc2)COc3ccc(OCC)cc3
0.268939	O=C(NNC(=O)C(=O)Nc1cc(c(cc1)C)CC)c2ccc(cc2)COc3ccc(OCC)cc3
0.268939	O=C(NNC(=O)C(=O)Nc1cc(c(cc1)C)CC)c2ccc(cc2)COc3ccc(OCC)cc3
0.268939	O=C(NNC(=O)C(=O)Nc1cc(c(cc1)C)CC)c2ccc(cc2)COc3ccc(OCC)cc3
0.268939	O=C(NNC(=O)C(=O)Nc1cc(c(cc1)C)CC)c2ccc(cc2)COc3ccc(OCC)cc3
0.268939	O=C(NNC(=O)C(=O)Nc1cc(c(cc1)C)CC)c2ccc(cc2)COc3ccc(OCC)cc3
0.268939	O=C(NNC(=O)C(=O)Nc1cc(c(cc1)C)CC)c2ccc(cc2)COc3ccc(OCC)cc3
0.268939	O=C(NNC(=O)C(=O)Nc1cc(c(cc1)C)CC)c2ccc(cc2)COc3ccc(OCC)cc3
0.268939	O=C(NNC(=O)C(=O)Nc1cc(c(cc1)C)CC)c2ccc(cc2)COc3ccc(OCC)cc3
0.268939	O=C(NNC(=O)C(=O)Nc1cc(c(cc1)C)CC)c2ccc(cc2)COc3ccc(OCC)cc3
0.268882	S1C(=NC(c2c(F)cc(NC(=O)C)cc2)=C1)NC(=O)c3cc(N4N=CC=C4c5ccccc5)ccc3
0.268882	S1C(=NC(c2c(F)cc(NC(=O)C)cc2)=C1)NC(=O)c3cc(N4N=CC=C4c5ccccc5)ccc3
0.268882	S1C(=NC(c2c(F)cc(NC(=O)C)cc2)=C1)NC(=O)c3cc(N4N=CC=C4c5ccccc5)ccc3
0.268882	S1C(=NC(c2c(F)cc(NC(=O)C)cc2)=C1)NC(=O)c3cc(N4N=CC=C4c5ccccc5)ccc3
0.268882	S1C(=NC(c2c(F)cc(NC(=O)C)cc2)=C1)NC(=O)c3cc(N4N=CC=C4c5ccccc5)ccc3
0.268882	S1C(=NC(c2c(F)cc(NC(=O)C)cc2)=C1)NC(=O)c3cc(N4N=CC=C4c5ccccc5)ccc3
0.268882	S1C(=NC(c2c(F)cc(NC(=O)C)cc2)=C1)NC(=O)c3cc(N4N=CC=C4c5ccccc5)ccc3
0.268882	S1C(=NC(c2c(F)cc(NC(=O)C)cc2)=C1)NC(=O)c3cc(N4N=CC=C4c5ccccc5)ccc3
0.268882	S1C(=NC(c2c(F)cc(NC(=O)C)cc2)=C1)NC(=O)c3cc(N4N=CC=C4c5ccccc5)ccc3
0.268882	S1C(=NC(c2c(F)cc(NC(=O)C)cc2)=C1)NC(=O)c3cc(N4N=CC=C4c5ccccc5)ccc3
0.268852	Clc1ccc(cc1)C2=NN(C(C(=O)Nc3c(cc(Oc4nccnc4)cc3)C)=C2)C
0.268852	Clc1ccc(cc1)C2=NN(C(C(=O)Nc3c(cc(Oc4nccnc4)cc3)C)=C2)C
0.268852	Clc1ccc(cc1)C2=NN(C(C(=O)Nc3c(cc(Oc4nccnc4)cc3)C)=C2)C
0.268852	Clc1ccc(cc1)C2=NN(C(C(=O)Nc3c(cc(Oc4nccnc4)cc3)C)=C2)C
0.268852	Clc1ccc(cc1)C2=NN(C(C(=O)Nc3c(cc(Oc4nccnc4)cc3)C)=C2)C
0.268852	Clc1ccc(cc1)C2=NN(C(C(=O)Nc3c(cc(Oc4nccnc4)cc3)C)=C2)C
0.268852	Clc1ccc(cc1)C2=NN(C(C(=O)Nc3c(cc(Oc4nccnc4)cc3)C)=C2)C
0.268817	O=C(NCC(CCCCCCC)C)c1c(nccc1)Nc2c(cc(cc2)C)C
0.268817	O=C(NCC(CCCCCCC)C)c1c(nccc1)Nc2c(cc(cc2)C)C
0.268817	O=C(NCC(CCCCCCC)C)c1c(nccc1)Nc2c(cc(cc2)C)C
0.268817	O=C(NCC(CCCCCCC)C)c1c(nccc1)Nc2c(cc(cc2)C)C
0.268817	O=C(NCC(CCCCCCC)C)c1c(nccc1)Nc2c(cc(cc2)C)C
0.268817	O=C(NCC(CCCCCCC)C)c1c(nccc1)Nc2c(cc(cc2)C)C
0.268817	O=C(NCC(CCCCCCC)C)c1c(nccc1)Nc2c(cc(cc2)C)C
0.268817	O=C(NCC(CCCCCCC)C)c1c(nccc1)Nc2c(cc(cc2)C)C
0.268817	O=C(NCC(CCCCCCC)C)c1c(nccc1)Nc2c(cc(cc2)C)C
0.268817	O=C(NCC(CCCCCCC)C)c1c(nccc1)Nc2c(cc(cc2)C)C
0.268775	S(c1c(ccnc1)C(=O)Nc2ccc(c3ncccn3)cc2)CC
0.268722	Brc1cc(O)cc(NC(=O)c2cc(c3ccncc3)ccc2)c1
0.268722	Brc1cc(O)cc(NC(=O)c2cc(c3ccncc3)ccc2)c1
0.268722	Brc1cc(O)cc(NC(=O)c2cc(c3ccncc3)ccc2)c1
0.268722	Brc1cc(O)cc(NC(=O)c2cc(c3ccncc3)ccc2)c1
0.268722	Brc1cc(O)cc(NC(=O)c2cc(c3ccncc3)ccc2)c1
0.268722	Brc1cc(O)cc(NC(=O)c2cc(c3ccncc3)ccc2)c1
0.268722	Brc1cc(O)cc(NC(=O)c2cc(c3ccncc3)ccc2)c1
0.268722	Brc1cc(O)cc(NC(=O)c2cc(c3ccncc3)ccc2)c1
0.268722	Brc1cc(O)cc(NC(=O)c2cc(c3ccncc3)ccc2)c1
0.268722	Brc1cc(O)cc(NC(=O)c2cc(c3ccncc3)ccc2)c1
0.268482	O=C(Nc1ccc(NC(=O)c2ccc(cc2)C=3OC(=NN3)c4ccccc4)cc1)c5cc6OCOc6cc5
0.268456	O=C(Nc1c(ccc(c1)C2=NC=CN2)C)C=3C(=NNC3)C4CNCCC4
0.268456	O=C(Nc1c(ccc(c1)C2=NC=CN2)C)C=3C(=NNC3)C4CNCCC4
0.268382	S(=O)(=O)(Nc1c(cccc1)C)c2ccc(cc2)C(=O)NCc3ccc(N4CCN(CC4)C)cc3
0.268382	S(=O)(=O)(Nc1c(cccc1)C)c2ccc(cc2)C(=O)NCc3ccc(N4CCN(CC4)C)cc3
0.268382	S(=O)(=O)(Nc1c(cccc1)C)c2ccc(cc2)C(=O)NCc3ccc(N4CCN(CC4)C)cc3
0.268382	S(=O)(=O)(Nc1c(cccc1)C)c2ccc(cc2)C(=O)NCc3ccc(N4CCN(CC4)C)cc3
0.268382	S(=O)(=O)(Nc1c(cccc1)C)c2ccc(cc2)C(=O)NCc3ccc(N4CCN(CC4)C)cc3
0.268382	S(=O)(=O)(Nc1c(cccc1)C)c2ccc(cc2)C(=O)NCc3ccc(N4CCN(CC4)C)cc3
0.268382	S(=O)(=O)(Nc1c(cccc1)C)c2ccc(cc2)C(=O)NCc3ccc(N4CCN(CC4)C)cc3
0.268382	S(=O)(=O)(Nc1c(cccc1)C)c2ccc(cc2)C(=O)NCc3ccc(N4CCN(CC4)C)cc3
0.268382	S(=O)(=O)(Nc1c(cccc1)C)c2ccc(cc2)C(=O)NCc3ccc(N4CCN(CC4)C)cc3
0.268382	S(=O)(=O)(Nc1c(cccc1)C)c2ccc(cc2)C(=O)NCc3ccc(N4CCN(CC4)C)cc3
0.268382	FCc1cc(NC(=O)c2cc(OCc3ncccc3)c(OC)cc2)ccc1
0.268382	FCc1cc(NC(=O)c2cc(OCc3ncccc3)c(OC)cc2)ccc1
0.268382	FCc1cc(NC(=O)c2cc(OCc3ncccc3)c(OC)cc2)ccc1
0.268382	FCc1cc(NC(=O)c2cc(OCc3ncccc3)c(OC)cc2)ccc1
0.268382	FCc1cc(NC(=O)c2cc(OCc3ncccc3)c(OC)cc2)ccc1
0.268212	Clc1cc(NC(=O)c2cc(c3ccccc3)c(cc2)C)c(cc1)C(=O)C4COCCC4
0.268212	Clc1cc(NC(=O)c2cc(c3ccccc3)c(cc2)C)c(cc1)C(=O)C4COCCC4
0.268212	Clc1cc(NC(=O)c2cc(c3ccccc3)c(cc2)C)c(cc1)C(=O)C4COCCC4
0.268212	Clc1cc(NC(=O)c2cc(c3ccccc3)c(cc2)C)c(cc1)C(=O)C4COCCC4
0.268212	Clc1cc(NC(=O)c2cc(c3ccccc3)c(cc2)C)c(cc1)C(=O)C4COCCC4
0.268212	Clc1cc(NC(=O)c2cc(c3ccccc3)c(cc2)C)c(cc1)C(=O)C4COCCC4
0.268212	Clc1cc(NC(=O)c2cc(c3ccccc3)c(cc2)C)c(cc1)C(=O)C4COCCC4
0.268212	Clc1cc(NC(=O)c2cc(c3ccccc3)c(cc2)C)c(cc1)C(=O)C4COCCC4
0.268212	Clc1cc(NC(=O)c2cc(c3ccccc3)c(cc2)C)c(cc1)C(=O)C4COCCC4
0.268212	Clc1cc(NC(=O)c2cc(c3ccccc3)c(cc2)C)c(cc1)C(=O)C4COCCC4
0.268116	Brc1cnc(NC(=O)c2cc(NC(=O)C=3C(c4ccccc4)=CSC3)ccc2)cc1
0.268116	Brc1cnc(NC(=O)c2cc(NC(=O)C=3C(c4ccccc4)=CSC3)ccc2)cc1
0.268116	Brc1cnc(NC(=O)c2cc(NC(=O)C=3C(c4ccccc4)=CSC3)ccc2)cc1
0.268116	Brc1cnc(NC(=O)c2cc(NC(=O)C=3C(c4ccccc4)=CSC3)ccc2)cc1
0.268116	Brc1cnc(NC(=O)c2cc(NC(=O)C=3C(c4ccccc4)=CSC3)ccc2)cc1
[truncated: 8,001 more rows]
