# Supplementary material for: Galileo: Three-dimensional searching in large combinatorial fragment spaces on the example of pharmacophores
Source: J Comput Aided Mol Des. 2022 Nov 24;37(1):1–16. doi: 10.1007/s10822-022-00485-y (PMC10032335; doi:10.1007/s10822-022-00485-y)
Supplement: Supplementary file 4 — Supplementary file 3a [file 10822_2022_485_MOESM3_ESMa.zip › Imatinib_Galileo/18/out_9.csv]

Score	SMILES
1	O=C(Nc1cc(Nc2nc(c3cnccc3)ccn2)c(cc1)C)c4ccc(cc4)CN5CCN(CC5)C
1	O=C(Nc1cc(Nc2nc(c3cnccc3)ccn2)c(cc1)C)c4ccc(cc4)CN5CCN(CC5)C
1	O=C(Nc1cc(Nc2nc(c3cnccc3)ccn2)c(cc1)C)c4ccc(cc4)CN5CCN(CC5)C
1	O=C(Nc1cc(Nc2nc(c3cnccc3)ccn2)c(cc1)C)c4ccc(cc4)CN5CCN(CC5)C
1	O=C(Nc1cc(Nc2nc(c3cnccc3)ccn2)c(cc1)C)c4ccc(cc4)CN5CCN(CC5)C
1	O=C(Nc1cc(Nc2nc(c3cnccc3)ccn2)c(cc1)C)c4ccc(cc4)CN5CCN(CC5)C
1	O=C(Nc1cc(Nc2nc(c3cnccc3)ccn2)c(cc1)C)c4ccc(cc4)CN5CCN(CC5)C
1	O=C(Nc1cc(Nc2nc(c3cnccc3)ccn2)c(cc1)C)c4ccc(cc4)CN5CCN(CC5)C
1	O=C(Nc1cc(Nc2nc(c3cnccc3)ccn2)c(cc1)C)c4ccc(cc4)CN5CCN(CC5)C
1	O=C(Nc1cc(Nc2nc(c3cnccc3)ccn2)c(cc1)C)c4ccc(cc4)CN5CCN(CC5)C
0.49434	S1CCN(Cc2cc(NC(=O)C=3C(=O)NC(c4cnccc4)=CC3)c(cc2)C)CC1
0.49434	S1CCN(Cc2cc(NC(=O)C=3C(=O)NC(c4cnccc4)=CC3)c(cc2)C)CC1
0.49434	S1CCN(Cc2cc(NC(=O)C=3C(=O)NC(c4cnccc4)=CC3)c(cc2)C)CC1
0.49434	S1CCN(Cc2cc(NC(=O)C=3C(=O)NC(c4cnccc4)=CC3)c(cc2)C)CC1
0.49434	S1CCN(Cc2cc(NC(=O)C=3C(=O)NC(c4cnccc4)=CC3)c(cc2)C)CC1
0.49434	S1CCN(Cc2cc(NC(=O)C=3C(=O)NC(c4cnccc4)=CC3)c(cc2)C)CC1
0.49434	S1CCN(Cc2cc(NC(=O)C=3C(=O)NC(c4cnccc4)=CC3)c(cc2)C)CC1
0.49434	S1CCN(Cc2cc(NC(=O)C=3C(=O)NC(c4cnccc4)=CC3)c(cc2)C)CC1
0.49434	S1CCN(Cc2cc(NC(=O)C=3C(=O)NC(c4cnccc4)=CC3)c(cc2)C)CC1
0.49434	S1CCN(Cc2cc(NC(=O)C=3C(=O)NC(c4cnccc4)=CC3)c(cc2)C)CC1
0.423077	O=C(Nc1cc(c(cc1)C)CC)c2cnc(c3ccncc3)cc2
0.423077	O=C(Nc1cc(c(cc1)C)CC)c2cnc(c3ccncc3)cc2
0.405063	S1C=C(c2cc(NC(=O)c3ccc(Nc4nc(OC)ccn4)cc3)ccc2)C=C1
0.405063	S1C=C(c2cc(NC(=O)c3ccc(Nc4nc(OC)ccn4)cc3)ccc2)C=C1
0.405063	S1C=C(c2cc(NC(=O)c3ccc(Nc4nc(OC)ccn4)cc3)ccc2)C=C1
0.405063	S1C=C(c2cc(NC(=O)c3ccc(Nc4nc(OC)ccn4)cc3)ccc2)C=C1
0.405063	S1C=C(c2cc(NC(=O)c3ccc(Nc4nc(OC)ccn4)cc3)ccc2)C=C1
0.405063	S1C=C(c2cc(NC(=O)c3ccc(Nc4nc(OC)ccn4)cc3)ccc2)C=C1
0.405063	S1C=C(c2cc(NC(=O)c3ccc(Nc4nc(OC)ccn4)cc3)ccc2)C=C1
0.405063	S1C=C(c2cc(NC(=O)c3ccc(Nc4nc(OC)ccn4)cc3)ccc2)C=C1
0.405063	S1C=C(c2cc(NC(=O)c3ccc(Nc4nc(OC)ccn4)cc3)ccc2)C=C1
0.405063	S1C=C(c2cc(NC(=O)c3ccc(Nc4nc(OC)ccn4)cc3)ccc2)C=C1
0.394737	S1C(=NC(c2cnccc2)=C1)CCCCNC(=O)c3ccc(Nc4nc(OC)ccn4)cc3
0.394737	S1C(=NC(c2cnccc2)=C1)CCCCNC(=O)c3ccc(Nc4nc(OC)ccn4)cc3
0.391473	O=C(Nc1c(cc(OCCC(=O)N)cc1)C)c2ccc(Nc3nc(OC)ccn3)cc2
0.391473	O=C(Nc1c(cc(OCCC(=O)N)cc1)C)c2ccc(Nc3nc(OC)ccn3)cc2
0.390947	S(=O)(=O)(Nc1c(cc(NC(=O)c2cc(Nc3ncccn3)ccc2)cc1)C)C
0.390947	S(=O)(=O)(Nc1c(cc(NC(=O)c2cc(Nc3ncccn3)ccc2)cc1)C)C
0.390947	S(=O)(=O)(Nc1c(cc(NC(=O)c2cc(Nc3ncccn3)ccc2)cc1)C)C
0.390947	S(=O)(=O)(Nc1c(cc(NC(=O)c2cc(Nc3ncccn3)ccc2)cc1)C)C
0.390947	S(=O)(=O)(Nc1c(cc(NC(=O)c2cc(Nc3ncccn3)ccc2)cc1)C)C
0.390947	S(=O)(=O)(Nc1c(cc(NC(=O)c2cc(Nc3ncccn3)ccc2)cc1)C)C
0.390947	S(=O)(=O)(Nc1c(cc(NC(=O)c2cc(Nc3ncccn3)ccc2)cc1)C)C
0.390947	S(=O)(=O)(Nc1c(cc(NC(=O)c2cc(Nc3ncccn3)ccc2)cc1)C)C
0.390947	S(=O)(=O)(Nc1c(cc(NC(=O)c2cc(Nc3ncccn3)ccc2)cc1)C)C
0.390947	S(=O)(=O)(Nc1c(cc(NC(=O)c2cc(Nc3ncccn3)ccc2)cc1)C)C
0.385185	O(c1c(cc(cc1)CN2CCC(c3nc(c4ccc(OC)cc4)ccn3)CC2)C)c5cnccc5
0.385185	O(c1c(cc(cc1)CN2CCC(c3nc(c4ccc(OC)cc4)ccn3)CC2)C)c5cnccc5
0.385185	O(c1c(cc(cc1)CN2CCC(c3nc(c4ccc(OC)cc4)ccn3)CC2)C)c5cnccc5
0.385185	O(c1c(cc(cc1)CN2CCC(c3nc(c4ccc(OC)cc4)ccn3)CC2)C)c5cnccc5
0.385185	O(c1c(cc(cc1)CN2CCC(c3nc(c4ccc(OC)cc4)ccn3)CC2)C)c5cnccc5
0.385185	O(c1c(cc(cc1)CN2CCC(c3nc(c4ccc(OC)cc4)ccn3)CC2)C)c5cnccc5
0.385185	O(c1c(cc(cc1)CN2CCC(c3nc(c4ccc(OC)cc4)ccn3)CC2)C)c5cnccc5
0.385185	O(c1c(cc(cc1)CN2CCC(c3nc(c4ccc(OC)cc4)ccn3)CC2)C)c5cnccc5
0.385185	O(c1c(cc(cc1)CN2CCC(c3nc(c4ccc(OC)cc4)ccn3)CC2)C)c5cnccc5
0.385185	O(c1c(cc(cc1)CN2CCC(c3nc(c4ccc(OC)cc4)ccn3)CC2)C)c5cnccc5
0.380342	Fc1c(F)ccc(c2cc(NC(=O)c3cc(Nc4ncccn4)ccc3)ccc2)c1
0.380342	Fc1c(F)ccc(c2cc(NC(=O)c3cc(Nc4ncccn4)ccc3)ccc2)c1
0.380342	Fc1c(F)ccc(c2cc(NC(=O)c3cc(Nc4ncccn4)ccc3)ccc2)c1
0.380342	Fc1c(F)ccc(c2cc(NC(=O)c3cc(Nc4ncccn4)ccc3)ccc2)c1
0.380342	Fc1c(F)ccc(c2cc(NC(=O)c3cc(Nc4ncccn4)ccc3)ccc2)c1
0.380342	Fc1c(F)ccc(c2cc(NC(=O)c3cc(Nc4ncccn4)ccc3)ccc2)c1
0.380342	Fc1c(F)ccc(c2cc(NC(=O)c3cc(Nc4ncccn4)ccc3)ccc2)c1
0.380342	Fc1c(F)ccc(c2cc(NC(=O)c3cc(Nc4ncccn4)ccc3)ccc2)c1
0.380342	Fc1c(F)ccc(c2cc(NC(=O)c3cc(Nc4ncccn4)ccc3)ccc2)c1
0.380342	Fc1c(F)ccc(c2cc(NC(=O)c3cc(Nc4ncccn4)ccc3)ccc2)c1
0.379592	O=C(Nc1cc(c(Oc2ccncc2)cc1)C)c3cnc(c4ccncc4)cc3
0.379592	O=C(Nc1cc(c(Oc2ccncc2)cc1)C)c3cnc(c4ccncc4)cc3
0.379592	O=C(Nc1cc(c(Oc2ccncc2)cc1)C)c3cnc(c4ccncc4)cc3
0.379592	O=C(Nc1cc(c(Oc2ccncc2)cc1)C)c3cnc(c4ccncc4)cc3
0.379592	O=C(Nc1cc(c(Oc2ccncc2)cc1)C)c3cnc(c4ccncc4)cc3
0.379592	O=C(Nc1cc(c(Oc2ccncc2)cc1)C)c3cnc(c4ccncc4)cc3
0.379592	O=C(Nc1cc(c(Oc2ccncc2)cc1)C)c3cnc(c4ccncc4)cc3
0.379592	O=C(Nc1cc(c(Oc2ccncc2)cc1)C)c3cnc(c4ccncc4)cc3
0.379592	O=C(Nc1cc(c(Oc2ccncc2)cc1)C)c3cnc(c4ccncc4)cc3
0.379592	O=C(Nc1cc(c(Oc2ccncc2)cc1)C)c3cnc(c4ccncc4)cc3
0.37931	Clc1c(NS(=O)(=O)c2c(ccc(NC(=O)c3ccc(Nc4nc(OC)ccn4)cc3)c2)C)cccc1
0.37931	Clc1c(NS(=O)(=O)c2c(ccc(NC(=O)c3ccc(Nc4nc(OC)ccn4)cc3)c2)C)cccc1
0.377593	O=C(Nc1ccc(cc1)CN2CCC(CO)CC2)c3cncc(c4cc(ccc4)C)c3
0.377593	O=C(Nc1ccc(cc1)CN2CCC(CO)CC2)c3cncc(c4cc(ccc4)C)c3
0.377593	O=C(Nc1ccc(cc1)CN2CCC(CO)CC2)c3cncc(c4cc(ccc4)C)c3
0.377593	O=C(Nc1ccc(cc1)CN2CCC(CO)CC2)c3cncc(c4cc(ccc4)C)c3
0.377593	O=C(Nc1ccc(cc1)CN2CCC(CO)CC2)c3cncc(c4cc(ccc4)C)c3
0.377593	O=C(Nc1ccc(cc1)CN2CCC(CO)CC2)c3cncc(c4cc(ccc4)C)c3
0.377593	O=C(Nc1ccc(cc1)CN2CCC(CO)CC2)c3cncc(c4cc(ccc4)C)c3
0.377593	O=C(Nc1ccc(cc1)CN2CCC(CO)CC2)c3cncc(c4cc(ccc4)C)c3
0.377593	O=C(Nc1ccc(cc1)CN2CCC(CO)CC2)c3cncc(c4cc(ccc4)C)c3
0.377593	O=C(Nc1ccc(cc1)CN2CCC(CO)CC2)c3cncc(c4cc(ccc4)C)c3
0.374486	S1C=NC(c2cc(ccc2)C(=O)Nc3c(ccc(O)c3)C)=C1
0.374486	S1C=NC(c2cc(ccc2)C(=O)Nc3c(ccc(O)c3)C)=C1
0.374486	S1C=NC(c2cc(ccc2)C(=O)Nc3c(ccc(O)c3)C)=C1
0.37247	O=C(Nc1nc(c2cc(OCC)ccc2)ccc1)c3ccc(OCc4cnccc4)cc3
0.37247	O=C(Nc1nc(c2cc(OCC)ccc2)ccc1)c3ccc(OCc4cnccc4)cc3
0.37247	O=C(Nc1nc(c2cc(OCC)ccc2)ccc1)c3ccc(OCc4cnccc4)cc3
0.37247	O=C(Nc1nc(c2cc(OCC)ccc2)ccc1)c3ccc(OCc4cnccc4)cc3
0.37247	O=C(Nc1nc(c2cc(OCC)ccc2)ccc1)c3ccc(OCc4cnccc4)cc3
0.37247	O=C(Nc1nc(c2cc(OCC)ccc2)ccc1)c3ccc(OCc4cnccc4)cc3
0.37247	O=C(Nc1nc(c2cc(OCC)ccc2)ccc1)c3ccc(OCc4cnccc4)cc3
0.37247	O=C(Nc1nc(c2cc(OCC)ccc2)ccc1)c3ccc(OCc4cnccc4)cc3
0.37247	O=C(Nc1nc(c2cc(OCC)ccc2)ccc1)c3ccc(OCc4cnccc4)cc3
0.37247	O=C(Nc1nc(c2cc(OCC)ccc2)ccc1)c3ccc(OCc4cnccc4)cc3
0.370968	O=C(Nc1c(cc(OCCOC)cc1)C)c2cc(Nc3ncccn3)ccc2
0.370968	O=C(Nc1c(cc(OCCOC)cc1)C)c2cc(Nc3ncccn3)ccc2
0.370968	O=C(Nc1c(cc(OCCOC)cc1)C)c2cc(Nc3ncccn3)ccc2
0.370968	O=C(Nc1c(cc(OCCOC)cc1)C)c2cc(Nc3ncccn3)ccc2
0.370968	O=C(Nc1c(cc(OCCOC)cc1)C)c2cc(Nc3ncccn3)ccc2
0.370968	O=C(Nc1c(cc(OCCOC)cc1)C)c2cc(Nc3ncccn3)ccc2
0.370968	O=C(Nc1c(cc(OCCOC)cc1)C)c2cc(Nc3ncccn3)ccc2
0.370968	O=C(Nc1c(cc(OCCOC)cc1)C)c2cc(Nc3ncccn3)ccc2
0.370968	O=C(Nc1c(cc(OCCOC)cc1)C)c2cc(Nc3ncccn3)ccc2
0.370968	O=C(Nc1c(cc(OCCOC)cc1)C)c2cc(Nc3ncccn3)ccc2
0.37037	O=C1OCCN1c2cc(NC(=O)c3cc(Nc4ncccn4)ccc3)c(cc2)C
0.37037	O=C1OCCN1c2cc(NC(=O)c3cc(Nc4ncccn4)ccc3)c(cc2)C
0.37037	O=C1OCCN1c2cc(NC(=O)c3cc(Nc4ncccn4)ccc3)c(cc2)C
0.37037	O=C1OCCN1c2cc(NC(=O)c3cc(Nc4ncccn4)ccc3)c(cc2)C
0.37037	O=C1OCCN1c2cc(NC(=O)c3cc(Nc4ncccn4)ccc3)c(cc2)C
0.37037	O=C1OCCN1c2cc(NC(=O)c3cc(Nc4ncccn4)ccc3)c(cc2)C
0.37037	O=C1OCCN1c2cc(NC(=O)c3cc(Nc4ncccn4)ccc3)c(cc2)C
0.37037	O=C1OCCN1c2cc(NC(=O)c3cc(Nc4ncccn4)ccc3)c(cc2)C
0.37037	O=C1OCCN1c2cc(NC(=O)c3cc(Nc4ncccn4)ccc3)c(cc2)C
0.37037	O=C1OCCN1c2cc(NC(=O)c3cc(Nc4ncccn4)ccc3)c(cc2)C
0.365759	O=C(Nc1nc(c2cc(OCC)ccc2)ccc1)c3nc(ncc3)c4cnccc4
0.365759	O=C(Nc1nc(c2cc(OCC)ccc2)ccc1)c3nc(ncc3)c4cnccc4
0.365759	O=C(Nc1nc(c2cc(OCC)ccc2)ccc1)c3nc(ncc3)c4cnccc4
0.365759	O=C(Nc1nc(c2cc(OCC)ccc2)ccc1)c3nc(ncc3)c4cnccc4
0.365759	O=C(Nc1nc(c2cc(OCC)ccc2)ccc1)c3nc(ncc3)c4cnccc4
0.365759	O=C(Nc1nc(c2cc(OCC)ccc2)ccc1)c3nc(ncc3)c4cnccc4
0.365759	O=C(Nc1nc(c2cc(OCC)ccc2)ccc1)c3nc(ncc3)c4cnccc4
0.365759	O=C(Nc1nc(c2cc(OCC)ccc2)ccc1)c3nc(ncc3)c4cnccc4
0.365759	O=C(Nc1nc(c2cc(OCC)ccc2)ccc1)c3nc(ncc3)c4cnccc4
0.365759	O=C(Nc1nc(c2cc(OCC)ccc2)ccc1)c3nc(ncc3)c4cnccc4
0.365385	Clc1ccc(cc1)CN2CCN(CC(=O)NNC(=O)c3cc(NC(=O)NC(C)(C)C)c(cc3)C)CC2
0.365385	Clc1ccc(cc1)CN2CCN(CC(=O)NNC(=O)c3cc(NC(=O)NC(C)(C)C)c(cc3)C)CC2
0.365385	Clc1ccc(cc1)CN2CCN(CC(=O)NNC(=O)c3cc(NC(=O)NC(C)(C)C)c(cc3)C)CC2
0.365385	Clc1ccc(cc1)CN2CCN(CC(=O)NNC(=O)c3cc(NC(=O)NC(C)(C)C)c(cc3)C)CC2
0.365385	Clc1ccc(cc1)CN2CCN(CC(=O)NNC(=O)c3cc(NC(=O)NC(C)(C)C)c(cc3)C)CC2
0.365385	Clc1ccc(cc1)CN2CCN(CC(=O)NNC(=O)c3cc(NC(=O)NC(C)(C)C)c(cc3)C)CC2
0.365385	Clc1ccc(cc1)CN2CCN(CC(=O)NNC(=O)c3cc(NC(=O)NC(C)(C)C)c(cc3)C)CC2
0.365385	Clc1ccc(cc1)CN2CCN(CC(=O)NNC(=O)c3cc(NC(=O)NC(C)(C)C)c(cc3)C)CC2
0.365385	Clc1ccc(cc1)CN2CCN(CC(=O)NNC(=O)c3cc(NC(=O)NC(C)(C)C)c(cc3)C)CC2
0.365385	Clc1ccc(cc1)CN2CCN(CC(=O)NNC(=O)c3cc(NC(=O)NC(C)(C)C)c(cc3)C)CC2
0.363985	S1C(=NC(c2cnccc2)=C1)CCCCNC(=O)c3cc(Nc4ncccn4)ccc3
0.363985	S1C(=NC(c2cnccc2)=C1)CCCCNC(=O)c3cc(Nc4ncccn4)ccc3
0.363985	S1C(=NC(c2cnccc2)=C1)CCCCNC(=O)c3cc(Nc4ncccn4)ccc3
0.363985	S1C(=NC(c2cnccc2)=C1)CCCCNC(=O)c3cc(Nc4ncccn4)ccc3
0.363985	S1C(=NC(c2cnccc2)=C1)CCCCNC(=O)c3cc(Nc4ncccn4)ccc3
0.363985	S1C(=NC(c2cnccc2)=C1)CCCCNC(=O)c3cc(Nc4ncccn4)ccc3
0.363985	S1C(=NC(c2cnccc2)=C1)CCCCNC(=O)c3cc(Nc4ncccn4)ccc3
0.363985	S1C(=NC(c2cnccc2)=C1)CCCCNC(=O)c3cc(Nc4ncccn4)ccc3
0.363985	S1C(=NC(c2cnccc2)=C1)CCCCNC(=O)c3cc(Nc4ncccn4)ccc3
0.363985	S1C(=NC(c2cnccc2)=C1)CCCCNC(=O)c3cc(Nc4ncccn4)ccc3
0.363958	O=C(N(Cc1ccc(cc1)CN2CCN(CC2)C)C)C(=O)Nc3cc(c(NC(=O)C=4OC=CC4)cc3)C
0.363958	O=C(N(Cc1ccc(cc1)CN2CCN(CC2)C)C)C(=O)Nc3cc(c(NC(=O)C=4OC=CC4)cc3)C
0.363958	O=C(N(Cc1ccc(cc1)CN2CCN(CC2)C)C)C(=O)Nc3cc(c(NC(=O)C=4OC=CC4)cc3)C
0.363958	O=C(N(Cc1ccc(cc1)CN2CCN(CC2)C)C)C(=O)Nc3cc(c(NC(=O)C=4OC=CC4)cc3)C
0.363958	O=C(N(Cc1ccc(cc1)CN2CCN(CC2)C)C)C(=O)Nc3cc(c(NC(=O)C=4OC=CC4)cc3)C
0.363958	O=C(N(Cc1ccc(cc1)CN2CCN(CC2)C)C)C(=O)Nc3cc(c(NC(=O)C=4OC=CC4)cc3)C
0.363958	O=C(N(Cc1ccc(cc1)CN2CCN(CC2)C)C)C(=O)Nc3cc(c(NC(=O)C=4OC=CC4)cc3)C
0.363958	O=C(N(Cc1ccc(cc1)CN2CCN(CC2)C)C)C(=O)Nc3cc(c(NC(=O)C=4OC=CC4)cc3)C
0.363958	O=C(N(Cc1ccc(cc1)CN2CCN(CC2)C)C)C(=O)Nc3cc(c(NC(=O)C=4OC=CC4)cc3)C
0.363958	O=C(N(Cc1ccc(cc1)CN2CCN(CC2)C)C)C(=O)Nc3cc(c(NC(=O)C=4OC=CC4)cc3)C
0.362385	O=C(Nc1ccccc1)c2cc(NC(=O)C)c(cc2)C
0.362385	O=C(Nc1ccccc1)c2cc(NC(=O)C)c(cc2)C
0.362385	O=C(Nc1ccccc1)c2cc(NC(=O)C)c(cc2)C
0.362385	O=C(Nc1ccccc1)c2cc(NC(=O)C)c(cc2)C
0.362385	O=C(Nc1ccccc1)c2cc(NC(=O)C)c(cc2)C
0.362385	O=C(Nc1ccccc1)c2cc(NC(=O)C)c(cc2)C
0.362385	O=C(Nc1ccccc1)c2cc(NC(=O)C)c(cc2)C
0.362385	O=C(Nc1ccccc1)c2cc(NC(=O)C)c(cc2)C
0.362385	O=C(Nc1ccccc1)c2cc(NC(=O)C)c(cc2)C
0.362385	O=C(Nc1ccccc1)c2cc(NC(=O)C)c(cc2)C
0.361446	O=C(Nc1cc(c(c(c1)C)C(=O)C)C)c2ccc(Nc3nc(OC)ccn3)cc2
0.361446	O=C(Nc1cc(c(c(c1)C)C(=O)C)C)c2ccc(Nc3nc(OC)ccn3)cc2
0.360996	O=C(Nc1cc(c(cc1)C)CC)c2cncc(c3cc(ccc3)C)c2
0.360996	O=C(Nc1cc(c(cc1)C)CC)c2cncc(c3cc(ccc3)C)c2
0.360996	O=C(Nc1cc(c(cc1)C)CC)c2cncc(c3cc(ccc3)C)c2
0.360996	O=C(Nc1cc(c(cc1)C)CC)c2cncc(c3cc(ccc3)C)c2
0.360996	O=C(Nc1cc(c(cc1)C)CC)c2cncc(c3cc(ccc3)C)c2
0.360996	O=C(Nc1cc(c(cc1)C)CC)c2cncc(c3cc(ccc3)C)c2
0.360996	O=C(Nc1cc(c(cc1)C)CC)c2cncc(c3cc(ccc3)C)c2
0.360996	O=C(Nc1cc(c(cc1)C)CC)c2cncc(c3cc(ccc3)C)c2
0.360996	O=C(Nc1cc(c(cc1)C)CC)c2cncc(c3cc(ccc3)C)c2
0.360996	O=C(Nc1cc(c(cc1)C)CC)c2cncc(c3cc(ccc3)C)c2
0.359684	O=C(NCCc1ccc(N2CCN(CC2)C)cc1)c3nc(ncc3)c4cnccc4
0.359684	O=C(NCCc1ccc(N2CCN(CC2)C)cc1)c3nc(ncc3)c4cnccc4
0.359684	O=C(NCCc1ccc(N2CCN(CC2)C)cc1)c3nc(ncc3)c4cnccc4
0.359684	O=C(NCCc1ccc(N2CCN(CC2)C)cc1)c3nc(ncc3)c4cnccc4
0.359684	O=C(NCCc1ccc(N2CCN(CC2)C)cc1)c3nc(ncc3)c4cnccc4
0.359684	O=C(NCCc1ccc(N2CCN(CC2)C)cc1)c3nc(ncc3)c4cnccc4
0.359684	O=C(NCCc1ccc(N2CCN(CC2)C)cc1)c3nc(ncc3)c4cnccc4
0.359684	O=C(NCCc1ccc(N2CCN(CC2)C)cc1)c3nc(ncc3)c4cnccc4
0.359684	O=C(NCCc1ccc(N2CCN(CC2)C)cc1)c3nc(ncc3)c4cnccc4
0.359684	O=C(NCCc1ccc(N2CCN(CC2)C)cc1)c3nc(ncc3)c4cnccc4
0.359375	Fc1c(NC(=O)c2ccc(Nc3nc(OC)ccn3)cc2)ccc(OC(F)F)c1
0.359375	Fc1c(NC(=O)c2ccc(Nc3nc(OC)ccn3)cc2)ccc(OC(F)F)c1
0.359375	Fc1c(NC(=O)c2ccc(Nc3nc(OC)ccn3)cc2)ccc(OC(F)F)c1
0.359375	Fc1c(NC(=O)c2ccc(Nc3nc(OC)ccn3)cc2)ccc(OC(F)F)c1
0.359375	Fc1c(NC(=O)c2ccc(Nc3nc(OC)ccn3)cc2)ccc(OC(F)F)c1
0.359375	Fc1c(NC(=O)c2ccc(Nc3nc(OC)ccn3)cc2)ccc(OC(F)F)c1
0.359375	Fc1c(NC(=O)c2ccc(Nc3nc(OC)ccn3)cc2)ccc(OC(F)F)c1
0.359375	Fc1c(NC(=O)c2ccc(Nc3nc(OC)ccn3)cc2)ccc(OC(F)F)c1
0.359375	Fc1c(NC(=O)c2ccc(Nc3nc(OC)ccn3)cc2)ccc(OC(F)F)c1
0.359375	Fc1c(NC(=O)c2ccc(Nc3nc(OC)ccn3)cc2)ccc(OC(F)F)c1
0.356557	O=C(O)c1c(O)cc(NC(=O)c2cc(c3cnccc3)ccc2)cc1
0.356557	O=C(O)c1c(O)cc(NC(=O)c2cc(c3cnccc3)ccc2)cc1
0.356557	O=C(O)c1c(O)cc(NC(=O)c2cc(c3cnccc3)ccc2)cc1
0.356557	O=C(O)c1c(O)cc(NC(=O)c2cc(c3cnccc3)ccc2)cc1
0.356557	O=C(O)c1c(O)cc(NC(=O)c2cc(c3cnccc3)ccc2)cc1
0.356557	O=C(O)c1c(O)cc(NC(=O)c2cc(c3cnccc3)ccc2)cc1
0.356557	O=C(O)c1c(O)cc(NC(=O)c2cc(c3cnccc3)ccc2)cc1
0.356557	O=C(O)c1c(O)cc(NC(=O)c2cc(c3cnccc3)ccc2)cc1
0.356557	O=C(O)c1c(O)cc(NC(=O)c2cc(c3cnccc3)ccc2)cc1
0.356557	O=C(O)c1c(O)cc(NC(=O)c2cc(c3cnccc3)ccc2)cc1
0.355634	Brc1cc(ccc1)COc2c(cc(NC(=O)c3ccc(Nc4nc(OC)ccn4)cc3)cc2)C(=O)N
0.355634	Brc1cc(ccc1)COc2c(cc(NC(=O)c3ccc(Nc4nc(OC)ccn4)cc3)cc2)C(=O)N
0.355634	Brc1cc(ccc1)COc2c(cc(NC(=O)c3ccc(Nc4nc(OC)ccn4)cc3)cc2)C(=O)N
0.355634	Brc1cc(ccc1)COc2c(cc(NC(=O)c3ccc(Nc4nc(OC)ccn4)cc3)cc2)C(=O)N
0.355634	Brc1cc(ccc1)COc2c(cc(NC(=O)c3ccc(Nc4nc(OC)ccn4)cc3)cc2)C(=O)N
0.354015	FC(F)(F)c1c(ccc(NC(=O)c2cc(Nc3ncccn3)ccc2)c1)C(=O)N4CCN(CC4)C
0.354015	FC(F)(F)c1c(ccc(NC(=O)c2cc(Nc3ncccn3)ccc2)c1)C(=O)N4CCN(CC4)C
0.354015	FC(F)(F)c1c(ccc(NC(=O)c2cc(Nc3ncccn3)ccc2)c1)C(=O)N4CCN(CC4)C
0.354015	FC(F)(F)c1c(ccc(NC(=O)c2cc(Nc3ncccn3)ccc2)c1)C(=O)N4CCN(CC4)C
0.354015	FC(F)(F)c1c(ccc(NC(=O)c2cc(Nc3ncccn3)ccc2)c1)C(=O)N4CCN(CC4)C
0.354015	FC(F)(F)c1c(ccc(NC(=O)c2cc(Nc3ncccn3)ccc2)c1)C(=O)N4CCN(CC4)C
0.354015	FC(F)(F)c1c(ccc(NC(=O)c2cc(Nc3ncccn3)ccc2)c1)C(=O)N4CCN(CC4)C
0.354015	FC(F)(F)c1c(ccc(NC(=O)c2cc(Nc3ncccn3)ccc2)c1)C(=O)N4CCN(CC4)C
0.354015	FC(F)(F)c1c(ccc(NC(=O)c2cc(Nc3ncccn3)ccc2)c1)C(=O)N4CCN(CC4)C
0.354015	FC(F)(F)c1c(ccc(NC(=O)c2cc(Nc3ncccn3)ccc2)c1)C(=O)N4CCN(CC4)C
0.351351	S1C(C(=O)Nc2c(cc(cc2)C(F)(F)F)C)=CC=C1CN3CCN(CC3)C
0.351351	S1C(C(=O)Nc2c(cc(cc2)C(F)(F)F)C)=CC=C1CN3CCN(CC3)C
0.351351	S1C(C(=O)Nc2c(cc(cc2)C(F)(F)F)C)=CC=C1CN3CCN(CC3)C
0.350806	P(=O)(c1cc(NC(=O)c2ccc(Nc3nc(OC)ccn3)cc2)ccc1)(C)C
0.350806	P(=O)(c1cc(NC(=O)c2ccc(Nc3nc(OC)ccn3)cc2)ccc1)(C)C
0.35	Fc1ccc(c2cncc(c2)C(=O)Nc3cc(c(cc3)C)CC)cc1
0.35	Fc1ccc(c2cncc(c2)C(=O)Nc3cc(c(cc3)C)CC)cc1
0.35	Fc1ccc(c2cncc(c2)C(=O)Nc3cc(c(cc3)C)CC)cc1
0.35	Fc1ccc(c2cncc(c2)C(=O)Nc3cc(c(cc3)C)CC)cc1
0.35	Fc1ccc(c2cncc(c2)C(=O)Nc3cc(c(cc3)C)CC)cc1
0.35	Fc1ccc(c2cncc(c2)C(=O)Nc3cc(c(cc3)C)CC)cc1
0.35	Fc1ccc(c2cncc(c2)C(=O)Nc3cc(c(cc3)C)CC)cc1
0.35	Fc1ccc(c2cncc(c2)C(=O)Nc3cc(c(cc3)C)CC)cc1
0.35	Fc1ccc(c2cncc(c2)C(=O)Nc3cc(c(cc3)C)CC)cc1
0.35	Fc1ccc(c2cncc(c2)C(=O)Nc3cc(c(cc3)C)CC)cc1
0.345833	Brc1ccc(cc1)C(=O)Nc2c(ccc(c2)C=3ON=CN3)C
0.345833	Brc1ccc(cc1)C(=O)Nc2c(ccc(c2)C=3ON=CN3)C
0.345833	Brc1ccc(cc1)C(=O)Nc2c(ccc(c2)C=3ON=CN3)C
0.345833	Brc1ccc(cc1)C(=O)Nc2c(ccc(c2)C=3ON=CN3)C
0.345833	Brc1ccc(cc1)C(=O)Nc2c(ccc(c2)C=3ON=CN3)C
0.345833	Brc1ccc(cc1)C(=O)Nc2c(ccc(c2)C=3ON=CN3)C
0.345833	Brc1ccc(cc1)C(=O)Nc2c(ccc(c2)C=3ON=CN3)C
0.345833	Brc1ccc(cc1)C(=O)Nc2c(ccc(c2)C=3ON=CN3)C
0.345833	Brc1ccc(cc1)C(=O)Nc2c(ccc(c2)C=3ON=CN3)C
0.345833	Brc1ccc(cc1)C(=O)Nc2c(ccc(c2)C=3ON=CN3)C
0.345833	Fc1ccc(c2cncc(c2)C(=O)Nc3ccc(cc3)CN4CCC(CO)CC4)cc1
0.345833	Fc1ccc(c2cncc(c2)C(=O)Nc3ccc(cc3)CN4CCC(CO)CC4)cc1
0.345833	Fc1ccc(c2cncc(c2)C(=O)Nc3ccc(cc3)CN4CCC(CO)CC4)cc1
0.345833	Fc1ccc(c2cncc(c2)C(=O)Nc3ccc(cc3)CN4CCC(CO)CC4)cc1
0.345833	Fc1ccc(c2cncc(c2)C(=O)Nc3ccc(cc3)CN4CCC(CO)CC4)cc1
0.345833	Fc1ccc(c2cncc(c2)C(=O)Nc3ccc(cc3)CN4CCC(CO)CC4)cc1
0.345833	Fc1ccc(c2cncc(c2)C(=O)Nc3ccc(cc3)CN4CCC(CO)CC4)cc1
0.345833	Fc1ccc(c2cncc(c2)C(=O)Nc3ccc(cc3)CN4CCC(CO)CC4)cc1
0.345833	Fc1ccc(c2cncc(c2)C(=O)Nc3ccc(cc3)CN4CCC(CO)CC4)cc1
0.345833	Fc1ccc(c2cncc(c2)C(=O)Nc3ccc(cc3)CN4CCC(CO)CC4)cc1
0.344322	O=C(Nc1c(OC)nc(N2CCN(CC2)C)cc1)c3cc(Nc4ncccn4)ccc3
0.344322	O=C(Nc1c(OC)nc(N2CCN(CC2)C)cc1)c3cc(Nc4ncccn4)ccc3
0.344322	O=C(Nc1c(OC)nc(N2CCN(CC2)C)cc1)c3cc(Nc4ncccn4)ccc3
0.344322	O=C(Nc1c(OC)nc(N2CCN(CC2)C)cc1)c3cc(Nc4ncccn4)ccc3
0.344322	O=C(Nc1c(OC)nc(N2CCN(CC2)C)cc1)c3cc(Nc4ncccn4)ccc3
0.344322	O=C(Nc1c(OC)nc(N2CCN(CC2)C)cc1)c3cc(Nc4ncccn4)ccc3
0.344322	O=C(Nc1c(OC)nc(N2CCN(CC2)C)cc1)c3cc(Nc4ncccn4)ccc3
0.344322	O=C(Nc1c(OC)nc(N2CCN(CC2)C)cc1)c3cc(Nc4ncccn4)ccc3
0.344322	O=C(Nc1c(OC)nc(N2CCN(CC2)C)cc1)c3cc(Nc4ncccn4)ccc3
0.344322	O=C(Nc1c(OC)nc(N2CCN(CC2)C)cc1)c3cc(Nc4ncccn4)ccc3
0.343629	O=C(Nc1c(ccc(c1)C(=O)Nc2c(ccc(c3cnc(OC)cc3)c2)C)C)NC(C)(C)C
0.343629	O=C(Nc1c(ccc(c1)C(=O)Nc2c(ccc(c3cnc(OC)cc3)c2)C)C)NC(C)(C)C
0.343629	O=C(Nc1c(ccc(c1)C(=O)Nc2c(ccc(c3cnc(OC)cc3)c2)C)C)NC(C)(C)C
0.343629	O=C(Nc1c(ccc(c1)C(=O)Nc2c(ccc(c3cnc(OC)cc3)c2)C)C)NC(C)(C)C
0.343629	O=C(Nc1c(ccc(c1)C(=O)Nc2c(ccc(c3cnc(OC)cc3)c2)C)C)NC(C)(C)C
0.343629	O=C(Nc1c(ccc(c1)C(=O)Nc2c(ccc(c3cnc(OC)cc3)c2)C)C)NC(C)(C)C
0.343629	O=C(Nc1c(ccc(c1)C(=O)Nc2c(ccc(c3cnc(OC)cc3)c2)C)C)NC(C)(C)C
0.343629	O=C(Nc1c(ccc(c1)C(=O)Nc2c(ccc(c3cnc(OC)cc3)c2)C)C)NC(C)(C)C
0.343629	O=C(Nc1c(ccc(c1)C(=O)Nc2c(ccc(c3cnc(OC)cc3)c2)C)C)NC(C)(C)C
0.343629	O=C(Nc1c(ccc(c1)C(=O)Nc2c(ccc(c3cnc(OC)cc3)c2)C)C)NC(C)(C)C
0.341549	Clc1c(NS(=O)(=O)c2c(ccc(NC(=O)c3cc(Nc4ncccn4)ccc3)c2)C)cccc1
0.341549	Clc1c(NS(=O)(=O)c2c(ccc(NC(=O)c3cc(Nc4ncccn4)ccc3)c2)C)cccc1
0.341549	Clc1c(NS(=O)(=O)c2c(ccc(NC(=O)c3cc(Nc4ncccn4)ccc3)c2)C)cccc1
0.341549	Clc1c(NS(=O)(=O)c2c(ccc(NC(=O)c3cc(Nc4ncccn4)ccc3)c2)C)cccc1
0.341549	Clc1c(NS(=O)(=O)c2c(ccc(NC(=O)c3cc(Nc4ncccn4)ccc3)c2)C)cccc1
0.341549	Clc1c(NS(=O)(=O)c2c(ccc(NC(=O)c3cc(Nc4ncccn4)ccc3)c2)C)cccc1
0.341549	Clc1c(NS(=O)(=O)c2c(ccc(NC(=O)c3cc(Nc4ncccn4)ccc3)c2)C)cccc1
0.341549	Clc1c(NS(=O)(=O)c2c(ccc(NC(=O)c3cc(Nc4ncccn4)ccc3)c2)C)cccc1
0.341549	Clc1c(NS(=O)(=O)c2c(ccc(NC(=O)c3cc(Nc4ncccn4)ccc3)c2)C)cccc1
0.341549	Clc1c(NS(=O)(=O)c2c(ccc(NC(=O)c3cc(Nc4ncccn4)ccc3)c2)C)cccc1
0.341085	O=C(N(C)C)c1cc(NC(=O)C(=O)NCc2ccc(NC(=O)c3ccncc3)cc2)c(cc1)C
0.341085	O=C(N(C)C)c1cc(NC(=O)C(=O)NCc2ccc(NC(=O)c3ccncc3)cc2)c(cc1)C
0.341085	O=C(N(C)C)c1cc(NC(=O)C(=O)NCc2ccc(NC(=O)c3ccncc3)cc2)c(cc1)C
0.341085	O=C(N(C)C)c1cc(NC(=O)C(=O)NCc2ccc(NC(=O)c3ccncc3)cc2)c(cc1)C
0.341085	O=C(N(C)C)c1cc(NC(=O)C(=O)NCc2ccc(NC(=O)c3ccncc3)cc2)c(cc1)C
0.341085	O=C(N(C)C)c1cc(NC(=O)C(=O)NCc2ccc(NC(=O)c3ccncc3)cc2)c(cc1)C
0.341085	O=C(N(C)C)c1cc(NC(=O)C(=O)NCc2ccc(NC(=O)c3ccncc3)cc2)c(cc1)C
0.341085	O=C(N(C)C)c1cc(NC(=O)C(=O)NCc2ccc(NC(=O)c3ccncc3)cc2)c(cc1)C
0.341085	O=C(N(C)C)c1cc(NC(=O)C(=O)NCc2ccc(NC(=O)c3ccncc3)cc2)c(cc1)C
0.341085	O=C(N(C)C)c1cc(NC(=O)C(=O)NCc2ccc(NC(=O)c3ccncc3)cc2)c(cc1)C
0.34	O=C(Nc1c(ccc(c1)C(=O)Nc2ccc(OCc3ccccc3)cc2)C)NC(C)(C)C
0.34	O=C(Nc1c(ccc(c1)C(=O)Nc2ccc(OCc3ccccc3)cc2)C)NC(C)(C)C
0.34	O=C(Nc1c(ccc(c1)C(=O)Nc2ccc(OCc3ccccc3)cc2)C)NC(C)(C)C
0.34	O=C(Nc1c(ccc(c1)C(=O)Nc2ccc(OCc3ccccc3)cc2)C)NC(C)(C)C
0.34	O=C(Nc1c(ccc(c1)C(=O)Nc2ccc(OCc3ccccc3)cc2)C)NC(C)(C)C
0.34	O=C(Nc1c(ccc(c1)C(=O)Nc2ccc(OCc3ccccc3)cc2)C)NC(C)(C)C
0.34	O=C(Nc1c(ccc(c1)C(=O)Nc2ccc(OCc3ccccc3)cc2)C)NC(C)(C)C
0.34	O=C(Nc1c(ccc(c1)C(=O)Nc2ccc(OCc3ccccc3)cc2)C)NC(C)(C)C
0.34	O=C(Nc1c(ccc(c1)C(=O)Nc2ccc(OCc3ccccc3)cc2)C)NC(C)(C)C
0.34	O=C(Nc1c(ccc(c1)C(=O)Nc2ccc(OCc3ccccc3)cc2)C)NC(C)(C)C
0.337449	O=C(Nc1cc(c(cc1)CC)CC)c2cncc(c3cc(ccc3)C)c2
0.337449	O=C(Nc1cc(c(cc1)CC)CC)c2cncc(c3cc(ccc3)C)c2
0.337449	O=C(Nc1cc(c(cc1)CC)CC)c2cncc(c3cc(ccc3)C)c2
0.337449	O=C(Nc1cc(c(cc1)CC)CC)c2cncc(c3cc(ccc3)C)c2
0.337449	O=C(Nc1cc(c(cc1)CC)CC)c2cncc(c3cc(ccc3)C)c2
0.337449	O=C(Nc1cc(c(cc1)CC)CC)c2cncc(c3cc(ccc3)C)c2
0.337449	O=C(Nc1cc(c(cc1)CC)CC)c2cncc(c3cc(ccc3)C)c2
0.337449	O=C(Nc1cc(c(cc1)CC)CC)c2cncc(c3cc(ccc3)C)c2
0.337449	O=C(Nc1cc(c(cc1)CC)CC)c2cncc(c3cc(ccc3)C)c2
0.337449	O=C(Nc1cc(c(cc1)CC)CC)c2cncc(c3cc(ccc3)C)c2
0.334694	Clc1c(cc(NC(=O)c2cc(Nc3ncccn3)ccc2)cc1)C(=O)N
0.334694	Clc1c(cc(NC(=O)c2cc(Nc3ncccn3)ccc2)cc1)C(=O)N
0.334694	Clc1c(cc(NC(=O)c2cc(Nc3ncccn3)ccc2)cc1)C(=O)N
0.334694	Clc1c(cc(NC(=O)c2cc(Nc3ncccn3)ccc2)cc1)C(=O)N
0.334694	Clc1c(cc(NC(=O)c2cc(Nc3ncccn3)ccc2)cc1)C(=O)N
0.334646	Clc1c(ccc(NC(=O)C=2SC(=CC2)CN3CCN(CC3)C)c1)CO
0.334646	Clc1c(ccc(NC(=O)C=2SC(=CC2)CN3CCN(CC3)C)c1)CO
0.334646	Clc1c(ccc(NC(=O)C=2SC(=CC2)CN3CCN(CC3)C)c1)CO
0.334646	Clc1c(ccc(NC(=O)C=2SC(=CC2)CN3CCN(CC3)C)c1)CO
0.334646	Clc1c(ccc(NC(=O)C=2SC(=CC2)CN3CCN(CC3)C)c1)CO
0.334646	Clc1c(ccc(NC(=O)C=2SC(=CC2)CN3CCN(CC3)C)c1)CO
0.334646	Clc1c(ccc(NC(=O)C=2SC(=CC2)CN3CCN(CC3)C)c1)CO
0.334646	Clc1c(ccc(NC(=O)C=2SC(=CC2)CN3CCN(CC3)C)c1)CO
0.334646	Clc1c(ccc(NC(=O)C=2SC(=CC2)CN3CCN(CC3)C)c1)CO
0.334646	Clc1c(ccc(NC(=O)C=2SC(=CC2)CN3CCN(CC3)C)c1)CO
0.330882	S(=O)(=O)(Nc1c(cc(NC(=O)C2=C(NC(c3ccccc3)=C2)C)cc1)C)C
0.330882	S(=O)(=O)(Nc1c(cc(NC(=O)C2=C(NC(c3ccccc3)=C2)C)cc1)C)C
0.329861	O=C(NC(CC)C)c1cc(c(NC(=O)C(=O)N(Cc2ccc(cc2)CN3CCN(CC3)C)C)cc1)C
0.329861	O=C(NC(CC)C)c1cc(c(NC(=O)C(=O)N(Cc2ccc(cc2)CN3CCN(CC3)C)C)cc1)C
0.329861	O=C(NC(CC)C)c1cc(c(NC(=O)C(=O)N(Cc2ccc(cc2)CN3CCN(CC3)C)C)cc1)C
0.329861	O=C(NC(CC)C)c1cc(c(NC(=O)C(=O)N(Cc2ccc(cc2)CN3CCN(CC3)C)C)cc1)C
0.329861	O=C(NC(CC)C)c1cc(c(NC(=O)C(=O)N(Cc2ccc(cc2)CN3CCN(CC3)C)C)cc1)C
0.329861	O=C(NC(CC)C)c1cc(c(NC(=O)C(=O)N(Cc2ccc(cc2)CN3CCN(CC3)C)C)cc1)C
0.329861	O=C(NC(CC)C)c1cc(c(NC(=O)C(=O)N(Cc2ccc(cc2)CN3CCN(CC3)C)C)cc1)C
0.329861	O=C(NC(CC)C)c1cc(c(NC(=O)C(=O)N(Cc2ccc(cc2)CN3CCN(CC3)C)C)cc1)C
0.329861	O=C(NC(CC)C)c1cc(c(NC(=O)C(=O)N(Cc2ccc(cc2)CN3CCN(CC3)C)C)cc1)C
0.329861	O=C(NC(CC)C)c1cc(c(NC(=O)C(=O)N(Cc2ccc(cc2)CN3CCN(CC3)C)C)cc1)C
0.329749	O=C(OCc1nc(nc(n1)N)Nc2c(cccc2)C)c3cc(NC(=O)C=4OC=CC4)c(cc3)C
0.329749	O=C(OCc1nc(nc(n1)N)Nc2c(cccc2)C)c3cc(NC(=O)C=4OC=CC4)c(cc3)C
0.329749	O=C(OCc1nc(nc(n1)N)Nc2c(cccc2)C)c3cc(NC(=O)C=4OC=CC4)c(cc3)C
0.329749	O=C(OCc1nc(nc(n1)N)Nc2c(cccc2)C)c3cc(NC(=O)C=4OC=CC4)c(cc3)C
0.329749	O=C(OCc1nc(nc(n1)N)Nc2c(cccc2)C)c3cc(NC(=O)C=4OC=CC4)c(cc3)C
0.329749	O=C(OCc1nc(nc(n1)N)Nc2c(cccc2)C)c3cc(NC(=O)C=4OC=CC4)c(cc3)C
0.329749	O=C(OCc1nc(nc(n1)N)Nc2c(cccc2)C)c3cc(NC(=O)C=4OC=CC4)c(cc3)C
0.329749	O=C(OCc1nc(nc(n1)N)Nc2c(cccc2)C)c3cc(NC(=O)C=4OC=CC4)c(cc3)C
0.329749	O=C(OCc1nc(nc(n1)N)Nc2c(cccc2)C)c3cc(NC(=O)C=4OC=CC4)c(cc3)C
0.329749	O=C(OCc1nc(nc(n1)N)Nc2c(cccc2)C)c3cc(NC(=O)C=4OC=CC4)c(cc3)C
0.329317	Clc1c(ccc(NC(=O)c2cncc(c3cc(ccc3)C)c2)c1)CO
0.329317	Clc1c(ccc(NC(=O)c2cncc(c3cc(ccc3)C)c2)c1)CO
0.329317	Clc1c(ccc(NC(=O)c2cncc(c3cc(ccc3)C)c2)c1)CO
0.329317	Clc1c(ccc(NC(=O)c2cncc(c3cc(ccc3)C)c2)c1)CO
0.329317	Clc1c(ccc(NC(=O)c2cncc(c3cc(ccc3)C)c2)c1)CO
0.329317	Clc1c(ccc(NC(=O)c2cncc(c3cc(ccc3)C)c2)c1)CO
0.329317	Clc1c(ccc(NC(=O)c2cncc(c3cc(ccc3)C)c2)c1)CO
0.329317	Clc1c(ccc(NC(=O)c2cncc(c3cc(ccc3)C)c2)c1)CO
0.329317	Clc1c(ccc(NC(=O)c2cncc(c3cc(ccc3)C)c2)c1)CO
0.329317	Clc1c(ccc(NC(=O)c2cncc(c3cc(ccc3)C)c2)c1)CO
0.327138	Brc1ccc(cc1)C(=O)Nc2c(ccc(c2)C=3ON=C(N3)C4CCC(CC4)C)C
0.327138	Brc1ccc(cc1)C(=O)Nc2c(ccc(c2)C=3ON=C(N3)C4CCC(CC4)C)C
0.327138	Brc1ccc(cc1)C(=O)Nc2c(ccc(c2)C=3ON=C(N3)C4CCC(CC4)C)C
0.327138	Brc1ccc(cc1)C(=O)Nc2c(ccc(c2)C=3ON=C(N3)C4CCC(CC4)C)C
0.327138	Brc1ccc(cc1)C(=O)Nc2c(ccc(c2)C=3ON=C(N3)C4CCC(CC4)C)C
0.327138	Brc1ccc(cc1)C(=O)Nc2c(ccc(c2)C=3ON=C(N3)C4CCC(CC4)C)C
0.327138	Brc1ccc(cc1)C(=O)Nc2c(ccc(c2)C=3ON=C(N3)C4CCC(CC4)C)C
0.327138	Brc1ccc(cc1)C(=O)Nc2c(ccc(c2)C=3ON=C(N3)C4CCC(CC4)C)C
0.327138	Brc1ccc(cc1)C(=O)Nc2c(ccc(c2)C=3ON=C(N3)C4CCC(CC4)C)C
0.327138	Brc1ccc(cc1)C(=O)Nc2c(ccc(c2)C=3ON=C(N3)C4CCC(CC4)C)C
0.326923	O=C(Nc1cc(ccc1)CNC(=O)C(=O)Nc2cncc(c2)C3=NNC=C3)c4ccncc4
0.326923	O=C(Nc1cc(ccc1)CNC(=O)C(=O)Nc2cncc(c2)C3=NNC=C3)c4ccncc4
0.326923	O=C(Nc1cc(ccc1)CNC(=O)C(=O)Nc2cncc(c2)C3=NNC=C3)c4ccncc4
0.326923	O=C(Nc1cc(ccc1)CNC(=O)C(=O)Nc2cncc(c2)C3=NNC=C3)c4ccncc4
0.326923	O=C(Nc1cc(ccc1)CNC(=O)C(=O)Nc2cncc(c2)C3=NNC=C3)c4ccncc4
0.326923	O=C(Nc1cc(ccc1)CNC(=O)C(=O)Nc2cncc(c2)C3=NNC=C3)c4ccncc4
0.326923	O=C(Nc1cc(ccc1)CNC(=O)C(=O)Nc2cncc(c2)C3=NNC=C3)c4ccncc4
0.326923	O=C(Nc1cc(ccc1)CNC(=O)C(=O)Nc2cncc(c2)C3=NNC=C3)c4ccncc4
0.326923	O=C(Nc1cc(ccc1)CNC(=O)C(=O)Nc2cncc(c2)C3=NNC=C3)c4ccncc4
0.326923	O=C(Nc1cc(ccc1)CNC(=O)C(=O)Nc2cncc(c2)C3=NNC=C3)c4ccncc4
0.32646	Brc1ccc(cc1)C(=O)Nc2c(ccc(c2)C=3ON=C(N3)c4ncccc4SC)C
0.32646	Brc1ccc(cc1)C(=O)Nc2c(ccc(c2)C=3ON=C(N3)c4ncccc4SC)C
0.32646	Brc1ccc(cc1)C(=O)Nc2c(ccc(c2)C=3ON=C(N3)c4ncccc4SC)C
0.32646	Brc1ccc(cc1)C(=O)Nc2c(ccc(c2)C=3ON=C(N3)c4ncccc4SC)C
0.32646	Brc1ccc(cc1)C(=O)Nc2c(ccc(c2)C=3ON=C(N3)c4ncccc4SC)C
0.32646	Brc1ccc(cc1)C(=O)Nc2c(ccc(c2)C=3ON=C(N3)c4ncccc4SC)C
0.32646	Brc1ccc(cc1)C(=O)Nc2c(ccc(c2)C=3ON=C(N3)c4ncccc4SC)C
0.32646	Brc1ccc(cc1)C(=O)Nc2c(ccc(c2)C=3ON=C(N3)c4ncccc4SC)C
0.32646	Brc1ccc(cc1)C(=O)Nc2c(ccc(c2)C=3ON=C(N3)c4ncccc4SC)C
0.32646	Brc1ccc(cc1)C(=O)Nc2c(ccc(c2)C=3ON=C(N3)c4ncccc4SC)C
0.326446	Fc1c(ccc(NC(=O)C(=O)NCc2ccc(NC(=O)c3ccncc3)cc2)c1)C
0.326446	Fc1c(ccc(NC(=O)C(=O)NCc2ccc(NC(=O)c3ccncc3)cc2)c1)C
0.326446	Fc1c(ccc(NC(=O)C(=O)NCc2ccc(NC(=O)c3ccncc3)cc2)c1)C
0.326446	Fc1c(ccc(NC(=O)C(=O)NCc2ccc(NC(=O)c3ccncc3)cc2)c1)C
0.326446	Fc1c(ccc(NC(=O)C(=O)NCc2ccc(NC(=O)c3ccncc3)cc2)c1)C
0.326446	Fc1c(ccc(NC(=O)C(=O)NCc2ccc(NC(=O)c3ccncc3)cc2)c1)C
0.326446	Fc1c(ccc(NC(=O)C(=O)NCc2ccc(NC(=O)c3ccncc3)cc2)c1)C
0.326446	Fc1c(ccc(NC(=O)C(=O)NCc2ccc(NC(=O)c3ccncc3)cc2)c1)C
0.326446	Fc1c(ccc(NC(=O)C(=O)NCc2ccc(NC(=O)c3ccncc3)cc2)c1)C
0.326446	Fc1c(ccc(NC(=O)C(=O)NCc2ccc(NC(=O)c3ccncc3)cc2)c1)C
0.326241	O=C(Nc1c(ccc(c2nccnc2)c1)C)C=3N(N=C(C3)CC)C
0.326241	O=C(Nc1c(ccc(c2nccnc2)c1)C)C=3N(N=C(C3)CC)C
0.326241	O=C(Nc1c(ccc(c2nccnc2)c1)C)C=3N(N=C(C3)CC)C
0.326241	O=C(Nc1c(ccc(c2nccnc2)c1)C)C=3N(N=C(C3)CC)C
0.326241	O=C(Nc1c(ccc(c2nccnc2)c1)C)C=3N(N=C(C3)CC)C
0.326241	O=C(Nc1c(ccc(c2nccnc2)c1)C)C=3N(N=C(C3)CC)C
0.326241	O=C(Nc1c(ccc(c2nccnc2)c1)C)C=3N(N=C(C3)CC)C
0.326241	O=C(Nc1c(ccc(c2nccnc2)c1)C)C=3N(N=C(C3)CC)C
0.326241	O=C(Nc1c(ccc(c2nccnc2)c1)C)C=3N(N=C(C3)CC)C
0.326241	O=C(Nc1c(ccc(c2nccnc2)c1)C)C=3N(N=C(C3)CC)C
0.326007	S(Cc1ncccc1CC)CC(=O)Nc2c(ccc(c2)C(=O)Nc3ccccc3)C
0.326007	S(Cc1ncccc1CC)CC(=O)Nc2c(ccc(c2)C(=O)Nc3ccccc3)C
0.326007	S(Cc1ncccc1CC)CC(=O)Nc2c(ccc(c2)C(=O)Nc3ccccc3)C
0.326007	S(Cc1ncccc1CC)CC(=O)Nc2c(ccc(c2)C(=O)Nc3ccccc3)C
0.326007	S(Cc1ncccc1CC)CC(=O)Nc2c(ccc(c2)C(=O)Nc3ccccc3)C
0.326007	S(Cc1ncccc1CC)CC(=O)Nc2c(ccc(c2)C(=O)Nc3ccccc3)C
0.326007	S(Cc1ncccc1CC)CC(=O)Nc2c(ccc(c2)C(=O)Nc3ccccc3)C
0.326007	S(Cc1ncccc1CC)CC(=O)Nc2c(ccc(c2)C(=O)Nc3ccccc3)C
0.326007	S(Cc1ncccc1CC)CC(=O)Nc2c(ccc(c2)C(=O)Nc3ccccc3)C
0.326007	S(Cc1ncccc1CC)CC(=O)Nc2c(ccc(c2)C(=O)Nc3ccccc3)C
0.32567	O=C(NC1=C(N(N=C1)C)C)c2ccc(Nc3nc(OC)ccn3)cc2
0.32549	Fc1c(NNC(=O)c2ccc(Nc3nc(OC)ccn3)cc2)ccc(F)c1
0.32549	Fc1c(NNC(=O)c2ccc(Nc3nc(OC)ccn3)cc2)ccc(F)c1
0.325397	S(c1c(F)cc(NC(=O)c2cc(Nc3ncccn3)ccc2)cc1)C(F)(F)F
0.325397	S(c1c(F)cc(NC(=O)c2cc(Nc3ncccn3)ccc2)cc1)C(F)(F)F
0.325397	S(c1c(F)cc(NC(=O)c2cc(Nc3ncccn3)ccc2)cc1)C(F)(F)F
0.325397	S(c1c(F)cc(NC(=O)c2cc(Nc3ncccn3)ccc2)cc1)C(F)(F)F
0.325397	S(c1c(F)cc(NC(=O)c2cc(Nc3ncccn3)ccc2)cc1)C(F)(F)F
0.325397	S(c1c(F)cc(NC(=O)c2cc(Nc3ncccn3)ccc2)cc1)C(F)(F)F
0.325397	S(c1c(F)cc(NC(=O)c2cc(Nc3ncccn3)ccc2)cc1)C(F)(F)F
0.325397	S(c1c(F)cc(NC(=O)c2cc(Nc3ncccn3)ccc2)cc1)C(F)(F)F
0.325397	S(c1c(F)cc(NC(=O)c2cc(Nc3ncccn3)ccc2)cc1)C(F)(F)F
0.325397	FC(F)(F)c1cc(c(NC(=O)c2cncc(c3cc(ccc3)C)c2)cc1)C
0.325103	O=C(Nc1cc(NC(=O)C2=C(NC(c3ccccc3)=C2)C)ccc1)c4ccccc4
0.325103	O=C(Nc1cc(NC(=O)C2=C(NC(c3ccccc3)=C2)C)ccc1)c4ccccc4
0.325103	O=C(Nc1cc(NC(=O)C2=C(NC(c3ccccc3)=C2)C)ccc1)c4ccccc4
0.325103	O=C(Nc1cc(NC(=O)C2=C(NC(c3ccccc3)=C2)C)ccc1)c4ccccc4
0.325103	O=C(Nc1cc(NC(=O)C2=C(NC(c3ccccc3)=C2)C)ccc1)c4ccccc4
0.325103	O=C(Nc1cc(NC(=O)C2=C(NC(c3ccccc3)=C2)C)ccc1)c4ccccc4
0.325103	O=C(Nc1cc(NC(=O)C2=C(NC(c3ccccc3)=C2)C)ccc1)c4ccccc4
0.325103	O=C(Nc1cc(NC(=O)C2=C(NC(c3ccccc3)=C2)C)ccc1)c4ccccc4
0.325103	O=C(Nc1cc(NC(=O)C2=C(NC(c3ccccc3)=C2)C)ccc1)c4ccccc4
0.325103	O=C(Nc1cc(NC(=O)C2=C(NC(c3ccccc3)=C2)C)ccc1)c4ccccc4
0.324415	FC(F)(F)c1c(ccc(NC(=O)C2=C(NC(c3ccccc3)=C2)C)c1)C(=O)N4CCN(CC4)C
0.324415	FC(F)(F)c1c(ccc(NC(=O)C2=C(NC(c3ccccc3)=C2)C)c1)C(=O)N4CCN(CC4)C
0.324415	FC(F)(F)c1c(ccc(NC(=O)C2=C(NC(c3ccccc3)=C2)C)c1)C(=O)N4CCN(CC4)C
0.324415	FC(F)(F)c1c(ccc(NC(=O)C2=C(NC(c3ccccc3)=C2)C)c1)C(=O)N4CCN(CC4)C
0.323741	S1C(C(=O)NC2CCN(CC(=O)Nc3c(ccc(c3)C(=O)Nc4ccccc4)C)CC2)=CC=C1
0.323741	S1C(C(=O)NC2CCN(CC(=O)Nc3c(ccc(c3)C(=O)Nc4ccccc4)C)CC2)=CC=C1
0.323741	S1C(C(=O)NC2CCN(CC(=O)Nc3c(ccc(c3)C(=O)Nc4ccccc4)C)CC2)=CC=C1
0.323741	S1C(C(=O)NC2CCN(CC(=O)Nc3c(ccc(c3)C(=O)Nc4ccccc4)C)CC2)=CC=C1
0.322344	O=C(N(C)C)c1cc(NC(=O)C(=O)NCC2CCN(Cc3ccccc3)CC2)c(cc1)C
0.322344	O=C(N(C)C)c1cc(NC(=O)C(=O)NCC2CCN(Cc3ccccc3)CC2)c(cc1)C
0.322344	O=C(N(C)C)c1cc(NC(=O)C(=O)NCC2CCN(Cc3ccccc3)CC2)c(cc1)C
0.322344	O=C(N(C)C)c1cc(NC(=O)C(=O)NCC2CCN(Cc3ccccc3)CC2)c(cc1)C
0.322344	O=C(N(C)C)c1cc(NC(=O)C(=O)NCC2CCN(Cc3ccccc3)CC2)c(cc1)C
0.322344	O=C(N(C)C)c1cc(NC(=O)C(=O)NCC2CCN(Cc3ccccc3)CC2)c(cc1)C
0.322344	O=C(N(C)C)c1cc(NC(=O)C(=O)NCC2CCN(Cc3ccccc3)CC2)c(cc1)C
0.322344	O=C(N(C)C)c1cc(NC(=O)C(=O)NCC2CCN(Cc3ccccc3)CC2)c(cc1)C
0.322344	O=C(N(C)C)c1cc(NC(=O)C(=O)NCC2CCN(Cc3ccccc3)CC2)c(cc1)C
0.322344	O=C(N(C)C)c1cc(NC(=O)C(=O)NCC2CCN(Cc3ccccc3)CC2)c(cc1)C
0.32069	S(=O)(=O)(N1CCN(CC(=O)Nc2c(ccc(c2)C(=O)Nc3ccccc3)C)CC1)C4=CN(C=C4)C
0.32069	S(=O)(=O)(N1CCN(CC(=O)Nc2c(ccc(c2)C(=O)Nc3ccccc3)C)CC1)C4=CN(C=C4)C
0.32069	S(=O)(=O)(N1CCN(CC(=O)Nc2c(ccc(c2)C(=O)Nc3ccccc3)C)CC1)C4=CN(C=C4)C
0.32069	S(=O)(=O)(N1CCN(CC(=O)Nc2c(ccc(c2)C(=O)Nc3ccccc3)C)CC1)C4=CN(C=C4)C
0.32069	S(=O)(=O)(N1CCN(CC(=O)Nc2c(ccc(c2)C(=O)Nc3ccccc3)C)CC1)C4=CN(C=C4)C
0.32069	S(=O)(=O)(N1CCN(CC(=O)Nc2c(ccc(c2)C(=O)Nc3ccccc3)C)CC1)C4=CN(C=C4)C
0.32069	S(=O)(=O)(N1CCN(CC(=O)Nc2c(ccc(c2)C(=O)Nc3ccccc3)C)CC1)C4=CN(C=C4)C
0.32069	S(=O)(=O)(N1CCN(CC(=O)Nc2c(ccc(c2)C(=O)Nc3ccccc3)C)CC1)C4=CN(C=C4)C
0.32069	S(=O)(=O)(N1CCN(CC(=O)Nc2c(ccc(c2)C(=O)Nc3ccccc3)C)CC1)C4=CN(C=C4)C
0.32069	S(=O)(=O)(N1CCN(CC(=O)Nc2c(ccc(c2)C(=O)Nc3ccccc3)C)CC1)C4=CN(C=C4)C
0.320463	O=C(Nc1cnc(NC(=O)C2=C(NC(c3ccccc3)=C2)C)cc1)c4ccccc4
0.320463	O=C(Nc1cnc(NC(=O)C2=C(NC(c3ccccc3)=C2)C)cc1)c4ccccc4
0.320463	O=C(Nc1cnc(NC(=O)C2=C(NC(c3ccccc3)=C2)C)cc1)c4ccccc4
0.320463	O=C(Nc1cnc(NC(=O)C2=C(NC(c3ccccc3)=C2)C)cc1)c4ccccc4
0.320463	O=C(Nc1cnc(NC(=O)C2=C(NC(c3ccccc3)=C2)C)cc1)c4ccccc4
0.320463	O=C(Nc1cnc(NC(=O)C2=C(NC(c3ccccc3)=C2)C)cc1)c4ccccc4
0.320463	O=C(Nc1cnc(NC(=O)C2=C(NC(c3ccccc3)=C2)C)cc1)c4ccccc4
0.320463	O=C(Nc1cnc(NC(=O)C2=C(NC(c3ccccc3)=C2)C)cc1)c4ccccc4
0.320463	O=C(Nc1cnc(NC(=O)C2=C(NC(c3ccccc3)=C2)C)cc1)c4ccccc4
0.320463	O=C(Nc1cnc(NC(=O)C2=C(NC(c3ccccc3)=C2)C)cc1)c4ccccc4
0.320463	S1C(=NC(c2ccc(cc2)CNC(=O)C)=C1)NC(=O)c3cc(NC(=O)c4ccc(F)cc4)ccc3
0.320463	S1C(=NC(c2ccc(cc2)CNC(=O)C)=C1)NC(=O)c3cc(NC(=O)c4ccc(F)cc4)ccc3
0.320463	S1C(=NC(c2ccc(cc2)CNC(=O)C)=C1)NC(=O)c3cc(NC(=O)c4ccc(F)cc4)ccc3
0.320463	S1C(=NC(c2ccc(cc2)CNC(=O)C)=C1)NC(=O)c3cc(NC(=O)c4ccc(F)cc4)ccc3
0.320423	S(=O)(=O)(NCC)C1=CNC(C(=O)Nc2c(ccc(c3nccnc3)c2)C)=C1
0.320423	S(=O)(=O)(NCC)C1=CNC(C(=O)Nc2c(ccc(c3nccnc3)c2)C)=C1
0.320423	S(=O)(=O)(NCC)C1=CNC(C(=O)Nc2c(ccc(c3nccnc3)c2)C)=C1
0.320423	S(=O)(=O)(NCC)C1=CNC(C(=O)Nc2c(ccc(c3nccnc3)c2)C)=C1
0.320423	S(=O)(=O)(NCC)C1=CNC(C(=O)Nc2c(ccc(c3nccnc3)c2)C)=C1
0.320423	S(=O)(=O)(NCC)C1=CNC(C(=O)Nc2c(ccc(c3nccnc3)c2)C)=C1
0.320423	S(=O)(=O)(NCC)C1=CNC(C(=O)Nc2c(ccc(c3nccnc3)c2)C)=C1
0.320423	S(=O)(=O)(NCC)C1=CNC(C(=O)Nc2c(ccc(c3nccnc3)c2)C)=C1
0.320423	S(=O)(=O)(NCC)C1=CNC(C(=O)Nc2c(ccc(c3nccnc3)c2)C)=C1
0.320423	S(=O)(=O)(NCC)C1=CNC(C(=O)Nc2c(ccc(c3nccnc3)c2)C)=C1
0.320158	O=C(Nc1cncc(c1)C2=NNC=C2)C(=O)Nc3cc(c(cc3)C)CC
0.320158	O=C(Nc1cncc(c1)C2=NNC=C2)C(=O)Nc3cc(c(cc3)C)CC
0.320158	O=C(Nc1cncc(c1)C2=NNC=C2)C(=O)Nc3cc(c(cc3)C)CC
0.320158	O=C(Nc1cncc(c1)C2=NNC=C2)C(=O)Nc3cc(c(cc3)C)CC
0.320158	O=C(Nc1cncc(c1)C2=NNC=C2)C(=O)Nc3cc(c(cc3)C)CC
0.320158	O=C(Nc1cncc(c1)C2=NNC=C2)C(=O)Nc3cc(c(cc3)C)CC
0.320158	O=C(Nc1cncc(c1)C2=NNC=C2)C(=O)Nc3cc(c(cc3)C)CC
0.320158	O=C(Nc1cncc(c1)C2=NNC=C2)C(=O)Nc3cc(c(cc3)C)CC
0.320158	O=C(Nc1cncc(c1)C2=NNC=C2)C(=O)Nc3cc(c(cc3)C)CC
0.320158	O=C(Nc1cncc(c1)C2=NNC=C2)C(=O)Nc3cc(c(cc3)C)CC
0.319066	O=C(Nc1ccc(cc1)C=2OC(=CN2)C(C)C)c3cc(Nc4ncccn4)ccc3
0.319066	O=C(Nc1ccc(cc1)C=2OC(=CN2)C(C)C)c3cc(Nc4ncccn4)ccc3
0.318681	S1C(C(=O)NC=2SC=C(N2)c3ccc(cc3)CNC(=O)C)=CC=C1CN4CCN(CC4)C
0.318681	S1C(C(=O)NC=2SC=C(N2)c3ccc(cc3)CNC(=O)C)=CC=C1CN4CCN(CC4)C
0.318681	S1C(C(=O)NC=2SC=C(N2)c3ccc(cc3)CNC(=O)C)=CC=C1CN4CCN(CC4)C
0.318681	S1C(C(=O)NC=2SC=C(N2)c3ccc(cc3)CNC(=O)C)=CC=C1CN4CCN(CC4)C
0.317992	O=C(Nc1c(ccc(c1)C(=O)Nc2c(ccc(c2)CO)C)C)NC(C)(C)C
0.317992	O=C(Nc1c(ccc(c1)C(=O)Nc2c(ccc(c2)CO)C)C)NC(C)(C)C
0.317992	O=C(Nc1c(ccc(c1)C(=O)Nc2c(ccc(c2)CO)C)C)NC(C)(C)C
0.317992	O=C(Nc1c(ccc(c1)C(=O)Nc2c(ccc(c2)CO)C)C)NC(C)(C)C
0.317992	O=C(Nc1c(ccc(c1)C(=O)Nc2c(ccc(c2)CO)C)C)NC(C)(C)C
0.317992	O=C(Nc1c(ccc(c1)C(=O)Nc2c(ccc(c2)CO)C)C)NC(C)(C)C
0.317992	O=C(Nc1c(ccc(c1)C(=O)Nc2c(ccc(c2)CO)C)C)NC(C)(C)C
0.317992	O=C(Nc1c(ccc(c1)C(=O)Nc2c(ccc(c2)CO)C)C)NC(C)(C)C
0.317992	O=C(Nc1c(ccc(c1)C(=O)Nc2c(ccc(c2)CO)C)C)NC(C)(C)C
0.317992	O=C(Nc1c(ccc(c1)C(=O)Nc2c(ccc(c2)CO)C)C)NC(C)(C)C
0.316602	O=C(Nc1c(Nc2ccncc2)cccc1)C3=C(NC(c4ccccc4)=C3)C
0.316602	O=C(Nc1c(Nc2ccncc2)cccc1)C3=C(NC(c4ccccc4)=C3)C
0.316602	O=C(Nc1c(Nc2ccncc2)cccc1)C3=C(NC(c4ccccc4)=C3)C
0.316602	O=C(Nc1c(Nc2ccncc2)cccc1)C3=C(NC(c4ccccc4)=C3)C
0.316602	O=C(Nc1c(Nc2ccncc2)cccc1)C3=C(NC(c4ccccc4)=C3)C
0.316602	O=C(Nc1c(Nc2ccncc2)cccc1)C3=C(NC(c4ccccc4)=C3)C
0.316602	O=C(Nc1c(Nc2ccncc2)cccc1)C3=C(NC(c4ccccc4)=C3)C
0.316602	O=C(Nc1c(Nc2ccncc2)cccc1)C3=C(NC(c4ccccc4)=C3)C
0.316602	O=C(Nc1c(Nc2ccncc2)cccc1)C3=C(NC(c4ccccc4)=C3)C
0.316602	O=C(Nc1c(Nc2ccncc2)cccc1)C3=C(NC(c4ccccc4)=C3)C
0.316364	Brc1cc(c(F)cc1)C2=NOC(=N2)c3cc(NC(=O)c4ccc(Br)cc4)c(cc3)C
0.316364	Brc1cc(c(F)cc1)C2=NOC(=N2)c3cc(NC(=O)c4ccc(Br)cc4)c(cc3)C
0.316364	Brc1cc(c(F)cc1)C2=NOC(=N2)c3cc(NC(=O)c4ccc(Br)cc4)c(cc3)C
0.316364	Brc1cc(c(F)cc1)C2=NOC(=N2)c3cc(NC(=O)c4ccc(Br)cc4)c(cc3)C
0.316364	Brc1cc(c(F)cc1)C2=NOC(=N2)c3cc(NC(=O)c4ccc(Br)cc4)c(cc3)C
0.316364	Brc1cc(c(F)cc1)C2=NOC(=N2)c3cc(NC(=O)c4ccc(Br)cc4)c(cc3)C
0.316364	Brc1cc(c(F)cc1)C2=NOC(=N2)c3cc(NC(=O)c4ccc(Br)cc4)c(cc3)C
0.316364	Brc1cc(c(F)cc1)C2=NOC(=N2)c3cc(NC(=O)c4ccc(Br)cc4)c(cc3)C
0.316364	Brc1cc(c(F)cc1)C2=NOC(=N2)c3cc(NC(=O)c4ccc(Br)cc4)c(cc3)C
0.316364	Brc1cc(c(F)cc1)C2=NOC(=N2)c3cc(NC(=O)c4ccc(Br)cc4)c(cc3)C
0.316	S1C(C(=O)Nc2cc(ccc2)CC(=O)O)=CC=C1CN3CCN(CC3)C
0.316	S1C(C(=O)Nc2cc(ccc2)CC(=O)O)=CC=C1CN3CCN(CC3)C
0.316	S1C(C(=O)Nc2cc(ccc2)CC(=O)O)=CC=C1CN3CCN(CC3)C
0.316	S1C(C(=O)Nc2cc(ccc2)CC(=O)O)=CC=C1CN3CCN(CC3)C
0.316	S1C(C(=O)Nc2cc(ccc2)CC(=O)O)=CC=C1CN3CCN(CC3)C
0.316	S1C(C(=O)Nc2cc(ccc2)CC(=O)O)=CC=C1CN3CCN(CC3)C
0.316	S1C(C(=O)Nc2cc(ccc2)CC(=O)O)=CC=C1CN3CCN(CC3)C
0.316	S1C(C(=O)Nc2cc(ccc2)CC(=O)O)=CC=C1CN3CCN(CC3)C
0.316	S1C(C(=O)Nc2cc(ccc2)CC(=O)O)=CC=C1CN3CCN(CC3)C
0.316	S1C(C(=O)Nc2cc(ccc2)CC(=O)O)=CC=C1CN3CCN(CC3)C
0.315789	O=C(Nc1ccc(cc1)CNC(=O)C(=O)Nc2cc(c(NC(=O)C=3OC=CC3)cc2)C)c4ccncc4
0.315789	O=C(Nc1ccc(cc1)CNC(=O)C(=O)Nc2cc(c(NC(=O)C=3OC=CC3)cc2)C)c4ccncc4
0.315789	O=C(Nc1ccc(cc1)CNC(=O)C(=O)Nc2cc(c(NC(=O)C=3OC=CC3)cc2)C)c4ccncc4
0.315789	O=C(Nc1ccc(cc1)CNC(=O)C(=O)Nc2cc(c(NC(=O)C=3OC=CC3)cc2)C)c4ccncc4
0.315789	O=C(Nc1ccc(cc1)CNC(=O)C(=O)Nc2cc(c(NC(=O)C=3OC=CC3)cc2)C)c4ccncc4
0.315789	O=C(Nc1ccc(cc1)CNC(=O)C(=O)Nc2cc(c(NC(=O)C=3OC=CC3)cc2)C)c4ccncc4
0.315789	O=C(Nc1ccc(cc1)CNC(=O)C(=O)Nc2cc(c(NC(=O)C=3OC=CC3)cc2)C)c4ccncc4
0.315789	O=C(Nc1ccc(cc1)CNC(=O)C(=O)Nc2cc(c(NC(=O)C=3OC=CC3)cc2)C)c4ccncc4
0.315789	O=C(Nc1ccc(cc1)CNC(=O)C(=O)Nc2cc(c(NC(=O)C=3OC=CC3)cc2)C)c4ccncc4
0.315789	O=C(Nc1ccc(cc1)CNC(=O)C(=O)Nc2cc(c(NC(=O)C=3OC=CC3)cc2)C)c4ccncc4
0.315574	O=C(Nc1cc(c(c(c1)C)C(=O)C)C)c2cc(Nc3ncccn3)ccc2
0.315574	O=C(Nc1cc(c(c(c1)C)C(=O)C)C)c2cc(Nc3ncccn3)ccc2
0.315574	O=C(Nc1cc(c(c(c1)C)C(=O)C)C)c2cc(Nc3ncccn3)ccc2
0.315574	O=C(Nc1cc(c(c(c1)C)C(=O)C)C)c2cc(Nc3ncccn3)ccc2
0.315574	O=C(Nc1cc(c(c(c1)C)C(=O)C)C)c2cc(Nc3ncccn3)ccc2
0.315574	O=C(Nc1cc(c(c(c1)C)C(=O)C)C)c2cc(Nc3ncccn3)ccc2
0.315574	O=C(Nc1cc(c(c(c1)C)C(=O)C)C)c2cc(Nc3ncccn3)ccc2
0.315574	O=C(Nc1c(c(NC(=O)CC)ccc1)C)c2cc(Nc3ncccn3)ccc2
0.315217	Brc1cc(ccc1)COc2c(cc(NC(=O)c3cc(Nc4ncccn4)ccc3)cc2)C(=O)N
0.315217	Brc1cc(ccc1)COc2c(cc(NC(=O)c3cc(Nc4ncccn4)ccc3)cc2)C(=O)N
0.315217	Brc1cc(ccc1)COc2c(cc(NC(=O)c3cc(Nc4ncccn4)ccc3)cc2)C(=O)N
0.315217	Brc1cc(ccc1)COc2c(cc(NC(=O)c3cc(Nc4ncccn4)ccc3)cc2)C(=O)N
0.315217	Brc1cc(ccc1)COc2c(cc(NC(=O)c3cc(Nc4ncccn4)ccc3)cc2)C(=O)N
0.315217	Brc1cc(ccc1)COc2c(cc(NC(=O)c3cc(Nc4ncccn4)ccc3)cc2)C(=O)N
0.315217	Brc1cc(ccc1)COc2c(cc(NC(=O)c3cc(Nc4ncccn4)ccc3)cc2)C(=O)N
0.315217	Brc1cc(ccc1)COc2c(cc(NC(=O)c3cc(Nc4ncccn4)ccc3)cc2)C(=O)N
0.315217	Brc1cc(ccc1)COc2c(cc(NC(=O)c3cc(Nc4ncccn4)ccc3)cc2)C(=O)N
0.315217	Brc1cc(ccc1)COc2c(cc(NC(=O)c3cc(Nc4ncccn4)ccc3)cc2)C(=O)N
0.315018	Brc1ccc(Oc2cc(ncc2)C(=O)Nc3c(ccc(c4cnc(OC)cc4)c3)C)cc1
0.315018	Brc1ccc(Oc2cc(ncc2)C(=O)Nc3c(ccc(c4cnc(OC)cc4)c3)C)cc1
0.315018	Brc1ccc(Oc2cc(ncc2)C(=O)Nc3c(ccc(c4cnc(OC)cc4)c3)C)cc1
0.315018	Brc1ccc(Oc2cc(ncc2)C(=O)Nc3c(ccc(c4cnc(OC)cc4)c3)C)cc1
0.315018	Brc1ccc(Oc2cc(ncc2)C(=O)Nc3c(ccc(c4cnc(OC)cc4)c3)C)cc1
0.315018	Brc1ccc(Oc2cc(ncc2)C(=O)Nc3c(ccc(c4cnc(OC)cc4)c3)C)cc1
0.315018	Brc1ccc(Oc2cc(ncc2)C(=O)Nc3c(ccc(c4cnc(OC)cc4)c3)C)cc1
0.315018	Brc1ccc(Oc2cc(ncc2)C(=O)Nc3c(ccc(c4cnc(OC)cc4)c3)C)cc1
0.315018	Brc1ccc(Oc2cc(ncc2)C(=O)Nc3c(ccc(c4cnc(OC)cc4)c3)C)cc1
0.315018	Brc1ccc(Oc2cc(ncc2)C(=O)Nc3c(ccc(c4cnc(OC)cc4)c3)C)cc1
0.31405	Fc1ccc(c2cncc(c2)C(=O)Nc3cc(c(cc3)CC)CC)cc1
0.31405	Fc1ccc(c2cncc(c2)C(=O)Nc3cc(c(cc3)CC)CC)cc1
0.31405	Fc1ccc(c2cncc(c2)C(=O)Nc3cc(c(cc3)CC)CC)cc1
0.31405	Fc1ccc(c2cncc(c2)C(=O)Nc3cc(c(cc3)CC)CC)cc1
0.31405	Fc1ccc(c2cncc(c2)C(=O)Nc3cc(c(cc3)CC)CC)cc1
0.31405	Fc1ccc(c2cncc(c2)C(=O)Nc3cc(c(cc3)CC)CC)cc1
0.31405	Fc1ccc(c2cncc(c2)C(=O)Nc3cc(c(cc3)CC)CC)cc1
0.31405	Fc1ccc(c2cncc(c2)C(=O)Nc3cc(c(cc3)CC)CC)cc1
0.31405	Fc1ccc(c2cncc(c2)C(=O)Nc3cc(c(cc3)CC)CC)cc1
0.31405	Fc1ccc(c2cncc(c2)C(=O)Nc3cc(c(cc3)CC)CC)cc1
0.313869	S1C(=NC(c2ccc(cc2)CNC(=O)C)=C1)NC(=O)c3ccc(Nc4c(OC)cccc4)cc3
0.313653	O=C(Nc1ccccc1)c2cc(NC(=O)CN3CC4C(C3)CCOC4)c(cc2)C
0.313653	O=C(Nc1ccccc1)c2cc(NC(=O)CN3CC4C(C3)CCOC4)c(cc2)C
0.313653	O=C(Nc1ccccc1)c2cc(NC(=O)CN3CC4C(C3)CCOC4)c(cc2)C
0.312925	S1C(=NC(C(=O)Nc2c(cc(cc2)C(F)(C(F)(F)F)C(F)(F)F)C)=C1)c3cnccc3
0.312925	S1C(=NC(C(=O)Nc2c(cc(cc2)C(F)(C(F)(F)F)C(F)(F)F)C)=C1)c3cnccc3
0.312925	S1C(=NC(C(=O)Nc2c(cc(cc2)C(F)(C(F)(F)F)C(F)(F)F)C)=C1)c3cnccc3
0.312925	S1C(=NC(C(=O)Nc2c(cc(cc2)C(F)(C(F)(F)F)C(F)(F)F)C)=C1)c3cnccc3
0.312757	O=C(Nc1cc(ccc1)CN)c2ccc(cc2)CN3CC(=O)NCC3
0.312757	O=C(Nc1cc(ccc1)CN)c2ccc(cc2)CN3CC(=O)NCC3
0.312757	O=C(Nc1cc(ccc1)CN)c2ccc(cc2)CN3CC(=O)NCC3
0.312757	O=C(Nc1cc(ccc1)CN)c2ccc(cc2)CN3CC(=O)NCC3
0.312757	O=C(Nc1cc(ccc1)CN)c2ccc(cc2)CN3CC(=O)NCC3
0.312757	O=C(Nc1cc(ccc1)CN)c2ccc(cc2)CN3CC(=O)NCC3
0.312757	O=C(Nc1cc(ccc1)CN)c2ccc(cc2)CN3CC(=O)NCC3
0.312757	O=C(Nc1cc(ccc1)CN)c2ccc(cc2)CN3CC(=O)NCC3
0.312757	O=C(Nc1cc(ccc1)CN)c2ccc(cc2)CN3CC(=O)NCC3
0.312757	O=C(Nc1cc(ccc1)CN)c2ccc(cc2)CN3CC(=O)NCC3
0.312727	S1C(=NC(c2cnccc2)=C1)CCCCNC(=O)c3cc(NC(=O)NC4CC4)ccc3
0.312727	S1C(=NC(c2cnccc2)=C1)CCCCNC(=O)c3cc(NC(=O)NC4CC4)ccc3
0.312727	S1C(=NC(c2cnccc2)=C1)CCCCNC(=O)c3cc(NC(=O)NC4CC4)ccc3
0.312727	S1C(=NC(c2cnccc2)=C1)CCCCNC(=O)c3cc(NC(=O)NC4CC4)ccc3
0.312727	S1C(=NC(c2cnccc2)=C1)CCCCNC(=O)c3cc(NC(=O)NC4CC4)ccc3
0.312727	S1C(=NC(c2cnccc2)=C1)CCCCNC(=O)c3cc(NC(=O)NC4CC4)ccc3
0.312727	S1C(=NC(c2cnccc2)=C1)CCCCNC(=O)c3cc(NC(=O)NC4CC4)ccc3
0.312727	S1C(=NC(c2cnccc2)=C1)CCCCNC(=O)c3cc(NC(=O)NC4CC4)ccc3
0.312727	S1C(=NC(c2cnccc2)=C1)CCCCNC(=O)c3cc(NC(=O)NC4CC4)ccc3
0.312727	S1C(=NC(c2cnccc2)=C1)CCCCNC(=O)c3cc(NC(=O)NC4CC4)ccc3
0.312727	FC(F)(F)C(F)(c1cc(c(NC(=O)c2ccc(OCc3cnccc3)cc2)cc1)C)C(F)(F)F
0.312727	FC(F)(F)C(F)(c1cc(c(NC(=O)c2ccc(OCc3cnccc3)cc2)cc1)C)C(F)(F)F
0.312727	FC(F)(F)C(F)(c1cc(c(NC(=O)c2ccc(OCc3cnccc3)cc2)cc1)C)C(F)(F)F
0.311741	O=C(Nc1ccc(OCC(=O)N(C)C)cc1)c2ccc(Nc3nc(OC)ccn3)cc2
0.311741	O=C(Nc1ccc(OCC(=O)N(C)C)cc1)c2ccc(Nc3nc(OC)ccn3)cc2
0.311024	S1C(C(=O)Nc2cc(ccc2)CCC(=O)O)=CC=C1CN3CCN(CC3)C
0.311024	S1C(C(=O)Nc2cc(ccc2)CCC(=O)O)=CC=C1CN3CCN(CC3)C
0.311024	S1C(C(=O)Nc2cc(ccc2)CCC(=O)O)=CC=C1CN3CCN(CC3)C
0.310219	S(=O)(=O)(N)c1cnc(cc1)C(=O)Nc2c(ccc(c3cnc(OC)cc3)c2)C
0.310219	S(=O)(=O)(N)c1cnc(cc1)C(=O)Nc2c(ccc(c3cnc(OC)cc3)c2)C
0.310219	S(=O)(=O)(N)c1cnc(cc1)C(=O)Nc2c(ccc(c3cnc(OC)cc3)c2)C
0.310219	S(=O)(=O)(N)c1cnc(cc1)C(=O)Nc2c(ccc(c3cnc(OC)cc3)c2)C
0.310219	S(=O)(=O)(N)c1cnc(cc1)C(=O)Nc2c(ccc(c3cnc(OC)cc3)c2)C
0.310219	S(=O)(=O)(N)c1cnc(cc1)C(=O)Nc2c(ccc(c3cnc(OC)cc3)c2)C
0.310219	S(=O)(=O)(N)c1cnc(cc1)C(=O)Nc2c(ccc(c3cnc(OC)cc3)c2)C
0.310219	S(=O)(=O)(N)c1cnc(cc1)C(=O)Nc2c(ccc(c3cnc(OC)cc3)c2)C
0.310219	S(=O)(=O)(N)c1cnc(cc1)C(=O)Nc2c(ccc(c3cnc(OC)cc3)c2)C
0.310219	S(=O)(=O)(N)c1cnc(cc1)C(=O)Nc2c(ccc(c3cnc(OC)cc3)c2)C
0.309735	O=C(Nc1cc(c2nc(ncc2)C)ccc1)C=O
0.309735	O=C(Nc1cc(c2nc(ncc2)C)ccc1)C=O
0.309735	O=C(Nc1cc(c2nc(ncc2)C)ccc1)C=O
0.309278	Clc1c(NS(=O)(=O)c2c(ccc(NC(=O)c3ccc(cc3)C4=NOC=N4)c2)C)cccc1
0.309278	Clc1c(NS(=O)(=O)c2c(ccc(NC(=O)c3ccc(cc3)C4=NOC=N4)c2)C)cccc1
0.309278	Clc1c(NS(=O)(=O)c2c(ccc(NC(=O)c3ccc(cc3)C4=NOC=N4)c2)C)cccc1
0.309278	Clc1c(NS(=O)(=O)c2c(ccc(NC(=O)c3ccc(cc3)C4=NOC=N4)c2)C)cccc1
0.309278	Clc1c(NS(=O)(=O)c2c(ccc(NC(=O)c3ccc(cc3)C4=NOC=N4)c2)C)cccc1
0.309278	Clc1c(NS(=O)(=O)c2c(ccc(NC(=O)c3ccc(cc3)C4=NOC=N4)c2)C)cccc1
0.309278	Clc1c(NS(=O)(=O)c2c(ccc(NC(=O)c3ccc(cc3)C4=NOC=N4)c2)C)cccc1
0.309278	Clc1c(NS(=O)(=O)c2c(ccc(NC(=O)c3ccc(cc3)C4=NOC=N4)c2)C)cccc1
0.309278	Clc1c(NS(=O)(=O)c2c(ccc(NC(=O)c3ccc(cc3)C4=NOC=N4)c2)C)cccc1
0.309278	Clc1c(NS(=O)(=O)c2c(ccc(NC(=O)c3ccc(cc3)C4=NOC=N4)c2)C)cccc1
0.30916	O=C(Nc1cc(c2nc(ncc2)C)ccc1)C(=O)NCc3cnc(N)cc3
0.30916	O=C(Nc1cc(c2nc(ncc2)C)ccc1)C(=O)NCc3cnc(N)cc3
0.30916	O=C(Nc1cc(c2nc(ncc2)C)ccc1)C(=O)NCc3cnc(N)cc3
0.30916	O=C(Nc1cc(c2nc(ncc2)C)ccc1)C(=O)NCc3cnc(N)cc3
0.30916	O=C(Nc1cc(c2nc(ncc2)C)ccc1)C(=O)NCc3cnc(N)cc3
0.30916	O=C(Nc1cc(c2nc(ncc2)C)ccc1)C(=O)NCc3cnc(N)cc3
0.30916	O=C(Nc1cc(c2nc(ncc2)C)ccc1)C(=O)NCc3cnc(N)cc3
0.30916	O=C(Nc1cc(c2nc(ncc2)C)ccc1)C(=O)NCc3cnc(N)cc3
0.30916	O=C(Nc1cc(c2nc(ncc2)C)ccc1)C(=O)NCc3cnc(N)cc3
0.30916	O=C(Nc1cc(c2nc(ncc2)C)ccc1)C(=O)NCc3cnc(N)cc3
0.3083	Fc1ccc(c2cncc(c2)C(=O)Nc3c(cc(cc3)C(F)(F)F)C)cc1
0.3083	Fc1ccc(c2cncc(c2)C(=O)Nc3c(cc(cc3)C(F)(F)F)C)cc1
0.3083	Fc1ccc(c2cncc(c2)C(=O)Nc3c(cc(cc3)C(F)(F)F)C)cc1
0.308	O=C(Nc1cc(ccc1)C(=O)Nc2ccc(cc2)CN3CCC(CO)CC3)NCC(C)(C)C
0.308	O=C(Nc1cc(ccc1)C(=O)Nc2ccc(cc2)CN3CCC(CO)CC3)NCC(C)(C)C
0.308	O=C(Nc1cc(ccc1)C(=O)Nc2ccc(cc2)CN3CCC(CO)CC3)NCC(C)(C)C
0.308	O=C(Nc1cc(ccc1)C(=O)Nc2ccc(cc2)CN3CCC(CO)CC3)NCC(C)(C)C
0.308	O=C(Nc1cc(ccc1)C(=O)Nc2ccc(cc2)CN3CCC(CO)CC3)NCC(C)(C)C
0.308	O=C(Nc1cc(ccc1)C(=O)Nc2ccc(cc2)CN3CCC(CO)CC3)NCC(C)(C)C
0.308	O=C(Nc1cc(ccc1)C(=O)Nc2ccc(cc2)CN3CCC(CO)CC3)NCC(C)(C)C
0.308	O=C(Nc1cc(ccc1)C(=O)Nc2ccc(cc2)CN3CCC(CO)CC3)NCC(C)(C)C
0.308	O=C(Nc1cc(ccc1)C(=O)Nc2ccc(cc2)CN3CCC(CO)CC3)NCC(C)(C)C
0.308	O=C(Nc1cc(ccc1)C(=O)Nc2ccc(cc2)CN3CCC(CO)CC3)NCC(C)(C)C
0.307692	Brc1c(OC(C)C)cc(cc1)C(=O)Nc2ccc(cc2)CN3CCC(CO)CC3
0.307692	Brc1c(OC(C)C)cc(cc1)C(=O)Nc2ccc(cc2)CN3CCC(CO)CC3
0.307692	Brc1c(OC(C)C)cc(cc1)C(=O)Nc2ccc(cc2)CN3CCC(CO)CC3
0.307692	Brc1c(OC(C)C)cc(cc1)C(=O)Nc2ccc(cc2)CN3CCC(CO)CC3
0.307692	Brc1c(OC(C)C)cc(cc1)C(=O)Nc2ccc(cc2)CN3CCC(CO)CC3
0.307692	Brc1c(OC(C)C)cc(cc1)C(=O)Nc2ccc(cc2)CN3CCC(CO)CC3
0.307692	Brc1c(OC(C)C)cc(cc1)C(=O)Nc2ccc(cc2)CN3CCC(CO)CC3
0.307692	Brc1c(OC(C)C)cc(cc1)C(=O)Nc2ccc(cc2)CN3CCC(CO)CC3
0.307692	Brc1c(OC(C)C)cc(cc1)C(=O)Nc2ccc(cc2)CN3CCC(CO)CC3
0.307692	Brc1c(OC(C)C)cc(cc1)C(=O)Nc2ccc(cc2)CN3CCC(CO)CC3
0.307393	O=C(Nc1c(ccc(c1)C(=O)Nc2cc(OCCOC)ccc2)C)NC(C)(C)C
0.307393	O=C(Nc1c(ccc(c1)C(=O)Nc2cc(OCCOC)ccc2)C)NC(C)(C)C
0.307393	O=C(Nc1c(ccc(c1)C(=O)Nc2cc(OCCOC)ccc2)C)NC(C)(C)C
0.307393	O=C(Nc1c(ccc(c1)C(=O)Nc2cc(OCCOC)ccc2)C)NC(C)(C)C
0.307393	O=C(Nc1c(ccc(c1)C(=O)Nc2cc(OCCOC)ccc2)C)NC(C)(C)C
0.307393	O=C(Nc1c(ccc(c1)C(=O)Nc2cc(OCCOC)ccc2)C)NC(C)(C)C
0.307393	O=C(Nc1c(ccc(c1)C(=O)Nc2cc(OCCOC)ccc2)C)NC(C)(C)C
0.307393	O=C(Nc1c(ccc(c1)C(=O)Nc2cc(OCCOC)ccc2)C)NC(C)(C)C
0.306452	Clc1c(ccc(NC(=O)c2cncc(c3ccc(F)cc3)c2)c1)CO
0.306452	Clc1c(ccc(NC(=O)c2cncc(c3ccc(F)cc3)c2)c1)CO
0.306452	Clc1c(ccc(NC(=O)c2cncc(c3ccc(F)cc3)c2)c1)CO
0.306452	Clc1c(ccc(NC(=O)c2cncc(c3ccc(F)cc3)c2)c1)CO
0.306452	Clc1c(ccc(NC(=O)c2cncc(c3ccc(F)cc3)c2)c1)CO
0.306452	Clc1c(ccc(NC(=O)c2cncc(c3ccc(F)cc3)c2)c1)CO
0.306452	Clc1c(ccc(NC(=O)c2cncc(c3ccc(F)cc3)c2)c1)CO
0.306452	Clc1c(ccc(NC(=O)c2cncc(c3ccc(F)cc3)c2)c1)CO
0.306452	Clc1c(ccc(NC(=O)c2cncc(c3ccc(F)cc3)c2)c1)CO
0.306452	Clc1c(ccc(NC(=O)c2cncc(c3ccc(F)cc3)c2)c1)CO
0.306202	Clc1c(ccc(NC(=O)c2ncc(cc2)C=3N=NNN3)c1)CO
0.306202	Clc1c(ccc(NC(=O)c2ncc(cc2)C=3N=NNN3)c1)CO
0.306202	Clc1c(ccc(NC(=O)c2ncc(cc2)C=3N=NNN3)c1)CO
0.306202	Clc1c(ccc(NC(=O)c2ncc(cc2)C=3N=NNN3)c1)CO
0.304878	O=C(Nc1ccc(cc1)C=2NC=CC2)C3=C(NC(c4ccccc4)=C3)C
0.304348	O=C1OCCN1c2cc(NC(=O)C3=C(NC(c4ccccc4)=C3)C)c(cc2)C
0.304348	O=C1OCCN1c2cc(NC(=O)C3=C(NC(c4ccccc4)=C3)C)c(cc2)C
0.304348	O=C1OCCN1c2cc(NC(=O)C3=C(NC(c4ccccc4)=C3)C)c(cc2)C
0.304348	O=C1OCCN1c2cc(NC(=O)C3=C(NC(c4ccccc4)=C3)C)c(cc2)C
0.304348	O=C1OCCN1c2cc(NC(=O)C3=C(NC(c4ccccc4)=C3)C)c(cc2)C
0.304196	Brc1ccc(cc1)C(=O)Nc2c(ccc(c2)C=3ON=C(N3)c4c(F)cc(Cl)c(F)c4)C
0.304196	Brc1ccc(cc1)C(=O)Nc2c(ccc(c2)C=3ON=C(N3)c4c(F)cc(Cl)c(F)c4)C
0.304196	Brc1ccc(cc1)C(=O)Nc2c(ccc(c2)C=3ON=C(N3)c4c(F)cc(Cl)c(F)c4)C
0.304196	Brc1ccc(cc1)C(=O)Nc2c(ccc(c2)C=3ON=C(N3)c4c(F)cc(Cl)c(F)c4)C
0.304196	Brc1ccc(cc1)C(=O)Nc2c(ccc(c2)C=3ON=C(N3)c4c(F)cc(Cl)c(F)c4)C
0.304196	Brc1ccc(cc1)C(=O)Nc2c(ccc(c2)C=3ON=C(N3)c4c(F)cc(Cl)c(F)c4)C
0.304196	Brc1ccc(cc1)C(=O)Nc2c(ccc(c2)C=3ON=C(N3)c4c(F)cc(Cl)c(F)c4)C
0.304196	Brc1ccc(cc1)C(=O)Nc2c(ccc(c2)C=3ON=C(N3)c4c(F)cc(Cl)c(F)c4)C
0.304196	Brc1ccc(cc1)C(=O)Nc2c(ccc(c2)C=3ON=C(N3)c4c(F)cc(Cl)c(F)c4)C
0.304196	Brc1ccc(cc1)C(=O)Nc2c(ccc(c2)C=3ON=C(N3)c4c(F)cc(Cl)c(F)c4)C
0.303571	Brc1c(OCc2ccccc2)ccc(NC(=O)C3=C(NC(c4ccccc4)=C3)C)c1
0.303571	Brc1c(OCc2ccccc2)ccc(NC(=O)C3=C(NC(c4ccccc4)=C3)C)c1
0.303571	Brc1c(OCc2ccccc2)ccc(NC(=O)C3=C(NC(c4ccccc4)=C3)C)c1
0.303571	Brc1c(OCc2ccccc2)ccc(NC(=O)C3=C(NC(c4ccccc4)=C3)C)c1
0.303571	Brc1c(OCc2ccccc2)ccc(NC(=O)C3=C(NC(c4ccccc4)=C3)C)c1
0.303571	Brc1c(OCc2ccccc2)ccc(NC(=O)C3=C(NC(c4ccccc4)=C3)C)c1
0.303571	Brc1c(OCc2ccccc2)ccc(NC(=O)C3=C(NC(c4ccccc4)=C3)C)c1
0.303571	Brc1c(OCc2ccccc2)ccc(NC(=O)C3=C(NC(c4ccccc4)=C3)C)c1
0.303571	Brc1c(OCc2ccccc2)ccc(NC(=O)C3=C(NC(c4ccccc4)=C3)C)c1
0.303571	Brc1c(OCc2ccccc2)ccc(NC(=O)C3=C(NC(c4ccccc4)=C3)C)c1
0.303371	Clc1cc(NC(=O)c2cncc(c3cc(ccc3)C)c2)c(cc1)C(=O)NCC
0.303333	S(=O)(=O)(Nc1c(cc(cc1)C)C)c2cc(ccc2)C(=O)NNC(=O)C=3SC(=CC3)CN4CCN(CC4)C
0.30315	Clc1c(NC(=O)C)cc(NC(=O)C(=O)NCc2ccc(NC(=O)c3ccncc3)cc2)cc1
0.30315	Clc1c(NC(=O)C)cc(NC(=O)C(=O)NCc2ccc(NC(=O)c3ccncc3)cc2)cc1
0.30315	Clc1c(NC(=O)C)cc(NC(=O)C(=O)NCc2ccc(NC(=O)c3ccncc3)cc2)cc1
0.30315	Clc1c(NC(=O)C)cc(NC(=O)C(=O)NCc2ccc(NC(=O)c3ccncc3)cc2)cc1
0.30315	Clc1c(NC(=O)C)cc(NC(=O)C(=O)NCc2ccc(NC(=O)c3ccncc3)cc2)cc1
0.30315	Clc1c(NC(=O)C)cc(NC(=O)C(=O)NCc2ccc(NC(=O)c3ccncc3)cc2)cc1
0.30315	Clc1c(NC(=O)C)cc(NC(=O)C(=O)NCc2ccc(NC(=O)c3ccncc3)cc2)cc1
0.30315	Clc1c(NC(=O)C)cc(NC(=O)C(=O)NCc2ccc(NC(=O)c3ccncc3)cc2)cc1
0.30315	Clc1c(NC(=O)C)cc(NC(=O)C(=O)NCc2ccc(NC(=O)c3ccncc3)cc2)cc1
0.30315	Clc1c(NC(=O)C)cc(NC(=O)C(=O)NCc2ccc(NC(=O)c3ccncc3)cc2)cc1
0.30292	O=C(N1CCC(c2nc(c3ccc(OC)cc3)ccn2)CC1)c4ccc(OCc5cnccc5)cc4
0.30292	O=C(N1CCC(c2nc(c3ccc(OC)cc3)ccn2)CC1)c4ccc(OCc5cnccc5)cc4
0.30292	O=C(N1CCC(c2nc(c3ccc(OC)cc3)ccn2)CC1)c4ccc(OCc5cnccc5)cc4
0.30292	O=C(N1CCC(c2nc(c3ccc(OC)cc3)ccn2)CC1)c4ccc(OCc5cnccc5)cc4
0.30292	O=C(N1CCC(c2nc(c3ccc(OC)cc3)ccn2)CC1)c4ccc(OCc5cnccc5)cc4
0.30292	O=C(N1CCC(c2nc(c3ccc(OC)cc3)ccn2)CC1)c4ccc(OCc5cnccc5)cc4
0.30292	O=C(N1CCC(c2nc(c3ccc(OC)cc3)ccn2)CC1)c4ccc(OCc5cnccc5)cc4
0.30292	O=C(N1CCC(c2nc(c3ccc(OC)cc3)ccn2)CC1)c4ccc(OCc5cnccc5)cc4
0.30292	O=C(N1CCC(c2nc(c3ccc(OC)cc3)ccn2)CC1)c4ccc(OCc5cnccc5)cc4
0.30292	O=C(N1CCC(c2nc(c3ccc(OC)cc3)ccn2)CC1)c4ccc(OCc5cnccc5)cc4
0.301587	Fc1c(NC(=O)Cc2ccccc2)cc(NC(=O)c3ccc(cc3)CNC(=O)C)cc1
0.301527	O=C(Nc1nc(c2cc(OCC)ccc2)ccc1)c3cncc(c4ccc(N(C)C)cc4)c3
0.301527	O=C(Nc1nc(c2cc(OCC)ccc2)ccc1)c3cncc(c4ccc(N(C)C)cc4)c3
0.301527	O=C(Nc1nc(c2cc(OCC)ccc2)ccc1)c3cncc(c4ccc(N(C)C)cc4)c3
0.301527	O=C(Nc1nc(c2cc(OCC)ccc2)ccc1)c3cncc(c4ccc(N(C)C)cc4)c3
0.301527	O=C(Nc1nc(c2cc(OCC)ccc2)ccc1)c3cncc(c4ccc(N(C)C)cc4)c3
0.301527	O=C(Nc1nc(c2cc(OCC)ccc2)ccc1)c3cncc(c4ccc(N(C)C)cc4)c3
0.301527	O=C(Nc1nc(c2cc(OCC)ccc2)ccc1)c3cncc(c4ccc(N(C)C)cc4)c3
0.301527	O=C(Nc1nc(c2cc(OCC)ccc2)ccc1)c3cncc(c4ccc(N(C)C)cc4)c3
0.301527	O=C(Nc1nc(c2cc(OCC)ccc2)ccc1)c3cncc(c4ccc(N(C)C)cc4)c3
0.301527	O=C(Nc1nc(c2cc(OCC)ccc2)ccc1)c3cncc(c4ccc(N(C)C)cc4)c3
0.301075	Brc1ccc(cc1)C=2N=C(NC2)CN3CCC(C(=O)Nc4c(O)ccc(Cl)c4)CC3
0.301075	Brc1ccc(cc1)C=2N=C(NC2)CN3CCC(C(=O)Nc4c(O)ccc(Cl)c4)CC3
0.301075	Brc1ccc(cc1)C=2N=C(NC2)CN3CCC(C(=O)Nc4c(O)ccc(Cl)c4)CC3
0.301075	Brc1ccc(cc1)C=2N=C(NC2)CN3CCC(C(=O)Nc4c(O)ccc(Cl)c4)CC3
0.301075	Brc1ccc(cc1)C=2N=C(NC2)CN3CCC(C(=O)Nc4c(O)ccc(Cl)c4)CC3
0.301075	Brc1ccc(cc1)C=2N=C(NC2)CN3CCC(C(=O)Nc4c(O)ccc(Cl)c4)CC3
0.301075	Brc1ccc(cc1)C=2N=C(NC2)CN3CCC(C(=O)Nc4c(O)ccc(Cl)c4)CC3
0.301075	Brc1ccc(cc1)C=2N=C(NC2)CN3CCC(C(=O)Nc4c(O)ccc(Cl)c4)CC3
0.301075	Brc1ccc(cc1)C=2N=C(NC2)CN3CCC(C(=O)Nc4c(O)ccc(Cl)c4)CC3
0.301075	Brc1ccc(cc1)C=2N=C(NC2)CN3CCC(C(=O)Nc4c(O)ccc(Cl)c4)CC3
0.300676	FC(F)(F)c1cc(cc(c1)C2OCCN(CC(=O)Nc3c(ccc(c3)C(=O)Nc4ccccc4)C)C2)C(F)(F)F
0.300676	FC(F)(F)c1cc(cc(c1)C2OCCN(CC(=O)Nc3c(ccc(c3)C(=O)Nc4ccccc4)C)C2)C(F)(F)F
0.300676	FC(F)(F)c1cc(cc(c1)C2OCCN(CC(=O)Nc3c(ccc(c3)C(=O)Nc4ccccc4)C)C2)C(F)(F)F
0.300676	FC(F)(F)c1cc(cc(c1)C2OCCN(CC(=O)Nc3c(ccc(c3)C(=O)Nc4ccccc4)C)C2)C(F)(F)F
0.300676	FC(F)(F)c1cc(cc(c1)C2OCCN(CC(=O)Nc3c(ccc(c3)C(=O)Nc4ccccc4)C)C2)C(F)(F)F
0.300676	FC(F)(F)c1cc(cc(c1)C2OCCN(CC(=O)Nc3c(ccc(c3)C(=O)Nc4ccccc4)C)C2)C(F)(F)F
0.300676	FC(F)(F)c1cc(cc(c1)C2OCCN(CC(=O)Nc3c(ccc(c3)C(=O)Nc4ccccc4)C)C2)C(F)(F)F
0.300676	FC(F)(F)c1cc(cc(c1)C2OCCN(CC(=O)Nc3c(ccc(c3)C(=O)Nc4ccccc4)C)C2)C(F)(F)F
0.300676	FC(F)(F)c1cc(cc(c1)C2OCCN(CC(=O)Nc3c(ccc(c3)C(=O)Nc4ccccc4)C)C2)C(F)(F)F
0.300676	FC(F)(F)c1cc(cc(c1)C2OCCN(CC(=O)Nc3c(ccc(c3)C(=O)Nc4ccccc4)C)C2)C(F)(F)F
0.300654	Brc1ccc(cc1)C(=O)Nc2c(ccc(c2)C=3ON=C(N3)C4CN5C(C4)CCCC5)C
0.300654	Brc1ccc(cc1)C(=O)Nc2c(ccc(c2)C=3ON=C(N3)C4CN5C(C4)CCCC5)C
0.300654	Brc1ccc(cc1)C(=O)Nc2c(ccc(c2)C=3ON=C(N3)C4CN5C(C4)CCCC5)C
0.300654	Brc1ccc(cc1)C(=O)Nc2c(ccc(c2)C=3ON=C(N3)C4CN5C(C4)CCCC5)C
0.300654	Brc1ccc(cc1)C(=O)Nc2c(ccc(c2)C=3ON=C(N3)C4CN5C(C4)CCCC5)C
0.300654	Brc1ccc(cc1)C(=O)Nc2c(ccc(c2)C=3ON=C(N3)C4CN5C(C4)CCCC5)C
0.300654	Brc1ccc(cc1)C(=O)Nc2c(ccc(c2)C=3ON=C(N3)C4CN5C(C4)CCCC5)C
0.300654	Brc1ccc(cc1)C(=O)Nc2c(ccc(c2)C=3ON=C(N3)C4CN5C(C4)CCCC5)C
0.300654	Brc1ccc(cc1)C(=O)Nc2c(ccc(c2)C=3ON=C(N3)C4CN5C(C4)CCCC5)C
0.300654	Brc1ccc(cc1)C(=O)Nc2c(ccc(c2)C=3ON=C(N3)C4CN5C(C4)CCCC5)C
0.300448	O=C(N)c1cc(Nc2nc(ccn2)C)ccc1
0.300448	O=C(N)c1cc(Nc2nc(ccn2)C)ccc1
0.300448	O=C(N)c1cc(Nc2nc(ccn2)C)ccc1
0.300448	O=C(N)c1cc(Nc2nc(ccn2)C)ccc1
0.30038	O=C(Nc1ccccc1)c2cc(NC(=O)CN(CC(COC)C)C)c(cc2)C
0.30038	O=C(Nc1ccccc1)c2cc(NC(=O)CN(CC(COC)C)C)c(cc2)C
0.30038	O=C(Nc1ccccc1)c2cc(NC(=O)CN(CC(COC)C)C)c(cc2)C
0.30038	O=C(Nc1ccccc1)c2cc(NC(=O)CN(CC(COC)C)C)c(cc2)C
0.30038	O=C(Nc1ccccc1)c2cc(NC(=O)CN(CC(COC)C)C)c(cc2)C
0.300341	Clc1cc(NC(=O)c2cc(ccc2)CNc3nc(ncc3)C)c(OCC4CCC4)cc1
0.300341	Clc1cc(NC(=O)c2cc(ccc2)CNc3nc(ncc3)C)c(OCC4CCC4)cc1
0.300341	Clc1cc(NC(=O)c2cc(ccc2)CNc3nc(ncc3)C)c(OCC4CCC4)cc1
0.300341	Clc1cc(NC(=O)c2cc(ccc2)CNc3nc(ncc3)C)c(OCC4CCC4)cc1
0.300341	Clc1cc(NC(=O)c2cc(ccc2)CNc3nc(ncc3)C)c(OCC4CCC4)cc1
0.300341	Clc1cc(NC(=O)c2cc(ccc2)CNc3nc(ncc3)C)c(OCC4CCC4)cc1
0.300341	Clc1cc(NC(=O)c2cc(ccc2)CNc3nc(ncc3)C)c(OCC4CCC4)cc1
0.300341	Clc1cc(NC(=O)c2cc(ccc2)CNc3nc(ncc3)C)c(OCC4CCC4)cc1
0.300341	Clc1cc(NC(=O)c2cc(ccc2)CNc3nc(ncc3)C)c(OCC4CCC4)cc1
0.300341	Clc1cc(NC(=O)c2cc(ccc2)CNc3nc(ncc3)C)c(OCC4CCC4)cc1
0.299639	O=C(Nc1c(cc(OCCOC)cc1)C)C2=C(NC(c3ccccc3)=C2)C
0.299639	O=C(Nc1c(cc(OCCOC)cc1)C)C2=C(NC(c3ccccc3)=C2)C
0.299639	O=C(Nc1c(cc(OCCOC)cc1)C)C2=C(NC(c3ccccc3)=C2)C
0.299639	O=C(Nc1c(cc(OCCOC)cc1)C)C2=C(NC(c3ccccc3)=C2)C
0.299639	O=C(Nc1c(cc(OCCOC)cc1)C)C2=C(NC(c3ccccc3)=C2)C
0.299639	O=C(Nc1c(cc(OCCOC)cc1)C)C2=C(NC(c3ccccc3)=C2)C
0.299639	O=C(Nc1c(cc(OCCOC)cc1)C)C2=C(NC(c3ccccc3)=C2)C
0.299639	O=C(Nc1c(cc(OCCOC)cc1)C)C2=C(NC(c3ccccc3)=C2)C
0.299639	O=C(Nc1c(cc(OCCOC)cc1)C)C2=C(NC(c3ccccc3)=C2)C
0.299639	O=C(Nc1c(cc(OCCOC)cc1)C)C2=C(NC(c3ccccc3)=C2)C
0.299003	O=C(Nc1c(OC)nc(N2CCN(CC2)C)cc1)c3cc(ccc3)CNc4nc(ncc4)C
0.299003	O=C(Nc1c(OC)nc(N2CCN(CC2)C)cc1)c3cc(ccc3)CNc4nc(ncc4)C
0.299003	O=C(Nc1c(OC)nc(N2CCN(CC2)C)cc1)c3cc(ccc3)CNc4nc(ncc4)C
0.299003	O=C(Nc1c(OC)nc(N2CCN(CC2)C)cc1)c3cc(ccc3)CNc4nc(ncc4)C
0.299003	O=C(Nc1c(OC)nc(N2CCN(CC2)C)cc1)c3cc(ccc3)CNc4nc(ncc4)C
0.299003	O=C(Nc1c(OC)nc(N2CCN(CC2)C)cc1)c3cc(ccc3)CNc4nc(ncc4)C
0.299003	O=C(Nc1c(OC)nc(N2CCN(CC2)C)cc1)c3cc(ccc3)CNc4nc(ncc4)C
0.299003	O=C(Nc1c(OC)nc(N2CCN(CC2)C)cc1)c3cc(ccc3)CNc4nc(ncc4)C
0.299003	O=C(Nc1c(OC)nc(N2CCN(CC2)C)cc1)c3cc(ccc3)CNc4nc(ncc4)C
0.299003	O=C(Nc1c(OC)nc(N2CCN(CC2)C)cc1)c3cc(ccc3)CNc4nc(ncc4)C
0.29845	Brc1ccc(Oc2cc(ncc2)C(=O)Nc3c(ccc(c3)CO)C)cc1
0.29845	Brc1ccc(Oc2cc(ncc2)C(=O)Nc3c(ccc(c3)CO)C)cc1
0.29845	Brc1ccc(Oc2cc(ncc2)C(=O)Nc3c(ccc(c3)CO)C)cc1
0.29845	Brc1ccc(Oc2cc(ncc2)C(=O)Nc3c(ccc(c3)CO)C)cc1
0.29845	Brc1ccc(Oc2cc(ncc2)C(=O)Nc3c(ccc(c3)CO)C)cc1
0.29845	Brc1ccc(Oc2cc(ncc2)C(=O)Nc3c(ccc(c3)CO)C)cc1
0.29845	Brc1ccc(Oc2cc(ncc2)C(=O)Nc3c(ccc(c3)CO)C)cc1
0.29845	Brc1ccc(Oc2cc(ncc2)C(=O)Nc3c(ccc(c3)CO)C)cc1
0.29845	Brc1ccc(Oc2cc(ncc2)C(=O)Nc3c(ccc(c3)CO)C)cc1
0.29845	Brc1ccc(Oc2cc(ncc2)C(=O)Nc3c(ccc(c3)CO)C)cc1
0.298182	Ic1c(Cl)ccc(c1)C(=O)NCCCCC=2SC=C(N2)c3cnccc3
0.298182	Ic1c(Cl)ccc(c1)C(=O)NCCCCC=2SC=C(N2)c3cnccc3
0.298182	Ic1c(Cl)ccc(c1)C(=O)NCCCCC=2SC=C(N2)c3cnccc3
0.298182	Ic1c(Cl)ccc(c1)C(=O)NCCCCC=2SC=C(N2)c3cnccc3
0.298182	Ic1c(Cl)ccc(c1)C(=O)NCCCCC=2SC=C(N2)c3cnccc3
0.298182	Ic1c(Cl)ccc(c1)C(=O)NCCCCC=2SC=C(N2)c3cnccc3
0.298182	Ic1c(Cl)ccc(c1)C(=O)NCCCCC=2SC=C(N2)c3cnccc3
0.298182	Ic1c(Cl)ccc(c1)C(=O)NCCCCC=2SC=C(N2)c3cnccc3
0.298182	Ic1c(Cl)ccc(c1)C(=O)NCCCCC=2SC=C(N2)c3cnccc3
0.298182	Ic1c(Cl)ccc(c1)C(=O)NCCCCC=2SC=C(N2)c3cnccc3
0.29771	O(c1ccc(c2nc(ncc2)C3CCN(Cc4cc(ccc4)C=5N=NNN5)CC3)cc1)C
0.29771	O(c1ccc(c2nc(ncc2)C3CCN(Cc4cc(ccc4)C=5N=NNN5)CC3)cc1)C
0.29771	O(c1ccc(c2nc(ncc2)C3CCN(Cc4cc(ccc4)C=5N=NNN5)CC3)cc1)C
0.29771	O(c1ccc(c2nc(ncc2)C3CCN(Cc4cc(ccc4)C=5N=NNN5)CC3)cc1)C
0.29771	O(c1ccc(c2nc(ncc2)C3CCN(Cc4cc(ccc4)C=5N=NNN5)CC3)cc1)C
0.29771	O(c1ccc(c2nc(ncc2)C3CCN(Cc4cc(ccc4)C=5N=NNN5)CC3)cc1)C
0.29771	O(c1ccc(c2nc(ncc2)C3CCN(Cc4cc(ccc4)C=5N=NNN5)CC3)cc1)C
0.29771	O(c1ccc(c2nc(ncc2)C3CCN(Cc4cc(ccc4)C=5N=NNN5)CC3)cc1)C
0.29771	O(c1ccc(c2nc(ncc2)C3CCN(Cc4cc(ccc4)C=5N=NNN5)CC3)cc1)C
0.29771	O(c1ccc(c2nc(ncc2)C3CCN(Cc4cc(ccc4)C=5N=NNN5)CC3)cc1)C
0.296875	O=C(NC1=C(N(N=C1)C)C)c2cc(Nc3ncccn3)ccc2
0.296875	O=C(NC1=C(N(N=C1)C)C)c2cc(Nc3ncccn3)ccc2
0.296875	O=C(NC1=C(N(N=C1)C)C)c2cc(Nc3ncccn3)ccc2
0.296875	O=C(NC1=C(N(N=C1)C)C)c2cc(Nc3ncccn3)ccc2
0.296875	O=C(NC1=C(N(N=C1)C)C)c2cc(Nc3ncccn3)ccc2
0.296875	O=C(NC1=C(N(N=C1)C)C)c2cc(Nc3ncccn3)ccc2
0.296748	S1C(C(=O)Nc2ccc(cc2)CN3CCC(CO)CC3)=CC=C1CN4CCN(CC4)C
0.296748	S1C(C(=O)Nc2ccc(cc2)CN3CCC(CO)CC3)=CC=C1CN4CCN(CC4)C
0.296748	S1C(C(=O)Nc2ccc(cc2)CN3CCC(CO)CC3)=CC=C1CN4CCN(CC4)C
0.296748	S1C(C(=O)Nc2ccc(cc2)CN3CCC(CO)CC3)=CC=C1CN4CCN(CC4)C
0.296748	S1C(C(=O)Nc2ccc(cc2)CN3CCC(CO)CC3)=CC=C1CN4CCN(CC4)C
0.296748	S1C(C(=O)Nc2ccc(cc2)CN3CCC(CO)CC3)=CC=C1CN4CCN(CC4)C
0.296748	S1C(C(=O)Nc2ccc(cc2)CN3CCC(CO)CC3)=CC=C1CN4CCN(CC4)C
0.296748	S1C(C(=O)Nc2ccc(cc2)CN3CCC(CO)CC3)=CC=C1CN4CCN(CC4)C
0.296748	S1C(C(=O)Nc2ccc(cc2)CN3CCC(CO)CC3)=CC=C1CN4CCN(CC4)C
0.296748	S1C(C(=O)Nc2ccc(cc2)CN3CCC(CO)CC3)=CC=C1CN4CCN(CC4)C
0.296296	O=C(Nc1ccc(cc1)CNC(=O)C(=O)Nc2c(cc(cc2)C(=O)NC3CCCC3)C)c4ccncc4
0.296296	O=C(Nc1ccc(cc1)CNC(=O)C(=O)Nc2c(cc(cc2)C(=O)NC3CCCC3)C)c4ccncc4
0.296296	O=C(Nc1ccc(cc1)CNC(=O)C(=O)Nc2c(cc(cc2)C(=O)NC3CCCC3)C)c4ccncc4
0.296296	O=C(Nc1ccc(cc1)CNC(=O)C(=O)Nc2c(cc(cc2)C(=O)NC3CCCC3)C)c4ccncc4
0.296296	O=C(Nc1ccc(cc1)CNC(=O)C(=O)Nc2c(cc(cc2)C(=O)NC3CCCC3)C)c4ccncc4
0.296296	O=C(Nc1ccc(cc1)CNC(=O)C(=O)Nc2c(cc(cc2)C(=O)NC3CCCC3)C)c4ccncc4
0.296296	O=C(Nc1ccc(cc1)CNC(=O)C(=O)Nc2c(cc(cc2)C(=O)NC3CCCC3)C)c4ccncc4
0.296296	O=C(Nc1ccc(cc1)CNC(=O)C(=O)Nc2c(cc(cc2)C(=O)NC3CCCC3)C)c4ccncc4
0.296296	O=C(Nc1ccc(cc1)CNC(=O)C(=O)Nc2c(cc(cc2)C(=O)NC3CCCC3)C)c4ccncc4
0.296296	O=C(Nc1ccc(cc1)CNC(=O)C(=O)Nc2c(cc(cc2)C(=O)NC3CCCC3)C)c4ccncc4
0.296296	Clc1ccc(cc1)CN2CCC(c3nc(c4ccc(OC)cc4)ccn3)CC2
0.296296	Clc1ccc(cc1)CN2CCC(c3nc(c4ccc(OC)cc4)ccn3)CC2
0.296296	Clc1ccc(cc1)CN2CCC(c3nc(c4ccc(OC)cc4)ccn3)CC2
0.296296	Clc1ccc(cc1)CN2CCC(c3nc(c4ccc(OC)cc4)ccn3)CC2
0.296296	Clc1ccc(cc1)CN2CCC(c3nc(c4ccc(OC)cc4)ccn3)CC2
0.296296	Clc1ccc(cc1)CN2CCC(c3nc(c4ccc(OC)cc4)ccn3)CC2
0.296296	Clc1ccc(cc1)CN2CCC(c3nc(c4ccc(OC)cc4)ccn3)CC2
0.296296	Clc1ccc(cc1)CN2CCC(c3nc(c4ccc(OC)cc4)ccn3)CC2
0.296296	Clc1ccc(cc1)CN2CCC(c3nc(c4ccc(OC)cc4)ccn3)CC2
0.296296	Clc1ccc(cc1)CN2CCC(c3nc(c4ccc(OC)cc4)ccn3)CC2
0.29588	Brc1c(NC(=O)C(=O)NCc2cc(NC(=O)c3ccncc3)ccc2)cc(NC(=O)NC)cc1
0.29588	Brc1c(NC(=O)C(=O)NCc2cc(NC(=O)c3ccncc3)ccc2)cc(NC(=O)NC)cc1
0.29588	Brc1c(NC(=O)C(=O)NCc2cc(NC(=O)c3ccncc3)ccc2)cc(NC(=O)NC)cc1
0.295833	O=C(O)c1cc(NC(=O)C=2OC=CC2)c(cc1)C
0.295833	O=C(O)c1cc(NC(=O)C=2OC=CC2)c(cc1)C
0.295833	O=C(O)c1cc(NC(=O)C=2OC=CC2)c(cc1)C
0.295833	O=C(O)c1cc(NC(=O)C=2OC=CC2)c(cc1)C
0.295833	O=C(O)c1cc(NC(=O)C=2OC=CC2)c(cc1)C
0.295833	O=C(O)c1cc(NC(=O)C=2OC=CC2)c(cc1)C
0.295833	O=C(O)c1cc(NC(=O)C=2OC=CC2)c(cc1)C
0.295833	O=C(O)c1cc(NC(=O)C=2OC=CC2)c(cc1)C
0.295833	O=C(O)c1cc(NC(=O)C=2OC=CC2)c(cc1)C
0.295833	O=C(O)c1cc(NC(=O)C=2OC=CC2)c(cc1)C
0.295775	O=C(N1CCN(CC(=O)NC2=NOC(=C2)C)CC1)c3ccc(Nc4nc(OC)ccn4)cc3
0.295775	O=C(N1CCN(CC(=O)NC2=NOC(=C2)C)CC1)c3ccc(Nc4nc(OC)ccn4)cc3
0.295775	O=C(N1CCN(CC(=O)NC2=NOC(=C2)C)CC1)c3ccc(Nc4nc(OC)ccn4)cc3
0.295775	O=C(N1CCN(CC(=O)NC2=NOC(=C2)C)CC1)c3ccc(Nc4nc(OC)ccn4)cc3
0.295775	O=C(N1CCN(CC(=O)NC2=NOC(=C2)C)CC1)c3ccc(Nc4nc(OC)ccn4)cc3
0.295775	O=C(N1CCN(CC(=O)NC2=NOC(=C2)C)CC1)c3ccc(Nc4nc(OC)ccn4)cc3
0.295775	O=C(N1CCN(CC(=O)NC2=NOC(=C2)C)CC1)c3ccc(Nc4nc(OC)ccn4)cc3
0.295775	O=C(N1CCN(CC(=O)NC2=NOC(=C2)C)CC1)c3ccc(Nc4nc(OC)ccn4)cc3
0.295775	O=C(N1CCN(CC(=O)NC2=NOC(=C2)C)CC1)c3ccc(Nc4nc(OC)ccn4)cc3
0.295775	O=C(N1CCN(CC(=O)NC2=NOC(=C2)C)CC1)c3ccc(Nc4nc(OC)ccn4)cc3
0.295203	Clc1c(cc(NC(=O)C2=C(NC(c3ccccc3)=C2)C)cc1)C(=O)N
0.295203	Clc1c(cc(NC(=O)C2=C(NC(c3ccccc3)=C2)C)cc1)C(=O)N
0.295203	Clc1c(cc(NC(=O)C2=C(NC(c3ccccc3)=C2)C)cc1)C(=O)N
0.295203	Clc1c(cc(NC(=O)C2=C(NC(c3ccccc3)=C2)C)cc1)C(=O)N
0.295203	Clc1c(cc(NC(=O)C2=C(NC(c3ccccc3)=C2)C)cc1)C(=O)N
0.295203	Clc1c(cc(NC(=O)C2=C(NC(c3ccccc3)=C2)C)cc1)C(=O)N
0.295203	Clc1c(cc(NC(=O)C2=C(NC(c3ccccc3)=C2)C)cc1)C(=O)N
0.295203	Clc1c(cc(NC(=O)C2=C(NC(c3ccccc3)=C2)C)cc1)C(=O)N
0.295203	Clc1c(cc(NC(=O)C2=C(NC(c3ccccc3)=C2)C)cc1)C(=O)N
0.295203	Clc1c(cc(NC(=O)C2=C(NC(c3ccccc3)=C2)C)cc1)C(=O)N
0.294821	Clc1c(NNC(=O)C(=O)Nc2ccc(cc2)CN3CCN(Cc4ccccc4)CC3)cc(Cl)cc1
0.294821	Clc1c(NNC(=O)C(=O)Nc2ccc(cc2)CN3CCN(Cc4ccccc4)CC3)cc(Cl)cc1
0.294821	Clc1c(NNC(=O)C(=O)Nc2ccc(cc2)CN3CCN(Cc4ccccc4)CC3)cc(Cl)cc1
0.294821	Clc1c(NNC(=O)C(=O)Nc2ccc(cc2)CN3CCN(Cc4ccccc4)CC3)cc(Cl)cc1
0.294821	Clc1c(NNC(=O)C(=O)Nc2ccc(cc2)CN3CCN(Cc4ccccc4)CC3)cc(Cl)cc1
0.294821	Clc1c(NNC(=O)C(=O)Nc2ccc(cc2)CN3CCN(Cc4ccccc4)CC3)cc(Cl)cc1
0.294821	Clc1c(NNC(=O)C(=O)Nc2ccc(cc2)CN3CCN(Cc4ccccc4)CC3)cc(Cl)cc1
0.294821	Clc1c(NNC(=O)C(=O)Nc2ccc(cc2)CN3CCN(Cc4ccccc4)CC3)cc(Cl)cc1
0.294821	Clc1c(NNC(=O)C(=O)Nc2ccc(cc2)CN3CCN(Cc4ccccc4)CC3)cc(Cl)cc1
0.294821	Clc1c(NNC(=O)C(=O)Nc2ccc(cc2)CN3CCN(Cc4ccccc4)CC3)cc(Cl)cc1
0.294545	O=C(NCC1(c2ccccc2)CCN(CC1)C)c3ccc(Nc4nc(OC)ccn4)cc3
0.29434	O=C(Nc1c(ccc(c1)C(=O)Nc2nc(ccc2O)C)C)NC(C)(C)C
0.29434	O=C(Nc1c(ccc(c1)C(=O)Nc2nc(ccc2O)C)C)NC(C)(C)C
0.29434	O=C(Nc1c(ccc(c1)C(=O)Nc2nc(ccc2O)C)C)NC(C)(C)C
0.29434	O=C(Nc1c(ccc(c1)C(=O)Nc2nc(ccc2O)C)C)NC(C)(C)C
0.294118	FC(F)Oc1c(cc(NC(=O)C2=C(NC(c3ccccc3)=C2)C)cc1)Cc4ccccc4
0.294118	S1C(=NC(C(=O)Nc2c(ccc(c3cnc(OC)cc3)c2)C)=C1)c4cc5OCCOc5cc4
0.294118	S1C(=NC(C(=O)Nc2c(ccc(c3cnc(OC)cc3)c2)C)=C1)c4cc5OCCOc5cc4
0.293706	FC(F)(F)c1c(ccc(NC(=O)C2=C(NC(c3ccccc3)=C2)C)c1)COC
0.29368	S1C(C(=O)Nc2ncc(NC(=O)C3CCC3)cc2)=CC=C1CN4CCN(CC4)C
0.29368	S1C(C(=O)Nc2ncc(NC(=O)C3CCC3)cc2)=CC=C1CN4CCN(CC4)C
0.29368	S1C(C(=O)Nc2ncc(NC(=O)C3CCC3)cc2)=CC=C1CN4CCN(CC4)C
0.29368	S1C(C(=O)Nc2ncc(NC(=O)C3CCC3)cc2)=CC=C1CN4CCN(CC4)C
0.29368	S1C(C(=O)Nc2ncc(NC(=O)C3CCC3)cc2)=CC=C1CN4CCN(CC4)C
0.29368	S1C(C(=O)Nc2ncc(NC(=O)C3CCC3)cc2)=CC=C1CN4CCN(CC4)C
0.29368	S1C(C(=O)Nc2ncc(NC(=O)C3CCC3)cc2)=CC=C1CN4CCN(CC4)C
0.29368	S1C(C(=O)Nc2ncc(NC(=O)C3CCC3)cc2)=CC=C1CN4CCN(CC4)C
0.29368	S1C(C(=O)Nc2ncc(NC(=O)C3CCC3)cc2)=CC=C1CN4CCN(CC4)C
0.29368	S1C(C(=O)Nc2ncc(NC(=O)C3CCC3)cc2)=CC=C1CN4CCN(CC4)C
0.292683	Brc1cc(c2cc(NC(=O)C(=O)NCc3ccc(NC(=O)c4ccncc4)cc3)ccc2)ccc1
0.292683	Brc1cc(c2cc(NC(=O)C(=O)NCc3ccc(NC(=O)c4ccncc4)cc3)ccc2)ccc1
0.292683	Brc1cc(c2cc(NC(=O)C(=O)NCc3ccc(NC(=O)c4ccncc4)cc3)ccc2)ccc1
0.292683	Brc1cc(c2cc(NC(=O)C(=O)NCc3ccc(NC(=O)c4ccncc4)cc3)ccc2)ccc1
0.292683	Brc1cc(c2cc(NC(=O)C(=O)NCc3ccc(NC(=O)c4ccncc4)cc3)ccc2)ccc1
0.292683	Brc1cc(c2cc(NC(=O)C(=O)NCc3ccc(NC(=O)c4ccncc4)cc3)ccc2)ccc1
0.292683	Brc1cc(c2cc(NC(=O)C(=O)NCc3ccc(NC(=O)c4ccncc4)cc3)ccc2)ccc1
0.292683	Brc1cc(c2cc(NC(=O)C(=O)NCc3ccc(NC(=O)c4ccncc4)cc3)ccc2)ccc1
0.292683	Brc1cc(c2cc(NC(=O)C(=O)NCc3ccc(NC(=O)c4ccncc4)cc3)ccc2)ccc1
0.292683	Brc1cc(c2cc(NC(=O)C(=O)NCc3ccc(NC(=O)c4ccncc4)cc3)ccc2)ccc1
0.292254	S(c1cc(c(NC(=O)C2=C(NC(c3ccccc3)=C2)C)cc1)C)C(CC)C
0.292096	O=C(NC(CC)C)c1cc(c(NC(=O)C(=O)NCc2ccc(cc2)CN3CC(O)CC3)cc1)C
0.292096	O=C(NC(CC)C)c1cc(c(NC(=O)C(=O)NCc2ccc(cc2)CN3CC(O)CC3)cc1)C
0.292096	O=C(NC(CC)C)c1cc(c(NC(=O)C(=O)NCc2ccc(cc2)CN3CC(O)CC3)cc1)C
0.292096	O=C(NC(CC)C)c1cc(c(NC(=O)C(=O)NCc2ccc(cc2)CN3CC(O)CC3)cc1)C
0.292096	O=C(NC(CC)C)c1cc(c(NC(=O)C(=O)NCc2ccc(cc2)CN3CC(O)CC3)cc1)C
0.292096	O=C(NC(CC)C)c1cc(c(NC(=O)C(=O)NCc2ccc(cc2)CN3CC(O)CC3)cc1)C
0.292096	O=C(NC(CC)C)c1cc(c(NC(=O)C(=O)NCc2ccc(cc2)CN3CC(O)CC3)cc1)C
0.292096	O=C(NC(CC)C)c1cc(c(NC(=O)C(=O)NCc2ccc(cc2)CN3CC(O)CC3)cc1)C
0.292096	O=C(NC(CC)C)c1cc(c(NC(=O)C(=O)NCc2ccc(cc2)CN3CC(O)CC3)cc1)C
0.292096	O=C(NC(CC)C)c1cc(c(NC(=O)C(=O)NCc2ccc(cc2)CN3CC(O)CC3)cc1)C
0.291829	Clc1ncc(cc1)CN2CCC(c3nc(c4ccc(OC)cc4)ccn3)CC2
0.291829	Clc1ncc(cc1)CN2CCC(c3nc(c4ccc(OC)cc4)ccn3)CC2
0.291829	Clc1ncc(cc1)CN2CCC(c3nc(c4ccc(OC)cc4)ccn3)CC2
0.291829	Clc1ncc(cc1)CN2CCC(c3nc(c4ccc(OC)cc4)ccn3)CC2
0.291829	Clc1ncc(cc1)CN2CCC(c3nc(c4ccc(OC)cc4)ccn3)CC2
0.291829	Clc1ncc(cc1)CN2CCC(c3nc(c4ccc(OC)cc4)ccn3)CC2
0.291829	Clc1ncc(cc1)CN2CCC(c3nc(c4ccc(OC)cc4)ccn3)CC2
0.291829	Clc1ncc(cc1)CN2CCC(c3nc(c4ccc(OC)cc4)ccn3)CC2
0.291829	Clc1ncc(cc1)CN2CCC(c3nc(c4ccc(OC)cc4)ccn3)CC2
0.291829	Clc1ncc(cc1)CN2CCC(c3nc(c4ccc(OC)cc4)ccn3)CC2
0.291815	O=C(NC(C(=O)Nc1c(ccc(c1)C(C)C)C)=Cc2cnccc2)c3ccccc3
0.291815	O=C(NC(C(=O)Nc1c(ccc(c1)C(C)C)C)=Cc2cnccc2)c3ccccc3
0.291815	O=C(NC(C(=O)Nc1c(ccc(c1)C(C)C)C)=Cc2cnccc2)c3ccccc3
0.291815	O=C(NC(C(=O)Nc1c(ccc(c1)C(C)C)C)=Cc2cnccc2)c3ccccc3
0.291667	Clc1c(NS(=O)(=O)c2c(ccc(NC(=O)C3=C(NC(c4ccccc4)=C3)C)c2)C)cccc1
0.291667	Clc1c(NS(=O)(=O)c2c(ccc(NC(=O)C3=C(NC(c4ccccc4)=C3)C)c2)C)cccc1
0.291667	Clc1c(NS(=O)(=O)c2c(ccc(NC(=O)C3=C(NC(c4ccccc4)=C3)C)c2)C)cccc1
0.291667	Clc1c(NS(=O)(=O)c2c(ccc(NC(=O)C3=C(NC(c4ccccc4)=C3)C)c2)C)cccc1
0.291667	Clc1c(NS(=O)(=O)c2c(ccc(NC(=O)C3=C(NC(c4ccccc4)=C3)C)c2)C)cccc1
0.291667	Clc1c(NS(=O)(=O)c2c(ccc(NC(=O)C3=C(NC(c4ccccc4)=C3)C)c2)C)cccc1
0.291667	Clc1c(NS(=O)(=O)c2c(ccc(NC(=O)C3=C(NC(c4ccccc4)=C3)C)c2)C)cccc1
0.291513	S1c2c(cc(NC(=O)c3cncc(c4cc(ccc4)C)c3)cc2)CCC1
0.291513	S1c2c(cc(NC(=O)c3cncc(c4cc(ccc4)C)c3)cc2)CCC1
0.291513	S1c2c(cc(NC(=O)c3cncc(c4cc(ccc4)C)c3)cc2)CCC1
0.291513	S1c2c(cc(NC(=O)c3cncc(c4cc(ccc4)C)c3)cc2)CCC1
0.291513	S1c2c(cc(NC(=O)c3cncc(c4cc(ccc4)C)c3)cc2)CCC1
0.291513	S1c2c(cc(NC(=O)c3cncc(c4cc(ccc4)C)c3)cc2)CCC1
0.291513	S1c2c(cc(NC(=O)c3cncc(c4cc(ccc4)C)c3)cc2)CCC1
0.291513	S1c2c(cc(NC(=O)c3cncc(c4cc(ccc4)C)c3)cc2)CCC1
0.291513	S1c2c(cc(NC(=O)c3cncc(c4cc(ccc4)C)c3)cc2)CCC1
0.291513	S1c2c(cc(NC(=O)c3cncc(c4cc(ccc4)C)c3)cc2)CCC1
0.291513	O=C(Nc1nc(c2cc(OCC)ccc2)ccc1)c3ccc(Oc4ncc(C#N)cc4)cc3
0.291513	O=C(Nc1nc(c2cc(OCC)ccc2)ccc1)c3ccc(Oc4ncc(C#N)cc4)cc3
0.291513	O=C(Nc1nc(c2cc(OCC)ccc2)ccc1)c3ccc(Oc4ncc(C#N)cc4)cc3
0.291513	O=C(Nc1nc(c2cc(OCC)ccc2)ccc1)c3ccc(Oc4ncc(C#N)cc4)cc3
0.291513	O=C(Nc1nc(c2cc(OCC)ccc2)ccc1)c3ccc(Oc4ncc(C#N)cc4)cc3
0.291513	O=C(Nc1nc(c2cc(OCC)ccc2)ccc1)c3ccc(Oc4ncc(C#N)cc4)cc3
0.291513	O=C(Nc1nc(c2cc(OCC)ccc2)ccc1)c3ccc(Oc4ncc(C#N)cc4)cc3
0.291513	O=C(Nc1nc(c2cc(OCC)ccc2)ccc1)c3ccc(Oc4ncc(C#N)cc4)cc3
0.291513	O=C(Nc1nc(c2cc(OCC)ccc2)ccc1)c3ccc(Oc4ncc(C#N)cc4)cc3
0.291513	O=C(Nc1nc(c2cc(OCC)ccc2)ccc1)c3ccc(Oc4ncc(C#N)cc4)cc3
0.291513	O=C(Nc1ccc(cc1)CNC(=O)C(=O)Nc2c(cc(cc2)C(=O)NC(CC)C)C)c3ccncc3
0.291513	O=C(Nc1ccc(cc1)CNC(=O)C(=O)Nc2c(cc(cc2)C(=O)NC(CC)C)C)c3ccncc3
0.291513	O=C(Nc1ccc(cc1)CNC(=O)C(=O)Nc2c(cc(cc2)C(=O)NC(CC)C)C)c3ccncc3
0.291513	O=C(Nc1ccc(cc1)CNC(=O)C(=O)Nc2c(cc(cc2)C(=O)NC(CC)C)C)c3ccncc3
0.291513	O=C(Nc1ccc(cc1)CNC(=O)C(=O)Nc2c(cc(cc2)C(=O)NC(CC)C)C)c3ccncc3
0.291513	O=C(Nc1ccc(cc1)CNC(=O)C(=O)Nc2c(cc(cc2)C(=O)NC(CC)C)C)c3ccncc3
0.291513	O=C(Nc1ccc(cc1)CNC(=O)C(=O)Nc2c(cc(cc2)C(=O)NC(CC)C)C)c3ccncc3
0.291513	O=C(Nc1ccc(cc1)CNC(=O)C(=O)Nc2c(cc(cc2)C(=O)NC(CC)C)C)c3ccncc3
0.291513	O=C(Nc1ccc(cc1)CNC(=O)C(=O)Nc2c(cc(cc2)C(=O)NC(CC)C)C)c3ccncc3
0.291513	O=C(Nc1ccc(cc1)CNC(=O)C(=O)Nc2c(cc(cc2)C(=O)NC(CC)C)C)c3ccncc3
0.291367	Clc1ccc(cc1)C2=Nc3c(N2)ccc(c3)C(=O)Nc4cc(c(cc4)C)CC
0.291367	Clc1ccc(cc1)C2=Nc3c(N2)ccc(c3)C(=O)Nc4cc(c(cc4)C)CC
0.291367	Clc1ccc(cc1)C2=Nc3c(N2)ccc(c3)C(=O)Nc4cc(c(cc4)C)CC
0.291367	Clc1ccc(cc1)C2=Nc3c(N2)ccc(c3)C(=O)Nc4cc(c(cc4)C)CC
0.291367	Clc1ccc(cc1)C2=Nc3c(N2)ccc(c3)C(=O)Nc4cc(c(cc4)C)CC
0.291367	Clc1ccc(cc1)C2=Nc3c(N2)ccc(c3)C(=O)Nc4cc(c(cc4)C)CC
0.291228	O=C(Nc1c(cc(OCCC(=O)N)cc1)C)C2=C(NC(c3ccccc3)=C2)C
0.291228	O=C(Nc1c(cc(OCCC(=O)N)cc1)C)C2=C(NC(c3ccccc3)=C2)C
0.291228	O=C(Nc1c(cc(OCCC(=O)N)cc1)C)C2=C(NC(c3ccccc3)=C2)C
0.291228	O=C(Nc1c(cc(OCCC(=O)N)cc1)C)C2=C(NC(c3ccccc3)=C2)C
0.291228	O=C(Nc1c(cc(OCCC(=O)N)cc1)C)C2=C(NC(c3ccccc3)=C2)C
0.291228	O=C(Nc1c(cc(OCCC(=O)N)cc1)C)C2=C(NC(c3ccccc3)=C2)C
0.291228	O=C(Nc1c(cc(OCCC(=O)N)cc1)C)C2=C(NC(c3ccccc3)=C2)C
0.291228	O=C(Nc1c(cc(OCCC(=O)N)cc1)C)C2=C(NC(c3ccccc3)=C2)C
0.291228	O=C(Nc1c(cc(OCCC(=O)N)cc1)C)C2=C(NC(c3ccccc3)=C2)C
0.291228	O=C(Nc1c(cc(OCCC(=O)N)cc1)C)C2=C(NC(c3ccccc3)=C2)C
0.290102	O=C(N(C)C)c1cc(NC(=O)C(=O)NCc2cc(NC(=O)CCN3CCOCC3)ccc2)c(cc1)C
0.290102	O=C(N(C)C)c1cc(NC(=O)C(=O)NCc2cc(NC(=O)CCN3CCOCC3)ccc2)c(cc1)C
0.290102	O=C(N(C)C)c1cc(NC(=O)C(=O)NCc2cc(NC(=O)CCN3CCOCC3)ccc2)c(cc1)C
0.290102	O=C(N(C)C)c1cc(NC(=O)C(=O)NCc2cc(NC(=O)CCN3CCOCC3)ccc2)c(cc1)C
0.290102	O=C(N(C)C)c1cc(NC(=O)C(=O)NCc2cc(NC(=O)CCN3CCOCC3)ccc2)c(cc1)C
0.290102	O=C(N(C)C)c1cc(NC(=O)C(=O)NCc2cc(NC(=O)CCN3CCOCC3)ccc2)c(cc1)C
0.290102	O=C(N(C)C)c1cc(NC(=O)C(=O)NCc2cc(NC(=O)CCN3CCOCC3)ccc2)c(cc1)C
0.290102	O=C(N(C)C)c1cc(NC(=O)C(=O)NCc2cc(NC(=O)CCN3CCOCC3)ccc2)c(cc1)C
0.290102	O=C(N(C)C)c1cc(NC(=O)C(=O)NCc2cc(NC(=O)CCN3CCOCC3)ccc2)c(cc1)C
0.290102	O=C(N(C)C)c1cc(NC(=O)C(=O)NCc2cc(NC(=O)CCN3CCOCC3)ccc2)c(cc1)C
0.289562	O=C(Nc1c(ccc(c1)C(C)C)C)c2ccc(Nc3ncnc4c3cccc4)cc2
0.288732	S1C(=NC(c2cnccc2)=C1)CCCCNC(=O)CNC(=O)c3cc(F)c(F)cc3
0.288732	S1C(=NC(c2cnccc2)=C1)CCCCNC(=O)CNC(=O)c3cc(F)c(F)cc3
0.288732	S1C(=NC(c2cnccc2)=C1)CCCCNC(=O)CNC(=O)c3cc(F)c(F)cc3
0.288732	S1C(=NC(c2cnccc2)=C1)CCCCNC(=O)CNC(=O)c3cc(F)c(F)cc3
0.288732	S1C(=NC(c2cnccc2)=C1)CCCCNC(=O)CNC(=O)c3cc(F)c(F)cc3
0.288732	S1C(=NC(c2cnccc2)=C1)CCCCNC(=O)CNC(=O)c3cc(F)c(F)cc3
0.288732	S1C(=NC(c2cnccc2)=C1)CCCCNC(=O)CNC(=O)c3cc(F)c(F)cc3
0.288732	S1C(=NC(c2cnccc2)=C1)CCCCNC(=O)CNC(=O)c3cc(F)c(F)cc3
0.288732	S1C(=NC(c2cnccc2)=C1)CCCCNC(=O)CNC(=O)c3cc(F)c(F)cc3
0.288732	S1C(=NC(c2cnccc2)=C1)CCCCNC(=O)CNC(=O)c3cc(F)c(F)cc3
0.288732	S(=O)(=O)(Nc1cc(ccc1)C(=O)Nc2cc(NS(=O)(=O)c3ccccc3)c(cc2)C)c4c(ccc(F)c4)C
0.288732	S(=O)(=O)(Nc1cc(ccc1)C(=O)Nc2cc(NS(=O)(=O)c3ccccc3)c(cc2)C)c4c(ccc(F)c4)C
0.288732	S(=O)(=O)(Nc1cc(ccc1)C(=O)Nc2cc(NS(=O)(=O)c3ccccc3)c(cc2)C)c4c(ccc(F)c4)C
0.288732	S(=O)(=O)(Nc1cc(ccc1)C(=O)Nc2cc(NS(=O)(=O)c3ccccc3)c(cc2)C)c4c(ccc(F)c4)C
0.288732	S(=O)(=O)(Nc1cc(ccc1)C(=O)Nc2cc(NS(=O)(=O)c3ccccc3)c(cc2)C)c4c(ccc(F)c4)C
0.288732	S(=O)(=O)(Nc1cc(ccc1)C(=O)Nc2cc(NS(=O)(=O)c3ccccc3)c(cc2)C)c4c(ccc(F)c4)C
0.288732	S(=O)(=O)(Nc1cc(ccc1)C(=O)Nc2cc(NS(=O)(=O)c3ccccc3)c(cc2)C)c4c(ccc(F)c4)C
0.288732	S(=O)(=O)(Nc1cc(ccc1)C(=O)Nc2cc(NS(=O)(=O)c3ccccc3)c(cc2)C)c4c(ccc(F)c4)C
0.288732	S(=O)(=O)(Nc1cc(ccc1)C(=O)Nc2cc(NS(=O)(=O)c3ccccc3)c(cc2)C)c4c(ccc(F)c4)C
0.288732	S(=O)(=O)(Nc1cc(ccc1)C(=O)Nc2cc(NS(=O)(=O)c3ccccc3)c(cc2)C)c4c(ccc(F)c4)C
0.288462	FC1(F)C(NC(=O)OC(C)(C)C)CCN(CC(=O)Nc2c(ccc(c2)C(=O)Nc3ccccc3)C)CC1
0.288462	FC1(F)C(NC(=O)OC(C)(C)C)CCN(CC(=O)Nc2c(ccc(c2)C(=O)Nc3ccccc3)C)CC1
0.288462	FC1(F)C(NC(=O)OC(C)(C)C)CCN(CC(=O)Nc2c(ccc(c2)C(=O)Nc3ccccc3)C)CC1
0.288462	FC1(F)C(NC(=O)OC(C)(C)C)CCN(CC(=O)Nc2c(ccc(c2)C(=O)Nc3ccccc3)C)CC1
0.288462	FC1(F)C(NC(=O)OC(C)(C)C)CCN(CC(=O)Nc2c(ccc(c2)C(=O)Nc3ccccc3)C)CC1
0.288079	Clc1c(NS(=O)(=O)c2c(ccc(NC(=O)c3cnc(cc3)CN(C)C)c2)C)cccc1
0.288079	Clc1c(NS(=O)(=O)c2c(ccc(NC(=O)c3cnc(cc3)CN(C)C)c2)C)cccc1
0.288079	Clc1c(NS(=O)(=O)c2c(ccc(NC(=O)c3cnc(cc3)CN(C)C)c2)C)cccc1
0.288079	Clc1c(NS(=O)(=O)c2c(ccc(NC(=O)c3cnc(cc3)CN(C)C)c2)C)cccc1
0.288079	Clc1c(NS(=O)(=O)c2c(ccc(NC(=O)c3cnc(cc3)CN(C)C)c2)C)cccc1
0.288079	Clc1c(NS(=O)(=O)c2c(ccc(NC(=O)c3cnc(cc3)CN(C)C)c2)C)cccc1
0.288079	Clc1c(NS(=O)(=O)c2c(ccc(NC(=O)c3cnc(cc3)CN(C)C)c2)C)cccc1
0.288079	Clc1c(NS(=O)(=O)c2c(ccc(NC(=O)c3cnc(cc3)CN(C)C)c2)C)cccc1
0.288079	Clc1c(NS(=O)(=O)c2c(ccc(NC(=O)c3cnc(cc3)CN(C)C)c2)C)cccc1
0.288079	Clc1c(NS(=O)(=O)c2c(ccc(NC(=O)c3cnc(cc3)CN(C)C)c2)C)cccc1
0.288	O(c1nc(c2ccc(cc2)CN3CCOCC3)ccn1)C4CCNCCC4
0.288	O(c1nc(c2ccc(cc2)CN3CCOCC3)ccn1)C4CCNCCC4
0.288	O(c1nc(c2ccc(cc2)CN3CCOCC3)ccn1)C4CCNCCC4
0.288	O(c1nc(c2ccc(cc2)CN3CCOCC3)ccn1)C4CCNCCC4
0.288	O(c1nc(c2ccc(cc2)CN3CCOCC3)ccn1)C4CCNCCC4
0.288	O(c1nc(c2ccc(cc2)CN3CCOCC3)ccn1)C4CCNCCC4
0.288	O(c1nc(c2ccc(cc2)CN3CCOCC3)ccn1)C4CCNCCC4
0.288	O(c1nc(c2ccc(cc2)CN3CCOCC3)ccn1)C4CCNCCC4
0.288	O(c1nc(c2ccc(cc2)CN3CCOCC3)ccn1)C4CCNCCC4
0.288	O(c1nc(c2ccc(cc2)CN3CCOCC3)ccn1)C4CCNCCC4
0.28777	O=C1OCCN1c2cc(NC(=O)c3cc(ncc3)N)c(cc2)C
0.28777	O=C1OCCN1c2cc(NC(=O)c3cc(ncc3)N)c(cc2)C
0.28777	O=C1OCCN1c2cc(NC(=O)c3cc(ncc3)N)c(cc2)C
0.28777	O=C1OCCN1c2cc(NC(=O)c3cc(ncc3)N)c(cc2)C
0.28777	O=C1OCCN1c2cc(NC(=O)c3cc(ncc3)N)c(cc2)C
0.2875	P(=O)(c1cc(NC(=O)c2cc(Nc3ncccn3)ccc2)ccc1)(C)C
0.2875	P(=O)(c1cc(NC(=O)c2cc(Nc3ncccn3)ccc2)ccc1)(C)C
0.2875	P(=O)(c1cc(NC(=O)c2cc(Nc3ncccn3)ccc2)ccc1)(C)C
0.2875	P(=O)(c1cc(NC(=O)c2cc(Nc3ncccn3)ccc2)ccc1)(C)C
0.2875	P(=O)(c1cc(NC(=O)c2cc(Nc3ncccn3)ccc2)ccc1)(C)C
0.2875	P(=O)(c1cc(NC(=O)c2cc(Nc3ncccn3)ccc2)ccc1)(C)C
0.287037	O=C(Nc1nc(c2ccncc2)ccn1)CC
0.286645	Brc1ccc(cc1)C(=O)Nc2c(ccc(c2)C=3ON=C(N3)C(C4=CCCCC4)(C)C)C
0.286645	Brc1ccc(cc1)C(=O)Nc2c(ccc(c2)C=3ON=C(N3)C(C4=CCCCC4)(C)C)C
0.286645	Brc1ccc(cc1)C(=O)Nc2c(ccc(c2)C=3ON=C(N3)C(C4=CCCCC4)(C)C)C
0.286645	Brc1ccc(cc1)C(=O)Nc2c(ccc(c2)C=3ON=C(N3)C(C4=CCCCC4)(C)C)C
0.286645	Brc1ccc(cc1)C(=O)Nc2c(ccc(c2)C=3ON=C(N3)C(C4=CCCCC4)(C)C)C
0.286645	Brc1ccc(cc1)C(=O)Nc2c(ccc(c2)C=3ON=C(N3)C(C4=CCCCC4)(C)C)C
0.286645	Brc1ccc(cc1)C(=O)Nc2c(ccc(c2)C=3ON=C(N3)C(C4=CCCCC4)(C)C)C
0.286645	Brc1ccc(cc1)C(=O)Nc2c(ccc(c2)C=3ON=C(N3)C(C4=CCCCC4)(C)C)C
0.286645	Brc1ccc(cc1)C(=O)Nc2c(ccc(c2)C=3ON=C(N3)C(C4=CCCCC4)(C)C)C
0.286645	Brc1ccc(cc1)C(=O)Nc2c(ccc(c2)C=3ON=C(N3)C(C4=CCCCC4)(C)C)C
0.28626	O=C(Nc1cc(ccc1)C2=NC=CN2)c3c(OC)ccc(c3)CN
0.28626	O=C(Nc1cc(ccc1)C2=NC=CN2)c3c(OC)ccc(c3)CN
0.28626	O=C(Nc1cc(ccc1)C2=NC=CN2)c3c(OC)ccc(c3)CN
0.28626	O=C(Nc1cc(ccc1)C2=NC=CN2)c3c(OC)ccc(c3)CN
0.28626	O=C(Nc1cc(ccc1)C2=NC=CN2)c3c(OC)ccc(c3)CN
0.28626	O=C(Nc1cc(ccc1)C2=NC=CN2)c3c(OC)ccc(c3)CN
0.28626	O=C(Nc1cc(ccc1)C2=NC=CN2)c3c(OC)ccc(c3)CN
0.28626	O=C(Nc1cc(ccc1)C2=NC=CN2)c3c(OC)ccc(c3)CN
0.28626	O=C(Nc1cc(ccc1)C2=NC=CN2)c3c(OC)ccc(c3)CN
0.28626	O=C(Nc1cc(ccc1)C2=NC=CN2)c3c(OC)ccc(c3)CN
0.286219	O=C(Nc1cc(ccc1)C2=NC(=CN2)C)c3ccc(N4CC(C(=O)N)CCC4)cc3
0.286219	O=C(Nc1cc(ccc1)C2=NC(=CN2)C)c3ccc(N4CC(C(=O)N)CCC4)cc3
0.286219	O=C(Nc1cc(ccc1)C2=NC(=CN2)C)c3ccc(N4CC(C(=O)N)CCC4)cc3
0.286219	O=C(Nc1cc(ccc1)C2=NC(=CN2)C)c3ccc(N4CC(C(=O)N)CCC4)cc3
0.286219	O=C(Nc1cc(ccc1)C2=NC(=CN2)C)c3ccc(N4CC(C(=O)N)CCC4)cc3
0.286219	O=C(Nc1cc(ccc1)C2=NC(=CN2)C)c3ccc(N4CC(C(=O)N)CCC4)cc3
0.286219	O=C(Nc1cc(ccc1)C2=NC(=CN2)C)c3ccc(N4CC(C(=O)N)CCC4)cc3
0.286219	O=C(Nc1cc(ccc1)C2=NC(=CN2)C)c3ccc(N4CC(C(=O)N)CCC4)cc3
0.286219	O=C(Nc1cc(ccc1)C2=NC(=CN2)C)c3ccc(N4CC(C(=O)N)CCC4)cc3
0.286219	O=C(Nc1cc(ccc1)C2=NC(=CN2)C)c3ccc(N4CC(C(=O)N)CCC4)cc3
0.286184	Clc1c(cc(Nc2nc(cc(n2)C)C)cc1)C=3ON=C(N3)c4cc(NC(=O)CN5CCOCC5)ccc4
0.286184	Clc1c(cc(Nc2nc(cc(n2)C)C)cc1)C=3ON=C(N3)c4cc(NC(=O)CN5CCOCC5)ccc4
0.286184	Clc1c(cc(Nc2nc(cc(n2)C)C)cc1)C=3ON=C(N3)c4cc(NC(=O)CN5CCOCC5)ccc4
0.286184	Clc1c(cc(Nc2nc(cc(n2)C)C)cc1)C=3ON=C(N3)c4cc(NC(=O)CN5CCOCC5)ccc4
0.286184	Clc1c(cc(Nc2nc(cc(n2)C)C)cc1)C=3ON=C(N3)c4cc(NC(=O)CN5CCOCC5)ccc4
0.286184	Clc1c(cc(Nc2nc(cc(n2)C)C)cc1)C=3ON=C(N3)c4cc(NC(=O)CN5CCOCC5)ccc4
0.286184	Clc1c(cc(Nc2nc(cc(n2)C)C)cc1)C=3ON=C(N3)c4cc(NC(=O)CN5CCOCC5)ccc4
0.286184	Clc1c(cc(Nc2nc(cc(n2)C)C)cc1)C=3ON=C(N3)c4cc(NC(=O)CN5CCOCC5)ccc4
0.286184	Clc1c(cc(Nc2nc(cc(n2)C)C)cc1)C=3ON=C(N3)c4cc(NC(=O)CN5CCOCC5)ccc4
0.286184	Clc1c(cc(Nc2nc(cc(n2)C)C)cc1)C=3ON=C(N3)c4cc(NC(=O)CN5CCOCC5)ccc4
0.285714	O=C(N1CCN(CC1)C)c2nccc(NC(=O)C(=O)NCc3ccc(NC(=O)c4ccncc4)cc3)c2
0.285714	O=C(N1CCN(CC1)C)c2nccc(NC(=O)C(=O)NCc3ccc(NC(=O)c4ccncc4)cc3)c2
0.285714	O=C(N1CCN(CC1)C)c2nccc(NC(=O)C(=O)NCc3ccc(NC(=O)c4ccncc4)cc3)c2
0.285714	O=C(N1CCN(CC1)C)c2nccc(NC(=O)C(=O)NCc3ccc(NC(=O)c4ccncc4)cc3)c2
0.285714	O=C(N1CCN(CC1)C)c2nccc(NC(=O)C(=O)NCc3ccc(NC(=O)c4ccncc4)cc3)c2
0.285714	O=C(N1CCN(CC1)C)c2nccc(NC(=O)C(=O)NCc3ccc(NC(=O)c4ccncc4)cc3)c2
0.285714	O=C(N1CCN(CC1)C)c2nccc(NC(=O)C(=O)NCc3ccc(NC(=O)c4ccncc4)cc3)c2
0.285714	O=C(N1CCN(CC1)C)c2nccc(NC(=O)C(=O)NCc3ccc(NC(=O)c4ccncc4)cc3)c2
0.285714	O=C(N1CCN(CC1)C)c2nccc(NC(=O)C(=O)NCc3ccc(NC(=O)c4ccncc4)cc3)c2
0.285714	O=C(N1CCN(CC1)C)c2nccc(NC(=O)C(=O)NCc3ccc(NC(=O)c4ccncc4)cc3)c2
0.285199	S(=O)(=O)(Nc1c(ccc(NC(=O)c2c(O)cc(N)cc2)c1)C)c3ccccc3
0.285199	S(=O)(=O)(Nc1c(ccc(NC(=O)c2c(O)cc(N)cc2)c1)C)c3ccccc3
0.285199	S(=O)(=O)(Nc1c(ccc(NC(=O)c2c(O)cc(N)cc2)c1)C)c3ccccc3
0.285199	S(=O)(=O)(Nc1c(ccc(NC(=O)c2c(O)cc(N)cc2)c1)C)c3ccccc3
0.285199	S(=O)(=O)(Nc1c(ccc(NC(=O)c2c(O)cc(N)cc2)c1)C)c3ccccc3
0.285199	S(=O)(=O)(Nc1c(ccc(NC(=O)c2c(O)cc(N)cc2)c1)C)c3ccccc3
0.285199	S(=O)(=O)(Nc1c(ccc(NC(=O)c2c(O)cc(N)cc2)c1)C)c3ccccc3
0.285199	S(=O)(=O)(Nc1c(ccc(NC(=O)c2c(O)cc(N)cc2)c1)C)c3ccccc3
0.285199	S(=O)(=O)(Nc1c(ccc(NC(=O)c2c(O)cc(N)cc2)c1)C)c3ccccc3
0.285199	S(=O)(=O)(Nc1c(ccc(NC(=O)c2c(O)cc(N)cc2)c1)C)c3ccccc3
0.284698	S(c1c(F)cc(NC(=O)C2=C(NC(c3ccccc3)=C2)C)cc1)C(F)(F)F
0.284698	S(c1c(F)cc(NC(=O)C2=C(NC(c3ccccc3)=C2)C)cc1)C(F)(F)F
0.284698	S(c1c(F)cc(NC(=O)C2=C(NC(c3ccccc3)=C2)C)cc1)C(F)(F)F
0.284698	S(c1c(F)cc(NC(=O)C2=C(NC(c3ccccc3)=C2)C)cc1)C(F)(F)F
0.284698	S(c1c(F)cc(NC(=O)C2=C(NC(c3ccccc3)=C2)C)cc1)C(F)(F)F
0.284698	S(c1c(F)cc(NC(=O)C2=C(NC(c3ccccc3)=C2)C)cc1)C(F)(F)F
0.284698	S(c1c(F)cc(NC(=O)C2=C(NC(c3ccccc3)=C2)C)cc1)C(F)(F)F
0.284698	S(c1c(F)cc(NC(=O)C2=C(NC(c3ccccc3)=C2)C)cc1)C(F)(F)F
0.284698	S(c1c(F)cc(NC(=O)C2=C(NC(c3ccccc3)=C2)C)cc1)C(F)(F)F
0.284698	S(c1c(F)cc(NC(=O)C2=C(NC(c3ccccc3)=C2)C)cc1)C(F)(F)F
0.284615	S1C=C(c2cc(NC(=O)c3c(cc(cc3)C(=O)OC)C)ccc2)C=C1
0.284615	S1C=C(c2cc(NC(=O)c3c(cc(cc3)C(=O)OC)C)ccc2)C=C1
0.284615	S1C=C(c2cc(NC(=O)c3c(cc(cc3)C(=O)OC)C)ccc2)C=C1
0.284615	S1C=C(c2cc(NC(=O)c3c(cc(cc3)C(=O)OC)C)ccc2)C=C1
0.284615	S1C=C(c2cc(NC(=O)c3c(cc(cc3)C(=O)OC)C)ccc2)C=C1
0.284615	S1C=C(c2cc(NC(=O)c3c(cc(cc3)C(=O)OC)C)ccc2)C=C1
0.284615	S1C=C(c2cc(NC(=O)c3c(cc(cc3)C(=O)OC)C)ccc2)C=C1
0.284615	S1C=C(c2cc(NC(=O)c3c(cc(cc3)C(=O)OC)C)ccc2)C=C1
0.284615	S1C=C(c2cc(NC(=O)c3c(cc(cc3)C(=O)OC)C)ccc2)C=C1
0.284615	S1C=C(c2cc(NC(=O)c3c(cc(cc3)C(=O)OC)C)ccc2)C=C1
0.284133	O=C(OC)c1cncc(c1)C(=O)Nc2cc(c(cc2)C)C=3OC=CN3
0.284133	O=C(OC)c1cncc(c1)C(=O)Nc2cc(c(cc2)C)C=3OC=CN3
0.284133	O=C(OC)c1cncc(c1)C(=O)Nc2cc(c(cc2)C)C=3OC=CN3
0.284133	O=C(OC)c1cncc(c1)C(=O)Nc2cc(c(cc2)C)C=3OC=CN3
0.284133	O=C(OC)c1cncc(c1)C(=O)Nc2cc(c(cc2)C)C=3OC=CN3
0.284133	O=C(OC)c1cncc(c1)C(=O)Nc2cc(c(cc2)C)C=3OC=CN3
0.283737	O=C(Nc1cc(c(NC(=O)C=2OC=CC2)cc1)C)C(=O)NCC(c3cnccc3)CO
0.283737	O=C(Nc1cc(c(NC(=O)C=2OC=CC2)cc1)C)C(=O)NCC(c3cnccc3)CO
0.283737	O=C(Nc1cc(c(NC(=O)C=2OC=CC2)cc1)C)C(=O)NCC(c3cnccc3)CO
0.283737	O=C(Nc1cc(c(NC(=O)C=2OC=CC2)cc1)C)C(=O)NCC(c3cnccc3)CO
0.283737	O=C(Nc1cc(c(NC(=O)C=2OC=CC2)cc1)C)C(=O)NCC(c3cnccc3)CO
0.283737	O=C(Nc1cc(c(NC(=O)C=2OC=CC2)cc1)C)C(=O)NCC(c3cnccc3)CO
0.283737	O=C(Nc1cc(c(NC(=O)C=2OC=CC2)cc1)C)C(=O)NCC(c3cnccc3)CO
0.283737	O=C(Nc1cc(c(NC(=O)C=2OC=CC2)cc1)C)C(=O)NCC(c3cnccc3)CO
0.283737	O=C(Nc1cc(c(NC(=O)C=2OC=CC2)cc1)C)C(=O)NCC(c3cnccc3)CO
0.283737	O=C(Nc1cc(c(NC(=O)C=2OC=CC2)cc1)C)C(=O)NCC(c3cnccc3)CO
0.283636	Clc1c(NC(=O)c2ccc(OC)cc2)cc(cc1)C=3ON=C(N3)c4cc(N)ccc4
0.283636	Clc1c(NC(=O)c2ccc(OC)cc2)cc(cc1)C=3ON=C(N3)c4cc(N)ccc4
0.283636	Clc1c(NC(=O)c2ccc(OC)cc2)cc(cc1)C=3ON=C(N3)c4cc(N)ccc4
0.283636	Clc1c(NC(=O)c2ccc(OC)cc2)cc(cc1)C=3ON=C(N3)c4cc(N)ccc4
0.283636	Clc1c(NC(=O)c2ccc(OC)cc2)cc(cc1)C=3ON=C(N3)c4cc(N)ccc4
0.283636	Clc1c(NC(=O)c2ccc(OC)cc2)cc(cc1)C=3ON=C(N3)c4cc(N)ccc4
0.283636	Clc1c(NC(=O)c2ccc(OC)cc2)cc(cc1)C=3ON=C(N3)c4cc(N)ccc4
0.283636	Clc1c(NC(=O)c2ccc(OC)cc2)cc(cc1)C=3ON=C(N3)c4cc(N)ccc4
0.283636	Clc1c(NC(=O)c2ccc(OC)cc2)cc(cc1)C=3ON=C(N3)c4cc(N)ccc4
0.283636	Clc1c(NC(=O)c2ccc(OC)cc2)cc(cc1)C=3ON=C(N3)c4cc(N)ccc4
0.283019	Clc1c(NS(=O)(=O)c2c(ccc(NC(=O)c3ncc(cc3)C=4SC(Cl)=CC4)c2)C)cccc1
0.283019	Clc1c(NS(=O)(=O)c2c(ccc(NC(=O)c3ncc(cc3)C=4SC(Cl)=CC4)c2)C)cccc1
0.283019	Clc1c(NS(=O)(=O)c2c(ccc(NC(=O)c3ncc(cc3)C=4SC(Cl)=CC4)c2)C)cccc1
0.283019	Clc1c(NS(=O)(=O)c2c(ccc(NC(=O)c3ncc(cc3)C=4SC(Cl)=CC4)c2)C)cccc1
0.283019	Clc1c(NS(=O)(=O)c2c(ccc(NC(=O)c3ncc(cc3)C=4SC(Cl)=CC4)c2)C)cccc1
0.283019	Clc1c(NS(=O)(=O)c2c(ccc(NC(=O)c3ncc(cc3)C=4SC(Cl)=CC4)c2)C)cccc1
0.283019	Clc1c(NS(=O)(=O)c2c(ccc(NC(=O)c3ncc(cc3)C=4SC(Cl)=CC4)c2)C)cccc1
0.283019	Clc1c(NS(=O)(=O)c2c(ccc(NC(=O)c3ncc(cc3)C=4SC(Cl)=CC4)c2)C)cccc1
0.283019	Clc1c(NS(=O)(=O)c2c(ccc(NC(=O)c3ncc(cc3)C=4SC(Cl)=CC4)c2)C)cccc1
0.283019	Clc1c(NS(=O)(=O)c2c(ccc(NC(=O)c3ncc(cc3)C=4SC(Cl)=CC4)c2)C)cccc1
0.282895	Fc1c(ccc(F)c1)C2=NOC(C(=O)Nc3c(ccc(c4cnc(OC)cc4)c3)C)=C2
0.282895	Fc1c(ccc(F)c1)C2=NOC(C(=O)Nc3c(ccc(c4cnc(OC)cc4)c3)C)=C2
0.282895	Fc1c(ccc(F)c1)C2=NOC(C(=O)Nc3c(ccc(c4cnc(OC)cc4)c3)C)=C2
0.282895	Fc1c(ccc(F)c1)C2=NOC(C(=O)Nc3c(ccc(c4cnc(OC)cc4)c3)C)=C2
0.282895	Fc1c(ccc(F)c1)C2=NOC(C(=O)Nc3c(ccc(c4cnc(OC)cc4)c3)C)=C2
0.282895	Fc1c(ccc(F)c1)C2=NOC(C(=O)Nc3c(ccc(c4cnc(OC)cc4)c3)C)=C2
0.282895	Fc1c(ccc(F)c1)C2=NOC(C(=O)Nc3c(ccc(c4cnc(OC)cc4)c3)C)=C2
0.282895	Fc1c(ccc(F)c1)C2=NOC(C(=O)Nc3c(ccc(c4cnc(OC)cc4)c3)C)=C2
0.282895	Fc1c(ccc(F)c1)C2=NOC(C(=O)Nc3c(ccc(c4cnc(OC)cc4)c3)C)=C2
0.282895	Fc1c(ccc(F)c1)C2=NOC(C(=O)Nc3c(ccc(c4cnc(OC)cc4)c3)C)=C2
0.282443	S1C(=NC(c2ccc(cc2)CNC(=O)C)=C1)NC(=O)c3ccc(NC(=O)NC4CC4)cc3
0.282443	S1C(=NC(c2ccc(cc2)CNC(=O)C)=C1)NC(=O)c3ccc(NC(=O)NC4CC4)cc3
0.282443	S1C(=NC(c2ccc(cc2)CNC(=O)C)=C1)NC(=O)c3ccc(NC(=O)NC4CC4)cc3
0.282443	S1C(=NC(c2ccc(cc2)CNC(=O)C)=C1)NC(=O)c3ccc(NC(=O)NC4CC4)cc3
0.282443	S1C(=NC(c2ccc(cc2)CNC(=O)C)=C1)NC(=O)c3ccc(NC(=O)NC4CC4)cc3
0.282443	S1C(=NC(c2ccc(cc2)CNC(=O)C)=C1)NC(=O)c3ccc(NC(=O)NC4CC4)cc3
0.282443	S1C(=NC(c2ccc(cc2)CNC(=O)C)=C1)NC(=O)c3ccc(NC(=O)NC4CC4)cc3
0.282443	S1C(=NC(c2ccc(cc2)CNC(=O)C)=C1)NC(=O)c3ccc(NC(=O)NC4CC4)cc3
0.282443	S1C(=NC(c2ccc(cc2)CNC(=O)C)=C1)NC(=O)c3ccc(NC(=O)NC4CC4)cc3
0.282443	S1C(=NC(c2ccc(cc2)CNC(=O)C)=C1)NC(=O)c3ccc(NC(=O)NC4CC4)cc3
0.282443	O=C(OC)c1cnc(cc1)CNC(=O)c2ccc(Nc3nc(OC)ccn3)cc2
0.282443	O=C(OC)c1cnc(cc1)CNC(=O)c2ccc(Nc3nc(OC)ccn3)cc2
0.282443	O=C(OC)c1cnc(cc1)CNC(=O)c2ccc(Nc3nc(OC)ccn3)cc2
0.282443	O=C(OC)c1cnc(cc1)CNC(=O)c2ccc(Nc3nc(OC)ccn3)cc2
0.282443	O=C(OC)c1cnc(cc1)CNC(=O)c2ccc(Nc3nc(OC)ccn3)cc2
0.282443	O=C(OC)c1cnc(cc1)CNC(=O)c2ccc(Nc3nc(OC)ccn3)cc2
0.282443	O=C(OC)c1cnc(cc1)CNC(=O)c2ccc(Nc3nc(OC)ccn3)cc2
0.282443	O=C(OC)c1cnc(cc1)CNC(=O)c2ccc(Nc3nc(OC)ccn3)cc2
0.282443	O=C(OC)c1cnc(cc1)CNC(=O)c2ccc(Nc3nc(OC)ccn3)cc2
0.282443	O=C(OC)c1cnc(cc1)CNC(=O)c2ccc(Nc3nc(OC)ccn3)cc2
0.282143	O=C(N1CCC(c2nc(c3ccc(OC)cc3)ccn2)CC1)c4nc(ncc4)c5cnccc5
0.282143	O=C(N1CCC(c2nc(c3ccc(OC)cc3)ccn2)CC1)c4nc(ncc4)c5cnccc5
0.282143	O=C(N1CCC(c2nc(c3ccc(OC)cc3)ccn2)CC1)c4nc(ncc4)c5cnccc5
0.282143	O=C(N1CCC(c2nc(c3ccc(OC)cc3)ccn2)CC1)c4nc(ncc4)c5cnccc5
0.282143	O=C(N1CCC(c2nc(c3ccc(OC)cc3)ccn2)CC1)c4nc(ncc4)c5cnccc5
0.282143	O=C(N1CCC(c2nc(c3ccc(OC)cc3)ccn2)CC1)c4nc(ncc4)c5cnccc5
0.282143	O=C(N1CCC(c2nc(c3ccc(OC)cc3)ccn2)CC1)c4nc(ncc4)c5cnccc5
0.282143	O=C(N1CCC(c2nc(c3ccc(OC)cc3)ccn2)CC1)c4nc(ncc4)c5cnccc5
0.282143	O=C(N1CCC(c2nc(c3ccc(OC)cc3)ccn2)CC1)c4nc(ncc4)c5cnccc5
0.282143	O=C(N1CCC(c2nc(c3ccc(OC)cc3)ccn2)CC1)c4nc(ncc4)c5cnccc5
0.282051	Fc1c(NC(=O)C(=O)NCc2ccc(NC(=O)c3ccncc3)cc2)ccc(c4ccc(OC(C)C)cc4)c1
0.282051	Fc1c(NC(=O)C(=O)NCc2ccc(NC(=O)c3ccncc3)cc2)ccc(c4ccc(OC(C)C)cc4)c1
0.282051	Fc1c(NC(=O)C(=O)NCc2ccc(NC(=O)c3ccncc3)cc2)ccc(c4ccc(OC(C)C)cc4)c1
0.282051	Fc1c(NC(=O)C(=O)NCc2ccc(NC(=O)c3ccncc3)cc2)ccc(c4ccc(OC(C)C)cc4)c1
0.282051	Fc1c(NC(=O)C(=O)NCc2ccc(NC(=O)c3ccncc3)cc2)ccc(c4ccc(OC(C)C)cc4)c1
0.282051	Fc1c(NC(=O)C(=O)NCc2ccc(NC(=O)c3ccncc3)cc2)ccc(c4ccc(OC(C)C)cc4)c1
0.282051	Fc1c(NC(=O)C(=O)NCc2ccc(NC(=O)c3ccncc3)cc2)ccc(c4ccc(OC(C)C)cc4)c1
0.282051	Fc1c(NC(=O)C(=O)NCc2ccc(NC(=O)c3ccncc3)cc2)ccc(c4ccc(OC(C)C)cc4)c1
0.282051	Fc1c(NC(=O)C(=O)NCc2ccc(NC(=O)c3ccncc3)cc2)ccc(c4ccc(OC(C)C)cc4)c1
0.282051	Fc1c(NC(=O)C(=O)NCc2ccc(NC(=O)c3ccncc3)cc2)ccc(c4ccc(OC(C)C)cc4)c1
0.282051	O=C(NC)c1cc(NC(=O)C(=O)N)c(cc1)C
0.282051	O=C(NC)c1cc(NC(=O)C(=O)N)c(cc1)C
0.282051	O=C(NC)c1cc(NC(=O)C(=O)N)c(cc1)C
0.282051	O=C(NC)c1cc(NC(=O)C(=O)N)c(cc1)C
0.282051	O=C(NC)c1cc(NC(=O)C(=O)N)c(cc1)C
0.282051	O=C(NC)c1cc(NC(=O)C(=O)N)c(cc1)C
0.282051	O=C(NC)c1cc(NC(=O)C(=O)N)c(cc1)C
0.282051	O=C(NC)c1cc(NC(=O)C(=O)N)c(cc1)C
0.282051	O=C(NC)c1cc(NC(=O)C(=O)N)c(cc1)C
0.282051	O=C(NC)c1cc(NC(=O)C(=O)N)c(cc1)C
0.282051	S(=O)(=O)(N1CCC(NC(=O)Nc2ccc(cc2)C(=O)Nc3cc(ccc3)CN4CCSCC4)CC1)CC
0.282051	S(=O)(=O)(N1CCC(NC(=O)Nc2ccc(cc2)C(=O)Nc3cc(ccc3)CN4CCSCC4)CC1)CC
0.282051	S(=O)(=O)(N1CCC(NC(=O)Nc2ccc(cc2)C(=O)Nc3cc(ccc3)CN4CCSCC4)CC1)CC
0.282051	S(=O)(=O)(N1CCC(NC(=O)Nc2ccc(cc2)C(=O)Nc3cc(ccc3)CN4CCSCC4)CC1)CC
0.282051	S(=O)(=O)(N1CCC(NC(=O)Nc2ccc(cc2)C(=O)Nc3cc(ccc3)CN4CCSCC4)CC1)CC
0.282051	S(=O)(=O)(N1CCC(NC(=O)Nc2ccc(cc2)C(=O)Nc3cc(ccc3)CN4CCSCC4)CC1)CC
0.282051	S(=O)(=O)(N1CCC(NC(=O)Nc2ccc(cc2)C(=O)Nc3cc(ccc3)CN4CCSCC4)CC1)CC
0.282051	S(=O)(=O)(N1CCC(NC(=O)Nc2ccc(cc2)C(=O)Nc3cc(ccc3)CN4CCSCC4)CC1)CC
0.282051	S(=O)(=O)(N1CCC(NC(=O)Nc2ccc(cc2)C(=O)Nc3cc(ccc3)CN4CCSCC4)CC1)CC
0.282051	S(=O)(=O)(N1CCC(NC(=O)Nc2ccc(cc2)C(=O)Nc3cc(ccc3)CN4CCSCC4)CC1)CC
0.281955	Clc1cc(NC(=O)c2cncc(c3ccc(F)cc3)c2)c(cc1)C(=O)NCC
0.281879	O=C(N1CC(CCC1)C)c2cc(c(NC(=O)C(=O)NCc3ccc(NC(=O)c4ccncc4)cc3)cc2)C
0.281879	O=C(N1CC(CCC1)C)c2cc(c(NC(=O)C(=O)NCc3ccc(NC(=O)c4ccncc4)cc3)cc2)C
0.281879	O=C(N1CC(CCC1)C)c2cc(c(NC(=O)C(=O)NCc3ccc(NC(=O)c4ccncc4)cc3)cc2)C
0.281879	O=C(N1CC(CCC1)C)c2cc(c(NC(=O)C(=O)NCc3ccc(NC(=O)c4ccncc4)cc3)cc2)C
0.281879	O=C(N1CC(CCC1)C)c2cc(c(NC(=O)C(=O)NCc3ccc(NC(=O)c4ccncc4)cc3)cc2)C
0.281879	O=C(N1CC(CCC1)C)c2cc(c(NC(=O)C(=O)NCc3ccc(NC(=O)c4ccncc4)cc3)cc2)C
0.281879	O=C(N1CC(CCC1)C)c2cc(c(NC(=O)C(=O)NCc3ccc(NC(=O)c4ccncc4)cc3)cc2)C
0.281879	O=C(N1CC(CCC1)C)c2cc(c(NC(=O)C(=O)NCc3ccc(NC(=O)c4ccncc4)cc3)cc2)C
0.281879	O=C(N1CC(CCC1)C)c2cc(c(NC(=O)C(=O)NCc3ccc(NC(=O)c4ccncc4)cc3)cc2)C
0.281879	O=C(N1CC(CCC1)C)c2cc(c(NC(=O)C(=O)NCc3ccc(NC(=O)c4ccncc4)cc3)cc2)C
0.281853	O=C(Nc1cc(ccc1)C=2ON=C(N2)c3ccc(cc3)CN4CCCC4)C(C)(C)C
0.28125	O=C(Nc1cc(NC(=O)C=O)c(cc1)C)Nc2ccccc2
0.28125	O=C(Nc1cc(NC(=O)C=O)c(cc1)C)Nc2ccccc2
0.28125	O=C(Nc1cc(NC(=O)C=O)c(cc1)C)Nc2ccccc2
0.28125	O=C(Nc1cc(NC(=O)C=O)c(cc1)C)Nc2ccccc2
0.28125	O=C(Nc1cc(NC(=O)C=O)c(cc1)C)Nc2ccccc2
0.28125	O=C(Nc1cc(NC(=O)C=O)c(cc1)C)Nc2ccccc2
0.28125	O=C(Nc1cc(NC(=O)C=O)c(cc1)C)Nc2ccccc2
0.28125	O=C(Nc1cc(NC(=O)C=O)c(cc1)C)Nc2ccccc2
0.28125	O=C(N1CCCCCC1)c2cc(NC(=O)C(=O)NCc3ccc(NC(=O)c4ccncc4)cc3)c(OC)cc2
0.28125	O=C(N1CCCCCC1)c2cc(NC(=O)C(=O)NCc3ccc(NC(=O)c4ccncc4)cc3)c(OC)cc2
0.28125	O=C(N1CCCCCC1)c2cc(NC(=O)C(=O)NCc3ccc(NC(=O)c4ccncc4)cc3)c(OC)cc2
0.28125	O=C(N1CCCCCC1)c2cc(NC(=O)C(=O)NCc3ccc(NC(=O)c4ccncc4)cc3)c(OC)cc2
0.28125	O=C(N1CCCCCC1)c2cc(NC(=O)C(=O)NCc3ccc(NC(=O)c4ccncc4)cc3)c(OC)cc2
0.28125	O=C(N1CCCCCC1)c2cc(NC(=O)C(=O)NCc3ccc(NC(=O)c4ccncc4)cc3)c(OC)cc2
0.28125	O=C(N1CCCCCC1)c2cc(NC(=O)C(=O)NCc3ccc(NC(=O)c4ccncc4)cc3)c(OC)cc2
0.28125	O=C(N1CCCCCC1)c2cc(NC(=O)C(=O)NCc3ccc(NC(=O)c4ccncc4)cc3)c(OC)cc2
0.28125	O=C(N1CCCCCC1)c2cc(NC(=O)C(=O)NCc3ccc(NC(=O)c4ccncc4)cc3)c(OC)cc2
0.28125	O=C(N1CCCCCC1)c2cc(NC(=O)C(=O)NCc3ccc(NC(=O)c4ccncc4)cc3)c(OC)cc2
0.281124	Ic1c(Cl)ccc(c1)C(=O)Nc2c(ccc(c2)C(C)C)C
0.281124	Ic1c(Cl)ccc(c1)C(=O)Nc2c(ccc(c2)C(C)C)C
0.281124	Ic1c(Cl)ccc(c1)C(=O)Nc2c(ccc(c2)C(C)C)C
0.281046	O=C(NC(CC)C)c1cc(c(NC(=O)C(=O)NCc2cc(NC(=O)CCN3CCOCC3)ccc2)cc1)C
0.281046	O=C(NC(CC)C)c1cc(c(NC(=O)C(=O)NCc2cc(NC(=O)CCN3CCOCC3)ccc2)cc1)C
0.281046	O=C(NC(CC)C)c1cc(c(NC(=O)C(=O)NCc2cc(NC(=O)CCN3CCOCC3)ccc2)cc1)C
0.281046	O=C(NC(CC)C)c1cc(c(NC(=O)C(=O)NCc2cc(NC(=O)CCN3CCOCC3)ccc2)cc1)C
0.281046	O=C(NC(CC)C)c1cc(c(NC(=O)C(=O)NCc2cc(NC(=O)CCN3CCOCC3)ccc2)cc1)C
0.281046	O=C(NC(CC)C)c1cc(c(NC(=O)C(=O)NCc2cc(NC(=O)CCN3CCOCC3)ccc2)cc1)C
0.281046	O=C(NC(CC)C)c1cc(c(NC(=O)C(=O)NCc2cc(NC(=O)CCN3CCOCC3)ccc2)cc1)C
0.281046	O=C(NC(CC)C)c1cc(c(NC(=O)C(=O)NCc2cc(NC(=O)CCN3CCOCC3)ccc2)cc1)C
0.281046	O=C(NC(CC)C)c1cc(c(NC(=O)C(=O)NCc2cc(NC(=O)CCN3CCOCC3)ccc2)cc1)C
0.281046	O=C(NC(CC)C)c1cc(c(NC(=O)C(=O)NCc2cc(NC(=O)CCN3CCOCC3)ccc2)cc1)C
0.280851	O=C(Nc1ccc(cc1)CNC(=O)C(=O)Nc2ccc(cc2)C=3C=NNC3)c4ccncc4
0.280851	O=C(Nc1ccc(cc1)CNC(=O)C(=O)Nc2ccc(cc2)C=3C=NNC3)c4ccncc4
0.280851	O=C(Nc1ccc(cc1)CNC(=O)C(=O)Nc2ccc(cc2)C=3C=NNC3)c4ccncc4
0.280851	O=C(Nc1ccc(cc1)CNC(=O)C(=O)Nc2ccc(cc2)C=3C=NNC3)c4ccncc4
0.280851	O=C(Nc1ccc(cc1)CNC(=O)C(=O)Nc2ccc(cc2)C=3C=NNC3)c4ccncc4
0.280851	O=C(Nc1ccc(cc1)CNC(=O)C(=O)Nc2ccc(cc2)C=3C=NNC3)c4ccncc4
0.280851	O=C(Nc1ccc(cc1)CNC(=O)C(=O)Nc2ccc(cc2)C=3C=NNC3)c4ccncc4
0.280851	O=C(Nc1ccc(cc1)CNC(=O)C(=O)Nc2ccc(cc2)C=3C=NNC3)c4ccncc4
0.280851	O=C(Nc1ccc(cc1)CNC(=O)C(=O)Nc2ccc(cc2)C=3C=NNC3)c4ccncc4
0.280851	O=C(Nc1ccc(cc1)CNC(=O)C(=O)Nc2ccc(cc2)C=3C=NNC3)c4ccncc4
0.280769	O=C(N(C)C)c1cc(NC(=O)C(=O)Nc2ccc(cc2)CC(=O)OC)c(cc1)C
0.280769	O=C(N(C)C)c1cc(NC(=O)C(=O)Nc2ccc(cc2)CC(=O)OC)c(cc1)C
0.280769	O=C(N(C)C)c1cc(NC(=O)C(=O)Nc2ccc(cc2)CC(=O)OC)c(cc1)C
0.280769	O=C(N(C)C)c1cc(NC(=O)C(=O)Nc2ccc(cc2)CC(=O)OC)c(cc1)C
0.280769	O=C(N(C)C)c1cc(NC(=O)C(=O)Nc2ccc(cc2)CC(=O)OC)c(cc1)C
0.280769	O=C(N(C)C)c1cc(NC(=O)C(=O)Nc2ccc(cc2)CC(=O)OC)c(cc1)C
0.280769	O=C(N(C)C)c1cc(NC(=O)C(=O)Nc2ccc(cc2)CC(=O)OC)c(cc1)C
0.280769	O=C(N(C)C)c1cc(NC(=O)C(=O)Nc2ccc(cc2)CC(=O)OC)c(cc1)C
0.280769	O=C(N(C)C)c1cc(NC(=O)C(=O)Nc2ccc(cc2)CC(=O)OC)c(cc1)C
0.280769	O=C(N(C)C)c1cc(NC(=O)C(=O)Nc2ccc(cc2)CC(=O)OC)c(cc1)C
0.280757	S(=O)(=O)(NCc1ccccc1)c2cc(c(cc2)C)C(=O)NCCCCC=3SC=C(N3)c4cnccc4
0.280757	S(=O)(=O)(NCc1ccccc1)c2cc(c(cc2)C)C(=O)NCCCCC=3SC=C(N3)c4cnccc4
0.280757	S(=O)(=O)(NCc1ccccc1)c2cc(c(cc2)C)C(=O)NCCCCC=3SC=C(N3)c4cnccc4
0.280757	S(=O)(=O)(NCc1ccccc1)c2cc(c(cc2)C)C(=O)NCCCCC=3SC=C(N3)c4cnccc4
0.280757	S(=O)(=O)(NCc1ccccc1)c2cc(c(cc2)C)C(=O)NCCCCC=3SC=C(N3)c4cnccc4
0.280757	S(=O)(=O)(NCc1ccccc1)c2cc(c(cc2)C)C(=O)NCCCCC=3SC=C(N3)c4cnccc4
0.280757	S(=O)(=O)(NCc1ccccc1)c2cc(c(cc2)C)C(=O)NCCCCC=3SC=C(N3)c4cnccc4
0.280757	S(=O)(=O)(NCc1ccccc1)c2cc(c(cc2)C)C(=O)NCCCCC=3SC=C(N3)c4cnccc4
0.280757	S(=O)(=O)(NCc1ccccc1)c2cc(c(cc2)C)C(=O)NCCCCC=3SC=C(N3)c4cnccc4
0.280757	S(=O)(=O)(NCc1ccccc1)c2cc(c(cc2)C)C(=O)NCCCCC=3SC=C(N3)c4cnccc4
0.280702	[O-][N+](=O)c1c(N2CCCCC2)ccc(c1)C(=O)Nc3ccc(cc3)CN4CCC(CO)CC4
0.280702	[O-][N+](=O)c1c(N2CCCCC2)ccc(c1)C(=O)Nc3ccc(cc3)CN4CCC(CO)CC4
0.280702	[O-][N+](=O)c1c(N2CCCCC2)ccc(c1)C(=O)Nc3ccc(cc3)CN4CCC(CO)CC4
0.280702	[O-][N+](=O)c1c(N2CCCCC2)ccc(c1)C(=O)Nc3ccc(cc3)CN4CCC(CO)CC4
0.280576	Clc1ccc(cc1)C2=Nc3c(N2)ccc(c3)C(=O)Nc4ccc(cc4)CN5CCC(CO)CC5
0.280576	Clc1ccc(cc1)C2=Nc3c(N2)ccc(c3)C(=O)Nc4ccc(cc4)CN5CCC(CO)CC5
0.280576	Clc1ccc(cc1)C2=Nc3c(N2)ccc(c3)C(=O)Nc4ccc(cc4)CN5CCC(CO)CC5
0.280576	Clc1ccc(cc1)C2=Nc3c(N2)ccc(c3)C(=O)Nc4ccc(cc4)CN5CCC(CO)CC5
0.280576	Clc1ccc(cc1)C2=Nc3c(N2)ccc(c3)C(=O)Nc4ccc(cc4)CN5CCC(CO)CC5
0.280576	Clc1ccc(cc1)C2=Nc3c(N2)ccc(c3)C(=O)Nc4ccc(cc4)CN5CCC(CO)CC5
0.280576	Clc1ccc(cc1)C2=Nc3c(N2)ccc(c3)C(=O)Nc4ccc(cc4)CN5CCC(CO)CC5
0.280303	O=C(Nc1ccc(cc1)CNC(=O)C(=O)Nc2cc(ccc2)CCN3CCC(CC3)C)c4ccncc4
0.280303	O=C(Nc1ccc(cc1)CNC(=O)C(=O)Nc2cc(ccc2)CCN3CCC(CC3)C)c4ccncc4
0.280303	O=C(Nc1ccc(cc1)CNC(=O)C(=O)Nc2cc(ccc2)CCN3CCC(CC3)C)c4ccncc4
0.280303	O=C(Nc1ccc(cc1)CNC(=O)C(=O)Nc2cc(ccc2)CCN3CCC(CC3)C)c4ccncc4
0.280303	O=C(Nc1ccc(cc1)CNC(=O)C(=O)Nc2cc(ccc2)CCN3CCC(CC3)C)c4ccncc4
0.280303	O=C(Nc1ccc(cc1)CNC(=O)C(=O)Nc2cc(ccc2)CCN3CCC(CC3)C)c4ccncc4
0.280303	O=C(Nc1ccc(cc1)CNC(=O)C(=O)Nc2cc(ccc2)CCN3CCC(CC3)C)c4ccncc4
0.280303	O=C(Nc1ccc(cc1)CNC(=O)C(=O)Nc2cc(ccc2)CCN3CCC(CC3)C)c4ccncc4
0.280303	O=C(Nc1ccc(cc1)CNC(=O)C(=O)Nc2cc(ccc2)CCN3CCC(CC3)C)c4ccncc4
0.280303	O=C(Nc1ccc(cc1)CNC(=O)C(=O)Nc2cc(ccc2)CCN3CCC(CC3)C)c4ccncc4
0.279863	Clc1c(NS(=O)(=O)c2c(ccc(NC(=O)c3cc(ncc3)N)c2)C)cccc1
0.279851	Fc1c(F)cc(c2ccc(NC(=O)C(=O)Nc3c(ccc(c3)C(=O)N(C)C)C)cc2)cc1F
0.279851	Fc1c(F)cc(c2ccc(NC(=O)C(=O)Nc3c(ccc(c3)C(=O)N(C)C)C)cc2)cc1F
0.279851	Fc1c(F)cc(c2ccc(NC(=O)C(=O)Nc3c(ccc(c3)C(=O)N(C)C)C)cc2)cc1F
0.279851	Fc1c(F)cc(c2ccc(NC(=O)C(=O)Nc3c(ccc(c3)C(=O)N(C)C)C)cc2)cc1F
0.279851	Fc1c(F)cc(c2ccc(NC(=O)C(=O)Nc3c(ccc(c3)C(=O)N(C)C)C)cc2)cc1F
0.279851	Fc1c(F)cc(c2ccc(NC(=O)C(=O)Nc3c(ccc(c3)C(=O)N(C)C)C)cc2)cc1F
0.279851	Fc1c(F)cc(c2ccc(NC(=O)C(=O)Nc3c(ccc(c3)C(=O)N(C)C)C)cc2)cc1F
0.279851	Fc1c(F)cc(c2ccc(NC(=O)C(=O)Nc3c(ccc(c3)C(=O)N(C)C)C)cc2)cc1F
0.279851	Fc1c(F)cc(c2ccc(NC(=O)C(=O)Nc3c(ccc(c3)C(=O)N(C)C)C)cc2)cc1F
0.279851	Fc1c(F)cc(c2ccc(NC(=O)C(=O)Nc3c(ccc(c3)C(=O)N(C)C)C)cc2)cc1F
0.279743	Clc1c(NC(=O)c2ccc(OC)cc2)cc(cc1)C=3ON=C(N3)c4ncc(nc4)N5CCNCC5
0.279743	Clc1c(NC(=O)c2ccc(OC)cc2)cc(cc1)C=3ON=C(N3)c4ncc(nc4)N5CCNCC5
0.279743	Clc1c(NC(=O)c2ccc(OC)cc2)cc(cc1)C=3ON=C(N3)c4ncc(nc4)N5CCNCC5
0.279743	Clc1c(NC(=O)c2ccc(OC)cc2)cc(cc1)C=3ON=C(N3)c4ncc(nc4)N5CCNCC5
0.279743	Clc1c(NC(=O)c2ccc(OC)cc2)cc(cc1)C=3ON=C(N3)c4ncc(nc4)N5CCNCC5
0.279743	Clc1c(NC(=O)c2ccc(OC)cc2)cc(cc1)C=3ON=C(N3)c4ncc(nc4)N5CCNCC5
0.279743	Clc1c(NC(=O)c2ccc(OC)cc2)cc(cc1)C=3ON=C(N3)c4ncc(nc4)N5CCNCC5
0.279743	Clc1c(NC(=O)c2ccc(OC)cc2)cc(cc1)C=3ON=C(N3)c4ncc(nc4)N5CCNCC5
0.279743	Clc1c(NC(=O)c2ccc(OC)cc2)cc(cc1)C=3ON=C(N3)c4ncc(nc4)N5CCNCC5
0.279743	Clc1c(NC(=O)c2ccc(OC)cc2)cc(cc1)C=3ON=C(N3)c4ncc(nc4)N5CCNCC5
0.279605	Brc1cc(ccc1)COc2c(cc(NC(=O)C3=C(NC(c4ccccc4)=C3)C)cc2)C(=O)N
0.279605	Brc1cc(ccc1)COc2c(cc(NC(=O)C3=C(NC(c4ccccc4)=C3)C)cc2)C(=O)N
0.279605	Brc1cc(ccc1)COc2c(cc(NC(=O)C3=C(NC(c4ccccc4)=C3)C)cc2)C(=O)N
0.279605	Brc1cc(ccc1)COc2c(cc(NC(=O)C3=C(NC(c4ccccc4)=C3)C)cc2)C(=O)N
0.279605	Brc1cc(ccc1)COc2c(cc(NC(=O)C3=C(NC(c4ccccc4)=C3)C)cc2)C(=O)N
0.279605	Brc1cc(ccc1)COc2c(cc(NC(=O)C3=C(NC(c4ccccc4)=C3)C)cc2)C(=O)N
0.279605	Brc1cc(ccc1)COc2c(cc(NC(=O)C3=C(NC(c4ccccc4)=C3)C)cc2)C(=O)N
0.279605	Brc1cc(ccc1)COc2c(cc(NC(=O)C3=C(NC(c4ccccc4)=C3)C)cc2)C(=O)N
0.279605	Brc1cc(ccc1)COc2c(cc(NC(=O)C3=C(NC(c4ccccc4)=C3)C)cc2)C(=O)N
0.279605	Brc1cc(ccc1)COc2c(cc(NC(=O)C3=C(NC(c4ccccc4)=C3)C)cc2)C(=O)N
0.279528	O=C(Nc1cc(c2nc(ncc2)C)ccc1)C(=O)NCCCNC3CC3
0.279528	O=C(Nc1cc(c2nc(ncc2)C)ccc1)C(=O)NCCCNC3CC3
0.279528	O=C(Nc1cc(c2nc(ncc2)C)ccc1)C(=O)NCCCNC3CC3
0.279528	O=C(Nc1cc(c2nc(ncc2)C)ccc1)C(=O)NCCCNC3CC3
0.279528	O=C(Nc1cc(c2nc(ncc2)C)ccc1)C(=O)NCCCNC3CC3
0.278986	Clc1c(NNC(=O)C(=O)Nc2ccc(cc2)CN3CCN(c4cc(ccc4)C)CC3)cc(Cl)cc1
0.278986	Clc1c(NNC(=O)C(=O)Nc2ccc(cc2)CN3CCN(c4cc(ccc4)C)CC3)cc(Cl)cc1
0.278986	Clc1c(NNC(=O)C(=O)Nc2ccc(cc2)CN3CCN(c4cc(ccc4)C)CC3)cc(Cl)cc1
0.278986	Clc1c(NNC(=O)C(=O)Nc2ccc(cc2)CN3CCN(c4cc(ccc4)C)CC3)cc(Cl)cc1
0.278986	Clc1c(NNC(=O)C(=O)Nc2ccc(cc2)CN3CCN(c4cc(ccc4)C)CC3)cc(Cl)cc1
0.278986	Clc1c(NNC(=O)C(=O)Nc2ccc(cc2)CN3CCN(c4cc(ccc4)C)CC3)cc(Cl)cc1
0.278986	Clc1c(NNC(=O)C(=O)Nc2ccc(cc2)CN3CCN(c4cc(ccc4)C)CC3)cc(Cl)cc1
0.278986	Clc1c(NNC(=O)C(=O)Nc2ccc(cc2)CN3CCN(c4cc(ccc4)C)CC3)cc(Cl)cc1
0.278986	Clc1c(NNC(=O)C(=O)Nc2ccc(cc2)CN3CCN(c4cc(ccc4)C)CC3)cc(Cl)cc1
0.278986	Clc1c(NNC(=O)C(=O)Nc2ccc(cc2)CN3CCN(c4cc(ccc4)C)CC3)cc(Cl)cc1
0.278689	S1C(=NC(NC(=O)C(=O)Nc2cc(c(OC)cc2)Cc3ccccc3)=C1C)c4cnccc4
0.278689	S1C(=NC(NC(=O)C(=O)Nc2cc(c(OC)cc2)Cc3ccccc3)=C1C)c4cnccc4
0.278689	S1C(=NC(NC(=O)C(=O)Nc2cc(c(OC)cc2)Cc3ccccc3)=C1C)c4cnccc4
0.278689	S1C(=NC(NC(=O)C(=O)Nc2cc(c(OC)cc2)Cc3ccccc3)=C1C)c4cnccc4
0.278689	S1C(=NC(NC(=O)C(=O)Nc2cc(c(OC)cc2)Cc3ccccc3)=C1C)c4cnccc4
0.278689	S1C(=NC(NC(=O)C(=O)Nc2cc(c(OC)cc2)Cc3ccccc3)=C1C)c4cnccc4
0.278689	S1C(=NC(NC(=O)C(=O)Nc2cc(c(OC)cc2)Cc3ccccc3)=C1C)c4cnccc4
0.278689	S1C(=NC(NC(=O)C(=O)Nc2cc(c(OC)cc2)Cc3ccccc3)=C1C)c4cnccc4
0.278689	S1C(=NC(NC(=O)C(=O)Nc2cc(c(OC)cc2)Cc3ccccc3)=C1C)c4cnccc4
0.278689	S1C(=NC(NC(=O)C(=O)Nc2cc(c(OC)cc2)Cc3ccccc3)=C1C)c4cnccc4
0.277966	Fc1c(ccc(c2cncnc2)c1)C(=O)N3CCC(c4nc(c5ccc(OC)cc5)ccn4)CC3
0.277966	Fc1c(ccc(c2cncnc2)c1)C(=O)N3CCC(c4nc(c5ccc(OC)cc5)ccn4)CC3
0.277966	Fc1c(ccc(c2cncnc2)c1)C(=O)N3CCC(c4nc(c5ccc(OC)cc5)ccn4)CC3
0.277966	Fc1c(ccc(c2cncnc2)c1)C(=O)N3CCC(c4nc(c5ccc(OC)cc5)ccn4)CC3
0.277778	S(=O)(=O)(Nc1ccc(cc1)C(=O)Nc2cncc(c3ccccc3)c2)C=Cc4ccccc4
0.277778	S(=O)(=O)(Nc1ccc(cc1)C(=O)Nc2cncc(c3ccccc3)c2)C=Cc4ccccc4
0.277778	S(=O)(=O)(Nc1ccc(cc1)C(=O)Nc2cncc(c3ccccc3)c2)C=Cc4ccccc4
0.277778	S(=O)(=O)(Nc1ccc(cc1)C(=O)Nc2cncc(c3ccccc3)c2)C=Cc4ccccc4
0.277778	S(=O)(=O)(Nc1ccc(cc1)C(=O)Nc2cncc(c3ccccc3)c2)C=Cc4ccccc4
0.277778	S(=O)(=O)(Nc1ccc(cc1)C(=O)Nc2cncc(c3ccccc3)c2)C=Cc4ccccc4
0.277778	S(=O)(=O)(Nc1ccc(cc1)C(=O)Nc2cncc(c3ccccc3)c2)C=Cc4ccccc4
0.277778	S(=O)(=O)(Nc1ccc(cc1)C(=O)Nc2cncc(c3ccccc3)c2)C=Cc4ccccc4
0.277778	S(=O)(=O)(Nc1ccc(cc1)C(=O)Nc2cncc(c3ccccc3)c2)C=Cc4ccccc4
0.277778	S(=O)(=O)(Nc1ccc(cc1)C(=O)Nc2cncc(c3ccccc3)c2)C=Cc4ccccc4
0.277778	Clc1c(ccc(NC(=O)OC(C)(C)C)c1)C=2ON=C(N2)c3ccc(cc3)CN4CCOCC4
0.277778	Clc1c(ccc(NC(=O)OC(C)(C)C)c1)C=2ON=C(N2)c3ccc(cc3)CN4CCOCC4
0.277778	Clc1c(ccc(NC(=O)OC(C)(C)C)c1)C=2ON=C(N2)c3ccc(cc3)CN4CCOCC4
0.277778	Clc1c(ccc(NC(=O)OC(C)(C)C)c1)C=2ON=C(N2)c3ccc(cc3)CN4CCOCC4
0.277778	Clc1c(ccc(NC(=O)OC(C)(C)C)c1)C=2ON=C(N2)c3ccc(cc3)CN4CCOCC4
0.277778	Clc1c(ccc(NC(=O)OC(C)(C)C)c1)C=2ON=C(N2)c3ccc(cc3)CN4CCOCC4
0.277778	Clc1c(ccc(NC(=O)OC(C)(C)C)c1)C=2ON=C(N2)c3ccc(cc3)CN4CCOCC4
0.277778	Clc1c(ccc(NC(=O)OC(C)(C)C)c1)C=2ON=C(N2)c3ccc(cc3)CN4CCOCC4
0.277778	Clc1c(ccc(NC(=O)OC(C)(C)C)c1)C=2ON=C(N2)c3ccc(cc3)CN4CCOCC4
0.277778	Clc1c(ccc(NC(=O)OC(C)(C)C)c1)C=2ON=C(N2)c3ccc(cc3)CN4CCOCC4
0.277603	Clc1c(Cl)ccc(N2C(SCc3nc(nc(n3)N)Nc4c(cccc4)C)=NN=C2c5cnccc5)c1
0.277603	Clc1c(Cl)ccc(N2C(SCc3nc(nc(n3)N)Nc4c(cccc4)C)=NN=C2c5cnccc5)c1
0.277603	Clc1c(Cl)ccc(N2C(SCc3nc(nc(n3)N)Nc4c(cccc4)C)=NN=C2c5cnccc5)c1
0.277603	Clc1c(Cl)ccc(N2C(SCc3nc(nc(n3)N)Nc4c(cccc4)C)=NN=C2c5cnccc5)c1
0.277603	Clc1c(Cl)ccc(N2C(SCc3nc(nc(n3)N)Nc4c(cccc4)C)=NN=C2c5cnccc5)c1
0.277603	Clc1c(Cl)ccc(N2C(SCc3nc(nc(n3)N)Nc4c(cccc4)C)=NN=C2c5cnccc5)c1
0.277603	Clc1c(Cl)ccc(N2C(SCc3nc(nc(n3)N)Nc4c(cccc4)C)=NN=C2c5cnccc5)c1
0.277603	Clc1c(Cl)ccc(N2C(SCc3nc(nc(n3)N)Nc4c(cccc4)C)=NN=C2c5cnccc5)c1
0.277603	Clc1c(Cl)ccc(N2C(SCc3nc(nc(n3)N)Nc4c(cccc4)C)=NN=C2c5cnccc5)c1
0.277603	Clc1c(Cl)ccc(N2C(SCc3nc(nc(n3)N)Nc4c(cccc4)C)=NN=C2c5cnccc5)c1
0.277567	Brc1ccc(cc1)C=2N=C(NC2)CN3CCC(Nc4nc(OC)ccn4)CC3
0.277567	Brc1ccc(cc1)C=2N=C(NC2)CN3CCC(Nc4nc(OC)ccn4)CC3
0.277567	Brc1ccc(cc1)C=2N=C(NC2)CN3CCC(Nc4nc(OC)ccn4)CC3
0.277567	Brc1ccc(cc1)C=2N=C(NC2)CN3CCC(Nc4nc(OC)ccn4)CC3
0.277567	Brc1ccc(cc1)C=2N=C(NC2)CN3CCC(Nc4nc(OC)ccn4)CC3
0.277567	Brc1ccc(cc1)C=2N=C(NC2)CN3CCC(Nc4nc(OC)ccn4)CC3
0.277567	Brc1ccc(cc1)C=2N=C(NC2)CN3CCC(Nc4nc(OC)ccn4)CC3
0.277567	Brc1ccc(cc1)C=2N=C(NC2)CN3CCC(Nc4nc(OC)ccn4)CC3
0.277567	Brc1ccc(cc1)C=2N=C(NC2)CN3CCC(Nc4nc(OC)ccn4)CC3
0.277567	Brc1ccc(cc1)C=2N=C(NC2)CN3CCC(Nc4nc(OC)ccn4)CC3
0.277344	O=C(Nc1c(cc(OCCOC)cc1)C)c2cc(ncc2)N
0.277344	O=C(Nc1c(cc(OCCOC)cc1)C)c2cc(ncc2)N
0.277344	O=C(Nc1c(cc(OCCOC)cc1)C)c2cc(ncc2)N
0.277344	O=C(Nc1c(cc(OCCOC)cc1)C)c2cc(ncc2)N
0.277344	O=C(Nc1c(cc(OCCOC)cc1)C)c2cc(ncc2)N
0.277344	O=C(Nc1c(cc(OCCOC)cc1)C)c2cc(ncc2)N
0.277154	O=C(Nc1cc(c(cc1)C)CC)C(=O)Nc2cc(c(NC(=O)C=3OC=CC3)cc2)C
0.277154	O=C(Nc1cc(c(cc1)C)CC)C(=O)Nc2cc(c(NC(=O)C=3OC=CC3)cc2)C
0.277154	O=C(Nc1cc(c(cc1)C)CC)C(=O)Nc2cc(c(NC(=O)C=3OC=CC3)cc2)C
0.277154	O=C(Nc1cc(c(cc1)C)CC)C(=O)Nc2cc(c(NC(=O)C=3OC=CC3)cc2)C
0.277154	O=C(Nc1cc(c(cc1)C)CC)C(=O)Nc2cc(c(NC(=O)C=3OC=CC3)cc2)C
0.277154	O=C(Nc1cc(c(cc1)C)CC)C(=O)Nc2cc(c(NC(=O)C=3OC=CC3)cc2)C
0.276995	O=C(Nc1cc(ccc1)CN)c2ccncc2
0.276995	O=C(Nc1cc(ccc1)CN)c2ccncc2
0.276995	O=C(Nc1cc(ccc1)CN)c2ccncc2
0.276995	O=C(Nc1cc(ccc1)CN)c2ccncc2
0.276995	O=C(Nc1cc(ccc1)CN)c2ccncc2
0.276995	O=C(Nc1cc(ccc1)CN)c2ccncc2
0.276995	O=C(Nc1cc(ccc1)CN)c2ccncc2
0.276995	O=C(Nc1cc(ccc1)CN)c2ccncc2
0.276995	O=C(Nc1cc(ccc1)CN)c2ccncc2
0.276995	O=C(Nc1cc(ccc1)CN)c2ccncc2
0.276978	S(c1c(NC(=O)C2=C(NC(c3ccccc3)=C2)C)ccc(F)c1)C
0.276923	Clc1c(OC(C)C)ccc(NC(=O)c2cncc(c3ccc(F)cc3)c2)c1
0.276923	Clc1c(OC(C)C)ccc(NC(=O)c2cncc(c3ccc(F)cc3)c2)c1
0.276923	Clc1c(OC(C)C)ccc(NC(=O)c2cncc(c3ccc(F)cc3)c2)c1
0.276923	Clc1c(OC(C)C)ccc(NC(=O)c2cncc(c3ccc(F)cc3)c2)c1
0.276923	Clc1c(OC(C)C)ccc(NC(=O)c2cncc(c3ccc(F)cc3)c2)c1
0.276923	Clc1c(OC(C)C)ccc(NC(=O)c2cncc(c3ccc(F)cc3)c2)c1
0.276923	Clc1c(OC(C)C)ccc(NC(=O)c2cncc(c3ccc(F)cc3)c2)c1
0.276923	Clc1c(OC(C)C)ccc(NC(=O)c2cncc(c3ccc(F)cc3)c2)c1
0.276923	Clc1c(OC(C)C)ccc(NC(=O)c2cncc(c3ccc(F)cc3)c2)c1
0.276923	Clc1c(OC(C)C)ccc(NC(=O)c2cncc(c3ccc(F)cc3)c2)c1
0.27686	O=C(NC1CC1)c2cc(NC(=O)C(=O)N)c(cc2)C
0.27686	O=C(NC1CC1)c2cc(NC(=O)C(=O)N)c(cc2)C
0.27686	O=C(NC1CC1)c2cc(NC(=O)C(=O)N)c(cc2)C
0.27686	O=C(NC1CC1)c2cc(NC(=O)C(=O)N)c(cc2)C
0.27686	O=C(NC1CC1)c2cc(NC(=O)C(=O)N)c(cc2)C
0.27686	O=C(NC1CC1)c2cc(NC(=O)C(=O)N)c(cc2)C
0.27686	O=C(NC1CC1)c2cc(NC(=O)C(=O)N)c(cc2)C
0.27686	O=C(NC1CC1)c2cc(NC(=O)C(=O)N)c(cc2)C
0.27686	O=C(NC1CC1)c2cc(NC(=O)C(=O)N)c(cc2)C
0.27686	O=C(NC1CC1)c2cc(NC(=O)C(=O)N)c(cc2)C
0.276515	O=C(Nc1ncc(NC(=O)C2CCC2)cc1)c3cncc(c4cc(ccc4)C)c3
0.276515	O=C(Nc1ncc(NC(=O)C2CCC2)cc1)c3cncc(c4cc(ccc4)C)c3
0.276515	O=C(Nc1ncc(NC(=O)C2CCC2)cc1)c3cncc(c4cc(ccc4)C)c3
0.276515	O=C(Nc1ncc(NC(=O)C2CCC2)cc1)c3cncc(c4cc(ccc4)C)c3
0.276515	O=C(Nc1ncc(NC(=O)C2CCC2)cc1)c3cncc(c4cc(ccc4)C)c3
0.276515	O=C(Nc1ncc(NC(=O)C2CCC2)cc1)c3cncc(c4cc(ccc4)C)c3
0.276515	O=C(Nc1ncc(NC(=O)C2CCC2)cc1)c3cncc(c4cc(ccc4)C)c3
0.276515	O=C(Nc1ncc(NC(=O)C2CCC2)cc1)c3cncc(c4cc(ccc4)C)c3
0.276515	O=C(Nc1ncc(NC(=O)C2CCC2)cc1)c3cncc(c4cc(ccc4)C)c3
0.276515	O=C(Nc1ncc(NC(=O)C2CCC2)cc1)c3cncc(c4cc(ccc4)C)c3
0.276423	O=C(Nc1c(cc(NC(=O)C=O)cc1)C)C=2OC=CC2
0.276423	O=C(Nc1c(cc(NC(=O)C=O)cc1)C)C=2OC=CC2
0.276423	O=C(Nc1c(cc(NC(=O)C=O)cc1)C)C=2OC=CC2
0.276423	O=C(Nc1c(cc(NC(=O)C=O)cc1)C)C=2OC=CC2
0.276423	O=C(Nc1c(cc(NC(=O)C=O)cc1)C)C=2OC=CC2
0.276423	O=C(Nc1c(cc(NC(=O)C=O)cc1)C)C=2OC=CC2
0.276423	O=C(Nc1c(cc(NC(=O)C=O)cc1)C)C=2OC=CC2
0.276423	O=C(Nc1c(cc(NC(=O)C=O)cc1)C)C=2OC=CC2
0.276423	O=C(Nc1c(cc(NC(=O)C=O)cc1)C)C=2OC=CC2
0.276364	O=C(N1CCN(CC1)C)c2nccc(NC(=O)C(=O)Nc3cc(c(cc3)C)CC)c2
0.276364	O=C(N1CCN(CC1)C)c2nccc(NC(=O)C(=O)Nc3cc(c(cc3)C)CC)c2
0.276364	O=C(N1CCN(CC1)C)c2nccc(NC(=O)C(=O)Nc3cc(c(cc3)C)CC)c2
0.276364	O=C(N1CCN(CC1)C)c2nccc(NC(=O)C(=O)Nc3cc(c(cc3)C)CC)c2
0.276364	O=C(N1CCN(CC1)C)c2nccc(NC(=O)C(=O)Nc3cc(c(cc3)C)CC)c2
0.276364	O=C(N1CCN(CC1)C)c2nccc(NC(=O)C(=O)Nc3cc(c(cc3)C)CC)c2
0.276364	O=C(N1CCN(CC1)C)c2nccc(NC(=O)C(=O)Nc3cc(c(cc3)C)CC)c2
0.276364	O=C(N1CCN(CC1)C)c2nccc(NC(=O)C(=O)Nc3cc(c(cc3)C)CC)c2
0.276364	O=C(N1CCN(CC1)C)c2nccc(NC(=O)C(=O)Nc3cc(c(cc3)C)CC)c2
0.276364	O=C(N1CCN(CC1)C)c2nccc(NC(=O)C(=O)Nc3cc(c(cc3)C)CC)c2
0.276316	S(=O)(=O)(c1c(NC(=O)C)cc(cc1)C2=NOC(=N2)CNC(=O)c3cnccc3)C
0.276316	S(=O)(=O)(c1c(NC(=O)C)cc(cc1)C2=NOC(=N2)CNC(=O)c3cnccc3)C
0.27619	O=C(OC)C1=C(NC(C(=O)Nc2c(ccc(c3nccnc3)c2)C)=C1CCC)C
0.27619	O=C(OC)C1=C(NC(C(=O)Nc2c(ccc(c3nccnc3)c2)C)=C1CCC)C
0.27619	O=C(OC)C1=C(NC(C(=O)Nc2c(ccc(c3nccnc3)c2)C)=C1CCC)C
0.27619	O=C(OC)C1=C(NC(C(=O)Nc2c(ccc(c3nccnc3)c2)C)=C1CCC)C
0.27619	O=C(OC)C1=C(NC(C(=O)Nc2c(ccc(c3nccnc3)c2)C)=C1CCC)C
0.27619	O=C(OC)C1=C(NC(C(=O)Nc2c(ccc(c3nccnc3)c2)C)=C1CCC)C
0.27619	O=C(OC)C1=C(NC(C(=O)Nc2c(ccc(c3nccnc3)c2)C)=C1CCC)C
0.27619	O=C(OC)C1=C(NC(C(=O)Nc2c(ccc(c3nccnc3)c2)C)=C1CCC)C
0.27619	O=C(OC)C1=C(NC(C(=O)Nc2c(ccc(c3nccnc3)c2)C)=C1CCC)C
0.276119	S(=O)(=O)(Nc1c(cc(NC(=O)c2nc(N(C)C)ccc2)cc1)C)C
0.276119	S(=O)(=O)(Nc1c(cc(NC(=O)c2nc(N(C)C)ccc2)cc1)C)C
0.275862	FC(F)Oc1c(c2ccc(OC)cc2)cc(NC(=O)C(=O)NCc3cc(NC(=O)c4ccncc4)ccc3)cc1
0.275862	FC(F)Oc1c(c2ccc(OC)cc2)cc(NC(=O)C(=O)NCc3cc(NC(=O)c4ccncc4)ccc3)cc1
0.275862	FC(F)Oc1c(c2ccc(OC)cc2)cc(NC(=O)C(=O)NCc3cc(NC(=O)c4ccncc4)ccc3)cc1
0.275862	FC(F)Oc1c(c2ccc(OC)cc2)cc(NC(=O)C(=O)NCc3cc(NC(=O)c4ccncc4)ccc3)cc1
0.275862	FC(F)Oc1c(c2ccc(OC)cc2)cc(NC(=O)C(=O)NCc3cc(NC(=O)c4ccncc4)ccc3)cc1
0.275618	S(=O)(=O)(Nc1c(cc(cc1)C)C)c2cc(ccc2)C(=O)NNC(=O)c3cncc(c4cc(ccc4)C)c3
0.275618	S(=O)(=O)(Nc1c(cc(cc1)C)C)c2cc(ccc2)C(=O)NNC(=O)c3cncc(c4cc(ccc4)C)c3
0.275618	S(=O)(=O)(Nc1c(cc(cc1)C)C)c2cc(ccc2)C(=O)NNC(=O)c3cncc(c4cc(ccc4)C)c3
0.275618	S(=O)(=O)(Nc1c(cc(cc1)C)C)c2cc(ccc2)C(=O)NNC(=O)c3cncc(c4cc(ccc4)C)c3
0.275618	Clc1c(F)ccc(NC(=O)C2CCN(C(=O)c3cc(Nc4ncccn4)ccc3)CC2)c1
0.275618	Clc1c(F)ccc(NC(=O)C2CCN(C(=O)c3cc(Nc4ncccn4)ccc3)CC2)c1
0.275618	Clc1c(F)ccc(NC(=O)C2CCN(C(=O)c3cc(Nc4ncccn4)ccc3)CC2)c1
0.275618	Clc1c(F)ccc(NC(=O)C2CCN(C(=O)c3cc(Nc4ncccn4)ccc3)CC2)c1
0.275591	Fc1cc(c2cc(ccc2)C(=O)Nc3cc(O)c(cc3)C(=O)O)ccc1
0.275591	Fc1cc(c2cc(ccc2)C(=O)Nc3cc(O)c(cc3)C(=O)O)ccc1
0.275591	O=C(O)c1c(O)cc(NC(=O)c2cc(c3cc(N)ccc3)ccc2)cc1
0.275591	O=C(O)c1c(O)cc(NC(=O)c2cc(c3cc(N)ccc3)ccc2)cc1
0.275591	O=C(O)c1c(O)cc(NC(=O)c2cc(c3cc(N)ccc3)ccc2)cc1
0.275591	O=C(O)c1c(O)cc(NC(=O)c2cc(c3cc(N)ccc3)ccc2)cc1
0.275591	O=C(O)c1c(O)cc(NC(=O)c2cc(c3cc(N)ccc3)ccc2)cc1
0.275591	O=C(O)c1c(O)cc(NC(=O)c2cc(c3cc(N)ccc3)ccc2)cc1
0.275591	O=C(O)c1c(O)cc(NC(=O)c2cc(c3cc(N)ccc3)ccc2)cc1
0.275591	O=C(O)c1c(O)cc(NC(=O)c2cc(c3cc(N)ccc3)ccc2)cc1
0.275591	O=C(O)c1c(O)cc(NC(=O)c2cc(c3cc(N)ccc3)ccc2)cc1
0.275591	O=C(O)c1c(O)cc(NC(=O)c2cc(c3cc(N)ccc3)ccc2)cc1
0.27551	O=C(NC1CCN(Cc2ccc(NC(=O)C)cc2)CC1)c3ccc(N4N=C(C=C4c5ccccc5)C)cc3
0.27551	O=C(NC1CCN(Cc2ccc(NC(=O)C)cc2)CC1)c3ccc(N4N=C(C=C4c5ccccc5)C)cc3
0.27551	O=C(NC1CCN(Cc2ccc(NC(=O)C)cc2)CC1)c3ccc(N4N=C(C=C4c5ccccc5)C)cc3
0.275093	Clc1c(NC(=O)C)cc(NC(=O)C(=O)NCC2CCN(Cc3ccccc3)CC2)cc1
0.275093	Clc1c(NC(=O)C)cc(NC(=O)C(=O)NCC2CCN(Cc3ccccc3)CC2)cc1
0.275093	Clc1c(NC(=O)C)cc(NC(=O)C(=O)NCC2CCN(Cc3ccccc3)CC2)cc1
0.275093	Clc1c(NC(=O)C)cc(NC(=O)C(=O)NCC2CCN(Cc3ccccc3)CC2)cc1
0.275093	Clc1c(NC(=O)C)cc(NC(=O)C(=O)NCC2CCN(Cc3ccccc3)CC2)cc1
0.275093	Clc1c(NC(=O)C)cc(NC(=O)C(=O)NCC2CCN(Cc3ccccc3)CC2)cc1
0.275093	Clc1c(NC(=O)C)cc(NC(=O)C(=O)NCC2CCN(Cc3ccccc3)CC2)cc1
0.275093	Clc1c(NC(=O)C)cc(NC(=O)C(=O)NCC2CCN(Cc3ccccc3)CC2)cc1
0.275093	Clc1c(NC(=O)C)cc(NC(=O)C(=O)NCC2CCN(Cc3ccccc3)CC2)cc1
0.275093	Clc1c(NC(=O)C)cc(NC(=O)C(=O)NCC2CCN(Cc3ccccc3)CC2)cc1
0.275093	S1C(=NC(c2cnccc2)=C1)CCCCNC(=O)c3cc(ncc3)N
0.275093	S1C(=NC(c2cnccc2)=C1)CCCCNC(=O)c3cc(ncc3)N
0.275093	S1C(=NC(c2cnccc2)=C1)CCCCNC(=O)c3cc(ncc3)N
0.275093	S1C(=NC(c2cnccc2)=C1)CCCCNC(=O)c3cc(ncc3)N
0.275093	S1C(=NC(c2cnccc2)=C1)CCCCNC(=O)c3cc(ncc3)N
0.274648	S1C(=NC(c2cnccc2)=C1)CCCCNC(=O)c3nc(F)c(cc3)C
0.274648	S1C(=NC(c2cnccc2)=C1)CCCCNC(=O)c3nc(F)c(cc3)C
0.274648	S1C(=NC(c2cnccc2)=C1)CCCCNC(=O)c3nc(F)c(cc3)C
0.274648	S1C(=NC(c2cnccc2)=C1)CCCCNC(=O)c3nc(F)c(cc3)C
0.274648	S1C(=NC(c2cnccc2)=C1)CCCCNC(=O)c3nc(F)c(cc3)C
0.274648	S1C(=NC(c2cnccc2)=C1)CCCCNC(=O)c3nc(F)c(cc3)C
0.274648	S1C(=NC(c2cnccc2)=C1)CCCCNC(=O)c3nc(F)c(cc3)C
0.274648	S1C(=NC(c2cnccc2)=C1)CCCCNC(=O)c3nc(F)c(cc3)C
0.274648	S1C(=NC(c2cnccc2)=C1)CCCCNC(=O)c3nc(F)c(cc3)C
0.274648	S1C(=NC(c2cnccc2)=C1)CCCCNC(=O)c3nc(F)c(cc3)C
0.274131	S1C=C(c2cc(NC(=O)C3=C(NC(c4ccccc4)=C3)C)ccc2)C=C1
0.274131	S1C=C(c2cc(NC(=O)C3=C(NC(c4ccccc4)=C3)C)ccc2)C=C1
0.274131	S1C=C(c2cc(NC(=O)C3=C(NC(c4ccccc4)=C3)C)ccc2)C=C1
0.274131	S1C=C(c2cc(NC(=O)C3=C(NC(c4ccccc4)=C3)C)ccc2)C=C1
0.274131	S1C=C(c2cc(NC(=O)C3=C(NC(c4ccccc4)=C3)C)ccc2)C=C1
0.274131	S1C=C(c2cc(NC(=O)C3=C(NC(c4ccccc4)=C3)C)ccc2)C=C1
0.274131	S1C=C(c2cc(NC(=O)C3=C(NC(c4ccccc4)=C3)C)ccc2)C=C1
0.274131	S1C=C(c2cc(NC(=O)C3=C(NC(c4ccccc4)=C3)C)ccc2)C=C1
0.274131	S1C=C(c2cc(NC(=O)C3=C(NC(c4ccccc4)=C3)C)ccc2)C=C1
0.274131	S1C=C(c2cc(NC(=O)C3=C(NC(c4ccccc4)=C3)C)ccc2)C=C1
0.273885	Fc1cc(NC(=O)c2cc(OC)c(OCc3cnccc3)cc2)c(N4CCN(C(=O)C)CCC4)cc1
0.273684	FC(F)(F)C(F)(c1cc(c(NC(=O)c2cncc(c3ccc(N(C)C)cc3)c2)cc1)C)C(F)(F)F
0.273684	FC(F)(F)C(F)(c1cc(c(NC(=O)c2cncc(c3ccc(N(C)C)cc3)c2)cc1)C)C(F)(F)F
0.273684	FC(F)(F)C(F)(c1cc(c(NC(=O)c2cncc(c3ccc(N(C)C)cc3)c2)cc1)C)C(F)(F)F
0.273684	FC(F)(F)C(F)(c1cc(c(NC(=O)c2cncc(c3ccc(N(C)C)cc3)c2)cc1)C)C(F)(F)F
0.273684	FC(F)(F)C(F)(c1cc(c(NC(=O)c2cncc(c3ccc(N(C)C)cc3)c2)cc1)C)C(F)(F)F
0.273684	FC(F)(F)C(F)(c1cc(c(NC(=O)c2cncc(c3ccc(N(C)C)cc3)c2)cc1)C)C(F)(F)F
0.273684	FC(F)(F)C(F)(c1cc(c(NC(=O)c2cncc(c3ccc(N(C)C)cc3)c2)cc1)C)C(F)(F)F
0.273684	FC(F)(F)C(F)(c1cc(c(NC(=O)c2cncc(c3ccc(N(C)C)cc3)c2)cc1)C)C(F)(F)F
0.273684	FC(F)(F)C(F)(c1cc(c(NC(=O)c2cncc(c3ccc(N(C)C)cc3)c2)cc1)C)C(F)(F)F
0.273684	FC(F)(F)C(F)(c1cc(c(NC(=O)c2cncc(c3ccc(N(C)C)cc3)c2)cc1)C)C(F)(F)F
0.273077	Brc1cc(ccc1)C(=O)Nc2c(ccc(F)c2)C(=O)Nc3cc(ccc3)CN
0.273077	Brc1cc(ccc1)C(=O)Nc2c(ccc(F)c2)C(=O)Nc3cc(ccc3)CN
0.273077	Brc1cc(ccc1)C(=O)Nc2c(ccc(F)c2)C(=O)Nc3cc(ccc3)CN
0.273077	Brc1cc(ccc1)C(=O)Nc2c(ccc(F)c2)C(=O)Nc3cc(ccc3)CN
0.273077	Brc1cc(ccc1)C(=O)Nc2c(ccc(F)c2)C(=O)Nc3cc(ccc3)CN
0.273077	Brc1cc(ccc1)C(=O)Nc2c(ccc(F)c2)C(=O)Nc3cc(ccc3)CN
0.273077	Brc1cc(ccc1)C(=O)Nc2c(ccc(F)c2)C(=O)Nc3cc(ccc3)CN
0.273077	Brc1cc(ccc1)C(=O)Nc2c(ccc(F)c2)C(=O)Nc3cc(ccc3)CN
0.273077	Brc1cc(ccc1)C(=O)Nc2c(ccc(F)c2)C(=O)Nc3cc(ccc3)CN
0.273077	Brc1cc(ccc1)C(=O)Nc2c(ccc(F)c2)C(=O)Nc3cc(ccc3)CN
0.273063	O=C(NC1CCCC1)c2cc(c(NC(=O)C(=O)Nc3cc(c(cc3)C)CC)cc2)C
0.273063	O=C(NC1CCCC1)c2cc(c(NC(=O)C(=O)Nc3cc(c(cc3)C)CC)cc2)C
0.273063	O=C(NC1CCCC1)c2cc(c(NC(=O)C(=O)Nc3cc(c(cc3)C)CC)cc2)C
0.273063	O=C(NC1CCCC1)c2cc(c(NC(=O)C(=O)Nc3cc(c(cc3)C)CC)cc2)C
0.273063	O=C(NC1CCCC1)c2cc(c(NC(=O)C(=O)Nc3cc(c(cc3)C)CC)cc2)C
0.273063	O=C(NC1CCCC1)c2cc(c(NC(=O)C(=O)Nc3cc(c(cc3)C)CC)cc2)C
0.273063	O=C(NC1CCCC1)c2cc(c(NC(=O)C(=O)Nc3cc(c(cc3)C)CC)cc2)C
0.273063	O=C(NC1CCCC1)c2cc(c(NC(=O)C(=O)Nc3cc(c(cc3)C)CC)cc2)C
0.273063	O=C(NC1CCCC1)c2cc(c(NC(=O)C(=O)Nc3cc(c(cc3)C)CC)cc2)C
0.273063	O=C(NC1CCCC1)c2cc(c(NC(=O)C(=O)Nc3cc(c(cc3)C)CC)cc2)C
0.272727	O=C(Nc1ccc(cc1)C(=O)Nc2c(N3CCN(CC3)C)cccc2)NC4CC4
0.272727	O=C(Nc1ccc(cc1)C(=O)Nc2c(N3CCN(CC3)C)cccc2)NC4CC4
0.272727	O=C(Nc1ccc(cc1)C(=O)Nc2c(N3CCN(CC3)C)cccc2)NC4CC4
0.272727	O=C(Nc1ccc(cc1)C(=O)Nc2c(N3CCN(CC3)C)cccc2)NC4CC4
0.272727	O=C(Nc1ccc(cc1)C(=O)Nc2c(N3CCN(CC3)C)cccc2)NC4CC4
0.272727	O=C(Nc1ccc(cc1)C(=O)Nc2c(N3CCN(CC3)C)cccc2)NC4CC4
0.272727	O=C(Nc1ccc(cc1)C(=O)Nc2c(N3CCN(CC3)C)cccc2)NC4CC4
0.272727	O=C(Nc1ccc(cc1)C(=O)Nc2c(N3CCN(CC3)C)cccc2)NC4CC4
0.272727	O=C(Nc1ccc(cc1)C(=O)Nc2c(N3CCN(CC3)C)cccc2)NC4CC4
0.272388	Brc1nccc(c1F)C(=O)Nc2ccc(cc2)CN3CCC(CO)CC3
0.272388	Brc1nccc(c1F)C(=O)Nc2ccc(cc2)CN3CCC(CO)CC3
0.272388	Brc1nccc(c1F)C(=O)Nc2ccc(cc2)CN3CCC(CO)CC3
0.272388	Brc1nccc(c1F)C(=O)Nc2ccc(cc2)CN3CCC(CO)CC3
0.272388	Brc1nccc(c1F)C(=O)Nc2ccc(cc2)CN3CCC(CO)CC3
0.272388	Brc1nccc(c1F)C(=O)Nc2ccc(cc2)CN3CCC(CO)CC3
0.272388	Brc1nccc(c1F)C(=O)Nc2ccc(cc2)CN3CCC(CO)CC3
0.272388	Brc1nccc(c1F)C(=O)Nc2ccc(cc2)CN3CCC(CO)CC3
0.272388	Brc1nccc(c1F)C(=O)Nc2ccc(cc2)CN3CCC(CO)CC3
0.272388	Brc1nccc(c1F)C(=O)Nc2ccc(cc2)CN3CCC(CO)CC3
0.272131	Clc1c(cc(Nc2nc(cc(n2)C)C)cc1)C=3ON=C(N3)c4cc(OCc5cnccc5)ccc4
0.272131	Clc1c(cc(Nc2nc(cc(n2)C)C)cc1)C=3ON=C(N3)c4cc(OCc5cnccc5)ccc4
0.272131	Clc1c(cc(Nc2nc(cc(n2)C)C)cc1)C=3ON=C(N3)c4cc(OCc5cnccc5)ccc4
0.272131	Clc1c(cc(Nc2nc(cc(n2)C)C)cc1)C=3ON=C(N3)c4cc(OCc5cnccc5)ccc4
0.272131	Clc1c(cc(Nc2nc(cc(n2)C)C)cc1)C=3ON=C(N3)c4cc(OCc5cnccc5)ccc4
0.272131	Clc1c(cc(Nc2nc(cc(n2)C)C)cc1)C=3ON=C(N3)c4cc(OCc5cnccc5)ccc4
0.272131	Clc1c(cc(Nc2nc(cc(n2)C)C)cc1)C=3ON=C(N3)c4cc(OCc5cnccc5)ccc4
0.272131	Clc1c(cc(Nc2nc(cc(n2)C)C)cc1)C=3ON=C(N3)c4cc(OCc5cnccc5)ccc4
0.272131	Clc1c(cc(Nc2nc(cc(n2)C)C)cc1)C=3ON=C(N3)c4cc(OCc5cnccc5)ccc4
0.272131	Clc1c(cc(Nc2nc(cc(n2)C)C)cc1)C=3ON=C(N3)c4cc(OCc5cnccc5)ccc4
0.272059	O=C(N1CCN(Cc2ccc(cc2)C(C)C)CC1)C3=C(NC(c4ccccc4)=C3)C
0.272059	O=C(N1CCN(Cc2ccc(cc2)C(C)C)CC1)C3=C(NC(c4ccccc4)=C3)C
0.272059	O=C(N1CCN(Cc2ccc(cc2)C(C)C)CC1)C3=C(NC(c4ccccc4)=C3)C
0.272059	O=C(N1CCN(Cc2ccc(cc2)C(C)C)CC1)C3=C(NC(c4ccccc4)=C3)C
0.272059	O=C(N1CCN(Cc2ccc(cc2)C(C)C)CC1)C3=C(NC(c4ccccc4)=C3)C
0.272059	O=C(N1CCN(Cc2ccc(cc2)C(C)C)CC1)C3=C(NC(c4ccccc4)=C3)C
0.272059	O=C(N1CCN(Cc2ccc(cc2)C(C)C)CC1)C3=C(NC(c4ccccc4)=C3)C
0.272059	O=C(N1CCN(Cc2ccc(cc2)C(C)C)CC1)C3=C(NC(c4ccccc4)=C3)C
0.271777	S(=O)(=O)(NCc1ccccc1)c2cc(c(cc2)C)C(=O)Nc3c(Nc4ccncc4)cccc3
0.271777	S(=O)(=O)(NCc1ccccc1)c2cc(c(cc2)C)C(=O)Nc3c(Nc4ccncc4)cccc3
0.271777	S(=O)(=O)(NCc1ccccc1)c2cc(c(cc2)C)C(=O)Nc3c(Nc4ccncc4)cccc3
0.271777	S(=O)(=O)(NCc1ccccc1)c2cc(c(cc2)C)C(=O)Nc3c(Nc4ccncc4)cccc3
0.271777	S(=O)(=O)(NCc1ccccc1)c2cc(c(cc2)C)C(=O)Nc3c(Nc4ccncc4)cccc3
0.271777	S(=O)(=O)(NCc1ccccc1)c2cc(c(cc2)C)C(=O)Nc3c(Nc4ccncc4)cccc3
0.271777	S(=O)(=O)(NCc1ccccc1)c2cc(c(cc2)C)C(=O)Nc3c(Nc4ccncc4)cccc3
0.271777	S(=O)(=O)(NCc1ccccc1)c2cc(c(cc2)C)C(=O)Nc3c(Nc4ccncc4)cccc3
0.271777	S(=O)(=O)(NCc1ccccc1)c2cc(c(cc2)C)C(=O)Nc3c(Nc4ccncc4)cccc3
0.271777	S(=O)(=O)(NCc1ccccc1)c2cc(c(cc2)C)C(=O)Nc3c(Nc4ccncc4)cccc3
0.271429	Brc1cc(c(cc1)CC(=O)Nc2nc(ccc2)C=3C=NN(C3)C)C
0.271429	Brc1cc(c(cc1)CC(=O)Nc2nc(ccc2)C=3C=NN(C3)C)C
0.271429	Brc1cc(c(cc1)CC(=O)Nc2nc(ccc2)C=3C=NN(C3)C)C
0.271429	Brc1cc(c(cc1)CC(=O)Nc2nc(ccc2)C=3C=NN(C3)C)C
0.271429	Brc1cc(c(cc1)CC(=O)Nc2nc(ccc2)C=3C=NN(C3)C)C
0.271429	Brc1cc(c(cc1)CC(=O)Nc2nc(ccc2)C=3C=NN(C3)C)C
0.271429	Brc1cc(c(cc1)CC(=O)Nc2nc(ccc2)C=3C=NN(C3)C)C
0.271429	Brc1cc(c(cc1)CC(=O)Nc2nc(ccc2)C=3C=NN(C3)C)C
0.271429	Brc1cc(c(cc1)CC(=O)Nc2nc(ccc2)C=3C=NN(C3)C)C
0.271429	Brc1cc(c(cc1)CC(=O)Nc2nc(ccc2)C=3C=NN(C3)C)C
0.271375	O=C(Nc1c(ccc(c1)C(=O)Nc2c(cc(OCCC(=O)N)cc2)C)C)NC(C)(C)C
0.271318	Clc1c(NC(=O)c2ccc(OC)cc2)cc(cc1)C=3ON=CN3
0.271318	Clc1c(NC(=O)c2ccc(OC)cc2)cc(cc1)C=3ON=CN3
0.271318	Clc1c(NC(=O)c2ccc(OC)cc2)cc(cc1)C=3ON=CN3
0.271318	Clc1c(NC(=O)c2ccc(OC)cc2)cc(cc1)C=3ON=CN3
0.271318	Clc1c(NC(=O)c2ccc(OC)cc2)cc(cc1)C=3ON=CN3
0.271318	Clc1c(NC(=O)c2ccc(OC)cc2)cc(cc1)C=3ON=CN3
0.271318	Clc1c(NC(=O)c2ccc(OC)cc2)cc(cc1)C=3ON=CN3
0.271318	Clc1c(NC(=O)c2ccc(OC)cc2)cc(cc1)C=3ON=CN3
0.271318	Clc1c(NC(=O)c2ccc(OC)cc2)cc(cc1)C=3ON=CN3
0.271318	Clc1c(NC(=O)c2ccc(OC)cc2)cc(cc1)C=3ON=CN3
0.271318	O=C(OC)c1cnc(cc1)CNC(=O)c2cc(Nc3ncccn3)ccc2
0.271318	O=C(OC)c1cnc(cc1)CNC(=O)c2cc(Nc3ncccn3)ccc2
0.271318	O=C(OC)c1cnc(cc1)CNC(=O)c2cc(Nc3ncccn3)ccc2
0.271318	O=C(OC)c1cnc(cc1)CNC(=O)c2cc(Nc3ncccn3)ccc2
0.271318	O=C(OC)c1cnc(cc1)CNC(=O)c2cc(Nc3ncccn3)ccc2
0.271318	O=C(OC)c1cnc(cc1)CNC(=O)c2cc(Nc3ncccn3)ccc2
0.271318	O=C(OC)c1cnc(cc1)CNC(=O)c2cc(Nc3ncccn3)ccc2
0.271127	O=C(N(C)C)c1cc(NC(=O)C(=O)Nc2cc(c(OC)cc2)Cc3ccccc3)c(cc1)C
0.271127	O=C(N(C)C)c1cc(NC(=O)C(=O)Nc2cc(c(OC)cc2)Cc3ccccc3)c(cc1)C
0.270833	S1C(c2ccccc2)=CC=C1CNCc3ccc(NC(=O)c4ccncc4)cc3
0.270833	S1C(c2ccccc2)=CC=C1CNCc3ccc(NC(=O)c4ccncc4)cc3
0.270833	S1C(c2ccccc2)=CC=C1CNCc3ccc(NC(=O)c4ccncc4)cc3
0.270833	S(=O)(=O)(Nc1c(cc(cc1)C)C)c2cc(ccc2)C(=O)NNC(=O)c3cncc(c4ccc(F)cc4)c3
0.270833	S(=O)(=O)(Nc1c(cc(cc1)C)C)c2cc(ccc2)C(=O)NNC(=O)c3cncc(c4ccc(F)cc4)c3
0.270758	Fc1c(NC)ccc(c1)C(=O)NCC2OCCN(Cc3ccc(cc3)C)C2
0.270758	Fc1c(NC)ccc(c1)C(=O)NCC2OCCN(Cc3ccc(cc3)C)C2
0.270758	Fc1c(NC)ccc(c1)C(=O)NCC2OCCN(Cc3ccc(cc3)C)C2
0.270758	Fc1c(NC)ccc(c1)C(=O)NCC2OCCN(Cc3ccc(cc3)C)C2
0.270758	Fc1c(NC)ccc(c1)C(=O)NCC2OCCN(Cc3ccc(cc3)C)C2
0.270677	Clc1nc(c(NC(=O)C2=C(NC(c3ccccc3)=C2)C)cc1)C
0.270677	Clc1nc(c(NC(=O)C2=C(NC(c3ccccc3)=C2)C)cc1)C
0.270677	Clc1nc(c(NC(=O)C2=C(NC(c3ccccc3)=C2)C)cc1)C
0.270677	Clc1nc(c(NC(=O)C2=C(NC(c3ccccc3)=C2)C)cc1)C
0.270677	Clc1nc(c(NC(=O)C2=C(NC(c3ccccc3)=C2)C)cc1)C
0.270677	Clc1nc(c(NC(=O)C2=C(NC(c3ccccc3)=C2)C)cc1)C
0.270677	Clc1nc(c(NC(=O)C2=C(NC(c3ccccc3)=C2)C)cc1)C
0.270677	Clc1nc(c(NC(=O)C2=C(NC(c3ccccc3)=C2)C)cc1)C
0.270677	Clc1nc(c(NC(=O)C2=C(NC(c3ccccc3)=C2)C)cc1)C
0.270677	Clc1nc(c(NC(=O)C2=C(NC(c3ccccc3)=C2)C)cc1)C
0.270588	Fc1c(F)ccc(c2cc(NC(=O)c3cc(F)c(cc3)C(F)(F)F)ccc2)c1
0.270588	Fc1c(F)ccc(c2cc(NC(=O)c3cc(F)c(cc3)C(F)(F)F)ccc2)c1
0.270588	Fc1c(F)ccc(c2cc(NC(=O)c3cc(F)c(cc3)C(F)(F)F)ccc2)c1
0.270588	Fc1c(F)ccc(c2cc(NC(=O)c3cc(F)c(cc3)C(F)(F)F)ccc2)c1
0.270588	Fc1c(F)ccc(c2cc(NC(=O)c3cc(F)c(cc3)C(F)(F)F)ccc2)c1
0.270588	Fc1c(F)ccc(c2cc(NC(=O)c3cc(F)c(cc3)C(F)(F)F)ccc2)c1
0.270588	Fc1c(F)ccc(c2cc(NC(=O)c3cc(F)c(cc3)C(F)(F)F)ccc2)c1
0.270588	Fc1c(F)ccc(c2cc(NC(=O)c3cc(F)c(cc3)C(F)(F)F)ccc2)c1
0.270588	Fc1c(F)ccc(c2cc(NC(=O)c3cc(F)c(cc3)C(F)(F)F)ccc2)c1
0.270588	Fc1c(F)ccc(c2cc(NC(=O)c3cc(F)c(cc3)C(F)(F)F)ccc2)c1
0.27037	S1C(=NC(c2ccc(NC(=O)c3cc(OC(CC)C)ncc3)cc2)=C1)C
0.27037	S1C(=NC(c2ccc(NC(=O)c3cc(OC(CC)C)ncc3)cc2)=C1)C
0.27037	S1C(=NC(c2ccc(NC(=O)c3cc(OC(CC)C)ncc3)cc2)=C1)C
0.27027	O=C(N(C)C)c1cc(NC(=O)C(=O)Nc2cc(c(cc2)C)CC)c(cc1)C
0.27027	O=C(N(C)C)c1cc(NC(=O)C(=O)Nc2cc(c(cc2)C)CC)c(cc1)C
0.27027	O=C(N(C)C)c1cc(NC(=O)C(=O)Nc2cc(c(cc2)C)CC)c(cc1)C
0.27027	O=C(N(C)C)c1cc(NC(=O)C(=O)Nc2cc(c(cc2)C)CC)c(cc1)C
0.27027	O=C(N(C)C)c1cc(NC(=O)C(=O)Nc2cc(c(cc2)C)CC)c(cc1)C
0.27027	O=C(N(C)C)c1cc(NC(=O)C(=O)Nc2cc(c(cc2)C)CC)c(cc1)C
0.27027	O=C(N(C)C)c1cc(NC(=O)C(=O)Nc2cc(c(cc2)C)CC)c(cc1)C
0.27027	O=C(N(C)C)c1cc(NC(=O)C(=O)Nc2cc(c(cc2)C)CC)c(cc1)C
0.27027	O=C(N(C)C)c1cc(NC(=O)C(=O)Nc2cc(c(cc2)C)CC)c(cc1)C
0.27027	O=C(N(C)C)c1cc(NC(=O)C(=O)Nc2cc(c(cc2)C)CC)c(cc1)C
0.27027	O=C(N)c1cc(NC(=O)C)c(cc1)C
0.27027	O=C(N)c1cc(NC(=O)C)c(cc1)C
0.270096	S1C(=NC(c2cnccc2)=C1)CCCCNC(=O)c3c(cc(N4N=CN=C4)cc3)C
0.270096	S1C(=NC(c2cnccc2)=C1)CCCCNC(=O)c3c(cc(N4N=CN=C4)cc3)C
0.270096	S1C(=NC(c2cnccc2)=C1)CCCCNC(=O)c3c(cc(N4N=CN=C4)cc3)C
0.270096	S1C(=NC(c2cnccc2)=C1)CCCCNC(=O)c3c(cc(N4N=CN=C4)cc3)C
0.270096	S1C(=NC(c2cnccc2)=C1)CCCCNC(=O)c3c(cc(N4N=CN=C4)cc3)C
0.270096	S1C(=NC(c2cnccc2)=C1)CCCCNC(=O)c3c(cc(N4N=CN=C4)cc3)C
0.270096	S1C(=NC(c2cnccc2)=C1)CCCCNC(=O)c3c(cc(N4N=CN=C4)cc3)C
0.270096	S1C(=NC(c2cnccc2)=C1)CCCCNC(=O)c3c(cc(N4N=CN=C4)cc3)C
0.270096	S1C(=NC(c2cnccc2)=C1)CCCCNC(=O)c3c(cc(N4N=CN=C4)cc3)C
0.270096	S1C(=NC(c2cnccc2)=C1)CCCCNC(=O)c3c(cc(N4N=CN=C4)cc3)C
0.269784	O=C(OC(C)C)NCc1ccc(NC(=O)C(=O)Nc2cc(c(NC(=O)C=3OC=CC3)cc2)C)cc1
0.269784	O=C(OC(C)C)NCc1ccc(NC(=O)C(=O)Nc2cc(c(NC(=O)C=3OC=CC3)cc2)C)cc1
0.269784	O=C(OC(C)C)NCc1ccc(NC(=O)C(=O)Nc2cc(c(NC(=O)C=3OC=CC3)cc2)C)cc1
0.269784	O=C(OC(C)C)NCc1ccc(NC(=O)C(=O)Nc2cc(c(NC(=O)C=3OC=CC3)cc2)C)cc1
0.269784	O=C(OC(C)C)NCc1ccc(NC(=O)C(=O)Nc2cc(c(NC(=O)C=3OC=CC3)cc2)C)cc1
0.269784	O=C(OC(C)C)NCc1ccc(NC(=O)C(=O)Nc2cc(c(NC(=O)C=3OC=CC3)cc2)C)cc1
0.269784	O=C(OC(C)C)NCc1ccc(NC(=O)C(=O)Nc2cc(c(NC(=O)C=3OC=CC3)cc2)C)cc1
0.269784	O=C(OC(C)C)NCc1ccc(NC(=O)C(=O)Nc2cc(c(NC(=O)C=3OC=CC3)cc2)C)cc1
0.269784	O=C(OC(C)C)NCc1ccc(NC(=O)C(=O)Nc2cc(c(NC(=O)C=3OC=CC3)cc2)C)cc1
0.269784	O=C(OC(C)C)NCc1ccc(NC(=O)C(=O)Nc2cc(c(NC(=O)C=3OC=CC3)cc2)C)cc1
0.269784	Fc1c(NNC(=O)c2cc(ccc2)CNc3nc(ncc3)C)ccc(F)c1
0.269784	Fc1c(NNC(=O)c2cc(ccc2)CNc3nc(ncc3)C)ccc(F)c1
0.269784	Fc1c(NNC(=O)c2cc(ccc2)CNc3nc(ncc3)C)ccc(F)c1
0.269784	Fc1c(NNC(=O)c2cc(ccc2)CNc3nc(ncc3)C)ccc(F)c1
0.269784	Fc1c(NNC(=O)c2cc(ccc2)CNc3nc(ncc3)C)ccc(F)c1
0.269784	Fc1c(NNC(=O)c2cc(ccc2)CNc3nc(ncc3)C)ccc(F)c1
0.269784	Fc1c(NNC(=O)c2cc(ccc2)CNc3nc(ncc3)C)ccc(F)c1
0.269784	Fc1c(NNC(=O)c2cc(ccc2)CNc3nc(ncc3)C)ccc(F)c1
0.269784	Fc1c(NNC(=O)c2cc(ccc2)CNc3nc(ncc3)C)ccc(F)c1
0.269784	Fc1c(NNC(=O)c2cc(ccc2)CNc3nc(ncc3)C)ccc(F)c1
0.269737	Clc1c(NC(=O)C=2SC=CC2)cc(cc1)C(=O)Nc3c(OC)nc(N4CCN(CC4)C)cc3
0.269737	Clc1c(NC(=O)C=2SC=CC2)cc(cc1)C(=O)Nc3c(OC)nc(N4CCN(CC4)C)cc3
0.269737	Clc1c(NC(=O)C=2SC=CC2)cc(cc1)C(=O)Nc3c(OC)nc(N4CCN(CC4)C)cc3
0.269737	Clc1c(NC(=O)C=2SC=CC2)cc(cc1)C(=O)Nc3c(OC)nc(N4CCN(CC4)C)cc3
0.269737	Clc1c(NC(=O)C=2SC=CC2)cc(cc1)C(=O)Nc3c(OC)nc(N4CCN(CC4)C)cc3
0.269737	Clc1c(NC(=O)C=2SC=CC2)cc(cc1)C(=O)Nc3c(OC)nc(N4CCN(CC4)C)cc3
0.269737	Clc1c(NC(=O)C=2SC=CC2)cc(cc1)C(=O)Nc3c(OC)nc(N4CCN(CC4)C)cc3
0.269737	Clc1c(NC(=O)C=2SC=CC2)cc(cc1)C(=O)Nc3c(OC)nc(N4CCN(CC4)C)cc3
0.269737	Clc1c(NC(=O)C=2SC=CC2)cc(cc1)C(=O)Nc3c(OC)nc(N4CCN(CC4)C)cc3
0.269737	Clc1c(NC(=O)C=2SC=CC2)cc(cc1)C(=O)Nc3c(OC)nc(N4CCN(CC4)C)cc3
0.269625	O=C(Nc1c(cccc1)C2=NOC(=N2)CNC(=O)c3cnccc3)c4ncccc4
0.269625	O=C(Nc1c(cccc1)C2=NOC(=N2)CNC(=O)c3cnccc3)c4ncccc4
0.269625	O=C(Nc1c(cccc1)C2=NOC(=N2)CNC(=O)c3cnccc3)c4ncccc4
0.269625	O=C(Nc1c(cccc1)C2=NOC(=N2)CNC(=O)c3cnccc3)c4ncccc4
0.269625	O=C(Nc1c(cccc1)C2=NOC(=N2)CNC(=O)c3cnccc3)c4ncccc4
0.269625	O=C(Nc1c(cccc1)C2=NOC(=N2)CNC(=O)c3cnccc3)c4ncccc4
0.269625	O=C(Nc1c(cccc1)C2=NOC(=N2)CNC(=O)c3cnccc3)c4ncccc4
0.269625	O=C(Nc1c(cccc1)C2=NOC(=N2)CNC(=O)c3cnccc3)c4ncccc4
0.269625	O=C(Nc1c(cccc1)C2=NOC(=N2)CNC(=O)c3cnccc3)c4ncccc4
0.269625	O=C(Nc1c(cccc1)C2=NOC(=N2)CNC(=O)c3cnccc3)c4ncccc4
0.269481	Clc1c(NS(=O)(=O)c2c(ccc(NC(=O)c3cnc(SC(F)(F)F)cc3)c2)C)cccc1
0.269373	O=C(NC(CC)C)c1cc(c(NC(=O)C(=O)Nc2cc(c(cc2)C)CC)cc1)C
0.269373	O=C(NC(CC)C)c1cc(c(NC(=O)C(=O)Nc2cc(c(cc2)C)CC)cc1)C
0.269373	O=C(NC(CC)C)c1cc(c(NC(=O)C(=O)Nc2cc(c(cc2)C)CC)cc1)C
0.269373	O=C(NC(CC)C)c1cc(c(NC(=O)C(=O)Nc2cc(c(cc2)C)CC)cc1)C
0.269373	O=C(NC(CC)C)c1cc(c(NC(=O)C(=O)Nc2cc(c(cc2)C)CC)cc1)C
0.269373	O=C(NC(CC)C)c1cc(c(NC(=O)C(=O)Nc2cc(c(cc2)C)CC)cc1)C
0.269373	O=C(NC(CC)C)c1cc(c(NC(=O)C(=O)Nc2cc(c(cc2)C)CC)cc1)C
0.269373	O=C(NC(CC)C)c1cc(c(NC(=O)C(=O)Nc2cc(c(cc2)C)CC)cc1)C
0.269373	O=C(NC(CC)C)c1cc(c(NC(=O)C(=O)Nc2cc(c(cc2)C)CC)cc1)C
0.269373	O=C(NC(CC)C)c1cc(c(NC(=O)C(=O)Nc2cc(c(cc2)C)CC)cc1)C
0.26936	O=C(Nc1ccccc1)c2cc(NC(=O)COC(=O)C34OCCC(C3)C4)c(cc2)C
0.26936	O=C(Nc1ccccc1)c2cc(NC(=O)COC(=O)C34OCCC(C3)C4)c(cc2)C
0.269231	Brc1c(OC(C)C)cc(cc1)C(=O)Nc2cc(c(cc2)C)CC
0.269231	Brc1c(OC(C)C)cc(cc1)C(=O)Nc2cc(c(cc2)C)CC
0.269231	Brc1c(OC(C)C)cc(cc1)C(=O)Nc2cc(c(cc2)C)CC
0.269231	Brc1c(OC(C)C)cc(cc1)C(=O)Nc2cc(c(cc2)C)CC
0.268939	O=C(Nc1c(cc(OCCC(=O)N)cc1)C)c2cc(ncc2)N
0.268939	O=C(Nc1c(cc(OCCC(=O)N)cc1)C)c2cc(ncc2)N
0.268939	O=C(Nc1c(cc(OCCC(=O)N)cc1)C)c2cc(ncc2)N
0.268939	O=C(Nc1c(cc(OCCC(=O)N)cc1)C)c2cc(ncc2)N
0.268852	O=C(OC(C)(C)C)Nc1cc(c(cc1)C)C(=O)Nc2c(OC)nc(N3CCN(CC3)C)cc2
0.268852	O=C(OC(C)(C)C)Nc1cc(c(cc1)C)C(=O)Nc2c(OC)nc(N3CCN(CC3)C)cc2
0.268852	O=C(OC(C)(C)C)Nc1cc(c(cc1)C)C(=O)Nc2c(OC)nc(N3CCN(CC3)C)cc2
0.268852	O=C(OC(C)(C)C)Nc1cc(c(cc1)C)C(=O)Nc2c(OC)nc(N3CCN(CC3)C)cc2
0.268852	O=C(OC(C)(C)C)Nc1cc(c(cc1)C)C(=O)Nc2c(OC)nc(N3CCN(CC3)C)cc2
0.268852	O=C(OC(C)(C)C)Nc1cc(c(cc1)C)C(=O)Nc2c(OC)nc(N3CCN(CC3)C)cc2
0.268852	O=C(OC(C)(C)C)Nc1cc(c(cc1)C)C(=O)Nc2c(OC)nc(N3CCN(CC3)C)cc2
0.268852	O=C(OC(C)(C)C)Nc1cc(c(cc1)C)C(=O)Nc2c(OC)nc(N3CCN(CC3)C)cc2
0.268852	O=C(OC(C)(C)C)Nc1cc(c(cc1)C)C(=O)Nc2c(OC)nc(N3CCN(CC3)C)cc2
0.268852	O=C(OC(C)(C)C)Nc1cc(c(cc1)C)C(=O)Nc2c(OC)nc(N3CCN(CC3)C)cc2
0.268707	O=C(Nc1nc(c2cc(OCC)ccc2)ccc1)c3ccc(N4CC(C(=O)N)CCC4)cc3
0.268707	O=C(Nc1nc(c2cc(OCC)ccc2)ccc1)c3ccc(N4CC(C(=O)N)CCC4)cc3
0.268707	O=C(Nc1nc(c2cc(OCC)ccc2)ccc1)c3ccc(N4CC(C(=O)N)CCC4)cc3
0.268707	O=C(Nc1nc(c2cc(OCC)ccc2)ccc1)c3ccc(N4CC(C(=O)N)CCC4)cc3
0.268707	O=C(Nc1nc(c2cc(OCC)ccc2)ccc1)c3ccc(N4CC(C(=O)N)CCC4)cc3
0.268707	O=C(Nc1nc(c2cc(OCC)ccc2)ccc1)c3ccc(N4CC(C(=O)N)CCC4)cc3
0.268707	O=C(Nc1nc(c2cc(OCC)ccc2)ccc1)c3ccc(N4CC(C(=O)N)CCC4)cc3
0.268707	O=C(Nc1nc(c2cc(OCC)ccc2)ccc1)c3ccc(N4CC(C(=O)N)CCC4)cc3
0.268707	O=C(Nc1nc(c2cc(OCC)ccc2)ccc1)c3ccc(N4CC(C(=O)N)CCC4)cc3
0.268595	S(Cc1ccc(NC(=O)C(=O)Nc2cncc(c2)C3=NNC=C3)cc1)C
0.268595	S(Cc1ccc(NC(=O)C(=O)Nc2cncc(c2)C3=NNC=C3)cc1)C
0.268595	S(Cc1ccc(NC(=O)C(=O)Nc2cncc(c2)C3=NNC=C3)cc1)C
0.268595	S(Cc1ccc(NC(=O)C(=O)Nc2cncc(c2)C3=NNC=C3)cc1)C
0.268595	S(Cc1ccc(NC(=O)C(=O)Nc2cncc(c2)C3=NNC=C3)cc1)C
0.268371	S1C(=NC(NC(=O)C(=O)NCc2cc(NC(=O)CCN3CCOCC3)ccc2)=C1C)c4cnccc4
0.268371	S1C(=NC(NC(=O)C(=O)NCc2cc(NC(=O)CCN3CCOCC3)ccc2)=C1C)c4cnccc4
0.268371	S1C(=NC(NC(=O)C(=O)NCc2cc(NC(=O)CCN3CCOCC3)ccc2)=C1C)c4cnccc4
0.268371	S1C(=NC(NC(=O)C(=O)NCc2cc(NC(=O)CCN3CCOCC3)ccc2)=C1C)c4cnccc4
0.268371	S1C(=NC(NC(=O)C(=O)NCc2cc(NC(=O)CCN3CCOCC3)ccc2)=C1C)c4cnccc4
0.268371	S1C(=NC(NC(=O)C(=O)NCc2cc(NC(=O)CCN3CCOCC3)ccc2)=C1C)c4cnccc4
0.268371	S1C(=NC(NC(=O)C(=O)NCc2cc(NC(=O)CCN3CCOCC3)ccc2)=C1C)c4cnccc4
0.268371	S1C(=NC(NC(=O)C(=O)NCc2cc(NC(=O)CCN3CCOCC3)ccc2)=C1C)c4cnccc4
0.268371	S1C(=NC(NC(=O)C(=O)NCc2cc(NC(=O)CCN3CCOCC3)ccc2)=C1C)c4cnccc4
0.268371	S1C(=NC(NC(=O)C(=O)NCc2cc(NC(=O)CCN3CCOCC3)ccc2)=C1C)c4cnccc4
0.268116	O=C(Nc1c(cccc1)C2=NOC(=N2)c3ccc(cc3)C)c4ncccc4
0.268116	O=C(Nc1c(cccc1)C2=NOC(=N2)c3ccc(cc3)C)c4ncccc4
0.268116	O=C(Nc1c(cccc1)C2=NOC(=N2)c3ccc(cc3)C)c4ncccc4
0.268116	O=C(Nc1c(cccc1)C2=NOC(=N2)c3ccc(cc3)C)c4ncccc4
0.268116	O=C(Nc1c(cccc1)C2=NOC(=N2)c3ccc(cc3)C)c4ncccc4
0.268116	O=C(Nc1c(cccc1)C2=NOC(=N2)c3ccc(cc3)C)c4ncccc4
0.268116	O=C(Nc1c(cccc1)C2=NOC(=N2)c3ccc(cc3)C)c4ncccc4
0.268116	O=C(Nc1c(cccc1)C2=NOC(=N2)c3ccc(cc3)C)c4ncccc4
0.268116	O=C(Nc1c(cccc1)C2=NOC(=N2)c3ccc(cc3)C)c4ncccc4
0.268116	O=C(Nc1c(cccc1)C2=NOC(=N2)c3ccc(cc3)C)c4ncccc4
0.267974	Clc1ccc(N2C(SCC(=O)Nc3cc(c(cc3)C)CC)=NN=C2c4cnccc4)cc1
0.267974	Clc1ccc(N2C(SCC(=O)Nc3cc(c(cc3)C)CC)=NN=C2c4cnccc4)cc1
0.267782	FC(F)(F)c1nc(ncc1)Nc2cc(ccc2)C(=O)N
0.267782	FC(F)(F)c1nc(ncc1)Nc2cc(ccc2)C(=O)N
0.267782	FC(F)(F)c1nc(ncc1)Nc2cc(ccc2)C(=O)N
0.267782	FC(F)(F)c1nc(ncc1)Nc2cc(ccc2)C(=O)N
0.267782	FC(F)(F)c1nc(ncc1)Nc2cc(ccc2)C(=O)N
0.267782	FC(F)(F)c1nc(ncc1)Nc2cc(ccc2)C(=O)N
0.267782	FC(F)(F)c1nc(ncc1)Nc2cc(ccc2)C(=O)N
0.267782	FC(F)(F)c1nc(ncc1)Nc2cc(ccc2)C(=O)N
0.267782	FC(F)(F)c1nc(ncc1)Nc2cc(ccc2)C(=O)N
0.267782	FC(F)(F)c1nc(ncc1)Nc2cc(ccc2)C(=O)N
0.267606	O=C(NC1=C(N(N=C1)C)C)c2cc(ccc2)CNc3nc(ncc3)C
0.267606	O=C(NC1=C(N(N=C1)C)C)c2cc(ccc2)CNc3nc(ncc3)C
0.267606	O=C(NC1=C(N(N=C1)C)C)c2cc(ccc2)CNc3nc(ncc3)C
0.267606	O=C(NC1=C(N(N=C1)C)C)c2cc(ccc2)CNc3nc(ncc3)C
0.267606	O=C(NC1=C(N(N=C1)C)C)c2cc(ccc2)CNc3nc(ncc3)C
0.267606	O=C(NC1=C(N(N=C1)C)C)c2cc(ccc2)CNc3nc(ncc3)C
0.266932	Clc1c(Sc2ccccc2)ccc(NC(=O)c3cnncc3)c1
0.266904	S1CCN(c2ccc(NC(=O)c3c(nccc3)Nc4c(OC)cccc4)cc2)CC1
0.266904	S1CCN(c2ccc(NC(=O)c3c(nccc3)Nc4c(OC)cccc4)cc2)CC1
0.266904	S1CCN(c2ccc(NC(=O)c3c(nccc3)Nc4c(OC)cccc4)cc2)CC1
0.266904	S1CCN(c2ccc(NC(=O)c3c(nccc3)Nc4c(OC)cccc4)cc2)CC1
0.266904	S1CCN(c2ccc(NC(=O)c3c(nccc3)Nc4c(OC)cccc4)cc2)CC1
0.266904	S1CCN(c2ccc(NC(=O)c3c(nccc3)Nc4c(OC)cccc4)cc2)CC1
0.266904	S1CCN(c2ccc(NC(=O)c3c(nccc3)Nc4c(OC)cccc4)cc2)CC1
0.266904	S1CCN(c2ccc(NC(=O)c3c(nccc3)Nc4c(OC)cccc4)cc2)CC1
0.266904	S1CCN(c2ccc(NC(=O)c3c(nccc3)Nc4c(OC)cccc4)cc2)CC1
0.266904	S1CCN(c2ccc(NC(=O)c3c(nccc3)Nc4c(OC)cccc4)cc2)CC1
0.266667	[O-][N+](=O)c1c(N2CCCCC2)ccc(c1)C(=O)Nc3cc(c(cc3)C)CC
0.266667	[O-][N+](=O)c1c(N2CCCCC2)ccc(c1)C(=O)Nc3cc(c(cc3)C)CC
0.266667	[O-][N+](=O)c1c(N2CCCCC2)ccc(c1)C(=O)Nc3cc(c(cc3)C)CC
0.266667	[O-][N+](=O)c1c(N2CCCCC2)ccc(c1)C(=O)Nc3cc(c(cc3)C)CC
0.266436	S(=O)(=O)(NCc1ccccc1)c2cc(c(cc2)C)C(=O)Nc3cc(ccc3)C4=CSC=C4
0.266436	S(=O)(=O)(NCc1ccccc1)c2cc(c(cc2)C)C(=O)Nc3cc(ccc3)C4=CSC=C4
0.266436	S(=O)(=O)(NCc1ccccc1)c2cc(c(cc2)C)C(=O)Nc3cc(ccc3)C4=CSC=C4
0.266436	S(=O)(=O)(NCc1ccccc1)c2cc(c(cc2)C)C(=O)Nc3cc(ccc3)C4=CSC=C4
0.266436	S(=O)(=O)(NCc1ccccc1)c2cc(c(cc2)C)C(=O)Nc3cc(ccc3)C4=CSC=C4
0.266436	S(=O)(=O)(NCc1ccccc1)c2cc(c(cc2)C)C(=O)Nc3cc(ccc3)C4=CSC=C4
0.266436	S(=O)(=O)(NCc1ccccc1)c2cc(c(cc2)C)C(=O)Nc3cc(ccc3)C4=CSC=C4
0.266436	S(=O)(=O)(NCc1ccccc1)c2cc(c(cc2)C)C(=O)Nc3cc(ccc3)C4=CSC=C4
0.266436	S(=O)(=O)(NCc1ccccc1)c2cc(c(cc2)C)C(=O)Nc3cc(ccc3)C4=CSC=C4
0.266436	S(=O)(=O)(NCc1ccccc1)c2cc(c(cc2)C)C(=O)Nc3cc(ccc3)C4=CSC=C4
0.266436	O=C1N(C=NC(c2ccccc2)=C1)CC(=O)Nc3c(ccc(c3)C4=NC=CN4)C
0.266436	O=C1N(C=NC(c2ccccc2)=C1)CC(=O)Nc3c(ccc(c3)C4=NC=CN4)C
0.266436	O=C(Nc1cc(ccc1)CN)C=2C(=NN(c3ccccc3)C2)c4cnccc4
0.266436	O=C(Nc1cc(ccc1)CN)C=2C(=NN(c3ccccc3)C2)c4cnccc4
0.266436	O=C(Nc1cc(ccc1)CN)C=2C(=NN(c3ccccc3)C2)c4cnccc4
0.266436	O=C(Nc1cc(ccc1)CN)C=2C(=NN(c3ccccc3)C2)c4cnccc4
0.266436	O=C(Nc1cc(ccc1)CN)C=2C(=NN(c3ccccc3)C2)c4cnccc4
0.266436	O=C(Nc1cc(ccc1)CN)C=2C(=NN(c3ccccc3)C2)c4cnccc4
0.266436	O=C(Nc1cc(ccc1)CN)C=2C(=NN(c3ccccc3)C2)c4cnccc4
0.266436	O=C(Nc1cc(ccc1)CN)C=2C(=NN(c3ccccc3)C2)c4cnccc4
0.266436	O=C(Nc1cc(ccc1)CN)C=2C(=NN(c3ccccc3)C2)c4cnccc4
0.266436	O=C(Nc1cc(ccc1)CN)C=2C(=NN(c3ccccc3)C2)c4cnccc4
0.266436	O=C(N(C)C)Nc1c(cc(cc1)C)C(=O)Nc2cc(ccc2)C=3OC=C(N3)C
0.266436	O=C(N(C)C)Nc1c(cc(cc1)C)C(=O)Nc2cc(ccc2)C=3OC=C(N3)C
0.266409	S(c1cc(c(NC(=O)c2ccc(NC(=O)NC3CC3)cc2)cc1)C)C(CC)C
0.266409	S(c1cc(c(NC(=O)c2ccc(NC(=O)NC3CC3)cc2)cc1)C)C(CC)C
0.266409	S(c1cc(c(NC(=O)c2ccc(NC(=O)NC3CC3)cc2)cc1)C)C(CC)C
0.266409	S(c1cc(c(NC(=O)c2ccc(NC(=O)NC3CC3)cc2)cc1)C)C(CC)C
0.266409	S(c1cc(c(NC(=O)c2ccc(NC(=O)NC3CC3)cc2)cc1)C)C(CC)C
0.266409	S(c1cc(c(NC(=O)c2ccc(NC(=O)NC3CC3)cc2)cc1)C)C(CC)C
0.266409	S(c1cc(c(NC(=O)c2ccc(NC(=O)NC3CC3)cc2)cc1)C)C(CC)C
0.266409	S(c1cc(c(NC(=O)c2ccc(NC(=O)NC3CC3)cc2)cc1)C)C(CC)C
0.266409	S(c1cc(c(NC(=O)c2ccc(NC(=O)NC3CC3)cc2)cc1)C)C(CC)C
0.266409	S(c1cc(c(NC(=O)c2ccc(NC(=O)NC3CC3)cc2)cc1)C)C(CC)C
0.266409	O=C(Nc1ccc(cc1)C2CCC2)C3=C(NC(c4ccccc4)=C3)C
[truncated: 8,001 more rows]
