# Supplementary material for: Galileo: Three-dimensional searching in large combinatorial fragment spaces on the example of pharmacophores
Source: J Comput Aided Mol Des. 2022 Nov 24;37(1):1–16. doi: 10.1007/s10822-022-00485-y (PMC10032335; doi:10.1007/s10822-022-00485-y)
Supplement: Supplementary file 4 — Supplementary file 3a [file 10822_2022_485_MOESM3_ESMa.zip › Imatinib_Galileo/19/out_1.csv]

Score	SMILES
0.53012	O=C(Nc1c(ccc(NC2CCN(CC2)C)c1)C)c3nc(ncc3)c4cnccc4
0.53012	O=C(Nc1c(ccc(NC2CCN(CC2)C)c1)C)c3nc(ncc3)c4cnccc4
0.53012	O=C(Nc1c(ccc(NC2CCN(CC2)C)c1)C)c3nc(ncc3)c4cnccc4
0.53012	O=C(Nc1c(ccc(NC2CCN(CC2)C)c1)C)c3nc(ncc3)c4cnccc4
0.53012	O=C(Nc1c(ccc(NC2CCN(CC2)C)c1)C)c3nc(ncc3)c4cnccc4
0.53012	O=C(Nc1c(ccc(NC2CCN(CC2)C)c1)C)c3nc(ncc3)c4cnccc4
0.53012	O=C(Nc1c(ccc(NC2CCN(CC2)C)c1)C)c3nc(ncc3)c4cnccc4
0.53012	O=C(Nc1c(ccc(NC2CCN(CC2)C)c1)C)c3nc(ncc3)c4cnccc4
0.53012	O=C(Nc1c(ccc(NC2CCN(CC2)C)c1)C)c3nc(ncc3)c4cnccc4
0.53012	O=C(Nc1c(ccc(NC2CCN(CC2)C)c1)C)c3nc(ncc3)c4cnccc4
0.50211	O=C(Nc1c(ccc(c1)CN2CCCC2)C)c3cnc(c4ncccc4)cc3
0.50211	O=C(Nc1c(ccc(c1)CN2CCCC2)C)c3cnc(c4ncccc4)cc3
0.50211	O=C(Nc1c(ccc(c1)CN2CCCC2)C)c3cnc(c4ncccc4)cc3
0.50211	O=C(Nc1c(ccc(c1)CN2CCCC2)C)c3cnc(c4ncccc4)cc3
0.50211	O=C(Nc1c(ccc(c1)CN2CCCC2)C)c3cnc(c4ncccc4)cc3
0.50211	O=C(Nc1c(ccc(c1)CN2CCCC2)C)c3cnc(c4ncccc4)cc3
0.50211	O=C(Nc1c(ccc(c1)CN2CCCC2)C)c3cnc(c4ncccc4)cc3
0.50211	O=C(Nc1c(ccc(c1)CN2CCCC2)C)c3cnc(c4ncccc4)cc3
0.50211	O=C(Nc1c(ccc(c1)CN2CCCC2)C)c3cnc(c4ncccc4)cc3
0.50211	O=C(Nc1c(ccc(c1)CN2CCCC2)C)c3cnc(c4ncccc4)cc3
0.476	Clc1cc(ccc1)C(=O)Nc2cc(c(NC(=O)c3nc(ncc3)c4cnccc4)cc2)C
0.476	Clc1cc(ccc1)C(=O)Nc2cc(c(NC(=O)c3nc(ncc3)c4cnccc4)cc2)C
0.476	Clc1cc(ccc1)C(=O)Nc2cc(c(NC(=O)c3nc(ncc3)c4cnccc4)cc2)C
0.476	Clc1cc(ccc1)C(=O)Nc2cc(c(NC(=O)c3nc(ncc3)c4cnccc4)cc2)C
0.476	Clc1cc(ccc1)C(=O)Nc2cc(c(NC(=O)c3nc(ncc3)c4cnccc4)cc2)C
0.476	Clc1cc(ccc1)C(=O)Nc2cc(c(NC(=O)c3nc(ncc3)c4cnccc4)cc2)C
0.476	Clc1cc(ccc1)C(=O)Nc2cc(c(NC(=O)c3nc(ncc3)c4cnccc4)cc2)C
0.476	Clc1cc(ccc1)C(=O)Nc2cc(c(NC(=O)c3nc(ncc3)c4cnccc4)cc2)C
0.476	Clc1cc(ccc1)C(=O)Nc2cc(c(NC(=O)c3nc(ncc3)c4cnccc4)cc2)C
0.476	Clc1cc(ccc1)C(=O)Nc2cc(c(NC(=O)c3nc(ncc3)c4cnccc4)cc2)C
0.461538	O=C(Nc1c(ccc(NC2CCN(CC2)C)c1)C)c3ccc(cc3)CN4CCOCC4
0.461538	O=C(Nc1c(ccc(NC2CCN(CC2)C)c1)C)c3ccc(cc3)CN4CCOCC4
0.461538	O=C(Nc1c(ccc(NC2CCN(CC2)C)c1)C)c3ccc(cc3)CN4CCOCC4
0.461538	O=C(Nc1c(ccc(NC2CCN(CC2)C)c1)C)c3ccc(cc3)CN4CCOCC4
0.461538	O=C(Nc1c(ccc(NC2CCN(CC2)C)c1)C)c3ccc(cc3)CN4CCOCC4
0.461538	O=C(Nc1c(ccc(NC2CCN(CC2)C)c1)C)c3ccc(cc3)CN4CCOCC4
0.461538	O=C(Nc1c(ccc(NC2CCN(CC2)C)c1)C)c3ccc(cc3)CN4CCOCC4
0.461538	O=C(Nc1c(ccc(NC2CCN(CC2)C)c1)C)c3ccc(cc3)CN4CCOCC4
0.461538	O=C(Nc1c(ccc(NC2CCN(CC2)C)c1)C)c3ccc(cc3)CN4CCOCC4
0.461538	O=C(Nc1c(ccc(NC2CCN(CC2)C)c1)C)c3ccc(cc3)CN4CCOCC4
0.436293	S1C(c2cnccc2)=CC=C1C(=O)Nc3c(ccc(NC4CCN(CC4)C)c3)C
0.436293	S1C(c2cnccc2)=CC=C1C(=O)Nc3c(ccc(NC4CCN(CC4)C)c3)C
0.436293	S1C(c2cnccc2)=CC=C1C(=O)Nc3c(ccc(NC4CCN(CC4)C)c3)C
0.436293	S1C(c2cnccc2)=CC=C1C(=O)Nc3c(ccc(NC4CCN(CC4)C)c3)C
0.436293	S1C(c2cnccc2)=CC=C1C(=O)Nc3c(ccc(NC4CCN(CC4)C)c3)C
0.436293	S1C(c2cnccc2)=CC=C1C(=O)Nc3c(ccc(NC4CCN(CC4)C)c3)C
0.436293	S1C(c2cnccc2)=CC=C1C(=O)Nc3c(ccc(NC4CCN(CC4)C)c3)C
0.436293	S1C(c2cnccc2)=CC=C1C(=O)Nc3c(ccc(NC4CCN(CC4)C)c3)C
0.436293	S1C(c2cnccc2)=CC=C1C(=O)Nc3c(ccc(NC4CCN(CC4)C)c3)C
0.436293	S1C(c2cnccc2)=CC=C1C(=O)Nc3c(ccc(NC4CCN(CC4)C)c3)C
0.424125	S1C=NC(c2cc(ccc2)C(=O)Nc3c(ccc(NC4CCN(CC4)C)c3)C)=C1
0.424125	S1C=NC(c2cc(ccc2)C(=O)Nc3c(ccc(NC4CCN(CC4)C)c3)C)=C1
0.424125	S1C=NC(c2cc(ccc2)C(=O)Nc3c(ccc(NC4CCN(CC4)C)c3)C)=C1
0.424125	S1C=NC(c2cc(ccc2)C(=O)Nc3c(ccc(NC4CCN(CC4)C)c3)C)=C1
0.424125	S1C=NC(c2cc(ccc2)C(=O)Nc3c(ccc(NC4CCN(CC4)C)c3)C)=C1
0.424125	S1C=NC(c2cc(ccc2)C(=O)Nc3c(ccc(NC4CCN(CC4)C)c3)C)=C1
0.424125	S1C=NC(c2cc(ccc2)C(=O)Nc3c(ccc(NC4CCN(CC4)C)c3)C)=C1
0.424125	S1C=NC(c2cc(ccc2)C(=O)Nc3c(ccc(NC4CCN(CC4)C)c3)C)=C1
0.424125	S1C=NC(c2cc(ccc2)C(=O)Nc3c(ccc(NC4CCN(CC4)C)c3)C)=C1
0.424125	S1C=NC(c2cc(ccc2)C(=O)Nc3c(ccc(NC4CCN(CC4)C)c3)C)=C1
0.421642	O=C(Nc1cc(OC2COCC2)c(cc1)C)c3nc(ncc3)c4cnccc4
0.421642	O=C(Nc1cc(OC2COCC2)c(cc1)C)c3nc(ncc3)c4cnccc4
0.421642	O=C(Nc1cc(OC2COCC2)c(cc1)C)c3nc(ncc3)c4cnccc4
0.421642	O=C(Nc1cc(OC2COCC2)c(cc1)C)c3nc(ncc3)c4cnccc4
0.421642	O=C(Nc1cc(OC2COCC2)c(cc1)C)c3nc(ncc3)c4cnccc4
0.421642	O=C(Nc1cc(OC2COCC2)c(cc1)C)c3nc(ncc3)c4cnccc4
0.421642	O=C(Nc1cc(OC2COCC2)c(cc1)C)c3nc(ncc3)c4cnccc4
0.421642	O=C(Nc1cc(OC2COCC2)c(cc1)C)c3nc(ncc3)c4cnccc4
0.421642	O=C(Nc1cc(OC2COCC2)c(cc1)C)c3nc(ncc3)c4cnccc4
0.421642	O=C(Nc1cc(OC2COCC2)c(cc1)C)c3nc(ncc3)c4cnccc4
0.406593	O=C(Nc1c(ccc(c1)CN2CCCC2)C)c3c(c(c4ncccc4)ccc3)C
0.400749	O=C(Nc1cc(c(N2CCN(CC2)CC)cc1)C)c3ncc(c4nccnc4)cc3
0.400749	O=C(Nc1cc(c(N2CCN(CC2)CC)cc1)C)c3ncc(c4nccnc4)cc3
0.400749	O=C(Nc1cc(c(N2CCN(CC2)CC)cc1)C)c3ncc(c4nccnc4)cc3
0.400749	O=C(Nc1cc(c(N2CCN(CC2)CC)cc1)C)c3ncc(c4nccnc4)cc3
0.400749	O=C(Nc1cc(c(N2CCN(CC2)CC)cc1)C)c3ncc(c4nccnc4)cc3
0.400749	O=C(Nc1cc(c(N2CCN(CC2)CC)cc1)C)c3ncc(c4nccnc4)cc3
0.400749	O=C(Nc1cc(c(N2CCN(CC2)CC)cc1)C)c3ncc(c4nccnc4)cc3
0.400749	O=C(Nc1cc(c(N2CCN(CC2)CC)cc1)C)c3ncc(c4nccnc4)cc3
0.400749	O=C(Nc1cc(c(N2CCN(CC2)CC)cc1)C)c3ncc(c4nccnc4)cc3
0.400749	O=C(Nc1cc(c(N2CCN(CC2)CC)cc1)C)c3ncc(c4nccnc4)cc3
0.397887	O=C(Nc1c(ccc(c2cnccc2)c1)C)c3ccc(Nc4ncnc5c4cccc5)cc3
0.397887	O=C(Nc1c(ccc(c2cnccc2)c1)C)c3ccc(Nc4ncnc5c4cccc5)cc3
0.397887	O=C(Nc1c(ccc(c2cnccc2)c1)C)c3ccc(Nc4ncnc5c4cccc5)cc3
0.397887	O=C(Nc1c(ccc(c2cnccc2)c1)C)c3ccc(Nc4ncnc5c4cccc5)cc3
0.397887	O=C(Nc1c(ccc(c2cnccc2)c1)C)c3ccc(Nc4ncnc5c4cccc5)cc3
0.397887	O=C(Nc1c(ccc(c2cnccc2)c1)C)c3ccc(Nc4ncnc5c4cccc5)cc3
0.397887	O=C(Nc1c(ccc(c2cnccc2)c1)C)c3ccc(Nc4ncnc5c4cccc5)cc3
0.397887	O=C(Nc1c(ccc(c2cnccc2)c1)C)c3ccc(Nc4ncnc5c4cccc5)cc3
0.397887	O=C(Nc1c(ccc(c2cnccc2)c1)C)c3ccc(Nc4ncnc5c4cccc5)cc3
0.397887	O=C(Nc1c(ccc(c2cnccc2)c1)C)c3ccc(Nc4ncnc5c4cccc5)cc3
0.39749	FC(F)(F)Cc1ccc(cc1)C(=O)Nc2c(ccc(NC3CCN(CC3)C)c2)C
0.39749	FC(F)(F)Cc1ccc(cc1)C(=O)Nc2c(ccc(NC3CCN(CC3)C)c2)C
0.39749	FC(F)(F)Cc1ccc(cc1)C(=O)Nc2c(ccc(NC3CCN(CC3)C)c2)C
0.39749	FC(F)(F)Cc1ccc(cc1)C(=O)Nc2c(ccc(NC3CCN(CC3)C)c2)C
0.39749	FC(F)(F)Cc1ccc(cc1)C(=O)Nc2c(ccc(NC3CCN(CC3)C)c2)C
0.39749	FC(F)(F)Cc1ccc(cc1)C(=O)Nc2c(ccc(NC3CCN(CC3)C)c2)C
0.39749	FC(F)(F)Cc1ccc(cc1)C(=O)Nc2c(ccc(NC3CCN(CC3)C)c2)C
0.39749	FC(F)(F)Cc1ccc(cc1)C(=O)Nc2c(ccc(NC3CCN(CC3)C)c2)C
0.39749	FC(F)(F)Cc1ccc(cc1)C(=O)Nc2c(ccc(NC3CCN(CC3)C)c2)C
0.39749	FC(F)(F)Cc1ccc(cc1)C(=O)Nc2c(ccc(NC3CCN(CC3)C)c2)C
0.395062	O=C(Nc1cc(ccc1)C2=NOC=C2)c3nc(ncc3)c4cnccc4
0.395062	O=C(Nc1cc(ccc1)C2=NOC=C2)c3nc(ncc3)c4cnccc4
0.395062	O=C(Nc1cc(ccc1)C2=NOC=C2)c3nc(ncc3)c4cnccc4
0.395062	O=C(Nc1cc(ccc1)C2=NOC=C2)c3nc(ncc3)c4cnccc4
0.395062	O=C(Nc1cc(ccc1)C2=NOC=C2)c3nc(ncc3)c4cnccc4
0.395062	O=C(Nc1cc(ccc1)C2=NOC=C2)c3nc(ncc3)c4cnccc4
0.395062	O=C(Nc1cc(ccc1)C2=NOC=C2)c3nc(ncc3)c4cnccc4
0.395062	O=C(Nc1cc(ccc1)C2=NOC=C2)c3nc(ncc3)c4cnccc4
0.395062	O=C(Nc1cc(ccc1)C2=NOC=C2)c3nc(ncc3)c4cnccc4
0.395062	O=C(Nc1cc(ccc1)C2=NOC=C2)c3nc(ncc3)c4cnccc4
0.390947	O=C(O)Cc1cc(NC(=O)c2nc(ncc2)c3cnccc3)ccc1
0.390947	O=C(O)Cc1cc(NC(=O)c2nc(ncc2)c3cnccc3)ccc1
0.390947	O=C(O)Cc1cc(NC(=O)c2nc(ncc2)c3cnccc3)ccc1
0.390947	O=C(O)Cc1cc(NC(=O)c2nc(ncc2)c3cnccc3)ccc1
0.390947	O=C(O)Cc1cc(NC(=O)c2nc(ncc2)c3cnccc3)ccc1
0.390947	O=C(O)Cc1cc(NC(=O)c2nc(ncc2)c3cnccc3)ccc1
0.390947	O=C(O)Cc1cc(NC(=O)c2nc(ncc2)c3cnccc3)ccc1
0.390947	O=C(O)Cc1cc(NC(=O)c2nc(ncc2)c3cnccc3)ccc1
0.390947	O=C(O)Cc1cc(NC(=O)c2nc(ncc2)c3cnccc3)ccc1
0.390947	O=C(O)Cc1cc(NC(=O)c2nc(ncc2)c3cnccc3)ccc1
0.389344	O=C(Nc1c(ccc(c1)CN2CCCC2)C)c3ccc(cc3)C4COCC4
0.389344	O=C(Nc1c(ccc(c1)CN2CCCC2)C)c3ccc(cc3)C4COCC4
0.386179	O=C(Nc1c(ccc(NC2CCN(CC2)C)c1)C)c3cc(ncc3)C
0.386179	O=C(Nc1c(ccc(NC2CCN(CC2)C)c1)C)c3cc(ncc3)C
0.386179	O=C(Nc1c(ccc(NC2CCN(CC2)C)c1)C)c3cc(ncc3)C
0.386179	O=C(Nc1c(ccc(NC2CCN(CC2)C)c1)C)c3cc(ncc3)C
0.386179	O=C(Nc1c(ccc(NC2CCN(CC2)C)c1)C)c3cc(ncc3)C
0.386179	O=C(Nc1c(ccc(NC2CCN(CC2)C)c1)C)c3cc(ncc3)C
0.386179	O=C(Nc1c(ccc(NC2CCN(CC2)C)c1)C)c3cc(ncc3)C
0.386179	O=C(Nc1c(ccc(NC2CCN(CC2)C)c1)C)c3cc(ncc3)C
0.386179	O=C(Nc1c(ccc(NC2CCN(CC2)C)c1)C)c3cc(ncc3)C
0.386179	O=C(Nc1c(ccc(NC2CCN(CC2)C)c1)C)c3cc(ncc3)C
0.385768	O=C(Nc1cc(ccc1)CNC(=O)C(=O)Nc2cc(NC(=O)CN3CCCCC3)c(cc2)C)c4ccncc4
0.385768	O=C(Nc1cc(ccc1)CNC(=O)C(=O)Nc2cc(NC(=O)CN3CCCCC3)c(cc2)C)c4ccncc4
0.385768	O=C(Nc1cc(ccc1)CNC(=O)C(=O)Nc2cc(NC(=O)CN3CCCCC3)c(cc2)C)c4ccncc4
0.385768	O=C(Nc1cc(ccc1)CNC(=O)C(=O)Nc2cc(NC(=O)CN3CCCCC3)c(cc2)C)c4ccncc4
0.385768	O=C(Nc1cc(ccc1)CNC(=O)C(=O)Nc2cc(NC(=O)CN3CCCCC3)c(cc2)C)c4ccncc4
0.385768	O=C(Nc1cc(ccc1)CNC(=O)C(=O)Nc2cc(NC(=O)CN3CCCCC3)c(cc2)C)c4ccncc4
0.385768	O=C(Nc1cc(ccc1)CNC(=O)C(=O)Nc2cc(NC(=O)CN3CCCCC3)c(cc2)C)c4ccncc4
0.385768	O=C(Nc1cc(ccc1)CNC(=O)C(=O)Nc2cc(NC(=O)CN3CCCCC3)c(cc2)C)c4ccncc4
0.385768	O=C(Nc1cc(ccc1)CNC(=O)C(=O)Nc2cc(NC(=O)CN3CCCCC3)c(cc2)C)c4ccncc4
0.385768	O=C(Nc1cc(ccc1)CNC(=O)C(=O)Nc2cc(NC(=O)CN3CCCCC3)c(cc2)C)c4ccncc4
0.385455	O=C(Nc1cc(c(N2CCN(CC2)CC)cc1)C)C=3N=C(OC3)c4cnccc4
0.385455	O=C(Nc1cc(c(N2CCN(CC2)CC)cc1)C)C=3N=C(OC3)c4cnccc4
0.385455	O=C(Nc1cc(c(N2CCN(CC2)CC)cc1)C)C=3N=C(OC3)c4cnccc4
0.385455	O=C(Nc1cc(c(N2CCN(CC2)CC)cc1)C)C=3N=C(OC3)c4cnccc4
0.385455	O=C(Nc1cc(c(N2CCN(CC2)CC)cc1)C)C=3N=C(OC3)c4cnccc4
0.385455	O=C(Nc1cc(c(N2CCN(CC2)CC)cc1)C)C=3N=C(OC3)c4cnccc4
0.385455	O=C(Nc1cc(c(N2CCN(CC2)CC)cc1)C)C=3N=C(OC3)c4cnccc4
0.385455	O=C(Nc1cc(c(N2CCN(CC2)CC)cc1)C)C=3N=C(OC3)c4cnccc4
0.385455	O=C(Nc1cc(c(N2CCN(CC2)CC)cc1)C)C=3N=C(OC3)c4cnccc4
0.385455	O=C(Nc1cc(c(N2CCN(CC2)CC)cc1)C)C=3N=C(OC3)c4cnccc4
0.384298	O=C(Nc1ncc(NC(=O)c2ccccc2)cc1)c3nc(ncc3)c4cnccc4
0.384298	O=C(Nc1ncc(NC(=O)c2ccccc2)cc1)c3nc(ncc3)c4cnccc4
0.384298	O=C(Nc1ncc(NC(=O)c2ccccc2)cc1)c3nc(ncc3)c4cnccc4
0.384298	O=C(Nc1ncc(NC(=O)c2ccccc2)cc1)c3nc(ncc3)c4cnccc4
0.384298	O=C(Nc1ncc(NC(=O)c2ccccc2)cc1)c3nc(ncc3)c4cnccc4
0.384298	O=C(Nc1ncc(NC(=O)c2ccccc2)cc1)c3nc(ncc3)c4cnccc4
0.384298	O=C(Nc1ncc(NC(=O)c2ccccc2)cc1)c3nc(ncc3)c4cnccc4
0.384298	O=C(Nc1ncc(NC(=O)c2ccccc2)cc1)c3nc(ncc3)c4cnccc4
0.384298	O=C(Nc1ncc(NC(=O)c2ccccc2)cc1)c3nc(ncc3)c4cnccc4
0.384298	O=C(Nc1ncc(NC(=O)c2ccccc2)cc1)c3nc(ncc3)c4cnccc4
0.380952	O=C(Nc1ccc(cc1)CN2CCC(CC2)C)C=3N=C(OC3)c4cnccc4
0.380952	O=C(Nc1ccc(cc1)CN2CCC(CC2)C)C=3N=C(OC3)c4cnccc4
0.380952	O=C(Nc1ccc(cc1)CN2CCC(CC2)C)C=3N=C(OC3)c4cnccc4
0.380952	O=C(Nc1ccc(cc1)CN2CCC(CC2)C)C=3N=C(OC3)c4cnccc4
0.380952	O=C(Nc1ccc(cc1)CN2CCC(CC2)C)C=3N=C(OC3)c4cnccc4
0.380952	O=C(Nc1ccc(cc1)CN2CCC(CC2)C)C=3N=C(OC3)c4cnccc4
0.380952	O=C(Nc1ccc(cc1)CN2CCC(CC2)C)C=3N=C(OC3)c4cnccc4
0.380952	O=C(Nc1ccc(cc1)CN2CCC(CC2)C)C=3N=C(OC3)c4cnccc4
0.380952	O=C(Nc1ccc(cc1)CN2CCC(CC2)C)C=3N=C(OC3)c4cnccc4
0.380952	O=C(Nc1ccc(cc1)CN2CCC(CC2)C)C=3N=C(OC3)c4cnccc4
0.379167	Clc1cc(Cl)cc(c1)C(=O)Nc2ccc(cc2)C(=O)Nc3c(ccc(NC4CCN(CC4)C)c3)C
0.379167	Clc1cc(Cl)cc(c1)C(=O)Nc2ccc(cc2)C(=O)Nc3c(ccc(NC4CCN(CC4)C)c3)C
0.379167	Clc1cc(Cl)cc(c1)C(=O)Nc2ccc(cc2)C(=O)Nc3c(ccc(NC4CCN(CC4)C)c3)C
0.379167	Clc1cc(Cl)cc(c1)C(=O)Nc2ccc(cc2)C(=O)Nc3c(ccc(NC4CCN(CC4)C)c3)C
0.379167	Clc1cc(Cl)cc(c1)C(=O)Nc2ccc(cc2)C(=O)Nc3c(ccc(NC4CCN(CC4)C)c3)C
0.379167	Clc1cc(Cl)cc(c1)C(=O)Nc2ccc(cc2)C(=O)Nc3c(ccc(NC4CCN(CC4)C)c3)C
0.379167	Clc1cc(Cl)cc(c1)C(=O)Nc2ccc(cc2)C(=O)Nc3c(ccc(NC4CCN(CC4)C)c3)C
0.379167	Clc1cc(Cl)cc(c1)C(=O)Nc2ccc(cc2)C(=O)Nc3c(ccc(NC4CCN(CC4)C)c3)C
0.379167	Clc1cc(Cl)cc(c1)C(=O)Nc2ccc(cc2)C(=O)Nc3c(ccc(NC4CCN(CC4)C)c3)C
0.379167	Clc1cc(Cl)cc(c1)C(=O)Nc2ccc(cc2)C(=O)Nc3c(ccc(NC4CCN(CC4)C)c3)C
0.369295	O=C(Nc1c(ccc(NC2CCN(CC2)C)c1)C)c3ccc(cc3)C(=O)NC(C)(C)C
0.369295	O=C(Nc1c(ccc(NC2CCN(CC2)C)c1)C)c3ccc(cc3)C(=O)NC(C)(C)C
0.369295	O=C(Nc1c(ccc(NC2CCN(CC2)C)c1)C)c3ccc(cc3)C(=O)NC(C)(C)C
0.369295	O=C(Nc1c(ccc(NC2CCN(CC2)C)c1)C)c3ccc(cc3)C(=O)NC(C)(C)C
0.369295	O=C(Nc1c(ccc(NC2CCN(CC2)C)c1)C)c3ccc(cc3)C(=O)NC(C)(C)C
0.369295	O=C(Nc1c(ccc(NC2CCN(CC2)C)c1)C)c3ccc(cc3)C(=O)NC(C)(C)C
0.369295	O=C(Nc1c(ccc(NC2CCN(CC2)C)c1)C)c3ccc(cc3)C(=O)NC(C)(C)C
0.369295	O=C(Nc1c(ccc(NC2CCN(CC2)C)c1)C)c3ccc(cc3)C(=O)NC(C)(C)C
0.369295	O=C(Nc1c(ccc(NC2CCN(CC2)C)c1)C)c3ccc(cc3)C(=O)NC(C)(C)C
0.369295	O=C(Nc1c(ccc(NC2CCN(CC2)C)c1)C)c3ccc(cc3)C(=O)NC(C)(C)C
0.368421	Fc1c(O)cc(NC(=O)c2ccc(cc2)CN3CCOCC3)cc1
0.368421	Fc1c(O)cc(NC(=O)c2ccc(cc2)CN3CCOCC3)cc1
0.368421	Fc1c(O)cc(NC(=O)c2ccc(cc2)CN3CCOCC3)cc1
0.368421	Fc1c(O)cc(NC(=O)c2ccc(cc2)CN3CCOCC3)cc1
0.368421	Fc1c(O)cc(NC(=O)c2ccc(cc2)CN3CCOCC3)cc1
0.368421	Fc1c(O)cc(NC(=O)c2ccc(cc2)CN3CCOCC3)cc1
0.368421	Fc1c(O)cc(NC(=O)c2ccc(cc2)CN3CCOCC3)cc1
0.368421	Fc1c(O)cc(NC(=O)c2ccc(cc2)CN3CCOCC3)cc1
0.368421	Fc1c(O)cc(NC(=O)c2ccc(cc2)CN3CCOCC3)cc1
0.368421	Fc1c(O)cc(NC(=O)c2ccc(cc2)CN3CCOCC3)cc1
0.368217	S(=O)(=O)(c1ccc(cc1)C(=O)Nc2c(ccc(c2)CN3CCCC3)C)CC(=O)NC
0.366534	O=C(Nc1c(ccc(NC2CCN(CC2)C)c1)C)c3nnccc3
0.366534	O=C(Nc1c(ccc(NC2CCN(CC2)C)c1)C)c3nnccc3
0.366534	O=C(Nc1c(ccc(NC2CCN(CC2)C)c1)C)c3nnccc3
0.366534	O=C(Nc1c(ccc(NC2CCN(CC2)C)c1)C)c3nnccc3
0.366534	O=C(Nc1c(ccc(NC2CCN(CC2)C)c1)C)c3nnccc3
0.366534	O=C(Nc1c(ccc(NC2CCN(CC2)C)c1)C)c3nnccc3
0.366534	O=C(Nc1c(ccc(NC2CCN(CC2)C)c1)C)c3nnccc3
0.366534	O=C(Nc1c(ccc(NC2CCN(CC2)C)c1)C)c3nnccc3
0.366534	O=C(Nc1c(ccc(NC2CCN(CC2)C)c1)C)c3nnccc3
0.366534	O=C(Nc1c(ccc(NC2CCN(CC2)C)c1)C)c3nnccc3
0.365854	O=C(Nc1c(ccc(c1)C(=O)Nc2cc(OCCN3CCCC3)ccc2)C)c4ccccc4
0.365854	O=C(Nc1c(ccc(c1)C(=O)Nc2cc(OCCN3CCCC3)ccc2)C)c4ccccc4
0.365854	O=C(Nc1c(ccc(c1)C(=O)Nc2cc(OCCN3CCCC3)ccc2)C)c4ccccc4
0.365854	O=C(Nc1c(ccc(c1)C(=O)Nc2cc(OCCN3CCCC3)ccc2)C)c4ccccc4
0.365854	O=C(Nc1c(ccc(c1)C(=O)Nc2cc(OCCN3CCCC3)ccc2)C)c4ccccc4
0.365854	O=C(Nc1c(ccc(c1)C(=O)Nc2cc(OCCN3CCCC3)ccc2)C)c4ccccc4
0.365854	O=C(Nc1c(ccc(c1)C(=O)Nc2cc(OCCN3CCCC3)ccc2)C)c4ccccc4
0.365854	O=C(Nc1c(ccc(c1)C(=O)Nc2cc(OCCN3CCCC3)ccc2)C)c4ccccc4
0.365854	O=C(Nc1c(ccc(c1)C(=O)Nc2cc(OCCN3CCCC3)ccc2)C)c4ccccc4
0.365854	O=C(Nc1c(ccc(c1)C(=O)Nc2cc(OCCN3CCCC3)ccc2)C)c4ccccc4
0.364341	O=C(Nc1c(ccc(c1)CN2CCCC2)C)c3c(O)ccc(NC(=O)CC)c3
0.364341	O=C(Nc1c(ccc(c1)CN2CCCC2)C)c3c(O)ccc(NC(=O)CC)c3
0.364341	O=C(Nc1c(ccc(c1)CN2CCCC2)C)c3c(O)ccc(NC(=O)CC)c3
0.364341	O=C(Nc1c(ccc(c1)CN2CCCC2)C)c3c(O)ccc(NC(=O)CC)c3
0.364341	O=C(Nc1c(ccc(c1)CN2CCCC2)C)c3c(O)ccc(NC(=O)CC)c3
0.364341	O=C(Nc1c(ccc(c1)CN2CCCC2)C)c3c(O)ccc(NC(=O)CC)c3
0.364341	O=C(Nc1c(ccc(c1)CN2CCCC2)C)c3c(O)ccc(NC(=O)CC)c3
0.364341	O=C(Nc1c(ccc(c1)CN2CCCC2)C)c3c(O)ccc(NC(=O)CC)c3
0.364341	O=C(Nc1c(ccc(c1)CN2CCCC2)C)c3c(O)ccc(NC(=O)CC)c3
0.364341	O=C(Nc1c(ccc(c1)CN2CCCC2)C)c3c(O)ccc(NC(=O)CC)c3
0.363636	O=C(NNC(=O)C(=O)Nc1cc(NC(=O)CN2CCCCC2)c(cc1)C)c3ccc(cc3)CN4N=NC(=N4)c5ccccc5
0.363636	O=C(NNC(=O)C(=O)Nc1cc(NC(=O)CN2CCCCC2)c(cc1)C)c3ccc(cc3)CN4N=NC(=N4)c5ccccc5
0.363636	O=C(NNC(=O)C(=O)Nc1cc(NC(=O)CN2CCCCC2)c(cc1)C)c3ccc(cc3)CN4N=NC(=N4)c5ccccc5
0.363636	O=C(NNC(=O)C(=O)Nc1cc(NC(=O)CN2CCCCC2)c(cc1)C)c3ccc(cc3)CN4N=NC(=N4)c5ccccc5
0.363636	O=C(NNC(=O)C(=O)Nc1cc(NC(=O)CN2CCCCC2)c(cc1)C)c3ccc(cc3)CN4N=NC(=N4)c5ccccc5
0.363636	O=C(NNC(=O)C(=O)Nc1cc(NC(=O)CN2CCCCC2)c(cc1)C)c3ccc(cc3)CN4N=NC(=N4)c5ccccc5
0.363636	O=C(NNC(=O)C(=O)Nc1cc(NC(=O)CN2CCCCC2)c(cc1)C)c3ccc(cc3)CN4N=NC(=N4)c5ccccc5
0.363636	O=C(NNC(=O)C(=O)Nc1cc(NC(=O)CN2CCCCC2)c(cc1)C)c3ccc(cc3)CN4N=NC(=N4)c5ccccc5
0.363636	O=C(NNC(=O)C(=O)Nc1cc(NC(=O)CN2CCCCC2)c(cc1)C)c3ccc(cc3)CN4N=NC(=N4)c5ccccc5
0.363636	O=C(NNC(=O)C(=O)Nc1cc(NC(=O)CN2CCCCC2)c(cc1)C)c3ccc(cc3)CN4N=NC(=N4)c5ccccc5
0.359833	Fc1c(ccc(NC(=O)c2cc(NC(=O)c3ccccc3)c(cc2)C)c1)CC
0.359833	Fc1c(ccc(NC(=O)c2cc(NC(=O)c3ccccc3)c(cc2)C)c1)CC
0.359833	Fc1c(ccc(NC(=O)c2cc(NC(=O)c3ccccc3)c(cc2)C)c1)CC
0.359833	Fc1c(ccc(NC(=O)c2cc(NC(=O)c3ccccc3)c(cc2)C)c1)CC
0.359833	Fc1c(ccc(NC(=O)c2cc(NC(=O)c3ccccc3)c(cc2)C)c1)CC
0.359833	Fc1c(ccc(NC(=O)c2cc(NC(=O)c3ccccc3)c(cc2)C)c1)CC
0.359833	Fc1c(ccc(NC(=O)c2cc(NC(=O)c3ccccc3)c(cc2)C)c1)CC
0.359833	Fc1c(ccc(NC(=O)c2cc(NC(=O)c3ccccc3)c(cc2)C)c1)CC
0.359833	Fc1c(ccc(NC(=O)c2cc(NC(=O)c3ccccc3)c(cc2)C)c1)CC
0.359833	Fc1c(ccc(NC(=O)c2cc(NC(=O)c3ccccc3)c(cc2)C)c1)CC
0.358566	S(c1c(F)cc(NC(=O)c2nc(ncc2)c3cnccc3)cc1F)C
0.358566	S(c1c(F)cc(NC(=O)c2nc(ncc2)c3cnccc3)cc1F)C
0.358566	S(c1c(F)cc(NC(=O)c2nc(ncc2)c3cnccc3)cc1F)C
0.358566	S(c1c(F)cc(NC(=O)c2nc(ncc2)c3cnccc3)cc1F)C
0.357798	O=C(Nc1ccccc1)c2cc(NC=O)c(cc2)C
0.357798	O=C(Nc1ccccc1)c2cc(NC=O)c(cc2)C
0.357798	O=C(Nc1ccccc1)c2cc(NC=O)c(cc2)C
0.357798	O=C(Nc1ccccc1)c2cc(NC=O)c(cc2)C
0.357798	O=C(Nc1ccccc1)c2cc(NC=O)c(cc2)C
0.357143	O=C(OC)c1nccc(c1)C(=O)Nc2c(ccc(NC3CCN(CC3)C)c2)C
0.357143	O=C(OC)c1nccc(c1)C(=O)Nc2c(ccc(NC3CCN(CC3)C)c2)C
0.357143	O=C(OC)c1nccc(c1)C(=O)Nc2c(ccc(NC3CCN(CC3)C)c2)C
0.357143	O=C(OC)c1nccc(c1)C(=O)Nc2c(ccc(NC3CCN(CC3)C)c2)C
0.357143	O=C(OC)c1nccc(c1)C(=O)Nc2c(ccc(NC3CCN(CC3)C)c2)C
0.357143	O=C(OC)c1nccc(c1)C(=O)Nc2c(ccc(NC3CCN(CC3)C)c2)C
0.357143	O=C(OC)c1nccc(c1)C(=O)Nc2c(ccc(NC3CCN(CC3)C)c2)C
0.357143	O=C(OC)c1nccc(c1)C(=O)Nc2c(ccc(NC3CCN(CC3)C)c2)C
0.357143	O=C(OC)c1nccc(c1)C(=O)Nc2c(ccc(NC3CCN(CC3)C)c2)C
0.357143	O=C(OC)c1nccc(c1)C(=O)Nc2c(ccc(NC3CCN(CC3)C)c2)C
0.354167	O=C(N)c1cc(NC(=O)C(=O)Nc2cc(c3ccncc3)ccc2)c(cc1)C
0.354167	O=C(N)c1cc(NC(=O)C(=O)Nc2cc(c3ccncc3)ccc2)c(cc1)C
0.354167	O=C(N)c1cc(NC(=O)C(=O)Nc2cc(c3ccncc3)ccc2)c(cc1)C
0.354167	O=C(N)c1cc(NC(=O)C(=O)Nc2cc(c3ccncc3)ccc2)c(cc1)C
0.354167	O=C(N)c1cc(NC(=O)C(=O)Nc2cc(c3ccncc3)ccc2)c(cc1)C
0.354167	O=C(N)c1cc(NC(=O)C(=O)Nc2cc(c3ccncc3)ccc2)c(cc1)C
0.354167	O=C(N)c1cc(NC(=O)C(=O)Nc2cc(c3ccncc3)ccc2)c(cc1)C
0.354167	O=C(N)c1cc(NC(=O)C(=O)Nc2cc(c3ccncc3)ccc2)c(cc1)C
0.354167	O=C(N)c1cc(NC(=O)C(=O)Nc2cc(c3ccncc3)ccc2)c(cc1)C
0.354167	O=C(N)c1cc(NC(=O)C(=O)Nc2cc(c3ccncc3)ccc2)c(cc1)C
0.352941	Fc1c(c2cnccc2)ccc(c1)CNC(=O)C(=O)Nc3ccc(c4nc(ccn4)C)cc3
0.352941	Fc1c(c2cnccc2)ccc(c1)CNC(=O)C(=O)Nc3ccc(c4nc(ccn4)C)cc3
0.352941	Fc1c(c2cnccc2)ccc(c1)CNC(=O)C(=O)Nc3ccc(c4nc(ccn4)C)cc3
0.352941	Fc1c(c2cnccc2)ccc(c1)CNC(=O)C(=O)Nc3ccc(c4nc(ccn4)C)cc3
0.352941	Fc1c(c2cnccc2)ccc(c1)CNC(=O)C(=O)Nc3ccc(c4nc(ccn4)C)cc3
0.352941	Fc1c(c2cnccc2)ccc(c1)CNC(=O)C(=O)Nc3ccc(c4nc(ccn4)C)cc3
0.352941	Fc1c(c2cnccc2)ccc(c1)CNC(=O)C(=O)Nc3ccc(c4nc(ccn4)C)cc3
0.352941	Fc1c(c2cnccc2)ccc(c1)CNC(=O)C(=O)Nc3ccc(c4nc(ccn4)C)cc3
0.352941	Fc1c(c2cnccc2)ccc(c1)CNC(=O)C(=O)Nc3ccc(c4nc(ccn4)C)cc3
0.352941	Fc1c(c2cnccc2)ccc(c1)CNC(=O)C(=O)Nc3ccc(c4nc(ccn4)C)cc3
0.352679	Clc1cc(c(NC(=O)c2ccc(cc2)C=3C=NNC3)cc1)C
0.352679	Clc1cc(c(NC(=O)c2ccc(cc2)C=3C=NNC3)cc1)C
0.352679	Clc1cc(c(NC(=O)c2ccc(cc2)C=3C=NNC3)cc1)C
0.352679	Clc1cc(c(NC(=O)c2ccc(cc2)C=3C=NNC3)cc1)C
0.352679	Clc1cc(c(NC(=O)c2ccc(cc2)C=3C=NNC3)cc1)C
0.352679	Clc1cc(c(NC(=O)c2ccc(cc2)C=3C=NNC3)cc1)C
0.352679	Clc1cc(c(NC(=O)c2ccc(cc2)C=3C=NNC3)cc1)C
0.352679	Clc1cc(c(NC(=O)c2ccc(cc2)C=3C=NNC3)cc1)C
0.352679	Clc1cc(c(NC(=O)c2ccc(cc2)C=3C=NNC3)cc1)C
0.352679	Clc1cc(c(NC(=O)c2ccc(cc2)C=3C=NNC3)cc1)C
0.352459	O=C(Nc1c(NC(=O)CC)ccc(OC)c1)c2ccc(cc2)CN3CCOCC3
0.352459	O=C(Nc1c(NC(=O)CC)ccc(OC)c1)c2ccc(cc2)CN3CCOCC3
0.352459	O=C(Nc1c(NC(=O)CC)ccc(OC)c1)c2ccc(cc2)CN3CCOCC3
0.352313	Brc1cc(NC(=O)C=2N=C(OC2)c3cnccc3)c(N4CCN(CC4)C)cc1
0.352313	Brc1cc(NC(=O)C=2N=C(OC2)c3cnccc3)c(N4CCN(CC4)C)cc1
0.352313	Brc1cc(NC(=O)C=2N=C(OC2)c3cnccc3)c(N4CCN(CC4)C)cc1
0.352313	Brc1cc(NC(=O)C=2N=C(OC2)c3cnccc3)c(N4CCN(CC4)C)cc1
0.352313	Brc1cc(NC(=O)C=2N=C(OC2)c3cnccc3)c(N4CCN(CC4)C)cc1
0.352313	Brc1cc(NC(=O)C=2N=C(OC2)c3cnccc3)c(N4CCN(CC4)C)cc1
0.352313	Brc1cc(NC(=O)C=2N=C(OC2)c3cnccc3)c(N4CCN(CC4)C)cc1
0.352313	Brc1cc(NC(=O)C=2N=C(OC2)c3cnccc3)c(N4CCN(CC4)C)cc1
0.352313	Brc1cc(NC(=O)C=2N=C(OC2)c3cnccc3)c(N4CCN(CC4)C)cc1
0.352313	Brc1cc(NC(=O)C=2N=C(OC2)c3cnccc3)c(N4CCN(CC4)C)cc1
0.352	Fc1c(NC(=O)c2cc(NC(=O)c3ccccc3)c(cc2)C)cc(cc1)C4=NNC=N4
0.352	Fc1c(NC(=O)c2cc(NC(=O)c3ccccc3)c(cc2)C)cc(cc1)C4=NNC=N4
0.352	Fc1c(NC(=O)c2cc(NC(=O)c3ccccc3)c(cc2)C)cc(cc1)C4=NNC=N4
0.352	Fc1c(NC(=O)c2cc(NC(=O)c3ccccc3)c(cc2)C)cc(cc1)C4=NNC=N4
0.352	Fc1c(NC(=O)c2cc(NC(=O)c3ccccc3)c(cc2)C)cc(cc1)C4=NNC=N4
0.352	Fc1c(NC(=O)c2cc(NC(=O)c3ccccc3)c(cc2)C)cc(cc1)C4=NNC=N4
0.352	Fc1c(NC(=O)c2cc(NC(=O)c3ccccc3)c(cc2)C)cc(cc1)C4=NNC=N4
0.352	Fc1c(NC(=O)c2cc(NC(=O)c3ccccc3)c(cc2)C)cc(cc1)C4=NNC=N4
0.352	Fc1c(NC(=O)c2cc(NC(=O)c3ccccc3)c(cc2)C)cc(cc1)C4=NNC=N4
0.352	Fc1c(NC(=O)c2cc(NC(=O)c3ccccc3)c(cc2)C)cc(cc1)C4=NNC=N4
0.350554	O=C(Nc1c(ccc(NC2CCN(CC2)C)c1)C)C=3C=NN(C3)Cc4ccccc4
0.350554	O=C(Nc1c(ccc(NC2CCN(CC2)C)c1)C)C=3C=NN(C3)Cc4ccccc4
0.350554	O=C(Nc1c(ccc(NC2CCN(CC2)C)c1)C)C=3C=NN(C3)Cc4ccccc4
0.350554	O=C(Nc1c(ccc(NC2CCN(CC2)C)c1)C)C=3C=NN(C3)Cc4ccccc4
0.350554	O=C(Nc1c(ccc(NC2CCN(CC2)C)c1)C)C=3C=NN(C3)Cc4ccccc4
0.350554	O=C(Nc1c(ccc(NC2CCN(CC2)C)c1)C)C=3C=NN(C3)Cc4ccccc4
0.350554	O=C(Nc1c(ccc(NC2CCN(CC2)C)c1)C)C=3C=NN(C3)Cc4ccccc4
0.350554	O=C(Nc1c(ccc(NC2CCN(CC2)C)c1)C)C=3C=NN(C3)Cc4ccccc4
0.350554	O=C(Nc1c(ccc(NC2CCN(CC2)C)c1)C)C=3C=NN(C3)Cc4ccccc4
0.350554	O=C(Nc1c(ccc(NC2CCN(CC2)C)c1)C)C=3C=NN(C3)Cc4ccccc4
0.34981	Fc1c(F)ccc(c1)CN2CCC(NC(=O)c3ncc(c4cnccc4)cc3)CC2
0.34981	Fc1c(F)ccc(c1)CN2CCC(NC(=O)c3ncc(c4cnccc4)cc3)CC2
0.34981	Fc1c(F)ccc(c1)CN2CCC(NC(=O)c3ncc(c4cnccc4)cc3)CC2
0.34981	Fc1c(F)ccc(c1)CN2CCC(NC(=O)c3ncc(c4cnccc4)cc3)CC2
0.34981	Fc1c(F)ccc(c1)CN2CCC(NC(=O)c3ncc(c4cnccc4)cc3)CC2
0.34981	Fc1c(F)ccc(c1)CN2CCC(NC(=O)c3ncc(c4cnccc4)cc3)CC2
0.34981	Fc1c(F)ccc(c1)CN2CCC(NC(=O)c3ncc(c4cnccc4)cc3)CC2
0.34981	Fc1c(F)ccc(c1)CN2CCC(NC(=O)c3ncc(c4cnccc4)cc3)CC2
0.34981	Fc1c(F)ccc(c1)CN2CCC(NC(=O)c3ncc(c4cnccc4)cc3)CC2
0.34981	Fc1c(F)ccc(c1)CN2CCC(NC(=O)c3ncc(c4cnccc4)cc3)CC2
0.34981	O=C(Nc1cc(c(N2CCN(CC2)CC)cc1)C)c3cncc(c4ccc(OC)cc4)c3
0.34981	O=C(Nc1cc(c(N2CCN(CC2)CC)cc1)C)c3cncc(c4ccc(OC)cc4)c3
0.34981	O=C(Nc1cc(c(N2CCN(CC2)CC)cc1)C)c3cncc(c4ccc(OC)cc4)c3
0.34981	O=C(Nc1cc(c(N2CCN(CC2)CC)cc1)C)c3cncc(c4ccc(OC)cc4)c3
0.34981	O=C(Nc1cc(c(N2CCN(CC2)CC)cc1)C)c3cncc(c4ccc(OC)cc4)c3
0.34981	O=C(Nc1cc(c(N2CCN(CC2)CC)cc1)C)c3cncc(c4ccc(OC)cc4)c3
0.34981	O=C(Nc1cc(c(N2CCN(CC2)CC)cc1)C)c3cncc(c4ccc(OC)cc4)c3
0.34981	O=C(Nc1cc(c(N2CCN(CC2)CC)cc1)C)c3cncc(c4ccc(OC)cc4)c3
0.34981	O=C(Nc1cc(c(N2CCN(CC2)CC)cc1)C)c3cncc(c4ccc(OC)cc4)c3
0.34981	O=C(Nc1cc(c(N2CCN(CC2)CC)cc1)C)c3cncc(c4ccc(OC)cc4)c3
0.349398	Fc1c(ccc(NC(=O)c2cnc(c3ncccc3)cc2)c1)CC
0.349398	Fc1c(ccc(NC(=O)c2cnc(c3ncccc3)cc2)c1)CC
0.349398	Fc1c(ccc(NC(=O)c2cnc(c3ncccc3)cc2)c1)CC
0.349398	Fc1c(ccc(NC(=O)c2cnc(c3ncccc3)cc2)c1)CC
0.349398	Fc1c(ccc(NC(=O)c2cnc(c3ncccc3)cc2)c1)CC
0.349398	Fc1c(ccc(NC(=O)c2cnc(c3ncccc3)cc2)c1)CC
0.349398	Fc1c(ccc(NC(=O)c2cnc(c3ncccc3)cc2)c1)CC
0.349398	Fc1c(ccc(NC(=O)c2cnc(c3ncccc3)cc2)c1)CC
0.349398	Fc1c(ccc(NC(=O)c2cnc(c3ncccc3)cc2)c1)CC
0.349398	Fc1c(ccc(NC(=O)c2cnc(c3ncccc3)cc2)c1)CC
0.349265	O=C(Nc1cc(ccc1)CNC(=O)C(=O)Nc2c(ccc(N3CCOCC3)c2)C)c4ccncc4
0.349265	O=C(Nc1cc(ccc1)CNC(=O)C(=O)Nc2c(ccc(N3CCOCC3)c2)C)c4ccncc4
0.349265	O=C(Nc1cc(ccc1)CNC(=O)C(=O)Nc2c(ccc(N3CCOCC3)c2)C)c4ccncc4
0.349265	O=C(Nc1cc(ccc1)CNC(=O)C(=O)Nc2c(ccc(N3CCOCC3)c2)C)c4ccncc4
0.349265	O=C(Nc1cc(ccc1)CNC(=O)C(=O)Nc2c(ccc(N3CCOCC3)c2)C)c4ccncc4
0.349265	O=C(Nc1cc(ccc1)CNC(=O)C(=O)Nc2c(ccc(N3CCOCC3)c2)C)c4ccncc4
0.349265	O=C(Nc1cc(ccc1)CNC(=O)C(=O)Nc2c(ccc(N3CCOCC3)c2)C)c4ccncc4
0.349265	O=C(Nc1cc(ccc1)CNC(=O)C(=O)Nc2c(ccc(N3CCOCC3)c2)C)c4ccncc4
0.349265	O=C(Nc1cc(ccc1)CNC(=O)C(=O)Nc2c(ccc(N3CCOCC3)c2)C)c4ccncc4
0.349265	O=C(Nc1cc(ccc1)CNC(=O)C(=O)Nc2c(ccc(N3CCOCC3)c2)C)c4ccncc4
0.349091	O=C(Nc1cc(c(N2CCN(CC2)CC)cc1)C)c3cc(ccc3)C4=NOC(O)=N4
0.349091	O=C(Nc1cc(c(N2CCN(CC2)CC)cc1)C)c3cc(ccc3)C4=NOC(O)=N4
0.349091	O=C(Nc1cc(c(N2CCN(CC2)CC)cc1)C)c3cc(ccc3)C4=NOC(O)=N4
0.349091	O=C(Nc1cc(c(N2CCN(CC2)CC)cc1)C)c3cc(ccc3)C4=NOC(O)=N4
0.349091	O=C(Nc1cc(c(N2CCN(CC2)CC)cc1)C)c3cc(ccc3)C4=NOC(O)=N4
0.349091	O=C(Nc1cc(c(N2CCN(CC2)CC)cc1)C)c3cc(ccc3)C4=NOC(O)=N4
0.349091	O=C(Nc1cc(c(N2CCN(CC2)CC)cc1)C)c3cc(ccc3)C4=NOC(O)=N4
0.349091	O=C(Nc1cc(c(N2CCN(CC2)CC)cc1)C)c3cc(ccc3)C4=NOC(O)=N4
0.349091	O=C(Nc1cc(c(N2CCN(CC2)CC)cc1)C)c3cc(ccc3)C4=NOC(O)=N4
0.349091	O=C(Nc1cc(c(N2CCN(CC2)CC)cc1)C)c3cc(ccc3)C4=NOC(O)=N4
0.348921	Clc1cc(ccc1)C(=O)Nc2cc(c(NC(C3CN(Cc4ccccc4)CC3)C)cc2)C
0.348921	Clc1cc(ccc1)C(=O)Nc2cc(c(NC(C3CN(Cc4ccccc4)CC3)C)cc2)C
0.348921	Clc1cc(ccc1)C(=O)Nc2cc(c(NC(C3CN(Cc4ccccc4)CC3)C)cc2)C
0.348921	Clc1cc(ccc1)C(=O)Nc2cc(c(NC(C3CN(Cc4ccccc4)CC3)C)cc2)C
0.348921	Clc1cc(ccc1)C(=O)Nc2cc(c(NC(C3CN(Cc4ccccc4)CC3)C)cc2)C
0.348921	Clc1cc(ccc1)C(=O)Nc2cc(c(NC(C3CN(Cc4ccccc4)CC3)C)cc2)C
0.348921	Clc1cc(ccc1)C(=O)Nc2cc(c(NC(C3CN(Cc4ccccc4)CC3)C)cc2)C
0.348921	Clc1cc(ccc1)C(=O)Nc2cc(c(NC(C3CN(Cc4ccccc4)CC3)C)cc2)C
0.348921	Clc1cc(ccc1)C(=O)Nc2cc(c(NC(C3CN(Cc4ccccc4)CC3)C)cc2)C
0.348921	Clc1cc(ccc1)C(=O)Nc2cc(c(NC(C3CN(Cc4ccccc4)CC3)C)cc2)C
0.348837	O=C(Nc1cc(ccc1)CNC(=O)C(=O)Nc2cc(c3nc(ccn3)C)ccc2)c4ccncc4
0.348837	O=C(Nc1cc(ccc1)CNC(=O)C(=O)Nc2cc(c3nc(ccn3)C)ccc2)c4ccncc4
0.348837	O=C(Nc1cc(ccc1)CNC(=O)C(=O)Nc2cc(c3nc(ccn3)C)ccc2)c4ccncc4
0.348837	O=C(Nc1cc(ccc1)CNC(=O)C(=O)Nc2cc(c3nc(ccn3)C)ccc2)c4ccncc4
0.348837	O=C(Nc1cc(ccc1)CNC(=O)C(=O)Nc2cc(c3nc(ccn3)C)ccc2)c4ccncc4
0.348837	O=C(Nc1cc(ccc1)CNC(=O)C(=O)Nc2cc(c3nc(ccn3)C)ccc2)c4ccncc4
0.348837	O=C(Nc1cc(ccc1)CNC(=O)C(=O)Nc2cc(c3nc(ccn3)C)ccc2)c4ccncc4
0.348837	O=C(Nc1cc(ccc1)CNC(=O)C(=O)Nc2cc(c3nc(ccn3)C)ccc2)c4ccncc4
0.348837	O=C(Nc1cc(ccc1)CNC(=O)C(=O)Nc2cc(c3nc(ccn3)C)ccc2)c4ccncc4
0.348837	O=C(Nc1cc(ccc1)CNC(=O)C(=O)Nc2cc(c3nc(ccn3)C)ccc2)c4ccncc4
0.347985	Clc1c(NC(=O)C=2SC(=CC2)CC)ccc(NC(=O)c3ncc(c4cnccc4)cc3)c1
0.347985	Clc1c(NC(=O)C=2SC(=CC2)CC)ccc(NC(=O)c3ncc(c4cnccc4)cc3)c1
0.347985	Clc1c(NC(=O)C=2SC(=CC2)CC)ccc(NC(=O)c3ncc(c4cnccc4)cc3)c1
0.347985	Clc1c(NC(=O)C=2SC(=CC2)CC)ccc(NC(=O)c3ncc(c4cnccc4)cc3)c1
0.347985	Clc1c(NC(=O)C=2SC(=CC2)CC)ccc(NC(=O)c3ncc(c4cnccc4)cc3)c1
0.347985	Clc1c(NC(=O)C=2SC(=CC2)CC)ccc(NC(=O)c3ncc(c4cnccc4)cc3)c1
0.347985	Clc1c(NC(=O)C=2SC(=CC2)CC)ccc(NC(=O)c3ncc(c4cnccc4)cc3)c1
0.347985	Clc1c(NC(=O)C=2SC(=CC2)CC)ccc(NC(=O)c3ncc(c4cnccc4)cc3)c1
0.347985	Clc1c(NC(=O)C=2SC(=CC2)CC)ccc(NC(=O)c3ncc(c4cnccc4)cc3)c1
0.347985	Clc1c(NC(=O)C=2SC(=CC2)CC)ccc(NC(=O)c3ncc(c4cnccc4)cc3)c1
0.345865	O=C(N(c1ccccc1)C)c2ccc(cc2)C(=O)Nc3c(ccc(NC4CCN(CC4)C)c3)C
0.345865	O=C(N(c1ccccc1)C)c2ccc(cc2)C(=O)Nc3c(ccc(NC4CCN(CC4)C)c3)C
0.345865	O=C(N(c1ccccc1)C)c2ccc(cc2)C(=O)Nc3c(ccc(NC4CCN(CC4)C)c3)C
0.345865	O=C(N(c1ccccc1)C)c2ccc(cc2)C(=O)Nc3c(ccc(NC4CCN(CC4)C)c3)C
0.345865	O=C(N(c1ccccc1)C)c2ccc(cc2)C(=O)Nc3c(ccc(NC4CCN(CC4)C)c3)C
0.345865	O=C(N(c1ccccc1)C)c2ccc(cc2)C(=O)Nc3c(ccc(NC4CCN(CC4)C)c3)C
0.345865	O=C(N(c1ccccc1)C)c2ccc(cc2)C(=O)Nc3c(ccc(NC4CCN(CC4)C)c3)C
0.345865	O=C(N(c1ccccc1)C)c2ccc(cc2)C(=O)Nc3c(ccc(NC4CCN(CC4)C)c3)C
0.345865	O=C(N(c1ccccc1)C)c2ccc(cc2)C(=O)Nc3c(ccc(NC4CCN(CC4)C)c3)C
0.345865	O=C(N(c1ccccc1)C)c2ccc(cc2)C(=O)Nc3c(ccc(NC4CCN(CC4)C)c3)C
0.345515	S1(=O)(=O)N(c2cc(NC(=O)c3nc(ncc3)c4cnccc4)c(F)cc2)CCC1
0.345515	S1(=O)(=O)N(c2cc(NC(=O)c3nc(ncc3)c4cnccc4)c(F)cc2)CCC1
0.345515	S1(=O)(=O)N(c2cc(NC(=O)c3nc(ncc3)c4cnccc4)c(F)cc2)CCC1
0.345515	S1(=O)(=O)N(c2cc(NC(=O)c3nc(ncc3)c4cnccc4)c(F)cc2)CCC1
0.345515	S1(=O)(=O)N(c2cc(NC(=O)c3nc(ncc3)c4cnccc4)c(F)cc2)CCC1
0.345515	S1(=O)(=O)N(c2cc(NC(=O)c3nc(ncc3)c4cnccc4)c(F)cc2)CCC1
0.345515	S1(=O)(=O)N(c2cc(NC(=O)c3nc(ncc3)c4cnccc4)c(F)cc2)CCC1
0.345515	S1(=O)(=O)N(c2cc(NC(=O)c3nc(ncc3)c4cnccc4)c(F)cc2)CCC1
0.345515	S1(=O)(=O)N(c2cc(NC(=O)c3nc(ncc3)c4cnccc4)c(F)cc2)CCC1
0.345515	S1(=O)(=O)N(c2cc(NC(=O)c3nc(ncc3)c4cnccc4)c(F)cc2)CCC1
0.344961	O=C(N(C)C)c1cncc(c1)C(=O)Nc2c(ccc(NC3CCN(CC3)C)c2)C
0.344961	O=C(N(C)C)c1cncc(c1)C(=O)Nc2c(ccc(NC3CCN(CC3)C)c2)C
0.344961	O=C(N(C)C)c1cncc(c1)C(=O)Nc2c(ccc(NC3CCN(CC3)C)c2)C
0.344961	O=C(N(C)C)c1cncc(c1)C(=O)Nc2c(ccc(NC3CCN(CC3)C)c2)C
0.344961	O=C(N(C)C)c1cncc(c1)C(=O)Nc2c(ccc(NC3CCN(CC3)C)c2)C
0.344961	O=C(N(C)C)c1cncc(c1)C(=O)Nc2c(ccc(NC3CCN(CC3)C)c2)C
0.344961	O=C(N(C)C)c1cncc(c1)C(=O)Nc2c(ccc(NC3CCN(CC3)C)c2)C
0.344961	O=C(N(C)C)c1cncc(c1)C(=O)Nc2c(ccc(NC3CCN(CC3)C)c2)C
0.344961	O=C(N(C)C)c1cncc(c1)C(=O)Nc2c(ccc(NC3CCN(CC3)C)c2)C
0.344961	O=C(N(C)C)c1cncc(c1)C(=O)Nc2c(ccc(NC3CCN(CC3)C)c2)C
0.344569	O=C(Nc1cc(c(N2CCN(CC2)CC)cc1)C)c3nc(ncc3)C(C)C
0.344569	O=C(Nc1cc(c(N2CCN(CC2)CC)cc1)C)c3nc(ncc3)C(C)C
0.344569	O=C(Nc1cc(c(N2CCN(CC2)CC)cc1)C)c3nc(ncc3)C(C)C
0.344569	O=C(Nc1cc(c(N2CCN(CC2)CC)cc1)C)c3nc(ncc3)C(C)C
0.344569	O=C(Nc1cc(c(N2CCN(CC2)CC)cc1)C)c3nc(ncc3)C(C)C
0.344569	O=C(Nc1cc(c(N2CCN(CC2)CC)cc1)C)c3nc(ncc3)C(C)C
0.344569	O=C(Nc1cc(c(N2CCN(CC2)CC)cc1)C)c3nc(ncc3)C(C)C
0.344569	O=C(Nc1cc(c(N2CCN(CC2)CC)cc1)C)c3nc(ncc3)C(C)C
0.344569	O=C(Nc1cc(c(N2CCN(CC2)CC)cc1)C)c3nc(ncc3)C(C)C
0.344569	O=C(Nc1cc(c(N2CCN(CC2)CC)cc1)C)c3nc(ncc3)C(C)C
0.340659	Brc1cc(ccc1)C(=O)Nc2cc(O)c(cc2)C(=O)Nc3c(ccc(NC4CCN(CC4)C)c3)C
0.340659	Brc1cc(ccc1)C(=O)Nc2cc(O)c(cc2)C(=O)Nc3c(ccc(NC4CCN(CC4)C)c3)C
0.340659	Brc1cc(ccc1)C(=O)Nc2cc(O)c(cc2)C(=O)Nc3c(ccc(NC4CCN(CC4)C)c3)C
0.340659	Brc1cc(ccc1)C(=O)Nc2cc(O)c(cc2)C(=O)Nc3c(ccc(NC4CCN(CC4)C)c3)C
0.340659	Brc1cc(ccc1)C(=O)Nc2cc(O)c(cc2)C(=O)Nc3c(ccc(NC4CCN(CC4)C)c3)C
0.340659	Brc1cc(ccc1)C(=O)Nc2cc(O)c(cc2)C(=O)Nc3c(ccc(NC4CCN(CC4)C)c3)C
0.340659	Brc1cc(ccc1)C(=O)Nc2cc(O)c(cc2)C(=O)Nc3c(ccc(NC4CCN(CC4)C)c3)C
0.340659	Brc1cc(ccc1)C(=O)Nc2cc(O)c(cc2)C(=O)Nc3c(ccc(NC4CCN(CC4)C)c3)C
0.340659	Brc1cc(ccc1)C(=O)Nc2cc(O)c(cc2)C(=O)Nc3c(ccc(NC4CCN(CC4)C)c3)C
0.340659	Brc1cc(ccc1)C(=O)Nc2cc(O)c(cc2)C(=O)Nc3c(ccc(NC4CCN(CC4)C)c3)C
0.340659	Clc1nc(Nc2cnccc2)c(cc1)C(=O)Nc3cc(F)c(cc3)CC
0.340659	Clc1nc(Nc2cnccc2)c(cc1)C(=O)Nc3cc(F)c(cc3)CC
0.340659	Clc1nc(Nc2cnccc2)c(cc1)C(=O)Nc3cc(F)c(cc3)CC
0.340659	Clc1nc(Nc2cnccc2)c(cc1)C(=O)Nc3cc(F)c(cc3)CC
0.340659	Clc1nc(Nc2cnccc2)c(cc1)C(=O)Nc3cc(F)c(cc3)CC
0.340659	Clc1nc(Nc2cnccc2)c(cc1)C(=O)Nc3cc(F)c(cc3)CC
0.340659	Clc1nc(Nc2cnccc2)c(cc1)C(=O)Nc3cc(F)c(cc3)CC
0.340659	Clc1nc(Nc2cnccc2)c(cc1)C(=O)Nc3cc(F)c(cc3)CC
0.340659	Clc1nc(Nc2cnccc2)c(cc1)C(=O)Nc3cc(F)c(cc3)CC
0.340659	Clc1nc(Nc2cnccc2)c(cc1)C(=O)Nc3cc(F)c(cc3)CC
0.33935	Fc1c(Nc2ncccc2C(=O)NCc3cc(NC(=O)c4ccncc4)ccc3)cc(F)cc1
0.33935	Fc1c(Nc2ncccc2C(=O)NCc3cc(NC(=O)c4ccncc4)ccc3)cc(F)cc1
0.33935	Fc1c(Nc2ncccc2C(=O)NCc3cc(NC(=O)c4ccncc4)ccc3)cc(F)cc1
0.33935	Fc1c(Nc2ncccc2C(=O)NCc3cc(NC(=O)c4ccncc4)ccc3)cc(F)cc1
0.33935	Fc1c(Nc2ncccc2C(=O)NCc3cc(NC(=O)c4ccncc4)ccc3)cc(F)cc1
0.33935	Fc1c(Nc2ncccc2C(=O)NCc3cc(NC(=O)c4ccncc4)ccc3)cc(F)cc1
0.33935	Fc1c(Nc2ncccc2C(=O)NCc3cc(NC(=O)c4ccncc4)ccc3)cc(F)cc1
0.33935	Fc1c(Nc2ncccc2C(=O)NCc3cc(NC(=O)c4ccncc4)ccc3)cc(F)cc1
0.33935	Fc1c(Nc2ncccc2C(=O)NCc3cc(NC(=O)c4ccncc4)ccc3)cc(F)cc1
0.33935	Fc1c(Nc2ncccc2C(=O)NCc3cc(NC(=O)c4ccncc4)ccc3)cc(F)cc1
0.339286	O=C(Nc1cc(ccc1)C2=NC(=CN2)C)c3cc(OC4CCN(CC4)C)c(OC)cc3
0.339286	O=C(Nc1cc(ccc1)C2=NC(=CN2)C)c3cc(OC4CCN(CC4)C)c(OC)cc3
0.339286	O=C(Nc1cc(ccc1)C2=NC(=CN2)C)c3cc(OC4CCN(CC4)C)c(OC)cc3
0.339286	O=C(Nc1cc(ccc1)C2=NC(=CN2)C)c3cc(OC4CCN(CC4)C)c(OC)cc3
0.339286	O=C(Nc1cc(ccc1)C2=NC(=CN2)C)c3cc(OC4CCN(CC4)C)c(OC)cc3
0.339286	O=C(Nc1cc(ccc1)C2=NC(=CN2)C)c3cc(OC4CCN(CC4)C)c(OC)cc3
0.339286	O=C(Nc1cc(ccc1)C2=NC(=CN2)C)c3cc(OC4CCN(CC4)C)c(OC)cc3
0.339286	O=C(Nc1cc(ccc1)C2=NC(=CN2)C)c3cc(OC4CCN(CC4)C)c(OC)cc3
0.339286	O=C(Nc1cc(ccc1)C2=NC(=CN2)C)c3cc(OC4CCN(CC4)C)c(OC)cc3
0.339286	O=C(Nc1cc(ccc1)C2=NC(=CN2)C)c3cc(OC4CCN(CC4)C)c(OC)cc3
0.338403	O=C(Nc1c(Oc2ccccc2)ccnc1)c3nc(ncc3)c4cnccc4
0.338403	O=C(Nc1c(Oc2ccccc2)ccnc1)c3nc(ncc3)c4cnccc4
0.338403	O=C(Nc1c(Oc2ccccc2)ccnc1)c3nc(ncc3)c4cnccc4
0.338403	O=C(Nc1c(Oc2ccccc2)ccnc1)c3nc(ncc3)c4cnccc4
0.338403	O=C(Nc1c(Oc2ccccc2)ccnc1)c3nc(ncc3)c4cnccc4
0.338129	O=C1OCc2c(N1)ccc(c2)C(=O)Nc3c(ccc(c3)CN4CCCC4)C
0.338129	O=C1OCc2c(N1)ccc(c2)C(=O)Nc3c(ccc(c3)CN4CCCC4)C
0.338129	O=C1OCc2c(N1)ccc(c2)C(=O)Nc3c(ccc(c3)CN4CCCC4)C
0.338129	O=C1OCc2c(N1)ccc(c2)C(=O)Nc3c(ccc(c3)CN4CCCC4)C
0.338129	O=C1OCc2c(N1)ccc(c2)C(=O)Nc3c(ccc(c3)CN4CCCC4)C
0.338129	O=C1OCc2c(N1)ccc(c2)C(=O)Nc3c(ccc(c3)CN4CCCC4)C
0.338129	O=C1OCc2c(N1)ccc(c2)C(=O)Nc3c(ccc(c3)CN4CCCC4)C
0.338129	O=C1OCc2c(N1)ccc(c2)C(=O)Nc3c(ccc(c3)CN4CCCC4)C
0.338028	Fc1c(ccc(c2cc(ccc2)C(F)(F)F)c1)C(=O)Nc3c(ccc(NC4CCN(CC4)C)c3)C
0.338028	Fc1c(ccc(c2cc(ccc2)C(F)(F)F)c1)C(=O)Nc3c(ccc(NC4CCN(CC4)C)c3)C
0.338028	Fc1c(ccc(c2cc(ccc2)C(F)(F)F)c1)C(=O)Nc3c(ccc(NC4CCN(CC4)C)c3)C
0.338028	Fc1c(ccc(c2cc(ccc2)C(F)(F)F)c1)C(=O)Nc3c(ccc(NC4CCN(CC4)C)c3)C
0.338028	Fc1c(ccc(c2cc(ccc2)C(F)(F)F)c1)C(=O)Nc3c(ccc(NC4CCN(CC4)C)c3)C
0.338028	Fc1c(ccc(c2cc(ccc2)C(F)(F)F)c1)C(=O)Nc3c(ccc(NC4CCN(CC4)C)c3)C
0.338028	Fc1c(ccc(c2cc(ccc2)C(F)(F)F)c1)C(=O)Nc3c(ccc(NC4CCN(CC4)C)c3)C
0.338028	Fc1c(ccc(c2cc(ccc2)C(F)(F)F)c1)C(=O)Nc3c(ccc(NC4CCN(CC4)C)c3)C
0.338028	Fc1c(ccc(c2cc(ccc2)C(F)(F)F)c1)C(=O)Nc3c(ccc(NC4CCN(CC4)C)c3)C
0.338028	Fc1c(ccc(c2cc(ccc2)C(F)(F)F)c1)C(=O)Nc3c(ccc(NC4CCN(CC4)C)c3)C
0.3379	O=C(Nc1c(ccc(c1)C(=O)N)C)c2ccccc2
0.3379	O=C(Nc1c(ccc(c1)C(=O)N)C)c2ccccc2
0.3379	O=C(Nc1c(ccc(c1)C(=O)N)C)c2ccccc2
0.3379	O=C(Nc1c(ccc(c1)C(=O)N)C)c2ccccc2
0.3379	O=C(Nc1c(ccc(c1)C(=O)N)C)c2ccccc2
0.3379	O=C(Nc1c(ccc(c1)C(=O)N)C)c2ccccc2
0.3379	O=C(Nc1c(ccc(c1)C(=O)N)C)c2ccccc2
0.3379	O=C(Nc1c(ccc(c1)C(=O)N)C)c2ccccc2
0.3379	O=C(Nc1c(ccc(c1)C(=O)N)C)c2ccccc2
0.337398	Brc1cc(NC(=O)c2ccc(Nc3ccncc3)cc2)c(N4CCN(CC4)C)cc1
0.337398	Brc1cc(NC(=O)c2ccc(Nc3ccncc3)cc2)c(N4CCN(CC4)C)cc1
0.33463	Brc1ccc(cc1)C=2N=C(SCC(=O)Nc3cc(ccc3)CN4CCSCC4)NC2
0.33463	Brc1ccc(cc1)C=2N=C(SCC(=O)Nc3cc(ccc3)CN4CCSCC4)NC2
0.33463	Brc1ccc(cc1)C=2N=C(SCC(=O)Nc3cc(ccc3)CN4CCSCC4)NC2
0.334545	O=C(Nc1c(ccc(c2cnccc2)c1)C)C3=C(ON=C3c4ccc(c5ccccc5)cc4)C
0.334545	O=C(Nc1c(ccc(c2cnccc2)c1)C)C3=C(ON=C3c4ccc(c5ccccc5)cc4)C
0.334545	O=C(Nc1c(ccc(c2cnccc2)c1)C)C3=C(ON=C3c4ccc(c5ccccc5)cc4)C
0.334545	O=C(Nc1c(ccc(c2cnccc2)c1)C)C3=C(ON=C3c4ccc(c5ccccc5)cc4)C
0.334545	O=C(Nc1c(ccc(c2cnccc2)c1)C)C3=C(ON=C3c4ccc(c5ccccc5)cc4)C
0.334545	O=C(Nc1c(ccc(c2cnccc2)c1)C)C3=C(ON=C3c4ccc(c5ccccc5)cc4)C
0.334545	O=C(Nc1c(ccc(c2cnccc2)c1)C)C3=C(ON=C3c4ccc(c5ccccc5)cc4)C
0.334545	O=C(Nc1c(ccc(c2cnccc2)c1)C)C3=C(ON=C3c4ccc(c5ccccc5)cc4)C
0.334545	O=C(Nc1c(ccc(c2cnccc2)c1)C)C3=C(ON=C3c4ccc(c5ccccc5)cc4)C
0.334545	O=C(Nc1c(ccc(c2cnccc2)c1)C)C3=C(ON=C3c4ccc(c5ccccc5)cc4)C
0.334495	Brc1cc(ccc1)COc2c(Cl)cc(cc2)C(=O)Nc3c(ccc(NC4CCN(CC4)C)c3)C
0.334495	Brc1cc(ccc1)COc2c(Cl)cc(cc2)C(=O)Nc3c(ccc(NC4CCN(CC4)C)c3)C
0.334495	Brc1cc(ccc1)COc2c(Cl)cc(cc2)C(=O)Nc3c(ccc(NC4CCN(CC4)C)c3)C
0.334495	Brc1cc(ccc1)COc2c(Cl)cc(cc2)C(=O)Nc3c(ccc(NC4CCN(CC4)C)c3)C
0.334495	Brc1cc(ccc1)COc2c(Cl)cc(cc2)C(=O)Nc3c(ccc(NC4CCN(CC4)C)c3)C
0.334495	Brc1cc(ccc1)COc2c(Cl)cc(cc2)C(=O)Nc3c(ccc(NC4CCN(CC4)C)c3)C
0.334495	Brc1cc(ccc1)COc2c(Cl)cc(cc2)C(=O)Nc3c(ccc(NC4CCN(CC4)C)c3)C
0.334495	Brc1cc(ccc1)COc2c(Cl)cc(cc2)C(=O)Nc3c(ccc(NC4CCN(CC4)C)c3)C
0.334495	Brc1cc(ccc1)COc2c(Cl)cc(cc2)C(=O)Nc3c(ccc(NC4CCN(CC4)C)c3)C
0.334495	Brc1cc(ccc1)COc2c(Cl)cc(cc2)C(=O)Nc3c(ccc(NC4CCN(CC4)C)c3)C
0.333333	Clc1cc(ccc1)C(=O)Nc2cc(c(NC3CN(Cc4ccccc4)CC(C3)C)cc2)C
0.333333	O=C(Nc1cc(NC(=O)C=2N=C(OC2)c3cnccc3)ccc1)c4cnccc4
0.333333	O=C(Nc1cc(NC(=O)C=2N=C(OC2)c3cnccc3)ccc1)c4cnccc4
0.333333	O=C(Nc1cc(NC(=O)C=2N=C(OC2)c3cnccc3)ccc1)c4cnccc4
0.333333	O=C(Nc1cc(NC(=O)C=2N=C(OC2)c3cnccc3)ccc1)c4cnccc4
0.333333	O=C(Nc1cc(NC(=O)C=2N=C(OC2)c3cnccc3)ccc1)c4cnccc4
0.333333	O=C(Nc1cc(NC(=O)C=2N=C(OC2)c3cnccc3)ccc1)c4cnccc4
0.333333	O=C(Nc1cc(NC(=O)C=2N=C(OC2)c3cnccc3)ccc1)c4cnccc4
0.333333	O=C(Nc1cc(NC(=O)C=2N=C(OC2)c3cnccc3)ccc1)c4cnccc4
0.333333	O=C(Nc1cc(NC(=O)C=2N=C(OC2)c3cnccc3)ccc1)c4cnccc4
0.333333	O=C(Nc1cc(NC(=O)C=2N=C(OC2)c3cnccc3)ccc1)c4cnccc4
0.333333	FC(F)(F)c1cc(ccc1)C(=O)Nc2cc(NC(=O)C=O)c(cc2)C
0.333333	FC(F)(F)c1cc(ccc1)C(=O)Nc2cc(NC(=O)C=O)c(cc2)C
0.333333	FC(F)(F)c1cc(ccc1)C(=O)Nc2cc(NC(=O)C=O)c(cc2)C
0.333333	FC(F)(F)c1cc(ccc1)C(=O)Nc2cc(NC(=O)C=O)c(cc2)C
0.333333	FC(F)(F)c1cc(ccc1)C(=O)Nc2cc(NC(=O)C=O)c(cc2)C
0.333333	FC(F)(F)c1cc(ccc1)C(=O)Nc2cc(NC(=O)C=O)c(cc2)C
0.333333	FC(F)(F)c1cc(ccc1)C(=O)Nc2cc(NC(=O)C=O)c(cc2)C
0.333333	FC(F)(F)c1cc(ccc1)C(=O)Nc2cc(NC(=O)C=O)c(cc2)C
0.333333	FC(F)(F)c1cc(ccc1)C(=O)Nc2cc(NC(=O)C=O)c(cc2)C
0.333333	FC(F)(F)c1cc(ccc1)C(=O)Nc2cc(NC(=O)C=O)c(cc2)C
0.333333	Clc1cc(ccc1)C(=O)Nc2cc(c(NC3CN(Cc4ccccc4)CC(C3)C)cc2)C
0.333333	Clc1cc(ccc1)C(=O)Nc2cc(c(NC3CN(Cc4ccccc4)CC(C3)C)cc2)C
0.333333	Clc1cc(ccc1)C(=O)Nc2cc(c(NC3CN(Cc4ccccc4)CC(C3)C)cc2)C
0.333333	Clc1cc(ccc1)C(=O)Nc2cc(c(NC3CN(Cc4ccccc4)CC(C3)C)cc2)C
0.333333	Clc1cc(ccc1)C(=O)Nc2cc(c(NC3CN(Cc4ccccc4)CC(C3)C)cc2)C
0.333333	Clc1cc(ccc1)C(=O)Nc2cc(c(NC3CN(Cc4ccccc4)CC(C3)C)cc2)C
0.333333	Clc1cc(ccc1)C(=O)Nc2cc(c(NC3CN(Cc4ccccc4)CC(C3)C)cc2)C
0.333333	Clc1cc(ccc1)C(=O)Nc2cc(c(NC3CN(Cc4ccccc4)CC(C3)C)cc2)C
0.333333	Clc1cc(ccc1)C(=O)Nc2cc(c(NC3CN(Cc4ccccc4)CC(C3)C)cc2)C
0.333333	Fc1c(c2cnccc2)ccc(c1)CNC(=O)c3ccc(NC(=O)C(C)C)cc3
0.333333	Fc1c(c2cnccc2)ccc(c1)CNC(=O)c3ccc(NC(=O)C(C)C)cc3
0.333333	Fc1c(c2cnccc2)ccc(c1)CNC(=O)c3ccc(NC(=O)C(C)C)cc3
0.333333	Fc1c(c2cnccc2)ccc(c1)CNC(=O)c3ccc(NC(=O)C(C)C)cc3
0.333333	Fc1c(c2cnccc2)ccc(c1)CNC(=O)c3ccc(NC(=O)C(C)C)cc3
0.333333	Fc1c(c2cnccc2)ccc(c1)CNC(=O)c3ccc(NC(=O)C(C)C)cc3
0.333333	Fc1c(c2cnccc2)ccc(c1)CNC(=O)c3ccc(NC(=O)C(C)C)cc3
0.333333	Fc1c(c2cnccc2)ccc(c1)CNC(=O)c3ccc(NC(=O)C(C)C)cc3
0.333333	Fc1c(c2cnccc2)ccc(c1)CNC(=O)c3ccc(NC(=O)C(C)C)cc3
0.333333	Fc1c(c2cnccc2)ccc(c1)CNC(=O)c3ccc(NC(=O)C(C)C)cc3
0.333333	S(=O)(=O)(NC(C)C)c1c(F)ccc(c1)C(=O)Nc2c(ccc(c2)CN3CCCC3)C
0.333333	S(=O)(=O)(NC(C)C)c1c(F)ccc(c1)C(=O)Nc2c(ccc(c2)CN3CCCC3)C
0.333333	S(=O)(=O)(NC(C)C)c1c(F)ccc(c1)C(=O)Nc2c(ccc(c2)CN3CCCC3)C
0.333333	S(=O)(=O)(NC(C)C)c1c(F)ccc(c1)C(=O)Nc2c(ccc(c2)CN3CCCC3)C
0.333333	S(=O)(=O)(NC(C)C)c1c(F)ccc(c1)C(=O)Nc2c(ccc(c2)CN3CCCC3)C
0.333333	S(=O)(=O)(NC(C)C)c1c(F)ccc(c1)C(=O)Nc2c(ccc(c2)CN3CCCC3)C
0.333333	S(=O)(=O)(NC(C)C)c1c(F)ccc(c1)C(=O)Nc2c(ccc(c2)CN3CCCC3)C
0.333333	S(=O)(=O)(NC(C)C)c1c(F)ccc(c1)C(=O)Nc2c(ccc(c2)CN3CCCC3)C
0.333333	S(=O)(=O)(NC(C)C)c1c(F)ccc(c1)C(=O)Nc2c(ccc(c2)CN3CCCC3)C
0.333333	S(=O)(=O)(NC(C)C)c1c(F)ccc(c1)C(=O)Nc2c(ccc(c2)CN3CCCC3)C
0.333333	Fc1ccc(cc1)C=2N(C(C(=O)Nc3c(ccc(NC4CCN(CC4)C)c3)C)=CC2)C
0.333333	Fc1ccc(cc1)C=2N(C(C(=O)Nc3c(ccc(NC4CCN(CC4)C)c3)C)=CC2)C
0.333333	Fc1ccc(cc1)C=2N(C(C(=O)Nc3c(ccc(NC4CCN(CC4)C)c3)C)=CC2)C
0.332308	O=C(Nc1cc(c(N2CCN(CC2)CC)cc1)C)c3c4c(nc(c5cnccc5)c3)cccc4
0.332308	O=C(Nc1cc(c(N2CCN(CC2)CC)cc1)C)c3c4c(nc(c5cnccc5)c3)cccc4
0.332308	O=C(Nc1cc(c(N2CCN(CC2)CC)cc1)C)c3c4c(nc(c5cnccc5)c3)cccc4
0.332308	O=C(Nc1cc(c(N2CCN(CC2)CC)cc1)C)c3c4c(nc(c5cnccc5)c3)cccc4
0.332308	O=C(Nc1cc(c(N2CCN(CC2)CC)cc1)C)c3c4c(nc(c5cnccc5)c3)cccc4
0.332308	O=C(Nc1cc(c(N2CCN(CC2)CC)cc1)C)c3c4c(nc(c5cnccc5)c3)cccc4
0.332308	O=C(Nc1cc(c(N2CCN(CC2)CC)cc1)C)c3c4c(nc(c5cnccc5)c3)cccc4
0.332308	O=C(Nc1cc(c(N2CCN(CC2)CC)cc1)C)c3c4c(nc(c5cnccc5)c3)cccc4
0.332308	O=C(Nc1cc(c(N2CCN(CC2)CC)cc1)C)c3c4c(nc(c5cnccc5)c3)cccc4
0.332308	O=C(Nc1cc(c(N2CCN(CC2)CC)cc1)C)c3c4c(nc(c5cnccc5)c3)cccc4
0.330827	Fc1c(ccc(c1)C(=O)Nc2c(ccc(NC3CCN(CC3)C)c2)C)C(F)F
0.330827	Fc1c(ccc(c1)C(=O)Nc2c(ccc(NC3CCN(CC3)C)c2)C)C(F)F
0.330827	Fc1c(ccc(c1)C(=O)Nc2c(ccc(NC3CCN(CC3)C)c2)C)C(F)F
0.330827	Fc1c(ccc(c1)C(=O)Nc2c(ccc(NC3CCN(CC3)C)c2)C)C(F)F
0.330827	Fc1c(ccc(c1)C(=O)Nc2c(ccc(NC3CCN(CC3)C)c2)C)C(F)F
0.330827	Fc1c(ccc(c1)C(=O)Nc2c(ccc(NC3CCN(CC3)C)c2)C)C(F)F
0.330827	Fc1c(ccc(c1)C(=O)Nc2c(ccc(NC3CCN(CC3)C)c2)C)C(F)F
0.330827	Fc1c(ccc(c1)C(=O)Nc2c(ccc(NC3CCN(CC3)C)c2)C)C(F)F
0.330827	Fc1c(ccc(c1)C(=O)Nc2c(ccc(NC3CCN(CC3)C)c2)C)C(F)F
0.330827	Fc1c(ccc(c1)C(=O)Nc2c(ccc(NC3CCN(CC3)C)c2)C)C(F)F
0.330317	O=C(Nc1c(ccc(c1)C=O)C)c2ccccc2
0.330317	O=C(Nc1c(ccc(c1)C=O)C)c2ccccc2
0.32963	S1C(=NC(=C1)C)Nc2ccc(cc2)C(=O)Nc3c(F)ccc(c3)C4=NNC=N4
0.32963	S1C(=NC(=C1)C)Nc2ccc(cc2)C(=O)Nc3c(F)ccc(c3)C4=NNC=N4
0.32963	S1C(=NC(=C1)C)Nc2ccc(cc2)C(=O)Nc3c(F)ccc(c3)C4=NNC=N4
0.329167	O=C(Nc1c(ccc(c1)C(=O)NCCCOCc2ccccc2)C)c3ccccc3
0.329167	O=C(Nc1c(ccc(c1)C(=O)NCCCOCc2ccccc2)C)c3ccccc3
0.329167	O=C(Nc1c(ccc(c1)C(=O)NCCCOCc2ccccc2)C)c3ccccc3
0.329167	O=C(Nc1c(ccc(c1)C(=O)NCCCOCc2ccccc2)C)c3ccccc3
0.329167	O=C(Nc1c(ccc(c1)C(=O)NCCCOCc2ccccc2)C)c3ccccc3
0.329167	O=C(Nc1c(ccc(c1)C(=O)NCCCOCc2ccccc2)C)c3ccccc3
0.329167	O=C(Nc1c(ccc(c1)C(=O)NCCCOCc2ccccc2)C)c3ccccc3
0.329167	O=C(Nc1c(ccc(c1)C(=O)NCCCOCc2ccccc2)C)c3ccccc3
0.329167	O=C(Nc1c(ccc(c1)C(=O)NCCCOCc2ccccc2)C)c3ccccc3
0.329167	O=C(Nc1c(ccc(c1)C(=O)NCCCOCc2ccccc2)C)c3ccccc3
0.328413	Fc1c(c2cnccc2)ccc(c1)CNC(=O)C(=O)Nc3ccc(cc3)CN4CCC(CC4)C
0.328413	Fc1c(c2cnccc2)ccc(c1)CNC(=O)C(=O)Nc3ccc(cc3)CN4CCC(CC4)C
0.328413	Fc1c(c2cnccc2)ccc(c1)CNC(=O)C(=O)Nc3ccc(cc3)CN4CCC(CC4)C
0.328413	Fc1c(c2cnccc2)ccc(c1)CNC(=O)C(=O)Nc3ccc(cc3)CN4CCC(CC4)C
0.328413	Fc1c(c2cnccc2)ccc(c1)CNC(=O)C(=O)Nc3ccc(cc3)CN4CCC(CC4)C
0.328413	Fc1c(c2cnccc2)ccc(c1)CNC(=O)C(=O)Nc3ccc(cc3)CN4CCC(CC4)C
0.328413	Fc1c(c2cnccc2)ccc(c1)CNC(=O)C(=O)Nc3ccc(cc3)CN4CCC(CC4)C
0.328413	Fc1c(c2cnccc2)ccc(c1)CNC(=O)C(=O)Nc3ccc(cc3)CN4CCC(CC4)C
0.328413	Fc1c(c2cnccc2)ccc(c1)CNC(=O)C(=O)Nc3ccc(cc3)CN4CCC(CC4)C
0.328413	Fc1c(c2cnccc2)ccc(c1)CNC(=O)C(=O)Nc3ccc(cc3)CN4CCC(CC4)C
0.328358	Brc1c(cc(cc1)C(=O)Nc2c(ccc(NC3CCN(CC3)C)c2)C)C(F)(F)F
0.328358	Brc1c(cc(cc1)C(=O)Nc2c(ccc(NC3CCN(CC3)C)c2)C)C(F)(F)F
0.328358	Brc1c(cc(cc1)C(=O)Nc2c(ccc(NC3CCN(CC3)C)c2)C)C(F)(F)F
0.328358	Brc1c(cc(cc1)C(=O)Nc2c(ccc(NC3CCN(CC3)C)c2)C)C(F)(F)F
0.328358	Brc1c(cc(cc1)C(=O)Nc2c(ccc(NC3CCN(CC3)C)c2)C)C(F)(F)F
0.328358	Brc1c(cc(cc1)C(=O)Nc2c(ccc(NC3CCN(CC3)C)c2)C)C(F)(F)F
0.328358	Brc1c(cc(cc1)C(=O)Nc2c(ccc(NC3CCN(CC3)C)c2)C)C(F)(F)F
0.328358	Brc1c(cc(cc1)C(=O)Nc2c(ccc(NC3CCN(CC3)C)c2)C)C(F)(F)F
0.328358	Brc1c(cc(cc1)C(=O)Nc2c(ccc(NC3CCN(CC3)C)c2)C)C(F)(F)F
0.328358	Brc1c(cc(cc1)C(=O)Nc2c(ccc(NC3CCN(CC3)C)c2)C)C(F)(F)F
0.328125	S1C(F)=CC=C1C(=O)Nc2c(ccc(NC3CCN(CC3)C)c2)C
0.328125	S1C(F)=CC=C1C(=O)Nc2c(ccc(NC3CCN(CC3)C)c2)C
0.328125	S1C(F)=CC=C1C(=O)Nc2c(ccc(NC3CCN(CC3)C)c2)C
0.328125	S1C(F)=CC=C1C(=O)Nc2c(ccc(NC3CCN(CC3)C)c2)C
0.328125	S1C(F)=CC=C1C(=O)Nc2c(ccc(NC3CCN(CC3)C)c2)C
0.328125	S1C(F)=CC=C1C(=O)Nc2c(ccc(NC3CCN(CC3)C)c2)C
0.328125	S1C(F)=CC=C1C(=O)Nc2c(ccc(NC3CCN(CC3)C)c2)C
0.328125	S1C(F)=CC=C1C(=O)Nc2c(ccc(NC3CCN(CC3)C)c2)C
0.328125	S1C(F)=CC=C1C(=O)Nc2c(ccc(NC3CCN(CC3)C)c2)C
0.328125	S1C(F)=CC=C1C(=O)Nc2c(ccc(NC3CCN(CC3)C)c2)C
0.327815	O=C(Nc1ccc(cc1)CN2CCC(CC2)C)c3c4c(nc(c5cnccc5)c3)cccc4
0.327815	O=C(Nc1ccc(cc1)CN2CCC(CC2)C)c3c4c(nc(c5cnccc5)c3)cccc4
0.327815	O=C(Nc1ccc(cc1)CN2CCC(CC2)C)c3c4c(nc(c5cnccc5)c3)cccc4
0.327815	O=C(Nc1ccc(cc1)CN2CCC(CC2)C)c3c4c(nc(c5cnccc5)c3)cccc4
0.327338	Fc1ccc(cc1)C(=O)Nc2ccc(cc2)C(NC(=O)C(=O)Nc3cc(NC(=O)CN4CCCCC4)c(cc3)C)C
0.327338	Fc1ccc(cc1)C(=O)Nc2ccc(cc2)C(NC(=O)C(=O)Nc3cc(NC(=O)CN4CCCCC4)c(cc3)C)C
0.327338	Fc1ccc(cc1)C(=O)Nc2ccc(cc2)C(NC(=O)C(=O)Nc3cc(NC(=O)CN4CCCCC4)c(cc3)C)C
0.327338	Fc1ccc(cc1)C(=O)Nc2ccc(cc2)C(NC(=O)C(=O)Nc3cc(NC(=O)CN4CCCCC4)c(cc3)C)C
0.327338	Fc1ccc(cc1)C(=O)Nc2ccc(cc2)C(NC(=O)C(=O)Nc3cc(NC(=O)CN4CCCCC4)c(cc3)C)C
0.327338	Fc1ccc(cc1)C(=O)Nc2ccc(cc2)C(NC(=O)C(=O)Nc3cc(NC(=O)CN4CCCCC4)c(cc3)C)C
0.327338	Fc1ccc(cc1)C(=O)Nc2ccc(cc2)C(NC(=O)C(=O)Nc3cc(NC(=O)CN4CCCCC4)c(cc3)C)C
0.327338	Fc1ccc(cc1)C(=O)Nc2ccc(cc2)C(NC(=O)C(=O)Nc3cc(NC(=O)CN4CCCCC4)c(cc3)C)C
0.327338	Fc1ccc(cc1)C(=O)Nc2ccc(cc2)C(NC(=O)C(=O)Nc3cc(NC(=O)CN4CCCCC4)c(cc3)C)C
0.327338	Fc1ccc(cc1)C(=O)Nc2ccc(cc2)C(NC(=O)C(=O)Nc3cc(NC(=O)CN4CCCCC4)c(cc3)C)C
0.326996	O=C(NC(CC)C)c1cc(c(NC(=O)C(=O)Nc2cc(c3ccncc3)ccc2)cc1)C
0.326996	O=C(NC(CC)C)c1cc(c(NC(=O)C(=O)Nc2cc(c3ccncc3)ccc2)cc1)C
0.326996	O=C(NC(CC)C)c1cc(c(NC(=O)C(=O)Nc2cc(c3ccncc3)ccc2)cc1)C
0.326996	O=C(NC(CC)C)c1cc(c(NC(=O)C(=O)Nc2cc(c3ccncc3)ccc2)cc1)C
0.326996	O=C(NC(CC)C)c1cc(c(NC(=O)C(=O)Nc2cc(c3ccncc3)ccc2)cc1)C
0.326996	O=C(NC(CC)C)c1cc(c(NC(=O)C(=O)Nc2cc(c3ccncc3)ccc2)cc1)C
0.326996	O=C(NC(CC)C)c1cc(c(NC(=O)C(=O)Nc2cc(c3ccncc3)ccc2)cc1)C
0.326996	O=C(NC(CC)C)c1cc(c(NC(=O)C(=O)Nc2cc(c3ccncc3)ccc2)cc1)C
0.326996	O=C(NC(CC)C)c1cc(c(NC(=O)C(=O)Nc2cc(c3ccncc3)ccc2)cc1)C
0.326996	O=C(NC(CC)C)c1cc(c(NC(=O)C(=O)Nc2cc(c3ccncc3)ccc2)cc1)C
0.326007	O=C(Nc1c(ccc(NC2CCN(CC2)C)c1)C)c3ccc(cc3)C4NC(=O)CC4
0.326007	O=C(Nc1c(ccc(NC2CCN(CC2)C)c1)C)c3ccc(cc3)C4NC(=O)CC4
0.326007	O=C(Nc1c(ccc(NC2CCN(CC2)C)c1)C)c3ccc(cc3)C4NC(=O)CC4
0.326007	O=C(Nc1c(ccc(NC2CCN(CC2)C)c1)C)c3ccc(cc3)C4NC(=O)CC4
0.326007	O=C(Nc1c(ccc(NC2CCN(CC2)C)c1)C)c3ccc(cc3)C4NC(=O)CC4
0.326007	O=C(Nc1c(ccc(NC2CCN(CC2)C)c1)C)c3ccc(cc3)C4NC(=O)CC4
0.326007	O=C(Nc1c(ccc(NC2CCN(CC2)C)c1)C)c3ccc(cc3)C4NC(=O)CC4
0.326007	O=C(Nc1c(ccc(NC2CCN(CC2)C)c1)C)c3ccc(cc3)C4NC(=O)CC4
0.326007	O=C(Nc1c(ccc(NC2CCN(CC2)C)c1)C)c3ccc(cc3)C4NC(=O)CC4
0.326007	O=C(Nc1c(ccc(NC2CCN(CC2)C)c1)C)c3ccc(cc3)C4NC(=O)CC4
0.325843	FC(F)(F)c1c(N(C)C)ccc(NC(=O)c2ncc(c3cnccc3)cc2)c1
0.325843	FC(F)(F)c1c(N(C)C)ccc(NC(=O)c2ncc(c3cnccc3)cc2)c1
0.325843	FC(F)(F)c1c(N(C)C)ccc(NC(=O)c2ncc(c3cnccc3)cc2)c1
0.325843	FC(F)(F)c1c(N(C)C)ccc(NC(=O)c2ncc(c3cnccc3)cc2)c1
0.325843	FC(F)(F)c1c(N(C)C)ccc(NC(=O)c2ncc(c3cnccc3)cc2)c1
0.325843	FC(F)(F)c1c(N(C)C)ccc(NC(=O)c2ncc(c3cnccc3)cc2)c1
0.325843	FC(F)(F)c1c(N(C)C)ccc(NC(=O)c2ncc(c3cnccc3)cc2)c1
0.325843	FC(F)(F)c1c(N(C)C)ccc(NC(=O)c2ncc(c3cnccc3)cc2)c1
0.325843	FC(F)(F)c1c(N(C)C)ccc(NC(=O)c2ncc(c3cnccc3)cc2)c1
0.325843	FC(F)(F)c1c(N(C)C)ccc(NC(=O)c2ncc(c3cnccc3)cc2)c1
0.325758	Clc1c(SCc2ccc(cc2)C(=O)Nc3cc(ccc3)C4=NOC=C4)cc(Cl)cc1
0.325758	Clc1c(SCc2ccc(cc2)C(=O)Nc3cc(ccc3)C4=NOC=C4)cc(Cl)cc1
0.325758	Clc1c(SCc2ccc(cc2)C(=O)Nc3cc(ccc3)C4=NOC=C4)cc(Cl)cc1
0.325758	Clc1c(SCc2ccc(cc2)C(=O)Nc3cc(ccc3)C4=NOC=C4)cc(Cl)cc1
0.325758	Clc1c(SCc2ccc(cc2)C(=O)Nc3cc(ccc3)C4=NOC=C4)cc(Cl)cc1
0.325758	Clc1c(SCc2ccc(cc2)C(=O)Nc3cc(ccc3)C4=NOC=C4)cc(Cl)cc1
0.325758	Clc1c(SCc2ccc(cc2)C(=O)Nc3cc(ccc3)C4=NOC=C4)cc(Cl)cc1
0.325758	Clc1c(SCc2ccc(cc2)C(=O)Nc3cc(ccc3)C4=NOC=C4)cc(Cl)cc1
0.325758	Clc1c(SCc2ccc(cc2)C(=O)Nc3cc(ccc3)C4=NOC=C4)cc(Cl)cc1
0.325758	Clc1c(SCc2ccc(cc2)C(=O)Nc3cc(ccc3)C4=NOC=C4)cc(Cl)cc1
0.325175	Clc1ccc(Sc2ncccc2C(=O)Nc3c(ccc(NC4CCN(CC4)C)c3)C)cc1
0.325175	Clc1ccc(Sc2ncccc2C(=O)Nc3c(ccc(NC4CCN(CC4)C)c3)C)cc1
0.325175	Clc1ccc(Sc2ncccc2C(=O)Nc3c(ccc(NC4CCN(CC4)C)c3)C)cc1
0.325175	Clc1ccc(Sc2ncccc2C(=O)Nc3c(ccc(NC4CCN(CC4)C)c3)C)cc1
0.325175	Clc1ccc(Sc2ncccc2C(=O)Nc3c(ccc(NC4CCN(CC4)C)c3)C)cc1
0.325175	Clc1ccc(Sc2ncccc2C(=O)Nc3c(ccc(NC4CCN(CC4)C)c3)C)cc1
0.325175	Clc1ccc(Sc2ncccc2C(=O)Nc3c(ccc(NC4CCN(CC4)C)c3)C)cc1
0.325175	Clc1ccc(Sc2ncccc2C(=O)Nc3c(ccc(NC4CCN(CC4)C)c3)C)cc1
0.325175	Clc1ccc(Sc2ncccc2C(=O)Nc3c(ccc(NC4CCN(CC4)C)c3)C)cc1
0.325175	Clc1ccc(Sc2ncccc2C(=O)Nc3c(ccc(NC4CCN(CC4)C)c3)C)cc1
0.32377	O=C(Nc1cc(c(N2CCN(CC2)CC)cc1)C)c3ccc(C#N)cc3
0.32377	O=C(Nc1cc(c(N2CCN(CC2)CC)cc1)C)c3ccc(C#N)cc3
0.32377	O=C(Nc1cc(c(N2CCN(CC2)CC)cc1)C)c3ccc(C#N)cc3
0.32377	O=C(Nc1cc(c(N2CCN(CC2)CC)cc1)C)c3ccc(C#N)cc3
0.32377	O=C(Nc1cc(c(N2CCN(CC2)CC)cc1)C)c3ccc(C#N)cc3
0.32377	O=C(Nc1cc(c(N2CCN(CC2)CC)cc1)C)c3ccc(C#N)cc3
0.32377	O=C(Nc1cc(c(N2CCN(CC2)CC)cc1)C)c3ccc(C#N)cc3
0.32377	O=C(Nc1cc(c(N2CCN(CC2)CC)cc1)C)c3ccc(C#N)cc3
0.32377	O=C(Nc1cc(c(N2CCN(CC2)CC)cc1)C)c3ccc(C#N)cc3
0.32377	O=C(Nc1cc(c(N2CCN(CC2)CC)cc1)C)c3ccc(C#N)cc3
0.323529	O=C(Nc1cc(c(N2CCN(CC2)CC)cc1)C)c3c(nccc3)NC
0.323529	O=C(Nc1cc(c(N2CCN(CC2)CC)cc1)C)c3c(nccc3)NC
0.323529	O=C(Nc1cc(c(N2CCN(CC2)CC)cc1)C)c3c(nccc3)NC
0.323529	O=C(Nc1cc(c(N2CCN(CC2)CC)cc1)C)c3c(nccc3)NC
0.323529	O=C(Nc1cc(c(N2CCN(CC2)CC)cc1)C)c3c(nccc3)NC
0.323529	O=C(Nc1cc(c(N2CCN(CC2)CC)cc1)C)c3c(nccc3)NC
0.323529	O=C(Nc1cc(c(N2CCN(CC2)CC)cc1)C)c3c(nccc3)NC
0.323529	O=C(Nc1cc(c(N2CCN(CC2)CC)cc1)C)c3c(nccc3)NC
0.323529	O=C(Nc1cc(c(N2CCN(CC2)CC)cc1)C)c3c(nccc3)NC
0.323529	O=C(Nc1cc(c(N2CCN(CC2)CC)cc1)C)c3c(nccc3)NC
0.322464	Clc1c(N2CCN(Cc3ccccc3)CC2)ccc(NC(=O)C(=O)Nc4cc(ccc4)C5=NOC=C5)c1
0.322464	Clc1c(N2CCN(Cc3ccccc3)CC2)ccc(NC(=O)C(=O)Nc4cc(ccc4)C5=NOC=C5)c1
0.322464	Clc1c(N2CCN(Cc3ccccc3)CC2)ccc(NC(=O)C(=O)Nc4cc(ccc4)C5=NOC=C5)c1
0.322464	Clc1c(N2CCN(Cc3ccccc3)CC2)ccc(NC(=O)C(=O)Nc4cc(ccc4)C5=NOC=C5)c1
0.322464	Clc1c(N2CCN(Cc3ccccc3)CC2)ccc(NC(=O)C(=O)Nc4cc(ccc4)C5=NOC=C5)c1
0.322464	Clc1c(N2CCN(Cc3ccccc3)CC2)ccc(NC(=O)C(=O)Nc4cc(ccc4)C5=NOC=C5)c1
0.322464	Clc1c(N2CCN(Cc3ccccc3)CC2)ccc(NC(=O)C(=O)Nc4cc(ccc4)C5=NOC=C5)c1
0.322464	Clc1c(N2CCN(Cc3ccccc3)CC2)ccc(NC(=O)C(=O)Nc4cc(ccc4)C5=NOC=C5)c1
0.322464	Clc1c(N2CCN(Cc3ccccc3)CC2)ccc(NC(=O)C(=O)Nc4cc(ccc4)C5=NOC=C5)c1
0.322464	Clc1c(N2CCN(Cc3ccccc3)CC2)ccc(NC(=O)C(=O)Nc4cc(ccc4)C5=NOC=C5)c1
0.322464	Brc1cc(c2nc(c(cc2)C(=O)Nc3cc(F)c(cc3)CC)C)ccc1
0.322464	Brc1cc(c2nc(c(cc2)C(=O)Nc3cc(F)c(cc3)CC)C)ccc1
0.322464	Brc1cc(c2nc(c(cc2)C(=O)Nc3cc(F)c(cc3)CC)C)ccc1
0.322464	Brc1cc(c2nc(c(cc2)C(=O)Nc3cc(F)c(cc3)CC)C)ccc1
0.322464	Brc1cc(c2nc(c(cc2)C(=O)Nc3cc(F)c(cc3)CC)C)ccc1
0.322464	Brc1cc(c2nc(c(cc2)C(=O)Nc3cc(F)c(cc3)CC)C)ccc1
0.322464	Brc1cc(c2nc(c(cc2)C(=O)Nc3cc(F)c(cc3)CC)C)ccc1
0.322464	Brc1cc(c2nc(c(cc2)C(=O)Nc3cc(F)c(cc3)CC)C)ccc1
0.322464	Brc1cc(c2nc(c(cc2)C(=O)Nc3cc(F)c(cc3)CC)C)ccc1
0.322464	Brc1cc(c2nc(c(cc2)C(=O)Nc3cc(F)c(cc3)CC)C)ccc1
0.321429	O=C(OC(C)(C)C)Nc1c(OC)ccc(NC(=O)c2ccc(cc2)C=3C=NNC3)c1
0.321429	O=C(OC(C)(C)C)Nc1c(OC)ccc(NC(=O)c2ccc(cc2)C=3C=NNC3)c1
0.321429	O=C(OC(C)(C)C)Nc1c(OC)ccc(NC(=O)c2ccc(cc2)C=3C=NNC3)c1
0.321429	O=C(OC(C)(C)C)Nc1c(OC)ccc(NC(=O)c2ccc(cc2)C=3C=NNC3)c1
0.321429	O=C(OC(C)(C)C)Nc1c(OC)ccc(NC(=O)c2ccc(cc2)C=3C=NNC3)c1
0.321429	O=C(OC(C)(C)C)Nc1c(OC)ccc(NC(=O)c2ccc(cc2)C=3C=NNC3)c1
0.321429	O=C(OC(C)(C)C)Nc1c(OC)ccc(NC(=O)c2ccc(cc2)C=3C=NNC3)c1
0.321285	O=C(Nc1cc(ccc1)CNC(=O)C(=O)Nc2c(cccc2)C)c3ccncc3
0.321285	O=C(Nc1cc(ccc1)CNC(=O)C(=O)Nc2c(cccc2)C)c3ccncc3
0.321285	O=C(Nc1cc(ccc1)CNC(=O)C(=O)Nc2c(cccc2)C)c3ccncc3
0.321285	O=C(Nc1cc(ccc1)CNC(=O)C(=O)Nc2c(cccc2)C)c3ccncc3
0.321285	O=C(Nc1cc(ccc1)CNC(=O)C(=O)Nc2c(cccc2)C)c3ccncc3
0.321285	O=C(Nc1cc(ccc1)CNC(=O)C(=O)Nc2c(cccc2)C)c3ccncc3
0.321285	O=C(Nc1cc(ccc1)CNC(=O)C(=O)Nc2c(cccc2)C)c3ccncc3
0.321285	O=C(Nc1cc(ccc1)CNC(=O)C(=O)Nc2c(cccc2)C)c3ccncc3
0.321285	O=C(Nc1cc(ccc1)CNC(=O)C(=O)Nc2c(cccc2)C)c3ccncc3
0.321285	O=C(Nc1cc(ccc1)CNC(=O)C(=O)Nc2c(cccc2)C)c3ccncc3
0.321168	Fc1c(cc(cc1)C(=O)Nc2c(ccc(NC3CCN(CC3)C)c2)C)C(=O)CC
0.320896	O=C(Nc1ccc(Nc2c(OC)cccc2)cc1)C=3N=C(OC3)c4cnccc4
0.320896	O=C(Nc1ccc(Nc2c(OC)cccc2)cc1)C=3N=C(OC3)c4cnccc4
0.320896	O=C(Nc1ccc(Nc2c(OC)cccc2)cc1)C=3N=C(OC3)c4cnccc4
0.320896	O=C(Nc1ccc(Nc2c(OC)cccc2)cc1)C=3N=C(OC3)c4cnccc4
0.320896	O=C(Nc1ccc(Nc2c(OC)cccc2)cc1)C=3N=C(OC3)c4cnccc4
0.320896	O=C(Nc1ccc(Nc2c(OC)cccc2)cc1)C=3N=C(OC3)c4cnccc4
0.320896	O=C(Nc1ccc(Nc2c(OC)cccc2)cc1)C=3N=C(OC3)c4cnccc4
0.320896	O=C(Nc1ccc(Nc2c(OC)cccc2)cc1)C=3N=C(OC3)c4cnccc4
0.320896	O=C(Nc1ccc(Nc2c(OC)cccc2)cc1)C=3N=C(OC3)c4cnccc4
0.320896	O=C(Nc1ccc(Nc2c(OC)cccc2)cc1)C=3N=C(OC3)c4cnccc4
0.320144	O=C(Nc1cc(c2nc(ccn2)C)ccc1)C(=O)NCc3c(cccc3)CN4CCOCC4
0.320144	O=C(Nc1cc(c2nc(ccn2)C)ccc1)C(=O)NCc3c(cccc3)CN4CCOCC4
0.320144	O=C(Nc1cc(c2nc(ccn2)C)ccc1)C(=O)NCc3c(cccc3)CN4CCOCC4
0.320144	O=C(Nc1cc(c2nc(ccn2)C)ccc1)C(=O)NCc3c(cccc3)CN4CCOCC4
0.320144	O=C(Nc1cc(c2nc(ccn2)C)ccc1)C(=O)NCc3c(cccc3)CN4CCOCC4
0.318725	Fc1c(ccc(c1)C(=O)Nc2ccc(cc2)CN3CCC(CC3)C)C(C)C
0.318725	Fc1c(ccc(c1)C(=O)Nc2ccc(cc2)CN3CCC(CC3)C)C(C)C
0.318725	Fc1c(ccc(c1)C(=O)Nc2ccc(cc2)CN3CCC(CC3)C)C(C)C
0.318725	Fc1c(ccc(c1)C(=O)Nc2ccc(cc2)CN3CCC(CC3)C)C(C)C
0.318725	Fc1c(ccc(c1)C(=O)Nc2ccc(cc2)CN3CCC(CC3)C)C(C)C
0.318725	Fc1c(ccc(c1)C(=O)Nc2ccc(cc2)CN3CCC(CC3)C)C(C)C
0.318725	Fc1c(ccc(c1)C(=O)Nc2ccc(cc2)CN3CCC(CC3)C)C(C)C
0.318725	Fc1c(ccc(c1)C(=O)Nc2ccc(cc2)CN3CCC(CC3)C)C(C)C
0.318725	Fc1c(ccc(c1)C(=O)Nc2ccc(cc2)CN3CCC(CC3)C)C(C)C
0.318725	Fc1c(ccc(c1)C(=O)Nc2ccc(cc2)CN3CCC(CC3)C)C(C)C
0.318548	Ic1ncc(Cl)cc1NC(=O)c2cc(NC(=O)c3ccccc3)c(cc2)C
0.318548	Ic1ncc(Cl)cc1NC(=O)c2cc(NC(=O)c3ccccc3)c(cc2)C
0.318548	Ic1ncc(Cl)cc1NC(=O)c2cc(NC(=O)c3ccccc3)c(cc2)C
0.318548	Ic1ncc(Cl)cc1NC(=O)c2cc(NC(=O)c3ccccc3)c(cc2)C
0.318548	Ic1ncc(Cl)cc1NC(=O)c2cc(NC(=O)c3ccccc3)c(cc2)C
0.318548	Ic1ncc(Cl)cc1NC(=O)c2cc(NC(=O)c3ccccc3)c(cc2)C
0.318182	Ic1cc(Cl)c(cc1)C(=O)Nc2c(ccc(NC3CCN(CC3)C)c2)C
0.318182	Ic1cc(Cl)c(cc1)C(=O)Nc2c(ccc(NC3CCN(CC3)C)c2)C
0.318182	Ic1cc(Cl)c(cc1)C(=O)Nc2c(ccc(NC3CCN(CC3)C)c2)C
0.318182	Ic1cc(Cl)c(cc1)C(=O)Nc2c(ccc(NC3CCN(CC3)C)c2)C
0.318182	Ic1cc(Cl)c(cc1)C(=O)Nc2c(ccc(NC3CCN(CC3)C)c2)C
0.318182	Ic1cc(Cl)c(cc1)C(=O)Nc2c(ccc(NC3CCN(CC3)C)c2)C
0.318182	Ic1cc(Cl)c(cc1)C(=O)Nc2c(ccc(NC3CCN(CC3)C)c2)C
0.318182	Ic1cc(Cl)c(cc1)C(=O)Nc2c(ccc(NC3CCN(CC3)C)c2)C
0.318182	Ic1cc(Cl)c(cc1)C(=O)Nc2c(ccc(NC3CCN(CC3)C)c2)C
0.318182	Ic1cc(Cl)c(cc1)C(=O)Nc2c(ccc(NC3CCN(CC3)C)c2)C
0.317518	FC(F)(F)c1nc(cc(n1)C)C(=O)Nc2c(ccc(NC3CCN(CC3)C)c2)C
0.317518	FC(F)(F)c1nc(cc(n1)C)C(=O)Nc2c(ccc(NC3CCN(CC3)C)c2)C
0.317518	FC(F)(F)c1nc(cc(n1)C)C(=O)Nc2c(ccc(NC3CCN(CC3)C)c2)C
0.317518	FC(F)(F)c1nc(cc(n1)C)C(=O)Nc2c(ccc(NC3CCN(CC3)C)c2)C
0.317518	FC(F)(F)c1nc(cc(n1)C)C(=O)Nc2c(ccc(NC3CCN(CC3)C)c2)C
0.317518	FC(F)(F)c1nc(cc(n1)C)C(=O)Nc2c(ccc(NC3CCN(CC3)C)c2)C
0.317518	FC(F)(F)c1nc(cc(n1)C)C(=O)Nc2c(ccc(NC3CCN(CC3)C)c2)C
0.317518	FC(F)(F)c1nc(cc(n1)C)C(=O)Nc2c(ccc(NC3CCN(CC3)C)c2)C
0.317518	FC(F)(F)c1nc(cc(n1)C)C(=O)Nc2c(ccc(NC3CCN(CC3)C)c2)C
0.317518	FC(F)(F)c1nc(cc(n1)C)C(=O)Nc2c(ccc(NC3CCN(CC3)C)c2)C
0.317518	O=C(Nc1cc(ccc1)C2=NC(=CN2)C)c3c(cccc3)C(=O)c4c(ccc(c4)C)C
0.317518	O=C(Nc1cc(ccc1)C2=NC(=CN2)C)c3c(cccc3)C(=O)c4c(ccc(c4)C)C
0.317518	O=C(Nc1cc(ccc1)C2=NC(=CN2)C)c3c(cccc3)C(=O)c4c(ccc(c4)C)C
0.317518	O=C(Nc1cc(ccc1)C2=NC(=CN2)C)c3c(cccc3)C(=O)c4c(ccc(c4)C)C
0.317518	Fc1cc(c(NC(=O)C=2N=C(OC2)c3cnccc3)cc1)c4ccc(F)cc4
0.317518	Fc1cc(c(NC(=O)C=2N=C(OC2)c3cnccc3)cc1)c4ccc(F)cc4
0.317406	S1C(=NC(C(=O)Nc2cc(c(N3CCN(CC3)CC)cc2)C)=C1)c4ncccc4
0.317406	S1C(=NC(C(=O)Nc2cc(c(N3CCN(CC3)CC)cc2)C)=C1)c4ncccc4
0.317406	S1C(=NC(C(=O)Nc2cc(c(N3CCN(CC3)CC)cc2)C)=C1)c4ncccc4
0.317406	S1C(=NC(C(=O)Nc2cc(c(N3CCN(CC3)CC)cc2)C)=C1)c4ncccc4
0.317391	Fc1c(F)ccc(c2nc(ncc2)NC(=O)C)c1
0.317391	Fc1c(F)ccc(c2nc(ncc2)NC(=O)C)c1
0.317391	Fc1c(F)ccc(c2nc(ncc2)NC(=O)C)c1
0.317391	Fc1c(F)ccc(c2nc(ncc2)NC(=O)C)c1
0.317391	Fc1c(F)ccc(c2nc(ncc2)NC(=O)C)c1
0.317391	Fc1c(F)ccc(c2nc(ncc2)NC(=O)C)c1
0.317391	Fc1c(F)ccc(c2nc(ncc2)NC(=O)C)c1
0.317391	Fc1c(F)ccc(c2nc(ncc2)NC(=O)C)c1
0.317391	Fc1c(F)ccc(c2nc(ncc2)NC(=O)C)c1
0.317391	Fc1c(F)ccc(c2nc(ncc2)NC(=O)C)c1
0.316794	Brc1cc(OCCOC)cc(c1)C(=O)Nc2c(ccc(NC3CCN(CC3)C)c2)C
0.316794	Brc1cc(OCCOC)cc(c1)C(=O)Nc2c(ccc(NC3CCN(CC3)C)c2)C
0.316794	Brc1cc(OCCOC)cc(c1)C(=O)Nc2c(ccc(NC3CCN(CC3)C)c2)C
0.316794	Brc1cc(OCCOC)cc(c1)C(=O)Nc2c(ccc(NC3CCN(CC3)C)c2)C
0.316794	Brc1cc(OCCOC)cc(c1)C(=O)Nc2c(ccc(NC3CCN(CC3)C)c2)C
0.316794	Brc1cc(OCCOC)cc(c1)C(=O)Nc2c(ccc(NC3CCN(CC3)C)c2)C
0.316794	Brc1cc(OCCOC)cc(c1)C(=O)Nc2c(ccc(NC3CCN(CC3)C)c2)C
0.316794	Brc1cc(OCCOC)cc(c1)C(=O)Nc2c(ccc(NC3CCN(CC3)C)c2)C
0.316794	Brc1cc(OCCOC)cc(c1)C(=O)Nc2c(ccc(NC3CCN(CC3)C)c2)C
0.316794	Brc1cc(OCCOC)cc(c1)C(=O)Nc2c(ccc(NC3CCN(CC3)C)c2)C
0.316726	Brc1cc(NC(=O)c2cc(ccc2)C3=NOC(O)=N3)c(N4CCN(CC4)C)cc1
0.316726	Brc1cc(NC(=O)c2cc(ccc2)C3=NOC(O)=N3)c(N4CCN(CC4)C)cc1
0.316726	Brc1cc(NC(=O)c2cc(ccc2)C3=NOC(O)=N3)c(N4CCN(CC4)C)cc1
0.316726	Brc1cc(NC(=O)c2cc(ccc2)C3=NOC(O)=N3)c(N4CCN(CC4)C)cc1
0.316726	Brc1cc(NC(=O)c2cc(ccc2)C3=NOC(O)=N3)c(N4CCN(CC4)C)cc1
0.316726	Brc1cc(NC(=O)c2cc(ccc2)C3=NOC(O)=N3)c(N4CCN(CC4)C)cc1
0.316726	Brc1cc(NC(=O)c2cc(ccc2)C3=NOC(O)=N3)c(N4CCN(CC4)C)cc1
0.316726	Brc1cc(NC(=O)c2cc(ccc2)C3=NOC(O)=N3)c(N4CCN(CC4)C)cc1
0.316726	Brc1cc(NC(=O)c2cc(ccc2)C3=NOC(O)=N3)c(N4CCN(CC4)C)cc1
0.316726	Brc1cc(NC(=O)c2cc(ccc2)C3=NOC(O)=N3)c(N4CCN(CC4)C)cc1
0.316456	O=C(Nc1cc(NC(=O)CC)ccc1)c2cnc(c3ncccc3)cc2
0.316456	O=C(Nc1cc(NC(=O)CC)ccc1)c2cnc(c3ncccc3)cc2
0.316456	O=C(Nc1cc(NC(=O)CC)ccc1)c2cnc(c3ncccc3)cc2
0.316456	O=C(Nc1cc(NC(=O)CC)ccc1)c2cnc(c3ncccc3)cc2
0.316456	O=C(Nc1cc(NC(=O)CC)ccc1)c2cnc(c3ncccc3)cc2
0.316456	O=C(Nc1cc(NC(=O)CC)ccc1)c2cnc(c3ncccc3)cc2
0.316456	O=C(Nc1cc(NC(=O)CC)ccc1)c2cnc(c3ncccc3)cc2
0.316456	O=C(Nc1cc(NC(=O)CC)ccc1)c2cnc(c3ncccc3)cc2
0.316456	O=C(Nc1cc(NC(=O)CC)ccc1)c2cnc(c3ncccc3)cc2
0.316456	O=C(Nc1cc(NC(=O)CC)ccc1)c2cnc(c3ncccc3)cc2
0.316109	O=C(Nc1c(ccc(c1)CN2CCCC2)C)c3c4c(nc(c5ccc(cc5)C6CCCCC6)c3)cccc4
0.316109	O=C(Nc1c(ccc(c1)CN2CCCC2)C)c3c4c(nc(c5ccc(cc5)C6CCCCC6)c3)cccc4
0.316109	O=C(Nc1c(ccc(c1)CN2CCCC2)C)c3c4c(nc(c5ccc(cc5)C6CCCCC6)c3)cccc4
0.316109	O=C(Nc1c(ccc(c1)CN2CCCC2)C)c3c4c(nc(c5ccc(cc5)C6CCCCC6)c3)cccc4
0.316109	O=C(Nc1c(ccc(c1)CN2CCCC2)C)c3c4c(nc(c5ccc(cc5)C6CCCCC6)c3)cccc4
0.316109	O=C(Nc1c(ccc(c1)CN2CCCC2)C)c3c4c(nc(c5ccc(cc5)C6CCCCC6)c3)cccc4
0.316109	O=C(Nc1c(ccc(c1)CN2CCCC2)C)c3c4c(nc(c5ccc(cc5)C6CCCCC6)c3)cccc4
0.316109	O=C(Nc1c(ccc(c1)CN2CCCC2)C)c3c4c(nc(c5ccc(cc5)C6CCCCC6)c3)cccc4
0.316109	O=C(Nc1c(ccc(c1)CN2CCCC2)C)c3c4c(nc(c5ccc(cc5)C6CCCCC6)c3)cccc4
0.316109	O=C(Nc1c(ccc(c1)CN2CCCC2)C)c3c4c(nc(c5ccc(cc5)C6CCCCC6)c3)cccc4
0.315985	Brc1cc(NC(=O)c2cncc(c3ccc(OC)cc3)c2)c(N4CCN(CC4)C)cc1
0.315985	Brc1cc(NC(=O)c2cncc(c3ccc(OC)cc3)c2)c(N4CCN(CC4)C)cc1
0.315018	Clc1c(ccc(NC(=O)OCC)c1)C(=O)Nc2c(ccc(NC3CCN(CC3)C)c2)C
0.315018	Clc1c(ccc(NC(=O)OCC)c1)C(=O)Nc2c(ccc(NC3CCN(CC3)C)c2)C
0.315018	Clc1c(ccc(NC(=O)OCC)c1)C(=O)Nc2c(ccc(NC3CCN(CC3)C)c2)C
0.315018	Clc1c(ccc(NC(=O)OCC)c1)C(=O)Nc2c(ccc(NC3CCN(CC3)C)c2)C
0.314516	Clc1c(Cl)ccc(c1)CN2CCC(NC(=O)c3ccc(cc3)C=4C=NNC4)CC2
0.314516	Clc1c(Cl)ccc(c1)CN2CCC(NC(=O)c3ccc(cc3)C=4C=NNC4)CC2
0.314516	Clc1c(Cl)ccc(c1)CN2CCC(NC(=O)c3ccc(cc3)C=4C=NNC4)CC2
0.314516	Clc1c(Cl)ccc(c1)CN2CCC(NC(=O)c3ccc(cc3)C=4C=NNC4)CC2
0.314516	Clc1c(Cl)ccc(c1)CN2CCC(NC(=O)c3ccc(cc3)C=4C=NNC4)CC2
0.314488	S1C(=O)N(C(=O)C1)Cc2ccc(cc2)C(=O)Nc3cc(c(N4CCN(CC4)CC)cc3)C
0.314488	S1C(=O)N(C(=O)C1)Cc2ccc(cc2)C(=O)Nc3cc(c(N4CCN(CC4)CC)cc3)C
0.314488	S1C(=O)N(C(=O)C1)Cc2ccc(cc2)C(=O)Nc3cc(c(N4CCN(CC4)CC)cc3)C
0.314488	S1C(=O)N(C(=O)C1)Cc2ccc(cc2)C(=O)Nc3cc(c(N4CCN(CC4)CC)cc3)C
0.314488	S1C(=O)N(C(=O)C1)Cc2ccc(cc2)C(=O)Nc3cc(c(N4CCN(CC4)CC)cc3)C
0.314488	S1C(=O)N(C(=O)C1)Cc2ccc(cc2)C(=O)Nc3cc(c(N4CCN(CC4)CC)cc3)C
0.314488	S1C(=O)N(C(=O)C1)Cc2ccc(cc2)C(=O)Nc3cc(c(N4CCN(CC4)CC)cc3)C
0.314488	S1C(=O)N(C(=O)C1)Cc2ccc(cc2)C(=O)Nc3cc(c(N4CCN(CC4)CC)cc3)C
0.314488	S1C(=O)N(C(=O)C1)Cc2ccc(cc2)C(=O)Nc3cc(c(N4CCN(CC4)CC)cc3)C
0.314488	S1C(=O)N(C(=O)C1)Cc2ccc(cc2)C(=O)Nc3cc(c(N4CCN(CC4)CC)cc3)C
0.313559	S(c1c(F)cc(NC(=O)c2ccc(cc2)CN3CCOCC3)cc1F)C
0.313559	S(c1c(F)cc(NC(=O)c2ccc(cc2)CN3CCOCC3)cc1F)C
0.313559	S(c1c(F)cc(NC(=O)c2ccc(cc2)CN3CCOCC3)cc1F)C
0.313559	S(c1c(F)cc(NC(=O)c2ccc(cc2)CN3CCOCC3)cc1F)C
0.313559	S(c1c(F)cc(NC(=O)c2ccc(cc2)CN3CCOCC3)cc1F)C
0.313559	S(c1c(F)cc(NC(=O)c2ccc(cc2)CN3CCOCC3)cc1F)C
0.313559	S(c1c(F)cc(NC(=O)c2ccc(cc2)CN3CCOCC3)cc1F)C
0.313559	S(c1c(F)cc(NC(=O)c2ccc(cc2)CN3CCOCC3)cc1F)C
0.313559	S(c1c(F)cc(NC(=O)c2ccc(cc2)CN3CCOCC3)cc1F)C
0.31338	[O-][N+](=O)c1c(N)c(OC)cc(c1)C(=O)Nc2c(ccc(c2)CN3CCCC3)C
0.31338	[O-][N+](=O)c1c(N)c(OC)cc(c1)C(=O)Nc2c(ccc(c2)CN3CCCC3)C
0.31338	[O-][N+](=O)c1c(N)c(OC)cc(c1)C(=O)Nc2c(ccc(c2)CN3CCCC3)C
0.31338	[O-][N+](=O)c1c(N)c(OC)cc(c1)C(=O)Nc2c(ccc(c2)CN3CCCC3)C
0.31338	[O-][N+](=O)c1c(N)c(OC)cc(c1)C(=O)Nc2c(ccc(c2)CN3CCCC3)C
0.31338	[O-][N+](=O)c1c(N)c(OC)cc(c1)C(=O)Nc2c(ccc(c2)CN3CCCC3)C
0.31338	[O-][N+](=O)c1c(N)c(OC)cc(c1)C(=O)Nc2c(ccc(c2)CN3CCCC3)C
0.312704	O=C(Nc1cc(c(N2CCN(CC2)CC)cc1)C)c3c(cccc3)C=4OC(c5ccc(cc5)C)=CN4
0.312704	O=C(Nc1cc(c(N2CCN(CC2)CC)cc1)C)c3c(cccc3)C=4OC(c5ccc(cc5)C)=CN4
0.312704	O=C(Nc1cc(c(N2CCN(CC2)CC)cc1)C)c3c(cccc3)C=4OC(c5ccc(cc5)C)=CN4
0.312704	O=C(Nc1cc(c(N2CCN(CC2)CC)cc1)C)c3c(cccc3)C=4OC(c5ccc(cc5)C)=CN4
0.312704	O=C(Nc1cc(c(N2CCN(CC2)CC)cc1)C)c3c(cccc3)C=4OC(c5ccc(cc5)C)=CN4
0.3125	S1C=NC(=C1)COc2ccc(cc2)C(=O)Nc3cc(c(N4CCN(CC4)CC)cc3)C
0.3125	S1C=NC(=C1)COc2ccc(cc2)C(=O)Nc3cc(c(N4CCN(CC4)CC)cc3)C
0.3125	S1C=NC(=C1)COc2ccc(cc2)C(=O)Nc3cc(c(N4CCN(CC4)CC)cc3)C
0.3125	S1C=NC(=C1)COc2ccc(cc2)C(=O)Nc3cc(c(N4CCN(CC4)CC)cc3)C
0.3125	S1C=NC(=C1)COc2ccc(cc2)C(=O)Nc3cc(c(N4CCN(CC4)CC)cc3)C
0.311594	Clc1c(cc(cc1)C(=O)OC)C(=O)Nc2c(ccc(NC3CCN(CC3)C)c2)C
0.311189	Brc1cc(NC(=O)c2cc(c3ccc(cc3)CNC(=O)OC(C)(C)C)ccc2)c(N4CCN(CC4)C)cc1
0.311189	Brc1cc(NC(=O)c2cc(c3ccc(cc3)CNC(=O)OC(C)(C)C)ccc2)c(N4CCN(CC4)C)cc1
0.311189	Brc1cc(NC(=O)c2cc(c3ccc(cc3)CNC(=O)OC(C)(C)C)ccc2)c(N4CCN(CC4)C)cc1
0.311189	Brc1cc(NC(=O)c2cc(c3ccc(cc3)CNC(=O)OC(C)(C)C)ccc2)c(N4CCN(CC4)C)cc1
0.311189	Brc1cc(NC(=O)c2cc(c3ccc(cc3)CNC(=O)OC(C)(C)C)ccc2)c(N4CCN(CC4)C)cc1
0.311189	Brc1cc(NC(=O)c2cc(c3ccc(cc3)CNC(=O)OC(C)(C)C)ccc2)c(N4CCN(CC4)C)cc1
0.311189	Brc1cc(NC(=O)c2cc(c3ccc(cc3)CNC(=O)OC(C)(C)C)ccc2)c(N4CCN(CC4)C)cc1
0.311189	Brc1cc(NC(=O)c2cc(c3ccc(cc3)CNC(=O)OC(C)(C)C)ccc2)c(N4CCN(CC4)C)cc1
0.311189	Brc1cc(NC(=O)c2cc(c3ccc(cc3)CNC(=O)OC(C)(C)C)ccc2)c(N4CCN(CC4)C)cc1
0.311189	Brc1cc(NC(=O)c2cc(c3ccc(cc3)CNC(=O)OC(C)(C)C)ccc2)c(N4CCN(CC4)C)cc1
0.311111	O=C(Nc1cc(ccc1)C2=NOC=C2)c3c(cccc3)C(=O)c4c(ccc(c4)C)C
0.311111	O=C(Nc1cc(ccc1)C2=NOC=C2)c3c(cccc3)C(=O)c4c(ccc(c4)C)C
0.311111	O=C(Nc1cc(ccc1)C2=NOC=C2)c3c(cccc3)C(=O)c4c(ccc(c4)C)C
0.311111	O=C(Nc1cc(ccc1)C2=NOC=C2)c3c(cccc3)C(=O)c4c(ccc(c4)C)C
0.311111	O=C(Nc1cc(ccc1)C2=NOC=C2)c3c(cccc3)C(=O)c4c(ccc(c4)C)C
0.311111	O=C(Nc1cc(ccc1)C2=NOC=C2)c3c(cccc3)C(=O)c4c(ccc(c4)C)C
0.311111	O=C(Nc1cc(ccc1)C2=NOC=C2)c3c(cccc3)C(=O)c4c(ccc(c4)C)C
0.311111	O=C(Nc1cc(ccc1)C2=NOC=C2)c3c(cccc3)C(=O)c4c(ccc(c4)C)C
0.311111	O=C(Nc1cc(ccc1)C2=NOC=C2)c3c(cccc3)C(=O)c4c(ccc(c4)C)C
0.311111	O=C(Nc1cc(ccc1)C2=NOC=C2)c3c(cccc3)C(=O)c4c(ccc(c4)C)C
0.310954	Clc1c(Cl)ccc(Nc2ncccc2C(=O)Nc3cc(OCCN4CCCC4)ccc3)c1
0.310954	Clc1c(Cl)ccc(Nc2ncccc2C(=O)Nc3cc(OCCN4CCCC4)ccc3)c1
0.310954	Clc1c(Cl)ccc(Nc2ncccc2C(=O)Nc3cc(OCCN4CCCC4)ccc3)c1
0.310954	Clc1c(Cl)ccc(Nc2ncccc2C(=O)Nc3cc(OCCN4CCCC4)ccc3)c1
0.310954	Clc1c(Cl)ccc(Nc2ncccc2C(=O)Nc3cc(OCCN4CCCC4)ccc3)c1
0.310954	Clc1c(Cl)ccc(Nc2ncccc2C(=O)Nc3cc(OCCN4CCCC4)ccc3)c1
0.310954	Clc1c(Cl)ccc(Nc2ncccc2C(=O)Nc3cc(OCCN4CCCC4)ccc3)c1
0.310954	Clc1c(Cl)ccc(Nc2ncccc2C(=O)Nc3cc(OCCN4CCCC4)ccc3)c1
0.310954	Clc1c(Cl)ccc(Nc2ncccc2C(=O)Nc3cc(OCCN4CCCC4)ccc3)c1
0.310954	Clc1c(Cl)ccc(Nc2ncccc2C(=O)Nc3cc(OCCN4CCCC4)ccc3)c1
0.310924	S=C(NNC(=O)c1ccc(cc1)CN2CCOCC2)Nc3cc(ccc3)C
0.310924	S=C(NNC(=O)c1ccc(cc1)CN2CCOCC2)Nc3cc(ccc3)C
0.310924	S=C(NNC(=O)c1ccc(cc1)CN2CCOCC2)Nc3cc(ccc3)C
0.310924	S=C(NNC(=O)c1ccc(cc1)CN2CCOCC2)Nc3cc(ccc3)C
0.310924	S=C(NNC(=O)c1ccc(cc1)CN2CCOCC2)Nc3cc(ccc3)C
0.310924	S=C(NNC(=O)c1ccc(cc1)CN2CCOCC2)Nc3cc(ccc3)C
0.310924	S=C(NNC(=O)c1ccc(cc1)CN2CCOCC2)Nc3cc(ccc3)C
0.310924	S=C(NNC(=O)c1ccc(cc1)CN2CCOCC2)Nc3cc(ccc3)C
0.310924	S=C(NNC(=O)c1ccc(cc1)CN2CCOCC2)Nc3cc(ccc3)C
0.310924	S=C(NNC(=O)c1ccc(cc1)CN2CCOCC2)Nc3cc(ccc3)C
0.31068	O=C(Nc1ccc(cc1)CN)c2cnccc2
0.309322	Fc1c(F)ccc(c2nc(ncc2)NC(=O)CC)c1
0.30916	FC(F)(F)c1cc(ccc1)C(=O)Nc2cc(NC(=O)C(=O)Nc3cc(c(N)cc3)C)c(cc2)C
0.30916	FC(F)(F)c1cc(ccc1)C(=O)Nc2cc(NC(=O)C(=O)Nc3cc(c(N)cc3)C)c(cc2)C
0.30916	FC(F)(F)c1cc(ccc1)C(=O)Nc2cc(NC(=O)C(=O)Nc3cc(c(N)cc3)C)c(cc2)C
0.30916	FC(F)(F)c1cc(ccc1)C(=O)Nc2cc(NC(=O)C(=O)Nc3cc(c(N)cc3)C)c(cc2)C
0.30916	FC(F)(F)c1cc(ccc1)C(=O)Nc2cc(NC(=O)C(=O)Nc3cc(c(N)cc3)C)c(cc2)C
0.30916	FC(F)(F)c1cc(ccc1)C(=O)Nc2cc(NC(=O)C(=O)Nc3cc(c(N)cc3)C)c(cc2)C
0.30916	FC(F)(F)c1cc(ccc1)C(=O)Nc2cc(NC(=O)C(=O)Nc3cc(c(N)cc3)C)c(cc2)C
0.30916	FC(F)(F)c1cc(ccc1)C(=O)Nc2cc(NC(=O)C(=O)Nc3cc(c(N)cc3)C)c(cc2)C
0.30916	FC(F)(F)c1cc(ccc1)C(=O)Nc2cc(NC(=O)C(=O)Nc3cc(c(N)cc3)C)c(cc2)C
0.30916	FC(F)(F)c1cc(ccc1)C(=O)Nc2cc(NC(=O)C(=O)Nc3cc(c(N)cc3)C)c(cc2)C
0.30888	O=C(Nc1cc(ccc1)CNC(=O)c2cc(c(O)cc2)c3ccccc3)c4ccncc4
0.30888	O=C(Nc1cc(ccc1)CNC(=O)c2cc(c(O)cc2)c3ccccc3)c4ccncc4
0.30888	O=C(Nc1cc(ccc1)CNC(=O)c2cc(c(O)cc2)c3ccccc3)c4ccncc4
0.30888	O=C(Nc1cc(ccc1)CNC(=O)c2cc(c(O)cc2)c3ccccc3)c4ccncc4
0.30888	O=C(Nc1cc(ccc1)CNC(=O)c2cc(c(O)cc2)c3ccccc3)c4ccncc4
0.30888	O=C(Nc1cc(ccc1)CNC(=O)c2cc(c(O)cc2)c3ccccc3)c4ccncc4
0.30888	O=C(Nc1cc(ccc1)CNC(=O)c2cc(c(O)cc2)c3ccccc3)c4ccncc4
0.30888	O=C(Nc1cc(ccc1)CNC(=O)c2cc(c(O)cc2)c3ccccc3)c4ccncc4
0.30888	O=C(Nc1cc(ccc1)CNC(=O)c2cc(c(O)cc2)c3ccccc3)c4ccncc4
0.30888	O=C(Nc1cc(ccc1)CNC(=O)c2cc(c(O)cc2)c3ccccc3)c4ccncc4
0.308594	O=C(Nc1c(ccc(c1)C(=O)NCC2CC2)C)c3cc(OCC)ncc3
0.308594	O=C(Nc1c(ccc(c1)C(=O)NCC2CC2)C)c3cc(OCC)ncc3
0.308594	O=C(Nc1c(ccc(c1)C(=O)NCC2CC2)C)c3cc(OCC)ncc3
0.308594	O=C(Nc1c(ccc(c1)C(=O)NCC2CC2)C)c3cc(OCC)ncc3
0.308594	O=C(Nc1c(ccc(c1)C(=O)NCC2CC2)C)c3cc(OCC)ncc3
0.308594	O=C(Nc1c(ccc(c1)C(=O)NCC2CC2)C)c3cc(OCC)ncc3
0.308594	O=C(Nc1c(ccc(c1)C(=O)NCC2CC2)C)c3cc(OCC)ncc3
0.308594	O=C(Nc1c(ccc(c1)C(=O)NCC2CC2)C)c3cc(OCC)ncc3
0.308594	O=C(Nc1c(ccc(c1)C(=O)NCC2CC2)C)c3cc(OCC)ncc3
0.308594	O=C(Nc1c(ccc(c1)C(=O)NCC2CC2)C)c3cc(OCC)ncc3
0.307692	O=C(N1CCN(Cc2cc(OC)c(OC)cc2)CC1)C=3N=C(OC3)c4cnccc4
0.307692	O=C(N1CCN(Cc2cc(OC)c(OC)cc2)CC1)C=3N=C(OC3)c4cnccc4
0.307692	O=C(N1CCN(Cc2cc(OC)c(OC)cc2)CC1)C=3N=C(OC3)c4cnccc4
0.307692	O=C(N1CCN(Cc2cc(OC)c(OC)cc2)CC1)C=3N=C(OC3)c4cnccc4
0.307692	O=C(N1CCN(Cc2cc(OC)c(OC)cc2)CC1)C=3N=C(OC3)c4cnccc4
0.307692	O=C(N1CCN(Cc2cc(OC)c(OC)cc2)CC1)C=3N=C(OC3)c4cnccc4
0.307692	O=C(N1CCN(Cc2cc(OC)c(OC)cc2)CC1)C=3N=C(OC3)c4cnccc4
0.307692	O=C(N1CCN(Cc2cc(OC)c(OC)cc2)CC1)C=3N=C(OC3)c4cnccc4
0.307692	O=C(N1CCN(Cc2cc(OC)c(OC)cc2)CC1)C=3N=C(OC3)c4cnccc4
0.307692	O=C(N1CCN(Cc2cc(OC)c(OC)cc2)CC1)C=3N=C(OC3)c4cnccc4
0.307692	Clc1c(c2c(NC(=O)c3ncc(c4cnccc4)cc3)ccc(Cl)c2)cccc1
0.307692	Clc1c(c2c(NC(=O)c3ncc(c4cnccc4)cc3)ccc(Cl)c2)cccc1
0.307692	Clc1c(c2c(NC(=O)c3ncc(c4cnccc4)cc3)ccc(Cl)c2)cccc1
0.307692	Clc1c(c2c(NC(=O)c3ncc(c4cnccc4)cc3)ccc(Cl)c2)cccc1
0.307692	Clc1c(c2c(NC(=O)c3ncc(c4cnccc4)cc3)ccc(Cl)c2)cccc1
0.307692	Clc1c(c2c(NC(=O)c3ncc(c4cnccc4)cc3)ccc(Cl)c2)cccc1
0.307692	Clc1c(c2c(NC(=O)c3ncc(c4cnccc4)cc3)ccc(Cl)c2)cccc1
0.307692	Clc1c(c2c(NC(=O)c3ncc(c4cnccc4)cc3)ccc(Cl)c2)cccc1
0.307692	Clc1c(c2c(NC(=O)c3ncc(c4cnccc4)cc3)ccc(Cl)c2)cccc1
0.307692	Clc1c(c2c(NC(=O)c3ncc(c4cnccc4)cc3)ccc(Cl)c2)cccc1
0.307692	Clc1c(N2C(C(=O)Nc3c(ccc(c3)CN4CCCC4)C)=CN=C2)cccc1
0.307692	Clc1c(N2C(C(=O)Nc3c(ccc(c3)CN4CCCC4)C)=CN=C2)cccc1
0.307692	Clc1c(N2C(C(=O)Nc3c(ccc(c3)CN4CCCC4)C)=CN=C2)cccc1
0.307692	Clc1c(N2C(C(=O)Nc3c(ccc(c3)CN4CCCC4)C)=CN=C2)cccc1
0.306667	O=C(Nc1c(ccc(c1)C(=O)N)C)Nc2ccccc2
0.306667	O=C(Nc1c(ccc(c1)C(=O)N)C)Nc2ccccc2
0.306667	O=C(Nc1c(ccc(c1)C(=O)N)C)Nc2ccccc2
0.306667	O=C(Nc1c(ccc(c1)C(=O)N)C)Nc2ccccc2
0.306667	O=C(Nc1c(ccc(c1)C(=O)N)C)Nc2ccccc2
0.306667	O=C(Nc1c(ccc(c1)C(=O)N)C)Nc2ccccc2
0.306667	O=C(Nc1c(ccc(c1)C(=O)N)C)Nc2ccccc2
0.306667	O=C(Nc1c(ccc(c1)C(=O)N)C)Nc2ccccc2
0.306667	O=C(Nc1c(ccc(c1)C(=O)N)C)Nc2ccccc2
0.306667	O=C(Nc1c(ccc(c1)C(=O)N)C)Nc2ccccc2
0.306548	Fc1ccc(c2nc3ON=C(c3c(c2)C(=O)Nc4c(ccc(c4)CN5CCCC5)C)C6CC6)cc1
0.306548	Fc1ccc(c2nc3ON=C(c3c(c2)C(=O)Nc4c(ccc(c4)CN5CCCC5)C)C6CC6)cc1
0.306273	O=C(Nc1cc(ccc1)C(=O)Nc2nccnc2)c3c(cccc3)C(=O)c4c(ccc(c4)C)C
0.306273	O=C(Nc1cc(ccc1)C(=O)Nc2nccnc2)c3c(cccc3)C(=O)c4c(ccc(c4)C)C
0.306273	O=C(Nc1cc(ccc1)C(=O)Nc2nccnc2)c3c(cccc3)C(=O)c4c(ccc(c4)C)C
0.306273	O=C(Nc1cc(ccc1)C(=O)Nc2nccnc2)c3c(cccc3)C(=O)c4c(ccc(c4)C)C
0.306273	O=C(Nc1cc(ccc1)C(=O)Nc2nccnc2)c3c(cccc3)C(=O)c4c(ccc(c4)C)C
0.306273	O=C(Nc1cc(ccc1)C(=O)Nc2nccnc2)c3c(cccc3)C(=O)c4c(ccc(c4)C)C
0.306273	O=C(Nc1cc(ccc1)C(=O)Nc2nccnc2)c3c(cccc3)C(=O)c4c(ccc(c4)C)C
0.306273	O=C(Nc1cc(ccc1)C(=O)Nc2nccnc2)c3c(cccc3)C(=O)c4c(ccc(c4)C)C
0.306273	O=C(Nc1cc(ccc1)C(=O)Nc2nccnc2)c3c(cccc3)C(=O)c4c(ccc(c4)C)C
0.306273	O=C(Nc1cc(ccc1)C(=O)Nc2nccnc2)c3c(cccc3)C(=O)c4c(ccc(c4)C)C
0.305755	Clc1c(Cl)ccc(S(=O)(=O)Nc2cc(ccc2)C(=O)Nc3ccc(cc3)CN4CCC(CC4)C)c1
0.305755	Clc1c(Cl)ccc(S(=O)(=O)Nc2cc(ccc2)C(=O)Nc3ccc(cc3)CN4CCC(CC4)C)c1
0.305755	Clc1c(Cl)ccc(S(=O)(=O)Nc2cc(ccc2)C(=O)Nc3ccc(cc3)CN4CCC(CC4)C)c1
0.305755	Clc1c(Cl)ccc(S(=O)(=O)Nc2cc(ccc2)C(=O)Nc3ccc(cc3)CN4CCC(CC4)C)c1
0.305755	Clc1c(Cl)ccc(S(=O)(=O)Nc2cc(ccc2)C(=O)Nc3ccc(cc3)CN4CCC(CC4)C)c1
0.305755	Clc1c(Cl)ccc(S(=O)(=O)Nc2cc(ccc2)C(=O)Nc3ccc(cc3)CN4CCC(CC4)C)c1
0.305755	Clc1c(Cl)ccc(S(=O)(=O)Nc2cc(ccc2)C(=O)Nc3ccc(cc3)CN4CCC(CC4)C)c1
0.305755	Clc1c(Cl)ccc(S(=O)(=O)Nc2cc(ccc2)C(=O)Nc3ccc(cc3)CN4CCC(CC4)C)c1
0.305556	Brc1cc(c2nc(c(cc2)C(=O)Nc3c(F)ccc(c3)C4=NNC=N4)C)ccc1
0.305556	Brc1cc(c2nc(c(cc2)C(=O)Nc3c(F)ccc(c3)C4=NNC=N4)C)ccc1
0.305556	Brc1cc(c2nc(c(cc2)C(=O)Nc3c(F)ccc(c3)C4=NNC=N4)C)ccc1
0.305556	Brc1cc(c2nc(c(cc2)C(=O)Nc3c(F)ccc(c3)C4=NNC=N4)C)ccc1
0.305556	Brc1cc(c2nc(c(cc2)C(=O)Nc3c(F)ccc(c3)C4=NNC=N4)C)ccc1
0.305556	Brc1cc(c2nc(c(cc2)C(=O)Nc3c(F)ccc(c3)C4=NNC=N4)C)ccc1
0.305556	Brc1cc(c2nc(c(cc2)C(=O)Nc3c(F)ccc(c3)C4=NNC=N4)C)ccc1
0.305556	Brc1cc(c2nc(c(cc2)C(=O)Nc3c(F)ccc(c3)C4=NNC=N4)C)ccc1
0.305556	Brc1cc(c2nc(c(cc2)C(=O)Nc3c(F)ccc(c3)C4=NNC=N4)C)ccc1
0.305556	Brc1cc(c2nc(c(cc2)C(=O)Nc3c(F)ccc(c3)C4=NNC=N4)C)ccc1
0.305221	O=C(Nc1c(cccc1)C(=O)NCCCN2CCN(Cc3ccccc3)CC2)c4ccccc4
0.305221	O=C(Nc1c(cccc1)C(=O)NCCCN2CCN(Cc3ccccc3)CC2)c4ccccc4
0.305221	O=C(Nc1c(cccc1)C(=O)NCCCN2CCN(Cc3ccccc3)CC2)c4ccccc4
0.305221	O=C(Nc1c(cccc1)C(=O)NCCCN2CCN(Cc3ccccc3)CC2)c4ccccc4
0.305221	O=C(Nc1c(cccc1)C(=O)NCCCN2CCN(Cc3ccccc3)CC2)c4ccccc4
0.305221	O=C(Nc1c(cccc1)C(=O)NCCCN2CCN(Cc3ccccc3)CC2)c4ccccc4
0.305221	O=C(Nc1c(cccc1)C(=O)NCCCN2CCN(Cc3ccccc3)CC2)c4ccccc4
0.305221	O=C(Nc1c(cccc1)C(=O)NCCCN2CCN(Cc3ccccc3)CC2)c4ccccc4
0.305019	Fc1c(ccc(c1)C(=O)OC)C(=O)Nc2ccc(cc2)CN3CCC(CC3)C
0.305019	Fc1c(ccc(c1)C(=O)OC)C(=O)Nc2ccc(cc2)CN3CCC(CC3)C
0.305019	Fc1c(ccc(c1)C(=O)OC)C(=O)Nc2ccc(cc2)CN3CCC(CC3)C
0.305019	Fc1c(ccc(c1)C(=O)OC)C(=O)Nc2ccc(cc2)CN3CCC(CC3)C
0.305019	Fc1c(ccc(c1)C(=O)OC)C(=O)Nc2ccc(cc2)CN3CCC(CC3)C
0.305019	Fc1c(ccc(c1)C(=O)OC)C(=O)Nc2ccc(cc2)CN3CCC(CC3)C
0.305019	Fc1c(ccc(c1)C(=O)OC)C(=O)Nc2ccc(cc2)CN3CCC(CC3)C
0.305019	Fc1c(ccc(c1)C(=O)OC)C(=O)Nc2ccc(cc2)CN3CCC(CC3)C
0.305019	Fc1c(ccc(c1)C(=O)OC)C(=O)Nc2ccc(cc2)CN3CCC(CC3)C
0.305019	Fc1c(ccc(c1)C(=O)OC)C(=O)Nc2ccc(cc2)CN3CCC(CC3)C
0.305019	O=C(O)CN1CCC(NC(=O)c2nc(ncc2)c3cnccc3)CC1
0.305019	O=C(O)CN1CCC(NC(=O)c2nc(ncc2)c3cnccc3)CC1
0.305019	O=C(O)CN1CCC(NC(=O)c2nc(ncc2)c3cnccc3)CC1
0.305019	O=C(O)CN1CCC(NC(=O)c2nc(ncc2)c3cnccc3)CC1
0.305019	O=C(O)CN1CCC(NC(=O)c2nc(ncc2)c3cnccc3)CC1
0.305019	O=C(O)CN1CCC(NC(=O)c2nc(ncc2)c3cnccc3)CC1
0.305019	O=C(O)CN1CCC(NC(=O)c2nc(ncc2)c3cnccc3)CC1
0.305019	O=C(O)CN1CCC(NC(=O)c2nc(ncc2)c3cnccc3)CC1
0.305019	O=C(O)CN1CCC(NC(=O)c2nc(ncc2)c3cnccc3)CC1
0.305019	O=C(O)CN1CCC(NC(=O)c2nc(ncc2)c3cnccc3)CC1
0.304985	Fc1c(NC(=O)C2=C(OC=C2)C)cc(NC(=O)C(=O)N3CC(C4=NC(c5ccccc5)=CN4)CCC3)cc1
0.304985	Fc1c(NC(=O)C2=C(OC=C2)C)cc(NC(=O)C(=O)N3CC(C4=NC(c5ccccc5)=CN4)CCC3)cc1
0.304985	Fc1c(NC(=O)C2=C(OC=C2)C)cc(NC(=O)C(=O)N3CC(C4=NC(c5ccccc5)=CN4)CCC3)cc1
0.304985	Fc1c(NC(=O)C2=C(OC=C2)C)cc(NC(=O)C(=O)N3CC(C4=NC(c5ccccc5)=CN4)CCC3)cc1
0.304985	Fc1c(NC(=O)C2=C(OC=C2)C)cc(NC(=O)C(=O)N3CC(C4=NC(c5ccccc5)=CN4)CCC3)cc1
0.304985	Fc1c(NC(=O)C2=C(OC=C2)C)cc(NC(=O)C(=O)N3CC(C4=NC(c5ccccc5)=CN4)CCC3)cc1
0.304985	Fc1c(NC(=O)C2=C(OC=C2)C)cc(NC(=O)C(=O)N3CC(C4=NC(c5ccccc5)=CN4)CCC3)cc1
0.304985	Fc1c(NC(=O)C2=C(OC=C2)C)cc(NC(=O)C(=O)N3CC(C4=NC(c5ccccc5)=CN4)CCC3)cc1
0.304985	Fc1c(NC(=O)C2=C(OC=C2)C)cc(NC(=O)C(=O)N3CC(C4=NC(c5ccccc5)=CN4)CCC3)cc1
0.304985	Fc1c(NC(=O)C2=C(OC=C2)C)cc(NC(=O)C(=O)N3CC(C4=NC(c5ccccc5)=CN4)CCC3)cc1
0.304348	O=C(OC(C)(C)C)NCc1nccc(c1)C(=O)Nc2cc(c3nc(ccn3)C)ccc2
0.304348	O=C(OC(C)(C)C)NCc1nccc(c1)C(=O)Nc2cc(c3nc(ccn3)C)ccc2
0.304348	O=C(OC(C)(C)C)NCc1nccc(c1)C(=O)Nc2cc(c3nc(ccn3)C)ccc2
0.304348	O=C(OC(C)(C)C)NCc1nccc(c1)C(=O)Nc2cc(c3nc(ccn3)C)ccc2
0.304196	Fc1c(ccc(c2ccccc2)c1)CNC(=O)C(=O)Nc3cc(NC(=O)CN4CCCCC4)c(cc3)C
0.304196	Fc1c(ccc(c2ccccc2)c1)CNC(=O)C(=O)Nc3cc(NC(=O)CN4CCCCC4)c(cc3)C
0.304196	Fc1c(ccc(c2ccccc2)c1)CNC(=O)C(=O)Nc3cc(NC(=O)CN4CCCCC4)c(cc3)C
0.304196	Fc1c(ccc(c2ccccc2)c1)CNC(=O)C(=O)Nc3cc(NC(=O)CN4CCCCC4)c(cc3)C
0.304196	Fc1c(ccc(c2ccccc2)c1)CNC(=O)C(=O)Nc3cc(NC(=O)CN4CCCCC4)c(cc3)C
0.304196	Fc1c(ccc(c2ccccc2)c1)CNC(=O)C(=O)Nc3cc(NC(=O)CN4CCCCC4)c(cc3)C
0.304196	Fc1c(ccc(c2ccccc2)c1)CNC(=O)C(=O)Nc3cc(NC(=O)CN4CCCCC4)c(cc3)C
0.304196	Fc1c(ccc(c2ccccc2)c1)CNC(=O)C(=O)Nc3cc(NC(=O)CN4CCCCC4)c(cc3)C
0.304196	Fc1c(ccc(c2ccccc2)c1)CNC(=O)C(=O)Nc3cc(NC(=O)CN4CCCCC4)c(cc3)C
0.304196	Fc1c(ccc(c2ccccc2)c1)CNC(=O)C(=O)Nc3cc(NC(=O)CN4CCCCC4)c(cc3)C
0.303571	O=C(Nc1c(ccc(c1)C=2N(N=CC2)C)C)Nc3ccc(cc3)C(=O)NC(CC)(C)C
0.303571	O=C(Nc1c(ccc(c1)C=2N(N=CC2)C)C)Nc3ccc(cc3)C(=O)NC(CC)(C)C
0.303571	O=C(Nc1c(ccc(c1)C=2N(N=CC2)C)C)Nc3ccc(cc3)C(=O)NC(CC)(C)C
0.303571	O=C(Nc1c(ccc(c1)C=2N(N=CC2)C)C)Nc3ccc(cc3)C(=O)NC(CC)(C)C
0.303571	O=C(Nc1c(ccc(c1)C=2N(N=CC2)C)C)Nc3ccc(cc3)C(=O)NC(CC)(C)C
0.303571	O=C(Nc1c(ccc(c1)C=2N(N=CC2)C)C)Nc3ccc(cc3)C(=O)NC(CC)(C)C
0.303571	O=C(Nc1c(ccc(c1)C=2N(N=CC2)C)C)Nc3ccc(cc3)C(=O)NC(CC)(C)C
0.303571	O=C(Nc1c(ccc(c1)C=2N(N=CC2)C)C)Nc3ccc(cc3)C(=O)NC(CC)(C)C
0.303571	O=C(Nc1c(ccc(c1)C=2N(N=CC2)C)C)Nc3ccc(cc3)C(=O)NC(CC)(C)C
0.303571	O=C(Nc1c(ccc(c1)C=2N(N=CC2)C)C)Nc3ccc(cc3)C(=O)NC(CC)(C)C
0.303448	FC(F)(F)c1ncc(cc1C#N)C(=O)Nc2c(ccc(NC3CCN(CC3)C)c2)C
0.303448	FC(F)(F)c1ncc(cc1C#N)C(=O)Nc2c(ccc(NC3CCN(CC3)C)c2)C
0.303448	FC(F)(F)c1ncc(cc1C#N)C(=O)Nc2c(ccc(NC3CCN(CC3)C)c2)C
0.303448	FC(F)(F)c1ncc(cc1C#N)C(=O)Nc2c(ccc(NC3CCN(CC3)C)c2)C
0.303448	FC(F)(F)c1ncc(cc1C#N)C(=O)Nc2c(ccc(NC3CCN(CC3)C)c2)C
0.303448	FC(F)(F)c1ncc(cc1C#N)C(=O)Nc2c(ccc(NC3CCN(CC3)C)c2)C
0.303448	FC(F)(F)c1ncc(cc1C#N)C(=O)Nc2c(ccc(NC3CCN(CC3)C)c2)C
0.303448	FC(F)(F)c1ncc(cc1C#N)C(=O)Nc2c(ccc(NC3CCN(CC3)C)c2)C
0.303448	FC(F)(F)c1ncc(cc1C#N)C(=O)Nc2c(ccc(NC3CCN(CC3)C)c2)C
0.303448	FC(F)(F)c1ncc(cc1C#N)C(=O)Nc2c(ccc(NC3CCN(CC3)C)c2)C
0.30315	S1C(=NC(=C1)C)Nc2ccc(cc2)C(=O)Nc3cc(F)c(cc3)CC
0.30315	S1C(=NC(=C1)C)Nc2ccc(cc2)C(=O)Nc3cc(F)c(cc3)CC
0.30315	S1C(=NC(=C1)C)Nc2ccc(cc2)C(=O)Nc3cc(F)c(cc3)CC
0.30315	S1C(=NC(=C1)C)Nc2ccc(cc2)C(=O)Nc3cc(F)c(cc3)CC
0.30315	S1C(=NC(=C1)C)Nc2ccc(cc2)C(=O)Nc3cc(F)c(cc3)CC
0.30315	S1C(=NC(=C1)C)Nc2ccc(cc2)C(=O)Nc3cc(F)c(cc3)CC
0.30315	S1C(=NC(=C1)C)Nc2ccc(cc2)C(=O)Nc3cc(F)c(cc3)CC
0.30315	S1C(=NC(=C1)C)Nc2ccc(cc2)C(=O)Nc3cc(F)c(cc3)CC
0.30315	S1C(=NC(=C1)C)Nc2ccc(cc2)C(=O)Nc3cc(F)c(cc3)CC
0.30315	S1C(=NC(=C1)C)Nc2ccc(cc2)C(=O)Nc3cc(F)c(cc3)CC
0.302789	O=C(NCCc1ccc(N2CCN(CC2)C)cc1)c3ncc(c4cnccc4)cc3
0.302789	O=C(NCCc1ccc(N2CCN(CC2)C)cc1)c3ncc(c4cnccc4)cc3
0.302789	O=C(NCCc1ccc(N2CCN(CC2)C)cc1)c3ncc(c4cnccc4)cc3
0.302789	O=C(NCCc1ccc(N2CCN(CC2)C)cc1)c3ncc(c4cnccc4)cc3
0.302789	O=C(NCCc1ccc(N2CCN(CC2)C)cc1)c3ncc(c4cnccc4)cc3
0.302789	O=C(NCCc1ccc(N2CCN(CC2)C)cc1)c3ncc(c4cnccc4)cc3
0.302789	O=C(NCCc1ccc(N2CCN(CC2)C)cc1)c3ncc(c4cnccc4)cc3
0.302789	O=C(NCCc1ccc(N2CCN(CC2)C)cc1)c3ncc(c4cnccc4)cc3
0.302789	O=C(NCCc1ccc(N2CCN(CC2)C)cc1)c3ncc(c4cnccc4)cc3
0.302789	O=C(NCCc1ccc(N2CCN(CC2)C)cc1)c3ncc(c4cnccc4)cc3
0.302721	Clc1cc(ccc1)C=2SC=C(N2)CC(=O)Nc3c(ccc(NC4CCN(CC4)C)c3)C
0.302721	Clc1cc(ccc1)C=2SC=C(N2)CC(=O)Nc3c(ccc(NC4CCN(CC4)C)c3)C
0.302721	Clc1cc(ccc1)C=2SC=C(N2)CC(=O)Nc3c(ccc(NC4CCN(CC4)C)c3)C
0.302721	Clc1cc(ccc1)C=2SC=C(N2)CC(=O)Nc3c(ccc(NC4CCN(CC4)C)c3)C
0.302721	Clc1cc(ccc1)C=2SC=C(N2)CC(=O)Nc3c(ccc(NC4CCN(CC4)C)c3)C
0.302721	Clc1cc(ccc1)C=2SC=C(N2)CC(=O)Nc3c(ccc(NC4CCN(CC4)C)c3)C
0.302721	Clc1cc(ccc1)C=2SC=C(N2)CC(=O)Nc3c(ccc(NC4CCN(CC4)C)c3)C
0.302721	Clc1cc(ccc1)C=2SC=C(N2)CC(=O)Nc3c(ccc(NC4CCN(CC4)C)c3)C
0.302721	Clc1cc(ccc1)C=2SC=C(N2)CC(=O)Nc3c(ccc(NC4CCN(CC4)C)c3)C
0.302721	Clc1cc(ccc1)C=2SC=C(N2)CC(=O)Nc3c(ccc(NC4CCN(CC4)C)c3)C
0.302521	Clc1ccc(cc1)CN2N=Cc3c2nc(c4ccccc4)cc3C(=O)Nc5c(ccc(NC6CCN(CC6)C)c5)C
0.301961	O=C(Nc1cc(ccc1)CNC2CN(Cc3ccccc3)CCC2)c4ccncc4
0.301961	O=C(Nc1cc(ccc1)CNC2CN(Cc3ccccc3)CCC2)c4ccncc4
0.301961	O=C(Nc1cc(ccc1)CNC2CN(Cc3ccccc3)CCC2)c4ccncc4
0.301961	O=C(Nc1cc(ccc1)CNC2CN(Cc3ccccc3)CCC2)c4ccncc4
0.301961	O=C(Nc1cc(ccc1)CNC2CN(Cc3ccccc3)CCC2)c4ccncc4
0.301961	O=C(Nc1cc(ccc1)CNC2CN(Cc3ccccc3)CCC2)c4ccncc4
0.301961	O=C(Nc1cc(ccc1)CNC2CN(Cc3ccccc3)CCC2)c4ccncc4
0.301961	O=C(Nc1cc(ccc1)CNC2CN(Cc3ccccc3)CCC2)c4ccncc4
0.301961	O=C(Nc1cc(ccc1)CNC2CN(Cc3ccccc3)CCC2)c4ccncc4
0.301961	O=C(Nc1cc(ccc1)CNC2CN(Cc3ccccc3)CCC2)c4ccncc4
0.301961	FC(F)(F)c1cc(NN=CC2=NC(c3ccccc3)=CN2)c(cc1)C
0.300847	O=C(N)c1cc(NC(=O)Cc2ccncc2)c(cc1)C
0.300847	O=C(N)c1cc(NC(=O)Cc2ccncc2)c(cc1)C
0.300847	O=C(N)c1cc(NC(=O)Cc2ccncc2)c(cc1)C
0.300847	O=C(N)c1cc(NC(=O)Cc2ccncc2)c(cc1)C
0.300847	O=C(N)c1cc(NC(=O)Cc2ccncc2)c(cc1)C
0.300847	O=C(N)c1cc(NC(=O)Cc2ccncc2)c(cc1)C
0.300847	O=C(N)c1cc(NC(=O)Cc2ccncc2)c(cc1)C
0.300847	O=C(N)c1cc(NC(=O)Cc2ccncc2)c(cc1)C
0.300847	O=C(N)c1cc(NC(=O)Cc2ccncc2)c(cc1)C
0.300847	O=C(N)c1cc(NC(=O)Cc2ccncc2)c(cc1)C
0.300654	Brc1c(cccc1)C=2N(C(C(=O)Nc3c(ccc(NC4CCN(CC4)C)c3)C)=CC2)C
0.300654	Brc1c(cccc1)C=2N(C(C(=O)Nc3c(ccc(NC4CCN(CC4)C)c3)C)=CC2)C
0.300654	Brc1c(cccc1)C=2N(C(C(=O)Nc3c(ccc(NC4CCN(CC4)C)c3)C)=CC2)C
0.300654	Brc1c(cccc1)C=2N(C(C(=O)Nc3c(ccc(NC4CCN(CC4)C)c3)C)=CC2)C
0.300654	Brc1c(cccc1)C=2N(C(C(=O)Nc3c(ccc(NC4CCN(CC4)C)c3)C)=CC2)C
0.300654	Brc1c(cccc1)C=2N(C(C(=O)Nc3c(ccc(NC4CCN(CC4)C)c3)C)=CC2)C
0.300654	Brc1c(cccc1)C=2N(C(C(=O)Nc3c(ccc(NC4CCN(CC4)C)c3)C)=CC2)C
0.300654	Brc1c(cccc1)C=2N(C(C(=O)Nc3c(ccc(NC4CCN(CC4)C)c3)C)=CC2)C
0.300654	Brc1c(cccc1)C=2N(C(C(=O)Nc3c(ccc(NC4CCN(CC4)C)c3)C)=CC2)C
0.300654	Brc1c(cccc1)C=2N(C(C(=O)Nc3c(ccc(NC4CCN(CC4)C)c3)C)=CC2)C
0.300613	Brc1cc(NC(=O)C=2N=C(OC2)c3cnccc3)c(N4C(CN(CC4)C)C)cc1
0.300613	Brc1cc(NC(=O)C=2N=C(OC2)c3cnccc3)c(N4C(CN(CC4)C)C)cc1
0.300613	Brc1cc(NC(=O)C=2N=C(OC2)c3cnccc3)c(N4C(CN(CC4)C)C)cc1
0.300613	Brc1cc(NC(=O)C=2N=C(OC2)c3cnccc3)c(N4C(CN(CC4)C)C)cc1
0.300613	Brc1cc(NC(=O)C=2N=C(OC2)c3cnccc3)c(N4C(CN(CC4)C)C)cc1
0.300613	Brc1cc(NC(=O)C=2N=C(OC2)c3cnccc3)c(N4C(CN(CC4)C)C)cc1
0.300613	Brc1cc(NC(=O)C=2N=C(OC2)c3cnccc3)c(N4C(CN(CC4)C)C)cc1
0.300613	Brc1cc(NC(=O)C=2N=C(OC2)c3cnccc3)c(N4C(CN(CC4)C)C)cc1
0.300613	Brc1cc(NC(=O)C=2N=C(OC2)c3cnccc3)c(N4C(CN(CC4)C)C)cc1
0.300613	Brc1cc(NC(=O)C=2N=C(OC2)c3cnccc3)c(N4C(CN(CC4)C)C)cc1
0.30038	Clc1c(NC(=O)C(=O)NCc2cc(NC(=O)c3ccncc3)ccc2)cc(NC(=O)C)cc1
0.30038	Clc1c(NC(=O)C(=O)NCc2cc(NC(=O)c3ccncc3)ccc2)cc(NC(=O)C)cc1
0.30038	Clc1c(NC(=O)C(=O)NCc2cc(NC(=O)c3ccncc3)ccc2)cc(NC(=O)C)cc1
0.30038	Clc1c(NC(=O)C(=O)NCc2cc(NC(=O)c3ccncc3)ccc2)cc(NC(=O)C)cc1
0.30038	Clc1c(NC(=O)C(=O)NCc2cc(NC(=O)c3ccncc3)ccc2)cc(NC(=O)C)cc1
0.30038	Clc1c(NC(=O)C(=O)NCc2cc(NC(=O)c3ccncc3)ccc2)cc(NC(=O)C)cc1
0.30038	Clc1c(NC(=O)C(=O)NCc2cc(NC(=O)c3ccncc3)ccc2)cc(NC(=O)C)cc1
0.30038	Clc1c(NC(=O)C(=O)NCc2cc(NC(=O)c3ccncc3)ccc2)cc(NC(=O)C)cc1
0.30038	Clc1c(NC(=O)C(=O)NCc2cc(NC(=O)c3ccncc3)ccc2)cc(NC(=O)C)cc1
0.30038	Clc1c(NC(=O)C(=O)NCc2cc(NC(=O)c3ccncc3)ccc2)cc(NC(=O)C)cc1
0.3	Clc1cc(ccc1)C(=O)Nc2cc(c(NC(=O)c3ccc(c4c5ncccc5ccc4)cc3)cc2)C
0.3	Clc1cc(ccc1)C(=O)Nc2cc(c(NC(=O)c3ccc(c4c5ncccc5ccc4)cc3)cc2)C
0.3	Clc1cc(ccc1)C(=O)Nc2cc(c(NC(=O)c3ccc(c4c5ncccc5ccc4)cc3)cc2)C
0.3	Clc1cc(ccc1)C(=O)Nc2cc(c(NC(=O)c3ccc(c4c5ncccc5ccc4)cc3)cc2)C
0.3	Clc1cc(ccc1)C(=O)Nc2cc(c(NC(=O)c3ccc(c4c5ncccc5ccc4)cc3)cc2)C
0.3	Clc1cc(ccc1)C(=O)Nc2cc(c(NC(=O)c3ccc(c4c5ncccc5ccc4)cc3)cc2)C
0.3	Clc1cc(ccc1)C(=O)Nc2cc(c(NC(=O)c3ccc(c4c5ncccc5ccc4)cc3)cc2)C
0.3	Clc1cc(ccc1)C(=O)Nc2cc(c(NC(=O)c3ccc(c4c5ncccc5ccc4)cc3)cc2)C
0.3	Clc1cc(ccc1)C(=O)Nc2cc(c(NC(=O)c3ccc(c4c5ncccc5ccc4)cc3)cc2)C
0.3	Clc1cc(ccc1)C(=O)Nc2cc(c(NC(=O)c3ccc(c4c5ncccc5ccc4)cc3)cc2)C
0.299652	Brc1cc(c2nc(c(cc2)C(=O)N3CCN(Cc4cnc(Cl)cc4)CC3)C)ccc1
0.299652	Brc1cc(c2nc(c(cc2)C(=O)N3CCN(Cc4cnc(Cl)cc4)CC3)C)ccc1
0.299652	Brc1cc(c2nc(c(cc2)C(=O)N3CCN(Cc4cnc(Cl)cc4)CC3)C)ccc1
0.299652	Brc1cc(c2nc(c(cc2)C(=O)N3CCN(Cc4cnc(Cl)cc4)CC3)C)ccc1
0.299652	Brc1cc(c2nc(c(cc2)C(=O)N3CCN(Cc4cnc(Cl)cc4)CC3)C)ccc1
0.299652	Brc1cc(c2nc(c(cc2)C(=O)N3CCN(Cc4cnc(Cl)cc4)CC3)C)ccc1
0.299652	Brc1cc(c2nc(c(cc2)C(=O)N3CCN(Cc4cnc(Cl)cc4)CC3)C)ccc1
0.299652	Brc1cc(c2nc(c(cc2)C(=O)N3CCN(Cc4cnc(Cl)cc4)CC3)C)ccc1
0.299652	Brc1cc(c2nc(c(cc2)C(=O)N3CCN(Cc4cnc(Cl)cc4)CC3)C)ccc1
0.299652	Brc1cc(c2nc(c(cc2)C(=O)N3CCN(Cc4cnc(Cl)cc4)CC3)C)ccc1
0.299639	Fc1c(ccc(F)c1)CC(O)CNC(=O)Nc2c(ccc(c2)C(=O)Nc3ccccc3)C
0.299639	Fc1c(ccc(F)c1)CC(O)CNC(=O)Nc2c(ccc(c2)C(=O)Nc3ccccc3)C
0.299639	Fc1c(ccc(F)c1)CC(O)CNC(=O)Nc2c(ccc(c2)C(=O)Nc3ccccc3)C
0.299639	Fc1c(ccc(F)c1)CC(O)CNC(=O)Nc2c(ccc(c2)C(=O)Nc3ccccc3)C
0.299625	O=C(Nc1cc(NC(=O)C)c(cc1)C)c2cc3c(OCCNC3)cc2
0.299625	O=C(Nc1cc(NC(=O)C)c(cc1)C)c2cc3c(OCCNC3)cc2
0.299625	O=C(Nc1cc(NC(=O)C)c(cc1)C)c2cc3c(OCCNC3)cc2
0.299625	O=C(Nc1cc(NC(=O)C)c(cc1)C)c2cc3c(OCCNC3)cc2
0.299625	O=C(Nc1cc(NC(=O)C)c(cc1)C)c2cc3c(OCCNC3)cc2
0.299625	O=C(Nc1cc(NC(=O)C)c(cc1)C)c2cc3c(OCCNC3)cc2
0.299296	Clc1ccc(cc1)C2=NOC(=N2)CCC(=O)Nc3c(ccc(NC4CCN(CC4)C)c3)C
0.299296	Clc1ccc(cc1)C2=NOC(=N2)CCC(=O)Nc3c(ccc(NC4CCN(CC4)C)c3)C
0.299296	Clc1ccc(cc1)C2=NOC(=N2)CCC(=O)Nc3c(ccc(NC4CCN(CC4)C)c3)C
0.299296	Clc1ccc(cc1)C2=NOC(=N2)CCC(=O)Nc3c(ccc(NC4CCN(CC4)C)c3)C
0.299296	Clc1ccc(cc1)C2=NOC(=N2)CCC(=O)Nc3c(ccc(NC4CCN(CC4)C)c3)C
0.299296	Clc1ccc(cc1)C2=NOC(=N2)CCC(=O)Nc3c(ccc(NC4CCN(CC4)C)c3)C
0.299296	Clc1ccc(cc1)C2=NOC(=N2)CCC(=O)Nc3c(ccc(NC4CCN(CC4)C)c3)C
0.299296	Clc1ccc(cc1)C2=NOC(=N2)CCC(=O)Nc3c(ccc(NC4CCN(CC4)C)c3)C
0.299296	Clc1ccc(cc1)C2=NOC(=N2)CCC(=O)Nc3c(ccc(NC4CCN(CC4)C)c3)C
0.299296	Clc1ccc(cc1)C2=NOC(=N2)CCC(=O)Nc3c(ccc(NC4CCN(CC4)C)c3)C
0.299065	O=C(Nc1ccc(cc1)CNC=O)c2cnccc2
0.299065	O=C(Nc1ccc(cc1)CNC=O)c2cnccc2
0.299065	O=C(Nc1ccc(cc1)CNC=O)c2cnccc2
0.299065	O=C(Nc1ccc(cc1)CNC=O)c2cnccc2
0.299065	O=C(Nc1ccc(cc1)CNC=O)c2cnccc2
0.299065	O=C(Nc1ccc(cc1)CNC=O)c2cnccc2
0.299065	O=C(Nc1ccc(cc1)CNC=O)c2cnccc2
0.299065	O=C(Nc1ccc(cc1)CNC=O)c2cnccc2
0.299065	O=C(Nc1ccc(cc1)CNC=O)c2cnccc2
0.299065	O=C(Nc1ccc(cc1)CNC=O)c2cnccc2
0.299035	O=C(NNC(=O)C=1NN=C(C=2OC=CC2)C1)C(=O)Nc3cc(NC(=O)CN4CCCCC4)c(cc3)C
0.299035	O=C(NNC(=O)C=1NN=C(C=2OC=CC2)C1)C(=O)Nc3cc(NC(=O)CN4CCCCC4)c(cc3)C
0.299035	O=C(NNC(=O)C=1NN=C(C=2OC=CC2)C1)C(=O)Nc3cc(NC(=O)CN4CCCCC4)c(cc3)C
0.299035	O=C(NNC(=O)C=1NN=C(C=2OC=CC2)C1)C(=O)Nc3cc(NC(=O)CN4CCCCC4)c(cc3)C
0.299035	O=C(NNC(=O)C=1NN=C(C=2OC=CC2)C1)C(=O)Nc3cc(NC(=O)CN4CCCCC4)c(cc3)C
0.299035	O=C(NNC(=O)C=1NN=C(C=2OC=CC2)C1)C(=O)Nc3cc(NC(=O)CN4CCCCC4)c(cc3)C
0.299035	O=C(NNC(=O)C=1NN=C(C=2OC=CC2)C1)C(=O)Nc3cc(NC(=O)CN4CCCCC4)c(cc3)C
0.299035	O=C(NNC(=O)C=1NN=C(C=2OC=CC2)C1)C(=O)Nc3cc(NC(=O)CN4CCCCC4)c(cc3)C
0.299035	O=C(NNC(=O)C=1NN=C(C=2OC=CC2)C1)C(=O)Nc3cc(NC(=O)CN4CCCCC4)c(cc3)C
0.299035	O=C(NNC(=O)C=1NN=C(C=2OC=CC2)C1)C(=O)Nc3cc(NC(=O)CN4CCCCC4)c(cc3)C
0.297945	Clc1cc(ccc1)C(=O)Nc2cc(c(NC(=O)C=3N=C(SC3)c4c(cc(cc4)C)C)cc2)C
0.297945	Clc1cc(ccc1)C(=O)Nc2cc(c(NC(=O)C=3N=C(SC3)c4c(cc(cc4)C)C)cc2)C
0.297945	Clc1cc(ccc1)C(=O)Nc2cc(c(NC(=O)C=3N=C(SC3)c4c(cc(cc4)C)C)cc2)C
0.297945	Clc1cc(ccc1)C(=O)Nc2cc(c(NC(=O)C=3N=C(SC3)c4c(cc(cc4)C)C)cc2)C
0.297945	Clc1cc(ccc1)C(=O)Nc2cc(c(NC(=O)C=3N=C(SC3)c4c(cc(cc4)C)C)cc2)C
0.297945	Clc1cc(ccc1)C(=O)Nc2cc(c(NC(=O)C=3N=C(SC3)c4c(cc(cc4)C)C)cc2)C
0.297945	Clc1cc(ccc1)C(=O)Nc2cc(c(NC(=O)C=3N=C(SC3)c4c(cc(cc4)C)C)cc2)C
0.297945	Clc1cc(ccc1)C(=O)Nc2cc(c(NC(=O)C=3N=C(SC3)c4c(cc(cc4)C)C)cc2)C
0.297945	Clc1cc(ccc1)C(=O)Nc2cc(c(NC(=O)C=3N=C(SC3)c4c(cc(cc4)C)C)cc2)C
0.297945	Clc1cc(ccc1)C(=O)Nc2cc(c(NC(=O)C=3N=C(SC3)c4c(cc(cc4)C)C)cc2)C
0.297659	S(=O)(=O)(Nc1ccc(cc1)C(=O)Nc2c(ccc(NC3CCN(CC3)C)c2)C)c4cc([N+]([O-])=O)c(cc4)C
0.296928	O=C(Nc1cc(c(N2CCN(CC2)CC)cc1)C)C=3OC(C=4C=NN(C4)C)=CC3
0.296928	O=C(Nc1cc(c(N2CCN(CC2)CC)cc1)C)C=3OC(C=4C=NN(C4)C)=CC3
0.296928	O=C(Nc1cc(c(N2CCN(CC2)CC)cc1)C)C=3OC(C=4C=NN(C4)C)=CC3
0.296928	O=C(Nc1cc(c(N2CCN(CC2)CC)cc1)C)C=3OC(C=4C=NN(C4)C)=CC3
0.296928	O=C(Nc1cc(c(N2CCN(CC2)CC)cc1)C)C=3OC(C=4C=NN(C4)C)=CC3
0.296928	O=C(Nc1cc(c(N2CCN(CC2)CC)cc1)C)C=3OC(C=4C=NN(C4)C)=CC3
0.296928	O=C(Nc1cc(c(N2CCN(CC2)CC)cc1)C)C=3OC(C=4C=NN(C4)C)=CC3
0.296928	O=C(Nc1cc(c(N2CCN(CC2)CC)cc1)C)C=3OC(C=4C=NN(C4)C)=CC3
0.296928	O=C(Nc1cc(c(N2CCN(CC2)CC)cc1)C)C=3OC(C=4C=NN(C4)C)=CC3
0.296928	O=C(Nc1cc(c(N2CCN(CC2)CC)cc1)C)C=3OC(C=4C=NN(C4)C)=CC3
0.296552	FC(F)(F)c1cc(ccc1)C(=O)Nc2cc(NC(=O)C(=O)NCc3cc(ccc3)C(=O)NC(CC)C)c(cc2)C
0.296552	FC(F)(F)c1cc(ccc1)C(=O)Nc2cc(NC(=O)C(=O)NCc3cc(ccc3)C(=O)NC(CC)C)c(cc2)C
0.296552	FC(F)(F)c1cc(ccc1)C(=O)Nc2cc(NC(=O)C(=O)NCc3cc(ccc3)C(=O)NC(CC)C)c(cc2)C
0.296552	FC(F)(F)c1cc(ccc1)C(=O)Nc2cc(NC(=O)C(=O)NCc3cc(ccc3)C(=O)NC(CC)C)c(cc2)C
0.296552	FC(F)(F)c1cc(ccc1)C(=O)Nc2cc(NC(=O)C(=O)NCc3cc(ccc3)C(=O)NC(CC)C)c(cc2)C
0.296552	FC(F)(F)c1cc(ccc1)C(=O)Nc2cc(NC(=O)C(=O)NCc3cc(ccc3)C(=O)NC(CC)C)c(cc2)C
0.296552	FC(F)(F)c1cc(ccc1)C(=O)Nc2cc(NC(=O)C(=O)NCc3cc(ccc3)C(=O)NC(CC)C)c(cc2)C
0.296552	FC(F)(F)c1cc(ccc1)C(=O)Nc2cc(NC(=O)C(=O)NCc3cc(ccc3)C(=O)NC(CC)C)c(cc2)C
0.296552	FC(F)(F)c1cc(ccc1)C(=O)Nc2cc(NC(=O)C(=O)NCc3cc(ccc3)C(=O)NC(CC)C)c(cc2)C
0.296552	FC(F)(F)c1cc(ccc1)C(=O)Nc2cc(NC(=O)C(=O)NCc3cc(ccc3)C(=O)NC(CC)C)c(cc2)C
0.296443	S(c1c(cccc1)C)c2ccc(cc2)C(=O)NCc3cc(NC(=O)c4ccncc4)ccc3
0.296443	S(c1c(cccc1)C)c2ccc(cc2)C(=O)NCc3cc(NC(=O)c4ccncc4)ccc3
0.296443	S(c1c(cccc1)C)c2ccc(cc2)C(=O)NCc3cc(NC(=O)c4ccncc4)ccc3
0.296443	S(c1c(cccc1)C)c2ccc(cc2)C(=O)NCc3cc(NC(=O)c4ccncc4)ccc3
0.296443	S(c1c(cccc1)C)c2ccc(cc2)C(=O)NCc3cc(NC(=O)c4ccncc4)ccc3
0.296443	S(c1c(cccc1)C)c2ccc(cc2)C(=O)NCc3cc(NC(=O)c4ccncc4)ccc3
0.296443	S(c1c(cccc1)C)c2ccc(cc2)C(=O)NCc3cc(NC(=O)c4ccncc4)ccc3
0.296443	S(c1c(cccc1)C)c2ccc(cc2)C(=O)NCc3cc(NC(=O)c4ccncc4)ccc3
0.296443	S(c1c(cccc1)C)c2ccc(cc2)C(=O)NCc3cc(NC(=O)c4ccncc4)ccc3
0.296443	S(c1c(cccc1)C)c2ccc(cc2)C(=O)NCc3cc(NC(=O)c4ccncc4)ccc3
0.29572	O=C(Nc1cc(c(N2CCN(CC2)CC)cc1)C)c3c(cc(cc3)C)C
0.29572	O=C(Nc1cc(c(N2CCN(CC2)CC)cc1)C)c3c(cc(cc3)C)C
0.29572	O=C(Nc1cc(c(N2CCN(CC2)CC)cc1)C)c3c(cc(cc3)C)C
0.29572	O=C(Nc1cc(c(N2CCN(CC2)CC)cc1)C)c3c(cc(cc3)C)C
0.29572	O=C(Nc1cc(c(N2CCN(CC2)CC)cc1)C)c3c(cc(cc3)C)C
0.29572	O=C(Nc1cc(c(N2CCN(CC2)CC)cc1)C)c3c(cc(cc3)C)C
0.29572	O=C(Nc1cc(c(N2CCN(CC2)CC)cc1)C)c3c(cc(cc3)C)C
0.29572	O=C(Nc1cc(c(N2CCN(CC2)CC)cc1)C)c3c(cc(cc3)C)C
0.29572	O=C(Nc1cc(c(N2CCN(CC2)CC)cc1)C)c3c(cc(cc3)C)C
0.29572	O=C(Nc1cc(c(N2CCN(CC2)CC)cc1)C)c3c(cc(cc3)C)C
0.29562	Fc1c(c2cnccc2)ccc(c1)CNC(=O)c3ncc(c4nccnc4)cc3
0.29562	Fc1c(c2cnccc2)ccc(c1)CNC(=O)c3ncc(c4nccnc4)cc3
0.29562	Fc1c(c2cnccc2)ccc(c1)CNC(=O)c3ncc(c4nccnc4)cc3
0.29562	Fc1c(c2cnccc2)ccc(c1)CNC(=O)c3ncc(c4nccnc4)cc3
0.29562	Fc1c(c2cnccc2)ccc(c1)CNC(=O)c3ncc(c4nccnc4)cc3
0.29562	Fc1c(c2cnccc2)ccc(c1)CNC(=O)c3ncc(c4nccnc4)cc3
0.29562	Fc1c(c2cnccc2)ccc(c1)CNC(=O)c3ncc(c4nccnc4)cc3
0.29562	Fc1c(c2cnccc2)ccc(c1)CNC(=O)c3ncc(c4nccnc4)cc3
0.29562	Fc1c(c2cnccc2)ccc(c1)CNC(=O)c3ncc(c4nccnc4)cc3
0.29562	Fc1c(c2cnccc2)ccc(c1)CNC(=O)c3ncc(c4nccnc4)cc3
0.295276	O=C(Nc1cc(ccc1)CC(N)C(=O)O)c2cc(N)c(cc2)C
0.295276	O=C(Nc1cc(ccc1)CC(N)C(=O)O)c2cc(N)c(cc2)C
0.295139	S1C(=NC(C(=O)Nc2ncc(NC(=O)c3ccccc3)cc2)=C1)c4c(cc(cc4)C)C
0.295139	S1C(=NC(C(=O)Nc2ncc(NC(=O)c3ccccc3)cc2)=C1)c4c(cc(cc4)C)C
0.295139	S1C(=NC(C(=O)Nc2ncc(NC(=O)c3ccccc3)cc2)=C1)c4c(cc(cc4)C)C
0.295139	S1C(=NC(C(=O)Nc2ncc(NC(=O)c3ccccc3)cc2)=C1)c4c(cc(cc4)C)C
0.295139	S1C(=NC(C(=O)Nc2ncc(NC(=O)c3ccccc3)cc2)=C1)c4c(cc(cc4)C)C
0.295139	S1C(=NC(C(=O)Nc2ncc(NC(=O)c3ccccc3)cc2)=C1)c4c(cc(cc4)C)C
0.295139	S1C(=NC(C(=O)Nc2ncc(NC(=O)c3ccccc3)cc2)=C1)c4c(cc(cc4)C)C
0.295139	S1C(=NC(C(=O)Nc2ncc(NC(=O)c3ccccc3)cc2)=C1)c4c(cc(cc4)C)C
0.295139	S1C(=NC(C(=O)Nc2ncc(NC(=O)c3ccccc3)cc2)=C1)c4c(cc(cc4)C)C
0.295139	S1C(=NC(C(=O)Nc2ncc(NC(=O)c3ccccc3)cc2)=C1)c4c(cc(cc4)C)C
0.294872	O=C(OC)C1(NC(=O)c2nc(ncc2)c3cnccc3)CN(Cc4ccccc4)CCC1
0.294872	O=C(OC)C1(NC(=O)c2nc(ncc2)c3cnccc3)CN(Cc4ccccc4)CCC1
0.294872	O=C(OC)C1(NC(=O)c2nc(ncc2)c3cnccc3)CN(Cc4ccccc4)CCC1
0.294872	O=C(OC)C1(NC(=O)c2nc(ncc2)c3cnccc3)CN(Cc4ccccc4)CCC1
0.294872	O=C(OC)C1(NC(=O)c2nc(ncc2)c3cnccc3)CN(Cc4ccccc4)CCC1
0.294872	O=C(OC)C1(NC(=O)c2nc(ncc2)c3cnccc3)CN(Cc4ccccc4)CCC1
0.294872	O=C(OC)C1(NC(=O)c2nc(ncc2)c3cnccc3)CN(Cc4ccccc4)CCC1
0.294872	O=C(OC)C1(NC(=O)c2nc(ncc2)c3cnccc3)CN(Cc4ccccc4)CCC1
0.294872	O=C(OC)C1(NC(=O)c2nc(ncc2)c3cnccc3)CN(Cc4ccccc4)CCC1
0.294872	O=C(OC)C1(NC(=O)c2nc(ncc2)c3cnccc3)CN(Cc4ccccc4)CCC1
0.294776	O=C(OC(C=1ON=C(N1)c2cnccc2)C)c3ccc(NC(=O)c4ccccc4)cc3
0.294776	O=C(OC(C=1ON=C(N1)c2cnccc2)C)c3ccc(NC(=O)c4ccccc4)cc3
0.294776	O=C(OC(C=1ON=C(N1)c2cnccc2)C)c3ccc(NC(=O)c4ccccc4)cc3
0.294776	O=C(OC(C=1ON=C(N1)c2cnccc2)C)c3ccc(NC(=O)c4ccccc4)cc3
0.294776	O=C(OC(C=1ON=C(N1)c2cnccc2)C)c3ccc(NC(=O)c4ccccc4)cc3
0.294776	O=C(OC(C=1ON=C(N1)c2cnccc2)C)c3ccc(NC(=O)c4ccccc4)cc3
0.294776	O=C(OC(C=1ON=C(N1)c2cnccc2)C)c3ccc(NC(=O)c4ccccc4)cc3
0.294776	O=C(OC(C=1ON=C(N1)c2cnccc2)C)c3ccc(NC(=O)c4ccccc4)cc3
0.294776	O=C(OC(C=1ON=C(N1)c2cnccc2)C)c3ccc(NC(=O)c4ccccc4)cc3
0.294355	Fc1c(F)ccc(c2nc(ncc2)NC(=O)OCC(F)F)c1
0.294355	Fc1c(F)ccc(c2nc(ncc2)NC(=O)OCC(F)F)c1
0.294355	Fc1c(F)ccc(c2nc(ncc2)NC(=O)OCC(F)F)c1
0.294355	Fc1c(F)ccc(c2nc(ncc2)NC(=O)OCC(F)F)c1
0.294355	Fc1c(F)ccc(c2nc(ncc2)NC(=O)OCC(F)F)c1
0.294355	Fc1c(F)ccc(c2nc(ncc2)NC(=O)OCC(F)F)c1
0.294355	Fc1c(F)ccc(c2nc(ncc2)NC(=O)OCC(F)F)c1
0.294355	Fc1c(F)ccc(c2nc(ncc2)NC(=O)OCC(F)F)c1
0.294355	Fc1c(F)ccc(c2nc(ncc2)NC(=O)OCC(F)F)c1
0.294355	Fc1c(F)ccc(c2nc(ncc2)NC(=O)OCC(F)F)c1
0.294118	O=C(Nc1cc(NC(=O)CN2CCCCC2)c(cc1)C)C=O
0.294118	O=C(Nc1cc(NC(=O)CN2CCCCC2)c(cc1)C)C=O
0.294118	O=C(Nc1cc(NC(=O)CN2CCCCC2)c(cc1)C)C=O
0.294118	O=C(Nc1cc(NC(=O)CN2CCCCC2)c(cc1)C)C=O
0.294118	O=C(Nc1cc(NC(=O)CN2CCCCC2)c(cc1)C)C=O
0.294118	O=C(Nc1cc(NC(=O)CN2CCCCC2)c(cc1)C)C=O
0.294118	O=C(Nc1cc(NC(=O)CN2CCCCC2)c(cc1)C)C=O
0.294118	O=C(Nc1cc(NC(=O)CN2CCCCC2)c(cc1)C)C=O
0.294118	O=C(Nc1cc(NC(=O)CN2CCCCC2)c(cc1)C)C=O
0.294118	O=C(Nc1cc(NC(=O)CN2CCCCC2)c(cc1)C)C=O
0.293907	Clc1c(N2CCN(Cc3ccccc3)CC2)ccc(NC(=O)C(=O)Nc4c(cc(N5CCCCCC5)cc4)C)c1
0.293907	Clc1c(N2CCN(Cc3ccccc3)CC2)ccc(NC(=O)C(=O)Nc4c(cc(N5CCCCCC5)cc4)C)c1
0.293907	Clc1c(N2CCN(Cc3ccccc3)CC2)ccc(NC(=O)C(=O)Nc4c(cc(N5CCCCCC5)cc4)C)c1
0.293907	Clc1c(N2CCN(Cc3ccccc3)CC2)ccc(NC(=O)C(=O)Nc4c(cc(N5CCCCCC5)cc4)C)c1
0.293907	Clc1c(N2CCN(Cc3ccccc3)CC2)ccc(NC(=O)C(=O)Nc4c(cc(N5CCCCCC5)cc4)C)c1
0.293907	Clc1c(N2CCN(Cc3ccccc3)CC2)ccc(NC(=O)C(=O)Nc4c(cc(N5CCCCCC5)cc4)C)c1
0.293907	Clc1c(N2CCN(Cc3ccccc3)CC2)ccc(NC(=O)C(=O)Nc4c(cc(N5CCCCCC5)cc4)C)c1
0.293907	Clc1c(N2CCN(Cc3ccccc3)CC2)ccc(NC(=O)C(=O)Nc4c(cc(N5CCCCCC5)cc4)C)c1
0.293907	Clc1c(N2CCN(Cc3ccccc3)CC2)ccc(NC(=O)C(=O)Nc4c(cc(N5CCCCCC5)cc4)C)c1
0.293907	Clc1c(N2CCN(Cc3ccccc3)CC2)ccc(NC(=O)C(=O)Nc4c(cc(N5CCCCCC5)cc4)C)c1
0.29368	Clc1cc(ccc1)C(=O)Nc2cc(c(NC(=O)CCC=3SC(=CC3)C)cc2)C
0.29368	Clc1cc(ccc1)C(=O)Nc2cc(c(NC(=O)CCC=3SC(=CC3)C)cc2)C
0.29368	Clc1cc(ccc1)C(=O)Nc2cc(c(NC(=O)CCC=3SC(=CC3)C)cc2)C
0.29368	Clc1cc(ccc1)C(=O)Nc2cc(c(NC(=O)CCC=3SC(=CC3)C)cc2)C
0.29368	Clc1cc(ccc1)C(=O)Nc2cc(c(NC(=O)CCC=3SC(=CC3)C)cc2)C
0.29368	Clc1cc(ccc1)C(=O)Nc2cc(c(NC(=O)CCC=3SC(=CC3)C)cc2)C
0.29368	Clc1cc(ccc1)C(=O)Nc2cc(c(NC(=O)CCC=3SC(=CC3)C)cc2)C
0.29368	Clc1cc(ccc1)C(=O)Nc2cc(c(NC(=O)CCC=3SC(=CC3)C)cc2)C
0.29368	Clc1cc(ccc1)C(=O)Nc2cc(c(NC(=O)CCC=3SC(=CC3)C)cc2)C
0.29368	Clc1cc(ccc1)C(=O)Nc2cc(c(NC(=O)CCC=3SC(=CC3)C)cc2)C
0.293617	Clc1ncc(NC(=O)c2ccc(cc2)C=3C=NNC3)cc1C
0.293617	Clc1ncc(NC(=O)c2ccc(cc2)C=3C=NNC3)cc1C
0.293617	Clc1ncc(NC(=O)c2ccc(cc2)C=3C=NNC3)cc1C
0.293617	Clc1ncc(NC(=O)c2ccc(cc2)C=3C=NNC3)cc1C
0.293617	Clc1ncc(NC(=O)c2ccc(cc2)C=3C=NNC3)cc1C
0.293388	O=C(Nc1cc(ccc1)CC(=O)O)Nc2ccc(c3nc(ccn3)C)cc2
0.293388	O=C(Nc1cc(ccc1)CC(=O)O)Nc2ccc(c3nc(ccn3)C)cc2
0.293388	O=C(Nc1cc(ccc1)CC(=O)O)Nc2ccc(c3nc(ccn3)C)cc2
0.293388	O=C(Nc1cc(ccc1)CC(=O)O)Nc2ccc(c3nc(ccn3)C)cc2
0.293388	O=C(Nc1cc(ccc1)CC(=O)O)Nc2ccc(c3nc(ccn3)C)cc2
0.293388	O=C(Nc1cc(ccc1)CC(=O)O)Nc2ccc(c3nc(ccn3)C)cc2
0.293388	O=C(Nc1cc(ccc1)CC(=O)O)Nc2ccc(c3nc(ccn3)C)cc2
0.293388	O=C(Nc1cc(ccc1)CC(=O)O)Nc2ccc(c3nc(ccn3)C)cc2
0.293388	O=C(Nc1cc(ccc1)CC(=O)O)Nc2ccc(c3nc(ccn3)C)cc2
0.293388	O=C(Nc1cc(ccc1)CC(=O)O)Nc2ccc(c3nc(ccn3)C)cc2
0.293333	S1C(=NC(C(=O)Nc2c(cc(cc2)C(=O)NC3CCCCC3)C)=C1)c4ncccc4
0.293333	S1C(=NC(C(=O)Nc2c(cc(cc2)C(=O)NC3CCCCC3)C)=C1)c4ncccc4
0.293333	S1C(=NC(C(=O)Nc2c(cc(cc2)C(=O)NC3CCCCC3)C)=C1)c4ncccc4
0.293333	S1C(=NC(C(=O)Nc2c(cc(cc2)C(=O)NC3CCCCC3)C)=C1)c4ncccc4
0.293333	S1C(=NC(C(=O)Nc2c(cc(cc2)C(=O)NC3CCCCC3)C)=C1)c4ncccc4
0.293333	S1C(=NC(C(=O)Nc2c(cc(cc2)C(=O)NC3CCCCC3)C)=C1)c4ncccc4
0.293333	S1C(=NC(C(=O)Nc2c(cc(cc2)C(=O)NC3CCCCC3)C)=C1)c4ncccc4
0.293333	S1C(=NC(C(=O)Nc2c(cc(cc2)C(=O)NC3CCCCC3)C)=C1)c4ncccc4
0.293333	S1C(=NC(C(=O)Nc2c(cc(cc2)C(=O)NC3CCCCC3)C)=C1)c4ncccc4
0.293333	S1C(=NC(C(=O)Nc2c(cc(cc2)C(=O)NC3CCCCC3)C)=C1)c4ncccc4
0.29304	Clc1nc(Nc2cnccc2)c(cc1)C(=O)Nc3cncc(OCCC)c3
0.29304	Clc1nc(Nc2cnccc2)c(cc1)C(=O)Nc3cncc(OCCC)c3
0.29304	Clc1nc(Nc2cnccc2)c(cc1)C(=O)Nc3cncc(OCCC)c3
0.29304	Clc1nc(Nc2cnccc2)c(cc1)C(=O)Nc3cncc(OCCC)c3
0.29304	Clc1nc(Nc2cnccc2)c(cc1)C(=O)Nc3cncc(OCCC)c3
0.29304	Clc1nc(Nc2cnccc2)c(cc1)C(=O)Nc3cncc(OCCC)c3
0.29304	Clc1nc(Nc2cnccc2)c(cc1)C(=O)Nc3cncc(OCCC)c3
0.29304	Clc1nc(Nc2cnccc2)c(cc1)C(=O)Nc3cncc(OCCC)c3
0.29304	Clc1nc(Nc2cnccc2)c(cc1)C(=O)Nc3cncc(OCCC)c3
0.29304	O=C(NCc1cc(NC(=O)c2ccncc2)ccc1)c3c(cccc3)C(=O)c4c(ccc(c4)C)C
0.29304	O=C(NCc1cc(NC(=O)c2ccncc2)ccc1)c3c(cccc3)C(=O)c4c(ccc(c4)C)C
0.29304	O=C(NCc1cc(NC(=O)c2ccncc2)ccc1)c3c(cccc3)C(=O)c4c(ccc(c4)C)C
0.29304	O=C(NCc1cc(NC(=O)c2ccncc2)ccc1)c3c(cccc3)C(=O)c4c(ccc(c4)C)C
0.29304	O=C(NCc1cc(NC(=O)c2ccncc2)ccc1)c3c(cccc3)C(=O)c4c(ccc(c4)C)C
0.29304	O=C(NCc1cc(NC(=O)c2ccncc2)ccc1)c3c(cccc3)C(=O)c4c(ccc(c4)C)C
0.29304	O=C(NCc1cc(NC(=O)c2ccncc2)ccc1)c3c(cccc3)C(=O)c4c(ccc(c4)C)C
0.29304	O=C(NCc1cc(NC(=O)c2ccncc2)ccc1)c3c(cccc3)C(=O)c4c(ccc(c4)C)C
0.29304	O=C(NCc1cc(NC(=O)c2ccncc2)ccc1)c3c(cccc3)C(=O)c4c(ccc(c4)C)C
0.29304	O=C(NCc1cc(NC(=O)c2ccncc2)ccc1)c3c(cccc3)C(=O)c4c(ccc(c4)C)C
0.292929	Fc1c(c2cnccc2)ccc(c1)CNC(=O)COc3cc(NC(=O)C=4OC=CC4)ccc3
0.292929	Fc1c(c2cnccc2)ccc(c1)CNC(=O)COc3cc(NC(=O)C=4OC=CC4)ccc3
0.292929	Fc1c(c2cnccc2)ccc(c1)CNC(=O)COc3cc(NC(=O)C=4OC=CC4)ccc3
0.292929	Fc1c(c2cnccc2)ccc(c1)CNC(=O)COc3cc(NC(=O)C=4OC=CC4)ccc3
0.292929	Fc1c(c2cnccc2)ccc(c1)CNC(=O)COc3cc(NC(=O)C=4OC=CC4)ccc3
0.292929	Fc1c(c2cnccc2)ccc(c1)CNC(=O)COc3cc(NC(=O)C=4OC=CC4)ccc3
0.292419	FC(F)(F)c1cc(ccc1)C(=O)Nc2cc(NC(=O)C(=O)NC(CN)CC=C)c(cc2)C
0.292419	FC(F)(F)c1cc(ccc1)C(=O)Nc2cc(NC(=O)C(=O)NC(CN)CC=C)c(cc2)C
0.292419	FC(F)(F)c1cc(ccc1)C(=O)Nc2cc(NC(=O)C(=O)NC(CN)CC=C)c(cc2)C
0.292419	FC(F)(F)c1cc(ccc1)C(=O)Nc2cc(NC(=O)C(=O)NC(CN)CC=C)c(cc2)C
0.292419	FC(F)(F)c1cc(ccc1)C(=O)Nc2cc(NC(=O)C(=O)NC(CN)CC=C)c(cc2)C
0.292419	FC(F)(F)c1cc(ccc1)C(=O)Nc2cc(NC(=O)C(=O)NC(CN)CC=C)c(cc2)C
0.292135	O=C(O)c1cc(c(cc1)CC(=O)NCc2cc(NC(=O)c3ccncc3)ccc2)C
0.292135	O=C(O)c1cc(c(cc1)CC(=O)NCc2cc(NC(=O)c3ccncc3)ccc2)C
0.292135	O=C(O)c1cc(c(cc1)CC(=O)NCc2cc(NC(=O)c3ccncc3)ccc2)C
0.292135	O=C(O)c1cc(c(cc1)CC(=O)NCc2cc(NC(=O)c3ccncc3)ccc2)C
0.292135	O=C(O)c1cc(c(cc1)CC(=O)NCc2cc(NC(=O)c3ccncc3)ccc2)C
0.292135	O=C(O)c1cc(c(cc1)CC(=O)NCc2cc(NC(=O)c3ccncc3)ccc2)C
0.292135	O=C(O)c1cc(c(cc1)CC(=O)NCc2cc(NC(=O)c3ccncc3)ccc2)C
0.292135	O=C(O)c1cc(c(cc1)CC(=O)NCc2cc(NC(=O)c3ccncc3)ccc2)C
0.292135	O=C(O)c1cc(c(cc1)CC(=O)NCc2cc(NC(=O)c3ccncc3)ccc2)C
0.292135	O=C(O)c1cc(c(cc1)CC(=O)NCc2cc(NC(=O)c3ccncc3)ccc2)C
0.292135	O=C(Nc1cc(OC)c(c(OC)c1)C)C=2N=C(OC2)c3cnccc3
0.292135	O=C(Nc1cc(OC)c(c(OC)c1)C)C=2N=C(OC2)c3cnccc3
0.292135	O=C(Nc1cc(OC)c(c(OC)c1)C)C=2N=C(OC2)c3cnccc3
0.292063	S(=O)(=O)(N(c1ccccc1)CC)c2c(ccc(c2)C(=O)Nc3c(ccc(NC4CCN(CC4)C)c3)C)C
0.292	S(c1ccc(NC(=O)c2c(NC(=O)c3ccccc3)cccc2)cc1)Cc4cnccc4
0.292	S(c1ccc(NC(=O)c2c(NC(=O)c3ccccc3)cccc2)cc1)Cc4cnccc4
0.292	S(c1ccc(NC(=O)c2c(NC(=O)c3ccccc3)cccc2)cc1)Cc4cnccc4
0.292	S(c1ccc(NC(=O)c2c(NC(=O)c3ccccc3)cccc2)cc1)Cc4cnccc4
0.292	S(c1ccc(NC(=O)c2c(NC(=O)c3ccccc3)cccc2)cc1)Cc4cnccc4
0.292	S(c1ccc(NC(=O)c2c(NC(=O)c3ccccc3)cccc2)cc1)Cc4cnccc4
0.292	S(c1ccc(NC(=O)c2c(NC(=O)c3ccccc3)cccc2)cc1)Cc4cnccc4
0.292	S(c1ccc(NC(=O)c2c(NC(=O)c3ccccc3)cccc2)cc1)Cc4cnccc4
0.292	S(c1ccc(NC(=O)c2c(NC(=O)c3ccccc3)cccc2)cc1)Cc4cnccc4
0.292	S(c1ccc(NC(=O)c2c(NC(=O)c3ccccc3)cccc2)cc1)Cc4cnccc4
0.291971	Clc1c(F)cc(F)c(c1)C(=O)Nc2c(ccc(NC3CCN(CC3)C)c2)C
0.291971	Clc1c(F)cc(F)c(c1)C(=O)Nc2c(ccc(NC3CCN(CC3)C)c2)C
0.291971	Clc1c(F)cc(F)c(c1)C(=O)Nc2c(ccc(NC3CCN(CC3)C)c2)C
0.291971	Clc1c(F)cc(F)c(c1)C(=O)Nc2c(ccc(NC3CCN(CC3)C)c2)C
0.291971	Clc1c(F)cc(F)c(c1)C(=O)Nc2c(ccc(NC3CCN(CC3)C)c2)C
0.291971	Clc1c(F)cc(F)c(c1)C(=O)Nc2c(ccc(NC3CCN(CC3)C)c2)C
0.291971	Clc1c(F)cc(F)c(c1)C(=O)Nc2c(ccc(NC3CCN(CC3)C)c2)C
0.291971	Clc1c(F)cc(F)c(c1)C(=O)Nc2c(ccc(NC3CCN(CC3)C)c2)C
0.291971	Clc1c(F)cc(F)c(c1)C(=O)Nc2c(ccc(NC3CCN(CC3)C)c2)C
0.291971	Clc1c(F)cc(F)c(c1)C(=O)Nc2c(ccc(NC3CCN(CC3)C)c2)C
0.291545	Clc1c(NC(=O)C=2SC(=CC2)CC)ccc(NC(=O)c3c4c(nc(c5cnccc5)c3)cccc4)c1
0.291545	Clc1c(NC(=O)C=2SC(=CC2)CC)ccc(NC(=O)c3c4c(nc(c5cnccc5)c3)cccc4)c1
0.291545	Clc1c(NC(=O)C=2SC(=CC2)CC)ccc(NC(=O)c3c4c(nc(c5cnccc5)c3)cccc4)c1
0.291545	Clc1c(NC(=O)C=2SC(=CC2)CC)ccc(NC(=O)c3c4c(nc(c5cnccc5)c3)cccc4)c1
0.291545	Clc1c(NC(=O)C=2SC(=CC2)CC)ccc(NC(=O)c3c4c(nc(c5cnccc5)c3)cccc4)c1
0.291513	O=C(Nc1cc(ccc1)COCCOC(C)C)C=2N=C(OC2)c3cnccc3
0.291513	O=C(Nc1cc(ccc1)COCCOC(C)C)C=2N=C(OC2)c3cnccc3
0.291513	O=C(Nc1cc(ccc1)COCCOC(C)C)C=2N=C(OC2)c3cnccc3
0.291513	O=C(Nc1cc(ccc1)COCCOC(C)C)C=2N=C(OC2)c3cnccc3
0.291513	O=C(Nc1cc(ccc1)COCCOC(C)C)C=2N=C(OC2)c3cnccc3
0.291513	O=C(Nc1cc(ccc1)COCCOC(C)C)C=2N=C(OC2)c3cnccc3
0.291513	O=C(Nc1cc(ccc1)COCCOC(C)C)C=2N=C(OC2)c3cnccc3
0.291513	O=C(Nc1cc(ccc1)COCCOC(C)C)C=2N=C(OC2)c3cnccc3
0.291513	O=C(Nc1cc(ccc1)COCCOC(C)C)C=2N=C(OC2)c3cnccc3
0.291513	O=C(Nc1cc(ccc1)COCCOC(C)C)C=2N=C(OC2)c3cnccc3
0.291139	S(c1ncccc1C(=O)Nc2c(ccc(NC3CCN(CC3)C)c2)C)c4cc5OCCOc5cc4
0.290837	Brc1ccc(cc1)C=2N=C(NC2)C3CCN(Cc4cc(c5ccc(cc5)C)ccc4)CC3
0.290837	Brc1ccc(cc1)C=2N=C(NC2)C3CCN(Cc4cc(c5ccc(cc5)C)ccc4)CC3
0.290837	Brc1ccc(cc1)C=2N=C(NC2)C3CCN(Cc4cc(c5ccc(cc5)C)ccc4)CC3
0.290837	Brc1ccc(cc1)C=2N=C(NC2)C3CCN(Cc4cc(c5ccc(cc5)C)ccc4)CC3
0.290837	Brc1ccc(cc1)C=2N=C(NC2)C3CCN(Cc4cc(c5ccc(cc5)C)ccc4)CC3
0.290837	Brc1ccc(cc1)C=2N=C(NC2)C3CCN(Cc4cc(c5ccc(cc5)C)ccc4)CC3
0.290837	Brc1ccc(cc1)C=2N=C(NC2)C3CCN(Cc4cc(c5ccc(cc5)C)ccc4)CC3
0.290837	Brc1ccc(cc1)C=2N=C(NC2)C3CCN(Cc4cc(c5ccc(cc5)C)ccc4)CC3
0.290837	Brc1ccc(cc1)C=2N=C(NC2)C3CCN(Cc4cc(c5ccc(cc5)C)ccc4)CC3
0.290837	Brc1ccc(cc1)C=2N=C(NC2)C3CCN(Cc4cc(c5ccc(cc5)C)ccc4)CC3
0.290221	Brc1c(S(=O)(=O)N(c2ccccc2)C)cc(cc1)C(=O)Nc3c(ccc(NC4CCN(CC4)C)c3)C
0.290221	Brc1c(S(=O)(=O)N(c2ccccc2)C)cc(cc1)C(=O)Nc3c(ccc(NC4CCN(CC4)C)c3)C
0.290221	Brc1c(S(=O)(=O)N(c2ccccc2)C)cc(cc1)C(=O)Nc3c(ccc(NC4CCN(CC4)C)c3)C
0.290221	Brc1c(S(=O)(=O)N(c2ccccc2)C)cc(cc1)C(=O)Nc3c(ccc(NC4CCN(CC4)C)c3)C
0.290221	Brc1c(S(=O)(=O)N(c2ccccc2)C)cc(cc1)C(=O)Nc3c(ccc(NC4CCN(CC4)C)c3)C
0.290221	Brc1c(S(=O)(=O)N(c2ccccc2)C)cc(cc1)C(=O)Nc3c(ccc(NC4CCN(CC4)C)c3)C
0.290221	Brc1c(S(=O)(=O)N(c2ccccc2)C)cc(cc1)C(=O)Nc3c(ccc(NC4CCN(CC4)C)c3)C
0.290221	Brc1c(S(=O)(=O)N(c2ccccc2)C)cc(cc1)C(=O)Nc3c(ccc(NC4CCN(CC4)C)c3)C
0.290221	Brc1c(S(=O)(=O)N(c2ccccc2)C)cc(cc1)C(=O)Nc3c(ccc(NC4CCN(CC4)C)c3)C
0.290221	Brc1c(S(=O)(=O)N(c2ccccc2)C)cc(cc1)C(=O)Nc3c(ccc(NC4CCN(CC4)C)c3)C
0.289902	Clc1c(S(=O)(=O)Nc2ccc(OCC)cc2)cc(cc1)C(=O)Nc3c(ccc(NC4CCN(CC4)C)c3)C
0.289855	Clc1c(Cl)ccc(Nc2ncccc2C(=O)Nc3cc(F)c(cc3)CC)c1
0.289855	Clc1c(Cl)ccc(Nc2ncccc2C(=O)Nc3cc(F)c(cc3)CC)c1
0.289855	Clc1c(Cl)ccc(Nc2ncccc2C(=O)Nc3cc(F)c(cc3)CC)c1
0.289855	Clc1c(Cl)ccc(Nc2ncccc2C(=O)Nc3cc(F)c(cc3)CC)c1
0.289855	Clc1c(Cl)ccc(Nc2ncccc2C(=O)Nc3cc(F)c(cc3)CC)c1
0.289855	Clc1c(Cl)ccc(Nc2ncccc2C(=O)Nc3cc(F)c(cc3)CC)c1
0.289855	Clc1c(Cl)ccc(Nc2ncccc2C(=O)Nc3cc(F)c(cc3)CC)c1
0.289855	Clc1c(Cl)ccc(Nc2ncccc2C(=O)Nc3cc(F)c(cc3)CC)c1
0.289855	Clc1c(Cl)ccc(Nc2ncccc2C(=O)Nc3cc(F)c(cc3)CC)c1
0.289855	Clc1c(Cl)ccc(Nc2ncccc2C(=O)Nc3cc(F)c(cc3)CC)c1
0.289753	O=C(Nc1cc(c(N2CCN(CC2)CC)cc1)C)c3c(nccc3)C4CC4
0.289474	Brc1cc(NC(=O)c2cc3c(cc2)C(=O)N(C3=O)Cc4ccccc4)c(N5CCN(CC5)C)cc1
0.289474	Brc1cc(NC(=O)c2cc3c(cc2)C(=O)N(C3=O)Cc4ccccc4)c(N5CCN(CC5)C)cc1
0.289474	Brc1cc(NC(=O)c2cc3c(cc2)C(=O)N(C3=O)Cc4ccccc4)c(N5CCN(CC5)C)cc1
0.289474	Brc1cc(NC(=O)c2cc3c(cc2)C(=O)N(C3=O)Cc4ccccc4)c(N5CCN(CC5)C)cc1
0.289474	Brc1cc(NC(=O)c2cc3c(cc2)C(=O)N(C3=O)Cc4ccccc4)c(N5CCN(CC5)C)cc1
0.289474	Brc1cc(NC(=O)c2cc3c(cc2)C(=O)N(C3=O)Cc4ccccc4)c(N5CCN(CC5)C)cc1
0.289474	Brc1cc(NC(=O)c2cc3c(cc2)C(=O)N(C3=O)Cc4ccccc4)c(N5CCN(CC5)C)cc1
0.289474	Brc1cc(NC(=O)c2cc3c(cc2)C(=O)N(C3=O)Cc4ccccc4)c(N5CCN(CC5)C)cc1
0.289474	Brc1cc(NC(=O)c2cc3c(cc2)C(=O)N(C3=O)Cc4ccccc4)c(N5CCN(CC5)C)cc1
0.289474	Brc1cc(NC(=O)c2cc3c(cc2)C(=O)N(C3=O)Cc4ccccc4)c(N5CCN(CC5)C)cc1
0.289286	FC(F)(F)c1cc(ccc1)C(=O)Nc2cc(NC(=O)C(=O)NC(c3cc(ccc3)C(F)(F)F)(C)C)c(cc2)C
0.288732	O=C(Nc1cc(NC(=O)CN2CCCCC2)c(cc1)C)C(=O)NCc3c(cccc3)CN4CCOCC4
0.288732	O=C(Nc1cc(NC(=O)CN2CCCCC2)c(cc1)C)C(=O)NCc3c(cccc3)CN4CCOCC4
0.288732	O=C(Nc1cc(NC(=O)CN2CCCCC2)c(cc1)C)C(=O)NCc3c(cccc3)CN4CCOCC4
0.288732	O=C(Nc1cc(NC(=O)CN2CCCCC2)c(cc1)C)C(=O)NCc3c(cccc3)CN4CCOCC4
0.288732	O=C(Nc1cc(NC(=O)CN2CCCCC2)c(cc1)C)C(=O)NCc3c(cccc3)CN4CCOCC4
0.288732	O=C(Nc1cc(NC(=O)CN2CCCCC2)c(cc1)C)C(=O)NCc3c(cccc3)CN4CCOCC4
0.288732	O=C(Nc1cc(NC(=O)CN2CCCCC2)c(cc1)C)C(=O)NCc3c(cccc3)CN4CCOCC4
0.288732	O=C(Nc1cc(NC(=O)CN2CCCCC2)c(cc1)C)C(=O)NCc3c(cccc3)CN4CCOCC4
0.288732	O=C(Nc1cc(NC(=O)CN2CCCCC2)c(cc1)C)C(=O)NCc3c(cccc3)CN4CCOCC4
0.288732	O=C(Nc1cc(NC(=O)CN2CCCCC2)c(cc1)C)C(=O)NCc3c(cccc3)CN4CCOCC4
0.288321	S1C(=NC(c2cc(OC)c(OC)cc2)=C1)NC(=O)c3ccc(NC(=O)C(C)C)cc3
0.288321	S1C(=NC(c2cc(OC)c(OC)cc2)=C1)NC(=O)c3ccc(NC(=O)C(C)C)cc3
0.288321	S1C(=NC(c2cc(OC)c(OC)cc2)=C1)NC(=O)c3ccc(NC(=O)C(C)C)cc3
0.288321	S1C(=NC(c2cc(OC)c(OC)cc2)=C1)NC(=O)c3ccc(NC(=O)C(C)C)cc3
0.288256	O=C(Nc1cc(OCC(=O)NC2CCN(Cc3cnccc3)CC2)ccc1)C=4OC=CC4
0.288256	O=C(Nc1cc(OCC(=O)NC2CCN(Cc3cnccc3)CC2)ccc1)C=4OC=CC4
0.288256	O=C(Nc1cc(OCC(=O)NC2CCN(Cc3cnccc3)CC2)ccc1)C=4OC=CC4
0.288256	O=C(Nc1cc(OCC(=O)NC2CCN(Cc3cnccc3)CC2)ccc1)C=4OC=CC4
0.288256	O=C(Nc1cc(OCC(=O)NC2CCN(Cc3cnccc3)CC2)ccc1)C=4OC=CC4
0.288256	O=C(Nc1cc(OCC(=O)NC2CCN(Cc3cnccc3)CC2)ccc1)C=4OC=CC4
0.288256	O=C(Nc1cc(OCC(=O)NC2CCN(Cc3cnccc3)CC2)ccc1)C=4OC=CC4
0.288256	O=C(Nc1cc(OCC(=O)NC2CCN(Cc3cnccc3)CC2)ccc1)C=4OC=CC4
0.288256	O=C(Nc1cc(OCC(=O)NC2CCN(Cc3cnccc3)CC2)ccc1)C=4OC=CC4
0.288256	O=C(Nc1cc(OCC(=O)NC2CCN(Cc3cnccc3)CC2)ccc1)C=4OC=CC4
0.287402	O=C(Nc1cc(ccc1)C2=NOC=C2)c3cc(OCC)ncc3
0.287402	O=C(Nc1cc(ccc1)C2=NOC=C2)c3cc(OCC)ncc3
0.287402	O=C(Nc1cc(ccc1)C2=NOC=C2)c3cc(OCC)ncc3
0.287402	O=C(Nc1cc(ccc1)C2=NOC=C2)c3cc(OCC)ncc3
0.287402	O=C(Nc1cc(ccc1)C2=NOC=C2)c3cc(OCC)ncc3
0.287402	O=C(Nc1cc(ccc1)C2=NOC=C2)c3cc(OCC)ncc3
0.287402	O=C(Nc1cc(ccc1)C2=NOC=C2)c3cc(OCC)ncc3
0.287402	O=C(Nc1cc(ccc1)C2=NOC=C2)c3cc(OCC)ncc3
0.287402	O=C(Nc1cc(ccc1)C2=NOC=C2)c3cc(OCC)ncc3
0.287402	O=C(Nc1cc(ccc1)C2=NOC=C2)c3cc(OCC)ncc3
0.287234	[O-][N+](=O)c1c(NCC)ccc(c1)C(=O)Nc2c(ccc(OCc3ccccc3)c2)C
0.287234	[O-][N+](=O)c1c(NCC)ccc(c1)C(=O)Nc2c(ccc(OCc3ccccc3)c2)C
0.287234	[O-][N+](=O)c1c(NCC)ccc(c1)C(=O)Nc2c(ccc(OCc3ccccc3)c2)C
0.287234	[O-][N+](=O)c1c(NCC)ccc(c1)C(=O)Nc2c(ccc(OCc3ccccc3)c2)C
0.287234	[O-][N+](=O)c1c(NCC)ccc(c1)C(=O)Nc2c(ccc(OCc3ccccc3)c2)C
0.287234	[O-][N+](=O)c1c(NCC)ccc(c1)C(=O)Nc2c(ccc(OCc3ccccc3)c2)C
0.287197	S1C(=NC(C(=O)Nc2cc(ccc2)C3=NOC=C3)=C1)c4c(cc(cc4)C)C
0.287197	S1C(=NC(C(=O)Nc2cc(ccc2)C3=NOC=C3)=C1)c4c(cc(cc4)C)C
0.287197	S1C(=NC(C(=O)Nc2cc(ccc2)C3=NOC=C3)=C1)c4c(cc(cc4)C)C
0.287197	S1C(=NC(C(=O)Nc2cc(ccc2)C3=NOC=C3)=C1)c4c(cc(cc4)C)C
0.287197	S1C(=NC(C(=O)Nc2cc(ccc2)C3=NOC=C3)=C1)c4c(cc(cc4)C)C
0.287197	S1C(=NC(C(=O)Nc2cc(ccc2)C3=NOC=C3)=C1)c4c(cc(cc4)C)C
0.287197	S1C(=NC(C(=O)Nc2cc(ccc2)C3=NOC=C3)=C1)c4c(cc(cc4)C)C
0.287197	S1C(=NC(C(=O)Nc2cc(ccc2)C3=NOC=C3)=C1)c4c(cc(cc4)C)C
0.287197	S1C(=NC(C(=O)Nc2cc(ccc2)C3=NOC=C3)=C1)c4c(cc(cc4)C)C
0.287197	S1C(=NC(C(=O)Nc2cc(ccc2)C3=NOC=C3)=C1)c4c(cc(cc4)C)C
0.287197	Brc1cc(C#N)c(cc1)CC(=O)OCC(=O)Nc2c(ccc(c2)C(=O)Nc3ccccc3)C
0.287197	Brc1cc(C#N)c(cc1)CC(=O)OCC(=O)Nc2c(ccc(c2)C(=O)Nc3ccccc3)C
0.287197	Brc1cc(C#N)c(cc1)CC(=O)OCC(=O)Nc2c(ccc(c2)C(=O)Nc3ccccc3)C
0.287197	Brc1cc(C#N)c(cc1)CC(=O)OCC(=O)Nc2c(ccc(c2)C(=O)Nc3ccccc3)C
0.287197	S(=O)(=O)(Nc1ccc(cc1)C(=O)Nc2cc(c(N3CCN(CC3)CC)cc2)C)c4c(ccc(c4)C)C
0.286738	Clc1c(NC(=O)C=2SC=CC2)cc(cc1)C(=O)NCCc3ccc(N4CCN(CC4)C)cc3
0.286738	Clc1c(NC(=O)C=2SC=CC2)cc(cc1)C(=O)NCCc3ccc(N4CCN(CC4)C)cc3
0.286738	Clc1c(NC(=O)C=2SC=CC2)cc(cc1)C(=O)NCCc3ccc(N4CCN(CC4)C)cc3
0.286738	Clc1c(NC(=O)C=2SC=CC2)cc(cc1)C(=O)NCCc3ccc(N4CCN(CC4)C)cc3
0.286738	Clc1c(NC(=O)C=2SC=CC2)cc(cc1)C(=O)NCCc3ccc(N4CCN(CC4)C)cc3
0.286738	Clc1c(NC(=O)C=2SC=CC2)cc(cc1)C(=O)NCCc3ccc(N4CCN(CC4)C)cc3
0.286738	Clc1c(NC(=O)C=2SC=CC2)cc(cc1)C(=O)NCCc3ccc(N4CCN(CC4)C)cc3
0.286738	Clc1c(NC(=O)C=2SC=CC2)cc(cc1)C(=O)NCCc3ccc(N4CCN(CC4)C)cc3
0.286738	Clc1c(NC(=O)C=2SC=CC2)cc(cc1)C(=O)NCCc3ccc(N4CCN(CC4)C)cc3
0.286738	Clc1c(NC(=O)C=2SC=CC2)cc(cc1)C(=O)NCCc3ccc(N4CCN(CC4)C)cc3
0.28629	O=C(O)c1cc(NC(=O)c2cc3OCCOc3cc2)c(cc1)C
0.286232	S1C(=NC(C(=O)Nc2cc(c3ccccc3)ccc2)=C1)c4c(cc(cc4)C)C
0.286232	S1C(=NC(C(=O)Nc2cc(c3ccccc3)ccc2)=C1)c4c(cc(cc4)C)C
0.286232	S1C(=NC(C(=O)Nc2cc(c3ccccc3)ccc2)=C1)c4c(cc(cc4)C)C
0.286232	S1C(=NC(C(=O)Nc2cc(c3ccccc3)ccc2)=C1)c4c(cc(cc4)C)C
0.286232	S1C(=NC(C(=O)Nc2cc(c3ccccc3)ccc2)=C1)c4c(cc(cc4)C)C
0.286232	S1C(=NC(C(=O)Nc2cc(c3ccccc3)ccc2)=C1)c4c(cc(cc4)C)C
0.286232	S1C(=NC(C(=O)Nc2cc(c3ccccc3)ccc2)=C1)c4c(cc(cc4)C)C
0.286232	S1C(=NC(C(=O)Nc2cc(c3ccccc3)ccc2)=C1)c4c(cc(cc4)C)C
0.286232	S1C(=NC(C(=O)Nc2cc(c3ccccc3)ccc2)=C1)c4c(cc(cc4)C)C
0.286232	S1C(=NC(C(=O)Nc2cc(c3ccccc3)ccc2)=C1)c4c(cc(cc4)C)C
0.286232	O=C(NNc1ccc(OCc2ccccc2)cc1)C(=O)Nc3cc(NC(=O)CN4CCCCC4)c(cc3)C
0.286232	O=C(NNc1ccc(OCc2ccccc2)cc1)C(=O)Nc3cc(NC(=O)CN4CCCCC4)c(cc3)C
0.286232	O=C(NNc1ccc(OCc2ccccc2)cc1)C(=O)Nc3cc(NC(=O)CN4CCCCC4)c(cc3)C
0.286232	O=C(NNc1ccc(OCc2ccccc2)cc1)C(=O)Nc3cc(NC(=O)CN4CCCCC4)c(cc3)C
0.286232	O=C(NNc1ccc(OCc2ccccc2)cc1)C(=O)Nc3cc(NC(=O)CN4CCCCC4)c(cc3)C
0.286232	O=C(NNc1ccc(OCc2ccccc2)cc1)C(=O)Nc3cc(NC(=O)CN4CCCCC4)c(cc3)C
0.286232	O=C(NNc1ccc(OCc2ccccc2)cc1)C(=O)Nc3cc(NC(=O)CN4CCCCC4)c(cc3)C
0.286232	O=C(NNc1ccc(OCc2ccccc2)cc1)C(=O)Nc3cc(NC(=O)CN4CCCCC4)c(cc3)C
0.286232	O=C(NNc1ccc(OCc2ccccc2)cc1)C(=O)Nc3cc(NC(=O)CN4CCCCC4)c(cc3)C
0.286232	O=C(NNc1ccc(OCc2ccccc2)cc1)C(=O)Nc3cc(NC(=O)CN4CCCCC4)c(cc3)C
0.286174	Clc1nc(Nc2cnccc2)c(cc1)C(=O)Nc3cc4S(=O)(=O)NCc4cc3
0.286174	Clc1nc(Nc2cnccc2)c(cc1)C(=O)Nc3cc4S(=O)(=O)NCc4cc3
0.286174	Clc1nc(Nc2cnccc2)c(cc1)C(=O)Nc3cc4S(=O)(=O)NCc4cc3
0.286174	Clc1nc(Nc2cnccc2)c(cc1)C(=O)Nc3cc4S(=O)(=O)NCc4cc3
0.286174	Clc1nc(Nc2cnccc2)c(cc1)C(=O)Nc3cc4S(=O)(=O)NCc4cc3
0.286174	Clc1nc(Nc2cnccc2)c(cc1)C(=O)Nc3cc4S(=O)(=O)NCc4cc3
0.286174	Clc1nc(Nc2cnccc2)c(cc1)C(=O)Nc3cc4S(=O)(=O)NCc4cc3
0.286174	Clc1nc(Nc2cnccc2)c(cc1)C(=O)Nc3cc4S(=O)(=O)NCc4cc3
0.285714	Clc1cc(ccc1)C(=O)Nc2cc(c(N)cc2)C
0.285714	Clc1cc(ccc1)C(=O)Nc2cc(c(N)cc2)C
0.285714	Clc1cc(ccc1)C(=O)Nc2cc(c(N)cc2)C
0.285714	Clc1cc(ccc1)C(=O)Nc2cc(c(N)cc2)C
0.285714	Clc1cc(ccc1)C(=O)Nc2cc(c(N)cc2)C
0.285714	Clc1cc(ccc1)C(=O)Nc2cc(c(N)cc2)C
0.285714	Clc1cc(ccc1)C(=O)Nc2cc(c(N)cc2)C
0.285714	Clc1cc(ccc1)C(=O)Nc2cc(c(N)cc2)C
0.285714	Clc1cc(ccc1)C(=O)Nc2cc(c(N)cc2)C
0.285714	Clc1cc(ccc1)C(=O)Nc2cc(c(N)cc2)C
0.285714	Clc1ncc(c(Cl)c1)C(=O)Nc2c(cc(NC(=O)c3cc(Cl)ccc3)cc2)C
0.285714	Clc1ncc(c(Cl)c1)C(=O)Nc2c(cc(NC(=O)c3cc(Cl)ccc3)cc2)C
0.285714	Clc1ncc(c(Cl)c1)C(=O)Nc2c(cc(NC(=O)c3cc(Cl)ccc3)cc2)C
0.285714	Clc1ncc(c(Cl)c1)C(=O)Nc2c(cc(NC(=O)c3cc(Cl)ccc3)cc2)C
0.285714	Clc1ncc(c(Cl)c1)C(=O)Nc2c(cc(NC(=O)c3cc(Cl)ccc3)cc2)C
0.285714	Clc1ncc(c(Cl)c1)C(=O)Nc2c(cc(NC(=O)c3cc(Cl)ccc3)cc2)C
0.285714	Clc1ncc(c(Cl)c1)C(=O)Nc2c(cc(NC(=O)c3cc(Cl)ccc3)cc2)C
0.285714	Clc1ncc(c(Cl)c1)C(=O)Nc2c(cc(NC(=O)c3cc(Cl)ccc3)cc2)C
0.285714	Clc1ncc(c(Cl)c1)C(=O)Nc2c(cc(NC(=O)c3cc(Cl)ccc3)cc2)C
0.285714	Clc1ncc(c(Cl)c1)C(=O)Nc2c(cc(NC(=O)c3cc(Cl)ccc3)cc2)C
0.285714	O=C(Nc1c(ccc(NC2CCN(CC2)C)c1)C)C=C
0.285714	O=C(Nc1c(ccc(NC2CCN(CC2)C)c1)C)C=C
0.285714	O=C(Nc1c(ccc(NC2CCN(CC2)C)c1)C)C=C
0.285714	O=C(Nc1c(ccc(NC2CCN(CC2)C)c1)C)C=C
0.285714	O=C(Nc1c(ccc(NC2CCN(CC2)C)c1)C)C=C
0.285714	O=C(Nc1c(ccc(NC2CCN(CC2)C)c1)C)C=C
0.285714	O=C(Nc1c(ccc(NC2CCN(CC2)C)c1)C)C=C
0.285714	O=C(Nc1c(ccc(NC2CCN(CC2)C)c1)C)C=C
0.285714	O=C(Nc1c(ccc(NC2CCN(CC2)C)c1)C)C=C
0.285714	O=C(Nc1c(ccc(NC2CCN(CC2)C)c1)C)C=C
0.285047	O=C(Nc1cc(N)ccc1)c2cnccc2
0.285047	O=C(Nc1cc(N)ccc1)c2cnccc2
0.285047	O=C(Nc1cc(N)ccc1)c2cnccc2
0.285047	O=C(Nc1cc(N)ccc1)c2cnccc2
0.285047	O=C(Nc1cc(N)ccc1)c2cnccc2
0.285047	O=C(Nc1cc(N)ccc1)c2cnccc2
0.285047	O=C(Nc1cc(N)ccc1)c2cnccc2
0.285047	O=C(Nc1cc(N)ccc1)c2cnccc2
0.285047	O=C(Nc1cc(N)ccc1)c2cnccc2
0.285047	O=C(Nc1cc(N)ccc1)c2cnccc2
0.284672	Fc1c(ccc(c1)C(=O)Nc2cc(c(N3CCN(CC3)CC)cc2)C)C(C)C
0.284672	Fc1c(ccc(c1)C(=O)Nc2cc(c(N3CCN(CC3)CC)cc2)C)C(C)C
0.284672	Fc1c(ccc(c1)C(=O)Nc2cc(c(N3CCN(CC3)CC)cc2)C)C(C)C
0.284672	Fc1c(ccc(c1)C(=O)Nc2cc(c(N3CCN(CC3)CC)cc2)C)C(C)C
0.284672	Fc1c(ccc(c1)C(=O)Nc2cc(c(N3CCN(CC3)CC)cc2)C)C(C)C
0.284672	Fc1c(ccc(c1)C(=O)Nc2cc(c(N3CCN(CC3)CC)cc2)C)C(C)C
0.284672	Fc1c(ccc(c1)C(=O)Nc2cc(c(N3CCN(CC3)CC)cc2)C)C(C)C
0.284672	Fc1c(ccc(c1)C(=O)Nc2cc(c(N3CCN(CC3)CC)cc2)C)C(C)C
0.284672	Fc1c(ccc(c1)C(=O)Nc2cc(c(N3CCN(CC3)CC)cc2)C)C(C)C
0.284672	Fc1c(ccc(c1)C(=O)Nc2cc(c(N3CCN(CC3)CC)cc2)C)C(C)C
0.284615	S1C(c2cnccc2)=CC=C1C(=O)Nc3ccc(cc3)CC(N)C(=O)O
0.284	Brc1c(OC)ccc(c1)CNCc2cc(NC(=O)c3ccncc3)ccc2
0.283784	O=C(Nc1cc(NC(=O)c2cnccc2)ccc1)c3c4c(nc(c5cnccc5)c3)cccc4
0.283784	O=C(Nc1cc(NC(=O)c2cnccc2)ccc1)c3c4c(nc(c5cnccc5)c3)cccc4
0.283784	O=C(Nc1cc(NC(=O)c2cnccc2)ccc1)c3c4c(nc(c5cnccc5)c3)cccc4
0.283784	O=C(Nc1cc(NC(=O)c2cnccc2)ccc1)c3c4c(nc(c5cnccc5)c3)cccc4
0.283784	O=C(Nc1cc(NC(=O)c2cnccc2)ccc1)c3c4c(nc(c5cnccc5)c3)cccc4
0.283784	O=C(Nc1cc(NC(=O)c2cnccc2)ccc1)c3c4c(nc(c5cnccc5)c3)cccc4
0.282609	S1C(=NC(C(=O)NCc2cc(NC(=O)c3ccncc3)ccc2)=C1)c4cc5c(N(CC5)C)cc4
0.282609	S1C(=NC(C(=O)NCc2cc(NC(=O)c3ccncc3)ccc2)=C1)c4cc5c(N(CC5)C)cc4
0.282609	S1C(=NC(C(=O)NCc2cc(NC(=O)c3ccncc3)ccc2)=C1)c4cc5c(N(CC5)C)cc4
0.282609	S1C(=NC(C(=O)NCc2cc(NC(=O)c3ccncc3)ccc2)=C1)c4cc5c(N(CC5)C)cc4
0.282609	S1C(=NC(C(=O)NCc2cc(NC(=O)c3ccncc3)ccc2)=C1)c4cc5c(N(CC5)C)cc4
0.282609	S1C(=NC(C(=O)NCc2cc(NC(=O)c3ccncc3)ccc2)=C1)c4cc5c(N(CC5)C)cc4
0.282609	S1C(=NC(C(=O)NCc2cc(NC(=O)c3ccncc3)ccc2)=C1)c4cc5c(N(CC5)C)cc4
0.282609	S1C(=NC(C(=O)NCc2cc(NC(=O)c3ccncc3)ccc2)=C1)c4cc5c(N(CC5)C)cc4
0.282609	S1C(=NC(C(=O)NCc2cc(NC(=O)c3ccncc3)ccc2)=C1)c4cc5c(N(CC5)C)cc4
0.282609	S1C(=NC(C(=O)NCc2cc(NC(=O)c3ccncc3)ccc2)=C1)c4cc5c(N(CC5)C)cc4
0.282609	Clc1ncc(cc1)CN2CCN(C(=O)C=3N=C(OC3)c4cnccc4)CC2
0.282609	Clc1ncc(cc1)CN2CCN(C(=O)C=3N=C(OC3)c4cnccc4)CC2
0.282609	Clc1ncc(cc1)CN2CCN(C(=O)C=3N=C(OC3)c4cnccc4)CC2
0.282609	Clc1ncc(cc1)CN2CCN(C(=O)C=3N=C(OC3)c4cnccc4)CC2
0.282609	Clc1ncc(cc1)CN2CCN(C(=O)C=3N=C(OC3)c4cnccc4)CC2
0.282609	Clc1ncc(cc1)CN2CCN(C(=O)C=3N=C(OC3)c4cnccc4)CC2
0.282609	Clc1ncc(cc1)CN2CCN(C(=O)C=3N=C(OC3)c4cnccc4)CC2
0.282609	Clc1ncc(cc1)CN2CCN(C(=O)C=3N=C(OC3)c4cnccc4)CC2
0.282609	Clc1ncc(cc1)CN2CCN(C(=O)C=3N=C(OC3)c4cnccc4)CC2
0.282609	Clc1ncc(cc1)CN2CCN(C(=O)C=3N=C(OC3)c4cnccc4)CC2
0.282528	Clc1cc(ccc1)C(=O)Nc2cc(c(NCc3c(O)cccc3C)cc2)C
0.282528	Clc1cc(ccc1)C(=O)Nc2cc(c(NCc3c(O)cccc3C)cc2)C
0.282528	Clc1cc(ccc1)C(=O)Nc2cc(c(NCc3c(O)cccc3C)cc2)C
0.282528	Clc1cc(ccc1)C(=O)Nc2cc(c(NCc3c(O)cccc3C)cc2)C
0.282528	Clc1cc(ccc1)C(=O)Nc2cc(c(NCc3c(O)cccc3C)cc2)C
0.282528	Clc1cc(ccc1)C(=O)Nc2cc(c(NCc3c(O)cccc3C)cc2)C
0.282528	Clc1cc(ccc1)C(=O)Nc2cc(c(NCc3c(O)cccc3C)cc2)C
0.282528	Clc1cc(ccc1)C(=O)Nc2cc(c(NCc3c(O)cccc3C)cc2)C
0.282528	Clc1cc(ccc1)C(=O)Nc2cc(c(NCc3c(O)cccc3C)cc2)C
0.282392	S1C(=O)N(C(=O)C1)Cc2ccc(cc2)C(=O)Nc3c(ccc(N4C(=O)NCC4)c3)C
0.282392	S1C(=O)N(C(=O)C1)Cc2ccc(cc2)C(=O)Nc3c(ccc(N4C(=O)NCC4)c3)C
0.282392	S1C(=O)N(C(=O)C1)Cc2ccc(cc2)C(=O)Nc3c(ccc(N4C(=O)NCC4)c3)C
0.282392	S1C(=O)N(C(=O)C1)Cc2ccc(cc2)C(=O)Nc3c(ccc(N4C(=O)NCC4)c3)C
0.282392	S1C(=O)N(C(=O)C1)Cc2ccc(cc2)C(=O)Nc3c(ccc(N4C(=O)NCC4)c3)C
0.282392	S1C(=O)N(C(=O)C1)Cc2ccc(cc2)C(=O)Nc3c(ccc(N4C(=O)NCC4)c3)C
0.282392	S1C(=O)N(C(=O)C1)Cc2ccc(cc2)C(=O)Nc3c(ccc(N4C(=O)NCC4)c3)C
0.282392	S1C(=O)N(C(=O)C1)Cc2ccc(cc2)C(=O)Nc3c(ccc(N4C(=O)NCC4)c3)C
0.282392	S1C(=O)N(C(=O)C1)Cc2ccc(cc2)C(=O)Nc3c(ccc(N4C(=O)NCC4)c3)C
0.282392	S1C(=O)N(C(=O)C1)Cc2ccc(cc2)C(=O)Nc3c(ccc(N4C(=O)NCC4)c3)C
0.28223	O=C1N(c2ccc(NC(=O)C)cc2)C(=O)c3c1cc(cc3)C(=O)Nc4cc(ccc4)C5=NOC=C5
0.28223	O=C1N(c2ccc(NC(=O)C)cc2)C(=O)c3c1cc(cc3)C(=O)Nc4cc(ccc4)C5=NOC=C5
0.28223	O=C1N(c2ccc(NC(=O)C)cc2)C(=O)c3c1cc(cc3)C(=O)Nc4cc(ccc4)C5=NOC=C5
0.28223	O=C1N(c2ccc(NC(=O)C)cc2)C(=O)c3c1cc(cc3)C(=O)Nc4cc(ccc4)C5=NOC=C5
0.28223	O=C1N(c2ccc(NC(=O)C)cc2)C(=O)c3c1cc(cc3)C(=O)Nc4cc(ccc4)C5=NOC=C5
0.28223	O=C1N(c2ccc(NC(=O)C)cc2)C(=O)c3c1cc(cc3)C(=O)Nc4cc(ccc4)C5=NOC=C5
0.28223	O=C1N(c2ccc(NC(=O)C)cc2)C(=O)c3c1cc(cc3)C(=O)Nc4cc(ccc4)C5=NOC=C5
0.28223	FC(F)(F)c1cc(ccc1)C(=O)Nc2cc(NC(=O)C(=O)N(CCCCCCN)C)c(cc2)C
0.28223	FC(F)(F)c1cc(ccc1)C(=O)Nc2cc(NC(=O)C(=O)N(CCCCCCN)C)c(cc2)C
0.28223	FC(F)(F)c1cc(ccc1)C(=O)Nc2cc(NC(=O)C(=O)N(CCCCCCN)C)c(cc2)C
0.28223	FC(F)(F)c1cc(ccc1)C(=O)Nc2cc(NC(=O)C(=O)N(CCCCCCN)C)c(cc2)C
0.282209	Fc1cc(ccc1)C2=NNC(=C2)CCCCCN(C(=O)C(=O)Nc3cc(NC(=O)CN4CCCCC4)c(cc3)C)C
0.282209	Fc1cc(ccc1)C2=NNC(=C2)CCCCCN(C(=O)C(=O)Nc3cc(NC(=O)CN4CCCCC4)c(cc3)C)C
0.282209	Fc1cc(ccc1)C2=NNC(=C2)CCCCCN(C(=O)C(=O)Nc3cc(NC(=O)CN4CCCCC4)c(cc3)C)C
0.282209	Fc1cc(ccc1)C2=NNC(=C2)CCCCCN(C(=O)C(=O)Nc3cc(NC(=O)CN4CCCCC4)c(cc3)C)C
0.282209	Fc1cc(ccc1)C2=NNC(=C2)CCCCCN(C(=O)C(=O)Nc3cc(NC(=O)CN4CCCCC4)c(cc3)C)C
0.282209	Fc1cc(ccc1)C2=NNC(=C2)CCCCCN(C(=O)C(=O)Nc3cc(NC(=O)CN4CCCCC4)c(cc3)C)C
0.282209	Fc1cc(ccc1)C2=NNC(=C2)CCCCCN(C(=O)C(=O)Nc3cc(NC(=O)CN4CCCCC4)c(cc3)C)C
0.282209	Fc1cc(ccc1)C2=NNC(=C2)CCCCCN(C(=O)C(=O)Nc3cc(NC(=O)CN4CCCCC4)c(cc3)C)C
0.281787	O=C(Nc1ccc(N(C(=O)CN2CCN(CC2)C)C)cc1)c3c(cccc3)C(=O)c4c(ccc(c4)C)C
0.281787	O=C(Nc1ccc(N(C(=O)CN2CCN(CC2)C)C)cc1)c3c(cccc3)C(=O)c4c(ccc(c4)C)C
0.281787	O=C(Nc1ccc(N(C(=O)CN2CCN(CC2)C)C)cc1)c3c(cccc3)C(=O)c4c(ccc(c4)C)C
0.28169	FC(F)(F)c1ccc(cc1)C2=NNC(NC(=O)c3cc(c(N4CCOCC4)cc3)C)=C2
0.28169	FC(F)(F)c1ccc(cc1)C2=NNC(NC(=O)c3cc(c(N4CCOCC4)cc3)C)=C2
0.28169	FC(F)(F)c1ccc(cc1)C2=NNC(NC(=O)c3cc(c(N4CCOCC4)cc3)C)=C2
0.28169	FC(F)(F)c1ccc(cc1)C2=NNC(NC(=O)c3cc(c(N4CCOCC4)cc3)C)=C2
0.28169	FC(F)(F)c1ccc(cc1)C2=NNC(NC(=O)c3cc(c(N4CCOCC4)cc3)C)=C2
0.28169	FC(F)(F)c1ccc(cc1)C2=NNC(NC(=O)c3cc(c(N4CCOCC4)cc3)C)=C2
0.28169	FC(F)(F)c1ccc(cc1)C2=NNC(NC(=O)c3cc(c(N4CCOCC4)cc3)C)=C2
0.28169	FC(F)(F)c1ccc(cc1)C2=NNC(NC(=O)c3cc(c(N4CCOCC4)cc3)C)=C2
0.28169	FC(F)(F)c1ccc(cc1)C2=NNC(NC(=O)c3cc(c(N4CCOCC4)cc3)C)=C2
0.28169	FC(F)(F)c1ccc(cc1)C2=NNC(NC(=O)c3cc(c(N4CCOCC4)cc3)C)=C2
0.281369	O=C(Nc1cc(c(cc1)CC)CC)c2cc(c(N3CCOCC3)cc2)C
0.281369	O=C(Nc1cc(c(cc1)CC)CC)c2cc(c(N3CCOCC3)cc2)C
0.280757	O=C(Nc1ccc(Nc2c(OC)cccc2)cc1)c3c4c(nc(c5cnccc5)c3)cccc4
0.280576	Brc1cc(NC(=O)c2c(nccc2)NC)c(N3CCN(CC3)C)cc1
0.280576	Brc1cc(NC(=O)c2c(nccc2)NC)c(N3CCN(CC3)C)cc1
0.280576	Brc1cc(NC(=O)c2c(nccc2)NC)c(N3CCN(CC3)C)cc1
0.280576	Brc1cc(NC(=O)c2c(nccc2)NC)c(N3CCN(CC3)C)cc1
0.280576	Brc1cc(NC(=O)c2c(nccc2)NC)c(N3CCN(CC3)C)cc1
0.280576	Brc1cc(NC(=O)c2c(nccc2)NC)c(N3CCN(CC3)C)cc1
0.280576	Brc1cc(NC(=O)c2c(nccc2)NC)c(N3CCN(CC3)C)cc1
0.280576	Brc1cc(NC(=O)c2c(nccc2)NC)c(N3CCN(CC3)C)cc1
0.280576	Brc1cc(NC(=O)c2c(nccc2)NC)c(N3CCN(CC3)C)cc1
0.280576	Brc1cc(NC(=O)c2c(nccc2)NC)c(N3CCN(CC3)C)cc1
0.280488	S(=O)(=O)(Nc1c(cccc1)C(=O)Nc2cc(ccc2)C3=NC(=CN3)C)c4c(ccc([N+]([O-])=O)c4)C
0.280488	S(=O)(=O)(Nc1c(cccc1)C(=O)Nc2cc(ccc2)C3=NC(=CN3)C)c4c(ccc([N+]([O-])=O)c4)C
0.280488	S(=O)(=O)(Nc1c(cccc1)C(=O)Nc2cc(ccc2)C3=NC(=CN3)C)c4c(ccc([N+]([O-])=O)c4)C
0.280488	S(=O)(=O)(Nc1c(cccc1)C(=O)Nc2cc(ccc2)C3=NC(=CN3)C)c4c(ccc([N+]([O-])=O)c4)C
0.280488	S(=O)(=O)(Nc1c(cccc1)C(=O)Nc2cc(ccc2)C3=NC(=CN3)C)c4c(ccc([N+]([O-])=O)c4)C
0.280488	S(=O)(=O)(Nc1c(cccc1)C(=O)Nc2cc(ccc2)C3=NC(=CN3)C)c4c(ccc([N+]([O-])=O)c4)C
0.280488	S(=O)(=O)(Nc1c(cccc1)C(=O)Nc2cc(ccc2)C3=NC(=CN3)C)c4c(ccc([N+]([O-])=O)c4)C
0.280488	S(=O)(=O)(Nc1c(cccc1)C(=O)Nc2cc(ccc2)C3=NC(=CN3)C)c4c(ccc([N+]([O-])=O)c4)C
0.280488	S(=O)(=O)(Nc1c(cccc1)C(=O)Nc2cc(ccc2)C3=NC(=CN3)C)c4c(ccc([N+]([O-])=O)c4)C
0.280488	S(=O)(=O)(Nc1c(cccc1)C(=O)Nc2cc(ccc2)C3=NC(=CN3)C)c4c(ccc([N+]([O-])=O)c4)C
0.280156	S(c1ccc(cc1)C(=O)Nc2c(F)ccc(c2)C3=NNC=N3)C(C)C
0.280156	S(c1ccc(cc1)C(=O)Nc2c(F)ccc(c2)C3=NNC=N3)C(C)C
0.280156	S(c1ccc(cc1)C(=O)Nc2c(F)ccc(c2)C3=NNC=N3)C(C)C
0.280156	S(c1ccc(cc1)C(=O)Nc2c(F)ccc(c2)C3=NNC=N3)C(C)C
0.280156	S(c1ccc(cc1)C(=O)Nc2c(F)ccc(c2)C3=NNC=N3)C(C)C
0.280156	S(c1ccc(cc1)C(=O)Nc2c(F)ccc(c2)C3=NNC=N3)C(C)C
0.280156	S(c1ccc(cc1)C(=O)Nc2c(F)ccc(c2)C3=NNC=N3)C(C)C
0.280156	S(c1ccc(cc1)C(=O)Nc2c(F)ccc(c2)C3=NNC=N3)C(C)C
0.280156	S(c1ccc(cc1)C(=O)Nc2c(F)ccc(c2)C3=NNC=N3)C(C)C
0.280156	S(c1ccc(cc1)C(=O)Nc2c(F)ccc(c2)C3=NNC=N3)C(C)C
0.279851	S1C(=NC(c2ccccc2)=C1)CNCCC(=O)Nc3cc(F)c(cc3)C
0.279851	S1C(=NC(c2ccccc2)=C1)CNCCC(=O)Nc3cc(F)c(cc3)C
0.279851	S1C(=NC(c2ccccc2)=C1)CNCCC(=O)Nc3cc(F)c(cc3)C
0.279851	S1C(=NC(c2ccccc2)=C1)CNCCC(=O)Nc3cc(F)c(cc3)C
0.279851	S1C(=NC(c2ccccc2)=C1)CNCCC(=O)Nc3cc(F)c(cc3)C
0.279851	S1C(=NC(c2ccccc2)=C1)CNCCC(=O)Nc3cc(F)c(cc3)C
0.279851	S1C(=NC(c2ccccc2)=C1)CNCCC(=O)Nc3cc(F)c(cc3)C
0.279835	O=C(Nc1c(ccc(NC2CCN(CC2)C)c1)C)C=CC
0.279835	O=C(Nc1c(ccc(NC2CCN(CC2)C)c1)C)C=CC
0.279835	O=C(Nc1c(ccc(NC2CCN(CC2)C)c1)C)C=CC
0.279835	O=C(Nc1c(ccc(NC2CCN(CC2)C)c1)C)C=CC
0.279835	O=C(Nc1c(ccc(NC2CCN(CC2)C)c1)C)C=CC
0.279835	O=C(Nc1c(ccc(NC2CCN(CC2)C)c1)C)C=CC
0.279835	O=C(Nc1c(ccc(NC2CCN(CC2)C)c1)C)C=CC
0.279835	O=C(Nc1c(ccc(NC2CCN(CC2)C)c1)C)C=CC
0.279835	O=C(Nc1c(ccc(NC2CCN(CC2)C)c1)C)C=CC
0.279835	O=C(Nc1c(ccc(NC2CCN(CC2)C)c1)C)C=CC
0.279817	O=C(Nc1cc(ccc1)C(=O)N)c2cnccc2
0.279817	O=C(Nc1cc(ccc1)C(=O)N)c2cnccc2
0.279817	O=C(Nc1cc(ccc1)C(=O)N)c2cnccc2
0.279817	O=C(Nc1cc(ccc1)C(=O)N)c2cnccc2
0.279817	O=C(Nc1cc(ccc1)C(=O)N)c2cnccc2
0.279817	O=C(Nc1cc(ccc1)C(=O)N)c2cnccc2
0.279817	O=C(Nc1cc(ccc1)C(=O)N)c2cnccc2
0.279817	O=C(Nc1cc(ccc1)C(=O)N)c2cnccc2
0.279817	O=C(Nc1cc(ccc1)C(=O)N)c2cnccc2
0.279817	O=C(Nc1cc(ccc1)C(=O)N)c2cnccc2
0.279693	O=C(Nc1c(cc(N2CCCC2)cc1)C)C(=O)Nc3ccc(cc3)CN4CCC(CC4)C
0.279412	O=C(Nc1cc(NC(=O)CN2CCCCC2)c(cc1)C)C(=O)NCc3cc(O)c(cc3)C
0.279412	O=C(Nc1cc(NC(=O)CN2CCCCC2)c(cc1)C)C(=O)NCc3cc(O)c(cc3)C
0.279412	O=C(Nc1cc(NC(=O)CN2CCCCC2)c(cc1)C)C(=O)NCc3cc(O)c(cc3)C
0.279412	O=C(Nc1cc(NC(=O)CN2CCCCC2)c(cc1)C)C(=O)NCc3cc(O)c(cc3)C
0.279412	O=C(Nc1cc(NC(=O)CN2CCCCC2)c(cc1)C)C(=O)NCc3cc(O)c(cc3)C
0.279412	O=C(Nc1cc(NC(=O)CN2CCCCC2)c(cc1)C)C(=O)NCc3cc(O)c(cc3)C
0.279412	O=C(Nc1cc(NC(=O)CN2CCCCC2)c(cc1)C)C(=O)NCc3cc(O)c(cc3)C
0.279412	O=C(Nc1cc(NC(=O)CN2CCCCC2)c(cc1)C)C(=O)NCc3cc(O)c(cc3)C
0.279412	O=C(Nc1cc(NC(=O)CN2CCCCC2)c(cc1)C)C(=O)NCc3cc(O)c(cc3)C
0.279412	O=C(Nc1cc(NC(=O)CN2CCCCC2)c(cc1)C)C(=O)NCc3cc(O)c(cc3)C
0.279352	Clc1cc(c(NC(=O)c2cncc(c3ccc(Cl)cc3)c2)cc1)c4ccc(Cl)cc4
0.279352	Clc1cc(c(NC(=O)c2cncc(c3ccc(Cl)cc3)c2)cc1)c4ccc(Cl)cc4
0.279352	Clc1cc(c(NC(=O)c2cncc(c3ccc(Cl)cc3)c2)cc1)c4ccc(Cl)cc4
0.279352	Clc1cc(c(NC(=O)c2cncc(c3ccc(Cl)cc3)c2)cc1)c4ccc(Cl)cc4
0.279352	Clc1cc(c(NC(=O)c2cncc(c3ccc(Cl)cc3)c2)cc1)c4ccc(Cl)cc4
0.279352	Clc1cc(c(NC(=O)c2cncc(c3ccc(Cl)cc3)c2)cc1)c4ccc(Cl)cc4
0.279352	Clc1cc(c(NC(=O)c2cncc(c3ccc(Cl)cc3)c2)cc1)c4ccc(Cl)cc4
0.279352	Clc1cc(c(NC(=O)c2cncc(c3ccc(Cl)cc3)c2)cc1)c4ccc(Cl)cc4
0.279352	Clc1cc(c(NC(=O)c2cncc(c3ccc(Cl)cc3)c2)cc1)c4ccc(Cl)cc4
0.279352	Clc1cc(c(NC(=O)c2cncc(c3ccc(Cl)cc3)c2)cc1)c4ccc(Cl)cc4
0.279167	Fc1c(O)cc(NC(=O)c2cc(ncc2)C)cc1
0.279167	Fc1c(O)cc(NC(=O)c2cc(ncc2)C)cc1
0.279167	Fc1c(O)cc(NC(=O)c2cc(ncc2)C)cc1
0.279167	Fc1c(O)cc(NC(=O)c2cc(ncc2)C)cc1
0.279167	Fc1c(O)cc(NC(=O)c2cc(ncc2)C)cc1
0.279167	Fc1c(O)cc(NC(=O)c2cc(ncc2)C)cc1
0.279167	Fc1c(O)cc(NC(=O)c2cc(ncc2)C)cc1
0.279167	Fc1c(O)cc(NC(=O)c2cc(ncc2)C)cc1
0.279167	Fc1c(O)cc(NC(=O)c2cc(ncc2)C)cc1
0.279167	Fc1c(O)cc(NC(=O)c2cc(ncc2)C)cc1
0.279152	Clc1cc(c(NC(=O)c2cc(c(N3CCOCC3)cc2)C)cc1)c4cc(Cl)ccc4
0.279152	Clc1cc(c(NC(=O)c2cc(c(N3CCOCC3)cc2)C)cc1)c4cc(Cl)ccc4
0.279152	Clc1cc(c(NC(=O)c2cc(c(N3CCOCC3)cc2)C)cc1)c4cc(Cl)ccc4
0.279152	Clc1cc(c(NC(=O)c2cc(c(N3CCOCC3)cc2)C)cc1)c4cc(Cl)ccc4
0.279152	Clc1cc(c(NC(=O)c2cc(c(N3CCOCC3)cc2)C)cc1)c4cc(Cl)ccc4
0.279152	Clc1cc(c(NC(=O)c2cc(c(N3CCOCC3)cc2)C)cc1)c4cc(Cl)ccc4
0.279152	Clc1cc(c(NC(=O)c2cc(c(N3CCOCC3)cc2)C)cc1)c4cc(Cl)ccc4
0.279152	Clc1cc(c(NC(=O)c2cc(c(N3CCOCC3)cc2)C)cc1)c4cc(Cl)ccc4
0.279152	Clc1cc(c(NC(=O)c2cc(c(N3CCOCC3)cc2)C)cc1)c4cc(Cl)ccc4
0.279152	Clc1cc(c(NC(=O)c2cc(c(N3CCOCC3)cc2)C)cc1)c4cc(Cl)ccc4
0.27881	Clc1cc(ccc1)C(=O)Nc2cc(c(NC(=O)CC=3C(=NNC3C)C)cc2)C
0.27881	Clc1cc(ccc1)C(=O)Nc2cc(c(NC(=O)CC=3C(=NNC3C)C)cc2)C
0.27881	Clc1cc(ccc1)C(=O)Nc2cc(c(NC(=O)CC=3C(=NNC3C)C)cc2)C
0.27881	Clc1cc(ccc1)C(=O)Nc2cc(c(NC(=O)CC=3C(=NNC3C)C)cc2)C
0.27881	Clc1cc(ccc1)C(=O)Nc2cc(c(NC(=O)CC=3C(=NNC3C)C)cc2)C
0.27881	Clc1cc(ccc1)C(=O)Nc2cc(c(NC(=O)CC=3C(=NNC3C)C)cc2)C
0.27881	Clc1cc(ccc1)C(=O)Nc2cc(c(NC(=O)CC=3C(=NNC3C)C)cc2)C
0.27881	Clc1cc(ccc1)C(=O)Nc2cc(c(NC(=O)CC=3C(=NNC3C)C)cc2)C
0.27881	Clc1cc(ccc1)C(=O)Nc2cc(c(NC(=O)CC=3C(=NNC3C)C)cc2)C
0.27881	Clc1cc(ccc1)C(=O)Nc2cc(c(NC(=O)CC=3C(=NNC3C)C)cc2)C
0.278689	Fc1c(ccc(c1)C2=NOC(=N2)C(NC(=O)C(=O)Nc3ccc(cc3)CN4CCC(CC4)C)C)C
0.278689	Fc1c(ccc(c1)C2=NOC(=N2)C(NC(=O)C(=O)Nc3ccc(cc3)CN4CCC(CC4)C)C)C
0.278626	O=C(Nc1cc(c(N2CCN(CC2)CC)cc1)C)C(=O)Nc3ccc(cc3)CN4CCC(CC4)C
0.278626	O=C(Nc1cc(c(N2CCN(CC2)CC)cc1)C)C(=O)Nc3ccc(cc3)CN4CCC(CC4)C
0.278626	O=C(Nc1cc(c(N2CCN(CC2)CC)cc1)C)C(=O)Nc3ccc(cc3)CN4CCC(CC4)C
0.278626	O=C(Nc1cc(c(N2CCN(CC2)CC)cc1)C)C(=O)Nc3ccc(cc3)CN4CCC(CC4)C
0.278626	O=C(Nc1cc(c(N2CCN(CC2)CC)cc1)C)C(=O)Nc3ccc(cc3)CN4CCC(CC4)C
0.278626	O=C(Nc1cc(c(N2CCN(CC2)CC)cc1)C)C(=O)Nc3ccc(cc3)CN4CCC(CC4)C
0.278626	O=C(Nc1cc(c(N2CCN(CC2)CC)cc1)C)C(=O)Nc3ccc(cc3)CN4CCC(CC4)C
0.278626	O=C(Nc1cc(c(N2CCN(CC2)CC)cc1)C)C(=O)Nc3ccc(cc3)CN4CCC(CC4)C
0.278626	O=C(Nc1cc(c(N2CCN(CC2)CC)cc1)C)C(=O)Nc3ccc(cc3)CN4CCC(CC4)C
0.278626	O=C(Nc1cc(c(N2CCN(CC2)CC)cc1)C)C(=O)Nc3ccc(cc3)CN4CCC(CC4)C
0.278027	Clc1ccc(cc1)CNCc2cc(NC(=O)c3ccncc3)ccc2
0.278027	Clc1ccc(cc1)CNCc2cc(NC(=O)c3ccncc3)ccc2
0.278027	Clc1ccc(cc1)CNCc2cc(NC(=O)c3ccncc3)ccc2
0.278027	Clc1ccc(cc1)CNCc2cc(NC(=O)c3ccncc3)ccc2
0.278027	Clc1ccc(cc1)CNCc2cc(NC(=O)c3ccncc3)ccc2
0.278027	Clc1ccc(cc1)CNCc2cc(NC(=O)c3ccncc3)ccc2
0.278027	Clc1ccc(cc1)CNCc2cc(NC(=O)c3ccncc3)ccc2
0.278027	Clc1ccc(cc1)CNCc2cc(NC(=O)c3ccncc3)ccc2
0.278027	Clc1ccc(cc1)CNCc2cc(NC(=O)c3ccncc3)ccc2
0.278027	Clc1ccc(cc1)CNCc2cc(NC(=O)c3ccncc3)ccc2
0.277778	O=C(NNc1nc(N(CC)CC)ccn1)C(=O)Nc2ccc(cc2)CN3CCC(CC3)C
0.277778	O=C(NNc1nc(N(CC)CC)ccn1)C(=O)Nc2ccc(cc2)CN3CCC(CC3)C
0.277778	O=C(NNc1nc(N(CC)CC)ccn1)C(=O)Nc2ccc(cc2)CN3CCC(CC3)C
0.277778	O=C(NNc1nc(N(CC)CC)ccn1)C(=O)Nc2ccc(cc2)CN3CCC(CC3)C
0.277778	O=C(NNc1nc(N(CC)CC)ccn1)C(=O)Nc2ccc(cc2)CN3CCC(CC3)C
0.277778	O=C(NNc1nc(N(CC)CC)ccn1)C(=O)Nc2ccc(cc2)CN3CCC(CC3)C
0.277778	O=C(NNc1nc(N(CC)CC)ccn1)C(=O)Nc2ccc(cc2)CN3CCC(CC3)C
0.277778	O=C(NNc1nc(N(CC)CC)ccn1)C(=O)Nc2ccc(cc2)CN3CCC(CC3)C
0.277778	O=C(NNc1nc(N(CC)CC)ccn1)C(=O)Nc2ccc(cc2)CN3CCC(CC3)C
0.277778	O=C(NNc1nc(N(CC)CC)ccn1)C(=O)Nc2ccc(cc2)CN3CCC(CC3)C
0.277372	Fc1cnc(nc1)N2CCN(c3ccc(NC(=O)C(=O)NCc4cc(NC(=O)c5ccncc5)ccc4)cc3)CC2
0.277372	Fc1cnc(nc1)N2CCN(c3ccc(NC(=O)C(=O)NCc4cc(NC(=O)c5ccncc5)ccc4)cc3)CC2
0.277372	Fc1cnc(nc1)N2CCN(c3ccc(NC(=O)C(=O)NCc4cc(NC(=O)c5ccncc5)ccc4)cc3)CC2
0.277372	Fc1cnc(nc1)N2CCN(c3ccc(NC(=O)C(=O)NCc4cc(NC(=O)c5ccncc5)ccc4)cc3)CC2
0.277372	Fc1cnc(nc1)N2CCN(c3ccc(NC(=O)C(=O)NCc4cc(NC(=O)c5ccncc5)ccc4)cc3)CC2
0.277372	Fc1cnc(nc1)N2CCN(c3ccc(NC(=O)C(=O)NCc4cc(NC(=O)c5ccncc5)ccc4)cc3)CC2
0.277372	Fc1cnc(nc1)N2CCN(c3ccc(NC(=O)C(=O)NCc4cc(NC(=O)c5ccncc5)ccc4)cc3)CC2
0.277372	Fc1cnc(nc1)N2CCN(c3ccc(NC(=O)C(=O)NCc4cc(NC(=O)c5ccncc5)ccc4)cc3)CC2
0.277372	Fc1cnc(nc1)N2CCN(c3ccc(NC(=O)C(=O)NCc4cc(NC(=O)c5ccncc5)ccc4)cc3)CC2
0.277372	Fc1cnc(nc1)N2CCN(c3ccc(NC(=O)C(=O)NCc4cc(NC(=O)c5ccncc5)ccc4)cc3)CC2
0.277228	Brc1cc(c(NC(=O)CN(C(=O)C=2N=C(OC2)c3cnccc3)C)cc1)C
0.277228	Brc1cc(c(NC(=O)CN(C(=O)C=2N=C(OC2)c3cnccc3)C)cc1)C
0.277154	Clc1cc(c(NC(=O)c2cc(SC)ncc2)cc1)c3cc(Cl)ccc3
0.277154	Clc1cc(c(NC(=O)c2cc(SC)ncc2)cc1)c3cc(Cl)ccc3
0.277154	Clc1cc(c(NC(=O)c2cc(SC)ncc2)cc1)c3cc(Cl)ccc3
0.277154	Clc1cc(c(NC(=O)c2cc(SC)ncc2)cc1)c3cc(Cl)ccc3
0.277154	Clc1cc(c(NC(=O)c2cc(SC)ncc2)cc1)c3cc(Cl)ccc3
0.277154	Clc1cc(c(NC(=O)c2cc(SC)ncc2)cc1)c3cc(Cl)ccc3
0.277154	Clc1cc(c(NC(=O)c2cc(SC)ncc2)cc1)c3cc(Cl)ccc3
0.277154	Clc1cc(c(NC(=O)c2cc(SC)ncc2)cc1)c3cc(Cl)ccc3
0.277154	Clc1cc(c(NC(=O)c2cc(SC)ncc2)cc1)c3cc(Cl)ccc3
0.277154	Clc1cc(c(NC(=O)c2cc(SC)ncc2)cc1)c3cc(Cl)ccc3
0.277154	S1C=C(c2c(ccc(NC(=O)C=3NC=C(C=O)C3)c2)C)C=C1
0.277056	O=C(NCc1ccc(NC(=O)c2cnccc2)cc1)NCCCCN
0.277056	O=C(NCc1ccc(NC(=O)c2cnccc2)cc1)NCCCCN
0.277056	O=C(NCc1ccc(NC(=O)c2cnccc2)cc1)NCCCCN
0.277056	O=C(NCc1ccc(NC(=O)c2cnccc2)cc1)NCCCCN
0.277056	O=C(NCc1ccc(NC(=O)c2cnccc2)cc1)NCCCCN
0.277056	O=C(NCc1ccc(NC(=O)c2cnccc2)cc1)NCCCCN
0.277056	O=C(NCc1ccc(NC(=O)c2cnccc2)cc1)NCCCCN
0.277056	O=C(NCc1ccc(NC(=O)c2cnccc2)cc1)NCCCCN
0.277056	O=C(NCc1ccc(NC(=O)c2cnccc2)cc1)NCCCCN
0.277056	O=C(NCc1ccc(NC(=O)c2cnccc2)cc1)NCCCCN
0.276995	O=C(Nc1cc(ccc1)CN)c2ccncc2
0.276995	O=C(Nc1cc(ccc1)CN)c2ccncc2
0.276995	O=C(Nc1cc(ccc1)CN)c2ccncc2
0.276995	O=C(Nc1cc(ccc1)CN)c2ccncc2
0.276995	O=C(Nc1cc(ccc1)CN)c2ccncc2
0.276995	O=C(Nc1cc(ccc1)CN)c2ccncc2
0.276995	O=C(Nc1cc(ccc1)CN)c2ccncc2
0.276995	O=C(Nc1cc(ccc1)CN)c2ccncc2
0.276995	O=C(Nc1cc(ccc1)CN)c2ccncc2
0.276995	O=C(Nc1cc(ccc1)CN)c2ccncc2
0.276817	O=C(Nc1cc(ccc1)CNC(=O)C(=O)Nc2c(cccc2)CN3CC(OC(C3)C)C)c4ccncc4
0.276817	O=C(Nc1cc(ccc1)CNC(=O)C(=O)Nc2c(cccc2)CN3CC(OC(C3)C)C)c4ccncc4
0.276817	O=C(Nc1cc(ccc1)CNC(=O)C(=O)Nc2c(cccc2)CN3CC(OC(C3)C)C)c4ccncc4
0.276817	O=C(Nc1cc(ccc1)CNC(=O)C(=O)Nc2c(cccc2)CN3CC(OC(C3)C)C)c4ccncc4
0.276817	O=C(Nc1cc(ccc1)CNC(=O)C(=O)Nc2c(cccc2)CN3CC(OC(C3)C)C)c4ccncc4
0.276817	O=C(Nc1cc(ccc1)CNC(=O)C(=O)Nc2c(cccc2)CN3CC(OC(C3)C)C)c4ccncc4
0.276817	O=C(Nc1cc(ccc1)CNC(=O)C(=O)Nc2c(cccc2)CN3CC(OC(C3)C)C)c4ccncc4
[truncated: 8,001 more rows]
