# Supplementary material for: Galileo: Three-dimensional searching in large combinatorial fragment spaces on the example of pharmacophores
Source: J Comput Aided Mol Des. 2022 Nov 24;37(1):1–16. doi: 10.1007/s10822-022-00485-y (PMC10032335; doi:10.1007/s10822-022-00485-y)
Supplement: Supplementary file 4 — Supplementary file 3a [file 10822_2022_485_MOESM3_ESMa.zip › Imatinib_Galileo/19/out_10.csv]

Score	SMILES
0.487395	O=C(Nc1c(ccc(NC(=O)C(C)C)c1)C)c2cc(Nc3nc(ccn3)C)ccc2
0.487395	O=C(Nc1c(ccc(NC(=O)C(C)C)c1)C)c2cc(Nc3nc(ccn3)C)ccc2
0.487395	O=C(Nc1c(ccc(NC(=O)C(C)C)c1)C)c2cc(Nc3nc(ccn3)C)ccc2
0.487395	O=C(Nc1c(ccc(NC(=O)C(C)C)c1)C)c2cc(Nc3nc(ccn3)C)ccc2
0.487395	O=C(Nc1c(ccc(NC(=O)C(C)C)c1)C)c2cc(Nc3nc(ccn3)C)ccc2
0.487395	O=C(Nc1c(ccc(NC(=O)C(C)C)c1)C)c2cc(Nc3nc(ccn3)C)ccc2
0.487395	O=C(Nc1c(ccc(NC(=O)C(C)C)c1)C)c2cc(Nc3nc(ccn3)C)ccc2
0.487395	O=C(Nc1c(ccc(NC(=O)C(C)C)c1)C)c2cc(Nc3nc(ccn3)C)ccc2
0.487395	O=C(Nc1c(ccc(NC(=O)C(C)C)c1)C)c2cc(Nc3nc(ccn3)C)ccc2
0.487395	O=C(Nc1c(ccc(NC(=O)C(C)C)c1)C)c2cc(Nc3nc(ccn3)C)ccc2
0.423868	O=C(NCc1ccc(c2cnccc2)cc1)c3cc(NC(=O)Cc4ccncc4)c(cc3)C
0.423868	O=C(NCc1ccc(c2cnccc2)cc1)c3cc(NC(=O)Cc4ccncc4)c(cc3)C
0.423868	O=C(NCc1ccc(c2cnccc2)cc1)c3cc(NC(=O)Cc4ccncc4)c(cc3)C
0.423868	O=C(NCc1ccc(c2cnccc2)cc1)c3cc(NC(=O)Cc4ccncc4)c(cc3)C
0.423868	O=C(NCc1ccc(c2cnccc2)cc1)c3cc(NC(=O)Cc4ccncc4)c(cc3)C
0.423868	O=C(NCc1ccc(c2cnccc2)cc1)c3cc(NC(=O)Cc4ccncc4)c(cc3)C
0.423868	O=C(NCc1ccc(c2cnccc2)cc1)c3cc(NC(=O)Cc4ccncc4)c(cc3)C
0.423868	O=C(NCc1ccc(c2cnccc2)cc1)c3cc(NC(=O)Cc4ccncc4)c(cc3)C
0.423868	O=C(NCc1ccc(c2cnccc2)cc1)c3cc(NC(=O)Cc4ccncc4)c(cc3)C
0.423868	O=C(NCc1ccc(c2cnccc2)cc1)c3cc(NC(=O)Cc4ccncc4)c(cc3)C
0.403101	O=C(OC(C)(C)C)Nc1cc(NC(=O)c2ccc(cc2)CN3CC(=O)NCC3)c(cc1)C
0.403101	O=C(OC(C)(C)C)Nc1cc(NC(=O)c2ccc(cc2)CN3CC(=O)NCC3)c(cc1)C
0.403101	O=C(OC(C)(C)C)Nc1cc(NC(=O)c2ccc(cc2)CN3CC(=O)NCC3)c(cc1)C
0.403101	O=C(OC(C)(C)C)Nc1cc(NC(=O)c2ccc(cc2)CN3CC(=O)NCC3)c(cc1)C
0.403101	O=C(OC(C)(C)C)Nc1cc(NC(=O)c2ccc(cc2)CN3CC(=O)NCC3)c(cc1)C
0.403101	O=C(OC(C)(C)C)Nc1cc(NC(=O)c2ccc(cc2)CN3CC(=O)NCC3)c(cc1)C
0.403101	O=C(OC(C)(C)C)Nc1cc(NC(=O)c2ccc(cc2)CN3CC(=O)NCC3)c(cc1)C
0.403101	O=C(OC(C)(C)C)Nc1cc(NC(=O)c2ccc(cc2)CN3CC(=O)NCC3)c(cc1)C
0.403101	O=C(OC(C)(C)C)Nc1cc(NC(=O)c2ccc(cc2)CN3CC(=O)NCC3)c(cc1)C
0.403101	O=C(OC(C)(C)C)Nc1cc(NC(=O)c2ccc(cc2)CN3CC(=O)NCC3)c(cc1)C
0.396825	O=C(Nc1nccnc1)c2cc(NC(=O)c3cc(NC(=O)Cc4ccncc4)c(cc3)C)ccc2
0.396825	O=C(Nc1nccnc1)c2cc(NC(=O)c3cc(NC(=O)Cc4ccncc4)c(cc3)C)ccc2
0.396825	O=C(Nc1nccnc1)c2cc(NC(=O)c3cc(NC(=O)Cc4ccncc4)c(cc3)C)ccc2
0.396825	O=C(Nc1nccnc1)c2cc(NC(=O)c3cc(NC(=O)Cc4ccncc4)c(cc3)C)ccc2
0.396825	O=C(Nc1nccnc1)c2cc(NC(=O)c3cc(NC(=O)Cc4ccncc4)c(cc3)C)ccc2
0.396825	O=C(Nc1nccnc1)c2cc(NC(=O)c3cc(NC(=O)Cc4ccncc4)c(cc3)C)ccc2
0.396825	O=C(Nc1nccnc1)c2cc(NC(=O)c3cc(NC(=O)Cc4ccncc4)c(cc3)C)ccc2
0.396825	O=C(Nc1nccnc1)c2cc(NC(=O)c3cc(NC(=O)Cc4ccncc4)c(cc3)C)ccc2
0.396825	O=C(Nc1nccnc1)c2cc(NC(=O)c3cc(NC(=O)Cc4ccncc4)c(cc3)C)ccc2
0.396825	O=C(Nc1nccnc1)c2cc(NC(=O)c3cc(NC(=O)Cc4ccncc4)c(cc3)C)ccc2
0.396135	O=C(Nc1cc(NC)c(cc1)C)c2ccccc2
0.388679	O=C(Nc1c(OC)cc(NC(=O)c2ccc(cc2)CN3CC(=O)NCC3)cc1)c4cnccc4
0.388679	O=C(Nc1c(OC)cc(NC(=O)c2ccc(cc2)CN3CC(=O)NCC3)cc1)c4cnccc4
0.388679	O=C(Nc1c(OC)cc(NC(=O)c2ccc(cc2)CN3CC(=O)NCC3)cc1)c4cnccc4
0.388679	O=C(Nc1c(OC)cc(NC(=O)c2ccc(cc2)CN3CC(=O)NCC3)cc1)c4cnccc4
0.388679	O=C(Nc1c(OC)cc(NC(=O)c2ccc(cc2)CN3CC(=O)NCC3)cc1)c4cnccc4
0.388679	O=C(Nc1c(OC)cc(NC(=O)c2ccc(cc2)CN3CC(=O)NCC3)cc1)c4cnccc4
0.388679	O=C(Nc1c(OC)cc(NC(=O)c2ccc(cc2)CN3CC(=O)NCC3)cc1)c4cnccc4
0.388679	O=C(Nc1c(OC)cc(NC(=O)c2ccc(cc2)CN3CC(=O)NCC3)cc1)c4cnccc4
0.388679	O=C(Nc1c(OC)cc(NC(=O)c2ccc(cc2)CN3CC(=O)NCC3)cc1)c4cnccc4
0.388679	O=C(Nc1c(OC)cc(NC(=O)c2ccc(cc2)CN3CC(=O)NCC3)cc1)c4cnccc4
0.386179	O=C(Nc1c(ccc(NC(=O)c2ccc(cc2)C3=NOC(=N3)C)c1)C)NCC
0.386179	O=C(Nc1c(ccc(NC(=O)c2ccc(cc2)C3=NOC(=N3)C)c1)C)NCC
0.386179	O=C(Nc1c(ccc(NC(=O)c2ccc(cc2)C3=NOC(=N3)C)c1)C)NCC
0.386179	O=C(Nc1c(ccc(NC(=O)c2ccc(cc2)C3=NOC(=N3)C)c1)C)NCC
0.386179	O=C(Nc1c(ccc(NC(=O)c2ccc(cc2)C3=NOC(=N3)C)c1)C)NCC
0.386179	O=C(Nc1c(ccc(NC(=O)c2ccc(cc2)C3=NOC(=N3)C)c1)C)NCC
0.386179	O=C(Nc1c(ccc(NC(=O)c2ccc(cc2)C3=NOC(=N3)C)c1)C)NCC
0.386179	O=C(Nc1c(ccc(NC(=O)c2ccc(cc2)C3=NOC(=N3)C)c1)C)NCC
0.386179	O=C(Nc1c(ccc(NC(=O)c2ccc(cc2)C3=NOC(=N3)C)c1)C)NCC
0.386179	O=C(Nc1c(ccc(NC(=O)c2ccc(cc2)C3=NOC(=N3)C)c1)C)NCC
0.382716	Fc1c(ccc(NC(=O)c2ccc(cc2)CN3CC(OCC3)C)c1)C
0.382716	Fc1c(ccc(NC(=O)c2ccc(cc2)CN3CC(OCC3)C)c1)C
0.382716	Fc1c(ccc(NC(=O)c2ccc(cc2)CN3CC(OCC3)C)c1)C
0.382716	Fc1c(ccc(NC(=O)c2ccc(cc2)CN3CC(OCC3)C)c1)C
0.382716	Fc1c(ccc(NC(=O)c2ccc(cc2)CN3CC(OCC3)C)c1)C
0.382716	Fc1c(ccc(NC(=O)c2ccc(cc2)CN3CC(OCC3)C)c1)C
0.382716	Fc1c(ccc(NC(=O)c2ccc(cc2)CN3CC(OCC3)C)c1)C
0.382716	Fc1c(ccc(NC(=O)c2ccc(cc2)CN3CC(OCC3)C)c1)C
0.382716	Fc1c(ccc(NC(=O)c2ccc(cc2)CN3CC(OCC3)C)c1)C
0.382716	Fc1c(ccc(NC(=O)c2ccc(cc2)CN3CC(OCC3)C)c1)C
0.374016	O=C(Nc1c(ccc(c1)C(C)C)C)c2ccc(cc2)CN3CC(=O)NCC3
0.374016	O=C(Nc1c(ccc(c1)C(C)C)C)c2ccc(cc2)CN3CC(=O)NCC3
0.374016	O=C(Nc1c(ccc(c1)C(C)C)C)c2ccc(cc2)CN3CC(=O)NCC3
0.374016	O=C(Nc1c(ccc(c1)C(C)C)C)c2ccc(cc2)CN3CC(=O)NCC3
0.374016	O=C(Nc1c(ccc(c1)C(C)C)C)c2ccc(cc2)CN3CC(=O)NCC3
0.374016	O=C(Nc1c(ccc(c1)C(C)C)C)c2ccc(cc2)CN3CC(=O)NCC3
0.374016	O=C(Nc1c(ccc(c1)C(C)C)C)c2ccc(cc2)CN3CC(=O)NCC3
0.374016	O=C(Nc1c(ccc(c1)C(C)C)C)c2ccc(cc2)CN3CC(=O)NCC3
0.374016	O=C(Nc1c(ccc(c1)C(C)C)C)c2ccc(cc2)CN3CC(=O)NCC3
0.374016	O=C(Nc1c(ccc(c1)C(C)C)C)c2ccc(cc2)CN3CC(=O)NCC3
0.373016	Fc1c(c2ccncc2)ccc(c1)C(=O)Nc3cc(NC(=O)NCC)c(cc3)C
0.373016	Fc1c(c2ccncc2)ccc(c1)C(=O)Nc3cc(NC(=O)NCC)c(cc3)C
0.373016	Fc1c(c2ccncc2)ccc(c1)C(=O)Nc3cc(NC(=O)NCC)c(cc3)C
0.373016	Fc1c(c2ccncc2)ccc(c1)C(=O)Nc3cc(NC(=O)NCC)c(cc3)C
0.373016	Fc1c(c2ccncc2)ccc(c1)C(=O)Nc3cc(NC(=O)NCC)c(cc3)C
0.373016	Fc1c(c2ccncc2)ccc(c1)C(=O)Nc3cc(NC(=O)NCC)c(cc3)C
0.373016	Fc1c(c2ccncc2)ccc(c1)C(=O)Nc3cc(NC(=O)NCC)c(cc3)C
0.373016	Fc1c(c2ccncc2)ccc(c1)C(=O)Nc3cc(NC(=O)NCC)c(cc3)C
0.373016	Fc1c(c2ccncc2)ccc(c1)C(=O)Nc3cc(NC(=O)NCC)c(cc3)C
0.373016	Fc1c(c2ccncc2)ccc(c1)C(=O)Nc3cc(NC(=O)NCC)c(cc3)C
0.363985	O=C(Nc1c(ccc(c1)C=2ON=C(N2)c3ncc(c4cnccc4)cc3)C)C
0.363985	O=C(Nc1c(ccc(c1)C=2ON=C(N2)c3ncc(c4cnccc4)cc3)C)C
0.363985	O=C(Nc1c(ccc(c1)C=2ON=C(N2)c3ncc(c4cnccc4)cc3)C)C
0.363985	O=C(Nc1c(ccc(c1)C=2ON=C(N2)c3ncc(c4cnccc4)cc3)C)C
0.363985	O=C(Nc1c(ccc(c1)C=2ON=C(N2)c3ncc(c4cnccc4)cc3)C)C
0.363985	O=C(Nc1c(ccc(c1)C=2ON=C(N2)c3ncc(c4cnccc4)cc3)C)C
0.363985	O=C(Nc1c(ccc(c1)C=2ON=C(N2)c3ncc(c4cnccc4)cc3)C)C
0.363985	O=C(Nc1c(ccc(c1)C=2ON=C(N2)c3ncc(c4cnccc4)cc3)C)C
0.363985	O=C(Nc1c(ccc(c1)C=2ON=C(N2)c3ncc(c4cnccc4)cc3)C)C
0.363985	O=C(Nc1c(ccc(c1)C=2ON=C(N2)c3ncc(c4cnccc4)cc3)C)C
0.362385	O=C(Nc1ccccc1)c2cc(NC(=O)C)c(cc2)C
0.362385	O=C(Nc1ccccc1)c2cc(NC(=O)C)c(cc2)C
0.362385	O=C(Nc1ccccc1)c2cc(NC(=O)C)c(cc2)C
0.362385	O=C(Nc1ccccc1)c2cc(NC(=O)C)c(cc2)C
0.362385	O=C(Nc1ccccc1)c2cc(NC(=O)C)c(cc2)C
0.362385	O=C(Nc1ccccc1)c2cc(NC(=O)C)c(cc2)C
0.362385	O=C(Nc1ccccc1)c2cc(NC(=O)C)c(cc2)C
0.362385	O=C(Nc1ccccc1)c2cc(NC(=O)C)c(cc2)C
0.362385	O=C(Nc1ccccc1)c2cc(NC(=O)C)c(cc2)C
0.362385	O=C(Nc1ccccc1)c2cc(NC(=O)C)c(cc2)C
0.360656	O=C(Nc1cc(ccc1)CN2CCCC2)c3cnnc(c4ccccc4)c3
0.360656	O=C(Nc1cc(ccc1)CN2CCCC2)c3cnnc(c4ccccc4)c3
0.360656	O=C(Nc1cc(ccc1)CN2CCCC2)c3cnnc(c4ccccc4)c3
0.360656	O=C(Nc1cc(ccc1)CN2CCCC2)c3cnnc(c4ccccc4)c3
0.360656	O=C(Nc1cc(ccc1)CN2CCCC2)c3cnnc(c4ccccc4)c3
0.360656	O=C(Nc1cc(ccc1)CN2CCCC2)c3cnnc(c4ccccc4)c3
0.360656	O=C(Nc1cc(ccc1)CN2CCCC2)c3cnnc(c4ccccc4)c3
0.360656	O=C(Nc1cc(ccc1)CN2CCCC2)c3cnnc(c4ccccc4)c3
0.360656	O=C(Nc1cc(ccc1)CN2CCCC2)c3cnnc(c4ccccc4)c3
0.360656	O=C(Nc1cc(ccc1)CN2CCCC2)c3cnnc(c4ccccc4)c3
0.36	O=C(OC(C)(C)C)Nc1nccc(c1)C(=O)Nc2c(ccc(c2)C(=O)Nc3ccccc3)C
0.36	O=C(OC(C)(C)C)Nc1nccc(c1)C(=O)Nc2c(ccc(c2)C(=O)Nc3ccccc3)C
0.36	O=C(OC(C)(C)C)Nc1nccc(c1)C(=O)Nc2c(ccc(c2)C(=O)Nc3ccccc3)C
0.36	O=C(OC(C)(C)C)Nc1nccc(c1)C(=O)Nc2c(ccc(c2)C(=O)Nc3ccccc3)C
0.36	O=C(OC(C)(C)C)Nc1nccc(c1)C(=O)Nc2c(ccc(c2)C(=O)Nc3ccccc3)C
0.36	O=C(OC(C)(C)C)Nc1nccc(c1)C(=O)Nc2c(ccc(c2)C(=O)Nc3ccccc3)C
0.358871	Fc1c(NC(=O)OC)cc(cc1)C(=O)NCc2ccc(c3cnccc3)cc2
0.358871	Fc1c(NC(=O)OC)cc(cc1)C(=O)NCc2ccc(c3cnccc3)cc2
0.358871	Fc1c(NC(=O)OC)cc(cc1)C(=O)NCc2ccc(c3cnccc3)cc2
0.358871	Fc1c(NC(=O)OC)cc(cc1)C(=O)NCc2ccc(c3cnccc3)cc2
0.358871	Fc1c(NC(=O)OC)cc(cc1)C(=O)NCc2ccc(c3cnccc3)cc2
0.358871	Fc1c(NC(=O)OC)cc(cc1)C(=O)NCc2ccc(c3cnccc3)cc2
0.358871	Fc1c(NC(=O)OC)cc(cc1)C(=O)NCc2ccc(c3cnccc3)cc2
0.358871	Fc1c(NC(=O)OC)cc(cc1)C(=O)NCc2ccc(c3cnccc3)cc2
0.358871	Fc1c(NC(=O)OC)cc(cc1)C(=O)NCc2ccc(c3cnccc3)cc2
0.358871	Fc1c(NC(=O)OC)cc(cc1)C(=O)NCc2ccc(c3cnccc3)cc2
0.357977	Brc1ccc(cc1)C(=O)Nc2ccc(cc2)CC=3ON=C(N3)c4ncc(c5cnccc5)cc4
0.357977	Brc1ccc(cc1)C(=O)Nc2ccc(cc2)CC=3ON=C(N3)c4ncc(c5cnccc5)cc4
0.357977	Brc1ccc(cc1)C(=O)Nc2ccc(cc2)CC=3ON=C(N3)c4ncc(c5cnccc5)cc4
0.357977	Brc1ccc(cc1)C(=O)Nc2ccc(cc2)CC=3ON=C(N3)c4ncc(c5cnccc5)cc4
0.357977	Brc1ccc(cc1)C(=O)Nc2ccc(cc2)CC=3ON=C(N3)c4ncc(c5cnccc5)cc4
0.357977	Brc1ccc(cc1)C(=O)Nc2ccc(cc2)CC=3ON=C(N3)c4ncc(c5cnccc5)cc4
0.357977	Brc1ccc(cc1)C(=O)Nc2ccc(cc2)CC=3ON=C(N3)c4ncc(c5cnccc5)cc4
0.357977	Brc1ccc(cc1)C(=O)Nc2ccc(cc2)CC=3ON=C(N3)c4ncc(c5cnccc5)cc4
0.357977	Brc1ccc(cc1)C(=O)Nc2ccc(cc2)CC=3ON=C(N3)c4ncc(c5cnccc5)cc4
0.357977	Brc1ccc(cc1)C(=O)Nc2ccc(cc2)CC=3ON=C(N3)c4ncc(c5cnccc5)cc4
0.357143	Brc1ccc(cc1)C(=O)Nc2ccc(cc2)C(=O)Nc3c(ccc(NC(=O)C(C)C)c3)C
0.357143	Brc1ccc(cc1)C(=O)Nc2ccc(cc2)C(=O)Nc3c(ccc(NC(=O)C(C)C)c3)C
0.357143	Brc1ccc(cc1)C(=O)Nc2ccc(cc2)C(=O)Nc3c(ccc(NC(=O)C(C)C)c3)C
0.357143	Brc1ccc(cc1)C(=O)Nc2ccc(cc2)C(=O)Nc3c(ccc(NC(=O)C(C)C)c3)C
0.357143	Brc1ccc(cc1)C(=O)Nc2ccc(cc2)C(=O)Nc3c(ccc(NC(=O)C(C)C)c3)C
0.357143	Brc1ccc(cc1)C(=O)Nc2ccc(cc2)C(=O)Nc3c(ccc(NC(=O)C(C)C)c3)C
0.357143	Brc1ccc(cc1)C(=O)Nc2ccc(cc2)C(=O)Nc3c(ccc(NC(=O)C(C)C)c3)C
0.357143	Brc1ccc(cc1)C(=O)Nc2ccc(cc2)C(=O)Nc3c(ccc(NC(=O)C(C)C)c3)C
0.357143	Brc1ccc(cc1)C(=O)Nc2ccc(cc2)C(=O)Nc3c(ccc(NC(=O)C(C)C)c3)C
0.357143	Brc1ccc(cc1)C(=O)Nc2ccc(cc2)C(=O)Nc3c(ccc(NC(=O)C(C)C)c3)C
0.356618	Brc1ccc(cc1)C(=O)Nc2ccc(cc2)CC=3ON=C(N3)c4cc(NS(=O)(=O)C)c(cc4)C
0.356618	Brc1ccc(cc1)C(=O)Nc2ccc(cc2)CC=3ON=C(N3)c4cc(NS(=O)(=O)C)c(cc4)C
0.356618	Brc1ccc(cc1)C(=O)Nc2ccc(cc2)CC=3ON=C(N3)c4cc(NS(=O)(=O)C)c(cc4)C
0.356618	Brc1ccc(cc1)C(=O)Nc2ccc(cc2)CC=3ON=C(N3)c4cc(NS(=O)(=O)C)c(cc4)C
0.356618	Brc1ccc(cc1)C(=O)Nc2ccc(cc2)CC=3ON=C(N3)c4cc(NS(=O)(=O)C)c(cc4)C
0.356618	Brc1ccc(cc1)C(=O)Nc2ccc(cc2)CC=3ON=C(N3)c4cc(NS(=O)(=O)C)c(cc4)C
0.356618	Brc1ccc(cc1)C(=O)Nc2ccc(cc2)CC=3ON=C(N3)c4cc(NS(=O)(=O)C)c(cc4)C
0.356618	Brc1ccc(cc1)C(=O)Nc2ccc(cc2)CC=3ON=C(N3)c4cc(NS(=O)(=O)C)c(cc4)C
0.356618	Brc1ccc(cc1)C(=O)Nc2ccc(cc2)CC=3ON=C(N3)c4cc(NS(=O)(=O)C)c(cc4)C
0.356618	Brc1ccc(cc1)C(=O)Nc2ccc(cc2)CC=3ON=C(N3)c4cc(NS(=O)(=O)C)c(cc4)C
0.354701	Fc1c(c2ccncc2)ccc(c1)C(=O)Nc3cc(F)c(cc3)C
0.354701	Fc1c(c2ccncc2)ccc(c1)C(=O)Nc3cc(F)c(cc3)C
0.354701	Fc1c(c2ccncc2)ccc(c1)C(=O)Nc3cc(F)c(cc3)C
0.354701	Fc1c(c2ccncc2)ccc(c1)C(=O)Nc3cc(F)c(cc3)C
0.354701	Fc1c(c2ccncc2)ccc(c1)C(=O)Nc3cc(F)c(cc3)C
0.354701	Fc1c(c2ccncc2)ccc(c1)C(=O)Nc3cc(F)c(cc3)C
0.354701	Fc1c(c2ccncc2)ccc(c1)C(=O)Nc3cc(F)c(cc3)C
0.354701	Fc1c(c2ccncc2)ccc(c1)C(=O)Nc3cc(F)c(cc3)C
0.354701	Fc1c(c2ccncc2)ccc(c1)C(=O)Nc3cc(F)c(cc3)C
0.354701	Fc1c(c2ccncc2)ccc(c1)C(=O)Nc3cc(F)c(cc3)C
0.353357	O=C(Nc1ccc(cc1)C2=NOC(=N2)c3cc(NC(=O)Cc4ccncc4)c(cc3)C)C=5OC=CC5
0.353357	O=C(Nc1ccc(cc1)C2=NOC(=N2)c3cc(NC(=O)Cc4ccncc4)c(cc3)C)C=5OC=CC5
0.353357	O=C(Nc1ccc(cc1)C2=NOC(=N2)c3cc(NC(=O)Cc4ccncc4)c(cc3)C)C=5OC=CC5
0.353357	O=C(Nc1ccc(cc1)C2=NOC(=N2)c3cc(NC(=O)Cc4ccncc4)c(cc3)C)C=5OC=CC5
0.353357	O=C(Nc1ccc(cc1)C2=NOC(=N2)c3cc(NC(=O)Cc4ccncc4)c(cc3)C)C=5OC=CC5
0.353357	O=C(Nc1ccc(cc1)C2=NOC(=N2)c3cc(NC(=O)Cc4ccncc4)c(cc3)C)C=5OC=CC5
0.353357	O=C(Nc1ccc(cc1)C2=NOC(=N2)c3cc(NC(=O)Cc4ccncc4)c(cc3)C)C=5OC=CC5
0.353357	O=C(Nc1ccc(cc1)C2=NOC(=N2)c3cc(NC(=O)Cc4ccncc4)c(cc3)C)C=5OC=CC5
0.353357	O=C(Nc1ccc(cc1)C2=NOC(=N2)c3cc(NC(=O)Cc4ccncc4)c(cc3)C)C=5OC=CC5
0.353357	O=C(Nc1ccc(cc1)C2=NOC(=N2)c3cc(NC(=O)Cc4ccncc4)c(cc3)C)C=5OC=CC5
0.352941	Fc1c(ccc(NC(=O)c2ccc(cc2)C3=NOC(=N3)C)c1)C
0.352941	Fc1c(ccc(NC(=O)c2ccc(cc2)C3=NOC(=N3)C)c1)C
0.352941	Fc1c(ccc(NC(=O)c2ccc(cc2)C3=NOC(=N3)C)c1)C
0.352941	Fc1c(ccc(NC(=O)c2ccc(cc2)C3=NOC(=N3)C)c1)C
0.352941	Fc1c(ccc(NC(=O)c2ccc(cc2)C3=NOC(=N3)C)c1)C
0.352941	Fc1c(ccc(NC(=O)c2ccc(cc2)C3=NOC(=N3)C)c1)C
0.352941	Fc1c(ccc(NC(=O)c2ccc(cc2)C3=NOC(=N3)C)c1)C
0.352941	Fc1c(ccc(NC(=O)c2ccc(cc2)C3=NOC(=N3)C)c1)C
0.352941	Fc1c(ccc(NC(=O)c2ccc(cc2)C3=NOC(=N3)C)c1)C
0.352941	Fc1c(ccc(NC(=O)c2ccc(cc2)C3=NOC(=N3)C)c1)C
0.350943	O=C(OC(C)(C)C)Nc1cc(NC(=O)c2cnc(N3CCCCCC3)cc2)c(cc1)C
0.350943	O=C(OC(C)(C)C)Nc1cc(NC(=O)c2cnc(N3CCCCCC3)cc2)c(cc1)C
0.350943	O=C(OC(C)(C)C)Nc1cc(NC(=O)c2cnc(N3CCCCCC3)cc2)c(cc1)C
0.350943	O=C(OC(C)(C)C)Nc1cc(NC(=O)c2cnc(N3CCCCCC3)cc2)c(cc1)C
0.350943	O=C(OC(C)(C)C)Nc1cc(NC(=O)c2cnc(N3CCCCCC3)cc2)c(cc1)C
0.350943	O=C(OC(C)(C)C)Nc1cc(NC(=O)c2cnc(N3CCCCCC3)cc2)c(cc1)C
0.350943	O=C(OC(C)(C)C)Nc1cc(NC(=O)c2cnc(N3CCCCCC3)cc2)c(cc1)C
0.350943	O=C(OC(C)(C)C)Nc1cc(NC(=O)c2cnc(N3CCCCCC3)cc2)c(cc1)C
0.350943	O=C(OC(C)(C)C)Nc1cc(NC(=O)c2cnc(N3CCCCCC3)cc2)c(cc1)C
0.350943	O=C(OC(C)(C)C)Nc1cc(NC(=O)c2cnc(N3CCCCCC3)cc2)c(cc1)C
0.347826	Brc1ccc(cc1)C(=O)Nc2ccc(cc2)C(=O)Nc3c(ccc(NC(=O)OC(C)(C)C)c3)C
0.347826	Brc1ccc(cc1)C(=O)Nc2ccc(cc2)C(=O)Nc3c(ccc(NC(=O)OC(C)(C)C)c3)C
0.347826	Brc1ccc(cc1)C(=O)Nc2ccc(cc2)C(=O)Nc3c(ccc(NC(=O)OC(C)(C)C)c3)C
0.347826	Brc1ccc(cc1)C(=O)Nc2ccc(cc2)C(=O)Nc3c(ccc(NC(=O)OC(C)(C)C)c3)C
0.347826	Brc1ccc(cc1)C(=O)Nc2ccc(cc2)C(=O)Nc3c(ccc(NC(=O)OC(C)(C)C)c3)C
0.347826	Brc1ccc(cc1)C(=O)Nc2ccc(cc2)C(=O)Nc3c(ccc(NC(=O)OC(C)(C)C)c3)C
0.347826	Brc1ccc(cc1)C(=O)Nc2ccc(cc2)C(=O)Nc3c(ccc(NC(=O)OC(C)(C)C)c3)C
0.347826	Brc1ccc(cc1)C(=O)Nc2ccc(cc2)C(=O)Nc3c(ccc(NC(=O)OC(C)(C)C)c3)C
0.347826	Brc1ccc(cc1)C(=O)Nc2ccc(cc2)C(=O)Nc3c(ccc(NC(=O)OC(C)(C)C)c3)C
0.347826	Brc1ccc(cc1)C(=O)Nc2ccc(cc2)C(=O)Nc3c(ccc(NC(=O)OC(C)(C)C)c3)C
0.34767	Fc1c(cccc1)C=2OC=C(N2)CNc3c(ccc(NC(=O)c4ccccc4)c3)C
0.345455	O=C(NCc1ccc(cc1)C)c2cc(ccc2)C3=NOC(=N3)c4ccc(Nc5nc(OC)ccn5)cc4
0.345455	O=C(NCc1ccc(cc1)C)c2cc(ccc2)C3=NOC(=N3)c4ccc(Nc5nc(OC)ccn5)cc4
0.345455	O=C(NCc1ccc(cc1)C)c2cc(ccc2)C3=NOC(=N3)c4ccc(Nc5nc(OC)ccn5)cc4
0.345455	O=C(NCc1ccc(cc1)C)c2cc(ccc2)C3=NOC(=N3)c4ccc(Nc5nc(OC)ccn5)cc4
0.345455	O=C(NCc1ccc(cc1)C)c2cc(ccc2)C3=NOC(=N3)c4ccc(Nc5nc(OC)ccn5)cc4
0.345455	O=C(NCc1ccc(cc1)C)c2cc(ccc2)C3=NOC(=N3)c4ccc(Nc5nc(OC)ccn5)cc4
0.345455	O=C(NCc1ccc(cc1)C)c2cc(ccc2)C3=NOC(=N3)c4ccc(Nc5nc(OC)ccn5)cc4
0.345455	O=C(NCc1ccc(cc1)C)c2cc(ccc2)C3=NOC(=N3)c4ccc(Nc5nc(OC)ccn5)cc4
0.345455	O=C(NCc1ccc(cc1)C)c2cc(ccc2)C3=NOC(=N3)c4ccc(Nc5nc(OC)ccn5)cc4
0.345455	O=C(NCc1ccc(cc1)C)c2cc(ccc2)C3=NOC(=N3)c4ccc(Nc5nc(OC)ccn5)cc4
0.345455	O=C(Nc1ccc(cc1)C(=O)Nc2cc(ccc2)CN3CCCC3)NC
0.345455	O=C(Nc1ccc(cc1)C(=O)Nc2cc(ccc2)CN3CCCC3)NC
0.345455	O=C(Nc1ccc(cc1)C(=O)Nc2cc(ccc2)CN3CCCC3)NC
0.345455	O=C(Nc1ccc(cc1)C(=O)Nc2cc(ccc2)CN3CCCC3)NC
0.345098	Fc1c(ccc(c2ccc(OC)cc2)c1)C(=O)Nc3cc(ccc3)CN4CCCC4
0.345098	Fc1c(ccc(c2ccc(OC)cc2)c1)C(=O)Nc3cc(ccc3)CN4CCCC4
0.344444	O=C(Nc1cc(ccc1)CN2CCCC2)c3c(c(c4ncccc4)ccc3)C
0.344444	O=C(Nc1cc(ccc1)CN2CCCC2)c3c(c(c4ncccc4)ccc3)C
0.344444	O=C(Nc1cc(ccc1)CN2CCCC2)c3c(c(c4ncccc4)ccc3)C
0.344444	O=C(Nc1cc(ccc1)CN2CCCC2)c3c(c(c4ncccc4)ccc3)C
0.344444	O=C(Nc1cc(ccc1)CN2CCCC2)c3c(c(c4ncccc4)ccc3)C
0.344444	O=C(Nc1cc(ccc1)CN2CCCC2)c3c(c(c4ncccc4)ccc3)C
0.343629	O=C(Nc1c(ccc(NC(=O)c2ccc(Oc3ncccc3C)cc2)c1)C)NCC
0.343629	O=C(Nc1c(ccc(NC(=O)c2ccc(Oc3ncccc3C)cc2)c1)C)NCC
0.343629	O=C(Nc1c(ccc(NC(=O)c2ccc(Oc3ncccc3C)cc2)c1)C)NCC
0.343629	O=C(Nc1c(ccc(NC(=O)c2ccc(Oc3ncccc3C)cc2)c1)C)NCC
0.343629	O=C(Nc1c(ccc(NC(=O)c2ccc(Oc3ncccc3C)cc2)c1)C)NCC
0.343629	O=C(Nc1c(ccc(NC(=O)c2ccc(Oc3ncccc3C)cc2)c1)C)NCC
0.343629	O=C(Nc1c(ccc(NC(=O)c2ccc(Oc3ncccc3C)cc2)c1)C)NCC
0.343629	O=C(Nc1c(ccc(NC(=O)c2ccc(Oc3ncccc3C)cc2)c1)C)NCC
0.343629	O=C(Nc1c(ccc(NC(=O)c2ccc(Oc3ncccc3C)cc2)c1)C)NCC
0.34252	Brc1ccc(cc1)C(=O)Nc2ccc(cc2)C(=O)Nc3c(ccc(c3)C(O)c4ncccc4)C
0.34252	Brc1ccc(cc1)C(=O)Nc2ccc(cc2)C(=O)Nc3c(ccc(c3)C(O)c4ncccc4)C
0.34252	Brc1ccc(cc1)C(=O)Nc2ccc(cc2)C(=O)Nc3c(ccc(c3)C(O)c4ncccc4)C
0.34252	Brc1ccc(cc1)C(=O)Nc2ccc(cc2)C(=O)Nc3c(ccc(c3)C(O)c4ncccc4)C
0.34252	Brc1ccc(cc1)C(=O)Nc2ccc(cc2)C(=O)Nc3c(ccc(c3)C(O)c4ncccc4)C
0.342308	O=C(Nc1c(cc(cc1)C(C)C)C)c2ccc(cc2)CN3CC(=O)NCC3
0.342308	O=C(Nc1c(cc(cc1)C(C)C)C)c2ccc(cc2)CN3CC(=O)NCC3
0.342308	O=C(Nc1c(cc(cc1)C(C)C)C)c2ccc(cc2)CN3CC(=O)NCC3
0.342308	O=C(Nc1c(cc(cc1)C(C)C)C)c2ccc(cc2)CN3CC(=O)NCC3
0.342308	O=C(Nc1c(cc(cc1)C(C)C)C)c2ccc(cc2)CN3CC(=O)NCC3
0.342308	O=C(Nc1c(cc(cc1)C(C)C)C)c2ccc(cc2)CN3CC(=O)NCC3
0.342308	O=C(Nc1c(cc(cc1)C(C)C)C)c2ccc(cc2)CN3CC(=O)NCC3
0.342308	O=C(Nc1c(cc(cc1)C(C)C)C)c2ccc(cc2)CN3CC(=O)NCC3
0.342308	O=C(Nc1c(cc(cc1)C(C)C)C)c2ccc(cc2)CN3CC(=O)NCC3
0.342308	O=C(Nc1c(cc(cc1)C(C)C)C)c2ccc(cc2)CN3CC(=O)NCC3
0.341727	Clc1c(ccc(NC(=O)c2nc(ncc2)c3ccccc3)c1)C(=O)N4CCCCC4
0.341727	Clc1c(ccc(NC(=O)c2nc(ncc2)c3ccccc3)c1)C(=O)N4CCCCC4
0.341727	Clc1c(ccc(NC(=O)c2nc(ncc2)c3ccccc3)c1)C(=O)N4CCCCC4
0.341727	Clc1c(ccc(NC(=O)c2nc(ncc2)c3ccccc3)c1)C(=O)N4CCCCC4
0.341727	Clc1c(ccc(NC(=O)c2nc(ncc2)c3ccccc3)c1)C(=O)N4CCCCC4
0.341727	Clc1c(ccc(NC(=O)c2nc(ncc2)c3ccccc3)c1)C(=O)N4CCCCC4
0.341727	Clc1c(ccc(NC(=O)c2nc(ncc2)c3ccccc3)c1)C(=O)N4CCCCC4
0.341727	Clc1c(ccc(NC(=O)c2nc(ncc2)c3ccccc3)c1)C(=O)N4CCCCC4
0.341727	Clc1c(ccc(NC(=O)c2nc(ncc2)c3ccccc3)c1)C(=O)N4CCCCC4
0.341727	Clc1c(ccc(NC(=O)c2nc(ncc2)c3ccccc3)c1)C(=O)N4CCCCC4
0.340708	Brc1ccc(cc1)C(=O)Nc2ccc(cc2)C(=O)Nc3c(ccc(c3)C(C)C)C
0.340708	Brc1ccc(cc1)C(=O)Nc2ccc(cc2)C(=O)Nc3c(ccc(c3)C(C)C)C
0.340708	Brc1ccc(cc1)C(=O)Nc2ccc(cc2)C(=O)Nc3c(ccc(c3)C(C)C)C
0.340708	Brc1ccc(cc1)C(=O)Nc2ccc(cc2)C(=O)Nc3c(ccc(c3)C(C)C)C
0.340081	Clc1ccc(cc1)C(=O)Nc2c(cccc2)C(=O)NCc3ccc(c4cnccc4)cc3
0.340081	Clc1ccc(cc1)C(=O)Nc2c(cccc2)C(=O)NCc3ccc(c4cnccc4)cc3
0.340081	Clc1ccc(cc1)C(=O)Nc2c(cccc2)C(=O)NCc3ccc(c4cnccc4)cc3
0.340081	Clc1ccc(cc1)C(=O)Nc2c(cccc2)C(=O)NCc3ccc(c4cnccc4)cc3
0.340081	Clc1ccc(cc1)C(=O)Nc2c(cccc2)C(=O)NCc3ccc(c4cnccc4)cc3
0.34	O=C(Nc1c(ccc(c1)C=2OC(=CC2)C)C)C(=O)Nc3cc(c4cnccc4)ccc3
0.34	O=C(Nc1c(ccc(c1)C=2OC(=CC2)C)C)C(=O)Nc3cc(c4cnccc4)ccc3
0.34	O=C(Nc1c(ccc(c1)C=2OC(=CC2)C)C)C(=O)Nc3cc(c4cnccc4)ccc3
0.34	O=C(Nc1c(ccc(c1)C=2OC(=CC2)C)C)C(=O)Nc3cc(c4cnccc4)ccc3
0.339768	Brc1c(OCc2ccc(cc2)C(=O)Nc3cc(NC(=O)NCC)c(cc3)C)cccc1
0.339768	Brc1c(OCc2ccc(cc2)C(=O)Nc3cc(NC(=O)NCC)c(cc3)C)cccc1
0.339768	Brc1c(OCc2ccc(cc2)C(=O)Nc3cc(NC(=O)NCC)c(cc3)C)cccc1
0.339768	Brc1c(OCc2ccc(cc2)C(=O)Nc3cc(NC(=O)NCC)c(cc3)C)cccc1
0.339768	Brc1c(OCc2ccc(cc2)C(=O)Nc3cc(NC(=O)NCC)c(cc3)C)cccc1
0.339768	Brc1c(OCc2ccc(cc2)C(=O)Nc3cc(NC(=O)NCC)c(cc3)C)cccc1
0.339768	Brc1c(OCc2ccc(cc2)C(=O)Nc3cc(NC(=O)NCC)c(cc3)C)cccc1
0.339768	Brc1c(OCc2ccc(cc2)C(=O)Nc3cc(NC(=O)NCC)c(cc3)C)cccc1
0.339768	Brc1c(OCc2ccc(cc2)C(=O)Nc3cc(NC(=O)NCC)c(cc3)C)cccc1
0.339768	Brc1c(OCc2ccc(cc2)C(=O)Nc3cc(NC(=O)NCC)c(cc3)C)cccc1
0.3391	S1C(=NC(NC(=O)c2c(NC(=O)c3ccc(OC)cc3)cc(F)cc2)=C1C)c4cnccc4
0.3391	S1C(=NC(NC(=O)c2c(NC(=O)c3ccc(OC)cc3)cc(F)cc2)=C1C)c4cnccc4
0.3391	S1C(=NC(NC(=O)c2c(NC(=O)c3ccc(OC)cc3)cc(F)cc2)=C1C)c4cnccc4
0.3391	S1C(=NC(NC(=O)c2c(NC(=O)c3ccc(OC)cc3)cc(F)cc2)=C1C)c4cnccc4
0.3391	S1C(=NC(NC(=O)c2c(NC(=O)c3ccc(OC)cc3)cc(F)cc2)=C1C)c4cnccc4
0.3391	S1C(=NC(NC(=O)c2c(NC(=O)c3ccc(OC)cc3)cc(F)cc2)=C1C)c4cnccc4
0.3391	S1C(=NC(NC(=O)c2c(NC(=O)c3ccc(OC)cc3)cc(F)cc2)=C1C)c4cnccc4
0.3391	S1C(=NC(NC(=O)c2c(NC(=O)c3ccc(OC)cc3)cc(F)cc2)=C1C)c4cnccc4
0.3391	S1C(=NC(NC(=O)c2c(NC(=O)c3ccc(OC)cc3)cc(F)cc2)=C1C)c4cnccc4
0.3391	S1C(=NC(NC(=O)c2c(NC(=O)c3ccc(OC)cc3)cc(F)cc2)=C1C)c4cnccc4
0.338912	O=C(OC(C)(C)C)Nc1cc(NC(=O)c2cc(ccc2)C(=O)NC)c(cc1)C
0.338912	O=C(OC(C)(C)C)Nc1cc(NC(=O)c2cc(ccc2)C(=O)NC)c(cc1)C
0.338912	O=C(OC(C)(C)C)Nc1cc(NC(=O)c2cc(ccc2)C(=O)NC)c(cc1)C
0.338912	O=C(OC(C)(C)C)Nc1cc(NC(=O)c2cc(ccc2)C(=O)NC)c(cc1)C
0.338912	O=C(OC(C)(C)C)Nc1cc(NC(=O)c2cc(ccc2)C(=O)NC)c(cc1)C
0.338912	O=C(OC(C)(C)C)Nc1cc(NC(=O)c2cc(ccc2)C(=O)NC)c(cc1)C
0.338912	O=C(OC(C)(C)C)Nc1cc(NC(=O)c2cc(ccc2)C(=O)NC)c(cc1)C
0.338912	O=C(OC(C)(C)C)Nc1cc(NC(=O)c2cc(ccc2)C(=O)NC)c(cc1)C
0.338912	O=C(OC(C)(C)C)Nc1cc(NC(=O)c2cc(ccc2)C(=O)NC)c(cc1)C
0.338912	O=C(OC(C)(C)C)Nc1cc(NC(=O)c2cc(ccc2)C(=O)NC)c(cc1)C
0.337121	O=C(OC(C)(C)C)NCc1nccc(c1)C(=O)Nc2c(ccc(c2)C(=O)Nc3ccccc3)C
0.337121	O=C(OC(C)(C)C)NCc1nccc(c1)C(=O)Nc2c(ccc(c2)C(=O)Nc3ccccc3)C
0.337121	O=C(OC(C)(C)C)NCc1nccc(c1)C(=O)Nc2c(ccc(c2)C(=O)Nc3ccccc3)C
0.337121	O=C(OC(C)(C)C)NCc1nccc(c1)C(=O)Nc2c(ccc(c2)C(=O)Nc3ccccc3)C
0.337121	O=C(OC(C)(C)C)NCc1nccc(c1)C(=O)Nc2c(ccc(c2)C(=O)Nc3ccccc3)C
0.337121	O=C(OC(C)(C)C)NCc1nccc(c1)C(=O)Nc2c(ccc(c2)C(=O)Nc3ccccc3)C
0.337121	O=C(OC(C)(C)C)NCc1nccc(c1)C(=O)Nc2c(ccc(c2)C(=O)Nc3ccccc3)C
0.337121	O=C(OC(C)(C)C)NCc1nccc(c1)C(=O)Nc2c(ccc(c2)C(=O)Nc3ccccc3)C
0.337121	O=C(OC(C)(C)C)NCc1nccc(c1)C(=O)Nc2c(ccc(c2)C(=O)Nc3ccccc3)C
0.337121	O=C(OC(C)(C)C)NCc1nccc(c1)C(=O)Nc2c(ccc(c2)C(=O)Nc3ccccc3)C
0.336066	Clc1c(ccc(NC(=O)CNc2c(ccc(c2)C(=O)Nc3ccccc3)C)c1)C
0.336066	Clc1c(ccc(NC(=O)CNc2c(ccc(c2)C(=O)Nc3ccccc3)C)c1)C
0.336066	Clc1c(ccc(NC(=O)CNc2c(ccc(c2)C(=O)Nc3ccccc3)C)c1)C
0.336066	Clc1c(ccc(NC(=O)CNc2c(ccc(c2)C(=O)Nc3ccccc3)C)c1)C
0.336066	Clc1c(ccc(NC(=O)CNc2c(ccc(c2)C(=O)Nc3ccccc3)C)c1)C
0.336066	Clc1c(ccc(NC(=O)CNc2c(ccc(c2)C(=O)Nc3ccccc3)C)c1)C
0.336066	Clc1c(ccc(NC(=O)CNc2c(ccc(c2)C(=O)Nc3ccccc3)C)c1)C
0.336066	Clc1c(ccc(NC(=O)CNc2c(ccc(c2)C(=O)Nc3ccccc3)C)c1)C
0.336066	Clc1c(ccc(NC(=O)CNc2c(ccc(c2)C(=O)Nc3ccccc3)C)c1)C
0.336066	Clc1c(ccc(NC(=O)CNc2c(ccc(c2)C(=O)Nc3ccccc3)C)c1)C
0.335878	Clc1c(ccc(NC(=O)COC(=O)c2nc(c3ccncc3)ccc2)c1)C
0.335878	Clc1c(ccc(NC(=O)COC(=O)c2nc(c3ccncc3)ccc2)c1)C
0.335878	Clc1c(ccc(NC(=O)COC(=O)c2nc(c3ccncc3)ccc2)c1)C
0.335878	Clc1c(ccc(NC(=O)COC(=O)c2nc(c3ccncc3)ccc2)c1)C
0.335878	Clc1c(ccc(NC(=O)COC(=O)c2nc(c3ccncc3)ccc2)c1)C
0.335878	Clc1c(ccc(NC(=O)COC(=O)c2nc(c3ccncc3)ccc2)c1)C
0.335878	Clc1c(ccc(NC(=O)COC(=O)c2nc(c3ccncc3)ccc2)c1)C
0.335878	Clc1c(ccc(NC(=O)COC(=O)c2nc(c3ccncc3)ccc2)c1)C
0.335878	Clc1c(ccc(NC(=O)COC(=O)c2nc(c3ccncc3)ccc2)c1)C
0.335878	Clc1c(ccc(NC(=O)COC(=O)c2nc(c3ccncc3)ccc2)c1)C
0.333333	O=C(Nc1cc(c(NC(=O)C)c(c1)C)C)c2ccc(NC(=O)Cc3cnccc3)cc2
0.333333	O=C(Nc1cc(c(NC(=O)C)c(c1)C)C)c2ccc(NC(=O)Cc3cnccc3)cc2
0.333333	O=C(Nc1cc(c(NC(=O)C)c(c1)C)C)c2ccc(NC(=O)Cc3cnccc3)cc2
0.333333	O=C(Nc1cc(c(NC(=O)C)c(c1)C)C)c2ccc(NC(=O)Cc3cnccc3)cc2
0.333333	O=C(Nc1cc(c(NC(=O)C)c(c1)C)C)c2ccc(NC(=O)Cc3cnccc3)cc2
0.333333	O=C(Nc1cc(c(NC(=O)C)c(c1)C)C)c2ccc(NC(=O)Cc3cnccc3)cc2
0.333333	O=C(Nc1cc(c(NC(=O)C)c(c1)C)C)c2ccc(NC(=O)Cc3cnccc3)cc2
0.333333	O=C(Nc1cc(c(NC(=O)C)c(c1)C)C)c2ccc(NC(=O)Cc3cnccc3)cc2
0.333333	O=C(Nc1cc(c(NC(=O)C)c(c1)C)C)c2ccc(NC(=O)Cc3cnccc3)cc2
0.333333	O=C(Nc1cc(c(NC(=O)C)c(c1)C)C)c2ccc(NC(=O)Cc3cnccc3)cc2
0.333333	Brc1ccc(cc1)C(=O)Nc2ccc(cc2)C(=O)Nc3cc(OC)c(NC(=O)c4cnccc4)cc3
0.333333	Brc1ccc(cc1)C(=O)Nc2ccc(cc2)C(=O)Nc3cc(OC)c(NC(=O)c4cnccc4)cc3
0.333333	Brc1ccc(cc1)C(=O)Nc2ccc(cc2)C(=O)Nc3cc(OC)c(NC(=O)c4cnccc4)cc3
0.333333	Brc1ccc(cc1)C(=O)Nc2ccc(cc2)C(=O)Nc3cc(OC)c(NC(=O)c4cnccc4)cc3
0.333333	Brc1ccc(cc1)C(=O)Nc2ccc(cc2)C(=O)Nc3cc(OC)c(NC(=O)c4cnccc4)cc3
0.333333	Brc1ccc(cc1)C(=O)Nc2ccc(cc2)C(=O)Nc3cc(OC)c(NC(=O)c4cnccc4)cc3
0.333333	Brc1ccc(cc1)C(=O)Nc2ccc(cc2)C(=O)Nc3cc(OC)c(NC(=O)c4cnccc4)cc3
0.333333	Brc1ccc(cc1)C(=O)Nc2ccc(cc2)C(=O)Nc3cc(OC)c(NC(=O)c4cnccc4)cc3
0.333333	Brc1ccc(cc1)C(=O)Nc2ccc(cc2)C(=O)Nc3cc(OC)c(NC(=O)c4cnccc4)cc3
0.333333	Brc1ccc(cc1)C(=O)Nc2ccc(cc2)C(=O)Nc3cc(OC)c(NC(=O)c4cnccc4)cc3
0.332061	O=C(OCC(=O)Nc1c(ccc(c1)C(=O)Nc2ccccc2)C)c3ccc(c4ccc(OC(=O)C)cc4)cc3
0.332061	O=C(OCC(=O)Nc1c(ccc(c1)C(=O)Nc2ccccc2)C)c3ccc(c4ccc(OC(=O)C)cc4)cc3
0.332031	S(=O)(=O)(Nc1ncc(cc1)C(=O)Nc2cc(ccc2)CN3CCCC3)CC
0.332031	S(=O)(=O)(Nc1ncc(cc1)C(=O)Nc2cc(ccc2)CN3CCCC3)CC
0.332031	S(=O)(=O)(Nc1ncc(cc1)C(=O)Nc2cc(ccc2)CN3CCCC3)CC
0.332031	S(=O)(=O)(Nc1ncc(cc1)C(=O)Nc2cc(ccc2)CN3CCCC3)CC
0.332031	S(=O)(=O)(Nc1ncc(cc1)C(=O)Nc2cc(ccc2)CN3CCCC3)CC
0.332031	S(=O)(=O)(Nc1ncc(cc1)C(=O)Nc2cc(ccc2)CN3CCCC3)CC
0.332031	S(=O)(=O)(Nc1ncc(cc1)C(=O)Nc2cc(ccc2)CN3CCCC3)CC
0.329412	S(=O)(=O)(Nc1c(F)ccc(c1)C(=O)NCc2ccc(c3cnccc3)cc2)C
0.328947	[O-][N+](=O)c1ccc(cc1)C(=O)Nc2cc(ccc2)CN3CCCC3
0.328947	[O-][N+](=O)c1ccc(cc1)C(=O)Nc2cc(ccc2)CN3CCCC3
0.328947	[O-][N+](=O)c1ccc(cc1)C(=O)Nc2cc(ccc2)CN3CCCC3
0.328947	[O-][N+](=O)c1ccc(cc1)C(=O)Nc2cc(ccc2)CN3CCCC3
0.328947	[O-][N+](=O)c1ccc(cc1)C(=O)Nc2cc(ccc2)CN3CCCC3
0.328947	[O-][N+](=O)c1ccc(cc1)C(=O)Nc2cc(ccc2)CN3CCCC3
0.328947	[O-][N+](=O)c1ccc(cc1)C(=O)Nc2cc(ccc2)CN3CCCC3
0.328947	[O-][N+](=O)c1ccc(cc1)C(=O)Nc2cc(ccc2)CN3CCCC3
0.328947	[O-][N+](=O)c1ccc(cc1)C(=O)Nc2cc(ccc2)CN3CCCC3
0.328947	[O-][N+](=O)c1ccc(cc1)C(=O)Nc2cc(ccc2)CN3CCCC3
0.328358	O=C(Nc1c(OC)cc(NC(=O)c2cnc(N3CCCCCC3)cc2)cc1)c4cnccc4
0.328358	O=C(Nc1c(OC)cc(NC(=O)c2cnc(N3CCCCCC3)cc2)cc1)c4cnccc4
0.328358	O=C(Nc1c(OC)cc(NC(=O)c2cnc(N3CCCCCC3)cc2)cc1)c4cnccc4
0.328358	O=C(Nc1c(OC)cc(NC(=O)c2cnc(N3CCCCCC3)cc2)cc1)c4cnccc4
0.328358	O=C(Nc1c(OC)cc(NC(=O)c2cnc(N3CCCCCC3)cc2)cc1)c4cnccc4
0.328358	O=C(Nc1c(OC)cc(NC(=O)c2cnc(N3CCCCCC3)cc2)cc1)c4cnccc4
0.328358	O=C(Nc1c(OC)cc(NC(=O)c2cnc(N3CCCCCC3)cc2)cc1)c4cnccc4
0.328358	O=C(Nc1c(OC)cc(NC(=O)c2cnc(N3CCCCCC3)cc2)cc1)c4cnccc4
0.328358	O=C(Nc1c(OC)cc(NC(=O)c2cnc(N3CCCCCC3)cc2)cc1)c4cnccc4
0.328358	O=C(Nc1c(OC)cc(NC(=O)c2cnc(N3CCCCCC3)cc2)cc1)c4cnccc4
0.327731	O=C(Nc1ccccc1)c2cc(NCCCOc3ccccc3)c(cc2)C
0.327731	O=C(Nc1ccccc1)c2cc(NCCCOc3ccccc3)c(cc2)C
0.327731	O=C(Nc1ccccc1)c2cc(NCCCOc3ccccc3)c(cc2)C
0.327206	O=C(Nc1nc(ccc1)C=2C=NN(C2)C)c3cc(c(O)cc3)c4ccccc4
0.327206	O=C(Nc1nc(ccc1)C=2C=NN(C2)C)c3cc(c(O)cc3)c4ccccc4
0.327206	O=C(Nc1nc(ccc1)C=2C=NN(C2)C)c3cc(c(O)cc3)c4ccccc4
0.327206	O=C(Nc1nc(ccc1)C=2C=NN(C2)C)c3cc(c(O)cc3)c4ccccc4
0.327206	O=C(Nc1nc(ccc1)C=2C=NN(C2)C)c3cc(c(O)cc3)c4ccccc4
0.326007	S1C(SCc2ccc(F)cc2)=NN=C1NC(=O)c3cc(Nc4nc(ccn4)C)ccc3
0.326007	S1C(SCc2ccc(F)cc2)=NN=C1NC(=O)c3cc(Nc4nc(ccn4)C)ccc3
0.326007	S1C(SCc2ccc(F)cc2)=NN=C1NC(=O)c3cc(Nc4nc(ccn4)C)ccc3
0.326007	S1C(SCc2ccc(F)cc2)=NN=C1NC(=O)c3cc(Nc4nc(ccn4)C)ccc3
0.326007	S1C(SCc2ccc(F)cc2)=NN=C1NC(=O)c3cc(Nc4nc(ccn4)C)ccc3
0.326007	S1C(SCc2ccc(F)cc2)=NN=C1NC(=O)c3cc(Nc4nc(ccn4)C)ccc3
0.326007	S1C(SCc2ccc(F)cc2)=NN=C1NC(=O)c3cc(Nc4nc(ccn4)C)ccc3
0.326007	S1C(SCc2ccc(F)cc2)=NN=C1NC(=O)c3cc(Nc4nc(ccn4)C)ccc3
0.326007	S1C(SCc2ccc(F)cc2)=NN=C1NC(=O)c3cc(Nc4nc(ccn4)C)ccc3
0.326007	S1C(SCc2ccc(F)cc2)=NN=C1NC(=O)c3cc(Nc4nc(ccn4)C)ccc3
0.324627	Clc1ncc(cc1)CN2CCN(C(=O)c3c(NC(=O)c4ccc(Cl)cc4)cccc3)CC2
0.324627	Clc1ncc(cc1)CN2CCN(C(=O)c3c(NC(=O)c4ccc(Cl)cc4)cccc3)CC2
0.324627	Clc1ncc(cc1)CN2CCN(C(=O)c3c(NC(=O)c4ccc(Cl)cc4)cccc3)CC2
0.324627	Clc1ncc(cc1)CN2CCN(C(=O)c3c(NC(=O)c4ccc(Cl)cc4)cccc3)CC2
0.324627	Clc1ncc(cc1)CN2CCN(C(=O)c3c(NC(=O)c4ccc(Cl)cc4)cccc3)CC2
0.324627	Clc1ncc(cc1)CN2CCN(C(=O)c3c(NC(=O)c4ccc(Cl)cc4)cccc3)CC2
0.324627	Clc1ncc(cc1)CN2CCN(C(=O)c3c(NC(=O)c4ccc(Cl)cc4)cccc3)CC2
0.324219	Fc1cc(NC(=O)c2ccc(OC)cc2)c(cc1)C(=O)Nc3cncc(c4ccccc4)c3
0.324219	Fc1cc(NC(=O)c2ccc(OC)cc2)c(cc1)C(=O)Nc3cncc(c4ccccc4)c3
0.324219	Fc1cc(NC(=O)c2ccc(OC)cc2)c(cc1)C(=O)Nc3cncc(c4ccccc4)c3
0.324219	Fc1cc(NC(=O)c2ccc(OC)cc2)c(cc1)C(=O)Nc3cncc(c4ccccc4)c3
0.324219	Fc1cc(NC(=O)c2ccc(OC)cc2)c(cc1)C(=O)Nc3cncc(c4ccccc4)c3
0.324219	Fc1cc(NC(=O)c2ccc(OC)cc2)c(cc1)C(=O)Nc3cncc(c4ccccc4)c3
0.324219	Fc1cc(NC(=O)c2ccc(OC)cc2)c(cc1)C(=O)Nc3cncc(c4ccccc4)c3
0.324219	Fc1cc(NC(=O)c2ccc(OC)cc2)c(cc1)C(=O)Nc3cncc(c4ccccc4)c3
0.324219	Fc1cc(NC(=O)c2ccc(OC)cc2)c(cc1)C(=O)Nc3cncc(c4ccccc4)c3
0.324219	Fc1cc(NC(=O)c2ccc(OC)cc2)c(cc1)C(=O)Nc3cncc(c4ccccc4)c3
0.323887	Fc1cncc(c1)C(=O)Nc2c(ccc(NC(=O)OC(C)(C)C)c2)C
0.323887	Fc1cncc(c1)C(=O)Nc2c(ccc(NC(=O)OC(C)(C)C)c2)C
0.323887	Fc1cncc(c1)C(=O)Nc2c(ccc(NC(=O)OC(C)(C)C)c2)C
0.323887	Fc1cncc(c1)C(=O)Nc2c(ccc(NC(=O)OC(C)(C)C)c2)C
0.323887	Fc1cncc(c1)C(=O)Nc2c(ccc(NC(=O)OC(C)(C)C)c2)C
0.323887	Fc1cncc(c1)C(=O)Nc2c(ccc(NC(=O)OC(C)(C)C)c2)C
0.323887	Fc1cncc(c1)C(=O)Nc2c(ccc(NC(=O)OC(C)(C)C)c2)C
0.323887	Fc1cncc(c1)C(=O)Nc2c(ccc(NC(=O)OC(C)(C)C)c2)C
0.323887	Fc1cncc(c1)C(=O)Nc2c(ccc(NC(=O)OC(C)(C)C)c2)C
0.323077	O=C(Nc1cc(ccc1)CN2CCCC2)C=3C(=NNC3)c4ccncc4
0.323009	O=C(Nc1cncc(c2ccccc2)c1)c3ccc(cc3)CN(CC)CC
0.323009	O=C(Nc1cncc(c2ccccc2)c1)c3ccc(cc3)CN(CC)CC
0.323009	O=C(Nc1cncc(c2ccccc2)c1)c3ccc(cc3)CN(CC)CC
0.323009	O=C(Nc1cncc(c2ccccc2)c1)c3ccc(cc3)CN(CC)CC
0.323009	O=C(Nc1cncc(c2ccccc2)c1)c3ccc(cc3)CN(CC)CC
0.323009	O=C(Nc1cncc(c2ccccc2)c1)c3ccc(cc3)CN(CC)CC
0.323009	O=C(Nc1cncc(c2ccccc2)c1)c3ccc(cc3)CN(CC)CC
0.323009	O=C(Nc1cncc(c2ccccc2)c1)c3ccc(cc3)CN(CC)CC
0.323009	O=C(Nc1cncc(c2ccccc2)c1)c3ccc(cc3)CN(CC)CC
0.323009	O=C(Nc1cncc(c2ccccc2)c1)c3ccc(cc3)CN(CC)CC
0.322957	O=C(Nc1c(ccc(c1)C(C)C)C)c2cc(c(O)cc2)c3ccccc3
0.322957	O=C(Nc1c(ccc(c1)C(C)C)C)c2cc(c(O)cc2)c3ccccc3
0.322957	O=C(Nc1c(ccc(c1)C(C)C)C)c2cc(c(O)cc2)c3ccccc3
0.322957	O=C(Nc1c(ccc(c1)C(C)C)C)c2cc(c(O)cc2)c3ccccc3
0.322957	O=C(Nc1c(ccc(c1)C(C)C)C)c2cc(c(O)cc2)c3ccccc3
0.322957	O=C(Nc1c(ccc(c1)C(C)C)C)c2cc(c(O)cc2)c3ccccc3
0.322957	O=C(Nc1c(ccc(c1)C(C)C)C)c2cc(c(O)cc2)c3ccccc3
0.322957	O=C(Nc1c(ccc(c1)C(C)C)C)c2cc(c(O)cc2)c3ccccc3
0.322957	O=C(Nc1c(ccc(c1)C(C)C)C)c2cc(c(O)cc2)c3ccccc3
0.322957	O=C(Nc1c(ccc(c1)C(C)C)C)c2cc(c(O)cc2)c3ccccc3
0.321839	O=C(Nc1c(ccc(c1)C(C)C)C)c2cnc(N3CCCCCC3)cc2
0.321839	O=C(Nc1c(ccc(c1)C(C)C)C)c2cnc(N3CCCCCC3)cc2
0.321839	O=C(Nc1c(ccc(c1)C(C)C)C)c2cnc(N3CCCCCC3)cc2
0.321839	O=C(Nc1c(ccc(c1)C(C)C)C)c2cnc(N3CCCCCC3)cc2
0.321839	O=C(Nc1c(ccc(c1)C(C)C)C)c2cnc(N3CCCCCC3)cc2
0.321555	O=C(Nc1c(ccc(c1)C(O)c2ncccc2)C)c3cc(c(O)cc3)c4ccccc4
0.321555	O=C(Nc1c(ccc(c1)C(O)c2ncccc2)C)c3cc(c(O)cc3)c4ccccc4
0.321555	O=C(Nc1c(ccc(c1)C(O)c2ncccc2)C)c3cc(c(O)cc3)c4ccccc4
0.321555	O=C(Nc1c(ccc(c1)C(O)c2ncccc2)C)c3cc(c(O)cc3)c4ccccc4
0.321555	O=C(Nc1c(ccc(c1)C(O)c2ncccc2)C)c3cc(c(O)cc3)c4ccccc4
0.321555	O=C(Nc1c(ccc(c1)C(O)c2ncccc2)C)c3cc(c(O)cc3)c4ccccc4
0.321555	O=C(Nc1c(ccc(c1)C(O)c2ncccc2)C)c3cc(c(O)cc3)c4ccccc4
0.321555	O=C(Nc1c(ccc(c1)C(O)c2ncccc2)C)c3cc(c(O)cc3)c4ccccc4
0.321555	O=C(Nc1c(ccc(c1)C(O)c2ncccc2)C)c3cc(c(O)cc3)c4ccccc4
0.321555	O=C(Nc1c(ccc(c1)C(O)c2ncccc2)C)c3cc(c(O)cc3)c4ccccc4
0.321267	Brc1ccc(cc1)C(=O)Nc2c(ccc(c2)C(=O)O)C
0.321267	Brc1ccc(cc1)C(=O)Nc2c(ccc(c2)C(=O)O)C
0.321267	Brc1ccc(cc1)C(=O)Nc2c(ccc(c2)C(=O)O)C
0.321267	Brc1ccc(cc1)C(=O)Nc2c(ccc(c2)C(=O)O)C
0.321267	Brc1ccc(cc1)C(=O)Nc2c(ccc(c2)C(=O)O)C
0.321267	Brc1ccc(cc1)C(=O)Nc2c(ccc(c2)C(=O)O)C
0.321267	Brc1ccc(cc1)C(=O)Nc2c(ccc(c2)C(=O)O)C
0.321267	Brc1ccc(cc1)C(=O)Nc2c(ccc(c2)C(=O)O)C
0.321267	Brc1ccc(cc1)C(=O)Nc2c(ccc(c2)C(=O)O)C
0.321267	Brc1ccc(cc1)C(=O)Nc2c(ccc(c2)C(=O)O)C
0.320988	O=C(Nc1ccccc1)c2cc(NCCCC3C(C3)C)c(cc2)C
0.320988	O=C(Nc1ccccc1)c2cc(NCCCC3C(C3)C)c(cc2)C
0.320896	Ic1c(cccc1)C(=O)Nc2ccc(cc2)C=3ON=C(N3)c4ccc(cc4)CN5CCOCC5
0.320896	Ic1c(cccc1)C(=O)Nc2ccc(cc2)C=3ON=C(N3)c4ccc(cc4)CN5CCOCC5
0.320896	Ic1c(cccc1)C(=O)Nc2ccc(cc2)C=3ON=C(N3)c4ccc(cc4)CN5CCOCC5
0.320896	Ic1c(cccc1)C(=O)Nc2ccc(cc2)C=3ON=C(N3)c4ccc(cc4)CN5CCOCC5
0.320896	Ic1c(cccc1)C(=O)Nc2ccc(cc2)C=3ON=C(N3)c4ccc(cc4)CN5CCOCC5
0.320896	Ic1c(cccc1)C(=O)Nc2ccc(cc2)C=3ON=C(N3)c4ccc(cc4)CN5CCOCC5
0.320896	Ic1c(cccc1)C(=O)Nc2ccc(cc2)C=3ON=C(N3)c4ccc(cc4)CN5CCOCC5
0.320896	Ic1c(cccc1)C(=O)Nc2ccc(cc2)C=3ON=C(N3)c4ccc(cc4)CN5CCOCC5
0.320896	Ic1c(cccc1)C(=O)Nc2ccc(cc2)C=3ON=C(N3)c4ccc(cc4)CN5CCOCC5
0.320896	Ic1c(cccc1)C(=O)Nc2ccc(cc2)C=3ON=C(N3)c4ccc(cc4)CN5CCOCC5
0.319502	O=C(Nc1cncc(c2ccccc2)c1)c3cc(c(O)cc3)c4ccccc4
0.319502	O=C(Nc1cncc(c2ccccc2)c1)c3cc(c(O)cc3)c4ccccc4
0.319502	O=C(Nc1cncc(c2ccccc2)c1)c3cc(c(O)cc3)c4ccccc4
0.319502	O=C(Nc1cncc(c2ccccc2)c1)c3cc(c(O)cc3)c4ccccc4
0.319502	O=C(Nc1cncc(c2ccccc2)c1)c3cc(c(O)cc3)c4ccccc4
0.319502	O=C(Nc1cncc(c2ccccc2)c1)c3cc(c(O)cc3)c4ccccc4
0.319502	O=C(Nc1cncc(c2ccccc2)c1)c3cc(c(O)cc3)c4ccccc4
0.319502	O=C(Nc1cncc(c2ccccc2)c1)c3cc(c(O)cc3)c4ccccc4
0.319502	O=C(Nc1cncc(c2ccccc2)c1)c3cc(c(O)cc3)c4ccccc4
0.319502	O=C(Nc1cncc(c2ccccc2)c1)c3cc(c(O)cc3)c4ccccc4
0.319231	O=C(Nc1c(ccc(c1)C(C)C)C)c2ccc(cc2)C=3N(N=NC3)C
0.319066	Fc1cc(NC(=O)c2ccc(OC)cc2)c(cc1)C(=O)Nc3ccc(cc3)C4=NOC=C4
0.319066	Fc1cc(NC(=O)c2ccc(OC)cc2)c(cc1)C(=O)Nc3ccc(cc3)C4=NOC=C4
0.319066	Fc1cc(NC(=O)c2ccc(OC)cc2)c(cc1)C(=O)Nc3ccc(cc3)C4=NOC=C4
0.319066	Fc1cc(NC(=O)c2ccc(OC)cc2)c(cc1)C(=O)Nc3ccc(cc3)C4=NOC=C4
0.319066	Fc1cc(NC(=O)c2ccc(OC)cc2)c(cc1)C(=O)Nc3ccc(cc3)C4=NOC=C4
0.319066	Fc1cc(NC(=O)c2ccc(OC)cc2)c(cc1)C(=O)Nc3ccc(cc3)C4=NOC=C4
0.319066	Fc1cc(NC(=O)c2ccc(OC)cc2)c(cc1)C(=O)Nc3ccc(cc3)C4=NOC=C4
0.319066	Fc1cc(NC(=O)c2ccc(OC)cc2)c(cc1)C(=O)Nc3ccc(cc3)C4=NOC=C4
0.319066	Fc1cc(NC(=O)c2ccc(OC)cc2)c(cc1)C(=O)Nc3ccc(cc3)C4=NOC=C4
0.319066	Fc1cc(NC(=O)c2ccc(OC)cc2)c(cc1)C(=O)Nc3ccc(cc3)C4=NOC=C4
0.318713	O=C(OC(C)(C)C)Nc1cc(NC(=O)c2c3c(ON=C3C(C)C)nc(c4cnccc4)c2)c(cc1)C
0.318548	Brc1ccc(cc1)C=2OC(C(=O)Nc3cc(ccc3)CN4CCCC4)=CC2
0.318548	Brc1ccc(cc1)C=2OC(C(=O)Nc3cc(ccc3)CN4CCCC4)=CC2
0.318548	Brc1ccc(cc1)C=2OC(C(=O)Nc3cc(ccc3)CN4CCCC4)=CC2
0.318548	Brc1ccc(cc1)C=2OC(C(=O)Nc3cc(ccc3)CN4CCCC4)=CC2
0.318548	Brc1ccc(cc1)C=2OC(C(=O)Nc3cc(ccc3)CN4CCCC4)=CC2
0.318548	Brc1ccc(cc1)C=2OC(C(=O)Nc3cc(ccc3)CN4CCCC4)=CC2
0.318548	Brc1ccc(cc1)C=2OC(C(=O)Nc3cc(ccc3)CN4CCCC4)=CC2
0.318548	Brc1ccc(cc1)C=2OC(C(=O)Nc3cc(ccc3)CN4CCCC4)=CC2
0.318548	Brc1ccc(cc1)C=2OC(C(=O)Nc3cc(ccc3)CN4CCCC4)=CC2
0.318548	Brc1ccc(cc1)C=2OC(C(=O)Nc3cc(ccc3)CN4CCCC4)=CC2
0.318519	Clc1cc(Oc2cnc(cc2)C(=O)Nc3c(ccc(NC(=O)C(C)C)c3)C)ccc1
0.318519	Clc1cc(Oc2cnc(cc2)C(=O)Nc3c(ccc(NC(=O)C(C)C)c3)C)ccc1
0.318519	Clc1cc(Oc2cnc(cc2)C(=O)Nc3c(ccc(NC(=O)C(C)C)c3)C)ccc1
0.318519	Clc1cc(Oc2cnc(cc2)C(=O)Nc3c(ccc(NC(=O)C(C)C)c3)C)ccc1
0.318519	Clc1cc(Oc2cnc(cc2)C(=O)Nc3c(ccc(NC(=O)C(C)C)c3)C)ccc1
0.318519	Clc1cc(Oc2cnc(cc2)C(=O)Nc3c(ccc(NC(=O)C(C)C)c3)C)ccc1
0.318519	Clc1cc(Oc2cnc(cc2)C(=O)Nc3c(ccc(NC(=O)C(C)C)c3)C)ccc1
0.318519	Clc1cc(Oc2cnc(cc2)C(=O)Nc3c(ccc(NC(=O)C(C)C)c3)C)ccc1
0.318519	Clc1cc(Oc2cnc(cc2)C(=O)Nc3c(ccc(NC(=O)C(C)C)c3)C)ccc1
0.318519	Clc1cc(Oc2cnc(cc2)C(=O)Nc3c(ccc(NC(=O)C(C)C)c3)C)ccc1
0.317829	O=C(Nc1c(OC)cc(NC(=O)C=2OC(=CC2)C)cc1)c3cnccc3
0.317829	O=C(Nc1c(OC)cc(NC(=O)C=2OC(=CC2)C)cc1)c3cnccc3
0.317829	O=C(Nc1c(OC)cc(NC(=O)C=2OC(=CC2)C)cc1)c3cnccc3
0.317829	O=C(Nc1c(OC)cc(NC(=O)C=2OC(=CC2)C)cc1)c3cnccc3
0.317829	O=C(Nc1c(OC)cc(NC(=O)C=2OC(=CC2)C)cc1)c3cnccc3
0.317829	O=C(Nc1c(OC)cc(NC(=O)C=2OC(=CC2)C)cc1)c3cnccc3
0.317829	O=C(Nc1c(OC)cc(NC(=O)C=2OC(=CC2)C)cc1)c3cnccc3
0.317829	O=C(Nc1c(OC)cc(NC(=O)C=2OC(=CC2)C)cc1)c3cnccc3
0.317829	O=C(Nc1c(OC)cc(NC(=O)C=2OC(=CC2)C)cc1)c3cnccc3
0.317829	O=C(Nc1c(OC)cc(NC(=O)C=2OC(=CC2)C)cc1)c3cnccc3
0.317797	O=C(NCc1ccc(c2cnccc2)cc1)c3cc4c(cc3)CC4
0.316981	Clc1ccc(Oc2cnc(cc2)C(=O)Nc3c(ccc(NC(=O)OC(C)(C)C)c3)C)cc1
0.316981	Clc1ccc(Oc2cnc(cc2)C(=O)Nc3c(ccc(NC(=O)OC(C)(C)C)c3)C)cc1
0.316981	Clc1ccc(Oc2cnc(cc2)C(=O)Nc3c(ccc(NC(=O)OC(C)(C)C)c3)C)cc1
0.316981	Clc1ccc(Oc2cnc(cc2)C(=O)Nc3c(ccc(NC(=O)OC(C)(C)C)c3)C)cc1
0.316981	Clc1ccc(Oc2cnc(cc2)C(=O)Nc3c(ccc(NC(=O)OC(C)(C)C)c3)C)cc1
0.316981	Clc1ccc(Oc2cnc(cc2)C(=O)Nc3c(ccc(NC(=O)OC(C)(C)C)c3)C)cc1
0.316981	Clc1ccc(Oc2cnc(cc2)C(=O)Nc3c(ccc(NC(=O)OC(C)(C)C)c3)C)cc1
0.316981	Clc1ccc(Oc2cnc(cc2)C(=O)Nc3c(ccc(NC(=O)OC(C)(C)C)c3)C)cc1
0.316981	Clc1ccc(Oc2cnc(cc2)C(=O)Nc3c(ccc(NC(=O)OC(C)(C)C)c3)C)cc1
0.316981	Clc1ccc(Oc2cnc(cc2)C(=O)Nc3c(ccc(NC(=O)OC(C)(C)C)c3)C)cc1
0.316872	O=C(Nc1cc(ccc1)CN2CCCC2)C3=NC(=NN3)c4ccccc4
0.316872	O=C(Nc1cc(ccc1)CN2CCCC2)C3=NC(=NN3)c4ccccc4
0.316364	S(=O)(=O)(Nc1c(ccc(c1)C2=NOC(=N2)c3ncc(c4cnccc4)cc3)C)C
0.316364	S(=O)(=O)(Nc1c(ccc(c1)C2=NOC(=N2)c3ncc(c4cnccc4)cc3)C)C
0.316364	S(=O)(=O)(Nc1c(ccc(c1)C2=NOC(=N2)c3ncc(c4cnccc4)cc3)C)C
0.316364	S(=O)(=O)(Nc1c(ccc(c1)C2=NOC(=N2)c3ncc(c4cnccc4)cc3)C)C
0.316364	S(=O)(=O)(Nc1c(ccc(c1)C2=NOC(=N2)c3ncc(c4cnccc4)cc3)C)C
0.316364	S(=O)(=O)(Nc1c(ccc(c1)C2=NOC(=N2)c3ncc(c4cnccc4)cc3)C)C
0.316364	S(=O)(=O)(Nc1c(ccc(c1)C2=NOC(=N2)c3ncc(c4cnccc4)cc3)C)C
0.316364	S(=O)(=O)(Nc1c(ccc(c1)C2=NOC(=N2)c3ncc(c4cnccc4)cc3)C)C
0.316364	S(=O)(=O)(Nc1c(ccc(c1)C2=NOC(=N2)c3ncc(c4cnccc4)cc3)C)C
0.316364	S(=O)(=O)(Nc1c(ccc(c1)C2=NOC(=N2)c3ncc(c4cnccc4)cc3)C)C
0.316017	O=C(Nc1cc(ccc1)CN2CCCC2)c3cncc(NC)c3
0.316017	O=C(Nc1cc(ccc1)CN2CCCC2)c3cncc(NC)c3
0.316017	O=C(Nc1cc(ccc1)CN2CCCC2)c3cncc(NC)c3
0.316017	O=C(Nc1cc(ccc1)CN2CCCC2)c3cncc(NC)c3
0.316017	O=C(Nc1cc(ccc1)CN2CCCC2)c3cncc(NC)c3
0.316017	O=C(Nc1cc(ccc1)CN2CCCC2)c3cncc(NC)c3
0.316017	O=C(Nc1cc(ccc1)CN2CCCC2)c3cncc(NC)c3
0.316017	O=C(Nc1cc(ccc1)CN2CCCC2)c3cncc(NC)c3
0.316017	O=C(Nc1cc(ccc1)CN2CCCC2)c3cncc(NC)c3
0.316017	O=C(Nc1cc(ccc1)CN2CCCC2)c3cncc(NC)c3
0.315126	O=C(Nc1cc(ccc1)CN2CCCC2)c3ccc(cc3)C(=O)c4cc(OC)ccc4
0.315126	O=C(Nc1cc(ccc1)CN2CCCC2)c3ccc(cc3)C(=O)c4cc(OC)ccc4
0.315126	O=C(Nc1cc(ccc1)CN2CCCC2)c3ccc(cc3)C(=O)c4cc(OC)ccc4
0.315126	O=C(Nc1cc(ccc1)CN2CCCC2)c3ccc(cc3)C(=O)c4cc(OC)ccc4
0.315126	O=C(Nc1cc(ccc1)CN2CCCC2)c3ccc(cc3)C(=O)c4cc(OC)ccc4
0.315126	O=C(Nc1cc(ccc1)CN2CCCC2)c3ccc(cc3)C(=O)c4cc(OC)ccc4
0.315126	O=C(Nc1cc(ccc1)CN2CCCC2)c3ccc(cc3)C(=O)c4cc(OC)ccc4
0.315126	O=C(Nc1cc(ccc1)CN2CCCC2)c3ccc(cc3)C(=O)c4cc(OC)ccc4
0.315126	O=C(Nc1cc(ccc1)CN2CCCC2)c3ccc(cc3)C(=O)c4cc(OC)ccc4
0.315126	O=C(Nc1cc(ccc1)CN2CCCC2)c3ccc(cc3)C(=O)c4cc(OC)ccc4
0.315018	Clc1c(ccc(NC(=O)c2ccc(NC(=O)Cc3cnccc3)cc2)c1)C(=O)N4CCCCC4
0.315018	Clc1c(ccc(NC(=O)c2ccc(NC(=O)Cc3cnccc3)cc2)c1)C(=O)N4CCCCC4
0.315018	Clc1c(ccc(NC(=O)c2ccc(NC(=O)Cc3cnccc3)cc2)c1)C(=O)N4CCCCC4
0.315018	Clc1c(ccc(NC(=O)c2ccc(NC(=O)Cc3cnccc3)cc2)c1)C(=O)N4CCCCC4
0.315018	Clc1c(ccc(NC(=O)c2ccc(NC(=O)Cc3cnccc3)cc2)c1)C(=O)N4CCCCC4
0.315018	Clc1c(ccc(NC(=O)c2ccc(NC(=O)Cc3cnccc3)cc2)c1)C(=O)N4CCCCC4
0.315018	Clc1c(ccc(NC(=O)c2ccc(NC(=O)Cc3cnccc3)cc2)c1)C(=O)N4CCCCC4
0.315018	Clc1c(ccc(NC(=O)c2ccc(NC(=O)Cc3cnccc3)cc2)c1)C(=O)N4CCCCC4
0.315018	Clc1c(ccc(NC(=O)c2ccc(NC(=O)Cc3cnccc3)cc2)c1)C(=O)N4CCCCC4
0.315018	Clc1c(ccc(NC(=O)c2ccc(NC(=O)Cc3cnccc3)cc2)c1)C(=O)N4CCCCC4
0.314488	S1C(=NC(NC(=O)c2cc(c(O)cc2)c3ccccc3)=C1C)c4cnccc4
0.314488	S1C(=NC(NC(=O)c2cc(c(O)cc2)c3ccccc3)=C1C)c4cnccc4
0.314488	S1C(=NC(NC(=O)c2cc(c(O)cc2)c3ccccc3)=C1C)c4cnccc4
0.314488	S1C(=NC(NC(=O)c2cc(c(O)cc2)c3ccccc3)=C1C)c4cnccc4
0.314488	S1C(=NC(NC(=O)c2cc(c(O)cc2)c3ccccc3)=C1C)c4cnccc4
0.314488	S1C(=NC(NC(=O)c2cc(c(O)cc2)c3ccccc3)=C1C)c4cnccc4
0.314488	S1C(=NC(NC(=O)c2cc(c(O)cc2)c3ccccc3)=C1C)c4cnccc4
0.314488	S1C(=NC(NC(=O)c2cc(c(O)cc2)c3ccccc3)=C1C)c4cnccc4
0.314488	S1C(=NC(NC(=O)c2cc(c(O)cc2)c3ccccc3)=C1C)c4cnccc4
0.314488	S1C(=NC(NC(=O)c2cc(c(O)cc2)c3ccccc3)=C1C)c4cnccc4
0.314286	O=C(Nc1c(OC)cc(NC(=O)c2cc(ccc2)C(=O)NC)cc1)c3cnccc3
0.314286	O=C(Nc1c(OC)cc(NC(=O)c2cc(ccc2)C(=O)NC)cc1)c3cnccc3
0.314286	O=C(Nc1c(OC)cc(NC(=O)c2cc(ccc2)C(=O)NC)cc1)c3cnccc3
0.314286	O=C(Nc1c(OC)cc(NC(=O)c2cc(ccc2)C(=O)NC)cc1)c3cnccc3
0.314286	O=C(Nc1c(OC)cc(NC(=O)c2cc(ccc2)C(=O)NC)cc1)c3cnccc3
0.314286	O=C(Nc1c(OC)cc(NC(=O)c2cc(ccc2)C(=O)NC)cc1)c3cnccc3
0.314286	O=C(Nc1c(OC)cc(NC(=O)c2cc(ccc2)C(=O)NC)cc1)c3cnccc3
0.314286	O=C(Nc1c(OC)cc(NC(=O)c2cc(ccc2)C(=O)NC)cc1)c3cnccc3
0.314286	O=C(Nc1c(OC)cc(NC(=O)c2cc(ccc2)C(=O)NC)cc1)c3cnccc3
0.314286	O=C(Nc1c(OC)cc(NC(=O)c2cc(ccc2)C(=O)NC)cc1)c3cnccc3
0.314189	O=C1OCCc2c1cc(cc2)C(=O)Nc3c(OC)ccc(c3)CN4CCN(CC4)C
0.312977	O=C(NCc1ccc(c2cnccc2)cc1)c3c(O)ccc(NC(=O)COC)c3
0.312977	O=C(NCc1ccc(c2cnccc2)cc1)c3c(O)ccc(NC(=O)COC)c3
0.312977	O=C(NCc1ccc(c2cnccc2)cc1)c3c(O)ccc(NC(=O)COC)c3
0.312977	O=C(NCc1ccc(c2cnccc2)cc1)c3c(O)ccc(NC(=O)COC)c3
0.312977	O=C(NCc1ccc(c2cnccc2)cc1)c3c(O)ccc(NC(=O)COC)c3
0.312977	O=C(NCc1ccc(c2cnccc2)cc1)c3c(O)ccc(NC(=O)COC)c3
0.312977	O=C(NCc1ccc(c2cnccc2)cc1)c3c(O)ccc(NC(=O)COC)c3
0.31295	O=C(OCC(=O)Nc1c(ccc(c1)C(=O)Nc2ccccc2)C)c3nccc(C#C)c3
0.31295	O=C(OCC(=O)Nc1c(ccc(c1)C(=O)Nc2ccccc2)C)c3nccc(C#C)c3
0.31295	O=C(OCC(=O)Nc1c(ccc(c1)C(=O)Nc2ccccc2)C)c3nccc(C#C)c3
0.31295	O=C(OCC(=O)Nc1c(ccc(c1)C(=O)Nc2ccccc2)C)c3nccc(C#C)c3
0.31295	O=C(OCC(=O)Nc1c(ccc(c1)C(=O)Nc2ccccc2)C)c3nccc(C#C)c3
0.31295	O=C(OCC(=O)Nc1c(ccc(c1)C(=O)Nc2ccccc2)C)c3nccc(C#C)c3
0.31295	O=C(OCC(=O)Nc1c(ccc(c1)C(=O)Nc2ccccc2)C)c3nccc(C#C)c3
0.31295	O=C(OCC(=O)Nc1c(ccc(c1)C(=O)Nc2ccccc2)C)c3nccc(C#C)c3
0.31295	O=C(OCC(=O)Nc1c(ccc(c1)C(=O)Nc2ccccc2)C)c3nccc(C#C)c3
0.31295	O=C(OCC(=O)Nc1c(ccc(c1)C(=O)Nc2ccccc2)C)c3nccc(C#C)c3
0.3125	O=C(OCc1ccc(OCc2ccncc2)cc1)c3cc(NC(=O)Nc4ccccc4)c(cc3)C
0.3125	O=C(OCc1ccc(OCc2ccncc2)cc1)c3cc(NC(=O)Nc4ccccc4)c(cc3)C
0.3125	O=C(OCc1ccc(OCc2ccncc2)cc1)c3cc(NC(=O)Nc4ccccc4)c(cc3)C
0.3125	O=C(OCc1ccc(OCc2ccncc2)cc1)c3cc(NC(=O)Nc4ccccc4)c(cc3)C
0.3125	O=C(OCc1ccc(OCc2ccncc2)cc1)c3cc(NC(=O)Nc4ccccc4)c(cc3)C
0.3125	O=C(OCc1ccc(OCc2ccncc2)cc1)c3cc(NC(=O)Nc4ccccc4)c(cc3)C
0.3125	O=C(OCc1ccc(OCc2ccncc2)cc1)c3cc(NC(=O)Nc4ccccc4)c(cc3)C
0.3125	O=C(OCc1ccc(OCc2ccncc2)cc1)c3cc(NC(=O)Nc4ccccc4)c(cc3)C
0.3125	O=C(OCc1ccc(OCc2ccncc2)cc1)c3cc(NC(=O)Nc4ccccc4)c(cc3)C
0.3125	O=C(OCc1ccc(OCc2ccncc2)cc1)c3cc(NC(=O)Nc4ccccc4)c(cc3)C
0.311787	O=C(NCCCC=1ON=C(N1)c2ccc(cc2)CN3CCOCC3)c4cnccc4
0.311787	O=C(NCCCC=1ON=C(N1)c2ccc(cc2)CN3CCOCC3)c4cnccc4
0.311787	Fc1c(cc(NC(=O)C(C)(C)C)cc1)C(=O)NCc2ccc(c3cnccc3)cc2
0.311787	Fc1c(cc(NC(=O)C(C)(C)C)cc1)C(=O)NCc2ccc(c3cnccc3)cc2
0.311594	Clc1cc(Oc2cnc(cc2)C(=O)Nc3c(ccc(NC(=O)OC(C)(C)C)c3)C)ccc1
0.311594	Clc1cc(Oc2cnc(cc2)C(=O)Nc3c(ccc(NC(=O)OC(C)(C)C)c3)C)ccc1
0.311594	Clc1cc(Oc2cnc(cc2)C(=O)Nc3c(ccc(NC(=O)OC(C)(C)C)c3)C)ccc1
0.311594	Clc1cc(Oc2cnc(cc2)C(=O)Nc3c(ccc(NC(=O)OC(C)(C)C)c3)C)ccc1
0.311594	Clc1cc(Oc2cnc(cc2)C(=O)Nc3c(ccc(NC(=O)OC(C)(C)C)c3)C)ccc1
0.311594	Clc1cc(Oc2cnc(cc2)C(=O)Nc3c(ccc(NC(=O)OC(C)(C)C)c3)C)ccc1
0.311594	Clc1cc(Oc2cnc(cc2)C(=O)Nc3c(ccc(NC(=O)OC(C)(C)C)c3)C)ccc1
0.311594	Clc1cc(Oc2cnc(cc2)C(=O)Nc3c(ccc(NC(=O)OC(C)(C)C)c3)C)ccc1
0.311594	Clc1cc(Oc2cnc(cc2)C(=O)Nc3c(ccc(NC(=O)OC(C)(C)C)c3)C)ccc1
0.311594	Clc1cc(Oc2cnc(cc2)C(=O)Nc3c(ccc(NC(=O)OC(C)(C)C)c3)C)ccc1
0.311355	Clc1c(F)ccc(S(=O)(=O)Nc2ccc(cc2)C(=O)Nc3cc(ccc3)CN4CCCC4)c1
0.311355	Clc1c(F)ccc(S(=O)(=O)Nc2ccc(cc2)C(=O)Nc3cc(ccc3)CN4CCCC4)c1
0.311284	Fc1c(NC(=O)OC)cc(cc1)C(=O)Nc2cc(ccc2)C(=O)Nc3nccnc3
0.311284	Fc1c(NC(=O)OC)cc(cc1)C(=O)Nc2cc(ccc2)C(=O)Nc3nccnc3
0.311284	Fc1c(NC(=O)OC)cc(cc1)C(=O)Nc2cc(ccc2)C(=O)Nc3nccnc3
0.311284	Fc1c(NC(=O)OC)cc(cc1)C(=O)Nc2cc(ccc2)C(=O)Nc3nccnc3
0.311284	Fc1c(NC(=O)OC)cc(cc1)C(=O)Nc2cc(ccc2)C(=O)Nc3nccnc3
0.311284	Fc1c(NC(=O)OC)cc(cc1)C(=O)Nc2cc(ccc2)C(=O)Nc3nccnc3
0.311284	Fc1c(NC(=O)OC)cc(cc1)C(=O)Nc2cc(ccc2)C(=O)Nc3nccnc3
0.311284	Fc1c(NC(=O)OC)cc(cc1)C(=O)Nc2cc(ccc2)C(=O)Nc3nccnc3
0.311284	Fc1c(NC(=O)OC)cc(cc1)C(=O)Nc2cc(ccc2)C(=O)Nc3nccnc3
0.311284	Fc1c(NC(=O)OC)cc(cc1)C(=O)Nc2cc(ccc2)C(=O)Nc3nccnc3
0.310757	Fc1c(ccc(NC(=O)c2ccc(Oc3ncccc3C)cc2)c1)C
0.310757	Fc1c(ccc(NC(=O)c2ccc(Oc3ncccc3C)cc2)c1)C
0.309804	O=C(Nc1nccnc1)c2cc(NC(=O)c3cnnc(c4ccccc4)c3)ccc2
0.309804	O=C(Nc1nccnc1)c2cc(NC(=O)c3cnnc(c4ccccc4)c3)ccc2
0.309804	O=C(Nc1nccnc1)c2cc(NC(=O)c3cnnc(c4ccccc4)c3)ccc2
0.309804	O=C(Nc1nccnc1)c2cc(NC(=O)c3cnnc(c4ccccc4)c3)ccc2
0.309804	O=C(Nc1nccnc1)c2cc(NC(=O)c3cnnc(c4ccccc4)c3)ccc2
0.309804	O=C(Nc1nccnc1)c2cc(NC(=O)c3cnnc(c4ccccc4)c3)ccc2
0.309804	O=C(Nc1nccnc1)c2cc(NC(=O)c3cnnc(c4ccccc4)c3)ccc2
0.309804	O=C(Nc1nccnc1)c2cc(NC(=O)c3cnnc(c4ccccc4)c3)ccc2
0.309804	O=C(Nc1nccnc1)c2cc(NC(=O)c3cnnc(c4ccccc4)c3)ccc2
0.309804	O=C(Nc1nccnc1)c2cc(NC(=O)c3cnnc(c4ccccc4)c3)ccc2
0.309804	O=C(Nc1cc(ccc1)CN2CCCC2)C=3OC(=NC3)c4ccccc4
0.309804	O=C(Nc1cc(ccc1)CN2CCCC2)C=3OC(=NC3)c4ccccc4
0.307958	BrC=1SC=C(C1)COc2c(ccc(c2)C(=O)Nc3ccc(cc3)CN4CC(CCC4)C)C
0.307958	BrC=1SC=C(C1)COc2c(ccc(c2)C(=O)Nc3ccc(cc3)CN4CC(CCC4)C)C
0.307958	BrC=1SC=C(C1)COc2c(ccc(c2)C(=O)Nc3ccc(cc3)CN4CC(CCC4)C)C
0.307692	Clc1ccc(cc1)CCOC(=O)c2cc(Nc3nc(ccn3)C)ccc2
0.307692	Clc1ccc(cc1)CCOC(=O)c2cc(Nc3nc(ccn3)C)ccc2
0.307692	Clc1ccc(cc1)CCOC(=O)c2cc(Nc3nc(ccn3)C)ccc2
0.307692	Clc1ccc(cc1)CCOC(=O)c2cc(Nc3nc(ccn3)C)ccc2
0.307692	Clc1ccc(cc1)CCOC(=O)c2cc(Nc3nc(ccn3)C)ccc2
0.307692	Clc1ccc(cc1)CCOC(=O)c2cc(Nc3nc(ccn3)C)ccc2
0.307692	Clc1ccc(cc1)CCOC(=O)c2cc(Nc3nc(ccn3)C)ccc2
0.307692	Clc1ccc(cc1)CCOC(=O)c2cc(Nc3nc(ccn3)C)ccc2
0.307692	Clc1ccc(cc1)CCOC(=O)c2cc(Nc3nc(ccn3)C)ccc2
0.307692	Clc1ccc(cc1)CCOC(=O)c2cc(Nc3nc(ccn3)C)ccc2
0.307692	Fc1c(NC(=O)c2cnnc(c3ccccc3)c2)cc(cc1)C(=O)N
0.307692	Fc1c(NC(=O)c2cnnc(c3ccccc3)c2)cc(cc1)C(=O)N
0.307692	Fc1c(NC(=O)c2cnnc(c3ccccc3)c2)cc(cc1)C(=O)N
0.307692	Fc1c(NC(=O)c2cnnc(c3ccccc3)c2)cc(cc1)C(=O)N
0.307692	Fc1c(NC(=O)c2cnnc(c3ccccc3)c2)cc(cc1)C(=O)N
0.307692	Fc1c(NC(=O)c2cnnc(c3ccccc3)c2)cc(cc1)C(=O)N
0.307692	Fc1c(NC(=O)c2cnnc(c3ccccc3)c2)cc(cc1)C(=O)N
0.307692	Fc1c(NC(=O)c2cnnc(c3ccccc3)c2)cc(cc1)C(=O)N
0.307692	Fc1c(NC(=O)c2cnnc(c3ccccc3)c2)cc(cc1)C(=O)N
0.307692	Fc1c(NC(=O)c2cnnc(c3ccccc3)c2)cc(cc1)C(=O)N
0.307692	Fc1c(NC(=O)C2=C(OC=C2)C)cc(NC(=O)C(=O)NCC3CCN(Cc4ccccc4)CC3)cc1
0.307692	Fc1c(NC(=O)C2=C(OC=C2)C)cc(NC(=O)C(=O)NCC3CCN(Cc4ccccc4)CC3)cc1
0.307692	Fc1c(NC(=O)C2=C(OC=C2)C)cc(NC(=O)C(=O)NCC3CCN(Cc4ccccc4)CC3)cc1
0.307692	Fc1c(NC(=O)C2=C(OC=C2)C)cc(NC(=O)C(=O)NCC3CCN(Cc4ccccc4)CC3)cc1
0.307692	Fc1c(NC(=O)C2=C(OC=C2)C)cc(NC(=O)C(=O)NCC3CCN(Cc4ccccc4)CC3)cc1
0.307692	Fc1c(NC(=O)C2=C(OC=C2)C)cc(NC(=O)C(=O)NCC3CCN(Cc4ccccc4)CC3)cc1
0.307692	Fc1c(NC(=O)C2=C(OC=C2)C)cc(NC(=O)C(=O)NCC3CCN(Cc4ccccc4)CC3)cc1
0.307692	Fc1c(NC(=O)C2=C(OC=C2)C)cc(NC(=O)C(=O)NCC3CCN(Cc4ccccc4)CC3)cc1
0.307692	Fc1c(NC(=O)C2=C(OC=C2)C)cc(NC(=O)C(=O)NCC3CCN(Cc4ccccc4)CC3)cc1
0.307692	Fc1c(NC(=O)C2=C(OC=C2)C)cc(NC(=O)C(=O)NCC3CCN(Cc4ccccc4)CC3)cc1
0.307359	Brc1ccc(cc1)C(=O)Nc2ccc(cc2)C(=O)Nc3c(F)cc(c4ccccc4)cc3
0.307359	Brc1ccc(cc1)C(=O)Nc2ccc(cc2)C(=O)Nc3c(F)cc(c4ccccc4)cc3
0.307359	Brc1ccc(cc1)C(=O)Nc2ccc(cc2)C(=O)Nc3c(F)cc(c4ccccc4)cc3
0.307359	Brc1ccc(cc1)C(=O)Nc2ccc(cc2)C(=O)Nc3c(F)cc(c4ccccc4)cc3
0.307359	Brc1ccc(cc1)C(=O)Nc2ccc(cc2)C(=O)Nc3c(F)cc(c4ccccc4)cc3
0.307359	Brc1ccc(cc1)C(=O)Nc2ccc(cc2)C(=O)Nc3c(F)cc(c4ccccc4)cc3
0.307359	Brc1ccc(cc1)C(=O)Nc2ccc(cc2)C(=O)Nc3c(F)cc(c4ccccc4)cc3
0.307359	Brc1ccc(cc1)C(=O)Nc2ccc(cc2)C(=O)Nc3c(F)cc(c4ccccc4)cc3
0.307359	Brc1ccc(cc1)C(=O)Nc2ccc(cc2)C(=O)Nc3c(F)cc(c4ccccc4)cc3
0.307359	Brc1ccc(cc1)C(=O)Nc2ccc(cc2)C(=O)Nc3c(F)cc(c4ccccc4)cc3
0.307339	O=C(Nc1ccccc1)c2cc(N)c(cc2)C
0.307339	O=C(Nc1ccccc1)c2cc(N)c(cc2)C
0.307339	O=C(Nc1ccccc1)c2cc(N)c(cc2)C
0.307339	O=C(Nc1ccccc1)c2cc(N)c(cc2)C
0.307339	O=C(Nc1ccccc1)c2cc(N)c(cc2)C
0.307339	O=C(Nc1ccccc1)c2cc(N)c(cc2)C
0.307339	O=C(Nc1ccccc1)c2cc(N)c(cc2)C
0.307339	O=C(Nc1ccccc1)c2cc(N)c(cc2)C
0.307339	O=C(Nc1ccccc1)c2cc(N)c(cc2)C
0.307339	O=C(Nc1ccccc1)c2cc(N)c(cc2)C
0.306773	Brc1c(OCc2ccc(cc2)C(=O)Nc3cc(F)c(cc3)C)cccc1
0.306773	Brc1c(OCc2ccc(cc2)C(=O)Nc3cc(F)c(cc3)C)cccc1
0.306773	Brc1c(OCc2ccc(cc2)C(=O)Nc3cc(F)c(cc3)C)cccc1
0.306773	Brc1c(OCc2ccc(cc2)C(=O)Nc3cc(F)c(cc3)C)cccc1
0.306773	Brc1c(OCc2ccc(cc2)C(=O)Nc3cc(F)c(cc3)C)cccc1
0.306773	Brc1c(OCc2ccc(cc2)C(=O)Nc3cc(F)c(cc3)C)cccc1
0.306773	Brc1c(OCc2ccc(cc2)C(=O)Nc3cc(F)c(cc3)C)cccc1
0.306773	Brc1c(OCc2ccc(cc2)C(=O)Nc3cc(F)c(cc3)C)cccc1
0.306773	Brc1c(OCc2ccc(cc2)C(=O)Nc3cc(F)c(cc3)C)cccc1
0.306773	Brc1c(OCc2ccc(cc2)C(=O)Nc3cc(F)c(cc3)C)cccc1
0.306667	O=C(O)c1cc(NC(=O)Nc2ccccc2)c(cc1)C
0.306667	O=C(O)c1cc(NC(=O)Nc2ccccc2)c(cc1)C
0.306667	O=C(O)c1cc(NC(=O)Nc2ccccc2)c(cc1)C
0.306667	O=C(O)c1cc(NC(=O)Nc2ccccc2)c(cc1)C
0.306667	O=C(O)c1cc(NC(=O)Nc2ccccc2)c(cc1)C
0.306667	O=C(O)c1cc(NC(=O)Nc2ccccc2)c(cc1)C
0.306667	O=C(O)c1cc(NC(=O)Nc2ccccc2)c(cc1)C
0.306667	O=C(O)c1cc(NC(=O)Nc2ccccc2)c(cc1)C
0.306667	O=C(O)c1cc(NC(=O)Nc2ccccc2)c(cc1)C
0.306667	O=C(O)c1cc(NC(=O)Nc2ccccc2)c(cc1)C
0.306383	O=C(Nc1c(ccc(c1)C(C)C)C)c2cc(ccc2)C(=O)NC
0.306383	O=C(Nc1c(ccc(c1)C(C)C)C)c2cc(ccc2)C(=O)NC
0.306383	O=C(Nc1c(ccc(c1)C(C)C)C)c2cc(ccc2)C(=O)NC
0.306383	O=C(Nc1c(ccc(c1)C(C)C)C)c2cc(ccc2)C(=O)NC
0.306383	O=C(Nc1c(ccc(c1)C(C)C)C)c2cc(ccc2)C(=O)NC
0.306383	O=C(Nc1c(ccc(c1)C(C)C)C)c2cc(ccc2)C(=O)NC
0.306383	O=C(Nc1c(ccc(c1)C(C)C)C)c2cc(ccc2)C(=O)NC
0.306383	O=C(Nc1c(ccc(c1)C(C)C)C)c2cc(ccc2)C(=O)NC
0.306383	O=C(Nc1c(ccc(c1)C(C)C)C)c2cc(ccc2)C(=O)NC
0.306383	O=C(Nc1c(ccc(c1)C(C)C)C)c2cc(ccc2)C(=O)NC
0.306338	O=C(Nc1c(OC)cc(NC(=O)C(=O)Nc2ccc(cc2)C=3OC(C(=O)N)=CC3)cc1)c4cnccc4
0.306338	O=C(Nc1c(OC)cc(NC(=O)C(=O)Nc2ccc(cc2)C=3OC(C(=O)N)=CC3)cc1)c4cnccc4
0.306338	O=C(Nc1c(OC)cc(NC(=O)C(=O)Nc2ccc(cc2)C=3OC(C(=O)N)=CC3)cc1)c4cnccc4
0.306338	O=C(Nc1c(OC)cc(NC(=O)C(=O)Nc2ccc(cc2)C=3OC(C(=O)N)=CC3)cc1)c4cnccc4
0.306338	O=C(Nc1c(OC)cc(NC(=O)C(=O)Nc2ccc(cc2)C=3OC(C(=O)N)=CC3)cc1)c4cnccc4
0.306338	O=C(Nc1c(OC)cc(NC(=O)C(=O)Nc2ccc(cc2)C=3OC(C(=O)N)=CC3)cc1)c4cnccc4
0.306338	O=C(Nc1c(OC)cc(NC(=O)C(=O)Nc2ccc(cc2)C=3OC(C(=O)N)=CC3)cc1)c4cnccc4
0.306338	O=C(Nc1c(OC)cc(NC(=O)C(=O)Nc2ccc(cc2)C=3OC(C(=O)N)=CC3)cc1)c4cnccc4
0.306338	O=C(Nc1c(OC)cc(NC(=O)C(=O)Nc2ccc(cc2)C=3OC(C(=O)N)=CC3)cc1)c4cnccc4
0.306338	O=C(Nc1c(OC)cc(NC(=O)C(=O)Nc2ccc(cc2)C=3OC(C(=O)N)=CC3)cc1)c4cnccc4
0.306202	Fc1c(NC(=O)N)cc(NC(=O)c2cc(c(O)cc2)c3ccccc3)cc1
0.306202	Fc1c(NC(=O)N)cc(NC(=O)c2cc(c(O)cc2)c3ccccc3)cc1
0.306202	Fc1c(NC(=O)N)cc(NC(=O)c2cc(c(O)cc2)c3ccccc3)cc1
0.306202	Fc1c(NC(=O)N)cc(NC(=O)c2cc(c(O)cc2)c3ccccc3)cc1
0.306202	Fc1c(NC(=O)N)cc(NC(=O)c2cc(c(O)cc2)c3ccccc3)cc1
0.306202	Fc1c(NC(=O)N)cc(NC(=O)c2cc(c(O)cc2)c3ccccc3)cc1
0.306202	Fc1c(NC(=O)N)cc(NC(=O)c2cc(c(O)cc2)c3ccccc3)cc1
0.306202	Fc1c(NC(=O)N)cc(NC(=O)c2cc(c(O)cc2)c3ccccc3)cc1
0.306202	Fc1c(NC(=O)N)cc(NC(=O)c2cc(c(O)cc2)c3ccccc3)cc1
0.306202	Fc1c(NC(=O)N)cc(NC(=O)c2cc(c(O)cc2)c3ccccc3)cc1
0.306202	O=C(Nc1c(ccc(c2cnccc2)c1)C)C3C4(CC(N)C4)C3
0.306202	O=C(Nc1c(ccc(c2cnccc2)c1)C)C3C4(CC(N)C4)C3
0.306202	O=C(Nc1c(ccc(c2cnccc2)c1)C)C3C4(CC(N)C4)C3
0.306202	O=C(Nc1c(ccc(c2cnccc2)c1)C)C3C4(CC(N)C4)C3
0.306202	O=C(Nc1c(ccc(c2cnccc2)c1)C)C3C4(CC(N)C4)C3
0.306202	O=C(Nc1c(ccc(c2cnccc2)c1)C)C3C4(CC(N)C4)C3
0.306202	O=C(Nc1c(ccc(c2cnccc2)c1)C)C3C4(CC(N)C4)C3
0.306202	O=C(Nc1c(ccc(c2cnccc2)c1)C)C3C4(CC(N)C4)C3
0.306202	O=C(Nc1c(ccc(c2cnccc2)c1)C)C3C4(CC(N)C4)C3
0.306202	O=C(Nc1c(ccc(c2cnccc2)c1)C)C3C4(CC(N)C4)C3
0.306202	O=C(Nc1c(ccc(c1)C=2ON=CN2)C)C=3OC=CC3
0.306189	FC(F)(F)c1c(cncc1)C2=NOC(=N2)c3cc(NC(=O)C=4OC=CC4)c(cc3)C
0.305556	Clc1c(cc(cc1)C(=O)Nc2cncc(c3ccccc3)c2)C(=O)O
0.305556	Clc1c(cc(cc1)C(=O)Nc2cncc(c3ccccc3)c2)C(=O)O
0.305556	Clc1c(cc(cc1)C(=O)Nc2cncc(c3ccccc3)c2)C(=O)O
0.305556	Clc1c(cc(cc1)C(=O)Nc2cncc(c3ccccc3)c2)C(=O)O
0.305556	Clc1c(cc(cc1)C(=O)Nc2cncc(c3ccccc3)c2)C(=O)O
0.305556	Clc1c(cc(cc1)C(=O)Nc2cncc(c3ccccc3)c2)C(=O)O
0.305556	Clc1c(cc(cc1)C(=O)Nc2cncc(c3ccccc3)c2)C(=O)O
0.305556	Clc1c(cc(cc1)C(=O)Nc2cncc(c3ccccc3)c2)C(=O)O
0.305556	Clc1c(cc(cc1)C(=O)Nc2cncc(c3ccccc3)c2)C(=O)O
0.305556	Clc1c(cc(cc1)C(=O)Nc2cncc(c3ccccc3)c2)C(=O)O
0.305455	Fc1ccc(cc1)CC(NC(=O)c2cc(Nc3nc(ccn3)C)ccc2)c4ccc(OC)cc4
0.305455	Fc1ccc(cc1)CC(NC(=O)c2cc(Nc3nc(ccn3)C)ccc2)c4ccc(OC)cc4
0.305455	Fc1ccc(cc1)CC(NC(=O)c2cc(Nc3nc(ccn3)C)ccc2)c4ccc(OC)cc4
0.305455	Fc1ccc(cc1)CC(NC(=O)c2cc(Nc3nc(ccn3)C)ccc2)c4ccc(OC)cc4
0.305455	Fc1ccc(cc1)CC(NC(=O)c2cc(Nc3nc(ccn3)C)ccc2)c4ccc(OC)cc4
0.305455	Fc1ccc(cc1)CC(NC(=O)c2cc(Nc3nc(ccn3)C)ccc2)c4ccc(OC)cc4
0.305455	Fc1ccc(cc1)CC(NC(=O)c2cc(Nc3nc(ccn3)C)ccc2)c4ccc(OC)cc4
0.305455	Fc1ccc(cc1)CC(NC(=O)c2cc(Nc3nc(ccn3)C)ccc2)c4ccc(OC)cc4
0.305455	Fc1ccc(cc1)CC(NC(=O)c2cc(Nc3nc(ccn3)C)ccc2)c4ccc(OC)cc4
0.305455	Fc1ccc(cc1)CC(NC(=O)c2cc(Nc3nc(ccn3)C)ccc2)c4ccc(OC)cc4
0.305221	Fc1c(ccc(NC(=O)c2cnc(N(CC)CC)cc2)c1)C
0.305221	Fc1c(ccc(NC(=O)c2cnc(N(CC)CC)cc2)c1)C
0.305221	Fc1c(ccc(NC(=O)c2cnc(N(CC)CC)cc2)c1)C
0.305221	Fc1c(ccc(NC(=O)c2cnc(N(CC)CC)cc2)c1)C
0.305221	Fc1c(ccc(NC(=O)c2cnc(N(CC)CC)cc2)c1)C
0.305221	Fc1c(ccc(NC(=O)c2cnc(N(CC)CC)cc2)c1)C
0.305221	Fc1c(ccc(NC(=O)c2cnc(N(CC)CC)cc2)c1)C
0.305221	Fc1c(ccc(NC(=O)c2cnc(N(CC)CC)cc2)c1)C
0.305221	Fc1c(ccc(NC(=O)c2cnc(N(CC)CC)cc2)c1)C
0.305221	Fc1c(ccc(NC(=O)c2cnc(N(CC)CC)cc2)c1)C
0.304965	O=C(OC(C)(C)C)Nc1cc(NC(=O)C2OCCN(Cc3ccccc3)C2)c(cc1)C
0.304965	O=C(OC(C)(C)C)Nc1cc(NC(=O)C2OCCN(Cc3ccccc3)C2)c(cc1)C
0.304965	O=C(OC(C)(C)C)Nc1cc(NC(=O)C2OCCN(Cc3ccccc3)C2)c(cc1)C
0.304965	O=C(OC(C)(C)C)Nc1cc(NC(=O)C2OCCN(Cc3ccccc3)C2)c(cc1)C
0.304965	O=C(OC(C)(C)C)Nc1cc(NC(=O)C2OCCN(Cc3ccccc3)C2)c(cc1)C
0.304965	O=C(OC(C)(C)C)Nc1cc(NC(=O)C2OCCN(Cc3ccccc3)C2)c(cc1)C
0.304965	O=C(OC(C)(C)C)Nc1cc(NC(=O)C2OCCN(Cc3ccccc3)C2)c(cc1)C
0.304965	O=C(OC(C)(C)C)Nc1cc(NC(=O)C2OCCN(Cc3ccccc3)C2)c(cc1)C
0.304965	O=C(OC(C)(C)C)Nc1cc(NC(=O)C2OCCN(Cc3ccccc3)C2)c(cc1)C
0.304965	O=C(OC(C)(C)C)Nc1cc(NC(=O)C2OCCN(Cc3ccccc3)C2)c(cc1)C
0.304196	O=C(OCC(=O)Nc1c(ccc(c1)C(=O)Nc2ccccc2)C)C(Oc3ncccc3)C
0.304196	O=C(OCC(=O)Nc1c(ccc(c1)C(=O)Nc2ccccc2)C)C(Oc3ncccc3)C
0.304196	O=C(OCC(=O)Nc1c(ccc(c1)C(=O)Nc2ccccc2)C)C(Oc3ncccc3)C
0.304196	O=C(OCC(=O)Nc1c(ccc(c1)C(=O)Nc2ccccc2)C)C(Oc3ncccc3)C
0.304196	O=C(OCC(=O)Nc1c(ccc(c1)C(=O)Nc2ccccc2)C)C(Oc3ncccc3)C
0.304183	O=C(NCC(=O)c1nccnc1)c2cc(Nc3nc(ccn3)C)ccc2
0.304183	O=C(NCC(=O)c1nccnc1)c2cc(Nc3nc(ccn3)C)ccc2
0.304183	O=C(NCC(=O)c1nccnc1)c2cc(Nc3nc(ccn3)C)ccc2
0.304183	O=C(NCC(=O)c1nccnc1)c2cc(Nc3nc(ccn3)C)ccc2
0.304183	O=C(NCC(=O)c1nccnc1)c2cc(Nc3nc(ccn3)C)ccc2
0.304183	O=C(NCC(=O)c1nccnc1)c2cc(Nc3nc(ccn3)C)ccc2
0.304183	O=C(NCC(=O)c1nccnc1)c2cc(Nc3nc(ccn3)C)ccc2
0.304183	O=C(NCC(=O)c1nccnc1)c2cc(Nc3nc(ccn3)C)ccc2
0.304183	O=C(NCC(=O)c1nccnc1)c2cc(Nc3nc(ccn3)C)ccc2
0.304183	O=C(NCC(=O)c1nccnc1)c2cc(Nc3nc(ccn3)C)ccc2
0.30303	O=C(OCC(=O)Nc1c(ccc(c1)C(=O)Nc2ccccc2)C)c3cc(NC(=O)N(C)C)ccc3
0.302405	O=C(NCC=1OC=CC1)c2cc(c(NC(=O)C(=O)NCC3CCN(Cc4ccccc4)CC3)cc2)C
0.302405	O=C(NCC=1OC=CC1)c2cc(c(NC(=O)C(=O)NCC3CCN(Cc4ccccc4)CC3)cc2)C
0.302405	O=C(NCC=1OC=CC1)c2cc(c(NC(=O)C(=O)NCC3CCN(Cc4ccccc4)CC3)cc2)C
0.302405	O=C(NCC=1OC=CC1)c2cc(c(NC(=O)C(=O)NCC3CCN(Cc4ccccc4)CC3)cc2)C
0.302405	O=C(NCC=1OC=CC1)c2cc(c(NC(=O)C(=O)NCC3CCN(Cc4ccccc4)CC3)cc2)C
0.302405	O=C(NCC=1OC=CC1)c2cc(c(NC(=O)C(=O)NCC3CCN(Cc4ccccc4)CC3)cc2)C
0.302405	O=C(NCC=1OC=CC1)c2cc(c(NC(=O)C(=O)NCC3CCN(Cc4ccccc4)CC3)cc2)C
0.302405	O=C(NCC=1OC=CC1)c2cc(c(NC(=O)C(=O)NCC3CCN(Cc4ccccc4)CC3)cc2)C
0.302405	O=C(NCC=1OC=CC1)c2cc(c(NC(=O)C(=O)NCC3CCN(Cc4ccccc4)CC3)cc2)C
0.302405	O=C(NCC=1OC=CC1)c2cc(c(NC(=O)C(=O)NCC3CCN(Cc4ccccc4)CC3)cc2)C
0.302405	S(=O)(=O)(N1CCCCC1)c2c(ccc(NC(=O)CNc3c(ccc(c3)C(=O)Nc4ccccc4)C)c2)C
0.302405	S(=O)(=O)(N1CCCCC1)c2c(ccc(NC(=O)CNc3c(ccc(c3)C(=O)Nc4ccccc4)C)c2)C
0.302405	S(=O)(=O)(N1CCCCC1)c2c(ccc(NC(=O)CNc3c(ccc(c3)C(=O)Nc4ccccc4)C)c2)C
0.302405	S(=O)(=O)(N1CCCCC1)c2c(ccc(NC(=O)CNc3c(ccc(c3)C(=O)Nc4ccccc4)C)c2)C
0.302405	S(=O)(=O)(N1CCCCC1)c2c(ccc(NC(=O)CNc3c(ccc(c3)C(=O)Nc4ccccc4)C)c2)C
0.302326	Fc1c(c2ccncc2)ccc(c1)C(=O)Nc3ccc(cc3)C=4N=CN(C4)C
0.302326	Fc1c(c2ccncc2)ccc(c1)C(=O)Nc3ccc(cc3)C=4N=CN(C4)C
0.302326	Fc1c(c2ccncc2)ccc(c1)C(=O)Nc3ccc(cc3)C=4N=CN(C4)C
0.302326	Fc1c(c2ccncc2)ccc(c1)C(=O)Nc3ccc(cc3)C=4N=CN(C4)C
0.302326	Fc1c(c2ccncc2)ccc(c1)C(=O)Nc3ccc(cc3)C=4N=CN(C4)C
0.302326	Fc1c(c2ccncc2)ccc(c1)C(=O)Nc3ccc(cc3)C=4N=CN(C4)C
0.302326	Fc1c(c2ccncc2)ccc(c1)C(=O)Nc3ccc(cc3)C=4N=CN(C4)C
0.302326	Fc1c(c2ccncc2)ccc(c1)C(=O)Nc3ccc(cc3)C=4N=CN(C4)C
0.302326	Fc1c(c2ccncc2)ccc(c1)C(=O)Nc3ccc(cc3)C=4N=CN(C4)C
0.302326	Fc1c(c2ccncc2)ccc(c1)C(=O)Nc3ccc(cc3)C=4N=CN(C4)C
0.302158	[O-][N+](=O)c1c(Nc2ccccc2)ccc(c1)C(=O)Nc3c([N+]([O-])=O)ccc(N4CCN(CC4)C)c3
0.302158	[O-][N+](=O)c1c(Nc2ccccc2)ccc(c1)C(=O)Nc3c([N+]([O-])=O)ccc(N4CCN(CC4)C)c3
0.302158	[O-][N+](=O)c1c(Nc2ccccc2)ccc(c1)C(=O)Nc3c([N+]([O-])=O)ccc(N4CCN(CC4)C)c3
0.302158	[O-][N+](=O)c1c(Nc2ccccc2)ccc(c1)C(=O)Nc3c([N+]([O-])=O)ccc(N4CCN(CC4)C)c3
0.302158	[O-][N+](=O)c1c(Nc2ccccc2)ccc(c1)C(=O)Nc3c([N+]([O-])=O)ccc(N4CCN(CC4)C)c3
0.302158	[O-][N+](=O)c1c(Nc2ccccc2)ccc(c1)C(=O)Nc3c([N+]([O-])=O)ccc(N4CCN(CC4)C)c3
0.302158	[O-][N+](=O)c1c(Nc2ccccc2)ccc(c1)C(=O)Nc3c([N+]([O-])=O)ccc(N4CCN(CC4)C)c3
0.301038	O=C(Nc1c(ccc(c1)C(C)C)C)c2c(nc(nc2)c3ccccc3)C(C)(C)C
0.301038	O=C(Nc1c(ccc(c1)C(C)C)C)c2c(nc(nc2)c3ccccc3)C(C)(C)C
0.301038	O=C(Nc1c(ccc(c1)C(C)C)C)c2c(nc(nc2)c3ccccc3)C(C)(C)C
0.301038	O=C(Nc1c(ccc(c1)C(C)C)C)c2c(nc(nc2)c3ccccc3)C(C)(C)C
0.301038	O=C(Nc1c(ccc(c1)C(C)C)C)c2c(nc(nc2)c3ccccc3)C(C)(C)C
0.301038	O=C(Nc1c(ccc(c1)C(C)C)C)c2c(nc(nc2)c3ccccc3)C(C)(C)C
0.301038	O=C(Nc1c(ccc(c1)C(C)C)C)c2c(nc(nc2)c3ccccc3)C(C)(C)C
0.301038	O=C(Nc1c(ccc(c1)C(C)C)C)c2c(nc(nc2)c3ccccc3)C(C)(C)C
0.301038	O=C(Nc1c(ccc(c1)C(C)C)C)c2c(nc(nc2)c3ccccc3)C(C)(C)C
0.301038	O=C(Nc1c(ccc(c1)C(C)C)C)c2c(nc(nc2)c3ccccc3)C(C)(C)C
0.301003	Clc1ccc(cc1)CN2C(=O)CN(C(=O)c3cc(NC(=O)Cc4ccncc4)c(cc3)C)CC2
0.301003	Clc1ccc(cc1)CN2C(=O)CN(C(=O)c3cc(NC(=O)Cc4ccncc4)c(cc3)C)CC2
0.301003	Clc1ccc(cc1)CN2C(=O)CN(C(=O)c3cc(NC(=O)Cc4ccncc4)c(cc3)C)CC2
0.301003	Clc1ccc(cc1)CN2C(=O)CN(C(=O)c3cc(NC(=O)Cc4ccncc4)c(cc3)C)CC2
0.301003	Clc1ccc(cc1)CN2C(=O)CN(C(=O)c3cc(NC(=O)Cc4ccncc4)c(cc3)C)CC2
0.301003	Clc1ccc(cc1)CN2C(=O)CN(C(=O)c3cc(NC(=O)Cc4ccncc4)c(cc3)C)CC2
0.301003	Clc1ccc(cc1)CN2C(=O)CN(C(=O)c3cc(NC(=O)Cc4ccncc4)c(cc3)C)CC2
0.301003	Clc1ccc(cc1)CN2C(=O)CN(C(=O)c3cc(NC(=O)Cc4ccncc4)c(cc3)C)CC2
0.301003	Clc1ccc(cc1)CN2C(=O)CN(C(=O)c3cc(NC(=O)Cc4ccncc4)c(cc3)C)CC2
0.301003	Clc1ccc(cc1)CN2C(=O)CN(C(=O)c3cc(NC(=O)Cc4ccncc4)c(cc3)C)CC2
0.300319	S1C(NC(=O)c2ccc(NC(=O)Cc3cnccc3)cc2)=C(C(=O)OC)C(c4cc(c(cc4)C)C)=C1
0.300319	S1C(NC(=O)c2ccc(NC(=O)Cc3cnccc3)cc2)=C(C(=O)OC)C(c4cc(c(cc4)C)C)=C1
0.300319	S1C(NC(=O)c2ccc(NC(=O)Cc3cnccc3)cc2)=C(C(=O)OC)C(c4cc(c(cc4)C)C)=C1
0.300319	S1C(NC(=O)c2ccc(NC(=O)Cc3cnccc3)cc2)=C(C(=O)OC)C(c4cc(c(cc4)C)C)=C1
0.300319	S1C(NC(=O)c2ccc(NC(=O)Cc3cnccc3)cc2)=C(C(=O)OC)C(c4cc(c(cc4)C)C)=C1
0.300319	S1C(NC(=O)c2ccc(NC(=O)Cc3cnccc3)cc2)=C(C(=O)OC)C(c4cc(c(cc4)C)C)=C1
0.300319	S1C(NC(=O)c2ccc(NC(=O)Cc3cnccc3)cc2)=C(C(=O)OC)C(c4cc(c(cc4)C)C)=C1
0.300319	S1C(NC(=O)c2ccc(NC(=O)Cc3cnccc3)cc2)=C(C(=O)OC)C(c4cc(c(cc4)C)C)=C1
0.300319	S1C(NC(=O)c2ccc(NC(=O)Cc3cnccc3)cc2)=C(C(=O)OC)C(c4cc(c(cc4)C)C)=C1
0.300319	S1C(NC(=O)c2ccc(NC(=O)Cc3cnccc3)cc2)=C(C(=O)OC)C(c4cc(c(cc4)C)C)=C1
0.29932	FC(F)(F)CNC(=O)c1cc(NC(=O)C(=O)NCCC=2N=C(OC2)c3ccccc3)c(cc1)C
0.29932	FC(F)(F)CNC(=O)c1cc(NC(=O)C(=O)NCCC=2N=C(OC2)c3ccccc3)c(cc1)C
0.298805	O=C(OC(C)(C)C)Nc1cc(NC(=O)C=2OC(=CC2)C)c(cc1)C
0.298658	O=C(Nc1cc(OC)c(NC(=O)c2cnccc2)cc1)c3c(O)cc(NC(=O)Cc4c(cccc4)C)cc3
0.298658	O=C(Nc1cc(OC)c(NC(=O)c2cnccc2)cc1)c3c(O)cc(NC(=O)Cc4c(cccc4)C)cc3
0.298658	O=C(Nc1cc(OC)c(NC(=O)c2cnccc2)cc1)c3c(O)cc(NC(=O)Cc4c(cccc4)C)cc3
0.298658	O=C(Nc1cc(OC)c(NC(=O)c2cnccc2)cc1)c3c(O)cc(NC(=O)Cc4c(cccc4)C)cc3
0.298658	O=C(Nc1cc(OC)c(NC(=O)c2cnccc2)cc1)c3c(O)cc(NC(=O)Cc4c(cccc4)C)cc3
0.298658	O=C(Nc1cc(OC)c(NC(=O)c2cnccc2)cc1)c3c(O)cc(NC(=O)Cc4c(cccc4)C)cc3
0.298658	O=C(Nc1cc(OC)c(NC(=O)c2cnccc2)cc1)c3c(O)cc(NC(=O)Cc4c(cccc4)C)cc3
0.298658	O=C(Nc1cc(OC)c(NC(=O)c2cnccc2)cc1)c3c(O)cc(NC(=O)Cc4c(cccc4)C)cc3
0.298658	O=C(Nc1cc(OC)c(NC(=O)c2cnccc2)cc1)c3c(O)cc(NC(=O)Cc4c(cccc4)C)cc3
0.298658	O=C(Nc1cc(OC)c(NC(=O)c2cnccc2)cc1)c3c(O)cc(NC(=O)Cc4c(cccc4)C)cc3
0.298611	O=C(N1CCN(c2cc(O)c(OC)cc2)CC1)c3cc(Nc4nc(ccn4)C)ccc3
0.298611	O=C(N1CCN(c2cc(O)c(OC)cc2)CC1)c3cc(Nc4nc(ccn4)C)ccc3
0.298611	O=C(N1CCN(c2cc(O)c(OC)cc2)CC1)c3cc(Nc4nc(ccn4)C)ccc3
0.298611	O=C(N1CCN(c2cc(O)c(OC)cc2)CC1)c3cc(Nc4nc(ccn4)C)ccc3
0.298611	O=C(N1CCN(c2cc(O)c(OC)cc2)CC1)c3cc(Nc4nc(ccn4)C)ccc3
0.298611	O=C(N1CCN(c2cc(O)c(OC)cc2)CC1)c3cc(Nc4nc(ccn4)C)ccc3
0.298611	O=C(N1CCN(c2cc(O)c(OC)cc2)CC1)c3cc(Nc4nc(ccn4)C)ccc3
0.298611	O=C(N1CCN(c2cc(O)c(OC)cc2)CC1)c3cc(Nc4nc(ccn4)C)ccc3
0.298611	O=C(N1CCN(c2cc(O)c(OC)cc2)CC1)c3cc(Nc4nc(ccn4)C)ccc3
0.298611	O=C(N1CCN(c2cc(O)c(OC)cc2)CC1)c3cc(Nc4nc(ccn4)C)ccc3
0.298561	FC(F)(F)CNC(=O)c1cc(NC(=O)C(=O)NC(c2cnccc2)c3ccccc3)c(cc1)C
0.298561	FC(F)(F)CNC(=O)c1cc(NC(=O)C(=O)NC(c2cnccc2)c3ccccc3)c(cc1)C
0.298561	FC(F)(F)CNC(=O)c1cc(NC(=O)C(=O)NC(c2cnccc2)c3ccccc3)c(cc1)C
0.298561	FC(F)(F)CNC(=O)c1cc(NC(=O)C(=O)NC(c2cnccc2)c3ccccc3)c(cc1)C
0.297806	Brc1c(NS(=O)(=O)c2cc(ccc2)C(=O)NC=3N=C(SC3C)c4cnccc4)cc(cc1)C
0.29771	Brc1c(C#N)ccc(NC(=O)c2cc(NC(=O)OC(C)(C)C)c(cc2)C)c1
0.29771	Brc1c(C#N)ccc(NC(=O)c2cc(NC(=O)OC(C)(C)C)c(cc2)C)c1
0.29771	Brc1c(C#N)ccc(NC(=O)c2cc(NC(=O)OC(C)(C)C)c(cc2)C)c1
0.29771	Brc1c(C#N)ccc(NC(=O)c2cc(NC(=O)OC(C)(C)C)c(cc2)C)c1
0.29771	Brc1c(C#N)ccc(NC(=O)c2cc(NC(=O)OC(C)(C)C)c(cc2)C)c1
0.297578	S(=O)(=O)(NC1CC1)c2cc(NC(=O)c3ccc(NC(=O)Cc4cnccc4)cc3)c(OC)cc2
0.297578	S(=O)(=O)(NC1CC1)c2cc(NC(=O)c3ccc(NC(=O)Cc4cnccc4)cc3)c(OC)cc2
0.297578	S(=O)(=O)(NC1CC1)c2cc(NC(=O)c3ccc(NC(=O)Cc4cnccc4)cc3)c(OC)cc2
0.297578	S(=O)(=O)(NC1CC1)c2cc(NC(=O)c3ccc(NC(=O)Cc4cnccc4)cc3)c(OC)cc2
0.297578	S(=O)(=O)(NC1CC1)c2cc(NC(=O)c3ccc(NC(=O)Cc4cnccc4)cc3)c(OC)cc2
0.297578	S(=O)(=O)(NC1CC1)c2cc(NC(=O)c3ccc(NC(=O)Cc4cnccc4)cc3)c(OC)cc2
0.297578	S(=O)(=O)(NC1CC1)c2cc(NC(=O)c3ccc(NC(=O)Cc4cnccc4)cc3)c(OC)cc2
0.297578	S(=O)(=O)(NC1CC1)c2cc(NC(=O)c3ccc(NC(=O)Cc4cnccc4)cc3)c(OC)cc2
0.297578	S(=O)(=O)(NC1CC1)c2cc(NC(=O)c3ccc(NC(=O)Cc4cnccc4)cc3)c(OC)cc2
0.297578	S(=O)(=O)(NC1CC1)c2cc(NC(=O)c3ccc(NC(=O)Cc4cnccc4)cc3)c(OC)cc2
0.297071	Brc1ccc(cc1)C(=O)Nc2c(ccc(c2)C(=O)OCC(C)C)C
0.296992	FC(F)c1c(ccc(OC)c1)C(=O)Nc2cc(ccc2)CN3CCCC3
0.296992	FC(F)c1c(ccc(OC)c1)C(=O)Nc2cc(ccc2)CN3CCCC3
0.296992	FC(F)c1c(ccc(OC)c1)C(=O)Nc2cc(ccc2)CN3CCCC3
0.296992	FC(F)c1c(ccc(OC)c1)C(=O)Nc2cc(ccc2)CN3CCCC3
0.296992	FC(F)c1c(ccc(OC)c1)C(=O)Nc2cc(ccc2)CN3CCCC3
0.296992	FC(F)c1c(ccc(OC)c1)C(=O)Nc2cc(ccc2)CN3CCCC3
0.296992	FC(F)c1c(ccc(OC)c1)C(=O)Nc2cc(ccc2)CN3CCCC3
0.296992	FC(F)c1c(ccc(OC)c1)C(=O)Nc2cc(ccc2)CN3CCCC3
0.296992	FC(F)c1c(ccc(OC)c1)C(=O)Nc2cc(ccc2)CN3CCCC3
0.296992	FC(F)c1c(ccc(OC)c1)C(=O)Nc2cc(ccc2)CN3CCCC3
0.296443	O=C(Nc1c(cc(cc1)C(=O)NC)C)Nc2cc(ccc2)CCC(=O)O
0.296443	O=C(Nc1c(cc(cc1)C(=O)NC)C)Nc2cc(ccc2)CCC(=O)O
0.296443	O=C(Nc1c(cc(cc1)C(=O)NC)C)Nc2cc(ccc2)CCC(=O)O
0.296443	O=C(Nc1c(cc(cc1)C(=O)NC)C)Nc2cc(ccc2)CCC(=O)O
0.296443	O=C(Nc1c(cc(cc1)C(=O)NC)C)Nc2cc(ccc2)CCC(=O)O
0.296443	O=C(Nc1c(cc(cc1)C(=O)NC)C)Nc2cc(ccc2)CCC(=O)O
0.296443	O=C(Nc1c(cc(cc1)C(=O)NC)C)Nc2cc(ccc2)CCC(=O)O
0.296137	Clc1c(Cl)ccc(c1)CC(=O)Nc2ccc(cc2)CN3CCN(CC3)C
0.29588	Fc1c(cccc1)C(=O)Nc2c(ccc(c2)C=3ON=CN3)C
0.29588	Fc1c(cccc1)C(=O)Nc2c(ccc(c2)C=3ON=CN3)C
0.29588	Fc1c(cccc1)C(=O)Nc2c(ccc(c2)C=3ON=CN3)C
0.29588	Fc1c(cccc1)C(=O)Nc2c(ccc(c2)C=3ON=CN3)C
0.29588	Fc1c(cccc1)C(=O)Nc2c(ccc(c2)C=3ON=CN3)C
0.29588	Fc1c(cccc1)C(=O)Nc2c(ccc(c2)C=3ON=CN3)C
0.29588	Fc1c(cccc1)C(=O)Nc2c(ccc(c2)C=3ON=CN3)C
0.29588	Fc1c(cccc1)C(=O)Nc2c(ccc(c2)C=3ON=CN3)C
0.29588	Fc1c(cccc1)C(=O)Nc2c(ccc(c2)C=3ON=CN3)C
0.29588	Fc1c(cccc1)C(=O)Nc2c(ccc(c2)C=3ON=CN3)C
0.295276	O=C(Nc1cc(c(cc1)CC)CC)c2cc(c(O)cc2)c3ccccc3
0.295276	O=C(Nc1cc(c(cc1)CC)CC)c2cc(c(O)cc2)c3ccccc3
0.295276	O=C(Nc1cc(c(cc1)CC)CC)c2cc(c(O)cc2)c3ccccc3
0.295276	O=C(Nc1cc(c(cc1)CC)CC)c2cc(c(O)cc2)c3ccccc3
0.295276	O=C(Nc1cc(c(cc1)CC)CC)c2cc(c(O)cc2)c3ccccc3
0.295276	O=C(Nc1cc(c(cc1)CC)CC)c2cc(c(O)cc2)c3ccccc3
0.295276	O=C(Nc1cc(c(cc1)CC)CC)c2cc(c(O)cc2)c3ccccc3
0.295082	S(=O)(=O)(N1CCN(C(=O)C(=O)Nc2c(ccc(c2)C(=O)NCC(F)(F)F)C)CC1)c3cnccc3
0.295082	S(=O)(=O)(N1CCN(C(=O)C(=O)Nc2c(ccc(c2)C(=O)NCC(F)(F)F)C)CC1)c3cnccc3
0.295082	S(=O)(=O)(N1CCN(C(=O)C(=O)Nc2c(ccc(c2)C(=O)NCC(F)(F)F)C)CC1)c3cnccc3
0.295082	S(=O)(=O)(N1CCN(C(=O)C(=O)Nc2c(ccc(c2)C(=O)NCC(F)(F)F)C)CC1)c3cnccc3
0.295082	S(=O)(=O)(N1CCN(C(=O)C(=O)Nc2c(ccc(c2)C(=O)NCC(F)(F)F)C)CC1)c3cnccc3
0.295082	S(=O)(=O)(N1CCN(C(=O)C(=O)Nc2c(ccc(c2)C(=O)NCC(F)(F)F)C)CC1)c3cnccc3
0.295082	S(=O)(=O)(N1CCN(C(=O)C(=O)Nc2c(ccc(c2)C(=O)NCC(F)(F)F)C)CC1)c3cnccc3
0.295082	S(=O)(=O)(N1CCN(C(=O)C(=O)Nc2c(ccc(c2)C(=O)NCC(F)(F)F)C)CC1)c3cnccc3
0.295082	S(=O)(=O)(N1CCN(C(=O)C(=O)Nc2c(ccc(c2)C(=O)NCC(F)(F)F)C)CC1)c3cnccc3
0.295082	S(=O)(=O)(N1CCN(C(=O)C(=O)Nc2c(ccc(c2)C(=O)NCC(F)(F)F)C)CC1)c3cnccc3
0.295019	Clc1cc(ccc1)COc2c(ccc(NC(=O)c3ccc([N+]([O-])=O)cc3)c2)C
0.295019	Clc1cc(ccc1)COc2c(ccc(NC(=O)c3ccc([N+]([O-])=O)cc3)c2)C
0.295019	Clc1cc(ccc1)COc2c(ccc(NC(=O)c3ccc([N+]([O-])=O)cc3)c2)C
0.295019	Clc1cc(ccc1)COc2c(ccc(NC(=O)c3ccc([N+]([O-])=O)cc3)c2)C
0.295019	Clc1cc(ccc1)COc2c(ccc(NC(=O)c3ccc([N+]([O-])=O)cc3)c2)C
0.295019	Clc1cc(ccc1)COc2c(ccc(NC(=O)c3ccc([N+]([O-])=O)cc3)c2)C
0.295019	Clc1cc(ccc1)COc2c(ccc(NC(=O)c3ccc([N+]([O-])=O)cc3)c2)C
0.295019	Clc1cc(ccc1)COc2c(ccc(NC(=O)c3ccc([N+]([O-])=O)cc3)c2)C
0.295019	Clc1cc(ccc1)COc2c(ccc(NC(=O)c3ccc([N+]([O-])=O)cc3)c2)C
0.295019	Clc1cc(ccc1)COc2c(ccc(NC(=O)c3ccc([N+]([O-])=O)cc3)c2)C
0.295019	O=C(Nc1c(ccc(c1)C=2ON=C(N2)c3ccc(cc3)C)C)Cc4ccncc4
0.295019	O=C(Nc1c(ccc(c1)C=2ON=C(N2)c3ccc(cc3)C)C)Cc4ccncc4
0.295019	O=C(Nc1c(ccc(c1)C=2ON=C(N2)c3ccc(cc3)C)C)Cc4ccncc4
0.294574	O=C(Nc1cc(c(cc1)CC)CC)c2cnc(N3CCCCCC3)cc2
0.294574	O=C(Nc1cc(c(cc1)CC)CC)c2cnc(N3CCCCCC3)cc2
0.294574	O=C(Nc1cc(c(cc1)CC)CC)c2cnc(N3CCCCCC3)cc2
0.294574	O=C(Nc1cc(c(cc1)CC)CC)c2cnc(N3CCCCCC3)cc2
0.294574	O=C(Nc1cc(c(cc1)CC)CC)c2cnc(N3CCCCCC3)cc2
0.294574	O=C(Nc1cc(c(cc1)CC)CC)c2cnc(N3CCCCCC3)cc2
0.294574	O=C(Nc1cc(c(cc1)CC)CC)c2cnc(N3CCCCCC3)cc2
0.294574	O=C(Nc1cc(c(cc1)CC)CC)c2cnc(N3CCCCCC3)cc2
0.294574	O=C(Nc1cc(c(cc1)CC)CC)c2cnc(N3CCCCCC3)cc2
0.294574	O=C(Nc1cc(c(cc1)CC)CC)c2cnc(N3CCCCCC3)cc2
0.294521	O=C(NCC1CCN(Cc2ccccc2)CC1)c3c(O)cc(NC(=O)Cc4c(cccc4)C)cc3
0.294521	O=C(NCC1CCN(Cc2ccccc2)CC1)c3c(O)cc(NC(=O)Cc4c(cccc4)C)cc3
0.294521	O=C(NCC1CCN(Cc2ccccc2)CC1)c3c(O)cc(NC(=O)Cc4c(cccc4)C)cc3
0.294521	O=C(NCC1CCN(Cc2ccccc2)CC1)c3c(O)cc(NC(=O)Cc4c(cccc4)C)cc3
0.294521	O=C(NCC1CCN(Cc2ccccc2)CC1)c3c(O)cc(NC(=O)Cc4c(cccc4)C)cc3
0.294521	O=C(NCC1CCN(Cc2ccccc2)CC1)c3c(O)cc(NC(=O)Cc4c(cccc4)C)cc3
0.294521	O=C(NCC1CCN(Cc2ccccc2)CC1)c3c(O)cc(NC(=O)Cc4c(cccc4)C)cc3
0.294521	O=C(NCC1CCN(Cc2ccccc2)CC1)c3c(O)cc(NC(=O)Cc4c(cccc4)C)cc3
0.294521	O=C(NCC1CCN(Cc2ccccc2)CC1)c3c(O)cc(NC(=O)Cc4c(cccc4)C)cc3
0.294521	O=C(NCC1CCN(Cc2ccccc2)CC1)c3c(O)cc(NC(=O)Cc4c(cccc4)C)cc3
0.293919	FC(F)(F)Oc1ccc(NC(=O)CN2CCN(C(=O)C(=O)Nc3c(ccc(c3)C(=O)NCC(F)(F)F)C)CC2)cc1
0.293919	FC(F)(F)Oc1ccc(NC(=O)CN2CCN(C(=O)C(=O)Nc3c(ccc(c3)C(=O)NCC(F)(F)F)C)CC2)cc1
0.293919	FC(F)(F)Oc1ccc(NC(=O)CN2CCN(C(=O)C(=O)Nc3c(ccc(c3)C(=O)NCC(F)(F)F)C)CC2)cc1
0.293919	FC(F)(F)Oc1ccc(NC(=O)CN2CCN(C(=O)C(=O)Nc3c(ccc(c3)C(=O)NCC(F)(F)F)C)CC2)cc1
0.293919	FC(F)(F)Oc1ccc(NC(=O)CN2CCN(C(=O)C(=O)Nc3c(ccc(c3)C(=O)NCC(F)(F)F)C)CC2)cc1
0.293919	FC(F)(F)Oc1ccc(NC(=O)CN2CCN(C(=O)C(=O)Nc3c(ccc(c3)C(=O)NCC(F)(F)F)C)CC2)cc1
0.293919	FC(F)(F)Oc1ccc(NC(=O)CN2CCN(C(=O)C(=O)Nc3c(ccc(c3)C(=O)NCC(F)(F)F)C)CC2)cc1
0.293919	FC(F)(F)Oc1ccc(NC(=O)CN2CCN(C(=O)C(=O)Nc3c(ccc(c3)C(=O)NCC(F)(F)F)C)CC2)cc1
0.293919	FC(F)(F)Oc1ccc(NC(=O)CN2CCN(C(=O)C(=O)Nc3c(ccc(c3)C(=O)NCC(F)(F)F)C)CC2)cc1
0.293919	FC(F)(F)Oc1ccc(NC(=O)CN2CCN(C(=O)C(=O)Nc3c(ccc(c3)C(=O)NCC(F)(F)F)C)CC2)cc1
0.293907	O=C(OC(C)(C)C)Nc1cc(NC(=O)c2cc(ccc2)C3(CNC(=O)OC(C)(C)C)CC3)c(cc1)C
0.293907	O=C(OC(C)(C)C)Nc1cc(NC(=O)c2cc(ccc2)C3(CNC(=O)OC(C)(C)C)CC3)c(cc1)C
0.293907	O=C(OC(C)(C)C)Nc1cc(NC(=O)c2cc(ccc2)C3(CNC(=O)OC(C)(C)C)CC3)c(cc1)C
0.293907	O=C(OC(C)(C)C)Nc1cc(NC(=O)c2cc(ccc2)C3(CNC(=O)OC(C)(C)C)CC3)c(cc1)C
0.293907	O=C(OC(C)(C)C)Nc1cc(NC(=O)c2cc(ccc2)C3(CNC(=O)OC(C)(C)C)CC3)c(cc1)C
0.293907	O=C(OC(C)(C)C)Nc1cc(NC(=O)c2cc(ccc2)C3(CNC(=O)OC(C)(C)C)CC3)c(cc1)C
0.293907	O=C(OC(C)(C)C)Nc1cc(NC(=O)c2cc(ccc2)C3(CNC(=O)OC(C)(C)C)CC3)c(cc1)C
0.293907	O=C(OC(C)(C)C)Nc1cc(NC(=O)c2cc(ccc2)C3(CNC(=O)OC(C)(C)C)CC3)c(cc1)C
0.293907	O=C(OC(C)(C)C)Nc1cc(NC(=O)c2cc(ccc2)C3(CNC(=O)OC(C)(C)C)CC3)c(cc1)C
0.293907	O=C(OC(C)(C)C)Nc1cc(NC(=O)c2cc(ccc2)C3(CNC(=O)OC(C)(C)C)CC3)c(cc1)C
0.29368	Fc1cc(NC(=O)c2ccc(OC)cc2)c(cc1)C(=O)NCc3ccc(c4cc(ccc4)C)cc3
0.29368	Fc1cc(NC(=O)c2ccc(OC)cc2)c(cc1)C(=O)NCc3ccc(c4cc(ccc4)C)cc3
0.29368	Fc1cc(NC(=O)c2ccc(OC)cc2)c(cc1)C(=O)NCc3ccc(c4cc(ccc4)C)cc3
0.29368	Fc1cc(NC(=O)c2ccc(OC)cc2)c(cc1)C(=O)NCc3ccc(c4cc(ccc4)C)cc3
0.29368	Fc1cc(NC(=O)c2ccc(OC)cc2)c(cc1)C(=O)NCc3ccc(c4cc(ccc4)C)cc3
0.29368	Fc1cc(NC(=O)c2ccc(OC)cc2)c(cc1)C(=O)NCc3ccc(c4cc(ccc4)C)cc3
0.29368	Fc1cc(NC(=O)c2ccc(OC)cc2)c(cc1)C(=O)NCc3ccc(c4cc(ccc4)C)cc3
0.29368	Fc1cc(NC(=O)c2ccc(OC)cc2)c(cc1)C(=O)NCc3ccc(c4cc(ccc4)C)cc3
0.29368	Fc1cc(NC(=O)c2ccc(OC)cc2)c(cc1)C(=O)NCc3ccc(c4cc(ccc4)C)cc3
0.29368	Fc1cc(NC(=O)c2ccc(OC)cc2)c(cc1)C(=O)NCc3ccc(c4cc(ccc4)C)cc3
0.293436	Clc1ccc(cc1)C(=O)Nc2c(cccc2)C(=O)Nc3cc(ccc3)C(=O)Nc4nccnc4
0.293436	Clc1ccc(cc1)C(=O)Nc2c(cccc2)C(=O)Nc3cc(ccc3)C(=O)Nc4nccnc4
0.293436	Clc1ccc(cc1)C(=O)Nc2c(cccc2)C(=O)Nc3cc(ccc3)C(=O)Nc4nccnc4
0.293436	Clc1ccc(cc1)C(=O)Nc2c(cccc2)C(=O)Nc3cc(ccc3)C(=O)Nc4nccnc4
0.293436	Clc1ccc(cc1)C(=O)Nc2c(cccc2)C(=O)Nc3cc(ccc3)C(=O)Nc4nccnc4
0.293436	Clc1ccc(cc1)C(=O)Nc2c(cccc2)C(=O)Nc3cc(ccc3)C(=O)Nc4nccnc4
0.293436	Clc1ccc(cc1)C(=O)Nc2c(cccc2)C(=O)Nc3cc(ccc3)C(=O)Nc4nccnc4
0.293436	Clc1ccc(cc1)C(=O)Nc2c(cccc2)C(=O)Nc3cc(ccc3)C(=O)Nc4nccnc4
0.293436	Clc1ccc(cc1)C(=O)Nc2c(cccc2)C(=O)Nc3cc(ccc3)C(=O)Nc4nccnc4
0.293436	Clc1ccc(cc1)C(=O)Nc2c(cccc2)C(=O)Nc3cc(ccc3)C(=O)Nc4nccnc4
0.293436	Clc1ccc(cc1)C(=O)Nc2cc(ccc2)CN3CCC(F)(C(=O)OC)CC3
0.29304	Ic1c(cccc1)C(=O)Nc2ccc(cc2)C=3ON=C(N3)Cc4cnccc4
0.29304	Ic1c(cccc1)C(=O)Nc2ccc(cc2)C=3ON=C(N3)Cc4cnccc4
0.29304	Ic1c(cccc1)C(=O)Nc2ccc(cc2)C=3ON=C(N3)Cc4cnccc4
0.29304	Ic1c(cccc1)C(=O)Nc2ccc(cc2)C=3ON=C(N3)Cc4cnccc4
0.29304	Ic1c(cccc1)C(=O)Nc2ccc(cc2)C=3ON=C(N3)Cc4cnccc4
0.29304	Ic1c(cccc1)C(=O)Nc2ccc(cc2)C=3ON=C(N3)Cc4cnccc4
0.29304	Ic1c(cccc1)C(=O)Nc2ccc(cc2)C=3ON=C(N3)Cc4cnccc4
0.29304	Ic1c(cccc1)C(=O)Nc2ccc(cc2)C=3ON=C(N3)Cc4cnccc4
0.29304	Ic1c(cccc1)C(=O)Nc2ccc(cc2)C=3ON=C(N3)Cc4cnccc4
0.29304	Ic1c(cccc1)C(=O)Nc2ccc(cc2)C=3ON=C(N3)Cc4cnccc4
0.292969	Ic1c(ccc(Cl)c1)C(=O)Nc2cc(NC(=O)NCC)c(cc2)C
0.292969	Ic1c(ccc(Cl)c1)C(=O)Nc2cc(NC(=O)NCC)c(cc2)C
0.292969	Ic1c(ccc(Cl)c1)C(=O)Nc2cc(NC(=O)NCC)c(cc2)C
0.292969	Ic1c(ccc(Cl)c1)C(=O)Nc2cc(NC(=O)NCC)c(cc2)C
0.292969	Ic1c(ccc(Cl)c1)C(=O)Nc2cc(NC(=O)NCC)c(cc2)C
0.292969	Ic1c(ccc(Cl)c1)C(=O)Nc2cc(NC(=O)NCC)c(cc2)C
0.292969	Ic1c(ccc(Cl)c1)C(=O)Nc2cc(NC(=O)NCC)c(cc2)C
0.292969	Ic1c(ccc(Cl)c1)C(=O)Nc2cc(NC(=O)NCC)c(cc2)C
0.292969	Ic1c(ccc(Cl)c1)C(=O)Nc2cc(NC(=O)NCC)c(cc2)C
0.292969	Ic1c(ccc(Cl)c1)C(=O)Nc2cc(NC(=O)NCC)c(cc2)C
0.292776	O=C(OC)CCCCCCCC(=O)Nc1cc(OC)c(NC(=O)c2cnccc2)cc1
0.292776	O=C(OC)CCCCCCCC(=O)Nc1cc(OC)c(NC(=O)c2cnccc2)cc1
0.292776	O=C(OC)CCCCCCCC(=O)Nc1cc(OC)c(NC(=O)c2cnccc2)cc1
0.292776	O=C(OC)CCCCCCCC(=O)Nc1cc(OC)c(NC(=O)c2cnccc2)cc1
0.292776	O=C(OC)CCCCCCCC(=O)Nc1cc(OC)c(NC(=O)c2cnccc2)cc1
0.292776	O=C(OC)CCCCCCCC(=O)Nc1cc(OC)c(NC(=O)c2cnccc2)cc1
0.292776	O=C(OC)CCCCCCCC(=O)Nc1cc(OC)c(NC(=O)c2cnccc2)cc1
0.292776	O=C(OC)CCCCCCCC(=O)Nc1cc(OC)c(NC(=O)c2cnccc2)cc1
0.292776	O=C(OC)CCCCCCCC(=O)Nc1cc(OC)c(NC(=O)c2cnccc2)cc1
0.292776	O=C(OC)CCCCCCCC(=O)Nc1cc(OC)c(NC(=O)c2cnccc2)cc1
0.292776	O=C(Nc1c(cc(cc1)C(C)C)C)c2cc(c(O)cc2)c3ccccc3
0.292776	O=C(Nc1c(cc(cc1)C(C)C)C)c2cc(c(O)cc2)c3ccccc3
0.292776	O=C(Nc1c(cc(cc1)C(C)C)C)c2cc(c(O)cc2)c3ccccc3
0.292776	O=C(Nc1c(cc(cc1)C(C)C)C)c2cc(c(O)cc2)c3ccccc3
0.292776	O=C(Nc1c(cc(cc1)C(C)C)C)c2cc(c(O)cc2)c3ccccc3
0.292776	O=C(Nc1c(cc(cc1)C(C)C)C)c2cc(c(O)cc2)c3ccccc3
0.292776	O=C(Nc1c(cc(cc1)C(C)C)C)c2cc(c(O)cc2)c3ccccc3
0.292776	O=C(Nc1c(cc(cc1)C(C)C)C)c2cc(c(O)cc2)c3ccccc3
0.292776	O=C(Nc1c(cc(cc1)C(C)C)C)c2cc(c(O)cc2)c3ccccc3
0.292776	O=C(Nc1c(cc(cc1)C(C)C)C)c2cc(c(O)cc2)c3ccccc3
0.292683	O=C(Nc1cc(ccc1)CN2CCCC2)c3cc(N4N=NN=C4)c(OC)cc3
0.292683	O=C(Nc1cc(ccc1)CN2CCCC2)c3cc(N4N=NN=C4)c(OC)cc3
0.292683	O=C(Nc1cc(ccc1)CN2CCCC2)c3cc(N4N=NN=C4)c(OC)cc3
0.292683	O=C(Nc1cc(ccc1)CN2CCCC2)c3cc(N4N=NN=C4)c(OC)cc3
0.292683	O=C(Nc1cc(ccc1)CN2CCCC2)c3cc(N4N=NN=C4)c(OC)cc3
0.292683	O=C(Nc1cc(ccc1)CN2CCCC2)c3cc(N4N=NN=C4)c(OC)cc3
0.292683	O=C(Nc1cc(ccc1)CN2CCCC2)c3cc(N4N=NN=C4)c(OC)cc3
0.292683	O=C(Nc1cc(ccc1)CN2CCCC2)c3cc(N4N=NN=C4)c(OC)cc3
0.292683	O=C(Nc1cc(ccc1)CN2CCCC2)c3cc(N4N=NN=C4)c(OC)cc3
0.292683	O=C(Nc1cc(ccc1)CN2CCCC2)c3cc(N4N=NN=C4)c(OC)cc3
0.292593	Fc1cc(NC(=O)c2ccc(OC)cc2)c(cc1)C(=O)NCc3cc(c4ccc(cc4)C)ccc3
0.292593	Fc1cc(NC(=O)c2ccc(OC)cc2)c(cc1)C(=O)NCc3cc(c4ccc(cc4)C)ccc3
0.292593	Fc1cc(NC(=O)c2ccc(OC)cc2)c(cc1)C(=O)NCc3cc(c4ccc(cc4)C)ccc3
0.292593	Fc1cc(NC(=O)c2ccc(OC)cc2)c(cc1)C(=O)NCc3cc(c4ccc(cc4)C)ccc3
0.292593	Fc1cc(NC(=O)c2ccc(OC)cc2)c(cc1)C(=O)NCc3cc(c4ccc(cc4)C)ccc3
0.292593	Fc1cc(NC(=O)c2ccc(OC)cc2)c(cc1)C(=O)NCc3cc(c4ccc(cc4)C)ccc3
0.292593	Fc1cc(NC(=O)c2ccc(OC)cc2)c(cc1)C(=O)NCc3cc(c4ccc(cc4)C)ccc3
0.292593	Fc1cc(NC(=O)c2ccc(OC)cc2)c(cc1)C(=O)NCc3cc(c4ccc(cc4)C)ccc3
0.292593	Fc1cc(NC(=O)c2ccc(OC)cc2)c(cc1)C(=O)NCc3cc(c4ccc(cc4)C)ccc3
0.292593	Fc1cc(NC(=O)c2ccc(OC)cc2)c(cc1)C(=O)NCc3cc(c4ccc(cc4)C)ccc3
0.292254	Clc1ccc(cc1)C(NC(=O)c2cc(Nc3nc(ccn3)C)ccc2)c4c(cccc4)C(C)C
0.292254	Clc1ccc(cc1)C(NC(=O)c2cc(Nc3nc(ccn3)C)ccc2)c4c(cccc4)C(C)C
0.292254	Clc1ccc(cc1)C(NC(=O)c2cc(Nc3nc(ccn3)C)ccc2)c4c(cccc4)C(C)C
0.292254	Clc1ccc(cc1)C(NC(=O)c2cc(Nc3nc(ccn3)C)ccc2)c4c(cccc4)C(C)C
0.292254	Clc1ccc(cc1)C(NC(=O)c2cc(Nc3nc(ccn3)C)ccc2)c4c(cccc4)C(C)C
0.292254	Clc1ccc(cc1)C(NC(=O)c2cc(Nc3nc(ccn3)C)ccc2)c4c(cccc4)C(C)C
0.292254	Clc1ccc(cc1)C(NC(=O)c2cc(Nc3nc(ccn3)C)ccc2)c4c(cccc4)C(C)C
0.292254	Clc1ccc(cc1)C(NC(=O)c2cc(Nc3nc(ccn3)C)ccc2)c4c(cccc4)C(C)C
0.292254	Clc1ccc(cc1)C(NC(=O)c2cc(Nc3nc(ccn3)C)ccc2)c4c(cccc4)C(C)C
0.292254	Clc1ccc(cc1)C(NC(=O)c2cc(Nc3nc(ccn3)C)ccc2)c4c(cccc4)C(C)C
0.292135	O=C(Nc1c(cc(cc1)C(C)C)C)c2cnc(N3CCCCCC3)cc2
0.292135	O=C(Nc1c(cc(cc1)C(C)C)C)c2cnc(N3CCCCCC3)cc2
0.292135	O=C(Nc1c(cc(cc1)C(C)C)C)c2cnc(N3CCCCCC3)cc2
0.292135	O=C(Nc1c(cc(cc1)C(C)C)C)c2cnc(N3CCCCCC3)cc2
0.292135	O=C(Nc1c(cc(cc1)C(C)C)C)c2cnc(N3CCCCCC3)cc2
0.292135	O=C(Nc1c(cc(cc1)C(C)C)C)c2cnc(N3CCCCCC3)cc2
0.292135	O=C(Nc1c(cc(cc1)C(C)C)C)c2cnc(N3CCCCCC3)cc2
0.291815	S(=O)(=O)(CC=1OC(=NN1)c2cc(ccc2)C(=O)Nc3cc(F)c(cc3)C)C
0.291815	S(=O)(=O)(CC=1OC(=NN1)c2cc(ccc2)C(=O)Nc3cc(F)c(cc3)C)C
0.291667	O=C(Nc1c(OC)cc(N)cc1)c2cnccc2
0.291667	O=C(Nc1c(OC)cc(N)cc1)c2cnccc2
0.291667	O=C(Nc1c(OC)cc(N)cc1)c2cnccc2
0.291667	O=C(Nc1c(OC)cc(N)cc1)c2cnccc2
0.291667	O=C(Nc1c(OC)cc(N)cc1)c2cnccc2
0.291667	O=C(Nc1c(OC)cc(N)cc1)c2cnccc2
0.291667	O=C(Nc1c(OC)cc(N)cc1)c2cnccc2
0.291667	O=C(Nc1c(OC)cc(N)cc1)c2cnccc2
0.291667	O=C(Nc1c(OC)cc(N)cc1)c2cnccc2
0.291667	O=C(Nc1c(OC)cc(N)cc1)c2cnccc2
0.291667	Clc1ccc(cc1)CN2C(=O)CN(C(=O)C(=O)Nc3c(ccc(c3)C(=O)NCC(F)(F)F)C)CC2
0.291667	Clc1ccc(cc1)CN2C(=O)CN(C(=O)C(=O)Nc3c(ccc(c3)C(=O)NCC(F)(F)F)C)CC2
0.291667	Clc1ccc(cc1)CN2C(=O)CN(C(=O)C(=O)Nc3c(ccc(c3)C(=O)NCC(F)(F)F)C)CC2
0.291667	Clc1ccc(cc1)CN2C(=O)CN(C(=O)C(=O)Nc3c(ccc(c3)C(=O)NCC(F)(F)F)C)CC2
0.291667	Clc1ccc(cc1)CN2C(=O)CN(C(=O)C(=O)Nc3c(ccc(c3)C(=O)NCC(F)(F)F)C)CC2
0.291228	O=C(Nc1c(OC)cc(NC(=O)C(=O)Nc2cc(ccc2)CN3N=CC=C3)cc1)c4cnccc4
0.291228	O=C(Nc1c(OC)cc(NC(=O)C(=O)Nc2cc(ccc2)CN3N=CC=C3)cc1)c4cnccc4
0.291228	O=C(Nc1c(OC)cc(NC(=O)C(=O)Nc2cc(ccc2)CN3N=CC=C3)cc1)c4cnccc4
0.291228	O=C(Nc1c(OC)cc(NC(=O)C(=O)Nc2cc(ccc2)CN3N=CC=C3)cc1)c4cnccc4
0.291228	O=C(Nc1c(OC)cc(NC(=O)C(=O)Nc2cc(ccc2)CN3N=CC=C3)cc1)c4cnccc4
0.291228	O=C(Nc1c(OC)cc(NC(=O)C(=O)Nc2cc(ccc2)CN3N=CC=C3)cc1)c4cnccc4
0.291228	O=C(Nc1c(OC)cc(NC(=O)C(=O)Nc2cc(ccc2)CN3N=CC=C3)cc1)c4cnccc4
0.291228	O=C(Nc1c(OC)cc(NC(=O)C(=O)Nc2cc(ccc2)CN3N=CC=C3)cc1)c4cnccc4
0.291228	O=C(Nc1c(OC)cc(NC(=O)C(=O)Nc2cc(ccc2)CN3N=CC=C3)cc1)c4cnccc4
0.291228	O=C(Nc1c(OC)cc(NC(=O)C(=O)Nc2cc(ccc2)CN3N=CC=C3)cc1)c4cnccc4
0.291096	O=C(OCC(=O)Nc1c(ccc(c1)C(=O)Nc2ccccc2)C)c3ccc(cc3)CNC(=O)C45CC6CC(C4)CC(C5)C6
0.291096	O=C(OCC(=O)Nc1c(ccc(c1)C(=O)Nc2ccccc2)C)c3ccc(cc3)CNC(=O)C45CC6CC(C4)CC(C5)C6
0.291096	O=C(OCC(=O)Nc1c(ccc(c1)C(=O)Nc2ccccc2)C)c3ccc(cc3)CNC(=O)C45CC6CC(C4)CC(C5)C6
0.291096	O=C(OCC(=O)Nc1c(ccc(c1)C(=O)Nc2ccccc2)C)c3ccc(cc3)CNC(=O)C45CC6CC(C4)CC(C5)C6
0.291096	O=C(OCC(=O)Nc1c(ccc(c1)C(=O)Nc2ccccc2)C)c3ccc(cc3)CNC(=O)C45CC6CC(C4)CC(C5)C6
0.291096	O=C(OCC(=O)Nc1c(ccc(c1)C(=O)Nc2ccccc2)C)c3ccc(cc3)CNC(=O)C45CC6CC(C4)CC(C5)C6
0.291096	O=C(OCC(=O)Nc1c(ccc(c1)C(=O)Nc2ccccc2)C)c3ccc(cc3)CNC(=O)C45CC6CC(C4)CC(C5)C6
0.291096	O=C(OCC(=O)Nc1c(ccc(c1)C(=O)Nc2ccccc2)C)c3ccc(cc3)CNC(=O)C45CC6CC(C4)CC(C5)C6
0.291096	O=C(OCC(=O)Nc1c(ccc(c1)C(=O)Nc2ccccc2)C)c3ccc(cc3)CNC(=O)C45CC6CC(C4)CC(C5)C6
0.291096	O=C(OCC(=O)Nc1c(ccc(c1)C(=O)Nc2ccccc2)C)c3ccc(cc3)CNC(=O)C45CC6CC(C4)CC(C5)C6
0.290698	Clc1c(NC(=O)C(=O)Nc2cc(NC(=O)NCC)c(cc2)C)cc(cc1)C(=O)NC
0.290698	Clc1c(NC(=O)C(=O)Nc2cc(NC(=O)NCC)c(cc2)C)cc(cc1)C(=O)NC
0.290698	Clc1c(NC(=O)C(=O)Nc2cc(NC(=O)NCC)c(cc2)C)cc(cc1)C(=O)NC
0.290698	Clc1c(NC(=O)C(=O)Nc2cc(NC(=O)NCC)c(cc2)C)cc(cc1)C(=O)NC
0.290698	Clc1c(NC(=O)C(=O)Nc2cc(NC(=O)NCC)c(cc2)C)cc(cc1)C(=O)NC
0.290698	Clc1c(NC(=O)C(=O)Nc2cc(NC(=O)NCC)c(cc2)C)cc(cc1)C(=O)NC
0.290698	Clc1c(NC(=O)C(=O)Nc2cc(NC(=O)NCC)c(cc2)C)cc(cc1)C(=O)NC
0.290698	Clc1c(NC(=O)C(=O)Nc2cc(NC(=O)NCC)c(cc2)C)cc(cc1)C(=O)NC
0.290698	Clc1c(NC(=O)C(=O)Nc2cc(NC(=O)NCC)c(cc2)C)cc(cc1)C(=O)NC
0.290698	Clc1c(NC(=O)C(=O)Nc2cc(NC(=O)NCC)c(cc2)C)cc(cc1)C(=O)NC
0.289963	Fc1c(cccc1)C(=O)Nc2c(ccc(c2)C=3OC=NN3)C
0.289963	Fc1c(cccc1)C(=O)Nc2c(ccc(c2)C=3OC=NN3)C
0.289963	Fc1c(cccc1)C(=O)Nc2c(ccc(c2)C=3OC=NN3)C
0.289963	Fc1c(cccc1)C(=O)Nc2c(ccc(c2)C=3OC=NN3)C
0.289963	Fc1c(cccc1)C(=O)Nc2c(ccc(c2)C=3OC=NN3)C
0.289963	Fc1c(cccc1)C(=O)Nc2c(ccc(c2)C=3OC=NN3)C
0.289963	Fc1c(cccc1)C(=O)Nc2c(ccc(c2)C=3OC=NN3)C
0.289963	Fc1c(cccc1)C(=O)Nc2c(ccc(c2)C=3OC=NN3)C
0.289963	Fc1c(cccc1)C(=O)Nc2c(ccc(c2)C=3OC=NN3)C
0.289963	Fc1c(cccc1)C(=O)Nc2c(ccc(c2)C=3OC=NN3)C
0.289855	[O-][N+](=O)c1cc(NC(=O)C(=O)Nc2cc(OC)c(NC(=O)c3cnccc3)cc2)c(OC)cc1
0.289855	[O-][N+](=O)c1cc(NC(=O)C(=O)Nc2cc(OC)c(NC(=O)c3cnccc3)cc2)c(OC)cc1
0.289855	[O-][N+](=O)c1cc(NC(=O)C(=O)Nc2cc(OC)c(NC(=O)c3cnccc3)cc2)c(OC)cc1
0.289855	[O-][N+](=O)c1cc(NC(=O)C(=O)Nc2cc(OC)c(NC(=O)c3cnccc3)cc2)c(OC)cc1
0.289855	[O-][N+](=O)c1cc(NC(=O)C(=O)Nc2cc(OC)c(NC(=O)c3cnccc3)cc2)c(OC)cc1
0.289855	[O-][N+](=O)c1cc(NC(=O)C(=O)Nc2cc(OC)c(NC(=O)c3cnccc3)cc2)c(OC)cc1
0.289855	[O-][N+](=O)c1cc(NC(=O)C(=O)Nc2cc(OC)c(NC(=O)c3cnccc3)cc2)c(OC)cc1
0.289855	[O-][N+](=O)c1cc(NC(=O)C(=O)Nc2cc(OC)c(NC(=O)c3cnccc3)cc2)c(OC)cc1
0.289855	[O-][N+](=O)c1cc(NC(=O)C(=O)Nc2cc(OC)c(NC(=O)c3cnccc3)cc2)c(OC)cc1
0.289855	[O-][N+](=O)c1cc(NC(=O)C(=O)Nc2cc(OC)c(NC(=O)c3cnccc3)cc2)c(OC)cc1
0.289655	Fc1c(cccc1)C(=O)Nc2c(ccc(c2)C=3OC(=NN3)CCc4ccccc4)C
0.289655	Fc1c(cccc1)C(=O)Nc2c(ccc(c2)C=3OC(=NN3)CCc4ccccc4)C
0.289655	Fc1c(cccc1)C(=O)Nc2c(ccc(c2)C=3OC(=NN3)CCc4ccccc4)C
0.289655	Fc1c(cccc1)C(=O)Nc2c(ccc(c2)C=3OC(=NN3)CCc4ccccc4)C
0.289655	Fc1c(cccc1)C(=O)Nc2c(ccc(c2)C=3OC(=NN3)CCc4ccccc4)C
0.289655	Fc1c(cccc1)C(=O)Nc2c(ccc(c2)C=3OC(=NN3)CCc4ccccc4)C
0.289655	Fc1c(cccc1)C(=O)Nc2c(ccc(c2)C=3OC(=NN3)CCc4ccccc4)C
0.289655	Fc1c(cccc1)C(=O)Nc2c(ccc(c2)C=3OC(=NN3)CCc4ccccc4)C
0.289655	Fc1c(cccc1)C(=O)Nc2c(ccc(c2)C=3OC(=NN3)CCc4ccccc4)C
0.289655	Fc1c(cccc1)C(=O)Nc2c(ccc(c2)C=3OC(=NN3)CCc4ccccc4)C
0.289575	O=C(NCc1ccc(c2cnccc2)cc1)c3cc(c(OC)cc3)C4CC4
0.289575	O=C(NCc1ccc(c2cnccc2)cc1)c3cc(c(OC)cc3)C4CC4
0.289575	O=C(NCc1ccc(c2cnccc2)cc1)c3cc(c(OC)cc3)C4CC4
0.289575	O=C(NCc1ccc(c2cnccc2)cc1)c3cc(c(OC)cc3)C4CC4
0.289256	O=C(Nc1cc(ccc1)CN2CCCC2)C=3NC=C(C3)CC
0.289157	O=C(Nc1c(ccc(NC(=O)C(C)C)c1)C)C(Oc2ccc(c3ccccc3)cc2)C
0.289157	O=C(Nc1c(ccc(NC(=O)C(C)C)c1)C)C(Oc2ccc(c3ccccc3)cc2)C
0.289157	O=C(Nc1c(ccc(NC(=O)C(C)C)c1)C)C(Oc2ccc(c3ccccc3)cc2)C
0.289157	O=C(Nc1c(ccc(NC(=O)C(C)C)c1)C)C(Oc2ccc(c3ccccc3)cc2)C
0.289157	O=C(Nc1c(ccc(NC(=O)C(C)C)c1)C)C(Oc2ccc(c3ccccc3)cc2)C
0.289157	O=C(Nc1c(ccc(NC(=O)C(C)C)c1)C)C(Oc2ccc(c3ccccc3)cc2)C
0.289157	O=C(Nc1c(ccc(NC(=O)C(C)C)c1)C)C(Oc2ccc(c3ccccc3)cc2)C
0.289157	O=C(Nc1cc(OC2CCC2)ccc1)c3ccc(NC(=O)Cc4cnccc4)cc3
0.289157	O=C(Nc1cc(OC2CCC2)ccc1)c3ccc(NC(=O)Cc4cnccc4)cc3
0.289157	O=C(Nc1cc(OC2CCC2)ccc1)c3ccc(NC(=O)Cc4cnccc4)cc3
0.288991	O=C(Nc1cc(NC=O)c(cc1)C)Nc2ccccc2
0.288889	Clc1ccc(N2C(SCC(=O)Nc3c(ccc(NC(=O)OC(C)(C)C)c3)C)=NN=C2c4cnccc4)cc1
0.288889	Clc1ccc(N2C(SCC(=O)Nc3c(ccc(NC(=O)OC(C)(C)C)c3)C)=NN=C2c4cnccc4)cc1
0.288889	Clc1ccc(N2C(SCC(=O)Nc3c(ccc(NC(=O)OC(C)(C)C)c3)C)=NN=C2c4cnccc4)cc1
0.288889	Clc1ccc(N2C(SCC(=O)Nc3c(ccc(NC(=O)OC(C)(C)C)c3)C)=NN=C2c4cnccc4)cc1
0.288889	Clc1ccc(N2C(SCC(=O)Nc3c(ccc(NC(=O)OC(C)(C)C)c3)C)=NN=C2c4cnccc4)cc1
0.28839	Clc1cc(ccc1)COc2c(ccc(NC(=O)c3ccc(cc3)C(=O)c4cc(OC)ccc4)c2)C
0.28839	Clc1cc(ccc1)COc2c(ccc(NC(=O)c3ccc(cc3)C(=O)c4cc(OC)ccc4)c2)C
0.28839	Clc1cc(ccc1)COc2c(ccc(NC(=O)c3ccc(cc3)C(=O)c4cc(OC)ccc4)c2)C
0.28839	Clc1cc(ccc1)COc2c(ccc(NC(=O)c3ccc(cc3)C(=O)c4cc(OC)ccc4)c2)C
0.28839	Clc1cc(ccc1)COc2c(ccc(NC(=O)c3ccc(cc3)C(=O)c4cc(OC)ccc4)c2)C
0.28839	Clc1cc(ccc1)COc2c(ccc(NC(=O)c3ccc(cc3)C(=O)c4cc(OC)ccc4)c2)C
0.28839	Clc1cc(ccc1)COc2c(ccc(NC(=O)c3ccc(cc3)C(=O)c4cc(OC)ccc4)c2)C
0.28839	Clc1cc(ccc1)COc2c(ccc(NC(=O)c3ccc(cc3)C(=O)c4cc(OC)ccc4)c2)C
0.28839	Clc1cc(ccc1)COc2c(ccc(NC(=O)c3ccc(cc3)C(=O)c4cc(OC)ccc4)c2)C
0.28839	Clc1cc(ccc1)COc2c(ccc(NC(=O)c3ccc(cc3)C(=O)c4cc(OC)ccc4)c2)C
0.288256	S(=O)(=O)(N1CCCCC1)c2cc(NC(=O)C(=O)Nc3ccc(cc3)C4=NOC=C4)c(cc2)C
0.288256	S(=O)(=O)(N1CCCCC1)c2cc(NC(=O)C(=O)Nc3ccc(cc3)C4=NOC=C4)c(cc2)C
0.288256	S(=O)(=O)(N1CCCCC1)c2cc(NC(=O)C(=O)Nc3ccc(cc3)C4=NOC=C4)c(cc2)C
0.288256	S(=O)(=O)(N1CCCCC1)c2cc(NC(=O)C(=O)Nc3ccc(cc3)C4=NOC=C4)c(cc2)C
0.288256	S(=O)(=O)(N1CCCCC1)c2cc(NC(=O)C(=O)Nc3ccc(cc3)C4=NOC=C4)c(cc2)C
0.288256	S(=O)(=O)(N1CCCCC1)c2cc(NC(=O)C(=O)Nc3ccc(cc3)C4=NOC=C4)c(cc2)C
0.288256	S(=O)(=O)(N1CCCCC1)c2cc(NC(=O)C(=O)Nc3ccc(cc3)C4=NOC=C4)c(cc2)C
0.288256	S(=O)(=O)(N1CCCCC1)c2cc(NC(=O)C(=O)Nc3ccc(cc3)C4=NOC=C4)c(cc2)C
0.288256	S(=O)(=O)(N1CCCCC1)c2cc(NC(=O)C(=O)Nc3ccc(cc3)C4=NOC=C4)c(cc2)C
0.288256	S(=O)(=O)(N1CCCCC1)c2cc(NC(=O)C(=O)Nc3ccc(cc3)C4=NOC=C4)c(cc2)C
0.288256	Brc1ccc(cc1)C=2OC(C(=O)Nc3cc(OCc4cc(Cl)ccc4)c(cc3)C)=CC2
0.288256	Brc1ccc(cc1)C=2OC(C(=O)Nc3cc(OCc4cc(Cl)ccc4)c(cc3)C)=CC2
0.288256	Brc1ccc(cc1)C=2OC(C(=O)Nc3cc(OCc4cc(Cl)ccc4)c(cc3)C)=CC2
0.288256	Brc1ccc(cc1)C=2OC(C(=O)Nc3cc(OCc4cc(Cl)ccc4)c(cc3)C)=CC2
0.288256	Brc1ccc(cc1)C=2OC(C(=O)Nc3cc(OCc4cc(Cl)ccc4)c(cc3)C)=CC2
0.288256	Brc1ccc(cc1)C=2OC(C(=O)Nc3cc(OCc4cc(Cl)ccc4)c(cc3)C)=CC2
0.288256	Brc1ccc(cc1)C=2OC(C(=O)Nc3cc(OCc4cc(Cl)ccc4)c(cc3)C)=CC2
0.288256	Brc1ccc(cc1)C=2OC(C(=O)Nc3cc(OCc4cc(Cl)ccc4)c(cc3)C)=CC2
0.288256	Brc1ccc(cc1)C=2OC(C(=O)Nc3cc(OCc4cc(Cl)ccc4)c(cc3)C)=CC2
0.288256	Brc1ccc(cc1)C=2OC(C(=O)Nc3cc(OCc4cc(Cl)ccc4)c(cc3)C)=CC2
0.287273	Fc1ccc(cc1)C(C(=O)OCC(=O)Nc2c(ccc(c2)C(=O)Nc3ccccc3)C)C
0.287129	S1C(=NC(c2c(ccc(c2)CC)CC)=C1)NC(=O)c3ccc(cc3)CN4CC(=O)NCC4
0.286853	O=C(NCc1ccc(cc1)CN2CCCCCC2)c3cnnc(c4ccccc4)c3
0.286853	O=C(NCc1ccc(cc1)CN2CCCCCC2)c3cnnc(c4ccccc4)c3
0.286853	O=C(NCc1ccc(cc1)CN2CCCCCC2)c3cnnc(c4ccccc4)c3
0.286853	O=C(NCc1ccc(cc1)CN2CCCCCC2)c3cnnc(c4ccccc4)c3
0.286853	O=C(NCc1ccc(cc1)CN2CCCCCC2)c3cnnc(c4ccccc4)c3
0.286853	O=C(NCc1ccc(cc1)CN2CCCCCC2)c3cnnc(c4ccccc4)c3
0.286853	O=C(NCc1ccc(cc1)CN2CCCCCC2)c3cnnc(c4ccccc4)c3
0.286853	O=C(NCc1ccc(cc1)CN2CCCCCC2)c3cnnc(c4ccccc4)c3
0.286853	O=C(NCc1ccc(cc1)CN2CCCCCC2)c3cnnc(c4ccccc4)c3
0.286822	Brc1ccc(S(=O)(=O)Nc2cc(ccc2)C(=O)Nc3cc(ccc3)CN4CCCC4)cc1
0.286307	S1C(C(=O)Nc2cc(ccc2)CN3CCCC3)=CC=C1C(=O)N
0.28626	O=C(O)C(CNC(=O)c1cc(Nc2nc(ccn2)C)ccc1)CC(C)C
0.28626	O=C(O)C(CNC(=O)c1cc(Nc2nc(ccn2)C)ccc1)CC(C)C
0.28626	O=C(O)C(CNC(=O)c1cc(Nc2nc(ccn2)C)ccc1)CC(C)C
0.28626	O=C(O)C(CNC(=O)c1cc(Nc2nc(ccn2)C)ccc1)CC(C)C
0.28626	O=C(O)C(CNC(=O)c1cc(Nc2nc(ccn2)C)ccc1)CC(C)C
0.28626	O=C(O)C(CNC(=O)c1cc(Nc2nc(ccn2)C)ccc1)CC(C)C
0.28626	O=C(O)C(CNC(=O)c1cc(Nc2nc(ccn2)C)ccc1)CC(C)C
0.28626	O=C(O)C(CNC(=O)c1cc(Nc2nc(ccn2)C)ccc1)CC(C)C
0.28626	O=C(O)C(CNC(=O)c1cc(Nc2nc(ccn2)C)ccc1)CC(C)C
0.28626	O=C(O)C(CNC(=O)c1cc(Nc2nc(ccn2)C)ccc1)CC(C)C
0.28626	O=C(NCC1CCN(Cc2ccccc2)CC1)c3cc(c(O)cc3)c4ccccc4
0.28626	O=C(NCC1CCN(Cc2ccccc2)CC1)c3cc(c(O)cc3)c4ccccc4
0.28626	O=C(NCC1CCN(Cc2ccccc2)CC1)c3cc(c(O)cc3)c4ccccc4
0.28626	O=C(NCC1CCN(Cc2ccccc2)CC1)c3cc(c(O)cc3)c4ccccc4
0.28626	O=C(NCC1CCN(Cc2ccccc2)CC1)c3cc(c(O)cc3)c4ccccc4
0.28626	O=C(NCC1CCN(Cc2ccccc2)CC1)c3cc(c(O)cc3)c4ccccc4
0.28626	O=C(NCC1CCN(Cc2ccccc2)CC1)c3cc(c(O)cc3)c4ccccc4
0.28626	O=C(NCC1CCN(Cc2ccccc2)CC1)c3cc(c(O)cc3)c4ccccc4
0.28626	O=C(NCC1CCN(Cc2ccccc2)CC1)c3cc(c(O)cc3)c4ccccc4
0.28626	O=C(NCC1CCN(Cc2ccccc2)CC1)c3cc(c(O)cc3)c4ccccc4
0.286232	Clc1ccc(cc1)COc2c(OC)cc(cc2)C(=O)Nc3ccc(cc3)C=4N=CN(C4)C
0.286232	Clc1ccc(cc1)COc2c(OC)cc(cc2)C(=O)Nc3ccc(cc3)C=4N=CN(C4)C
0.286232	Clc1ccc(cc1)COc2c(OC)cc(cc2)C(=O)Nc3ccc(cc3)C=4N=CN(C4)C
0.286232	Clc1ccc(cc1)COc2c(OC)cc(cc2)C(=O)Nc3ccc(cc3)C=4N=CN(C4)C
0.286232	Clc1ccc(cc1)COc2c(OC)cc(cc2)C(=O)Nc3ccc(cc3)C=4N=CN(C4)C
0.285714	S(=O)(=O)(N1CCN(CC1)CCC(=O)Nc2cc(F)c(cc2)C)c3cnccc3
0.285714	S(=O)(=O)(N1CCN(CC1)CCC(=O)Nc2cc(F)c(cc2)C)c3cnccc3
0.285714	S(=O)(=O)(N1CCN(CC1)CCC(=O)Nc2cc(F)c(cc2)C)c3cnccc3
0.285714	S(=O)(=O)(N1CCN(CC1)CCC(=O)Nc2cc(F)c(cc2)C)c3cnccc3
0.285714	S(=O)(=O)(N1CCN(CC1)CCC(=O)Nc2cc(F)c(cc2)C)c3cnccc3
0.285714	S(=O)(=O)(N1CCN(CC1)CCC(=O)Nc2cc(F)c(cc2)C)c3cnccc3
0.285714	S(=O)(=O)(N1CCN(CC1)CCC(=O)Nc2cc(F)c(cc2)C)c3cnccc3
0.285714	S(=O)(=O)(N1CCN(CC1)CCC(=O)Nc2cc(F)c(cc2)C)c3cnccc3
0.285714	S(=O)(=O)(N1CCN(CC1)CCC(=O)Nc2cc(F)c(cc2)C)c3cnccc3
0.285714	S(=O)(=O)(N1CCN(CC1)CCC(=O)Nc2cc(F)c(cc2)C)c3cnccc3
0.285714	O=C(OCC(=O)Nc1c(ccc(c1)C(=O)Nc2ccccc2)C)c3c(O)cc(NC(=O)c4cc(OC)cc(OC)c4)cc3
0.285714	O=C(OCC(=O)Nc1c(ccc(c1)C(=O)Nc2ccccc2)C)c3c(O)cc(NC(=O)c4cc(OC)cc(OC)c4)cc3
0.285714	O=C(OCC(=O)Nc1c(ccc(c1)C(=O)Nc2ccccc2)C)c3c(O)cc(NC(=O)c4cc(OC)cc(OC)c4)cc3
0.285714	O=C(OCC(=O)Nc1c(ccc(c1)C(=O)Nc2ccccc2)C)c3c(O)cc(NC(=O)c4cc(OC)cc(OC)c4)cc3
0.284644	O=C(Nc1cc(ccc1)CN2CCCC2)c3cc(ccc3)COc4c(C#N)cccc4
0.284644	O=C(Nc1cc(ccc1)CN2CCCC2)c3cc(ccc3)COc4c(C#N)cccc4
0.284644	O=C(Nc1cc(ccc1)CN2CCCC2)c3cc(ccc3)COc4c(C#N)cccc4
0.284644	O=C(Nc1cc(ccc1)CN2CCCC2)c3cc(ccc3)COc4c(C#N)cccc4
0.284644	O=C(Nc1cc(ccc1)CN2CCCC2)c3cc(ccc3)COc4c(C#N)cccc4
0.284644	O=C(Nc1cc(ccc1)CN2CCCC2)c3cc(ccc3)COc4c(C#N)cccc4
0.284644	O=C(Nc1cc(ccc1)CN2CCCC2)c3cc(ccc3)COc4c(C#N)cccc4
0.284644	O=C(Nc1cc(ccc1)CN2CCCC2)c3cc(ccc3)COc4c(C#N)cccc4
0.284644	O=C(Nc1cc(ccc1)CN2CCCC2)c3cc(ccc3)COc4c(C#N)cccc4
0.284644	O=C(Nc1cc(ccc1)CN2CCCC2)c3cc(ccc3)COc4c(C#N)cccc4
0.284615	O=C(NCc1cc(ccc1)CN2CCCC2)c3cc(c(O)cc3)c4ccccc4
0.284615	O=C(NCc1cc(ccc1)CN2CCCC2)c3cc(c(O)cc3)c4ccccc4
0.284615	O=C(NCc1cc(ccc1)CN2CCCC2)c3cc(c(O)cc3)c4ccccc4
0.284615	O=C(NCc1cc(ccc1)CN2CCCC2)c3cc(c(O)cc3)c4ccccc4
0.284615	O=C(NCc1cc(ccc1)CN2CCCC2)c3cc(c(O)cc3)c4ccccc4
0.284615	O=C(NCc1cc(ccc1)CN2CCCC2)c3cc(c(O)cc3)c4ccccc4
0.284615	O=C(NCc1cc(ccc1)CN2CCCC2)c3cc(c(O)cc3)c4ccccc4
0.284615	O=C(NCc1cc(ccc1)CN2CCCC2)c3cc(c(O)cc3)c4ccccc4
0.284615	O=C(NCc1cc(ccc1)CN2CCCC2)c3cc(c(O)cc3)c4ccccc4
0.284615	O=C(NCc1cc(ccc1)CN2CCCC2)c3cc(c(O)cc3)c4ccccc4
0.284585	Brc1ccc(cc1)C=2OC(C(=O)NCc3ccc(cc3)C(=O)Nc4cnccc4)=CC2
0.284483	S(c1ccc(cc1)C(=O)Nc2cc(c(cc2)CC)CC)c3ccccc3
0.284483	S(c1ccc(cc1)C(=O)Nc2cc(c(cc2)CC)CC)c3ccccc3
0.284483	S(c1ccc(cc1)C(=O)Nc2cc(c(cc2)CC)CC)c3ccccc3
0.284483	S(c1ccc(cc1)C(=O)Nc2cc(c(cc2)CC)CC)c3ccccc3
0.284483	S(c1ccc(cc1)C(=O)Nc2cc(c(cc2)CC)CC)c3ccccc3
0.284483	S(c1ccc(cc1)C(=O)Nc2cc(c(cc2)CC)CC)c3ccccc3
0.284483	S(c1ccc(cc1)C(=O)Nc2cc(c(cc2)CC)CC)c3ccccc3
0.284483	S(c1ccc(cc1)C(=O)Nc2cc(c(cc2)CC)CC)c3ccccc3
0.284483	S(c1ccc(cc1)C(=O)Nc2cc(c(cc2)CC)CC)c3ccccc3
0.284483	S(c1ccc(cc1)C(=O)Nc2cc(c(cc2)CC)CC)c3ccccc3
0.284404	Clc1c(ccc(F)c1)C(=O)NC=2SC(C=3ON=C(N3)c4ccc(cc4)CN5CCOCC5)=C(C2)C
0.284404	Clc1c(ccc(F)c1)C(=O)NC=2SC(C=3ON=C(N3)c4ccc(cc4)CN5CCOCC5)=C(C2)C
0.284211	Fc1c(c2ccncc2)ccc(c1)C(=O)Nc3ccc(cc3)C4=NNC(=N4)CNC(=O)OC(C)(C)C
0.284211	Fc1c(c2ccncc2)ccc(c1)C(=O)Nc3ccc(cc3)C4=NNC(=N4)CNC(=O)OC(C)(C)C
0.284211	Fc1c(c2ccncc2)ccc(c1)C(=O)Nc3ccc(cc3)C4=NNC(=N4)CNC(=O)OC(C)(C)C
0.284211	Fc1c(c2ccncc2)ccc(c1)C(=O)Nc3ccc(cc3)C4=NNC(=N4)CNC(=O)OC(C)(C)C
0.284211	Fc1c(c2ccncc2)ccc(c1)C(=O)Nc3ccc(cc3)C4=NNC(=N4)CNC(=O)OC(C)(C)C
0.284211	Fc1c(c2ccncc2)ccc(c1)C(=O)Nc3ccc(cc3)C4=NNC(=N4)CNC(=O)OC(C)(C)C
0.284211	Fc1c(c2ccncc2)ccc(c1)C(=O)Nc3ccc(cc3)C4=NNC(=N4)CNC(=O)OC(C)(C)C
0.284211	Fc1c(c2ccncc2)ccc(c1)C(=O)Nc3ccc(cc3)C4=NNC(=N4)CNC(=O)OC(C)(C)C
0.284211	Fc1c(c2ccncc2)ccc(c1)C(=O)Nc3ccc(cc3)C4=NNC(=N4)CNC(=O)OC(C)(C)C
0.284211	Fc1c(c2ccncc2)ccc(c1)C(=O)Nc3ccc(cc3)C4=NNC(=N4)CNC(=O)OC(C)(C)C
0.284173	O=C(OCC(=O)Nc1c(ccc(c1)C(=O)Nc2ccccc2)C)c3cc(OCC(=O)OCC)ccc3
0.284133	Clc1c(Cl)ccc(NC(=O)Nc2cc(ccc2)C(=O)Nc3cc(c(OCCN4CCCC4)cc3)C)c1
0.284	O=C(Nc1c(ccc(c1)C(C)C)C)c2ccc(N(CCC)C)cc2
0.283688	O=C(Nc1c(ccc(c1)C=2ON=C(N2)Cc3cc(ccc3)C)C)Cc4ccncc4
0.283688	O=C(Nc1c(ccc(c1)C=2ON=C(N2)Cc3cc(ccc3)C)C)Cc4ccncc4
0.283688	O=C(Nc1c(ccc(c1)C=2ON=C(N2)Cc3cc(ccc3)C)C)Cc4ccncc4
0.283688	O=C(Nc1c(ccc(c1)C=2ON=C(N2)Cc3cc(ccc3)C)C)Cc4ccncc4
0.283525	Clc1ccc(cc1)C(=O)Nc2c(cccc2)C(=O)NCCc3cc(c(cc3)C)C
0.283525	Clc1ccc(cc1)C(=O)Nc2c(cccc2)C(=O)NCCc3cc(c(cc3)C)C
0.283525	Clc1ccc(cc1)C(=O)Nc2c(cccc2)C(=O)NCCc3cc(c(cc3)C)C
0.283525	Clc1ccc(cc1)C(=O)Nc2c(cccc2)C(=O)NCCc3cc(c(cc3)C)C
0.283525	Clc1ccc(cc1)C(=O)Nc2c(cccc2)C(=O)NCCc3cc(c(cc3)C)C
0.283525	Clc1ccc(cc1)C(=O)Nc2c(cccc2)C(=O)NCCc3cc(c(cc3)C)C
0.283525	Clc1ccc(cc1)C(=O)Nc2c(cccc2)C(=O)NCCc3cc(c(cc3)C)C
0.283525	Clc1ccc(cc1)C(=O)Nc2c(cccc2)C(=O)NCCc3cc(c(cc3)C)C
0.283525	Clc1ccc(cc1)C(=O)Nc2c(cccc2)C(=O)NCCc3cc(c(cc3)C)C
0.283525	Clc1ccc(cc1)C(=O)Nc2c(cccc2)C(=O)NCCc3cc(c(cc3)C)C
0.283088	Clc1cc(Oc2cnc(cc2)C(=O)Nc3c(ccc(c3)C(C)C)C)ccc1
0.283088	Clc1cc(Oc2cnc(cc2)C(=O)Nc3c(ccc(c3)C(C)C)C)ccc1
0.283088	Clc1cc(Oc2cnc(cc2)C(=O)Nc3c(ccc(c3)C(C)C)C)ccc1
0.283088	Clc1cc(Oc2cnc(cc2)C(=O)Nc3c(ccc(c3)C(C)C)C)ccc1
0.283088	Clc1cc(Oc2cnc(cc2)C(=O)Nc3c(ccc(c3)C(C)C)C)ccc1
0.283088	Clc1cc(Oc2cnc(cc2)C(=O)Nc3c(ccc(c3)C(C)C)C)ccc1
0.283088	Clc1cc(Oc2cnc(cc2)C(=O)Nc3c(ccc(c3)C(C)C)C)ccc1
0.283088	Clc1cc(Oc2cnc(cc2)C(=O)Nc3c(ccc(c3)C(C)C)C)ccc1
0.283088	Clc1cc(Oc2cnc(cc2)C(=O)Nc3c(ccc(c3)C(C)C)C)ccc1
0.283088	Clc1cc(Oc2cnc(cc2)C(=O)Nc3c(ccc(c3)C(C)C)C)ccc1
0.282869	Brc1ccc(cc1)C(=O)Nc2c(ccc(c2)C(=O)OCCC(CC)C)C
0.282869	Brc1ccc(cc1)C(=O)Nc2c(ccc(c2)C(=O)OCCC(CC)C)C
0.282869	Brc1ccc(cc1)C(=O)Nc2c(ccc(c2)C(=O)OCCC(CC)C)C
0.282869	Brc1ccc(cc1)C(=O)Nc2c(ccc(c2)C(=O)OCCC(CC)C)C
0.282869	Brc1ccc(cc1)C(=O)Nc2c(ccc(c2)C(=O)OCCC(CC)C)C
0.282869	Brc1ccc(cc1)C(=O)Nc2c(ccc(c2)C(=O)OCCC(CC)C)C
0.282869	Brc1ccc(cc1)C(=O)Nc2c(ccc(c2)C(=O)OCCC(CC)C)C
0.282869	Brc1ccc(cc1)C(=O)Nc2c(ccc(c2)C(=O)OCCC(CC)C)C
0.282869	Brc1ccc(cc1)C(=O)Nc2c(ccc(c2)C(=O)OCCC(CC)C)C
0.282869	Brc1ccc(cc1)C(=O)Nc2c(ccc(c2)C(=O)OCCC(CC)C)C
0.282759	S(=O)(=O)(Nc1c(c2ccccc2)cccc1)c3cc(ccc3)C(=O)Nc4cc(ccc4)C(=O)Nc5nccnc5
0.282759	S(=O)(=O)(Nc1c(c2ccccc2)cccc1)c3cc(ccc3)C(=O)Nc4cc(ccc4)C(=O)Nc5nccnc5
0.282759	S(=O)(=O)(Nc1c(c2ccccc2)cccc1)c3cc(ccc3)C(=O)Nc4cc(ccc4)C(=O)Nc5nccnc5
0.282759	S(=O)(=O)(Nc1c(c2ccccc2)cccc1)c3cc(ccc3)C(=O)Nc4cc(ccc4)C(=O)Nc5nccnc5
0.282759	S(=O)(=O)(Nc1c(c2ccccc2)cccc1)c3cc(ccc3)C(=O)Nc4cc(ccc4)C(=O)Nc5nccnc5
0.282759	S(=O)(=O)(Nc1c(c2ccccc2)cccc1)c3cc(ccc3)C(=O)Nc4cc(ccc4)C(=O)Nc5nccnc5
0.282759	S(=O)(=O)(Nc1c(c2ccccc2)cccc1)c3cc(ccc3)C(=O)Nc4cc(ccc4)C(=O)Nc5nccnc5
0.282759	S(=O)(=O)(Nc1c(c2ccccc2)cccc1)c3cc(ccc3)C(=O)Nc4cc(ccc4)C(=O)Nc5nccnc5
0.282511	Brc1ccc(cc1)C(=O)Nc2ccc(cc2)C(=O)Nc3cc(c(cc3)CC)CC
0.282353	O=C(Nc1c(ccc(c1)C=2ON=CN2)C)Cc3ccncc3
0.282353	O=C(Nc1c(ccc(c1)C=2ON=CN2)C)Cc3ccncc3
0.282353	O=C(Nc1c(ccc(c1)C=2ON=CN2)C)Cc3ccncc3
0.282353	O=C(Nc1c(ccc(c1)C=2ON=CN2)C)Cc3ccncc3
0.282353	O=C(Nc1c(ccc(c1)C=2ON=CN2)C)Cc3ccncc3
0.282353	O=C(Nc1c(ccc(c1)C=2ON=CN2)C)Cc3ccncc3
0.282353	O=C(Nc1c(ccc(c1)C=2ON=CN2)C)Cc3ccncc3
0.282353	O=C(Nc1c(ccc(c1)C=2ON=CN2)C)Cc3ccncc3
0.282353	O=C(Nc1c(ccc(c1)C=2ON=CN2)C)Cc3ccncc3
0.282353	O=C(Nc1c(ccc(c1)C=2ON=CN2)C)Cc3ccncc3
0.282313	O=C(Nc1c(ccc(NC(=O)c2cc3c(cc2)C(=O)N(c4ccc(OCC)cc4)C3=O)c1)C)NCC
0.282313	O=C(Nc1c(ccc(NC(=O)c2cc3c(cc2)C(=O)N(c4ccc(OCC)cc4)C3=O)c1)C)NCC
0.282313	O=C(Nc1c(ccc(NC(=O)c2cc3c(cc2)C(=O)N(c4ccc(OCC)cc4)C3=O)c1)C)NCC
0.282313	O=C(Nc1c(ccc(NC(=O)c2cc3c(cc2)C(=O)N(c4ccc(OCC)cc4)C3=O)c1)C)NCC
0.281853	O=C(NCCc1cc(c(cc1)C)C)c2cnnc(c3ccccc3)c2
0.281853	O=C(NCCc1cc(c(cc1)C)C)c2cnnc(c3ccccc3)c2
0.281853	O=C(NCCc1cc(c(cc1)C)C)c2cnnc(c3ccccc3)c2
0.281853	O=C(NCCc1cc(c(cc1)C)C)c2cnnc(c3ccccc3)c2
0.281853	O=C(NCCc1cc(c(cc1)C)C)c2cnnc(c3ccccc3)c2
0.281853	O=C(NCCc1cc(c(cc1)C)C)c2cnnc(c3ccccc3)c2
0.281853	O=C(NCCc1cc(c(cc1)C)C)c2cnnc(c3ccccc3)c2
0.281853	O=C(NCCc1cc(c(cc1)C)C)c2cnnc(c3ccccc3)c2
0.281853	O=C(NCCc1cc(c(cc1)C)C)c2cnnc(c3ccccc3)c2
0.281853	O=C(NCCc1cc(c(cc1)C)C)c2cnnc(c3ccccc3)c2
0.281853	O=C(OCCCc1cc(NC(=O)c2ccc(cc2)C3=NOC(=N3)C)ccc1)C
0.281853	O=C(OCCCc1cc(NC(=O)c2ccc(cc2)C3=NOC(=N3)C)ccc1)C
0.281853	O=C(OCCCc1cc(NC(=O)c2ccc(cc2)C3=NOC(=N3)C)ccc1)C
0.281853	O=C(OCCCc1cc(NC(=O)c2ccc(cc2)C3=NOC(=N3)C)ccc1)C
0.281853	O=C(OCCCc1cc(NC(=O)c2ccc(cc2)C3=NOC(=N3)C)ccc1)C
0.281853	O=C(OCCCc1cc(NC(=O)c2ccc(cc2)C3=NOC(=N3)C)ccc1)C
0.281853	O=C(OCCCc1cc(NC(=O)c2ccc(cc2)C3=NOC(=N3)C)ccc1)C
0.281853	O=C(OCCCc1cc(NC(=O)c2ccc(cc2)C3=NOC(=N3)C)ccc1)C
0.281853	O=C(OCCCc1cc(NC(=O)c2ccc(cc2)C3=NOC(=N3)C)ccc1)C
0.281853	O=C(OCCCc1cc(NC(=O)c2ccc(cc2)C3=NOC(=N3)C)ccc1)C
0.281787	O=C(Nc1c(ccc(c1)C=2ON=C(N2)c3cc(OC(C)C)ncc3)C)Cc4ccncc4
0.28169	Clc1c(ccc(NC(=O)c2ccc(NC(=O)Cc3cnccc3)cc2)c1)C(=O)NC(CN(CC)CC)C
0.28169	Clc1c(ccc(NC(=O)c2ccc(NC(=O)Cc3cnccc3)cc2)c1)C(=O)NC(CN(CC)CC)C
0.28169	Clc1c(ccc(NC(=O)c2ccc(NC(=O)Cc3cnccc3)cc2)c1)C(=O)NC(CN(CC)CC)C
0.28169	Clc1c(ccc(NC(=O)c2ccc(NC(=O)Cc3cnccc3)cc2)c1)C(=O)NC(CN(CC)CC)C
0.28169	Clc1c(ccc(NC(=O)c2ccc(NC(=O)Cc3cnccc3)cc2)c1)C(=O)NC(CN(CC)CC)C
0.28169	Clc1c(ccc(NC(=O)c2ccc(NC(=O)Cc3cnccc3)cc2)c1)C(=O)NC(CN(CC)CC)C
0.28169	Clc1c(ccc(NC(=O)c2ccc(NC(=O)Cc3cnccc3)cc2)c1)C(=O)NC(CN(CC)CC)C
0.28169	Clc1c(ccc(NC(=O)c2ccc(NC(=O)Cc3cnccc3)cc2)c1)C(=O)NC(CN(CC)CC)C
0.28169	Clc1c(ccc(NC(=O)c2ccc(NC(=O)Cc3cnccc3)cc2)c1)C(=O)NC(CN(CC)CC)C
0.28169	Clc1c(ccc(NC(=O)c2ccc(NC(=O)Cc3cnccc3)cc2)c1)C(=O)NC(CN(CC)CC)C
0.28169	O=C(OC)Cc1cc(OC)c(NC(=O)c2cnnc(c3ccccc3)c2)cc1
0.28169	O=C(OC)Cc1cc(OC)c(NC(=O)c2cnnc(c3ccccc3)c2)cc1
0.28169	O=C(OC)Cc1cc(OC)c(NC(=O)c2cnnc(c3ccccc3)c2)cc1
0.28169	O=C(OC)Cc1cc(OC)c(NC(=O)c2cnnc(c3ccccc3)c2)cc1
0.281369	Brc1ccc(cc1)C=2OC(C(=O)Nc3cc(ccc3)C(=O)Nc4nccnc4)=CC2
0.281369	Brc1ccc(cc1)C=2OC(C(=O)Nc3cc(ccc3)C(=O)Nc4nccnc4)=CC2
0.281369	Brc1ccc(cc1)C=2OC(C(=O)Nc3cc(ccc3)C(=O)Nc4nccnc4)=CC2
0.281369	Brc1ccc(cc1)C=2OC(C(=O)Nc3cc(ccc3)C(=O)Nc4nccnc4)=CC2
0.281369	Brc1ccc(cc1)C=2OC(C(=O)Nc3cc(ccc3)C(=O)Nc4nccnc4)=CC2
0.281369	Brc1ccc(cc1)C=2OC(C(=O)Nc3cc(ccc3)C(=O)Nc4nccnc4)=CC2
0.281369	Brc1ccc(cc1)C=2OC(C(=O)Nc3cc(ccc3)C(=O)Nc4nccnc4)=CC2
0.281369	Brc1ccc(cc1)C=2OC(C(=O)Nc3cc(ccc3)C(=O)Nc4nccnc4)=CC2
0.281369	Brc1ccc(cc1)C=2OC(C(=O)Nc3cc(ccc3)C(=O)Nc4nccnc4)=CC2
0.281369	Brc1ccc(cc1)C=2OC(C(=O)Nc3cc(ccc3)C(=O)Nc4nccnc4)=CC2
0.28125	O=C(Nc1cc(NC(=O)C=C)c(cc1)C)Nc2ccccc2
0.28125	O=C(Nc1cc(NC(=O)C=C)c(cc1)C)Nc2ccccc2
0.28125	O=C(Nc1cc(NC(=O)C=C)c(cc1)C)Nc2ccccc2
0.28125	O=C(Nc1cc(NC(=O)C=C)c(cc1)C)Nc2ccccc2
0.28125	O=C(Nc1cc(NC(=O)C=C)c(cc1)C)Nc2ccccc2
0.28125	O=C(Nc1cc(NC(=O)C=C)c(cc1)C)Nc2ccccc2
0.28125	O=C(Nc1cc(NC(=O)C=C)c(cc1)C)Nc2ccccc2
0.28125	O=C(Nc1cc(NC(=O)C=C)c(cc1)C)Nc2ccccc2
0.28125	O=C(Nc1cc(NC(=O)C=C)c(cc1)C)Nc2ccccc2
0.28125	O=C(Nc1cc(NC(=O)C=C)c(cc1)C)Nc2ccccc2
0.281022	Fc1c(cccc1)C(=O)Nc2c(ccc(c2)C=3OC(=NN3)C)C
0.281022	Fc1c(cccc1)C(=O)Nc2c(ccc(c2)C=3OC(=NN3)C)C
0.281022	Fc1c(cccc1)C(=O)Nc2c(ccc(c2)C=3OC(=NN3)C)C
0.281022	Fc1c(cccc1)C(=O)Nc2c(ccc(c2)C=3OC(=NN3)C)C
0.280992	O=C(O)c1cc(NC(=O)c2ccc(cc2)C3=NOC(=N3)C)ccc1
0.280992	O=C(O)c1cc(NC(=O)c2ccc(cc2)C3=NOC(=N3)C)ccc1
0.280992	O=C(O)c1cc(NC(=O)c2ccc(cc2)C3=NOC(=N3)C)ccc1
0.280992	O=C(O)c1cc(NC(=O)c2ccc(cc2)C3=NOC(=N3)C)ccc1
0.280992	O=C(O)c1cc(NC(=O)c2ccc(cc2)C3=NOC(=N3)C)ccc1
0.280443	Brc1ccc(cc1)C(=O)Nc2ccc(cc2)CC=3ON=C(N3)c4cc(OC)c(OC)cc4
0.280443	Brc1ccc(cc1)C(=O)Nc2ccc(cc2)CC=3ON=C(N3)c4cc(OC)c(OC)cc4
0.280443	Brc1ccc(cc1)C(=O)Nc2ccc(cc2)CC=3ON=C(N3)c4cc(OC)c(OC)cc4
0.280443	Brc1ccc(cc1)C(=O)Nc2ccc(cc2)CC=3ON=C(N3)c4cc(OC)c(OC)cc4
0.280405	O=C(Nc1cc2N(CC#N)CCc2cc1)c3cnnc(c4ccccc4)c3
0.280405	O=C(Nc1cc2N(CC#N)CCc2cc1)c3cnnc(c4ccccc4)c3
0.280405	O=C(Nc1cc2N(CC#N)CCc2cc1)c3cnnc(c4ccccc4)c3
0.280405	O=C(Nc1cc2N(CC#N)CCc2cc1)c3cnnc(c4ccccc4)c3
0.280405	O=C(Nc1cc2N(CC#N)CCc2cc1)c3cnnc(c4ccccc4)c3
0.280405	O=C(Nc1cc2N(CC#N)CCc2cc1)c3cnnc(c4ccccc4)c3
0.280405	O=C(Nc1cc2N(CC#N)CCc2cc1)c3cnnc(c4ccccc4)c3
0.280405	O=C(Nc1cc2N(CC#N)CCc2cc1)c3cnnc(c4ccccc4)c3
0.280405	O=C(Nc1cc2N(CC#N)CCc2cc1)c3cnnc(c4ccccc4)c3
0.280405	O=C(Nc1cc2N(CC#N)CCc2cc1)c3cnnc(c4ccccc4)c3
0.280156	Brc1ccc(c2cc(NC(=O)c3cnc(NS(=O)(=O)CC)cc3)ccc2)cc1
0.280156	Brc1ccc(c2cc(NC(=O)c3cnc(NS(=O)(=O)CC)cc3)ccc2)cc1
0.280156	Brc1ccc(c2cc(NC(=O)c3cnc(NS(=O)(=O)CC)cc3)ccc2)cc1
0.280156	Brc1ccc(c2cc(NC(=O)c3cnc(NS(=O)(=O)CC)cc3)ccc2)cc1
0.280156	Brc1ccc(c2cc(NC(=O)c3cnc(NS(=O)(=O)CC)cc3)ccc2)cc1
0.280156	Brc1ccc(c2cc(NC(=O)c3cnc(NS(=O)(=O)CC)cc3)ccc2)cc1
0.280156	Brc1ccc(c2cc(NC(=O)c3cnc(NS(=O)(=O)CC)cc3)ccc2)cc1
0.280156	Brc1ccc(c2cc(NC(=O)c3cnc(NS(=O)(=O)CC)cc3)ccc2)cc1
0.280156	Brc1ccc(c2cc(NC(=O)c3cnc(NS(=O)(=O)CC)cc3)ccc2)cc1
0.280156	Brc1ccc(c2cc(NC(=O)c3cnc(NS(=O)(=O)CC)cc3)ccc2)cc1
0.280156	S(=O)(=O)(Nc1ncc(cc1)C(=O)NCc2ccc(c3cnccc3)cc2)CC
0.280156	S(=O)(=O)(Nc1ncc(cc1)C(=O)NCc2ccc(c3cnccc3)cc2)CC
0.280156	S(=O)(=O)(Nc1ncc(cc1)C(=O)NCc2ccc(c3cnccc3)cc2)CC
0.279851	Clc1c(ccc(NC(=O)CNc2c(cc(NC(=O)c3ccccc3)cc2)C(F)(F)F)c1)C
0.279851	Clc1c(ccc(NC(=O)CNc2c(cc(NC(=O)c3ccccc3)cc2)C(F)(F)F)c1)C
0.279851	Clc1c(ccc(NC(=O)CNc2c(cc(NC(=O)c3ccccc3)cc2)C(F)(F)F)c1)C
0.279851	Clc1c(ccc(NC(=O)CNc2c(cc(NC(=O)c3ccccc3)cc2)C(F)(F)F)c1)C
0.279851	Clc1c(ccc(NC(=O)CNc2c(cc(NC(=O)c3ccccc3)cc2)C(F)(F)F)c1)C
0.279851	Clc1c(ccc(NC(=O)CNc2c(cc(NC(=O)c3ccccc3)cc2)C(F)(F)F)c1)C
0.279851	Clc1c(ccc(NC(=O)CNc2c(cc(NC(=O)c3ccccc3)cc2)C(F)(F)F)c1)C
0.279851	Clc1c(ccc(NC(=O)CNc2c(cc(NC(=O)c3ccccc3)cc2)C(F)(F)F)c1)C
0.279851	Clc1c(ccc(NC(=O)CNc2c(cc(NC(=O)c3ccccc3)cc2)C(F)(F)F)c1)C
0.279851	Clc1c(ccc(NC(=O)CNc2c(cc(NC(=O)c3ccccc3)cc2)C(F)(F)F)c1)C
0.27972	Fc1cc(NC(=O)c2ccc(OC)cc2)c(cc1)C(=O)N3CCN(CCC3)CCCc4ccccc4
0.27972	Fc1cc(NC(=O)c2ccc(OC)cc2)c(cc1)C(=O)N3CCN(CCC3)CCCc4ccccc4
0.27972	Fc1cc(NC(=O)c2ccc(OC)cc2)c(cc1)C(=O)N3CCN(CCC3)CCCc4ccccc4
0.27972	Fc1cc(NC(=O)c2ccc(OC)cc2)c(cc1)C(=O)N3CCN(CCC3)CCCc4ccccc4
0.27972	Fc1cc(NC(=O)c2ccc(OC)cc2)c(cc1)C(=O)N3CCN(CCC3)CCCc4ccccc4
0.27972	Fc1cc(NC(=O)c2ccc(OC)cc2)c(cc1)C(=O)N3CCN(CCC3)CCCc4ccccc4
0.27972	Fc1cc(NC(=O)c2ccc(OC)cc2)c(cc1)C(=O)N3CCN(CCC3)CCCc4ccccc4
0.27972	Fc1cc(NC(=O)c2ccc(OC)cc2)c(cc1)C(=O)N3CCN(CCC3)CCCc4ccccc4
0.27972	Fc1cc(NC(=O)c2ccc(OC)cc2)c(cc1)C(=O)N3CCN(CCC3)CCCc4ccccc4
0.27972	Fc1cc(NC(=O)c2ccc(OC)cc2)c(cc1)C(=O)N3CCN(CCC3)CCCc4ccccc4
0.279605	O=C(Nc1c(ccc(c1)C(O)c2ncccc2)C)C3OCCN(Cc4ccccc4)C3
0.279605	O=C(Nc1c(ccc(c1)C(O)c2ncccc2)C)C3OCCN(Cc4ccccc4)C3
0.279605	O=C(Nc1c(ccc(c1)C(O)c2ncccc2)C)C3OCCN(Cc4ccccc4)C3
0.279605	O=C(Nc1c(ccc(c1)C(O)c2ncccc2)C)C3OCCN(Cc4ccccc4)C3
0.279605	O=C(Nc1c(ccc(c1)C(O)c2ncccc2)C)C3OCCN(Cc4ccccc4)C3
0.279605	O=C(Nc1c(ccc(c1)C(O)c2ncccc2)C)C3OCCN(Cc4ccccc4)C3
0.279605	O=C(Nc1c(ccc(c1)C(O)c2ncccc2)C)C3OCCN(Cc4ccccc4)C3
0.279605	O=C(Nc1c(ccc(c1)C(O)c2ncccc2)C)C3OCCN(Cc4ccccc4)C3
0.279605	O=C(Nc1c(ccc(c1)C(O)c2ncccc2)C)C3OCCN(Cc4ccccc4)C3
0.279605	O=C(Nc1c(ccc(c1)C(O)c2ncccc2)C)C3OCCN(Cc4ccccc4)C3
0.279352	Fc1c(c(cc(c1)C(=O)NCc2ccc(c3cnccc3)cc2)C)C
0.279352	Fc1c(c(cc(c1)C(=O)NCc2ccc(c3cnccc3)cc2)C)C
0.279152	S(=O)(=O)(N)c1c(ccc(c1)C(=O)OCC(=O)Nc2c(ccc(c2)C(=O)Nc3ccccc3)C)C
0.279152	S(=O)(=O)(N)c1c(ccc(c1)C(=O)OCC(=O)Nc2c(ccc(c2)C(=O)Nc3ccccc3)C)C
0.279152	S(=O)(=O)(N)c1c(ccc(c1)C(=O)OCC(=O)Nc2c(ccc(c2)C(=O)Nc3ccccc3)C)C
0.279152	S(=O)(=O)(N)c1c(ccc(c1)C(=O)OCC(=O)Nc2c(ccc(c2)C(=O)Nc3ccccc3)C)C
0.27881	Brc1ccc(cc1)C(=O)Nc2ccc(cc2)CC=3ON=C(N3)c4cc(ccc4)C(=O)NCc5ccc(cc5)C
0.27881	Brc1ccc(cc1)C(=O)Nc2ccc(cc2)CC=3ON=C(N3)c4cc(ccc4)C(=O)NCc5ccc(cc5)C
0.27881	Brc1ccc(cc1)C(=O)Nc2ccc(cc2)CC=3ON=C(N3)c4cc(ccc4)C(=O)NCc5ccc(cc5)C
0.27881	Brc1ccc(cc1)C(=O)Nc2ccc(cc2)CC=3ON=C(N3)c4cc(ccc4)C(=O)NCc5ccc(cc5)C
0.27881	Brc1ccc(cc1)C(=O)Nc2ccc(cc2)CC=3ON=C(N3)c4cc(ccc4)C(=O)NCc5ccc(cc5)C
0.27881	Brc1ccc(cc1)C(=O)Nc2ccc(cc2)CC=3ON=C(N3)c4cc(ccc4)C(=O)NCc5ccc(cc5)C
0.27881	Brc1ccc(cc1)C(=O)Nc2ccc(cc2)CC=3ON=C(N3)c4cc(ccc4)C(=O)NCc5ccc(cc5)C
0.27881	Brc1ccc(cc1)C(=O)Nc2ccc(cc2)CC=3ON=C(N3)c4cc(ccc4)C(=O)NCc5ccc(cc5)C
0.27881	Brc1ccc(cc1)C(=O)Nc2ccc(cc2)CC=3ON=C(N3)c4cc(ccc4)C(=O)NCc5ccc(cc5)C
0.27881	Brc1ccc(cc1)C(=O)Nc2ccc(cc2)CC=3ON=C(N3)c4cc(ccc4)C(=O)NCc5ccc(cc5)C
0.278523	O=C(Nc1cc2c(cc1)CCN(C2)C)c3cc4N=C(Nc4cc3)c5ccccc5
0.278523	O=C(Nc1cc2c(cc1)CCN(C2)C)c3cc4N=C(Nc4cc3)c5ccccc5
0.278523	O=C(Nc1cc2c(cc1)CCN(C2)C)c3cc4N=C(Nc4cc3)c5ccccc5
0.278523	O=C(Nc1cc2c(cc1)CCN(C2)C)c3cc4N=C(Nc4cc3)c5ccccc5
0.278481	FC(F)(F)Oc1ccc(NC(=O)CN2CCN(Cc3cnccc3)CC2)cc1
0.278481	FC(F)(F)Oc1ccc(NC(=O)CN2CCN(Cc3cnccc3)CC2)cc1
0.278481	FC(F)(F)Oc1ccc(NC(=O)CN2CCN(Cc3cnccc3)CC2)cc1
0.278481	FC(F)(F)Oc1ccc(NC(=O)CN2CCN(Cc3cnccc3)CC2)cc1
0.278481	FC(F)(F)Oc1ccc(NC(=O)CN2CCN(Cc3cnccc3)CC2)cc1
0.278481	FC(F)(F)Oc1ccc(NC(=O)CN2CCN(Cc3cnccc3)CC2)cc1
0.278481	FC(F)(F)Oc1ccc(NC(=O)CN2CCN(Cc3cnccc3)CC2)cc1
0.278481	FC(F)(F)Oc1ccc(NC(=O)CN2CCN(Cc3cnccc3)CC2)cc1
0.278481	FC(F)(F)Oc1ccc(NC(=O)CN2CCN(Cc3cnccc3)CC2)cc1
0.278146	Clc1c(ccc(NC(=O)N(C)C)c1)C=2ON=C(N2)c3cc(ccc3)C(=O)NCc4ccc(cc4)C
0.278146	Clc1c(ccc(NC(=O)N(C)C)c1)C=2ON=C(N2)c3cc(ccc3)C(=O)NCc4ccc(cc4)C
0.278146	Clc1c(ccc(NC(=O)N(C)C)c1)C=2ON=C(N2)c3cc(ccc3)C(=O)NCc4ccc(cc4)C
0.278146	Clc1c(ccc(NC(=O)N(C)C)c1)C=2ON=C(N2)c3cc(ccc3)C(=O)NCc4ccc(cc4)C
0.278146	Clc1c(ccc(NC(=O)N(C)C)c1)C=2ON=C(N2)c3cc(ccc3)C(=O)NCc4ccc(cc4)C
0.278146	Clc1c(ccc(NC(=O)N(C)C)c1)C=2ON=C(N2)c3cc(ccc3)C(=O)NCc4ccc(cc4)C
0.278146	Clc1c(ccc(NC(=O)N(C)C)c1)C=2ON=C(N2)c3cc(ccc3)C(=O)NCc4ccc(cc4)C
0.278146	Clc1c(ccc(NC(=O)N(C)C)c1)C=2ON=C(N2)c3cc(ccc3)C(=O)NCc4ccc(cc4)C
0.278146	Clc1c(ccc(NC(=O)N(C)C)c1)C=2ON=C(N2)c3cc(ccc3)C(=O)NCc4ccc(cc4)C
0.278146	Clc1c(ccc(NC(=O)N(C)C)c1)C=2ON=C(N2)c3cc(ccc3)C(=O)NCc4ccc(cc4)C
0.277978	O=C(NC(c1ccccc1)C2CCOCC2)c3cc(Nc4nc(ccn4)C)ccc3
0.277978	O=C(NC(c1ccccc1)C2CCOCC2)c3cc(Nc4nc(ccn4)C)ccc3
0.277978	O=C(NC(c1ccccc1)C2CCOCC2)c3cc(Nc4nc(ccn4)C)ccc3
0.277978	O=C(NC(c1ccccc1)C2CCOCC2)c3cc(Nc4nc(ccn4)C)ccc3
0.277978	O=C(NC(c1ccccc1)C2CCOCC2)c3cc(Nc4nc(ccn4)C)ccc3
0.277978	O=C(NC(c1ccccc1)C2CCOCC2)c3cc(Nc4nc(ccn4)C)ccc3
0.277978	O=C(NC(c1ccccc1)C2CCOCC2)c3cc(Nc4nc(ccn4)C)ccc3
0.277978	O=C(NC(c1ccccc1)C2CCOCC2)c3cc(Nc4nc(ccn4)C)ccc3
0.277978	O=C(NC(c1ccccc1)C2CCOCC2)c3cc(Nc4nc(ccn4)C)ccc3
0.277978	O=C(NC(c1ccccc1)C2CCOCC2)c3cc(Nc4nc(ccn4)C)ccc3
0.277439	S=C1N(C(=NN1)c2cc(ccc2)C)CCC(=O)Nc3cc(OC)c(NC(=O)c4cnccc4)cc3
0.277311	O=C(NCc1ccc(c2cnccc2)cc1)c3cnc(OC)cc3
0.277311	O=C(NCc1ccc(c2cnccc2)cc1)c3cnc(OC)cc3
0.277311	O=C(NCc1ccc(c2cnccc2)cc1)c3cnc(OC)cc3
0.277311	O=C(NCc1ccc(c2cnccc2)cc1)c3cnc(OC)cc3
0.277311	O=C(NCc1ccc(c2cnccc2)cc1)c3cnc(OC)cc3
0.277273	O=C(Nc1cc(ccc1)C=O)c2cnccc2
0.277154	Fc1c(NC(=O)c2cnnc(c3ccccc3)c2)ccc(OC)c1
0.277154	Fc1c(NC(=O)c2cnnc(c3ccccc3)c2)ccc(OC)c1
0.277154	Fc1c(NC(=O)c2cnnc(c3ccccc3)c2)ccc(OC)c1
0.277154	Fc1c(NC(=O)c2cnnc(c3ccccc3)c2)ccc(OC)c1
0.277154	Fc1c(NC(=O)c2cnnc(c3ccccc3)c2)ccc(OC)c1
0.277154	Fc1c(NC(=O)c2cnnc(c3ccccc3)c2)ccc(OC)c1
0.277154	Fc1c(NC(=O)c2cnnc(c3ccccc3)c2)ccc(OC)c1
0.277154	Fc1c(NC(=O)c2cnnc(c3ccccc3)c2)ccc(OC)c1
0.277154	Fc1c(NC(=O)c2cnnc(c3ccccc3)c2)ccc(OC)c1
0.277154	Fc1c(NC(=O)c2cnnc(c3ccccc3)c2)ccc(OC)c1
0.276995	O=C(Nc1cc(ccc1)CN)c2ccncc2
0.276978	O=C(Nc1c(ccc(c1)C(C)C)C)C2OCCN(Cc3ccccc3)C2
0.276978	O=C(Nc1c(ccc(c1)C(C)C)C)C2OCCN(Cc3ccccc3)C2
0.276978	O=C(Nc1c(ccc(c1)C(C)C)C)C2OCCN(Cc3ccccc3)C2
0.276978	O=C(Nc1c(ccc(c1)C(C)C)C)C2OCCN(Cc3ccccc3)C2
0.276978	O=C(Nc1c(ccc(c1)C(C)C)C)C2OCCN(Cc3ccccc3)C2
0.276978	O=C(Nc1c(ccc(c1)C(C)C)C)C2OCCN(Cc3ccccc3)C2
0.276978	O=C(Nc1c(ccc(c1)C(C)C)C)C2OCCN(Cc3ccccc3)C2
0.276978	O=C(Nc1c(ccc(c1)C(C)C)C)C2OCCN(Cc3ccccc3)C2
0.276978	O=C(Nc1c(ccc(c1)C(C)C)C)C2OCCN(Cc3ccccc3)C2
0.276978	O=C(Nc1c(ccc(c1)C(C)C)C)C2OCCN(Cc3ccccc3)C2
0.276	O=C(Nc1ccc(Oc2cnc(cc2)C)cc1)c3ccc(cc3)C4=NOC(=N4)C
0.276	O=C(Nc1ccc(Oc2cnc(cc2)C)cc1)c3ccc(cc3)C4=NOC(=N4)C
0.276	O=C(Nc1ccc(Oc2cnc(cc2)C)cc1)c3ccc(cc3)C4=NOC(=N4)C
0.276	O=C(Nc1ccc(Oc2cnc(cc2)C)cc1)c3ccc(cc3)C4=NOC(=N4)C
0.276	O=C(Nc1ccc(Oc2cnc(cc2)C)cc1)c3ccc(cc3)C4=NOC(=N4)C
0.276	O=C(Nc1ccc(Oc2cnc(cc2)C)cc1)c3ccc(cc3)C4=NOC(=N4)C
0.276	O=C(Nc1ccc(Oc2cnc(cc2)C)cc1)c3ccc(cc3)C4=NOC(=N4)C
0.276	O=C(Nc1ccc(Oc2cnc(cc2)C)cc1)c3ccc(cc3)C4=NOC(=N4)C
0.276	O=C(Nc1ccc(Oc2cnc(cc2)C)cc1)c3ccc(cc3)C4=NOC(=N4)C
0.275974	O=C(OC(C)(C)C)N1CCC(C2(C(=O)Nc3c(ccc(c3)C(=O)Nc4ccccc4)C)CCC2)CC1
0.275974	O=C(OC(C)(C)C)N1CCC(C2(C(=O)Nc3c(ccc(c3)C(=O)Nc4ccccc4)C)CCC2)CC1
0.275974	O=C(OC(C)(C)C)N1CCC(C2(C(=O)Nc3c(ccc(c3)C(=O)Nc4ccccc4)C)CCC2)CC1
0.275974	O=C(OC(C)(C)C)N1CCC(C2(C(=O)Nc3c(ccc(c3)C(=O)Nc4ccccc4)C)CCC2)CC1
0.275974	O=C(OC(C)(C)C)N1CCC(C2(C(=O)Nc3c(ccc(c3)C(=O)Nc4ccccc4)C)CCC2)CC1
0.275974	O=C(OC(C)(C)C)N1CCC(C2(C(=O)Nc3c(ccc(c3)C(=O)Nc4ccccc4)C)CCC2)CC1
0.275974	O=C(OC(C)(C)C)N1CCC(C2(C(=O)Nc3c(ccc(c3)C(=O)Nc4ccccc4)C)CCC2)CC1
0.275974	O=C(OC(C)(C)C)N1CCC(C2(C(=O)Nc3c(ccc(c3)C(=O)Nc4ccccc4)C)CCC2)CC1
0.275974	O=C(OC(C)(C)C)N1CCC(C2(C(=O)Nc3c(ccc(c3)C(=O)Nc4ccccc4)C)CCC2)CC1
0.275974	O=C(OC(C)(C)C)N1CCC(C2(C(=O)Nc3c(ccc(c3)C(=O)Nc4ccccc4)C)CCC2)CC1
0.275472	Brc1c(cccc1)COc2cc(ccc2)C(=O)Nc3cncc(c4ccccc4)c3
0.275472	Brc1c(cccc1)COc2cc(ccc2)C(=O)Nc3cncc(c4ccccc4)c3
0.275472	Brc1c(cccc1)COc2cc(ccc2)C(=O)Nc3cncc(c4ccccc4)c3
0.275472	Brc1c(cccc1)COc2cc(ccc2)C(=O)Nc3cncc(c4ccccc4)c3
0.275472	Brc1c(cccc1)COc2cc(ccc2)C(=O)Nc3cncc(c4ccccc4)c3
0.275472	Brc1c(cccc1)COc2cc(ccc2)C(=O)Nc3cncc(c4ccccc4)c3
0.275472	Brc1c(cccc1)COc2cc(ccc2)C(=O)Nc3cncc(c4ccccc4)c3
0.275472	Brc1c(cccc1)COc2cc(ccc2)C(=O)Nc3cncc(c4ccccc4)c3
0.275472	Brc1c(cccc1)COc2cc(ccc2)C(=O)Nc3cncc(c4ccccc4)c3
0.275472	Brc1c(cccc1)COc2cc(ccc2)C(=O)Nc3cncc(c4ccccc4)c3
0.275194	[O-][N+](=O)c1ccc(cc1)C(=O)Nc2c(OCCN3CCN(CC3)C)cccc2
0.275194	[O-][N+](=O)c1ccc(cc1)C(=O)Nc2c(OCCN3CCN(CC3)C)cccc2
0.275194	[O-][N+](=O)c1ccc(cc1)C(=O)Nc2c(OCCN3CCN(CC3)C)cccc2
0.275194	[O-][N+](=O)c1ccc(cc1)C(=O)Nc2c(OCCN3CCN(CC3)C)cccc2
0.275194	[O-][N+](=O)c1ccc(cc1)C(=O)Nc2c(OCCN3CCN(CC3)C)cccc2
0.275194	[O-][N+](=O)c1ccc(cc1)C(=O)Nc2c(OCCN3CCN(CC3)C)cccc2
0.275194	[O-][N+](=O)c1ccc(cc1)C(=O)Nc2c(OCCN3CCN(CC3)C)cccc2
0.275194	[O-][N+](=O)c1ccc(cc1)C(=O)Nc2c(OCCN3CCN(CC3)C)cccc2
0.275109	O=C(Nc1cc(NC(=O)C=CC)c(cc1)C)Nc2ccccc2
0.275109	O=C(Nc1cc(NC(=O)C=CC)c(cc1)C)Nc2ccccc2
0.275109	O=C(Nc1cc(NC(=O)C=CC)c(cc1)C)Nc2ccccc2
0.275109	O=C(Nc1cc(NC(=O)C=CC)c(cc1)C)Nc2ccccc2
0.275109	O=C(Nc1cc(NC(=O)C=CC)c(cc1)C)Nc2ccccc2
0.275109	O=C(Nc1cc(NC(=O)C=CC)c(cc1)C)Nc2ccccc2
0.275109	O=C(Nc1cc(NC(=O)C=CC)c(cc1)C)Nc2ccccc2
0.275109	O=C(Nc1cc(NC(=O)C=CC)c(cc1)C)Nc2ccccc2
0.275109	O=C(Nc1cc(NC(=O)C=CC)c(cc1)C)Nc2ccccc2
0.275109	O=C(Nc1cc(NC(=O)C=CC)c(cc1)C)Nc2ccccc2
0.275	FC(F)(F)CNC(=O)c1cc(NC(=O)C=O)c(cc1)C
0.275	FC(F)(F)CNC(=O)c1cc(NC(=O)C=O)c(cc1)C
0.275	FC(F)(F)CNC(=O)c1cc(NC(=O)C=O)c(cc1)C
0.275	FC(F)(F)CNC(=O)c1cc(NC(=O)C=O)c(cc1)C
0.275	FC(F)(F)CNC(=O)c1cc(NC(=O)C=O)c(cc1)C
0.275	FC(F)(F)CNC(=O)c1cc(NC(=O)C=O)c(cc1)C
0.275	FC(F)(F)CNC(=O)c1cc(NC(=O)C=O)c(cc1)C
0.275	FC(F)(F)CNC(=O)c1cc(NC(=O)C=O)c(cc1)C
0.275	FC(F)(F)CNC(=O)c1cc(NC(=O)C=O)c(cc1)C
0.275	FC(F)(F)CNC(=O)c1cc(NC(=O)C=O)c(cc1)C
0.274809	Brc1c(cc(Br)cc1)CNC(=O)c2ccc(NC(=O)Cc3cnccc3)cc2
0.274809	Brc1c(cc(Br)cc1)CNC(=O)c2ccc(NC(=O)Cc3cnccc3)cc2
0.274809	Brc1c(cc(Br)cc1)CNC(=O)c2ccc(NC(=O)Cc3cnccc3)cc2
0.274809	Brc1c(cc(Br)cc1)CNC(=O)c2ccc(NC(=O)Cc3cnccc3)cc2
0.274809	Brc1c(cc(Br)cc1)CNC(=O)c2ccc(NC(=O)Cc3cnccc3)cc2
0.274809	Brc1c(cc(Br)cc1)CNC(=O)c2ccc(NC(=O)Cc3cnccc3)cc2
0.274809	Brc1c(cc(Br)cc1)CNC(=O)c2ccc(NC(=O)Cc3cnccc3)cc2
0.274809	Brc1c(cc(Br)cc1)CNC(=O)c2ccc(NC(=O)Cc3cnccc3)cc2
0.274809	Brc1c(cc(Br)cc1)CNC(=O)c2ccc(NC(=O)Cc3cnccc3)cc2
0.274809	Brc1c(cc(Br)cc1)CNC(=O)c2ccc(NC(=O)Cc3cnccc3)cc2
0.274809	Brc1ccc(S(=O)(=O)Nc2cc(ccc2)C(=O)NCc3ccc(c4cnccc4)cc3)cc1
0.274648	Brc1c(cccc1)C(NC(=O)CNc2c(ccc(c2)C(=O)Nc3ccccc3)C)C
0.273973	Clc1c(cc(S(=O)(=O)N2CCN(CC2)CC)cc1)C(=O)NCc3ccc(c4cnccc4)cc3
0.273973	Clc1c(cc(S(=O)(=O)N2CCN(CC2)CC)cc1)C(=O)NCc3ccc(c4cnccc4)cc3
0.273973	Clc1c(cc(S(=O)(=O)N2CCN(CC2)CC)cc1)C(=O)NCc3ccc(c4cnccc4)cc3
0.273973	Clc1c(cc(S(=O)(=O)N2CCN(CC2)CC)cc1)C(=O)NCc3ccc(c4cnccc4)cc3
0.273973	Clc1c(cc(S(=O)(=O)N2CCN(CC2)CC)cc1)C(=O)NCc3ccc(c4cnccc4)cc3
0.273973	Clc1c(cc(S(=O)(=O)N2CCN(CC2)CC)cc1)C(=O)NCc3ccc(c4cnccc4)cc3
0.273973	Clc1c(cc(S(=O)(=O)N2CCN(CC2)CC)cc1)C(=O)NCc3ccc(c4cnccc4)cc3
0.273973	Clc1c(cc(S(=O)(=O)N2CCN(CC2)CC)cc1)C(=O)NCc3ccc(c4cnccc4)cc3
0.273973	Clc1c(cc(S(=O)(=O)N2CCN(CC2)CC)cc1)C(=O)NCc3ccc(c4cnccc4)cc3
0.273973	Clc1c(cc(S(=O)(=O)N2CCN(CC2)CC)cc1)C(=O)NCc3ccc(c4cnccc4)cc3
0.273616	FC(F)(F)CNC(=O)c1cc(NC(=O)C(=O)N2CCN(CC(=O)Nc3c(OC)cccc3)CC2)c(cc1)C
0.273616	FC(F)(F)CNC(=O)c1cc(NC(=O)C(=O)N2CCN(CC(=O)Nc3c(OC)cccc3)CC2)c(cc1)C
0.273616	FC(F)(F)CNC(=O)c1cc(NC(=O)C(=O)N2CCN(CC(=O)Nc3c(OC)cccc3)CC2)c(cc1)C
0.273616	FC(F)(F)CNC(=O)c1cc(NC(=O)C(=O)N2CCN(CC(=O)Nc3c(OC)cccc3)CC2)c(cc1)C
0.273616	FC(F)(F)CNC(=O)c1cc(NC(=O)C(=O)N2CCN(CC(=O)Nc3c(OC)cccc3)CC2)c(cc1)C
0.273616	FC(F)(F)CNC(=O)c1cc(NC(=O)C(=O)N2CCN(CC(=O)Nc3c(OC)cccc3)CC2)c(cc1)C
0.273469	O=C(NCc1ccc(c2cnccc2)cc1)c3cnnc(c4ccccc4)c3
0.273469	O=C(NCc1ccc(c2cnccc2)cc1)c3cnnc(c4ccccc4)c3
0.273469	O=C(NCc1ccc(c2cnccc2)cc1)c3cnnc(c4ccccc4)c3
0.273469	O=C(NCc1ccc(c2cnccc2)cc1)c3cnnc(c4ccccc4)c3
0.273469	O=C(NCc1ccc(c2cnccc2)cc1)c3cnnc(c4ccccc4)c3
0.273469	O=C(NCc1ccc(c2cnccc2)cc1)c3cnnc(c4ccccc4)c3
0.273469	O=C(NCc1ccc(c2cnccc2)cc1)c3cnnc(c4ccccc4)c3
0.273469	O=C(NCc1ccc(c2cnccc2)cc1)c3cnnc(c4ccccc4)c3
0.273469	O=C(NCc1ccc(c2cnccc2)cc1)c3cnnc(c4ccccc4)c3
0.273469	O=C(NCc1ccc(c2cnccc2)cc1)c3cnnc(c4ccccc4)c3
0.273408	S1C(=NC(c2ccc(NC(=O)CC)cc2)=C1)NC(=O)c3cnc(OC)cc3
0.273408	S1C(=NC(c2ccc(NC(=O)CC)cc2)=C1)NC(=O)c3cnc(OC)cc3
0.273408	S1C(=NC(c2ccc(NC(=O)CC)cc2)=C1)NC(=O)c3cnc(OC)cc3
0.273408	S1C(=NC(c2ccc(NC(=O)CC)cc2)=C1)NC(=O)c3cnc(OC)cc3
0.273408	S1C(=NC(c2ccc(NC(=O)CC)cc2)=C1)NC(=O)c3cnc(OC)cc3
0.273408	S1C(=NC(c2ccc(NC(=O)CC)cc2)=C1)NC(=O)c3cnc(OC)cc3
0.273408	S1C(=NC(c2ccc(NC(=O)CC)cc2)=C1)NC(=O)c3cnc(OC)cc3
0.273408	S1C(=NC(c2ccc(NC(=O)CC)cc2)=C1)NC(=O)c3cnc(OC)cc3
0.273408	S1C(=NC(c2ccc(NC(=O)CC)cc2)=C1)NC(=O)c3cnc(OC)cc3
0.273408	S1C(=NC(c2ccc(NC(=O)CC)cc2)=C1)NC(=O)c3cnc(OC)cc3
0.273333	O=C(OC)C1=C(OCCO)NN=C1NC(=O)c2cc(Nc3nc(ccn3)C)ccc2
0.273333	O=C(OC)C1=C(OCCO)NN=C1NC(=O)c2cc(Nc3nc(ccn3)C)ccc2
0.273333	O=C(OC)C1=C(OCCO)NN=C1NC(=O)c2cc(Nc3nc(ccn3)C)ccc2
0.273333	O=C(OC)C1=C(OCCO)NN=C1NC(=O)c2cc(Nc3nc(ccn3)C)ccc2
0.273333	O=C(OC)C1=C(OCCO)NN=C1NC(=O)c2cc(Nc3nc(ccn3)C)ccc2
0.273333	O=C(OC)C1=C(OCCO)NN=C1NC(=O)c2cc(Nc3nc(ccn3)C)ccc2
0.273333	O=C(OC)C1=C(OCCO)NN=C1NC(=O)c2cc(Nc3nc(ccn3)C)ccc2
0.273333	O=C(OC)C1=C(OCCO)NN=C1NC(=O)c2cc(Nc3nc(ccn3)C)ccc2
0.273333	O=C(OC)C1=C(OCCO)NN=C1NC(=O)c2cc(Nc3nc(ccn3)C)ccc2
0.273171	O=C(Nc1cc(ccc1)C)c2ccc(cc2)C
0.273171	O=C(Nc1cc(ccc1)C)c2ccc(cc2)C
0.273171	O=C(Nc1cc(ccc1)C)c2ccc(cc2)C
0.273171	O=C(Nc1cc(ccc1)C)c2ccc(cc2)C
0.273171	O=C(Nc1cc(ccc1)C)c2ccc(cc2)C
0.273171	O=C(Nc1cc(ccc1)C)c2ccc(cc2)C
0.273171	O=C(Nc1cc(ccc1)C)c2ccc(cc2)C
0.273171	O=C(Nc1cc(ccc1)C)c2ccc(cc2)C
0.273171	O=C(Nc1cc(ccc1)C)c2ccc(cc2)C
0.273171	O=C(Nc1cc(ccc1)C)c2ccc(cc2)C
0.273128	S(F)(F)(F)(F)(F)c1ccc(cc1)C(=O)NCc2ccc(c3cnccc3)cc2
0.273063	S(=O)(=O)(Nc1cc(ccc1)C(=O)Nc2ccc(cc2)C=3N=CN(C3)C)Cc4ccccc4
0.273063	S(=O)(=O)(Nc1cc(ccc1)C(=O)Nc2ccc(cc2)C=3N=CN(C3)C)Cc4ccccc4
0.273063	S(=O)(=O)(Nc1cc(ccc1)C(=O)Nc2ccc(cc2)C=3N=CN(C3)C)Cc4ccccc4
0.273063	S(=O)(=O)(Nc1cc(ccc1)C(=O)Nc2ccc(cc2)C=3N=CN(C3)C)Cc4ccccc4
0.273063	S(=O)(=O)(Nc1cc(ccc1)C(=O)Nc2ccc(cc2)C=3N=CN(C3)C)Cc4ccccc4
0.273063	S(=O)(=O)(Nc1cc(ccc1)C(=O)Nc2ccc(cc2)C=3N=CN(C3)C)Cc4ccccc4
0.273063	S(=O)(=O)(Nc1cc(ccc1)C(=O)Nc2ccc(cc2)C=3N=CN(C3)C)Cc4ccccc4
0.273063	S(=O)(=O)(Nc1cc(ccc1)C(=O)Nc2ccc(cc2)C=3N=CN(C3)C)Cc4ccccc4
0.273063	S(=O)(=O)(Nc1cc(ccc1)C(=O)Nc2ccc(cc2)C=3N=CN(C3)C)Cc4ccccc4
0.273063	S(=O)(=O)(Nc1cc(ccc1)C(=O)Nc2ccc(cc2)C=3N=CN(C3)C)Cc4ccccc4
0.27305	O=C(Nc1c(ccc(c1)C(C)C)C)c2cc(OC)c(OCC(=O)Nc3ccc(OCC)cc3)cc2
0.272727	Brc1c(NS(=O)(=O)c2cc(ccc2)C(=O)Nc3c(ccc(NC(=O)OC(C)(C)C)c3)C)cc(cc1)C
0.272727	Brc1c(NS(=O)(=O)c2cc(ccc2)C(=O)Nc3c(ccc(NC(=O)OC(C)(C)C)c3)C)cc(cc1)C
0.272425	O=C(Nc1ccc(cc1)CCN2CCC(C(=O)N)CC2)c3c(O)cc(NC(=O)Cc4c(cccc4)C)cc3
0.272425	O=C(Nc1ccc(cc1)CCN2CCC(C(=O)N)CC2)c3c(O)cc(NC(=O)Cc4c(cccc4)C)cc3
0.272374	Fc1c(ccc(c1)C)CNC(=O)C(=O)Nc2ccc(cc2)CN3CCN(Cc4ccccc4)CC3
0.272374	Fc1c(ccc(c1)C)CNC(=O)C(=O)Nc2ccc(cc2)CN3CCN(Cc4ccccc4)CC3
0.272374	O=C(Nc1cc(ccc1)C(=O)C(C)C)c2cc(c(O)cc2)c3ccccc3
0.272374	O=C(Nc1cc(ccc1)C(=O)C(C)C)c2cc(c(O)cc2)c3ccccc3
0.272374	O=C(Nc1cc(ccc1)C(=O)C(C)C)c2cc(c(O)cc2)c3ccccc3
0.272358	S(=O)(=O)(c1ccc(cc1)C(=O)Nc2cncc(c3ccccc3)c2)CC#N
0.272358	S(=O)(=O)(c1ccc(cc1)C(=O)Nc2cncc(c3ccccc3)c2)CC#N
0.272358	S(=O)(=O)(c1ccc(cc1)C(=O)Nc2cncc(c3ccccc3)c2)CC#N
0.272358	S(=O)(=O)(c1ccc(cc1)C(=O)Nc2cncc(c3ccccc3)c2)CC#N
0.272358	S(=O)(=O)(c1ccc(cc1)C(=O)Nc2cncc(c3ccccc3)c2)CC#N
0.272358	S(=O)(=O)(c1ccc(cc1)C(=O)Nc2cncc(c3ccccc3)c2)CC#N
0.272358	S(=O)(=O)(c1ccc(cc1)C(=O)Nc2cncc(c3ccccc3)c2)CC#N
0.272358	S(=O)(=O)(c1ccc(cc1)C(=O)Nc2cncc(c3ccccc3)c2)CC#N
0.272358	S(=O)(=O)(c1ccc(cc1)C(=O)Nc2cncc(c3ccccc3)c2)CC#N
0.272358	S(=O)(=O)(c1ccc(cc1)C(=O)Nc2cncc(c3ccccc3)c2)CC#N
0.272152	S1C2=NC(c3ccc(NC(=O)c4c(nccc4)Nc5cc(ccc5)C(F)(F)F)cc3)=CN2C=C1
0.272152	S1C2=NC(c3ccc(NC(=O)c4c(nccc4)Nc5cc(ccc5)C(F)(F)F)cc3)=CN2C=C1
0.272152	S1C2=NC(c3ccc(NC(=O)c4c(nccc4)Nc5cc(ccc5)C(F)(F)F)cc3)=CN2C=C1
0.272152	S1C2=NC(c3ccc(NC(=O)c4c(nccc4)Nc5cc(ccc5)C(F)(F)F)cc3)=CN2C=C1
0.272152	S1C2=NC(c3ccc(NC(=O)c4c(nccc4)Nc5cc(ccc5)C(F)(F)F)cc3)=CN2C=C1
0.272152	S1C2=NC(c3ccc(NC(=O)c4c(nccc4)Nc5cc(ccc5)C(F)(F)F)cc3)=CN2C=C1
0.272152	S1C2=NC(c3ccc(NC(=O)c4c(nccc4)Nc5cc(ccc5)C(F)(F)F)cc3)=CN2C=C1
0.272085	FC(F)(F)CNC(=O)c1cc(NC(=O)C(=O)NCCCc2c(cncc2)C)c(cc1)C
0.272085	FC(F)(F)CNC(=O)c1cc(NC(=O)C(=O)NCCCc2c(cncc2)C)c(cc1)C
0.272085	FC(F)(F)CNC(=O)c1cc(NC(=O)C(=O)NCCCc2c(cncc2)C)c(cc1)C
0.272085	FC(F)(F)CNC(=O)c1cc(NC(=O)C(=O)NCCCc2c(cncc2)C)c(cc1)C
0.272085	FC(F)(F)CNC(=O)c1cc(NC(=O)C(=O)NCCCc2c(cncc2)C)c(cc1)C
0.272085	FC(F)(F)CNC(=O)c1cc(NC(=O)C(=O)NCCCc2c(cncc2)C)c(cc1)C
0.272085	FC(F)(F)CNC(=O)c1cc(NC(=O)C(=O)NCCCc2c(cncc2)C)c(cc1)C
0.272085	FC(F)(F)CNC(=O)c1cc(NC(=O)C(=O)NCCCc2c(cncc2)C)c(cc1)C
0.272085	FC(F)(F)CNC(=O)c1cc(NC(=O)C(=O)NCCCc2c(cncc2)C)c(cc1)C
0.272085	FC(F)(F)CNC(=O)c1cc(NC(=O)C(=O)NCCCc2c(cncc2)C)c(cc1)C
0.271739	Brc1ccc(cc1)C(=O)Nc2ccc(cc2)CC=3ON=C(N3)c4cc(OC(C)C)ncc4
0.271739	Brc1ccc(cc1)C(=O)Nc2ccc(cc2)CC=3ON=C(N3)c4cc(OC(C)C)ncc4
0.271739	Brc1ccc(cc1)C(=O)Nc2ccc(cc2)CC=3ON=C(N3)c4cc(OC(C)C)ncc4
0.271739	Brc1ccc(cc1)C(=O)Nc2ccc(cc2)CC=3ON=C(N3)c4cc(OC(C)C)ncc4
0.271739	Brc1ccc(cc1)C(=O)Nc2ccc(cc2)CC=3ON=C(N3)c4cc(OC(C)C)ncc4
0.271739	Brc1ccc(cc1)C(=O)Nc2ccc(cc2)CC=3ON=C(N3)c4cc(OC(C)C)ncc4
0.271739	Brc1ccc(cc1)C(=O)Nc2ccc(cc2)CC=3ON=C(N3)c4cc(OC(C)C)ncc4
0.271739	Brc1ccc(cc1)C(=O)Nc2ccc(cc2)CC=3ON=C(N3)c4cc(OC(C)C)ncc4
0.271739	Brc1ccc(cc1)C(=O)Nc2ccc(cc2)CC=3ON=C(N3)c4cc(OC(C)C)ncc4
0.271739	Brc1ccc(cc1)C(=O)Nc2ccc(cc2)CC=3ON=C(N3)c4cc(OC(C)C)ncc4
0.271698	O=C(Nc1cc(ccc1)CNC(=O)C2CCN(c3ncccn3)CC2)c4ccncc4
0.271698	O=C(Nc1cc(ccc1)CNC(=O)C2CCN(c3ncccn3)CC2)c4ccncc4
0.271698	O=C(Nc1cc(ccc1)CNC(=O)C2CCN(c3ncccn3)CC2)c4ccncc4
0.271698	O=C(Nc1cc(ccc1)CNC(=O)C2CCN(c3ncccn3)CC2)c4ccncc4
0.271698	O=C(Nc1cc(ccc1)CNC(=O)C2CCN(c3ncccn3)CC2)c4ccncc4
0.271698	O=C(Nc1cc(ccc1)CNC(=O)C2CCN(c3ncccn3)CC2)c4ccncc4
0.271698	O=C(Nc1cc(ccc1)CNC(=O)C2CCN(c3ncccn3)CC2)c4ccncc4
0.271698	O=C(Nc1cc(ccc1)CNC(=O)C2CCN(c3ncccn3)CC2)c4ccncc4
0.271605	[O-][N+](=O)c1ccc(cc1)C(=O)Nc2cc(ccc2)C(=O)Nc3nccnc3
0.271605	[O-][N+](=O)c1ccc(cc1)C(=O)Nc2cc(ccc2)C(=O)Nc3nccnc3
0.271605	[O-][N+](=O)c1ccc(cc1)C(=O)Nc2cc(ccc2)C(=O)Nc3nccnc3
0.271605	[O-][N+](=O)c1ccc(cc1)C(=O)Nc2cc(ccc2)C(=O)Nc3nccnc3
0.271605	[O-][N+](=O)c1ccc(cc1)C(=O)Nc2cc(ccc2)C(=O)Nc3nccnc3
0.271605	[O-][N+](=O)c1ccc(cc1)C(=O)Nc2cc(ccc2)C(=O)Nc3nccnc3
0.271605	[O-][N+](=O)c1ccc(cc1)C(=O)Nc2cc(ccc2)C(=O)Nc3nccnc3
0.271605	[O-][N+](=O)c1ccc(cc1)C(=O)Nc2cc(ccc2)C(=O)Nc3nccnc3
0.271605	[O-][N+](=O)c1ccc(cc1)C(=O)Nc2cc(ccc2)C(=O)Nc3nccnc3
0.271605	[O-][N+](=O)c1ccc(cc1)C(=O)Nc2cc(ccc2)C(=O)Nc3nccnc3
0.271255	O=C(NCC(=O)Nc1cc(ccc1)CN2CCCC2)C3=COC=C3
0.271255	O=C(NCC(=O)Nc1cc(ccc1)CN2CCCC2)C3=COC=C3
0.271255	O=C(NCC(=O)Nc1cc(ccc1)CN2CCCC2)C3=COC=C3
0.271255	O=C(NCC(=O)Nc1cc(ccc1)CN2CCCC2)C3=COC=C3
0.271255	O=C(NCC(=O)Nc1cc(ccc1)CN2CCCC2)C3=COC=C3
0.271255	O=C(NCC(=O)Nc1cc(ccc1)CN2CCCC2)C3=COC=C3
0.271255	O=C(NCC(=O)Nc1cc(ccc1)CN2CCCC2)C3=COC=C3
0.271255	O=C(NCC(=O)Nc1cc(ccc1)CN2CCCC2)C3=COC=C3
0.271255	O=C(NCC(=O)Nc1cc(ccc1)CN2CCCC2)C3=COC=C3
0.271255	O=C(NCC(=O)Nc1cc(ccc1)CN2CCCC2)C3=COC=C3
0.270833	O=C(Nc1cc(ccc1)CN2CCCC2)COc3cnccc3
0.270833	O=C(Nc1cc(ccc1)CN2CCCC2)COc3cnccc3
0.270833	O=C(Nc1cc(ccc1)CN2CCCC2)COc3cnccc3
0.270758	S(=O)(=O)(Nc1c(cccc1)C)c2cc(c(cc2)C)C(=O)Nc3ccc(cc3)C(=O)NC
0.270758	S(=O)(=O)(Nc1c(cccc1)C)c2cc(c(cc2)C)C(=O)Nc3ccc(cc3)C(=O)NC
0.270758	S(=O)(=O)(Nc1c(cccc1)C)c2cc(c(cc2)C)C(=O)Nc3ccc(cc3)C(=O)NC
0.270758	S(=O)(=O)(Nc1c(cccc1)C)c2cc(c(cc2)C)C(=O)Nc3ccc(cc3)C(=O)NC
0.270758	S(=O)(=O)(Nc1c(cccc1)C)c2cc(c(cc2)C)C(=O)Nc3ccc(cc3)C(=O)NC
0.270758	S(=O)(=O)(Nc1c(cccc1)C)c2cc(c(cc2)C)C(=O)Nc3ccc(cc3)C(=O)NC
0.270758	S(=O)(=O)(Nc1c(cccc1)C)c2cc(c(cc2)C)C(=O)Nc3ccc(cc3)C(=O)NC
0.270758	S(=O)(=O)(Nc1c(cccc1)C)c2cc(c(cc2)C)C(=O)Nc3ccc(cc3)C(=O)NC
0.270758	S(=O)(=O)(Nc1c(cccc1)C)c2cc(c(cc2)C)C(=O)Nc3ccc(cc3)C(=O)NC
0.270758	S(=O)(=O)(Nc1c(cccc1)C)c2cc(c(cc2)C)C(=O)Nc3ccc(cc3)C(=O)NC
0.270742	[O-][N+](=O)c1ccc(cc1)C(=O)NCc2ccc(c3cnccc3)cc2
0.270742	[O-][N+](=O)c1ccc(cc1)C(=O)NCc2ccc(c3cnccc3)cc2
0.270742	[O-][N+](=O)c1ccc(cc1)C(=O)NCc2ccc(c3cnccc3)cc2
0.270742	[O-][N+](=O)c1ccc(cc1)C(=O)NCc2ccc(c3cnccc3)cc2
0.270742	[O-][N+](=O)c1ccc(cc1)C(=O)NCc2ccc(c3cnccc3)cc2
0.270742	[O-][N+](=O)c1ccc(cc1)C(=O)NCc2ccc(c3cnccc3)cc2
0.270742	[O-][N+](=O)c1ccc(cc1)C(=O)NCc2ccc(c3cnccc3)cc2
0.270742	[O-][N+](=O)c1ccc(cc1)C(=O)NCc2ccc(c3cnccc3)cc2
0.270742	[O-][N+](=O)c1ccc(cc1)C(=O)NCc2ccc(c3cnccc3)cc2
0.270742	[O-][N+](=O)c1ccc(cc1)C(=O)NCc2ccc(c3cnccc3)cc2
0.270627	S1C(=NC(c2ccc(NC(=O)CC)cc2)=C1)NC(=O)c3cc(ccc3)COc4c(C#N)cccc4
0.270627	S1C(=NC(c2ccc(NC(=O)CC)cc2)=C1)NC(=O)c3cc(ccc3)COc4c(C#N)cccc4
0.270627	S1C(=NC(c2ccc(NC(=O)CC)cc2)=C1)NC(=O)c3cc(ccc3)COc4c(C#N)cccc4
0.270627	S1C(=NC(c2ccc(NC(=O)CC)cc2)=C1)NC(=O)c3cc(ccc3)COc4c(C#N)cccc4
0.270627	S1C(=NC(c2ccc(NC(=O)CC)cc2)=C1)NC(=O)c3cc(ccc3)COc4c(C#N)cccc4
0.270627	S1C(=NC(c2ccc(NC(=O)CC)cc2)=C1)NC(=O)c3cc(ccc3)COc4c(C#N)cccc4
0.270627	S1C(=NC(c2ccc(NC(=O)CC)cc2)=C1)NC(=O)c3cc(ccc3)COc4c(C#N)cccc4
0.270627	S1C(=NC(c2ccc(NC(=O)CC)cc2)=C1)NC(=O)c3cc(ccc3)COc4c(C#N)cccc4
0.270627	S1C(=NC(c2ccc(NC(=O)CC)cc2)=C1)NC(=O)c3cc(ccc3)COc4c(C#N)cccc4
0.270627	S1C(=NC(c2ccc(NC(=O)CC)cc2)=C1)NC(=O)c3cc(ccc3)COc4c(C#N)cccc4
0.270588	Fc1c(c2ccncc2)ccc(c1)C(=O)Nc3ccc(OCC(=O)N)cc3
0.270588	Fc1c(c2ccncc2)ccc(c1)C(=O)Nc3ccc(OCC(=O)N)cc3
0.270588	Fc1c(c2ccncc2)ccc(c1)C(=O)Nc3ccc(OCC(=O)N)cc3
0.270588	Fc1c(c2ccncc2)ccc(c1)C(=O)Nc3ccc(OCC(=O)N)cc3
0.270588	Fc1c(c2ccncc2)ccc(c1)C(=O)Nc3ccc(OCC(=O)N)cc3
0.270588	Fc1c(c2ccncc2)ccc(c1)C(=O)Nc3ccc(OCC(=O)N)cc3
0.270588	Fc1c(c2ccncc2)ccc(c1)C(=O)Nc3ccc(OCC(=O)N)cc3
0.270588	Fc1c(c2ccncc2)ccc(c1)C(=O)Nc3ccc(OCC(=O)N)cc3
0.270588	Fc1c(c2ccncc2)ccc(c1)C(=O)Nc3ccc(OCC(=O)N)cc3
0.270588	Fc1c(c2ccncc2)ccc(c1)C(=O)Nc3ccc(OCC(=O)N)cc3
0.27027	S1CCN(C(=O)c2cc(c(NC(=O)c3cc(ncc3)CNC(=O)OC(C)(C)C)cc2)C)CC1
0.270175	O=C(Nc1c(ccc(c1)C=2ON=C(N2)c3cc(OC)c(OC)cc3)C)Cc4ccncc4
0.270175	O=C(Nc1c(ccc(c1)C=2ON=C(N2)c3cc(OC)c(OC)cc3)C)Cc4ccncc4
0.270175	O=C(Nc1c(ccc(c1)C=2ON=C(N2)c3cc(OC)c(OC)cc3)C)Cc4ccncc4
0.270175	O=C(Nc1c(ccc(c1)C=2ON=C(N2)c3cc(OC)c(OC)cc3)C)Cc4ccncc4
0.270175	O=C(Nc1c(ccc(c1)C=2ON=C(N2)c3cc(OC)c(OC)cc3)C)Cc4ccncc4
0.270175	O=C(Nc1c(ccc(c1)C=2ON=C(N2)c3cc(OC)c(OC)cc3)C)Cc4ccncc4
0.270175	O=C(Nc1c(ccc(c1)C=2ON=C(N2)c3cc(OC)c(OC)cc3)C)Cc4ccncc4
0.270175	O=C(Nc1c(ccc(c1)C=2ON=C(N2)c3cc(OC)c(OC)cc3)C)Cc4ccncc4
0.270175	O=C(Nc1c(ccc(c1)C=2ON=C(N2)c3cc(OC)c(OC)cc3)C)Cc4ccncc4
0.270175	O=C(Nc1c(ccc(c1)C=2ON=C(N2)c3cc(OC)c(OC)cc3)C)Cc4ccncc4
0.270142	n1c(nccc1C)c2cnccc2
0.269962	Clc1c(ccc(NC(=O)CNc2c(cc(cc2)C(=O)NCC(C)C)C)c1)C
0.269962	Clc1c(ccc(NC(=O)CNc2c(cc(cc2)C(=O)NCC(C)C)C)c1)C
0.269962	Clc1c(ccc(NC(=O)CNc2c(cc(cc2)C(=O)NCC(C)C)C)c1)C
0.269962	Clc1c(ccc(NC(=O)CNc2c(cc(cc2)C(=O)NCC(C)C)C)c1)C
0.269962	Clc1c(ccc(NC(=O)CNc2c(cc(cc2)C(=O)NCC(C)C)C)c1)C
0.269962	Clc1c(ccc(NC(=O)CNc2c(cc(cc2)C(=O)NCC(C)C)C)c1)C
0.269962	Clc1c(ccc(NC(=O)CNc2c(cc(cc2)C(=O)NCC(C)C)C)c1)C
0.269962	Clc1c(ccc(NC(=O)CNc2c(cc(cc2)C(=O)NCC(C)C)C)c1)C
0.269962	Clc1c(ccc(NC(=O)CNc2c(cc(cc2)C(=O)NCC(C)C)C)c1)C
0.269962	Clc1c(ccc(NC(=O)CNc2c(cc(cc2)C(=O)NCC(C)C)C)c1)C
0.269737	Clc1c(NC(=O)C(=O)N2CCN(Cc3c(cc(OC)c(OC)c3)C)CC2)cc(cc1)C(=O)NC
0.269737	S(=O)(=O)(N1CCN(C(=O)c2c(NC(=O)c3ccc(OC)cc3)cc(F)cc2)CC1)c4cnccc4
0.269737	S(=O)(=O)(N1CCN(C(=O)c2c(NC(=O)c3ccc(OC)cc3)cc(F)cc2)CC1)c4cnccc4
0.269737	S(=O)(=O)(N1CCN(C(=O)c2c(NC(=O)c3ccc(OC)cc3)cc(F)cc2)CC1)c4cnccc4
0.269737	S(=O)(=O)(N1CCN(C(=O)c2c(NC(=O)c3ccc(OC)cc3)cc(F)cc2)CC1)c4cnccc4
0.269737	S(=O)(=O)(N1CCN(C(=O)c2c(NC(=O)c3ccc(OC)cc3)cc(F)cc2)CC1)c4cnccc4
0.269737	S(=O)(=O)(N1CCN(C(=O)c2c(NC(=O)c3ccc(OC)cc3)cc(F)cc2)CC1)c4cnccc4
0.269737	S(=O)(=O)(N1CCN(C(=O)c2c(NC(=O)c3ccc(OC)cc3)cc(F)cc2)CC1)c4cnccc4
0.269737	S(=O)(=O)(N1CCN(C(=O)c2c(NC(=O)c3ccc(OC)cc3)cc(F)cc2)CC1)c4cnccc4
0.269737	S(=O)(=O)(N1CCN(C(=O)c2c(NC(=O)c3ccc(OC)cc3)cc(F)cc2)CC1)c4cnccc4
0.269737	S(=O)(=O)(N1CCN(C(=O)c2c(NC(=O)c3ccc(OC)cc3)cc(F)cc2)CC1)c4cnccc4
0.26971	O=C(NCc1ccc(c2cnccc2)cc1)c3ccc(cc3)C(=O)c4cc(OC)ccc4
0.26971	O=C(NCc1ccc(c2cnccc2)cc1)c3ccc(cc3)C(=O)c4cc(OC)ccc4
0.26971	O=C(NCc1ccc(c2cnccc2)cc1)c3ccc(cc3)C(=O)c4cc(OC)ccc4
0.26971	O=C(NCc1ccc(c2cnccc2)cc1)c3ccc(cc3)C(=O)c4cc(OC)ccc4
0.26971	O=C(NCc1ccc(c2cnccc2)cc1)c3ccc(cc3)C(=O)c4cc(OC)ccc4
0.26971	O=C(NCc1ccc(c2cnccc2)cc1)c3ccc(cc3)C(=O)c4cc(OC)ccc4
0.26971	O=C(NCc1ccc(c2cnccc2)cc1)c3ccc(cc3)C(=O)c4cc(OC)ccc4
0.26971	O=C(NCc1ccc(c2cnccc2)cc1)c3ccc(cc3)C(=O)c4cc(OC)ccc4
0.26971	O=C(NCc1ccc(c2cnccc2)cc1)c3ccc(cc3)C(=O)c4cc(OC)ccc4
0.26971	O=C(NCc1ccc(c2cnccc2)cc1)c3ccc(cc3)C(=O)c4cc(OC)ccc4
0.269625	O=C(Nc1c(ccc(c1)C=2ON=C(N2)c3cc(OC)nc(c3)C)C)Cc4ccncc4
0.269625	O=C(Nc1c(ccc(c1)C=2ON=C(N2)c3cc(OC)nc(c3)C)C)Cc4ccncc4
0.269625	O=C(Nc1c(ccc(c1)C=2ON=C(N2)c3cc(OC)nc(c3)C)C)Cc4ccncc4
0.269625	O=C(Nc1c(OC)cc(NC(=O)C(=O)Nc2c(ncnc2)C(C)C)cc1)c3cnccc3
0.269625	O=C(Nc1c(OC)cc(NC(=O)C(=O)Nc2c(ncnc2)C(C)C)cc1)c3cnccc3
0.269625	O=C(Nc1c(OC)cc(NC(=O)C(=O)Nc2c(ncnc2)C(C)C)cc1)c3cnccc3
0.269625	O=C(Nc1c(OC)cc(NC(=O)C(=O)Nc2c(ncnc2)C(C)C)cc1)c3cnccc3
0.269625	O=C(Nc1c(OC)cc(NC(=O)C(=O)Nc2c(ncnc2)C(C)C)cc1)c3cnccc3
0.269625	O=C(Nc1c(OC)cc(NC(=O)C(=O)Nc2c(ncnc2)C(C)C)cc1)c3cnccc3
0.269625	O=C(Nc1c(OC)cc(NC(=O)C(=O)Nc2c(ncnc2)C(C)C)cc1)c3cnccc3
0.269625	O=C(Nc1c(ccc(c1)C=2ON=C(N2)c3cc(OC)nc(c3)C)C)Cc4ccncc4
0.269625	O=C(Nc1c(ccc(c1)C=2ON=C(N2)c3cc(OC)nc(c3)C)C)Cc4ccncc4
0.269625	O=C(Nc1c(ccc(c1)C=2ON=C(N2)c3cc(OC)nc(c3)C)C)Cc4ccncc4
0.269625	O=C(Nc1c(ccc(c1)C=2ON=C(N2)c3cc(OC)nc(c3)C)C)Cc4ccncc4
0.269625	O=C(Nc1c(ccc(c1)C=2ON=C(N2)c3cc(OC)nc(c3)C)C)Cc4ccncc4
0.269625	O=C(Nc1c(ccc(c1)C=2ON=C(N2)c3cc(OC)nc(c3)C)C)Cc4ccncc4
0.269625	O=C(Nc1c(ccc(c1)C=2ON=C(N2)c3cc(OC)nc(c3)C)C)Cc4ccncc4
0.269461	Clc1cc(N2CCN(S(=O)(=O)c3c(OC)ccc(c3)C(=O)Nc4c(ccc(NC(=O)OC(C)(C)C)c4)C)CC2)ccc1
0.269461	Clc1cc(N2CCN(S(=O)(=O)c3c(OC)ccc(c3)C(=O)Nc4c(ccc(NC(=O)OC(C)(C)C)c4)C)CC2)ccc1
0.269461	Clc1cc(N2CCN(S(=O)(=O)c3c(OC)ccc(c3)C(=O)Nc4c(ccc(NC(=O)OC(C)(C)C)c4)C)CC2)ccc1
0.269461	Clc1cc(N2CCN(S(=O)(=O)c3c(OC)ccc(c3)C(=O)Nc4c(ccc(NC(=O)OC(C)(C)C)c4)C)CC2)ccc1
0.269461	Clc1cc(N2CCN(S(=O)(=O)c3c(OC)ccc(c3)C(=O)Nc4c(ccc(NC(=O)OC(C)(C)C)c4)C)CC2)ccc1
0.269461	Clc1cc(N2CCN(S(=O)(=O)c3c(OC)ccc(c3)C(=O)Nc4c(ccc(NC(=O)OC(C)(C)C)c4)C)CC2)ccc1
0.269461	Clc1cc(N2CCN(S(=O)(=O)c3c(OC)ccc(c3)C(=O)Nc4c(ccc(NC(=O)OC(C)(C)C)c4)C)CC2)ccc1
0.269461	Clc1cc(N2CCN(S(=O)(=O)c3c(OC)ccc(c3)C(=O)Nc4c(ccc(NC(=O)OC(C)(C)C)c4)C)CC2)ccc1
0.269461	Clc1cc(N2CCN(S(=O)(=O)c3c(OC)ccc(c3)C(=O)Nc4c(ccc(NC(=O)OC(C)(C)C)c4)C)CC2)ccc1
0.269461	Clc1cc(N2CCN(S(=O)(=O)c3c(OC)ccc(c3)C(=O)Nc4c(ccc(NC(=O)OC(C)(C)C)c4)C)CC2)ccc1
0.26936	FC(F)(F)c1nc(OC)ncc1C(=O)Nc2c(ccc(NC(=O)OC(C)(C)C)c2)C
0.26936	FC(F)(F)c1nc(OC)ncc1C(=O)Nc2c(ccc(NC(=O)OC(C)(C)C)c2)C
0.26936	FC(F)(F)c1nc(OC)ncc1C(=O)Nc2c(ccc(NC(=O)OC(C)(C)C)c2)C
0.26936	FC(F)(F)c1nc(OC)ncc1C(=O)Nc2c(ccc(NC(=O)OC(C)(C)C)c2)C
0.26936	FC(F)(F)c1nc(OC)ncc1C(=O)Nc2c(ccc(NC(=O)OC(C)(C)C)c2)C
0.26936	FC(F)(F)c1nc(OC)ncc1C(=O)Nc2c(ccc(NC(=O)OC(C)(C)C)c2)C
0.26936	FC(F)(F)c1nc(OC)ncc1C(=O)Nc2c(ccc(NC(=O)OC(C)(C)C)c2)C
0.26936	FC(F)(F)c1nc(OC)ncc1C(=O)Nc2c(ccc(NC(=O)OC(C)(C)C)c2)C
0.26936	FC(F)(F)c1nc(OC)ncc1C(=O)Nc2c(ccc(NC(=O)OC(C)(C)C)c2)C
0.26936	FC(F)(F)c1nc(OC)ncc1C(=O)Nc2c(ccc(NC(=O)OC(C)(C)C)c2)C
0.269231	FC(F)(F)CNC(=O)c1cc(NC(=O)C(=O)N2CC3(CC2)CCN(CC3)C)c(cc1)C
0.269091	Clc1c(NC(=O)C(=O)NCCc2ccc(N3CCN(CC3)C)cc2)cc(cc1)C(=O)NC
0.269091	Clc1c(NC(=O)C(=O)NCCc2ccc(N3CCN(CC3)C)cc2)cc(cc1)C(=O)NC
0.269091	Clc1c(NC(=O)C(=O)NCCc2ccc(N3CCN(CC3)C)cc2)cc(cc1)C(=O)NC
0.269091	Clc1c(NC(=O)C(=O)NCCc2ccc(N3CCN(CC3)C)cc2)cc(cc1)C(=O)NC
0.269091	Clc1c(NC(=O)C(=O)NCCc2ccc(N3CCN(CC3)C)cc2)cc(cc1)C(=O)NC
0.269091	Clc1c(NC(=O)C(=O)NCCc2ccc(N3CCN(CC3)C)cc2)cc(cc1)C(=O)NC
0.269091	Clc1c(NC(=O)C(=O)NCCc2ccc(N3CCN(CC3)C)cc2)cc(cc1)C(=O)NC
0.269006	S1C(=NC(c2cnccc2)=C1c3cc(ncc3)C(F)(F)F)NC(=O)c4c(F)ccc(NC(=O)C(C)(C)C)c4
0.269006	S1C(=NC(c2cnccc2)=C1c3cc(ncc3)C(F)(F)F)NC(=O)c4c(F)ccc(NC(=O)C(C)(C)C)c4
0.269006	S1C(=NC(c2cnccc2)=C1c3cc(ncc3)C(F)(F)F)NC(=O)c4c(F)ccc(NC(=O)C(C)(C)C)c4
0.269006	S1C(=NC(c2cnccc2)=C1c3cc(ncc3)C(F)(F)F)NC(=O)c4c(F)ccc(NC(=O)C(C)(C)C)c4
0.269006	S1C(=NC(c2cnccc2)=C1c3cc(ncc3)C(F)(F)F)NC(=O)c4c(F)ccc(NC(=O)C(C)(C)C)c4
0.269006	S1C(=NC(c2cnccc2)=C1c3cc(ncc3)C(F)(F)F)NC(=O)c4c(F)ccc(NC(=O)C(C)(C)C)c4
0.268817	O=C(Nc1c(ccc(NC(=O)c2c(OCC(C)C)cc(OC)cc2)c1)C)NCC
0.268817	O=C(Nc1c(ccc(NC(=O)c2c(OCC(C)C)cc(OC)cc2)c1)C)NCC
0.268657	O=C(OC(C)(C)C)Nc1cc(NC(=O)C(Oc2ccc(c3ccccc3)cc2)C)c(cc1)C
0.268657	O=C(OC(C)(C)C)Nc1cc(NC(=O)C(Oc2ccc(c3ccccc3)cc2)C)c(cc1)C
0.268657	O=C(OC(C)(C)C)Nc1cc(NC(=O)C(Oc2ccc(c3ccccc3)cc2)C)c(cc1)C
0.268657	O=C(OC(C)(C)C)Nc1cc(NC(=O)C(Oc2ccc(c3ccccc3)cc2)C)c(cc1)C
[truncated: 8,001 more rows]
