# Supplementary material for: Galileo: Three-dimensional searching in large combinatorial fragment spaces on the example of pharmacophores
Source: J Comput Aided Mol Des. 2022 Nov 24;37(1):1–16. doi: 10.1007/s10822-022-00485-y (PMC10032335; doi:10.1007/s10822-022-00485-y)
Supplement: Supplementary file 4 — Supplementary file 3a [file 10822_2022_485_MOESM3_ESMa.zip › Imatinib_Galileo/19/out_2.csv]

Score	SMILES
0.6	n1c(nccc1c2cnccc2)Nc3c(ccc(N)c3)C
0.6	n1c(nccc1c2cnccc2)Nc3c(ccc(N)c3)C
0.6	n1c(nccc1c2cnccc2)Nc3c(ccc(N)c3)C
0.6	n1c(nccc1c2cnccc2)Nc3c(ccc(N)c3)C
0.6	n1c(nccc1c2cnccc2)Nc3c(ccc(N)c3)C
0.6	n1c(nccc1c2cnccc2)Nc3c(ccc(N)c3)C
0.6	n1c(nccc1c2cnccc2)Nc3c(ccc(N)c3)C
0.6	n1c(nccc1c2cnccc2)Nc3c(ccc(N)c3)C
0.6	n1c(nccc1c2cnccc2)Nc3c(ccc(N)c3)C
0.6	n1c(nccc1c2cnccc2)Nc3c(ccc(N)c3)C
0.515254	Fc1c(N2N=CC(C(=O)Nc3cc(Nc4nc(c5cnccc5)ccn4)c(cc3)C)=C2C)cccc1
0.515254	Fc1c(N2N=CC(C(=O)Nc3cc(Nc4nc(c5cnccc5)ccn4)c(cc3)C)=C2C)cccc1
0.515254	Fc1c(N2N=CC(C(=O)Nc3cc(Nc4nc(c5cnccc5)ccn4)c(cc3)C)=C2C)cccc1
0.515254	Fc1c(N2N=CC(C(=O)Nc3cc(Nc4nc(c5cnccc5)ccn4)c(cc3)C)=C2C)cccc1
0.515254	Fc1c(N2N=CC(C(=O)Nc3cc(Nc4nc(c5cnccc5)ccn4)c(cc3)C)=C2C)cccc1
0.515254	Fc1c(N2N=CC(C(=O)Nc3cc(Nc4nc(c5cnccc5)ccn4)c(cc3)C)=C2C)cccc1
0.515254	Fc1c(N2N=CC(C(=O)Nc3cc(Nc4nc(c5cnccc5)ccn4)c(cc3)C)=C2C)cccc1
0.515254	Fc1c(N2N=CC(C(=O)Nc3cc(Nc4nc(c5cnccc5)ccn4)c(cc3)C)=C2C)cccc1
0.515254	Fc1c(N2N=CC(C(=O)Nc3cc(Nc4nc(c5cnccc5)ccn4)c(cc3)C)=C2C)cccc1
0.515254	Fc1c(N2N=CC(C(=O)Nc3cc(Nc4nc(c5cnccc5)ccn4)c(cc3)C)=C2C)cccc1
0.460905	O=C(Nc1c(OC)ccc(c2cnccc2)c1)c3ccc(cc3)CN4CCC(O)CC4
0.460905	O=C(Nc1c(OC)ccc(c2cnccc2)c1)c3ccc(cc3)CN4CCC(O)CC4
0.460905	O=C(Nc1c(OC)ccc(c2cnccc2)c1)c3ccc(cc3)CN4CCC(O)CC4
0.460905	O=C(Nc1c(OC)ccc(c2cnccc2)c1)c3ccc(cc3)CN4CCC(O)CC4
0.433884	S(=O)(=O)(Nc1c(ccc(NC(=O)c2ccc(cc2)CN3CCOCC3)c1)C)CCC
0.433884	S(=O)(=O)(Nc1c(ccc(NC(=O)c2ccc(cc2)CN3CCOCC3)c1)C)CCC
0.433884	S(=O)(=O)(Nc1c(ccc(NC(=O)c2ccc(cc2)CN3CCOCC3)c1)C)CCC
0.433884	S(=O)(=O)(Nc1c(ccc(NC(=O)c2ccc(cc2)CN3CCOCC3)c1)C)CCC
0.433884	S(=O)(=O)(Nc1c(ccc(NC(=O)c2ccc(cc2)CN3CCOCC3)c1)C)CCC
0.433884	S(=O)(=O)(Nc1c(ccc(NC(=O)c2ccc(cc2)CN3CCOCC3)c1)C)CCC
0.433884	S(=O)(=O)(Nc1c(ccc(NC(=O)c2ccc(cc2)CN3CCOCC3)c1)C)CCC
0.433884	S(=O)(=O)(Nc1c(ccc(NC(=O)c2ccc(cc2)CN3CCOCC3)c1)C)CCC
0.433884	S(=O)(=O)(Nc1c(ccc(NC(=O)c2ccc(cc2)CN3CCOCC3)c1)C)CCC
0.433884	S(=O)(=O)(Nc1c(ccc(NC(=O)c2ccc(cc2)CN3CCOCC3)c1)C)CCC
0.405172	FC(F)(F)c1c(ccc(NC(=O)c2ccc(cc2)CN3CCOCC3)c1)C
0.405172	FC(F)(F)c1c(ccc(NC(=O)c2ccc(cc2)CN3CCOCC3)c1)C
0.405172	FC(F)(F)c1c(ccc(NC(=O)c2ccc(cc2)CN3CCOCC3)c1)C
0.405172	FC(F)(F)c1c(ccc(NC(=O)c2ccc(cc2)CN3CCOCC3)c1)C
0.405172	FC(F)(F)c1c(ccc(NC(=O)c2ccc(cc2)CN3CCOCC3)c1)C
0.405172	FC(F)(F)c1c(ccc(NC(=O)c2ccc(cc2)CN3CCOCC3)c1)C
0.405172	FC(F)(F)c1c(ccc(NC(=O)c2ccc(cc2)CN3CCOCC3)c1)C
0.405172	FC(F)(F)c1c(ccc(NC(=O)c2ccc(cc2)CN3CCOCC3)c1)C
0.405172	FC(F)(F)c1c(ccc(NC(=O)c2ccc(cc2)CN3CCOCC3)c1)C
0.405172	FC(F)(F)c1c(ccc(NC(=O)c2ccc(cc2)CN3CCOCC3)c1)C
0.404494	S(=O)(=O)(Nc1c(ccc(NC(=O)c2ncc(c3nccnc3)cc2)c1)C)CCC
0.404494	S(=O)(=O)(Nc1c(ccc(NC(=O)c2ncc(c3nccnc3)cc2)c1)C)CCC
0.404494	S(=O)(=O)(Nc1c(ccc(NC(=O)c2ncc(c3nccnc3)cc2)c1)C)CCC
0.404494	S(=O)(=O)(Nc1c(ccc(NC(=O)c2ncc(c3nccnc3)cc2)c1)C)CCC
0.404494	S(=O)(=O)(Nc1c(ccc(NC(=O)c2ncc(c3nccnc3)cc2)c1)C)CCC
0.404494	S(=O)(=O)(Nc1c(ccc(NC(=O)c2ncc(c3nccnc3)cc2)c1)C)CCC
0.404494	S(=O)(=O)(Nc1c(ccc(NC(=O)c2ncc(c3nccnc3)cc2)c1)C)CCC
0.404494	S(=O)(=O)(Nc1c(ccc(NC(=O)c2ncc(c3nccnc3)cc2)c1)C)CCC
0.404494	S(=O)(=O)(Nc1c(ccc(NC(=O)c2ncc(c3nccnc3)cc2)c1)C)CCC
0.404494	S(=O)(=O)(Nc1c(ccc(NC(=O)c2ncc(c3nccnc3)cc2)c1)C)CCC
0.400749	O=C(Nc1cc(c(N2CCN(CC2)CC)cc1)C)c3ncc(c4nccnc4)cc3
0.400749	O=C(Nc1cc(c(N2CCN(CC2)CC)cc1)C)c3ncc(c4nccnc4)cc3
0.400749	O=C(Nc1cc(c(N2CCN(CC2)CC)cc1)C)c3ncc(c4nccnc4)cc3
0.400749	O=C(Nc1cc(c(N2CCN(CC2)CC)cc1)C)c3ncc(c4nccnc4)cc3
0.400749	O=C(Nc1cc(c(N2CCN(CC2)CC)cc1)C)c3ncc(c4nccnc4)cc3
0.400749	O=C(Nc1cc(c(N2CCN(CC2)CC)cc1)C)c3ncc(c4nccnc4)cc3
0.400749	O=C(Nc1cc(c(N2CCN(CC2)CC)cc1)C)c3ncc(c4nccnc4)cc3
0.400749	O=C(Nc1cc(c(N2CCN(CC2)CC)cc1)C)c3ncc(c4nccnc4)cc3
0.400749	O=C(Nc1cc(c(N2CCN(CC2)CC)cc1)C)c3ncc(c4nccnc4)cc3
0.400749	O=C(Nc1cc(c(N2CCN(CC2)CC)cc1)C)c3ncc(c4nccnc4)cc3
0.389313	O=C(Nc1cc(N2CCCC2)c(cc1)C)c3ncc(c4nccnc4)cc3
0.389313	O=C(Nc1cc(N2CCCC2)c(cc1)C)c3ncc(c4nccnc4)cc3
0.389313	O=C(Nc1cc(N2CCCC2)c(cc1)C)c3ncc(c4nccnc4)cc3
0.389313	O=C(Nc1cc(N2CCCC2)c(cc1)C)c3ncc(c4nccnc4)cc3
0.389313	O=C(Nc1cc(N2CCCC2)c(cc1)C)c3ncc(c4nccnc4)cc3
0.389313	O=C(Nc1cc(N2CCCC2)c(cc1)C)c3ncc(c4nccnc4)cc3
0.389313	O=C(Nc1cc(N2CCCC2)c(cc1)C)c3ncc(c4nccnc4)cc3
0.389313	O=C(Nc1cc(N2CCCC2)c(cc1)C)c3ncc(c4nccnc4)cc3
0.389313	O=C(Nc1cc(N2CCCC2)c(cc1)C)c3ncc(c4nccnc4)cc3
0.389313	O=C(Nc1cc(N2CCCC2)c(cc1)C)c3ncc(c4nccnc4)cc3
0.388186	S(=O)(=O)(Nc1c(ccc(NC(=O)c2ccc(c3ccccc3)cc2)c1)C)CCC
0.388186	S(=O)(=O)(Nc1c(ccc(NC(=O)c2ccc(c3ccccc3)cc2)c1)C)CCC
0.388186	S(=O)(=O)(Nc1c(ccc(NC(=O)c2ccc(c3ccccc3)cc2)c1)C)CCC
0.388186	S(=O)(=O)(Nc1c(ccc(NC(=O)c2ccc(c3ccccc3)cc2)c1)C)CCC
0.388186	S(=O)(=O)(Nc1c(ccc(NC(=O)c2ccc(c3ccccc3)cc2)c1)C)CCC
0.388186	S(=O)(=O)(Nc1c(ccc(NC(=O)c2ccc(c3ccccc3)cc2)c1)C)CCC
0.388186	S(=O)(=O)(Nc1c(ccc(NC(=O)c2ccc(c3ccccc3)cc2)c1)C)CCC
0.388186	S(=O)(=O)(Nc1c(ccc(NC(=O)c2ccc(c3ccccc3)cc2)c1)C)CCC
0.388186	S(=O)(=O)(Nc1c(ccc(NC(=O)c2ccc(c3ccccc3)cc2)c1)C)CCC
0.388186	S(=O)(=O)(Nc1c(ccc(NC(=O)c2ccc(c3ccccc3)cc2)c1)C)CCC
0.384298	O=C(Nc1cc(c(N2CCN(CC2)CC)cc1)C)c3ccc(cc3)CN4CCOCC4
0.384298	O=C(Nc1cc(c(N2CCN(CC2)CC)cc1)C)c3ccc(cc3)CN4CCOCC4
0.384298	O=C(Nc1cc(c(N2CCN(CC2)CC)cc1)C)c3ccc(cc3)CN4CCOCC4
0.384298	O=C(Nc1cc(c(N2CCN(CC2)CC)cc1)C)c3ccc(cc3)CN4CCOCC4
0.384298	O=C(Nc1cc(c(N2CCN(CC2)CC)cc1)C)c3ccc(cc3)CN4CCOCC4
0.384298	O=C(Nc1cc(c(N2CCN(CC2)CC)cc1)C)c3ccc(cc3)CN4CCOCC4
0.384298	O=C(Nc1cc(c(N2CCN(CC2)CC)cc1)C)c3ccc(cc3)CN4CCOCC4
0.384298	O=C(Nc1cc(c(N2CCN(CC2)CC)cc1)C)c3ccc(cc3)CN4CCOCC4
0.384298	O=C(Nc1cc(c(N2CCN(CC2)CC)cc1)C)c3ccc(cc3)CN4CCOCC4
0.384298	O=C(Nc1cc(c(N2CCN(CC2)CC)cc1)C)c3ccc(cc3)CN4CCOCC4
0.378995	O=C(Nc1c(ccc(c1)C(=O)C)C)c2ccc(c3ccccc3)cc2
0.378995	O=C(Nc1c(ccc(c1)C(=O)C)C)c2ccc(c3ccccc3)cc2
0.378995	O=C(Nc1c(ccc(c1)C(=O)C)C)c2ccc(c3ccccc3)cc2
0.378995	O=C(Nc1c(ccc(c1)C(=O)C)C)c2ccc(c3ccccc3)cc2
0.378995	O=C(Nc1c(ccc(c1)C(=O)C)C)c2ccc(c3ccccc3)cc2
0.378049	Fc1c(c2ccncc2)cc(NC(=O)c3cc(NC(=O)C)c(cc3)C)cc1
0.378049	Fc1c(c2ccncc2)cc(NC(=O)c3cc(NC(=O)C)c(cc3)C)cc1
0.378049	Fc1c(c2ccncc2)cc(NC(=O)c3cc(NC(=O)C)c(cc3)C)cc1
0.378049	Fc1c(c2ccncc2)cc(NC(=O)c3cc(NC(=O)C)c(cc3)C)cc1
0.378049	Fc1c(c2ccncc2)cc(NC(=O)c3cc(NC(=O)C)c(cc3)C)cc1
0.378049	Fc1c(c2ccncc2)cc(NC(=O)c3cc(NC(=O)C)c(cc3)C)cc1
0.378049	Fc1c(c2ccncc2)cc(NC(=O)c3cc(NC(=O)C)c(cc3)C)cc1
0.378049	Fc1c(c2ccncc2)cc(NC(=O)c3cc(NC(=O)C)c(cc3)C)cc1
0.378049	Fc1c(c2ccncc2)cc(NC(=O)c3cc(NC(=O)C)c(cc3)C)cc1
0.378049	Fc1c(c2ccncc2)cc(NC(=O)c3cc(NC(=O)C)c(cc3)C)cc1
0.37415	O=C(OCC1c2c(c3c1cccc3)cccc2)Nc4c(ccc(c4)C(=O)Nc5ccc(cc5)CN6CCC(O)CC6)C
0.37415	O=C(OCC1c2c(c3c1cccc3)cccc2)Nc4c(ccc(c4)C(=O)Nc5ccc(cc5)CN6CCC(O)CC6)C
0.37415	O=C(OCC1c2c(c3c1cccc3)cccc2)Nc4c(ccc(c4)C(=O)Nc5ccc(cc5)CN6CCC(O)CC6)C
0.37415	O=C(OCC1c2c(c3c1cccc3)cccc2)Nc4c(ccc(c4)C(=O)Nc5ccc(cc5)CN6CCC(O)CC6)C
0.37415	O=C(OCC1c2c(c3c1cccc3)cccc2)Nc4c(ccc(c4)C(=O)Nc5ccc(cc5)CN6CCC(O)CC6)C
0.37415	O=C(OCC1c2c(c3c1cccc3)cccc2)Nc4c(ccc(c4)C(=O)Nc5ccc(cc5)CN6CCC(O)CC6)C
0.37415	O=C(OCC1c2c(c3c1cccc3)cccc2)Nc4c(ccc(c4)C(=O)Nc5ccc(cc5)CN6CCC(O)CC6)C
0.37415	O=C(OCC1c2c(c3c1cccc3)cccc2)Nc4c(ccc(c4)C(=O)Nc5ccc(cc5)CN6CCC(O)CC6)C
0.37415	O=C(OCC1c2c(c3c1cccc3)cccc2)Nc4c(ccc(c4)C(=O)Nc5ccc(cc5)CN6CCC(O)CC6)C
0.37415	O=C(OCC1c2c(c3c1cccc3)cccc2)Nc4c(ccc(c4)C(=O)Nc5ccc(cc5)CN6CCC(O)CC6)C
0.372263	Fc1cc(ccc1)C(=O)Nc2c(OC)ccc(NC(=O)c3ncc(c4nccnc4)cc3)c2
0.372263	Fc1cc(ccc1)C(=O)Nc2c(OC)ccc(NC(=O)c3ncc(c4nccnc4)cc3)c2
0.372263	Fc1cc(ccc1)C(=O)Nc2c(OC)ccc(NC(=O)c3ncc(c4nccnc4)cc3)c2
0.372263	Fc1cc(ccc1)C(=O)Nc2c(OC)ccc(NC(=O)c3ncc(c4nccnc4)cc3)c2
0.372263	Fc1cc(ccc1)C(=O)Nc2c(OC)ccc(NC(=O)c3ncc(c4nccnc4)cc3)c2
0.372263	Fc1cc(ccc1)C(=O)Nc2c(OC)ccc(NC(=O)c3ncc(c4nccnc4)cc3)c2
0.372263	Fc1cc(ccc1)C(=O)Nc2c(OC)ccc(NC(=O)c3ncc(c4nccnc4)cc3)c2
0.372263	Fc1cc(ccc1)C(=O)Nc2c(OC)ccc(NC(=O)c3ncc(c4nccnc4)cc3)c2
0.372263	Fc1cc(ccc1)C(=O)Nc2c(OC)ccc(NC(=O)c3ncc(c4nccnc4)cc3)c2
0.372263	Fc1cc(ccc1)C(=O)Nc2c(OC)ccc(NC(=O)c3ncc(c4nccnc4)cc3)c2
0.370656	O=C(Nc1cc(O)c(cc1)C(=O)NC2=NC(c3ccccc3)=CN2)NC(C)C
0.370656	O=C(Nc1cc(O)c(cc1)C(=O)NC2=NC(c3ccccc3)=CN2)NC(C)C
0.370656	O=C(Nc1cc(O)c(cc1)C(=O)NC2=NC(c3ccccc3)=CN2)NC(C)C
0.370656	O=C(Nc1cc(O)c(cc1)C(=O)NC2=NC(c3ccccc3)=CN2)NC(C)C
0.370656	O=C(Nc1cc(O)c(cc1)C(=O)NC2=NC(c3ccccc3)=CN2)NC(C)C
0.370656	O=C(Nc1cc(O)c(cc1)C(=O)NC2=NC(c3ccccc3)=CN2)NC(C)C
0.370656	O=C(Nc1cc(O)c(cc1)C(=O)NC2=NC(c3ccccc3)=CN2)NC(C)C
0.370656	O=C(Nc1cc(O)c(cc1)C(=O)NC2=NC(c3ccccc3)=CN2)NC(C)C
0.370656	O=C(Nc1cc(O)c(cc1)C(=O)NC2=NC(c3ccccc3)=CN2)NC(C)C
0.370656	O=C(Nc1cc(O)c(cc1)C(=O)NC2=NC(c3ccccc3)=CN2)NC(C)C
0.365385	Fc1c(NC(=O)C2=C(OC=C2)C)cc(NC(=O)c3ccc(cc3)CN4CCOCC4)cc1
0.365385	Fc1c(NC(=O)C2=C(OC=C2)C)cc(NC(=O)c3ccc(cc3)CN4CCOCC4)cc1
0.365385	Fc1c(NC(=O)C2=C(OC=C2)C)cc(NC(=O)c3ccc(cc3)CN4CCOCC4)cc1
0.365385	Fc1c(NC(=O)C2=C(OC=C2)C)cc(NC(=O)c3ccc(cc3)CN4CCOCC4)cc1
0.365385	Fc1c(NC(=O)C2=C(OC=C2)C)cc(NC(=O)c3ccc(cc3)CN4CCOCC4)cc1
0.365385	Fc1c(NC(=O)C2=C(OC=C2)C)cc(NC(=O)c3ccc(cc3)CN4CCOCC4)cc1
0.365385	Fc1c(NC(=O)C2=C(OC=C2)C)cc(NC(=O)c3ccc(cc3)CN4CCOCC4)cc1
0.365385	Fc1c(NC(=O)C2=C(OC=C2)C)cc(NC(=O)c3ccc(cc3)CN4CCOCC4)cc1
0.365385	Fc1c(NC(=O)C2=C(OC=C2)C)cc(NC(=O)c3ccc(cc3)CN4CCOCC4)cc1
0.365385	Fc1c(NC(=O)C2=C(OC=C2)C)cc(NC(=O)c3ccc(cc3)CN4CCOCC4)cc1
0.363296	Brc1cc(NC(=O)c2cc(Nc3nccnc3)ccc2)c(N4CCN(CC4)C)cc1
0.363296	Brc1cc(NC(=O)c2cc(Nc3nccnc3)ccc2)c(N4CCN(CC4)C)cc1
0.363296	Brc1cc(NC(=O)c2cc(Nc3nccnc3)ccc2)c(N4CCN(CC4)C)cc1
0.363296	Brc1cc(NC(=O)c2cc(Nc3nccnc3)ccc2)c(N4CCN(CC4)C)cc1
0.363296	Brc1cc(NC(=O)c2cc(Nc3nccnc3)ccc2)c(N4CCN(CC4)C)cc1
0.363296	Brc1cc(NC(=O)c2cc(Nc3nccnc3)ccc2)c(N4CCN(CC4)C)cc1
0.363296	Brc1cc(NC(=O)c2cc(Nc3nccnc3)ccc2)c(N4CCN(CC4)C)cc1
0.363296	Brc1cc(NC(=O)c2cc(Nc3nccnc3)ccc2)c(N4CCN(CC4)C)cc1
0.363296	Brc1cc(NC(=O)c2cc(Nc3nccnc3)ccc2)c(N4CCN(CC4)C)cc1
0.363296	Brc1cc(NC(=O)c2cc(Nc3nccnc3)ccc2)c(N4CCN(CC4)C)cc1
0.361702	O=C(N1CCC(CC1)C)c2cc(c(NC(=O)c3ncc(c4nccnc4)cc3)cc2)C
0.361702	O=C(N1CCC(CC1)C)c2cc(c(NC(=O)c3ncc(c4nccnc4)cc3)cc2)C
0.361702	O=C(N1CCC(CC1)C)c2cc(c(NC(=O)c3ncc(c4nccnc4)cc3)cc2)C
0.361702	O=C(N1CCC(CC1)C)c2cc(c(NC(=O)c3ncc(c4nccnc4)cc3)cc2)C
0.361702	O=C(N1CCC(CC1)C)c2cc(c(NC(=O)c3ncc(c4nccnc4)cc3)cc2)C
0.361702	O=C(N1CCC(CC1)C)c2cc(c(NC(=O)c3ncc(c4nccnc4)cc3)cc2)C
0.361702	O=C(N1CCC(CC1)C)c2cc(c(NC(=O)c3ncc(c4nccnc4)cc3)cc2)C
0.361702	O=C(N1CCC(CC1)C)c2cc(c(NC(=O)c3ncc(c4nccnc4)cc3)cc2)C
0.361702	O=C(N1CCC(CC1)C)c2cc(c(NC(=O)c3ncc(c4nccnc4)cc3)cc2)C
0.361702	O=C(N1CCC(CC1)C)c2cc(c(NC(=O)c3ncc(c4nccnc4)cc3)cc2)C
0.360784	Fc1c(c2ccncc2)cc(NC(=O)c3cc(Nc4nccnc4)ccc3)cc1
0.360784	Fc1c(c2ccncc2)cc(NC(=O)c3cc(Nc4nccnc4)ccc3)cc1
0.360784	Fc1c(c2ccncc2)cc(NC(=O)c3cc(Nc4nccnc4)ccc3)cc1
0.360784	Fc1c(c2ccncc2)cc(NC(=O)c3cc(Nc4nccnc4)ccc3)cc1
0.360784	Fc1c(c2ccncc2)cc(NC(=O)c3cc(Nc4nccnc4)ccc3)cc1
0.360784	Fc1c(c2ccncc2)cc(NC(=O)c3cc(Nc4nccnc4)ccc3)cc1
0.360784	Fc1c(c2ccncc2)cc(NC(=O)c3cc(Nc4nccnc4)ccc3)cc1
0.360784	Fc1c(c2ccncc2)cc(NC(=O)c3cc(Nc4nccnc4)ccc3)cc1
0.360784	Fc1c(c2ccncc2)cc(NC(=O)c3cc(Nc4nccnc4)ccc3)cc1
0.360784	Fc1c(c2ccncc2)cc(NC(=O)c3cc(Nc4nccnc4)ccc3)cc1
0.36	S(=O)(=O)(Nc1c(ccc(NC(=O)c2nc(ncc2)N3CCCCC3)c1)C)CCC
0.36	S(=O)(=O)(Nc1c(ccc(NC(=O)c2nc(ncc2)N3CCCCC3)c1)C)CCC
0.36	S(=O)(=O)(Nc1c(ccc(NC(=O)c2nc(ncc2)N3CCCCC3)c1)C)CCC
0.36	S(=O)(=O)(Nc1c(ccc(NC(=O)c2nc(ncc2)N3CCCCC3)c1)C)CCC
0.36	S(=O)(=O)(Nc1c(ccc(NC(=O)c2nc(ncc2)N3CCCCC3)c1)C)CCC
0.36	S(=O)(=O)(Nc1c(ccc(NC(=O)c2nc(ncc2)N3CCCCC3)c1)C)CCC
0.36	S(=O)(=O)(Nc1c(ccc(NC(=O)c2nc(ncc2)N3CCCCC3)c1)C)CCC
0.36	S(=O)(=O)(Nc1c(ccc(NC(=O)c2nc(ncc2)N3CCCCC3)c1)C)CCC
0.36	S(=O)(=O)(Nc1c(ccc(NC(=O)c2nc(ncc2)N3CCCCC3)c1)C)CCC
0.36	S(=O)(=O)(Nc1c(ccc(NC(=O)c2nc(ncc2)N3CCCCC3)c1)C)CCC
0.358871	O=C(Nc1cc2c(cc1)CCN(C2)C)c3ccc(cc3)CN4CCOCC4
0.358871	O=C(Nc1cc2c(cc1)CCN(C2)C)c3ccc(cc3)CN4CCOCC4
0.358871	O=C(Nc1cc2c(cc1)CCN(C2)C)c3ccc(cc3)CN4CCOCC4
0.358871	O=C(Nc1cc2c(cc1)CCN(C2)C)c3ccc(cc3)CN4CCOCC4
0.358871	O=C(Nc1cc2c(cc1)CCN(C2)C)c3ccc(cc3)CN4CCOCC4
0.358871	O=C(Nc1cc2c(cc1)CCN(C2)C)c3ccc(cc3)CN4CCOCC4
0.356828	FC(F)(F)c1c(ccc(NC(=O)c2ccc(c3ccccc3)cc2)c1)C
0.356828	FC(F)(F)c1c(ccc(NC(=O)c2ccc(c3ccccc3)cc2)c1)C
0.356828	FC(F)(F)c1c(ccc(NC(=O)c2ccc(c3ccccc3)cc2)c1)C
0.356828	FC(F)(F)c1c(ccc(NC(=O)c2ccc(c3ccccc3)cc2)c1)C
0.356828	FC(F)(F)c1c(ccc(NC(=O)c2ccc(c3ccccc3)cc2)c1)C
0.356828	FC(F)(F)c1c(ccc(NC(=O)c2ccc(c3ccccc3)cc2)c1)C
0.356828	FC(F)(F)c1c(ccc(NC(=O)c2ccc(c3ccccc3)cc2)c1)C
0.356828	FC(F)(F)c1c(ccc(NC(=O)c2ccc(c3ccccc3)cc2)c1)C
0.356828	FC(F)(F)c1c(ccc(NC(=O)c2ccc(c3ccccc3)cc2)c1)C
0.356828	FC(F)(F)c1c(ccc(NC(=O)c2ccc(c3ccccc3)cc2)c1)C
0.356589	O=C(Nc1cc(ccc1)CN2CC(=O)NCC2)c3cncc(c4ccc(cc4)C)c3
0.356589	O=C(Nc1cc(ccc1)CN2CC(=O)NCC2)c3cncc(c4ccc(cc4)C)c3
0.356589	O=C(Nc1cc(ccc1)CN2CC(=O)NCC2)c3cncc(c4ccc(cc4)C)c3
0.356589	O=C(Nc1cc(ccc1)CN2CC(=O)NCC2)c3cncc(c4ccc(cc4)C)c3
0.356589	O=C(Nc1cc(ccc1)CN2CC(=O)NCC2)c3cncc(c4ccc(cc4)C)c3
0.356589	O=C(Nc1cc(ccc1)CN2CC(=O)NCC2)c3cncc(c4ccc(cc4)C)c3
0.356589	O=C(Nc1cc(ccc1)CN2CC(=O)NCC2)c3cncc(c4ccc(cc4)C)c3
0.356589	O=C(Nc1cc(ccc1)CN2CC(=O)NCC2)c3cncc(c4ccc(cc4)C)c3
0.356589	O=C(Nc1cc(ccc1)CN2CC(=O)NCC2)c3cncc(c4ccc(cc4)C)c3
0.356589	O=C(Nc1cc(ccc1)CN2CC(=O)NCC2)c3cncc(c4ccc(cc4)C)c3
0.350195	O=C(N1CCC(CC1)C)c2cc(c(NC(=O)c3ccc(cc3)CN4CCOCC4)cc2)C
0.350195	O=C(N1CCC(CC1)C)c2cc(c(NC(=O)c3ccc(cc3)CN4CCOCC4)cc2)C
0.350195	O=C(N1CCC(CC1)C)c2cc(c(NC(=O)c3ccc(cc3)CN4CCOCC4)cc2)C
0.350195	O=C(N1CCC(CC1)C)c2cc(c(NC(=O)c3ccc(cc3)CN4CCOCC4)cc2)C
0.350195	O=C(N1CCC(CC1)C)c2cc(c(NC(=O)c3ccc(cc3)CN4CCOCC4)cc2)C
0.350195	O=C(N1CCC(CC1)C)c2cc(c(NC(=O)c3ccc(cc3)CN4CCOCC4)cc2)C
0.350195	O=C(N1CCC(CC1)C)c2cc(c(NC(=O)c3ccc(cc3)CN4CCOCC4)cc2)C
0.350195	O=C(N1CCC(CC1)C)c2cc(c(NC(=O)c3ccc(cc3)CN4CCOCC4)cc2)C
0.350195	O=C(N1CCC(CC1)C)c2cc(c(NC(=O)c3ccc(cc3)CN4CCOCC4)cc2)C
0.350195	O=C(N1CCC(CC1)C)c2cc(c(NC(=O)c3ccc(cc3)CN4CCOCC4)cc2)C
0.34981	O=C(Nc1cc(c(OC)cc1)C)C=2N=C(OC2)c3cnccc3
0.34981	O=C(Nc1cc(c(OC)cc1)C)C=2N=C(OC2)c3cnccc3
0.34981	O=C(Nc1cc(c(OC)cc1)C)C=2N=C(OC2)c3cnccc3
0.34981	O=C(Nc1cc(c(OC)cc1)C)C=2N=C(OC2)c3cnccc3
0.34981	O=C(Nc1cc(c(OC)cc1)C)C=2N=C(OC2)c3cnccc3
0.34981	O=C(Nc1cc(c(OC)cc1)C)C=2N=C(OC2)c3cnccc3
0.34981	O=C(Nc1cc(c(OC)cc1)C)C=2N=C(OC2)c3cnccc3
0.34981	O=C(Nc1cc(c(OC)cc1)C)C=2N=C(OC2)c3cnccc3
0.34981	O=C(Nc1cc(c(OC)cc1)C)C=2N=C(OC2)c3cnccc3
0.34981	O=C(Nc1cc(c(OC)cc1)C)C=2N=C(OC2)c3cnccc3
0.348416	Brc1ccc(cc1)C(=O)Nc2ccc(cc2)C(=O)Nc3c(ccc(c3)C(=O)C)C
0.348416	Brc1ccc(cc1)C(=O)Nc2ccc(cc2)C(=O)Nc3c(ccc(c3)C(=O)C)C
0.343396	S1C(C(=O)Nc2cc(c(F)cc2)c3ccncc3)=CC=C1CN4CCCCC4
0.343396	S1C(C(=O)Nc2cc(c(F)cc2)c3ccncc3)=CC=C1CN4CCCCC4
0.343396	S1C(C(=O)Nc2cc(c(F)cc2)c3ccncc3)=CC=C1CN4CCCCC4
0.343396	S1C(C(=O)Nc2cc(c(F)cc2)c3ccncc3)=CC=C1CN4CCCCC4
0.343396	S1C(C(=O)Nc2cc(c(F)cc2)c3ccncc3)=CC=C1CN4CCCCC4
0.343396	S1C(C(=O)Nc2cc(c(F)cc2)c3ccncc3)=CC=C1CN4CCCCC4
0.343396	S1C(C(=O)Nc2cc(c(F)cc2)c3ccncc3)=CC=C1CN4CCCCC4
0.343396	S1C(C(=O)Nc2cc(c(F)cc2)c3ccncc3)=CC=C1CN4CCCCC4
0.343396	S1C(C(=O)Nc2cc(c(F)cc2)c3ccncc3)=CC=C1CN4CCCCC4
0.343396	S1C(C(=O)Nc2cc(c(F)cc2)c3ccncc3)=CC=C1CN4CCCCC4
0.339552	O=C(Nc1c(cccc1)CN2CCN(C(=O)C)CC2)c3c(ccc(NC(=O)C)c3)C
0.339552	O=C(Nc1c(cccc1)CN2CCN(C(=O)C)CC2)c3c(ccc(NC(=O)C)c3)C
0.339552	O=C(Nc1c(cccc1)CN2CCN(C(=O)C)CC2)c3c(ccc(NC(=O)C)c3)C
0.339552	O=C(Nc1c(cccc1)CN2CCN(C(=O)C)CC2)c3c(ccc(NC(=O)C)c3)C
0.339552	O=C(Nc1c(cccc1)CN2CCN(C(=O)C)CC2)c3c(ccc(NC(=O)C)c3)C
0.339552	O=C(Nc1c(cccc1)CN2CCN(C(=O)C)CC2)c3c(ccc(NC(=O)C)c3)C
0.339552	O=C(Nc1c(cccc1)CN2CCN(C(=O)C)CC2)c3c(ccc(NC(=O)C)c3)C
0.339552	O=C(Nc1c(cccc1)CN2CCN(C(=O)C)CC2)c3c(ccc(NC(=O)C)c3)C
0.339552	O=C(Nc1c(cccc1)CN2CCN(C(=O)C)CC2)c3c(ccc(NC(=O)C)c3)C
0.339552	O=C(Nc1c(cccc1)CN2CCN(C(=O)C)CC2)c3c(ccc(NC(=O)C)c3)C
0.339416	S(=O)(=O)(Nc1c(ccc(NC(=O)c2cnc(N3CCCCCC3)cc2)c1)C)CCC
0.339416	S(=O)(=O)(Nc1c(ccc(NC(=O)c2cnc(N3CCCCCC3)cc2)c1)C)CCC
0.339416	S(=O)(=O)(Nc1c(ccc(NC(=O)c2cnc(N3CCCCCC3)cc2)c1)C)CCC
0.339416	S(=O)(=O)(Nc1c(ccc(NC(=O)c2cnc(N3CCCCCC3)cc2)c1)C)CCC
0.339416	S(=O)(=O)(Nc1c(ccc(NC(=O)c2cnc(N3CCCCCC3)cc2)c1)C)CCC
0.339416	S(=O)(=O)(Nc1c(ccc(NC(=O)c2cnc(N3CCCCCC3)cc2)c1)C)CCC
0.339416	S(=O)(=O)(Nc1c(ccc(NC(=O)c2cnc(N3CCCCCC3)cc2)c1)C)CCC
0.339416	S(=O)(=O)(Nc1c(ccc(NC(=O)c2cnc(N3CCCCCC3)cc2)c1)C)CCC
0.339416	S(=O)(=O)(Nc1c(ccc(NC(=O)c2cnc(N3CCCCCC3)cc2)c1)C)CCC
0.339416	S(=O)(=O)(Nc1c(ccc(NC(=O)c2cnc(N3CCCCCC3)cc2)c1)C)CCC
0.337165	O=C(Nc1cc2c(cc1)CCCCC2)c3ncc(c4nccnc4)cc3
0.337165	O=C(Nc1cc2c(cc1)CCCCC2)c3ncc(c4nccnc4)cc3
0.337165	O=C(Nc1cc2c(cc1)CCCCC2)c3ncc(c4nccnc4)cc3
0.337165	O=C(Nc1cc2c(cc1)CCCCC2)c3ncc(c4nccnc4)cc3
0.337165	O=C(Nc1cc2c(cc1)CCCCC2)c3ncc(c4nccnc4)cc3
0.337165	O=C(Nc1cc2c(cc1)CCCCC2)c3ncc(c4nccnc4)cc3
0.337165	O=C(Nc1cc2c(cc1)CCCCC2)c3ncc(c4nccnc4)cc3
0.337165	O=C(Nc1cc2c(cc1)CCCCC2)c3ncc(c4nccnc4)cc3
0.337165	O=C(Nc1cc2c(cc1)CCCCC2)c3ncc(c4nccnc4)cc3
0.337165	O=C(Nc1cc2c(cc1)CCCCC2)c3ncc(c4nccnc4)cc3
0.3361	Clc1c(NC(=O)c2ccc(cc2)CN3CCOCC3)ccc(C#C)c1
0.3361	Clc1c(NC(=O)c2ccc(cc2)CN3CCOCC3)ccc(C#C)c1
0.3361	Clc1c(NC(=O)c2ccc(cc2)CN3CCOCC3)ccc(C#C)c1
0.3361	Clc1c(NC(=O)c2ccc(cc2)CN3CCOCC3)ccc(C#C)c1
0.3361	Clc1c(NC(=O)c2ccc(cc2)CN3CCOCC3)ccc(C#C)c1
0.3361	Clc1c(NC(=O)c2ccc(cc2)CN3CCOCC3)ccc(C#C)c1
0.3361	Clc1c(NC(=O)c2ccc(cc2)CN3CCOCC3)ccc(C#C)c1
0.3361	Clc1c(NC(=O)c2ccc(cc2)CN3CCOCC3)ccc(C#C)c1
0.3361	Clc1c(NC(=O)c2ccc(cc2)CN3CCOCC3)ccc(C#C)c1
0.3361	Clc1c(NC(=O)c2ccc(cc2)CN3CCOCC3)ccc(C#C)c1
0.336066	O=C(Nc1ccc(cc1)CN2CCC(O)CC2)c3nc(ncc3)C(C)C
0.336066	O=C(Nc1ccc(cc1)CN2CCC(O)CC2)c3nc(ncc3)C(C)C
0.336066	O=C(Nc1ccc(cc1)CN2CCC(O)CC2)c3nc(ncc3)C(C)C
0.336066	O=C(Nc1ccc(cc1)CN2CCC(O)CC2)c3nc(ncc3)C(C)C
0.336066	O=C(Nc1ccc(cc1)CN2CCC(O)CC2)c3nc(ncc3)C(C)C
0.336066	O=C(Nc1ccc(cc1)CN2CCC(O)CC2)c3nc(ncc3)C(C)C
0.336066	O=C(Nc1ccc(cc1)CN2CCC(O)CC2)c3nc(ncc3)C(C)C
0.336066	O=C(Nc1ccc(cc1)CN2CCC(O)CC2)c3nc(ncc3)C(C)C
0.336	O=C(Nc1ccc(Nc2c(OC)cccc2)cc1)c3cc(Nc4nccnc4)ccc3
0.336	O=C(Nc1ccc(Nc2c(OC)cccc2)cc1)c3cc(Nc4nccnc4)ccc3
0.336	O=C(Nc1ccc(Nc2c(OC)cccc2)cc1)c3cc(Nc4nccnc4)ccc3
0.336	O=C(Nc1ccc(Nc2c(OC)cccc2)cc1)c3cc(Nc4nccnc4)ccc3
0.336	O=C(Nc1ccc(Nc2c(OC)cccc2)cc1)c3cc(Nc4nccnc4)ccc3
0.336	O=C(Nc1ccc(Nc2c(OC)cccc2)cc1)c3cc(Nc4nccnc4)ccc3
0.336	O=C(Nc1ccc(Nc2c(OC)cccc2)cc1)c3cc(Nc4nccnc4)ccc3
0.336	O=C(Nc1ccc(Nc2c(OC)cccc2)cc1)c3cc(Nc4nccnc4)ccc3
0.336	O=C(Nc1ccc(Nc2c(OC)cccc2)cc1)c3cc(Nc4nccnc4)ccc3
0.336	O=C(Nc1ccc(Nc2c(OC)cccc2)cc1)c3cc(Nc4nccnc4)ccc3
0.335938	O=C(OC(C)(C)C)Nc1ncc(cc1)C(=O)Nc2cc(ccc2)CN3CCOCC3
0.334728	Brc1ccc(cc1)C(=O)Nc2ccc(cc2)C(=O)Nc3cc(NS(=O)(=O)CCC)c(cc3)C
0.334728	Brc1ccc(cc1)C(=O)Nc2ccc(cc2)C(=O)Nc3cc(NS(=O)(=O)CCC)c(cc3)C
0.334728	Brc1ccc(cc1)C(=O)Nc2ccc(cc2)C(=O)Nc3cc(NS(=O)(=O)CCC)c(cc3)C
0.334728	Brc1ccc(cc1)C(=O)Nc2ccc(cc2)C(=O)Nc3cc(NS(=O)(=O)CCC)c(cc3)C
0.334728	Brc1ccc(cc1)C(=O)Nc2ccc(cc2)C(=O)Nc3cc(NS(=O)(=O)CCC)c(cc3)C
0.334728	Brc1ccc(cc1)C(=O)Nc2ccc(cc2)C(=O)Nc3cc(NS(=O)(=O)CCC)c(cc3)C
0.334728	Brc1ccc(cc1)C(=O)Nc2ccc(cc2)C(=O)Nc3cc(NS(=O)(=O)CCC)c(cc3)C
0.334728	Brc1ccc(cc1)C(=O)Nc2ccc(cc2)C(=O)Nc3cc(NS(=O)(=O)CCC)c(cc3)C
0.334728	Brc1ccc(cc1)C(=O)Nc2ccc(cc2)C(=O)Nc3cc(NS(=O)(=O)CCC)c(cc3)C
0.334728	Brc1ccc(cc1)C(=O)Nc2ccc(cc2)C(=O)Nc3cc(NS(=O)(=O)CCC)c(cc3)C
0.334694	O=C(Nc1ccc(cc1)C2=NNC(=N2)c3ccccc3)c4ncc(c5nccnc5)cc4
0.334694	O=C(Nc1ccc(cc1)C2=NNC(=N2)c3ccccc3)c4ncc(c5nccnc5)cc4
0.334694	O=C(Nc1ccc(cc1)C2=NNC(=N2)c3ccccc3)c4ncc(c5nccnc5)cc4
0.334694	O=C(Nc1ccc(cc1)C2=NNC(=N2)c3ccccc3)c4ncc(c5nccnc5)cc4
0.334694	O=C(Nc1ccc(cc1)C2=NNC(=N2)c3ccccc3)c4ncc(c5nccnc5)cc4
0.334694	O=C(Nc1ccc(cc1)C2=NNC(=N2)c3ccccc3)c4ncc(c5nccnc5)cc4
0.334694	O=C(Nc1ccc(cc1)C2=NNC(=N2)c3ccccc3)c4ncc(c5nccnc5)cc4
0.334694	O=C(Nc1ccc(cc1)C2=NNC(=N2)c3ccccc3)c4ncc(c5nccnc5)cc4
0.334694	O=C(Nc1ccc(cc1)C2=NNC(=N2)c3ccccc3)c4ncc(c5nccnc5)cc4
0.334694	O=C(Nc1ccc(cc1)C2=NNC(=N2)c3ccccc3)c4ncc(c5nccnc5)cc4
0.33125	Fc1cc2N=C(N(c2cc1)C)c3cc(NC(=O)c4ccc(cc4)CN5CCOCC5)c(cc3)C
0.33125	Fc1cc2N=C(N(c2cc1)C)c3cc(NC(=O)c4ccc(cc4)CN5CCOCC5)c(cc3)C
0.33125	Fc1cc2N=C(N(c2cc1)C)c3cc(NC(=O)c4ccc(cc4)CN5CCOCC5)c(cc3)C
0.33125	Fc1cc2N=C(N(c2cc1)C)c3cc(NC(=O)c4ccc(cc4)CN5CCOCC5)c(cc3)C
0.33125	Fc1cc2N=C(N(c2cc1)C)c3cc(NC(=O)c4ccc(cc4)CN5CCOCC5)c(cc3)C
0.33125	Fc1cc2N=C(N(c2cc1)C)c3cc(NC(=O)c4ccc(cc4)CN5CCOCC5)c(cc3)C
0.33125	Fc1cc2N=C(N(c2cc1)C)c3cc(NC(=O)c4ccc(cc4)CN5CCOCC5)c(cc3)C
0.33125	Fc1cc2N=C(N(c2cc1)C)c3cc(NC(=O)c4ccc(cc4)CN5CCOCC5)c(cc3)C
0.33125	Fc1cc2N=C(N(c2cc1)C)c3cc(NC(=O)c4ccc(cc4)CN5CCOCC5)c(cc3)C
0.33125	Fc1cc2N=C(N(c2cc1)C)c3cc(NC(=O)c4ccc(cc4)CN5CCOCC5)c(cc3)C
0.329365	O=C(N1CCC(CC1)C)c2cc(c(NC(=O)c3ccc(c4ccccc4)cc3)cc2)C
0.329365	O=C(N1CCC(CC1)C)c2cc(c(NC(=O)c3ccc(c4ccccc4)cc3)cc2)C
0.329365	O=C(N1CCC(CC1)C)c2cc(c(NC(=O)c3ccc(c4ccccc4)cc3)cc2)C
0.329365	O=C(N1CCC(CC1)C)c2cc(c(NC(=O)c3ccc(c4ccccc4)cc3)cc2)C
0.329365	O=C(N1CCC(CC1)C)c2cc(c(NC(=O)c3ccc(c4ccccc4)cc3)cc2)C
0.329365	O=C(N1CCC(CC1)C)c2cc(c(NC(=O)c3ccc(c4ccccc4)cc3)cc2)C
0.329365	O=C(N1CCC(CC1)C)c2cc(c(NC(=O)c3ccc(c4ccccc4)cc3)cc2)C
0.329365	O=C(N1CCC(CC1)C)c2cc(c(NC(=O)c3ccc(c4ccccc4)cc3)cc2)C
0.329365	O=C(N1CCC(CC1)C)c2cc(c(NC(=O)c3ccc(c4ccccc4)cc3)cc2)C
0.329365	O=C(N1CCC(CC1)C)c2cc(c(NC(=O)c3ccc(c4ccccc4)cc3)cc2)C
0.328185	Clc1cc(c2ccc(cc2)C(=O)Nc3c(cc(Oc4ncccc4)cc3)C)ccc1
0.328185	Clc1cc(c2ccc(cc2)C(=O)Nc3c(cc(Oc4ncccc4)cc3)C)ccc1
0.328185	Clc1cc(c2ccc(cc2)C(=O)Nc3c(cc(Oc4ncccc4)cc3)C)ccc1
0.328185	Clc1cc(c2ccc(cc2)C(=O)Nc3c(cc(Oc4ncccc4)cc3)C)ccc1
0.325758	Fc1c(NC(=O)c2ncc(c3nccnc3)cc2)cc(C#N)cc1
0.325758	Fc1c(NC(=O)c2ncc(c3nccnc3)cc2)cc(C#N)cc1
0.325758	Fc1c(NC(=O)c2ncc(c3nccnc3)cc2)cc(C#N)cc1
0.325758	Fc1c(NC(=O)c2ncc(c3nccnc3)cc2)cc(C#N)cc1
0.325758	Fc1c(NC(=O)c2ncc(c3nccnc3)cc2)cc(C#N)cc1
0.325758	Fc1c(NC(=O)c2ncc(c3nccnc3)cc2)cc(C#N)cc1
0.325758	Fc1c(NC(=O)c2ncc(c3nccnc3)cc2)cc(C#N)cc1
0.325758	Fc1c(NC(=O)c2ncc(c3nccnc3)cc2)cc(C#N)cc1
0.325758	Fc1c(NC(=O)c2ncc(c3nccnc3)cc2)cc(C#N)cc1
0.325758	Fc1c(NC(=O)c2ncc(c3nccnc3)cc2)cc(C#N)cc1
0.325301	S(c1ccc(cc1)C(=O)Nc2cc(c(F)cc2)c3ccncc3)Cc4ccccc4
0.325301	S(c1ccc(cc1)C(=O)Nc2cc(c(F)cc2)c3ccncc3)Cc4ccccc4
0.325301	S(c1ccc(cc1)C(=O)Nc2cc(c(F)cc2)c3ccncc3)Cc4ccccc4
0.325301	S(c1ccc(cc1)C(=O)Nc2cc(c(F)cc2)c3ccncc3)Cc4ccccc4
0.325175	O=C(Nc1cc(c(OC2CCOCC2)cc1)C)C=3N=C(OC3)c4cnccc4
0.325175	O=C(Nc1cc(c(OC2CCOCC2)cc1)C)C=3N=C(OC3)c4cnccc4
0.325175	O=C(Nc1cc(c(OC2CCOCC2)cc1)C)C=3N=C(OC3)c4cnccc4
0.325175	O=C(Nc1cc(c(OC2CCOCC2)cc1)C)C=3N=C(OC3)c4cnccc4
0.325175	O=C(Nc1cc(c(OC2CCOCC2)cc1)C)C=3N=C(OC3)c4cnccc4
0.325175	O=C(Nc1cc(c(OC2CCOCC2)cc1)C)C=3N=C(OC3)c4cnccc4
0.325175	O=C(Nc1cc(c(OC2CCOCC2)cc1)C)C=3N=C(OC3)c4cnccc4
0.325175	O=C(Nc1cc(c(OC2CCOCC2)cc1)C)C=3N=C(OC3)c4cnccc4
0.325175	O=C(Nc1cc(c(OC2CCOCC2)cc1)C)C=3N=C(OC3)c4cnccc4
0.325175	O=C(Nc1cc(c(OC2CCOCC2)cc1)C)C=3N=C(OC3)c4cnccc4
0.325	O=C(OCC)c1cc(NC(C)C)c(NC(=O)c2ncc(c3nccnc3)cc2)cc1
0.325	O=C(OCC)c1cc(NC(C)C)c(NC(=O)c2ncc(c3nccnc3)cc2)cc1
0.324627	Fc1c(cc(NC(=O)c2ncc(c3nccnc3)cc2)cc1)C(=O)C
0.324627	Fc1c(cc(NC(=O)c2ncc(c3nccnc3)cc2)cc1)C(=O)C
0.324627	Fc1c(cc(NC(=O)c2ncc(c3nccnc3)cc2)cc1)C(=O)C
0.324627	Fc1c(cc(NC(=O)c2ncc(c3nccnc3)cc2)cc1)C(=O)C
0.323529	O=C(Nc1cc(ccc1)C(OC)C)c2ccc(cc2)CN3CCOCC3
0.323529	O=C(Nc1cc(ccc1)C(OC)C)c2ccc(cc2)CN3CCOCC3
0.323529	O=C(Nc1cc(ccc1)C(OC)C)c2ccc(cc2)CN3CCOCC3
0.323529	O=C(Nc1cc(ccc1)C(OC)C)c2ccc(cc2)CN3CCOCC3
0.323529	O=C(Nc1cc(ccc1)C(OC)C)c2ccc(cc2)CN3CCOCC3
0.323529	O=C(Nc1cc(ccc1)C(OC)C)c2ccc(cc2)CN3CCOCC3
0.323529	O=C(Nc1cc(ccc1)C(OC)C)c2ccc(cc2)CN3CCOCC3
0.323529	O=C(Nc1cc(ccc1)C(OC)C)c2ccc(cc2)CN3CCOCC3
0.323529	O=C(Nc1cc(ccc1)C(OC)C)c2ccc(cc2)CN3CCOCC3
0.323529	O=C(Nc1cc(ccc1)C(OC)C)c2ccc(cc2)CN3CCOCC3
0.32287	O=C(Nc1nc(OC)ccn1)c2ccc(c3ccccc3)cc2
0.32287	O=C(Nc1nc(OC)ccn1)c2ccc(c3ccccc3)cc2
0.32287	O=C(Nc1nc(OC)ccn1)c2ccc(c3ccccc3)cc2
0.32287	O=C(Nc1nc(OC)ccn1)c2ccc(c3ccccc3)cc2
0.32287	O=C(Nc1nc(OC)ccn1)c2ccc(c3ccccc3)cc2
0.32287	O=C(Nc1nc(OC)ccn1)c2ccc(c3ccccc3)cc2
0.32287	O=C(Nc1nc(OC)ccn1)c2ccc(c3ccccc3)cc2
0.32287	O=C(Nc1nc(OC)ccn1)c2ccc(c3ccccc3)cc2
0.32287	O=C(Nc1nc(OC)ccn1)c2ccc(c3ccccc3)cc2
0.32287	O=C(Nc1nc(OC)ccn1)c2ccc(c3ccccc3)cc2
0.322581	O=C(Nc1cc(N2CCCC2)c(cc1)C)c3ccc(Oc4ccc(cc4)CCC)cc3
0.322581	O=C(Nc1cc(N2CCCC2)c(cc1)C)c3ccc(Oc4ccc(cc4)CCC)cc3
0.322581	O=C(Nc1cc(N2CCCC2)c(cc1)C)c3ccc(Oc4ccc(cc4)CCC)cc3
0.322581	O=C(Nc1cc(N2CCCC2)c(cc1)C)c3ccc(Oc4ccc(cc4)CCC)cc3
0.322581	O=C(Nc1cc(N2CCCC2)c(cc1)C)c3ccc(Oc4ccc(cc4)CCC)cc3
0.322581	O=C(Nc1cc(N2CCCC2)c(cc1)C)c3ccc(Oc4ccc(cc4)CCC)cc3
0.322581	O=C(Nc1cc(N2CCCC2)c(cc1)C)c3ccc(Oc4ccc(cc4)CCC)cc3
0.322581	O=C(Nc1cc(N2CCCC2)c(cc1)C)c3ccc(Oc4ccc(cc4)CCC)cc3
0.322581	O=C(Nc1cc(N2CCCC2)c(cc1)C)c3ccc(Oc4ccc(cc4)CCC)cc3
0.322581	O=C(Nc1cc(N2CCCC2)c(cc1)C)c3ccc(Oc4ccc(cc4)CCC)cc3
0.322464	S(=O)(=O)(Nc1c(ccc(NC(=O)c2cnc(NC(=O)OC(C)(C)C)cc2)c1)C)CCC
0.322464	S(=O)(=O)(Nc1c(ccc(NC(=O)c2cnc(NC(=O)OC(C)(C)C)cc2)c1)C)CCC
0.322464	S(=O)(=O)(Nc1c(ccc(NC(=O)c2cnc(NC(=O)OC(C)(C)C)cc2)c1)C)CCC
0.322464	S(=O)(=O)(Nc1c(ccc(NC(=O)c2cnc(NC(=O)OC(C)(C)C)cc2)c1)C)CCC
0.322464	S(=O)(=O)(Nc1c(ccc(NC(=O)c2cnc(NC(=O)OC(C)(C)C)cc2)c1)C)CCC
0.322464	S(=O)(=O)(Nc1c(ccc(NC(=O)c2cnc(NC(=O)OC(C)(C)C)cc2)c1)C)CCC
0.322464	S(=O)(=O)(Nc1c(ccc(NC(=O)c2cnc(NC(=O)OC(C)(C)C)cc2)c1)C)CCC
0.322464	S(=O)(=O)(Nc1c(ccc(NC(=O)c2cnc(NC(=O)OC(C)(C)C)cc2)c1)C)CCC
0.322464	S(=O)(=O)(Nc1c(ccc(NC(=O)c2cnc(NC(=O)OC(C)(C)C)cc2)c1)C)CCC
0.322464	S(=O)(=O)(Nc1c(ccc(NC(=O)c2cnc(NC(=O)OC(C)(C)C)cc2)c1)C)CCC
0.322449	Brc1ccc(cc1)C(=O)Nc2ccc(cc2)C(=O)Nc3c(cccc3)CN4CCN(C(=O)C)CC4
0.322449	Brc1ccc(cc1)C(=O)Nc2ccc(cc2)C(=O)Nc3c(cccc3)CN4CCN(C(=O)C)CC4
0.322449	Brc1ccc(cc1)C(=O)Nc2ccc(cc2)C(=O)Nc3c(cccc3)CN4CCN(C(=O)C)CC4
0.322449	Brc1ccc(cc1)C(=O)Nc2ccc(cc2)C(=O)Nc3c(cccc3)CN4CCN(C(=O)C)CC4
0.322449	Brc1ccc(cc1)C(=O)Nc2ccc(cc2)C(=O)Nc3c(cccc3)CN4CCN(C(=O)C)CC4
0.322449	Brc1ccc(cc1)C(=O)Nc2ccc(cc2)C(=O)Nc3c(cccc3)CN4CCN(C(=O)C)CC4
0.322449	Brc1ccc(cc1)C(=O)Nc2ccc(cc2)C(=O)Nc3c(cccc3)CN4CCN(C(=O)C)CC4
0.322449	Brc1ccc(cc1)C(=O)Nc2ccc(cc2)C(=O)Nc3c(cccc3)CN4CCN(C(=O)C)CC4
0.322449	Brc1ccc(cc1)C(=O)Nc2ccc(cc2)C(=O)Nc3c(cccc3)CN4CCN(C(=O)C)CC4
0.322449	Brc1ccc(cc1)C(=O)Nc2ccc(cc2)C(=O)Nc3c(cccc3)CN4CCN(C(=O)C)CC4
0.321705	O=C(Nc1cnc(N2CCCCC2)c(c1)C)c3ccc(cc3)CN4CCOCC4
0.321705	O=C(Nc1cnc(N2CCCCC2)c(c1)C)c3ccc(cc3)CN4CCOCC4
0.321705	O=C(Nc1cnc(N2CCCCC2)c(c1)C)c3ccc(cc3)CN4CCOCC4
0.321705	O=C(Nc1cnc(N2CCCCC2)c(c1)C)c3ccc(cc3)CN4CCOCC4
0.321705	O=C(Nc1cnc(N2CCCCC2)c(c1)C)c3ccc(cc3)CN4CCOCC4
0.321705	O=C(Nc1cnc(N2CCCCC2)c(c1)C)c3ccc(cc3)CN4CCOCC4
0.321705	O=C(Nc1cnc(N2CCCCC2)c(c1)C)c3ccc(cc3)CN4CCOCC4
0.321705	O=C(Nc1cnc(N2CCCCC2)c(c1)C)c3ccc(cc3)CN4CCOCC4
0.321705	O=C(Nc1cnc(N2CCCCC2)c(c1)C)c3ccc(cc3)CN4CCOCC4
0.321705	O=C(Nc1cnc(N2CCCCC2)c(c1)C)c3ccc(cc3)CN4CCOCC4
0.321569	Fc1c(NC(=O)C2=C(OC=C2)C)cc(NC(=O)c3ccc(c4ccccc4)cc3)cc1
0.321569	Fc1c(NC(=O)C2=C(OC=C2)C)cc(NC(=O)c3ccc(c4ccccc4)cc3)cc1
0.321569	Fc1c(NC(=O)C2=C(OC=C2)C)cc(NC(=O)c3ccc(c4ccccc4)cc3)cc1
0.321569	Fc1c(NC(=O)C2=C(OC=C2)C)cc(NC(=O)c3ccc(c4ccccc4)cc3)cc1
0.321569	Fc1c(NC(=O)C2=C(OC=C2)C)cc(NC(=O)c3ccc(c4ccccc4)cc3)cc1
0.321569	Fc1c(NC(=O)C2=C(OC=C2)C)cc(NC(=O)c3ccc(c4ccccc4)cc3)cc1
0.321569	Fc1c(NC(=O)C2=C(OC=C2)C)cc(NC(=O)c3ccc(c4ccccc4)cc3)cc1
0.321429	O=C(Nc1c(ccc(c1)C(=O)NCCNC(=O)C2=NNC=C2)C)Nc3ccccc3
0.321429	O=C(Nc1c(ccc(c1)C(=O)NCCNC(=O)C2=NNC=C2)C)Nc3ccccc3
0.321429	O=C(Nc1c(ccc(c1)C(=O)NCCNC(=O)C2=NNC=C2)C)Nc3ccccc3
0.321033	S(=O)(=O)(Nc1c(ccc(NC(=O)c2cnc(SC(F)(F)F)cc2)c1)C)CCC
0.321033	S(=O)(=O)(Nc1c(ccc(NC(=O)c2cnc(SC(F)(F)F)cc2)c1)C)CCC
0.321033	S(=O)(=O)(Nc1c(ccc(NC(=O)c2cnc(SC(F)(F)F)cc2)c1)C)CCC
0.321033	S(=O)(=O)(Nc1c(ccc(NC(=O)c2cnc(SC(F)(F)F)cc2)c1)C)CCC
0.321033	S(=O)(=O)(Nc1c(ccc(NC(=O)c2cnc(SC(F)(F)F)cc2)c1)C)CCC
0.321033	S(=O)(=O)(Nc1c(ccc(NC(=O)c2cnc(SC(F)(F)F)cc2)c1)C)CCC
0.321033	S(=O)(=O)(Nc1c(ccc(NC(=O)c2cnc(SC(F)(F)F)cc2)c1)C)CCC
0.321033	S(=O)(=O)(Nc1c(ccc(NC(=O)c2cnc(SC(F)(F)F)cc2)c1)C)CCC
0.321033	S(=O)(=O)(Nc1c(ccc(NC(=O)c2cnc(SC(F)(F)F)cc2)c1)C)CCC
0.321033	S(=O)(=O)(Nc1c(ccc(NC(=O)c2cnc(SC(F)(F)F)cc2)c1)C)CCC
0.319853	O=C(Nc1c(cccc1)CN2CCN(C(=O)C)CC2)c3cc(c(cc3)C(=O)C)C
0.319853	O=C(Nc1c(cccc1)CN2CCN(C(=O)C)CC2)c3cc(c(cc3)C(=O)C)C
0.319853	O=C(Nc1c(cccc1)CN2CCN(C(=O)C)CC2)c3cc(c(cc3)C(=O)C)C
0.319853	O=C(Nc1c(cccc1)CN2CCN(C(=O)C)CC2)c3cc(c(cc3)C(=O)C)C
0.319853	O=C(Nc1c(cccc1)CN2CCN(C(=O)C)CC2)c3cc(c(cc3)C(=O)C)C
0.319853	O=C(Nc1c(cccc1)CN2CCN(C(=O)C)CC2)c3cc(c(cc3)C(=O)C)C
0.319853	O=C(Nc1c(cccc1)CN2CCN(C(=O)C)CC2)c3cc(c(cc3)C(=O)C)C
0.319853	O=C(Nc1c(cccc1)CN2CCN(C(=O)C)CC2)c3cc(c(cc3)C(=O)C)C
0.319853	O=C(Nc1c(cccc1)CN2CCN(C(=O)C)CC2)c3cc(c(cc3)C(=O)C)C
0.319853	O=C(Nc1c(cccc1)CN2CCN(C(=O)C)CC2)c3cc(c(cc3)C(=O)C)C
0.319838	O=C(Nc1c(cccc1)CN2CCN(C(=O)C)CC2)c3ccc(cc3)CCc4ccccc4
0.319838	O=C(Nc1c(cccc1)CN2CCN(C(=O)C)CC2)c3ccc(cc3)CCc4ccccc4
0.319838	O=C(Nc1c(cccc1)CN2CCN(C(=O)C)CC2)c3ccc(cc3)CCc4ccccc4
0.319838	O=C(Nc1c(cccc1)CN2CCN(C(=O)C)CC2)c3ccc(cc3)CCc4ccccc4
0.319838	O=C(Nc1c(cccc1)CN2CCN(C(=O)C)CC2)c3ccc(cc3)CCc4ccccc4
0.319703	S1C=C(c2ncc(cc2)C(=O)Nc3cc(c(c4ccccc4)cc3)C(F)(F)F)C=C1
0.319703	S1C=C(c2ncc(cc2)C(=O)Nc3cc(c(c4ccccc4)cc3)C(F)(F)F)C=C1
0.319703	S1C=C(c2ncc(cc2)C(=O)Nc3cc(c(c4ccccc4)cc3)C(F)(F)F)C=C1
0.319703	S1C=C(c2ncc(cc2)C(=O)Nc3cc(c(c4ccccc4)cc3)C(F)(F)F)C=C1
0.319703	S1C=C(c2ncc(cc2)C(=O)Nc3cc(c(c4ccccc4)cc3)C(F)(F)F)C=C1
0.319703	S1C=C(c2ncc(cc2)C(=O)Nc3cc(c(c4ccccc4)cc3)C(F)(F)F)C=C1
0.319703	S1C=C(c2ncc(cc2)C(=O)Nc3cc(c(c4ccccc4)cc3)C(F)(F)F)C=C1
0.319703	S1C=C(c2ncc(cc2)C(=O)Nc3cc(c(c4ccccc4)cc3)C(F)(F)F)C=C1
0.319703	S1C=C(c2ncc(cc2)C(=O)Nc3cc(c(c4ccccc4)cc3)C(F)(F)F)C=C1
0.319703	S1C=C(c2ncc(cc2)C(=O)Nc3cc(c(c4ccccc4)cc3)C(F)(F)F)C=C1
0.319066	O=C(Nc1cc2OCCCOc2cc1)c3cc(Nc4nccnc4)ccc3
0.318725	O=C(Nc1cc(NC(=O)CCN2CCCCC2)ccc1)c3cc(Nc4nccnc4)ccc3
0.318548	O=C(Nc1c(cccc1)CN2CCN(C(=O)C)CC2)c3ccc(cc3)CN4CCOCC4
0.318548	O=C(Nc1c(cccc1)CN2CCN(C(=O)C)CC2)c3ccc(cc3)CN4CCOCC4
0.318548	O=C(Nc1c(cccc1)CN2CCN(C(=O)C)CC2)c3ccc(cc3)CN4CCOCC4
0.318548	O=C(Nc1c(cccc1)CN2CCN(C(=O)C)CC2)c3ccc(cc3)CN4CCOCC4
0.318548	O=C(Nc1c(cccc1)CN2CCN(C(=O)C)CC2)c3ccc(cc3)CN4CCOCC4
0.318548	O=C(Nc1c(cccc1)CN2CCN(C(=O)C)CC2)c3ccc(cc3)CN4CCOCC4
0.318548	O=C(Nc1c(cccc1)CN2CCN(C(=O)C)CC2)c3ccc(cc3)CN4CCOCC4
0.318548	O=C(Nc1c(cccc1)CN2CCN(C(=O)C)CC2)c3ccc(cc3)CN4CCOCC4
0.317518	O=C(Nc1c(ccc(c1)C=2OC(=CC2)C)C)c3ccc(Oc4ncc(C#N)cc4)cc3
0.317518	O=C(Nc1c(ccc(c1)C=2OC(=CC2)C)C)c3ccc(Oc4ncc(C#N)cc4)cc3
0.31746	S(=O)(=O)(Nc1c(ccc(NC(=O)c2ccc(Oc3ccc(cc3)C(=O)C)cc2)c1)C)CCC
0.31746	S(=O)(=O)(Nc1c(ccc(NC(=O)c2ccc(Oc3ccc(cc3)C(=O)C)cc2)c1)C)CCC
0.31746	S(=O)(=O)(Nc1c(ccc(NC(=O)c2ccc(Oc3ccc(cc3)C(=O)C)cc2)c1)C)CCC
0.31746	S(=O)(=O)(Nc1c(ccc(NC(=O)c2ccc(Oc3ccc(cc3)C(=O)C)cc2)c1)C)CCC
0.31746	S(=O)(=O)(Nc1c(ccc(NC(=O)c2ccc(Oc3ccc(cc3)C(=O)C)cc2)c1)C)CCC
0.31746	S(=O)(=O)(Nc1c(ccc(NC(=O)c2ccc(Oc3ccc(cc3)C(=O)C)cc2)c1)C)CCC
0.31746	S(=O)(=O)(Nc1c(ccc(NC(=O)c2ccc(Oc3ccc(cc3)C(=O)C)cc2)c1)C)CCC
0.31746	S(=O)(=O)(Nc1c(ccc(NC(=O)c2ccc(Oc3ccc(cc3)C(=O)C)cc2)c1)C)CCC
0.31746	S(=O)(=O)(Nc1c(ccc(NC(=O)c2ccc(Oc3ccc(cc3)C(=O)C)cc2)c1)C)CCC
0.31746	S(=O)(=O)(Nc1c(ccc(NC(=O)c2ccc(Oc3ccc(cc3)C(=O)C)cc2)c1)C)CCC
0.316406	Fc1c(NC(=O)c2ccc(cc2)CN3CCOCC3)ccc(OCCN(C)C)c1
0.316406	Fc1c(NC(=O)c2ccc(cc2)CN3CCOCC3)ccc(OCCN(C)C)c1
0.316406	Fc1c(NC(=O)c2ccc(cc2)CN3CCOCC3)ccc(OCCN(C)C)c1
0.316406	Fc1c(NC(=O)c2ccc(cc2)CN3CCOCC3)ccc(OCCN(C)C)c1
0.316406	Fc1c(NC(=O)c2ccc(cc2)CN3CCOCC3)ccc(OCCN(C)C)c1
0.316406	Fc1c(NC(=O)c2ccc(cc2)CN3CCOCC3)ccc(OCCN(C)C)c1
0.316406	Fc1c(NC(=O)c2ccc(cc2)CN3CCOCC3)ccc(OCCN(C)C)c1
0.316406	Fc1c(NC(=O)c2ccc(cc2)CN3CCOCC3)ccc(OCCN(C)C)c1
0.316406	Fc1c(NC(=O)c2ccc(cc2)CN3CCOCC3)ccc(OCCN(C)C)c1
0.316406	Fc1c(NC(=O)c2ccc(cc2)CN3CCOCC3)ccc(OCCN(C)C)c1
0.315789	Clc1c(NC(=O)c2ncc(c3nccnc3)cc2)ccc(C#C)c1
0.315789	Clc1c(NC(=O)c2ncc(c3nccnc3)cc2)ccc(C#C)c1
0.315789	Clc1c(NC(=O)c2ncc(c3nccnc3)cc2)ccc(C#C)c1
0.315789	Clc1c(NC(=O)c2ncc(c3nccnc3)cc2)ccc(C#C)c1
0.315789	Clc1c(NC(=O)c2ncc(c3nccnc3)cc2)ccc(C#C)c1
0.315789	Clc1c(NC(=O)c2ncc(c3nccnc3)cc2)ccc(C#C)c1
0.315789	Clc1c(NC(=O)c2ncc(c3nccnc3)cc2)ccc(C#C)c1
0.315789	Clc1c(NC(=O)c2ncc(c3nccnc3)cc2)ccc(C#C)c1
0.315789	Clc1c(NC(=O)c2ncc(c3nccnc3)cc2)ccc(C#C)c1
0.315789	Clc1c(NC(=O)c2ncc(c3nccnc3)cc2)ccc(C#C)c1
0.315574	O=C(Nc1ccc(cc1)CN2CCC(O)CC2)c3cc(NC(=O)C=4OC=CC4)ccc3
0.315574	O=C(Nc1ccc(cc1)CN2CCC(O)CC2)c3cc(NC(=O)C=4OC=CC4)ccc3
0.315574	O=C(Nc1ccc(cc1)CN2CCC(O)CC2)c3cc(NC(=O)C=4OC=CC4)ccc3
0.315574	O=C(Nc1ccc(cc1)CN2CCC(O)CC2)c3cc(NC(=O)C=4OC=CC4)ccc3
0.315574	O=C(Nc1ccc(cc1)CN2CCC(O)CC2)c3cc(NC(=O)C=4OC=CC4)ccc3
0.315574	O=C(Nc1ccc(cc1)CN2CCC(O)CC2)c3cc(NC(=O)C=4OC=CC4)ccc3
0.315574	O=C(Nc1ccc(cc1)CN2CCC(O)CC2)c3cc(NC(=O)C=4OC=CC4)ccc3
0.315574	O=C(Nc1ccc(cc1)CN2CCC(O)CC2)c3cc(NC(=O)C=4OC=CC4)ccc3
0.315574	O=C(Nc1ccc(cc1)CN2CCC(O)CC2)c3cc(NC(=O)C=4OC=CC4)ccc3
0.315574	O=C(Nc1ccc(cc1)CN2CCC(O)CC2)c3cc(NC(=O)C=4OC=CC4)ccc3
0.315385	O=C(Nc1cc(OCc2c(cccc2)C)ccc1)c3cncc(c4ccc(cc4)C)c3
0.315385	O=C(Nc1cc(OCc2c(cccc2)C)ccc1)c3cncc(c4ccc(cc4)C)c3
0.315385	O=C(Nc1cc(OCc2c(cccc2)C)ccc1)c3cncc(c4ccc(cc4)C)c3
0.315385	O=C(Nc1cc(OCc2c(cccc2)C)ccc1)c3cncc(c4ccc(cc4)C)c3
0.315385	O=C(Nc1cc(OCc2c(cccc2)C)ccc1)c3cncc(c4ccc(cc4)C)c3
0.315385	O=C(Nc1cc(OCc2c(cccc2)C)ccc1)c3cncc(c4ccc(cc4)C)c3
0.315385	O=C(Nc1cc(OCc2c(cccc2)C)ccc1)c3cncc(c4ccc(cc4)C)c3
0.315385	O=C(Nc1cc(OCc2c(cccc2)C)ccc1)c3cncc(c4ccc(cc4)C)c3
0.315385	O=C(Nc1cc(OCc2c(cccc2)C)ccc1)c3cncc(c4ccc(cc4)C)c3
0.315385	O=C(Nc1cc(OCc2c(cccc2)C)ccc1)c3cncc(c4ccc(cc4)C)c3
0.315175	Fc1c(c2ccncc2)cc(NC(=O)C(=O)Nc3cc(ccc3)CN4CCCCC4)cc1
0.315175	Fc1c(c2ccncc2)cc(NC(=O)C(=O)Nc3cc(ccc3)CN4CCCCC4)cc1
0.315175	Fc1c(c2ccncc2)cc(NC(=O)C(=O)Nc3cc(ccc3)CN4CCCCC4)cc1
0.315175	Fc1c(c2ccncc2)cc(NC(=O)C(=O)Nc3cc(ccc3)CN4CCCCC4)cc1
0.315175	Fc1c(c2ccncc2)cc(NC(=O)C(=O)Nc3cc(ccc3)CN4CCCCC4)cc1
0.315175	Fc1c(c2ccncc2)cc(NC(=O)C(=O)Nc3cc(ccc3)CN4CCCCC4)cc1
0.315175	Fc1c(c2ccncc2)cc(NC(=O)C(=O)Nc3cc(ccc3)CN4CCCCC4)cc1
0.315175	Fc1c(c2ccncc2)cc(NC(=O)C(=O)Nc3cc(ccc3)CN4CCCCC4)cc1
0.315175	Fc1c(c2ccncc2)cc(NC(=O)C(=O)Nc3cc(ccc3)CN4CCCCC4)cc1
0.315175	Fc1c(c2ccncc2)cc(NC(=O)C(=O)Nc3cc(ccc3)CN4CCCCC4)cc1
0.315175	O=C(N1CCN(Cc2ccc(cc2)C)CCC1)c3ncc(c4nccnc4)cc3
0.315175	O=C(N1CCN(Cc2ccc(cc2)C)CCC1)c3ncc(c4nccnc4)cc3
0.315175	O=C(N1CCN(Cc2ccc(cc2)C)CCC1)c3ncc(c4nccnc4)cc3
0.315175	O=C(N1CCN(Cc2ccc(cc2)C)CCC1)c3ncc(c4nccnc4)cc3
0.315175	O=C(N1CCN(Cc2ccc(cc2)C)CCC1)c3ncc(c4nccnc4)cc3
0.315175	O=C(N1CCN(Cc2ccc(cc2)C)CCC1)c3ncc(c4nccnc4)cc3
0.315175	O=C(N1CCN(Cc2ccc(cc2)C)CCC1)c3ncc(c4nccnc4)cc3
0.315175	O=C(N1CCN(Cc2ccc(cc2)C)CCC1)c3ncc(c4nccnc4)cc3
0.315175	O=C(N1CCN(Cc2ccc(cc2)C)CCC1)c3ncc(c4nccnc4)cc3
0.315175	O=C(N1CCN(Cc2ccc(cc2)C)CCC1)c3ncc(c4nccnc4)cc3
0.314741	O=C(Nc1c(ccc(c1)C=2OC(=CC2)C)C)c3ccc(Oc4ccc(cc4)C(=O)C)cc3
0.314741	O=C(Nc1c(ccc(c1)C=2OC(=CC2)C)C)c3ccc(Oc4ccc(cc4)C(=O)C)cc3
0.314741	O=C(Nc1c(ccc(c1)C=2OC(=CC2)C)C)c3ccc(Oc4ccc(cc4)C(=O)C)cc3
0.314741	O=C(Nc1c(ccc(c1)C=2OC(=CC2)C)C)c3ccc(Oc4ccc(cc4)C(=O)C)cc3
0.314741	O=C(Nc1c(ccc(c1)C=2OC(=CC2)C)C)c3ccc(Oc4ccc(cc4)C(=O)C)cc3
0.314741	O=C(Nc1c(ccc(c1)C=2OC(=CC2)C)C)c3ccc(Oc4ccc(cc4)C(=O)C)cc3
0.313869	Brc1c(ccc(c1)C(=O)NNC(=O)C=2N(N=C(c3cnccc3)C2)C)C
0.313869	Brc1c(ccc(c1)C(=O)NNC(=O)C=2N(N=C(c3cnccc3)C2)C)C
0.313869	Brc1c(ccc(c1)C(=O)NNC(=O)C=2N(N=C(c3cnccc3)C2)C)C
0.313869	Brc1c(ccc(c1)C(=O)NNC(=O)C=2N(N=C(c3cnccc3)C2)C)C
0.313869	Brc1c(ccc(c1)C(=O)NNC(=O)C=2N(N=C(c3cnccc3)C2)C)C
0.313869	Brc1c(ccc(c1)C(=O)NNC(=O)C=2N(N=C(c3cnccc3)C2)C)C
0.313869	Brc1c(ccc(c1)C(=O)NNC(=O)C=2N(N=C(c3cnccc3)C2)C)C
0.313869	Brc1c(ccc(c1)C(=O)NNC(=O)C=2N(N=C(c3cnccc3)C2)C)C
0.313869	Brc1c(ccc(c1)C(=O)NNC(=O)C=2N(N=C(c3cnccc3)C2)C)C
0.313869	Brc1c(ccc(c1)C(=O)NNC(=O)C=2N(N=C(c3cnccc3)C2)C)C
0.313653	Fc1c(c2cnccc2)ccc(c1)CN(C(=O)c3ccc(cc3)CN4CCOCC4)C
0.313653	Fc1c(c2cnccc2)ccc(c1)CN(C(=O)c3ccc(cc3)CN4CCOCC4)C
0.313653	Fc1c(c2cnccc2)ccc(c1)CN(C(=O)c3ccc(cc3)CN4CCOCC4)C
0.313653	Fc1c(c2cnccc2)ccc(c1)CN(C(=O)c3ccc(cc3)CN4CCOCC4)C
0.313653	Fc1c(c2cnccc2)ccc(c1)CN(C(=O)c3ccc(cc3)CN4CCOCC4)C
0.313653	Fc1c(c2cnccc2)ccc(c1)CN(C(=O)c3ccc(cc3)CN4CCOCC4)C
0.313653	Fc1c(c2cnccc2)ccc(c1)CN(C(=O)c3ccc(cc3)CN4CCOCC4)C
0.313653	Fc1c(c2cnccc2)ccc(c1)CN(C(=O)c3ccc(cc3)CN4CCOCC4)C
0.313653	Fc1c(c2cnccc2)ccc(c1)CN(C(=O)c3ccc(cc3)CN4CCOCC4)C
0.313653	Fc1c(c2cnccc2)ccc(c1)CN(C(=O)c3ccc(cc3)CN4CCOCC4)C
0.31295	Brc1cc(NC(=O)CCNCc2nc(c3ccc(NC(=O)OC(C)(C)C)cc3)ccc2)c(cc1)C
0.31295	Brc1cc(NC(=O)CCNCc2nc(c3ccc(NC(=O)OC(C)(C)C)cc3)ccc2)c(cc1)C
0.31295	Brc1cc(NC(=O)CCNCc2nc(c3ccc(NC(=O)OC(C)(C)C)cc3)ccc2)c(cc1)C
0.311828	Clc1c(S(=O)(=O)C)cc(NC(=O)c2ncc(c3nccnc3)cc2)cc1
0.311828	Clc1c(S(=O)(=O)C)cc(NC(=O)c2ncc(c3nccnc3)cc2)cc1
0.311828	Clc1c(S(=O)(=O)C)cc(NC(=O)c2ncc(c3nccnc3)cc2)cc1
0.311828	Clc1c(S(=O)(=O)C)cc(NC(=O)c2ncc(c3nccnc3)cc2)cc1
0.311828	Clc1c(S(=O)(=O)C)cc(NC(=O)c2ncc(c3nccnc3)cc2)cc1
0.311828	Clc1c(S(=O)(=O)C)cc(NC(=O)c2ncc(c3nccnc3)cc2)cc1
0.311828	Clc1c(S(=O)(=O)C)cc(NC(=O)c2ncc(c3nccnc3)cc2)cc1
0.311828	Clc1c(S(=O)(=O)C)cc(NC(=O)c2ncc(c3nccnc3)cc2)cc1
0.311828	Clc1c(S(=O)(=O)C)cc(NC(=O)c2ncc(c3nccnc3)cc2)cc1
0.311828	Clc1c(S(=O)(=O)C)cc(NC(=O)c2ncc(c3nccnc3)cc2)cc1
0.311284	O=C(NCCc1ccc(N2CCN(CC2)C)cc1)c3cc(Nc4nccnc4)ccc3
0.311284	O=C(NCCc1ccc(N2CCN(CC2)C)cc1)c3cc(Nc4nccnc4)ccc3
0.311284	O=C(NCCc1ccc(N2CCN(CC2)C)cc1)c3cc(Nc4nccnc4)ccc3
0.311284	O=C(NCCc1ccc(N2CCN(CC2)C)cc1)c3cc(Nc4nccnc4)ccc3
0.311284	O=C(NCCc1ccc(N2CCN(CC2)C)cc1)c3cc(Nc4nccnc4)ccc3
0.311284	O=C(NCCc1ccc(N2CCN(CC2)C)cc1)c3cc(Nc4nccnc4)ccc3
0.311284	O=C(NCCc1ccc(N2CCN(CC2)C)cc1)c3cc(Nc4nccnc4)ccc3
0.311284	O=C(NCCc1ccc(N2CCN(CC2)C)cc1)c3cc(Nc4nccnc4)ccc3
0.310484	S1C(=CC=C1)CNC(=O)c2cc(NC(=O)c3ccc(cc3)CN4CCOCC4)ccc2
0.310484	S1C(=CC=C1)CNC(=O)c2cc(NC(=O)c3ccc(cc3)CN4CCOCC4)ccc2
0.310484	S1C(=CC=C1)CNC(=O)c2cc(NC(=O)c3ccc(cc3)CN4CCOCC4)ccc2
0.310484	S1C(=CC=C1)CNC(=O)c2cc(NC(=O)c3ccc(cc3)CN4CCOCC4)ccc2
0.310484	S1C(=CC=C1)CNC(=O)c2cc(NC(=O)c3ccc(cc3)CN4CCOCC4)ccc2
0.310484	S1C(=CC=C1)CNC(=O)c2cc(NC(=O)c3ccc(cc3)CN4CCOCC4)ccc2
0.310484	S1C(=CC=C1)CNC(=O)c2cc(NC(=O)c3ccc(cc3)CN4CCOCC4)ccc2
0.310484	S1C(=CC=C1)CNC(=O)c2cc(NC(=O)c3ccc(cc3)CN4CCOCC4)ccc2
0.310484	S1C(=CC=C1)CNC(=O)c2cc(NC(=O)c3ccc(cc3)CN4CCOCC4)ccc2
0.310484	S1C(=CC=C1)CNC(=O)c2cc(NC(=O)c3ccc(cc3)CN4CCOCC4)ccc2
0.310078	Brc1c(c(Br)cnc1)CNC(=O)c2cc(NC(=O)Nc3ccccc3)c(cc2)C
0.310078	Brc1c(c(Br)cnc1)CNC(=O)c2cc(NC(=O)Nc3ccccc3)c(cc2)C
0.310078	Brc1c(c(Br)cnc1)CNC(=O)c2cc(NC(=O)Nc3ccccc3)c(cc2)C
0.310078	Brc1c(c(Br)cnc1)CNC(=O)c2cc(NC(=O)Nc3ccccc3)c(cc2)C
0.310078	Brc1c(c(Br)cnc1)CNC(=O)c2cc(NC(=O)Nc3ccccc3)c(cc2)C
0.309701	Clc1cc(NC(=O)c2cc(Nc3nccnc3)ccc2)c(SC(C)C)cc1
0.309701	Clc1cc(NC(=O)c2cc(Nc3nccnc3)ccc2)c(SC(C)C)cc1
0.309701	Clc1cc(NC(=O)c2cc(Nc3nccnc3)ccc2)c(SC(C)C)cc1
0.309701	Clc1cc(NC(=O)c2cc(Nc3nccnc3)ccc2)c(SC(C)C)cc1
0.309701	Clc1cc(NC(=O)c2cc(Nc3nccnc3)ccc2)c(SC(C)C)cc1
0.309701	Clc1cc(NC(=O)c2cc(Nc3nccnc3)ccc2)c(SC(C)C)cc1
0.309701	Clc1cc(NC(=O)c2cc(Nc3nccnc3)ccc2)c(SC(C)C)cc1
0.309701	Clc1cc(NC(=O)c2cc(Nc3nccnc3)ccc2)c(SC(C)C)cc1
0.309701	Clc1cc(NC(=O)c2cc(Nc3nccnc3)ccc2)c(SC(C)C)cc1
0.309701	Clc1cc(NC(=O)c2cc(Nc3nccnc3)ccc2)c(SC(C)C)cc1
0.309609	O=C(Nc1cnc(N2CCCCC2)c(c1)C)c3ncc(c4nccnc4)cc3
0.309609	O=C(Nc1cnc(N2CCCCC2)c(c1)C)c3ncc(c4nccnc4)cc3
0.309609	O=C(Nc1cnc(N2CCCCC2)c(c1)C)c3ncc(c4nccnc4)cc3
0.309609	O=C(Nc1cnc(N2CCCCC2)c(c1)C)c3ncc(c4nccnc4)cc3
0.309609	O=C(Nc1cnc(N2CCCCC2)c(c1)C)c3ncc(c4nccnc4)cc3
0.309609	O=C(Nc1cnc(N2CCCCC2)c(c1)C)c3ncc(c4nccnc4)cc3
0.309609	O=C(Nc1cnc(N2CCCCC2)c(c1)C)c3ncc(c4nccnc4)cc3
0.309609	O=C(Nc1cnc(N2CCCCC2)c(c1)C)c3ncc(c4nccnc4)cc3
0.309609	O=C(Nc1cnc(N2CCCCC2)c(c1)C)c3ncc(c4nccnc4)cc3
0.309609	O=C(Nc1cnc(N2CCCCC2)c(c1)C)c3ncc(c4nccnc4)cc3
0.30916	O=C(Nc1c(ccc(c1)C(=O)Nc2cc(N3C(=O)CCCC3=O)ccc2)C)Nc4ccccc4
0.30916	O=C(Nc1c(ccc(c1)C(=O)Nc2cc(N3C(=O)CCCC3=O)ccc2)C)Nc4ccccc4
0.30916	O=C(Nc1c(ccc(c1)C(=O)Nc2cc(N3C(=O)CCCC3=O)ccc2)C)Nc4ccccc4
0.30916	O=C(Nc1c(ccc(c1)C(=O)Nc2cc(N3C(=O)CCCC3=O)ccc2)C)Nc4ccccc4
0.30916	O=C(Nc1c(ccc(c1)C(=O)Nc2cc(N3C(=O)CCCC3=O)ccc2)C)Nc4ccccc4
0.30916	O=C(Nc1c(ccc(c1)C(=O)Nc2cc(N3C(=O)CCCC3=O)ccc2)C)Nc4ccccc4
0.30916	O=C(Nc1c(ccc(c1)C(=O)Nc2cc(N3C(=O)CCCC3=O)ccc2)C)Nc4ccccc4
0.30916	O=C(Nc1c(ccc(c1)C(=O)Nc2cc(N3C(=O)CCCC3=O)ccc2)C)Nc4ccccc4
0.30916	O=C(Nc1c(ccc(c1)C(=O)Nc2cc(N3C(=O)CCCC3=O)ccc2)C)Nc4ccccc4
0.30916	O=C(Nc1c(ccc(c1)C(=O)Nc2cc(N3C(=O)CCCC3=O)ccc2)C)Nc4ccccc4
0.308824	S(=O)(=O)(NC(C)(C)C)c1c(F)ccc(NC(=O)c2ccc(cc2)CN3CCOCC3)c1
0.308824	S(=O)(=O)(NC(C)(C)C)c1c(F)ccc(NC(=O)c2ccc(cc2)CN3CCOCC3)c1
0.308824	S(=O)(=O)(NC(C)(C)C)c1c(F)ccc(NC(=O)c2ccc(cc2)CN3CCOCC3)c1
0.307985	Brc1c(OC(C)C)cc(NC(=O)c2cc(Nc3nccnc3)ccc2)cc1
0.307985	Brc1c(OC(C)C)cc(NC(=O)c2cc(Nc3nccnc3)ccc2)cc1
0.307985	Brc1c(OC(C)C)cc(NC(=O)c2cc(Nc3nccnc3)ccc2)cc1
0.307985	Brc1c(OC(C)C)cc(NC(=O)c2cc(Nc3nccnc3)ccc2)cc1
0.307985	Brc1c(OC(C)C)cc(NC(=O)c2cc(Nc3nccnc3)ccc2)cc1
0.307985	Brc1c(OC(C)C)cc(NC(=O)c2cc(Nc3nccnc3)ccc2)cc1
0.307985	Brc1c(OC(C)C)cc(NC(=O)c2cc(Nc3nccnc3)ccc2)cc1
0.307985	Brc1c(OC(C)C)cc(NC(=O)c2cc(Nc3nccnc3)ccc2)cc1
0.307985	Brc1c(OC(C)C)cc(NC(=O)c2cc(Nc3nccnc3)ccc2)cc1
0.307985	Brc1c(OC(C)C)cc(NC(=O)c2cc(Nc3nccnc3)ccc2)cc1
0.307407	S1C=C(c2ncc(cc2)C(=O)Nc3c(N=Nc4ccc(cc4)C)cc(cc3)C)C=C1
0.307407	S1C=C(c2ncc(cc2)C(=O)Nc3c(N=Nc4ccc(cc4)C)cc(cc3)C)C=C1
0.307087	S(=O)(=O)(Nc1c(cc(NC(=O)C(=O)Nc2ccc(cc2)CCN3CCN(CC3)C)cc1)C)C
0.307087	S(=O)(=O)(Nc1c(cc(NC(=O)C(=O)Nc2ccc(cc2)CCN3CCN(CC3)C)cc1)C)C
0.307087	S(=O)(=O)(Nc1c(cc(NC(=O)C(=O)Nc2ccc(cc2)CCN3CCN(CC3)C)cc1)C)C
0.307087	S(=O)(=O)(Nc1c(cc(NC(=O)C(=O)Nc2ccc(cc2)CCN3CCN(CC3)C)cc1)C)C
0.307087	S(=O)(=O)(Nc1c(cc(NC(=O)C(=O)Nc2ccc(cc2)CCN3CCN(CC3)C)cc1)C)C
0.307087	S(=O)(=O)(Nc1c(cc(NC(=O)C(=O)Nc2ccc(cc2)CCN3CCN(CC3)C)cc1)C)C
0.307087	S(=O)(=O)(Nc1c(cc(NC(=O)C(=O)Nc2ccc(cc2)CCN3CCN(CC3)C)cc1)C)C
0.307087	S(=O)(=O)(Nc1c(cc(NC(=O)C(=O)Nc2ccc(cc2)CCN3CCN(CC3)C)cc1)C)C
0.307087	S(=O)(=O)(Nc1c(cc(NC(=O)C(=O)Nc2ccc(cc2)CCN3CCN(CC3)C)cc1)C)C
0.307087	S(=O)(=O)(Nc1c(cc(NC(=O)C(=O)Nc2ccc(cc2)CCN3CCN(CC3)C)cc1)C)C
0.306513	S(=O)(=O)(Nc1c(ccc(NC(=O)c2ccc(S(=O)(=O)CCCC)cc2)c1)C)CCC
0.306513	S(=O)(=O)(Nc1c(ccc(NC(=O)c2ccc(S(=O)(=O)CCCC)cc2)c1)C)CCC
0.306513	S(=O)(=O)(Nc1c(ccc(NC(=O)c2ccc(S(=O)(=O)CCCC)cc2)c1)C)CCC
0.306513	S(=O)(=O)(Nc1c(ccc(NC(=O)c2ccc(S(=O)(=O)CCCC)cc2)c1)C)CCC
0.306513	S(=O)(=O)(Nc1c(ccc(NC(=O)c2ccc(S(=O)(=O)CCCC)cc2)c1)C)CCC
0.306513	S(=O)(=O)(Nc1c(ccc(NC(=O)c2ccc(S(=O)(=O)CCCC)cc2)c1)C)CCC
0.306513	S(=O)(=O)(Nc1c(ccc(NC(=O)c2ccc(S(=O)(=O)CCCC)cc2)c1)C)CCC
0.306513	S(=O)(=O)(Nc1c(ccc(NC(=O)c2ccc(S(=O)(=O)CCCC)cc2)c1)C)CCC
0.306513	S(=O)(=O)(Nc1c(ccc(NC(=O)c2ccc(S(=O)(=O)CCCC)cc2)c1)C)CCC
0.306513	S(=O)(=O)(Nc1c(ccc(NC(=O)c2ccc(S(=O)(=O)CCCC)cc2)c1)C)CCC
0.306273	S1C(SCC1)c2ccc(cc2)C(=O)Nc3nc(c4cc5OCCOc5cc4)ccc3
0.306273	S1C(SCC1)c2ccc(cc2)C(=O)Nc3nc(c4cc5OCCOc5cc4)ccc3
0.306273	S1C(SCC1)c2ccc(cc2)C(=O)Nc3nc(c4cc5OCCOc5cc4)ccc3
0.306273	S1C(SCC1)c2ccc(cc2)C(=O)Nc3nc(c4cc5OCCOc5cc4)ccc3
0.306273	S1C(SCC1)c2ccc(cc2)C(=O)Nc3nc(c4cc5OCCOc5cc4)ccc3
0.306273	S1C(SCC1)c2ccc(cc2)C(=O)Nc3nc(c4cc5OCCOc5cc4)ccc3
0.306202	S1C(SCC1)c2ccc(cc2)C(=O)Nc3cc(c(N4CCN(CC4)CC)cc3)C
0.306202	S1C(SCC1)c2ccc(cc2)C(=O)Nc3cc(c(N4CCN(CC4)CC)cc3)C
0.306202	S1C(SCC1)c2ccc(cc2)C(=O)Nc3cc(c(N4CCN(CC4)CC)cc3)C
0.306202	S1C(SCC1)c2ccc(cc2)C(=O)Nc3cc(c(N4CCN(CC4)CC)cc3)C
0.306202	S1C(SCC1)c2ccc(cc2)C(=O)Nc3cc(c(N4CCN(CC4)CC)cc3)C
0.305221	S1C=C(c2ncc(cc2)C(=O)Nc3cc(ncc3)CC)C=C1
0.305221	S1C=C(c2ncc(cc2)C(=O)Nc3cc(ncc3)CC)C=C1
0.305221	S1C=C(c2ncc(cc2)C(=O)Nc3cc(ncc3)CC)C=C1
0.305221	S1C=C(c2ncc(cc2)C(=O)Nc3cc(ncc3)CC)C=C1
0.305221	S1C=C(c2ncc(cc2)C(=O)Nc3cc(ncc3)CC)C=C1
0.305221	S1C=C(c2ncc(cc2)C(=O)Nc3cc(ncc3)CC)C=C1
0.305221	S1C=C(c2ncc(cc2)C(=O)Nc3cc(ncc3)CC)C=C1
0.305221	S1C=C(c2ncc(cc2)C(=O)Nc3cc(ncc3)CC)C=C1
0.305221	S1C=C(c2ncc(cc2)C(=O)Nc3cc(ncc3)CC)C=C1
0.305221	S1C=C(c2ncc(cc2)C(=O)Nc3cc(ncc3)CC)C=C1
0.304833	[O-][N+](=O)c1cc(NC(=O)c2cncc(c2)C3=NNC=C3)c(O)cc1
0.304833	[O-][N+](=O)c1cc(NC(=O)c2cncc(c2)C3=NNC=C3)c(O)cc1
0.304511	S(c1ncc(cc1)C(=O)Nc2cc(N3CCCC3)c(cc2)C)C(F)(F)F
0.304511	S(c1ncc(cc1)C(=O)Nc2cc(N3CCCC3)c(cc2)C)C(F)(F)F
0.304511	S(c1ncc(cc1)C(=O)Nc2cc(N3CCCC3)c(cc2)C)C(F)(F)F
0.304511	S(c1ncc(cc1)C(=O)Nc2cc(N3CCCC3)c(cc2)C)C(F)(F)F
0.304511	S(c1ncc(cc1)C(=O)Nc2cc(N3CCCC3)c(cc2)C)C(F)(F)F
0.304511	S(c1ncc(cc1)C(=O)Nc2cc(N3CCCC3)c(cc2)C)C(F)(F)F
0.304511	S(c1ncc(cc1)C(=O)Nc2cc(N3CCCC3)c(cc2)C)C(F)(F)F
0.304511	S(c1ncc(cc1)C(=O)Nc2cc(N3CCCC3)c(cc2)C)C(F)(F)F
0.304511	S(c1ncc(cc1)C(=O)Nc2cc(N3CCCC3)c(cc2)C)C(F)(F)F
0.304511	S(c1ncc(cc1)C(=O)Nc2cc(N3CCCC3)c(cc2)C)C(F)(F)F
0.304	Fc1c(c2ccncc2)cc(NC(=O)c3cc(NC(=O)OC)ccc3)cc1
0.304	Fc1c(c2ccncc2)cc(NC(=O)c3cc(NC(=O)OC)ccc3)cc1
0.304	Fc1c(c2ccncc2)cc(NC(=O)c3cc(NC(=O)OC)ccc3)cc1
0.304	Fc1c(c2ccncc2)cc(NC(=O)c3cc(NC(=O)OC)ccc3)cc1
0.304	Fc1c(c2ccncc2)cc(NC(=O)c3cc(NC(=O)OC)ccc3)cc1
0.304	Fc1c(c2ccncc2)cc(NC(=O)c3cc(NC(=O)OC)ccc3)cc1
0.304	Fc1c(c2ccncc2)cc(NC(=O)c3cc(NC(=O)OC)ccc3)cc1
0.304	Fc1c(c2ccncc2)cc(NC(=O)c3cc(NC(=O)OC)ccc3)cc1
0.304	Fc1c(c2ccncc2)cc(NC(=O)c3cc(NC(=O)OC)ccc3)cc1
0.304	Fc1c(c2ccncc2)cc(NC(=O)c3cc(NC(=O)OC)ccc3)cc1
0.303249	O=C1N(c2ccc(NC(=O)C)cc2)C(=O)c3c1cc(cc3)C(=O)Nc4ccc(cc4)CCN5CCN(CC5)C
0.303249	O=C1N(c2ccc(NC(=O)C)cc2)C(=O)c3c1cc(cc3)C(=O)Nc4ccc(cc4)CCN5CCN(CC5)C
0.303249	O=C1N(c2ccc(NC(=O)C)cc2)C(=O)c3c1cc(cc3)C(=O)Nc4ccc(cc4)CCN5CCN(CC5)C
0.303249	O=C1N(c2ccc(NC(=O)C)cc2)C(=O)c3c1cc(cc3)C(=O)Nc4ccc(cc4)CCN5CCN(CC5)C
0.303249	O=C1N(c2ccc(NC(=O)C)cc2)C(=O)c3c1cc(cc3)C(=O)Nc4ccc(cc4)CCN5CCN(CC5)C
0.303249	O=C1N(c2ccc(NC(=O)C)cc2)C(=O)c3c1cc(cc3)C(=O)Nc4ccc(cc4)CCN5CCN(CC5)C
0.303249	O=C1N(c2ccc(NC(=O)C)cc2)C(=O)c3c1cc(cc3)C(=O)Nc4ccc(cc4)CCN5CCN(CC5)C
0.303249	O=C1N(c2ccc(NC(=O)C)cc2)C(=O)c3c1cc(cc3)C(=O)Nc4ccc(cc4)CCN5CCN(CC5)C
0.303249	O=C1N(c2ccc(NC(=O)C)cc2)C(=O)c3c1cc(cc3)C(=O)Nc4ccc(cc4)CCN5CCN(CC5)C
0.303249	O=C1N(c2ccc(NC(=O)C)cc2)C(=O)c3c1cc(cc3)C(=O)Nc4ccc(cc4)CCN5CCN(CC5)C
0.302682	S1C(=NC(C(=O)Nc2cc(ncc2)CC)=C1)c3cnccc3
0.302682	S1C(=NC(C(=O)Nc2cc(ncc2)CC)=C1)c3cnccc3
0.302239	Clc1c(O)cc(cc1)C(=O)Nc2c(cccc2)CN3CCN(C(=O)C)CC3
0.302239	Clc1c(O)cc(cc1)C(=O)Nc2c(cccc2)CN3CCN(C(=O)C)CC3
0.302239	Clc1c(O)cc(cc1)C(=O)Nc2c(cccc2)CN3CCN(C(=O)C)CC3
0.302239	Clc1c(O)cc(cc1)C(=O)Nc2c(cccc2)CN3CCN(C(=O)C)CC3
0.302239	Clc1c(O)cc(cc1)C(=O)Nc2c(cccc2)CN3CCN(C(=O)C)CC3
0.302239	Clc1c(O)cc(cc1)C(=O)Nc2c(cccc2)CN3CCN(C(=O)C)CC3
0.302239	Clc1c(O)cc(cc1)C(=O)Nc2c(cccc2)CN3CCN(C(=O)C)CC3
0.302239	Clc1c(O)cc(cc1)C(=O)Nc2c(cccc2)CN3CCN(C(=O)C)CC3
0.302239	Clc1c(O)cc(cc1)C(=O)Nc2c(cccc2)CN3CCN(C(=O)C)CC3
0.302239	Clc1c(O)cc(cc1)C(=O)Nc2c(cccc2)CN3CCN(C(=O)C)CC3
0.302158	S1C(=O)N(C(=O)C1)Cc2ccc(cc2)C(=O)Nc3cc(c(F)cc3)c4ccncc4
0.302158	S1C(=O)N(C(=O)C1)Cc2ccc(cc2)C(=O)Nc3cc(c(F)cc3)c4ccncc4
0.302158	S1C(=O)N(C(=O)C1)Cc2ccc(cc2)C(=O)Nc3cc(c(F)cc3)c4ccncc4
0.302158	S1C(=O)N(C(=O)C1)Cc2ccc(cc2)C(=O)Nc3cc(c(F)cc3)c4ccncc4
0.302158	S1C(=O)N(C(=O)C1)Cc2ccc(cc2)C(=O)Nc3cc(c(F)cc3)c4ccncc4
0.302158	S1C(=O)N(C(=O)C1)Cc2ccc(cc2)C(=O)Nc3cc(c(F)cc3)c4ccncc4
0.302158	S1C(=O)N(C(=O)C1)Cc2ccc(cc2)C(=O)Nc3cc(c(F)cc3)c4ccncc4
0.302158	S1C(=O)N(C(=O)C1)Cc2ccc(cc2)C(=O)Nc3cc(c(F)cc3)c4ccncc4
0.302158	S1C(=O)N(C(=O)C1)Cc2ccc(cc2)C(=O)Nc3cc(c(F)cc3)c4ccncc4
0.302158	S1C(=O)N(C(=O)C1)Cc2ccc(cc2)C(=O)Nc3cc(c(F)cc3)c4ccncc4
0.301961	O=C(Nc1c(cccc1)CN2CCN(C(=O)C)CC2)c3cnncc3
0.301961	O=C(Nc1c(cccc1)CN2CCN(C(=O)C)CC2)c3cnncc3
0.301961	O=C(Nc1c(cccc1)CN2CCN(C(=O)C)CC2)c3cnncc3
0.301961	O=C(Nc1c(cccc1)CN2CCN(C(=O)C)CC2)c3cnncc3
0.301961	O=C(Nc1c(cccc1)CN2CCN(C(=O)C)CC2)c3cnncc3
0.301961	O=C(Nc1c(cccc1)CN2CCN(C(=O)C)CC2)c3cnncc3
0.301961	O=C(Nc1c(cccc1)CN2CCN(C(=O)C)CC2)c3cnncc3
0.301961	O=C(Nc1c(cccc1)CN2CCN(C(=O)C)CC2)c3cnncc3
0.301961	O=C(Nc1c(cccc1)CN2CCN(C(=O)C)CC2)c3cnncc3
0.301961	O=C(Nc1c(cccc1)CN2CCN(C(=O)C)CC2)c3cnncc3
0.301587	O=C(N1CCN(CCOC)CC1)C(=O)Nc2cc(NC(=O)c3cnccc3)ccc2
0.301587	O=C(N1CCN(CCOC)CC1)C(=O)Nc2cc(NC(=O)c3cnccc3)ccc2
0.301587	O=C(N1CCN(CCOC)CC1)C(=O)Nc2cc(NC(=O)c3cnccc3)ccc2
0.301587	O=C(N1CCN(CCOC)CC1)C(=O)Nc2cc(NC(=O)c3cnccc3)ccc2
0.301587	O=C(N1CCN(CCOC)CC1)C(=O)Nc2cc(NC(=O)c3cnccc3)ccc2
0.301587	O=C(N1CCN(CCOC)CC1)C(=O)Nc2cc(NC(=O)c3cnccc3)ccc2
0.301587	O=C(N1CCN(CCOC)CC1)C(=O)Nc2cc(NC(=O)c3cnccc3)ccc2
0.301587	O=C(N1CCN(CCOC)CC1)C(=O)Nc2cc(NC(=O)c3cnccc3)ccc2
0.301587	O=C(N1CCN(CCOC)CC1)C(=O)Nc2cc(NC(=O)c3cnccc3)ccc2
0.301587	O=C(N1CCN(CCOC)CC1)C(=O)Nc2cc(NC(=O)c3cnccc3)ccc2
0.301527	O=C1N(C(=O)c2c1cccc2)Cc3ccc(cc3)C(=O)Nc4ccc(cc4)C5=NNC(=N5)c6ccccc6
0.301527	O=C1N(C(=O)c2c1cccc2)Cc3ccc(cc3)C(=O)Nc4ccc(cc4)C5=NNC(=N5)c6ccccc6
0.301527	O=C1N(C(=O)c2c1cccc2)Cc3ccc(cc3)C(=O)Nc4ccc(cc4)C5=NNC(=N5)c6ccccc6
0.301527	O=C1N(C(=O)c2c1cccc2)Cc3ccc(cc3)C(=O)Nc4ccc(cc4)C5=NNC(=N5)c6ccccc6
0.301527	O=C1N(C(=O)c2c1cccc2)Cc3ccc(cc3)C(=O)Nc4ccc(cc4)C5=NNC(=N5)c6ccccc6
0.301527	O=C1N(C(=O)c2c1cccc2)Cc3ccc(cc3)C(=O)Nc4ccc(cc4)C5=NNC(=N5)c6ccccc6
0.301527	O=C1N(C(=O)c2c1cccc2)Cc3ccc(cc3)C(=O)Nc4ccc(cc4)C5=NNC(=N5)c6ccccc6
0.301527	O=C1N(C(=O)c2c1cccc2)Cc3ccc(cc3)C(=O)Nc4ccc(cc4)C5=NNC(=N5)c6ccccc6
0.301527	O=C1N(C(=O)c2c1cccc2)Cc3ccc(cc3)C(=O)Nc4ccc(cc4)C5=NNC(=N5)c6ccccc6
0.301527	O=C1N(C(=O)c2c1cccc2)Cc3ccc(cc3)C(=O)Nc4ccc(cc4)C5=NNC(=N5)c6ccccc6
0.301527	Fc1c(c2ccncc2)cc(NC(=O)C3=C(NC=C3)c4ccccc4)cc1
0.301527	Fc1c(c2ccncc2)cc(NC(=O)C3=C(NC=C3)c4ccccc4)cc1
0.300752	S(c1ncccn1)c2c(NC(=O)c3cc(Nc4nccnc4)ccc3)cccc2
0.300752	S(c1ncccn1)c2c(NC(=O)c3cc(Nc4nccnc4)ccc3)cccc2
0.300752	S(c1ncccn1)c2c(NC(=O)c3cc(Nc4nccnc4)ccc3)cccc2
0.300752	S(c1ncccn1)c2c(NC(=O)c3cc(Nc4nccnc4)ccc3)cccc2
0.300752	S(c1ncccn1)c2c(NC(=O)c3cc(Nc4nccnc4)ccc3)cccc2
0.300752	S(c1ncccn1)c2c(NC(=O)c3cc(Nc4nccnc4)ccc3)cccc2
0.300752	S(c1ncccn1)c2c(NC(=O)c3cc(Nc4nccnc4)ccc3)cccc2
0.300752	S(c1ncccn1)c2c(NC(=O)c3cc(Nc4nccnc4)ccc3)cccc2
0.300752	S(c1ncccn1)c2c(NC(=O)c3cc(Nc4nccnc4)ccc3)cccc2
0.300752	S(c1ncccn1)c2c(NC(=O)c3cc(Nc4nccnc4)ccc3)cccc2
0.300395	O=C(Nc1cnc(N2CCCCC2)c(c1)C)c3ccc(c4ccccc4)cc3
0.300395	O=C(Nc1cnc(N2CCCCC2)c(c1)C)c3ccc(c4ccccc4)cc3
0.300395	O=C(Nc1cnc(N2CCCCC2)c(c1)C)c3ccc(c4ccccc4)cc3
0.300395	O=C(Nc1cnc(N2CCCCC2)c(c1)C)c3ccc(c4ccccc4)cc3
0.300395	O=C(Nc1cnc(N2CCCCC2)c(c1)C)c3ccc(c4ccccc4)cc3
0.300395	O=C(Nc1cnc(N2CCCCC2)c(c1)C)c3ccc(c4ccccc4)cc3
0.300395	O=C(Nc1cnc(N2CCCCC2)c(c1)C)c3ccc(c4ccccc4)cc3
0.300395	O=C(Nc1cnc(N2CCCCC2)c(c1)C)c3ccc(c4ccccc4)cc3
0.300395	O=C(Nc1cnc(N2CCCCC2)c(c1)C)c3ccc(c4ccccc4)cc3
0.300395	O=C(Nc1cnc(N2CCCCC2)c(c1)C)c3ccc(c4ccccc4)cc3
0.30038	O=C(O)Cc1c(NC(=O)c2cc(Nc3nccnc3)ccc2)cccc1
0.30038	O=C(O)Cc1c(NC(=O)c2cc(Nc3nccnc3)ccc2)cccc1
0.30038	O=C(O)Cc1c(NC(=O)c2cc(Nc3nccnc3)ccc2)cccc1
0.30038	O=C(O)Cc1c(NC(=O)c2cc(Nc3nccnc3)ccc2)cccc1
0.30038	O=C(O)Cc1c(NC(=O)c2cc(Nc3nccnc3)ccc2)cccc1
0.30038	O=C(O)Cc1c(NC(=O)c2cc(Nc3nccnc3)ccc2)cccc1
0.30038	O=C(O)Cc1c(NC(=O)c2cc(Nc3nccnc3)ccc2)cccc1
0.30038	O=C(O)Cc1c(NC(=O)c2cc(Nc3nccnc3)ccc2)cccc1
0.30038	O=C(O)Cc1c(NC(=O)c2cc(Nc3nccnc3)ccc2)cccc1
0.30038	O=C(O)Cc1c(NC(=O)c2cc(Nc3nccnc3)ccc2)cccc1
0.3	Clc1c(NC(=O)c2ncc(c3nccnc3)cc2)ccc(c1)C=4ON=CN4
0.3	Clc1c(NC(=O)c2ncc(c3nccnc3)cc2)ccc(c1)C=4ON=CN4
0.3	Clc1c(NC(=O)c2ncc(c3nccnc3)cc2)ccc(c1)C=4ON=CN4
0.3	Clc1c(NC(=O)c2ncc(c3nccnc3)cc2)ccc(c1)C=4ON=CN4
0.3	Clc1c(NC(=O)c2ncc(c3nccnc3)cc2)ccc(c1)C=4ON=CN4
0.3	Clc1c(NC(=O)c2ncc(c3nccnc3)cc2)ccc(c1)C=4ON=CN4
0.299625	O=C(N1CCN(Cc2ccc(cc2)C(=O)N)CC1)c3c(NC(=O)c4ccc(Oc5ccccc5)cc4)cccc3
0.299213	O=C(Nc1ccc(OC)cc1)c2ccc(NC(=O)CN3CCN(c4nc(OC)ccn4)CC3)cc2
0.299213	O=C(Nc1ccc(OC)cc1)c2ccc(NC(=O)CN3CCN(c4nc(OC)ccn4)CC3)cc2
0.299213	O=C(Nc1ccc(OC)cc1)c2ccc(NC(=O)CN3CCN(c4nc(OC)ccn4)CC3)cc2
0.299213	O=C(Nc1ccc(OC)cc1)c2ccc(NC(=O)CN3CCN(c4nc(OC)ccn4)CC3)cc2
0.299213	O=C(Nc1ccc(OC)cc1)c2ccc(NC(=O)CN3CCN(c4nc(OC)ccn4)CC3)cc2
0.299213	O=C(Nc1ccc(OC)cc1)c2ccc(NC(=O)CN3CCN(c4nc(OC)ccn4)CC3)cc2
0.299213	O=C(Nc1ccc(OC)cc1)c2ccc(NC(=O)CN3CCN(c4nc(OC)ccn4)CC3)cc2
0.299213	O=C(Nc1ccc(OC)cc1)c2ccc(NC(=O)CN3CCN(c4nc(OC)ccn4)CC3)cc2
0.299213	O=C(Nc1ccc(OC)cc1)c2ccc(NC(=O)CN3CCN(c4nc(OC)ccn4)CC3)cc2
0.299213	O=C(Nc1ccc(OC)cc1)c2ccc(NC(=O)CN3CCN(c4nc(OC)ccn4)CC3)cc2
0.298932	S(=O)(=O)(Nc1c(ccc(NC(=O)c2cc(F)c(N3CCCC3)cc2)c1)C)CCC
0.298932	S(=O)(=O)(Nc1c(ccc(NC(=O)c2cc(F)c(N3CCCC3)cc2)c1)C)CCC
0.298932	S(=O)(=O)(Nc1c(ccc(NC(=O)c2cc(F)c(N3CCCC3)cc2)c1)C)CCC
0.298932	S(=O)(=O)(Nc1c(ccc(NC(=O)c2cc(F)c(N3CCCC3)cc2)c1)C)CCC
0.298932	S(=O)(=O)(Nc1c(ccc(NC(=O)c2cc(F)c(N3CCCC3)cc2)c1)C)CCC
0.298932	S(=O)(=O)(Nc1c(ccc(NC(=O)c2cc(F)c(N3CCCC3)cc2)c1)C)CCC
0.298932	S(=O)(=O)(Nc1c(ccc(NC(=O)c2cc(F)c(N3CCCC3)cc2)c1)C)CCC
0.298932	S(=O)(=O)(Nc1c(ccc(NC(=O)c2cc(F)c(N3CCCC3)cc2)c1)C)CCC
0.298932	S(=O)(=O)(Nc1c(ccc(NC(=O)c2cc(F)c(N3CCCC3)cc2)c1)C)CCC
0.298932	S(=O)(=O)(Nc1c(ccc(NC(=O)c2cc(F)c(N3CCCC3)cc2)c1)C)CCC
0.298113	O=C(N1CCN(C(=O)CN2CCOCC2)CC1)Nc3c(ccc(c3)C(=O)NCC)C
0.298113	O=C(N1CCN(C(=O)CN2CCOCC2)CC1)Nc3c(ccc(c3)C(=O)NCC)C
0.298113	O=C(N1CCN(C(=O)CN2CCOCC2)CC1)Nc3c(ccc(c3)C(=O)NCC)C
0.298113	O=C(N1CCN(C(=O)CN2CCOCC2)CC1)Nc3c(ccc(c3)C(=O)NCC)C
0.298113	O=C(N1CCN(C(=O)CN2CCOCC2)CC1)Nc3c(ccc(c3)C(=O)NCC)C
0.298113	O=C(N1CCN(C(=O)CN2CCOCC2)CC1)Nc3c(ccc(c3)C(=O)NCC)C
0.298113	O=C(N1CCN(C(=O)CN2CCOCC2)CC1)Nc3c(ccc(c3)C(=O)NCC)C
0.298113	O=C(N1CCN(C(=O)CN2CCOCC2)CC1)Nc3c(ccc(c3)C(=O)NCC)C
0.297945	Fc1c(c2cnccc2)ccc(c1)CN(C(=O)c3c(ccc(NC(=O)C)c3)C)C
0.297945	Fc1c(c2cnccc2)ccc(c1)CN(C(=O)c3c(ccc(NC(=O)C)c3)C)C
0.297945	Fc1c(c2cnccc2)ccc(c1)CN(C(=O)c3c(ccc(NC(=O)C)c3)C)C
0.297945	Fc1c(c2cnccc2)ccc(c1)CN(C(=O)c3c(ccc(NC(=O)C)c3)C)C
0.297945	Fc1c(c2cnccc2)ccc(c1)CN(C(=O)c3c(ccc(NC(=O)C)c3)C)C
0.297945	Fc1c(c2cnccc2)ccc(c1)CN(C(=O)c3c(ccc(NC(=O)C)c3)C)C
0.297945	Fc1c(c2cnccc2)ccc(c1)CN(C(=O)c3c(ccc(NC(=O)C)c3)C)C
0.297945	Fc1c(c2cnccc2)ccc(c1)CN(C(=O)c3c(ccc(NC(=O)C)c3)C)C
0.297945	Fc1c(c2cnccc2)ccc(c1)CN(C(=O)c3c(ccc(NC(=O)C)c3)C)C
0.297945	Fc1c(c2cnccc2)ccc(c1)CN(C(=O)c3c(ccc(NC(=O)C)c3)C)C
0.297872	O=C(Nc1c(cc(Oc2ncccc2)cc1)C)c3cc(ccc3)COc4cnc(cc4)C
0.297872	O=C(Nc1c(cc(Oc2ncccc2)cc1)C)c3cc(ccc3)COc4cnc(cc4)C
0.297872	O=C(Nc1c(cc(Oc2ncccc2)cc1)C)c3cc(ccc3)COc4cnc(cc4)C
0.297872	O=C(Nc1c(cc(Oc2ncccc2)cc1)C)c3cc(ccc3)COc4cnc(cc4)C
0.297872	O=C(Nc1c(cc(Oc2ncccc2)cc1)C)c3cc(ccc3)COc4cnc(cc4)C
0.297872	O=C(Nc1c(cc(Oc2ncccc2)cc1)C)c3cc(ccc3)COc4cnc(cc4)C
0.297872	O=C(Nc1c(cc(Oc2ncccc2)cc1)C)c3cc(ccc3)COc4cnc(cc4)C
0.297872	O=C(Nc1c(cc(Oc2ncccc2)cc1)C)c3cc(ccc3)COc4cnc(cc4)C
0.297872	O=C(Nc1c(cc(Oc2ncccc2)cc1)C)c3cc(ccc3)COc4cnc(cc4)C
0.297872	O=C(Nc1c(cc(Oc2ncccc2)cc1)C)c3cc(ccc3)COc4cnc(cc4)C
0.29771	O=C(Nc1cnc(OC2CCN(CC2)C)cc1)c3cncc(c4ccc(cc4)C)c3
0.29771	O=C(Nc1cnc(OC2CCN(CC2)C)cc1)c3cncc(c4ccc(cc4)C)c3
0.29771	O=C(Nc1cnc(OC2CCN(CC2)C)cc1)c3cncc(c4ccc(cc4)C)c3
0.29771	O=C(Nc1cnc(OC2CCN(CC2)C)cc1)c3cncc(c4ccc(cc4)C)c3
0.29771	O=C(Nc1cnc(OC2CCN(CC2)C)cc1)c3cncc(c4ccc(cc4)C)c3
0.29771	O=C(Nc1cnc(OC2CCN(CC2)C)cc1)c3cncc(c4ccc(cc4)C)c3
0.29771	O=C(Nc1cnc(OC2CCN(CC2)C)cc1)c3cncc(c4ccc(cc4)C)c3
0.29771	O=C(Nc1cnc(OC2CCN(CC2)C)cc1)c3cncc(c4ccc(cc4)C)c3
0.29771	O=C(Nc1cnc(OC2CCN(CC2)C)cc1)c3cncc(c4ccc(cc4)C)c3
0.29771	O=C(Nc1cnc(OC2CCN(CC2)C)cc1)c3cncc(c4ccc(cc4)C)c3
0.297619	Clc1c(NC(=O)c2ccc(c3ccccc3)cc2)ccc(c1)C=4ON=CN4
0.297619	Clc1c(NC(=O)c2ccc(c3ccccc3)cc2)ccc(c1)C=4ON=CN4
0.297619	Clc1c(NC(=O)c2ccc(c3ccccc3)cc2)ccc(c1)C=4ON=CN4
0.297619	Clc1c(NC(=O)c2ccc(c3ccccc3)cc2)ccc(c1)C=4ON=CN4
0.297619	Clc1c(NC(=O)c2ccc(c3ccccc3)cc2)ccc(c1)C=4ON=CN4
0.297619	Clc1c(NC(=O)c2ccc(c3ccccc3)cc2)ccc(c1)C=4ON=CN4
0.297619	Clc1c(NC(=O)c2ccc(c3ccccc3)cc2)ccc(c1)C=4ON=CN4
0.297619	Clc1c(NC(=O)c2ccc(c3ccccc3)cc2)ccc(c1)C=4ON=CN4
0.297619	Clc1c(NC(=O)c2ccc(c3ccccc3)cc2)ccc(c1)C=4ON=CN4
0.297619	Clc1c(NC(=O)c2ccc(c3ccccc3)cc2)ccc(c1)C=4ON=CN4
0.297386	Clc1c(S(=O)(=O)Nc2c(cccc2)C)cc(cc1)C(=O)Nc3cc(c(F)cc3)c4ccncc4
0.297386	Clc1c(S(=O)(=O)Nc2c(cccc2)C)cc(cc1)C(=O)Nc3cc(c(F)cc3)c4ccncc4
0.297386	Clc1c(S(=O)(=O)Nc2c(cccc2)C)cc(cc1)C(=O)Nc3cc(c(F)cc3)c4ccncc4
0.297386	Clc1c(S(=O)(=O)Nc2c(cccc2)C)cc(cc1)C(=O)Nc3cc(c(F)cc3)c4ccncc4
0.297386	Clc1c(S(=O)(=O)Nc2c(cccc2)C)cc(cc1)C(=O)Nc3cc(c(F)cc3)c4ccncc4
0.297386	Clc1c(S(=O)(=O)Nc2c(cccc2)C)cc(cc1)C(=O)Nc3cc(c(F)cc3)c4ccncc4
0.297386	Clc1c(S(=O)(=O)Nc2c(cccc2)C)cc(cc1)C(=O)Nc3cc(c(F)cc3)c4ccncc4
0.297386	Clc1c(S(=O)(=O)Nc2c(cccc2)C)cc(cc1)C(=O)Nc3cc(c(F)cc3)c4ccncc4
0.297386	Clc1c(S(=O)(=O)Nc2c(cccc2)C)cc(cc1)C(=O)Nc3cc(c(F)cc3)c4ccncc4
0.297386	Clc1c(S(=O)(=O)Nc2c(cccc2)C)cc(cc1)C(=O)Nc3cc(c(F)cc3)c4ccncc4
0.296703	O=C(Nc1c(c(ccc1)C)COC)c2ncc(c3nccnc3)cc2
0.296703	O=C(Nc1c(c(ccc1)C)COC)c2ncc(c3nccnc3)cc2
0.296552	Clc1c(N2C=NC=C2)ccc(NC(=O)C=3N=C(SC3)c4cnccc4)c1
0.296552	Clc1c(N2C=NC=C2)ccc(NC(=O)C=3N=C(SC3)c4cnccc4)c1
0.296552	Clc1c(N2C=NC=C2)ccc(NC(=O)C=3N=C(SC3)c4cnccc4)c1
0.296552	Clc1c(N2C=NC=C2)ccc(NC(=O)C=3N=C(SC3)c4cnccc4)c1
0.296552	Clc1c(N2C=NC=C2)ccc(NC(=O)C=3N=C(SC3)c4cnccc4)c1
0.296552	Clc1c(N2C=NC=C2)ccc(NC(=O)C=3N=C(SC3)c4cnccc4)c1
0.296552	Clc1c(N2C=NC=C2)ccc(NC(=O)C=3N=C(SC3)c4cnccc4)c1
0.296552	Clc1c(N2C=NC=C2)ccc(NC(=O)C=3N=C(SC3)c4cnccc4)c1
0.296552	Clc1c(N2C=NC=C2)ccc(NC(=O)C=3N=C(SC3)c4cnccc4)c1
0.296552	Clc1c(N2C=NC=C2)ccc(NC(=O)C=3N=C(SC3)c4cnccc4)c1
0.296296	O=C(OC)c1c(ccc(NNC(=O)c2cc(Nc3nccnc3)ccc2)c1)C
0.296296	O=C(OC)c1c(ccc(NNC(=O)c2cc(Nc3nccnc3)ccc2)c1)C
0.296296	O=C(OC)c1c(ccc(NNC(=O)c2cc(Nc3nccnc3)ccc2)c1)C
0.296296	O=C(OC)c1c(ccc(NNC(=O)c2cc(Nc3nccnc3)ccc2)c1)C
0.296296	O=C(OC)c1c(ccc(NNC(=O)c2cc(Nc3nccnc3)ccc2)c1)C
0.296029	S(=O)(=O)(Nc1c(ccc(NC(=O)c2nc(OC(C)C)ccc2)c1)C)CCC
0.296029	S(=O)(=O)(Nc1c(ccc(NC(=O)c2nc(OC(C)C)ccc2)c1)C)CCC
0.296029	S(=O)(=O)(Nc1c(ccc(NC(=O)c2nc(OC(C)C)ccc2)c1)C)CCC
0.296029	S(=O)(=O)(Nc1c(ccc(NC(=O)c2nc(OC(C)C)ccc2)c1)C)CCC
0.296029	S(=O)(=O)(Nc1c(ccc(NC(=O)c2nc(OC(C)C)ccc2)c1)C)CCC
0.296029	S(=O)(=O)(Nc1c(ccc(NC(=O)c2nc(OC(C)C)ccc2)c1)C)CCC
0.296029	S(=O)(=O)(Nc1c(ccc(NC(=O)c2nc(OC(C)C)ccc2)c1)C)CCC
0.296029	S(=O)(=O)(Nc1c(ccc(NC(=O)c2nc(OC(C)C)ccc2)c1)C)CCC
0.296029	S(=O)(=O)(Nc1c(ccc(NC(=O)c2nc(OC(C)C)ccc2)c1)C)CCC
0.296029	S(=O)(=O)(Nc1c(ccc(NC(=O)c2nc(OC(C)C)ccc2)c1)C)CCC
0.295455	O=C(Nc1cc(c(N2CCN(CC2)CC)cc1)C)c3cc(c(cc3)C(=O)C)C
0.295455	O=C(Nc1cc(c(N2CCN(CC2)CC)cc1)C)c3cc(c(cc3)C(=O)C)C
0.295455	O=C(Nc1cc(c(N2CCN(CC2)CC)cc1)C)c3cc(c(cc3)C(=O)C)C
0.295455	O=C(Nc1cc(c(N2CCN(CC2)CC)cc1)C)c3cc(c(cc3)C(=O)C)C
0.295455	O=C(Nc1cc(c(N2CCN(CC2)CC)cc1)C)c3cc(c(cc3)C(=O)C)C
0.295455	O=C(Nc1cc(c(N2CCN(CC2)CC)cc1)C)c3cc(c(cc3)C(=O)C)C
0.295455	O=C(Nc1cc(c(N2CCN(CC2)CC)cc1)C)c3cc(c(cc3)C(=O)C)C
0.295455	O=C(Nc1cc(c(N2CCN(CC2)CC)cc1)C)c3cc(c(cc3)C(=O)C)C
0.295455	O=C(Nc1cc(c(N2CCN(CC2)CC)cc1)C)c3cc(c(cc3)C(=O)C)C
0.295455	O=C(Nc1cc(c(N2CCN(CC2)CC)cc1)C)c3cc(c(cc3)C(=O)C)C
0.295019	O=C(OC)C(Cc1ccc(NC(=O)c2cc(Nc3nccnc3)ccc2)cc1)C
0.295019	O=C(OC)C(Cc1ccc(NC(=O)c2cc(Nc3nccnc3)ccc2)cc1)C
0.295019	O=C(OC)C(Cc1ccc(NC(=O)c2cc(Nc3nccnc3)ccc2)cc1)C
0.294964	O=C(Nc1c(cccc1)CN2CCN(C(=O)C)CC2)c3cnc(N4CCCC4)cc3
0.294964	O=C(Nc1c(cccc1)CN2CCN(C(=O)C)CC2)c3cnc(N4CCCC4)cc3
0.294964	O=C(Nc1c(cccc1)CN2CCN(C(=O)C)CC2)c3cnc(N4CCCC4)cc3
0.294964	O=C(Nc1c(cccc1)CN2CCN(C(=O)C)CC2)c3cnc(N4CCCC4)cc3
0.294964	O=C(Nc1c(cccc1)CN2CCN(C(=O)C)CC2)c3cnc(N4CCCC4)cc3
0.294964	O=C(Nc1c(cccc1)CN2CCN(C(=O)C)CC2)c3cnc(N4CCCC4)cc3
0.294964	O=C(Nc1c(cccc1)CN2CCN(C(=O)C)CC2)c3cnc(N4CCCC4)cc3
0.294964	O=C(Nc1c(cccc1)CN2CCN(C(=O)C)CC2)c3cnc(N4CCCC4)cc3
0.294964	O=C(Nc1c(cccc1)CN2CCN(C(=O)C)CC2)c3cnc(N4CCCC4)cc3
0.294964	O=C(Nc1c(cccc1)CN2CCN(C(=O)C)CC2)c3cnc(N4CCCC4)cc3
0.294821	Fc1c(c2ccncc2)cc(NC(=O)c3ccc(cc3)C4(CC4)C)cc1
0.294821	Fc1c(c2ccncc2)cc(NC(=O)c3ccc(cc3)C4(CC4)C)cc1
0.294821	Fc1c(c2ccncc2)cc(NC(=O)c3ccc(cc3)C4(CC4)C)cc1
0.294821	Fc1c(c2ccncc2)cc(NC(=O)c3ccc(cc3)C4(CC4)C)cc1
0.294821	Fc1c(c2ccncc2)cc(NC(=O)c3ccc(cc3)C4(CC4)C)cc1
0.294821	Fc1c(c2ccncc2)cc(NC(=O)c3ccc(cc3)C4(CC4)C)cc1
0.294821	Fc1c(c2ccncc2)cc(NC(=O)c3ccc(cc3)C4(CC4)C)cc1
0.294821	Fc1c(c2ccncc2)cc(NC(=O)c3ccc(cc3)C4(CC4)C)cc1
0.294821	Fc1c(c2ccncc2)cc(NC(=O)c3ccc(cc3)C4(CC4)C)cc1
0.294821	Fc1c(c2ccncc2)cc(NC(=O)c3ccc(cc3)C4(CC4)C)cc1
0.294372	S(c1ccc(NC(=O)c2ccc(cc2)CN3CCOCC3)cc1)CCN4CCCC4
0.294372	S(c1ccc(NC(=O)c2ccc(cc2)CN3CCOCC3)cc1)CCN4CCCC4
0.294372	S(c1ccc(NC(=O)c2ccc(cc2)CN3CCOCC3)cc1)CCN4CCCC4
0.294372	S(c1ccc(NC(=O)c2ccc(cc2)CN3CCOCC3)cc1)CCN4CCCC4
0.294372	S(c1ccc(NC(=O)c2ccc(cc2)CN3CCOCC3)cc1)CCN4CCCC4
0.294372	S(c1ccc(NC(=O)c2ccc(cc2)CN3CCOCC3)cc1)CCN4CCCC4
0.294372	S(c1ccc(NC(=O)c2ccc(cc2)CN3CCOCC3)cc1)CCN4CCCC4
0.294372	S(c1ccc(NC(=O)c2ccc(cc2)CN3CCOCC3)cc1)CCN4CCCC4
0.294372	S(c1ccc(NC(=O)c2ccc(cc2)CN3CCOCC3)cc1)CCN4CCCC4
0.294372	S(c1ccc(NC(=O)c2ccc(cc2)CN3CCOCC3)cc1)CCN4CCCC4
0.294118	O=C(Nc1ccc(cc1)CN2CCC(CO)CC2)c3cnc(nc3)C4CC4
0.294118	O=C(Nc1ccc(cc1)CN2CCC(CO)CC2)c3cnc(nc3)C4CC4
0.294118	O=C(Nc1ccc(cc1)CN2CCC(CO)CC2)c3cnc(nc3)C4CC4
0.294118	O=C(Nc1ccc(cc1)CN2CCC(CO)CC2)c3cnc(nc3)C4CC4
0.294118	O=C(Nc1ccc(cc1)CN2CCC(CO)CC2)c3cnc(nc3)C4CC4
0.294118	O=C(Nc1ccc(cc1)CN2CCC(CO)CC2)c3cnc(nc3)C4CC4
0.294118	O=C(Nc1ccc(cc1)CN2CCC(CO)CC2)c3cnc(nc3)C4CC4
0.294118	O=C(Nc1ccc(cc1)CN2CCC(CO)CC2)c3cnc(nc3)C4CC4
0.294118	O=C(Nc1ccc(cc1)CN2CCC(CO)CC2)c3cnc(nc3)C4CC4
0.294118	O=C(Nc1ccc(cc1)CN2CCC(CO)CC2)c3cnc(nc3)C4CC4
0.294118	Fc1c(c2ccncc2)cc(NC(=O)c3cnc(cc3)C(F)(F)C)cc1
0.294118	Fc1c(c2ccncc2)cc(NC(=O)c3cnc(cc3)C(F)(F)C)cc1
0.294118	Fc1c(c2ccncc2)cc(NC(=O)c3cnc(cc3)C(F)(F)C)cc1
0.294118	Fc1c(c2ccncc2)cc(NC(=O)c3cnc(cc3)C(F)(F)C)cc1
0.294118	Fc1c(c2ccncc2)cc(NC(=O)c3cnc(cc3)C(F)(F)C)cc1
0.294118	Fc1c(c2ccncc2)cc(NC(=O)c3cnc(cc3)C(F)(F)C)cc1
0.294118	Fc1c(c2ccncc2)cc(NC(=O)c3cnc(cc3)C(F)(F)C)cc1
0.294118	Fc1c(c2ccncc2)cc(NC(=O)c3cnc(cc3)C(F)(F)C)cc1
0.294118	Fc1c(c2ccncc2)cc(NC(=O)c3cnc(cc3)C(F)(F)C)cc1
0.294118	Fc1c(c2ccncc2)cc(NC(=O)c3cnc(cc3)C(F)(F)C)cc1
0.293436	O=C(Nc1cc(c(OC)cc1)C)c2c(Nc3ccc(cc3)C(=O)C)cccc2
0.293436	O=C(Nc1cc(c(OC)cc1)C)c2c(Nc3ccc(cc3)C(=O)C)cccc2
0.293436	O=C(Nc1cc(c(OC)cc1)C)c2c(Nc3ccc(cc3)C(=O)C)cccc2
0.293436	O=C(Nc1cc(c(OC)cc1)C)c2c(Nc3ccc(cc3)C(=O)C)cccc2
0.293436	O=C(Nc1cc(c(OC)cc1)C)c2c(Nc3ccc(cc3)C(=O)C)cccc2
0.293333	O=C(Nc1cc(NC(=O)C(=O)Nc2ccc(NC(=O)C)cc2)ccc1)c3cnccc3
0.293333	O=C(Nc1cc(NC(=O)C(=O)Nc2ccc(NC(=O)C)cc2)ccc1)c3cnccc3
0.293333	O=C(Nc1cc(NC(=O)C(=O)Nc2ccc(NC(=O)C)cc2)ccc1)c3cnccc3
0.293333	O=C(Nc1cc(NC(=O)C(=O)Nc2ccc(NC(=O)C)cc2)ccc1)c3cnccc3
0.293333	O=C(Nc1cc(NC(=O)C(=O)Nc2ccc(NC(=O)C)cc2)ccc1)c3cnccc3
0.293333	O=C(Nc1cc(NC(=O)C(=O)Nc2ccc(NC(=O)C)cc2)ccc1)c3cnccc3
0.293333	O=C(Nc1cc(NC(=O)C(=O)Nc2ccc(NC(=O)C)cc2)ccc1)c3cnccc3
0.293333	O=C(Nc1cc(NC(=O)C(=O)Nc2ccc(NC(=O)C)cc2)ccc1)c3cnccc3
0.293233	FC(F)(F)c1c(ccc(NC(=O)c2cnc(NC(=O)OC(C)(C)C)cc2)c1)C
0.293233	FC(F)(F)c1c(ccc(NC(=O)c2cnc(NC(=O)OC(C)(C)C)cc2)c1)C
0.293233	FC(F)(F)c1c(ccc(NC(=O)c2cnc(NC(=O)OC(C)(C)C)cc2)c1)C
0.293233	FC(F)(F)c1c(ccc(NC(=O)c2cnc(NC(=O)OC(C)(C)C)cc2)c1)C
0.293233	FC(F)(F)c1c(ccc(NC(=O)c2cnc(NC(=O)OC(C)(C)C)cc2)c1)C
0.292969	O=C(Nc1c(ccc(c1)C(=O)NC(CC(=O)Nc2ccccc2)C)C)Nc3ccccc3
0.292969	O=C(Nc1c(ccc(c1)C(=O)NC(CC(=O)Nc2ccccc2)C)C)Nc3ccccc3
0.292969	O=C(Nc1c(ccc(c1)C(=O)NC(CC(=O)Nc2ccccc2)C)C)Nc3ccccc3
0.292969	O=C(Nc1c(ccc(c1)C(=O)NC(CC(=O)Nc2ccccc2)C)C)Nc3ccccc3
0.292969	O=C(Nc1c(ccc(c1)C(=O)NC(CC(=O)Nc2ccccc2)C)C)Nc3ccccc3
0.292969	O=C(Nc1c(ccc(c1)C(=O)NC(CC(=O)Nc2ccccc2)C)C)Nc3ccccc3
0.292969	O=C(Nc1c(ccc(c1)C(=O)NC(CC(=O)Nc2ccccc2)C)C)Nc3ccccc3
0.292969	O=C(Nc1c(ccc(c1)C(=O)NC(CC(=O)Nc2ccccc2)C)C)Nc3ccccc3
0.292969	O=C(Nc1c(ccc(c1)C(=O)NC(CC(=O)Nc2ccccc2)C)C)Nc3ccccc3
0.292969	O=C(Nc1c(ccc(c1)C(=O)NC(CC(=O)Nc2ccccc2)C)C)Nc3ccccc3
0.292593	Clc1c(C#N)ccc(c1)C(=O)Nc2cc(NS(=O)(=O)CCC)c(cc2)C
0.292593	Clc1c(C#N)ccc(c1)C(=O)Nc2cc(NS(=O)(=O)CCC)c(cc2)C
0.292593	Clc1c(C#N)ccc(c1)C(=O)Nc2cc(NS(=O)(=O)CCC)c(cc2)C
0.292593	Clc1c(C#N)ccc(c1)C(=O)Nc2cc(NS(=O)(=O)CCC)c(cc2)C
0.292593	Clc1c(C#N)ccc(c1)C(=O)Nc2cc(NS(=O)(=O)CCC)c(cc2)C
0.292593	Clc1c(C#N)ccc(c1)C(=O)Nc2cc(NS(=O)(=O)CCC)c(cc2)C
0.292593	Clc1c(C#N)ccc(c1)C(=O)Nc2cc(NS(=O)(=O)CCC)c(cc2)C
0.292593	Clc1c(C#N)ccc(c1)C(=O)Nc2cc(NS(=O)(=O)CCC)c(cc2)C
0.292593	Clc1c(C#N)ccc(c1)C(=O)Nc2cc(NS(=O)(=O)CCC)c(cc2)C
0.292593	Clc1c(C#N)ccc(c1)C(=O)Nc2cc(NS(=O)(=O)CCC)c(cc2)C
0.29249	S1C(SCC1)c2ccc(cc2)C(=O)Nc3cc(N4CCCC4)c(cc3)C
0.29249	S1C(SCC1)c2ccc(cc2)C(=O)Nc3cc(N4CCCC4)c(cc3)C
0.29249	S1C(SCC1)c2ccc(cc2)C(=O)Nc3cc(N4CCCC4)c(cc3)C
0.29249	S1C(SCC1)c2ccc(cc2)C(=O)Nc3cc(N4CCCC4)c(cc3)C
0.29249	S1C(SCC1)c2ccc(cc2)C(=O)Nc3cc(N4CCCC4)c(cc3)C
0.29249	S1C(SCC1)c2ccc(cc2)C(=O)Nc3cc(N4CCCC4)c(cc3)C
0.29249	S1C(SCC1)c2ccc(cc2)C(=O)Nc3cc(N4CCCC4)c(cc3)C
0.29249	S1C(SCC1)c2ccc(cc2)C(=O)Nc3cc(N4CCCC4)c(cc3)C
0.29249	S1C(SCC1)c2ccc(cc2)C(=O)Nc3cc(N4CCCC4)c(cc3)C
0.29249	S1C(SCC1)c2ccc(cc2)C(=O)Nc3cc(N4CCCC4)c(cc3)C
0.291971	S(c1cc(c(cc1)C)C)c2ccc(NC(=O)COC(=O)c3cnc(c4ncccc4)cc3)cc2
0.291971	S(c1cc(c(cc1)C)C)c2ccc(NC(=O)COC(=O)c3cnc(c4ncccc4)cc3)cc2
0.291971	S(c1cc(c(cc1)C)C)c2ccc(NC(=O)COC(=O)c3cnc(c4ncccc4)cc3)cc2
0.291971	S(c1cc(c(cc1)C)C)c2ccc(NC(=O)COC(=O)c3cnc(c4ncccc4)cc3)cc2
0.291971	S(c1cc(c(cc1)C)C)c2ccc(NC(=O)COC(=O)c3cnc(c4ncccc4)cc3)cc2
0.291971	S(c1cc(c(cc1)C)C)c2ccc(NC(=O)COC(=O)c3cnc(c4ncccc4)cc3)cc2
0.291971	S(c1cc(c(cc1)C)C)c2ccc(NC(=O)COC(=O)c3cnc(c4ncccc4)cc3)cc2
0.291971	S(c1cc(c(cc1)C)C)c2ccc(NC(=O)COC(=O)c3cnc(c4ncccc4)cc3)cc2
0.291971	S(c1cc(c(cc1)C)C)c2ccc(NC(=O)COC(=O)c3cnc(c4ncccc4)cc3)cc2
0.291971	S(c1cc(c(cc1)C)C)c2ccc(NC(=O)COC(=O)c3cnc(c4ncccc4)cc3)cc2
0.291667	O=C(Nc1c(OC)cc(N)cc1)c2cnccc2
0.291667	O=C(Nc1c(OC)cc(N)cc1)c2cnccc2
0.291667	O=C(Nc1c(OC)cc(N)cc1)c2cnccc2
0.291667	O=C(Nc1c(OC)cc(N)cc1)c2cnccc2
0.291667	O=C(Nc1c(OC)cc(N)cc1)c2cnccc2
0.291667	O=C(Nc1c(OC)cc(N)cc1)c2cnccc2
0.291667	O=C(Nc1c(OC)cc(N)cc1)c2cnccc2
0.291667	O=C(Nc1c(OC)cc(N)cc1)c2cnccc2
0.291667	O=C(Nc1c(OC)cc(N)cc1)c2cnccc2
0.291667	O=C(Nc1c(OC)cc(N)cc1)c2cnccc2
0.291667	S(=O)(=O)(Nc1ccc(cc1)C)c2ccc(cc2)C(=O)Nc3cc(c(F)cc3)c4ccncc4
0.291667	S(=O)(=O)(Nc1ccc(cc1)C)c2ccc(cc2)C(=O)Nc3cc(c(F)cc3)c4ccncc4
0.291667	S(=O)(=O)(Nc1ccc(cc1)C)c2ccc(cc2)C(=O)Nc3cc(c(F)cc3)c4ccncc4
0.291667	S(=O)(=O)(Nc1ccc(cc1)C)c2ccc(cc2)C(=O)Nc3cc(c(F)cc3)c4ccncc4
0.291667	S(=O)(=O)(Nc1ccc(cc1)C)c2ccc(cc2)C(=O)Nc3cc(c(F)cc3)c4ccncc4
0.291667	S(=O)(=O)(Nc1ccc(cc1)C)c2ccc(cc2)C(=O)Nc3cc(c(F)cc3)c4ccncc4
0.291667	S(=O)(=O)(Nc1ccc(cc1)C)c2ccc(cc2)C(=O)Nc3cc(c(F)cc3)c4ccncc4
0.291667	S(=O)(=O)(Nc1ccc(cc1)C)c2ccc(cc2)C(=O)Nc3cc(c(F)cc3)c4ccncc4
0.291667	S(=O)(=O)(Nc1ccc(cc1)C)c2ccc(cc2)C(=O)Nc3cc(c(F)cc3)c4ccncc4
0.291667	S(=O)(=O)(Nc1ccc(cc1)C)c2ccc(cc2)C(=O)Nc3cc(c(F)cc3)c4ccncc4
0.291667	S(=O)(=O)(Nc1c(ccc(NC(=O)C=2N=C(SC2)CCc3ccccc3)c1)C)CCC
0.291667	S(=O)(=O)(Nc1c(ccc(NC(=O)C=2N=C(SC2)CCc3ccccc3)c1)C)CCC
0.291667	S(=O)(=O)(Nc1c(ccc(NC(=O)C=2N=C(SC2)CCc3ccccc3)c1)C)CCC
0.291667	S(=O)(=O)(Nc1c(ccc(NC(=O)C=2N=C(SC2)CCc3ccccc3)c1)C)CCC
0.291339	Brc1ccc(cc1)C(=O)Nc2ccc(cc2)C(=O)Nc3c(cc(cc3)C(=O)N4CCC(CC4)C)C
0.291339	Brc1ccc(cc1)C(=O)Nc2ccc(cc2)C(=O)Nc3c(cc(cc3)C(=O)N4CCC(CC4)C)C
0.291339	Brc1ccc(cc1)C(=O)Nc2ccc(cc2)C(=O)Nc3c(cc(cc3)C(=O)N4CCC(CC4)C)C
0.291339	Brc1ccc(cc1)C(=O)Nc2ccc(cc2)C(=O)Nc3c(cc(cc3)C(=O)N4CCC(CC4)C)C
0.291339	Brc1ccc(cc1)C(=O)Nc2ccc(cc2)C(=O)Nc3c(cc(cc3)C(=O)N4CCC(CC4)C)C
0.29078	S(=O)(=O)(Nc1c(c(ccc1)C)C)c2ccc(cc2)C(=O)Nc3cc(NS(=O)(=O)CCC)c(cc3)C
0.29078	S(=O)(=O)(Nc1c(c(ccc1)C)C)c2ccc(cc2)C(=O)Nc3cc(NS(=O)(=O)CCC)c(cc3)C
0.29078	S(=O)(=O)(Nc1c(c(ccc1)C)C)c2ccc(cc2)C(=O)Nc3cc(NS(=O)(=O)CCC)c(cc3)C
0.29078	S(=O)(=O)(Nc1c(c(ccc1)C)C)c2ccc(cc2)C(=O)Nc3cc(NS(=O)(=O)CCC)c(cc3)C
0.29078	S(=O)(=O)(Nc1c(c(ccc1)C)C)c2ccc(cc2)C(=O)Nc3cc(NS(=O)(=O)CCC)c(cc3)C
0.29078	S(=O)(=O)(Nc1c(c(ccc1)C)C)c2ccc(cc2)C(=O)Nc3cc(NS(=O)(=O)CCC)c(cc3)C
0.29078	S(=O)(=O)(Nc1c(c(ccc1)C)C)c2ccc(cc2)C(=O)Nc3cc(NS(=O)(=O)CCC)c(cc3)C
0.29078	S(=O)(=O)(Nc1c(c(ccc1)C)C)c2ccc(cc2)C(=O)Nc3cc(NS(=O)(=O)CCC)c(cc3)C
0.29078	S(=O)(=O)(Nc1c(c(ccc1)C)C)c2ccc(cc2)C(=O)Nc3cc(NS(=O)(=O)CCC)c(cc3)C
0.29078	S(=O)(=O)(Nc1c(c(ccc1)C)C)c2ccc(cc2)C(=O)Nc3cc(NS(=O)(=O)CCC)c(cc3)C
0.290566	Clc1c(NC=2SC(=NN2)NNC(=O)c3ccc(cc3)CN4CCOCC4)cccc1
0.290566	Clc1c(NC=2SC(=NN2)NNC(=O)c3ccc(cc3)CN4CCOCC4)cccc1
0.290566	Clc1c(NC=2SC(=NN2)NNC(=O)c3ccc(cc3)CN4CCOCC4)cccc1
0.290566	Clc1c(NC=2SC(=NN2)NNC(=O)c3ccc(cc3)CN4CCOCC4)cccc1
0.290566	Clc1c(NC=2SC(=NN2)NNC(=O)c3ccc(cc3)CN4CCOCC4)cccc1
0.290441	Fc1c(c2ccncc2)cc(NC(=O)C(=O)Nc3c(nccc3)c4cnccc4)cc1
0.290441	Fc1c(c2ccncc2)cc(NC(=O)C(=O)Nc3c(nccc3)c4cnccc4)cc1
0.290441	Fc1c(c2ccncc2)cc(NC(=O)C(=O)Nc3c(nccc3)c4cnccc4)cc1
0.290441	Fc1c(c2ccncc2)cc(NC(=O)C(=O)Nc3c(nccc3)c4cnccc4)cc1
0.290441	Fc1c(c2ccncc2)cc(NC(=O)C(=O)Nc3c(nccc3)c4cnccc4)cc1
0.290441	Fc1c(c2ccncc2)cc(NC(=O)C(=O)Nc3c(nccc3)c4cnccc4)cc1
0.290441	Fc1c(c2ccncc2)cc(NC(=O)C(=O)Nc3c(nccc3)c4cnccc4)cc1
0.290441	Fc1c(c2ccncc2)cc(NC(=O)C(=O)Nc3c(nccc3)c4cnccc4)cc1
0.290441	Fc1c(c2ccncc2)cc(NC(=O)C(=O)Nc3c(nccc3)c4cnccc4)cc1
0.290441	Fc1c(c2ccncc2)cc(NC(=O)C(=O)Nc3c(nccc3)c4cnccc4)cc1
0.290196	O=C(O)C(N)Cc1cc(NC(=O)c2cncc(c3ccc(cc3)C)c2)ccc1
0.290196	O=C(O)C(N)Cc1cc(NC(=O)c2cncc(c3ccc(cc3)C)c2)ccc1
0.290196	O=C(O)C(N)Cc1cc(NC(=O)c2cncc(c3ccc(cc3)C)c2)ccc1
0.290196	O=C(O)C(N)Cc1cc(NC(=O)c2cncc(c3ccc(cc3)C)c2)ccc1
0.290196	O=C(O)C(N)Cc1cc(NC(=O)c2cncc(c3ccc(cc3)C)c2)ccc1
0.290196	O=C(O)C(N)Cc1cc(NC(=O)c2cncc(c3ccc(cc3)C)c2)ccc1
0.290196	O=C(O)C(N)Cc1cc(NC(=O)c2cncc(c3ccc(cc3)C)c2)ccc1
0.290196	O=C(O)C(N)Cc1cc(NC(=O)c2cncc(c3ccc(cc3)C)c2)ccc1
0.290196	O=C(O)C(N)Cc1cc(NC(=O)c2cncc(c3ccc(cc3)C)c2)ccc1
0.290196	O=C(O)C(N)Cc1cc(NC(=O)c2cncc(c3ccc(cc3)C)c2)ccc1
0.289963	Fc1c(N2CCCC2)ccc(c1)C(=O)Nc3cc(c(F)cc3)c4ccncc4
0.289963	Fc1c(N2CCCC2)ccc(c1)C(=O)Nc3cc(c(F)cc3)c4ccncc4
0.289963	Fc1c(N2CCCC2)ccc(c1)C(=O)Nc3cc(c(F)cc3)c4ccncc4
0.289963	Fc1c(N2CCCC2)ccc(c1)C(=O)Nc3cc(c(F)cc3)c4ccncc4
0.289963	Fc1c(N2CCCC2)ccc(c1)C(=O)Nc3cc(c(F)cc3)c4ccncc4
0.289753	S1C(=NC(=C1)CC(=O)Nc2c(cc(OC(F)F)cc2)C)c3cnccc3
0.289753	S1C(=NC(=C1)CC(=O)Nc2c(cc(OC(F)F)cc2)C)c3cnccc3
0.289753	S1C(=NC(=C1)CC(=O)Nc2c(cc(OC(F)F)cc2)C)c3cnccc3
0.289753	S1C(=NC(=C1)CC(=O)Nc2c(cc(OC(F)F)cc2)C)c3cnccc3
0.289753	S1C(=NC(=C1)CC(=O)Nc2c(cc(OC(F)F)cc2)C)c3cnccc3
0.289753	S1C(=NC(=C1)CC(=O)Nc2c(cc(OC(F)F)cc2)C)c3cnccc3
0.289753	S1C(=NC(=C1)CC(=O)Nc2c(cc(OC(F)F)cc2)C)c3cnccc3
0.289753	S1C(=NC(=C1)CC(=O)Nc2c(cc(OC(F)F)cc2)C)c3cnccc3
0.289753	S1C(=NC(=C1)CC(=O)Nc2c(cc(OC(F)F)cc2)C)c3cnccc3
0.289753	S1C(=NC(=C1)CC(=O)Nc2c(cc(OC(F)F)cc2)C)c3cnccc3
0.289362	O=C(OC)CCNC(=O)c1ccc(NC(=O)c2ccc(cc2)CN3CCOCC3)cc1
0.288889	S(=O)(=O)(Nc1c(ccc(NC(=O)C=2C(=NN(c3ccccc3)C2)c4ccncc4)c1)C)CCC
0.288889	S(=O)(=O)(Nc1c(ccc(NC(=O)C=2C(=NN(c3ccccc3)C2)c4ccncc4)c1)C)CCC
0.288889	S(=O)(=O)(Nc1c(ccc(NC(=O)C=2C(=NN(c3ccccc3)C2)c4ccncc4)c1)C)CCC
0.288889	S(=O)(=O)(Nc1c(ccc(NC(=O)C=2C(=NN(c3ccccc3)C2)c4ccncc4)c1)C)CCC
0.288889	S(=O)(=O)(Nc1c(ccc(NC(=O)C=2C(=NN(c3ccccc3)C2)c4ccncc4)c1)C)CCC
0.288889	S(=O)(=O)(Nc1c(ccc(NC(=O)C=2C(=NN(c3ccccc3)C2)c4ccncc4)c1)C)CCC
0.288889	S(=O)(=O)(Nc1c(ccc(NC(=O)C=2C(=NN(c3ccccc3)C2)c4ccncc4)c1)C)CCC
0.288889	S(=O)(=O)(Nc1c(ccc(NC(=O)C=2C(=NN(c3ccccc3)C2)c4ccncc4)c1)C)CCC
0.288889	S(=O)(=O)(Nc1c(ccc(NC(=O)C=2C(=NN(c3ccccc3)C2)c4ccncc4)c1)C)CCC
0.288889	S(=O)(=O)(Nc1c(ccc(NC(=O)C=2C(=NN(c3ccccc3)C2)c4ccncc4)c1)C)CCC
0.288136	O=C(NC=1N=CN(C1)C)c2ccc(cc2)CN3CCOCC3
0.288136	O=C(NC=1N=CN(C1)C)c2ccc(cc2)CN3CCOCC3
0.288136	O=C(NC=1N=CN(C1)C)c2ccc(cc2)CN3CCOCC3
0.288136	O=C(NC=1N=CN(C1)C)c2ccc(cc2)CN3CCOCC3
0.288136	O=C(NC=1N=CN(C1)C)c2ccc(cc2)CN3CCOCC3
0.287879	S(=O)(=O)(N)CCN1CCN(C(=O)C(=O)Nc2cc(NC(=O)c3cnccc3)ccc2)CC1
0.287879	S(=O)(=O)(N)CCN1CCN(C(=O)C(=O)Nc2cc(NC(=O)c3cnccc3)ccc2)CC1
0.287879	S(=O)(=O)(N)CCN1CCN(C(=O)C(=O)Nc2cc(NC(=O)c3cnccc3)ccc2)CC1
0.287879	S(=O)(=O)(N)CCN1CCN(C(=O)C(=O)Nc2cc(NC(=O)c3cnccc3)ccc2)CC1
0.287879	S(=O)(=O)(N)CCN1CCN(C(=O)C(=O)Nc2cc(NC(=O)c3cnccc3)ccc2)CC1
0.287879	S(=O)(=O)(N)CCN1CCN(C(=O)C(=O)Nc2cc(NC(=O)c3cnccc3)ccc2)CC1
0.287879	S(=O)(=O)(N)CCN1CCN(C(=O)C(=O)Nc2cc(NC(=O)c3cnccc3)ccc2)CC1
0.287879	S(=O)(=O)(N)CCN1CCN(C(=O)C(=O)Nc2cc(NC(=O)c3cnccc3)ccc2)CC1
0.287879	S(=O)(=O)(N)CCN1CCN(C(=O)C(=O)Nc2cc(NC(=O)c3cnccc3)ccc2)CC1
0.287879	S(=O)(=O)(N)CCN1CCN(C(=O)C(=O)Nc2cc(NC(=O)c3cnccc3)ccc2)CC1
0.287879	O=C(N1CCC(CC1)C)c2cc(c(NC(=O)c3cnncc3)cc2)C
0.287879	O=C(N1CCC(CC1)C)c2cc(c(NC(=O)c3cnncc3)cc2)C
0.287879	O=C(N1CCC(CC1)C)c2cc(c(NC(=O)c3cnncc3)cc2)C
0.287879	O=C(N1CCC(CC1)C)c2cc(c(NC(=O)c3cnncc3)cc2)C
0.287879	O=C(N1CCC(CC1)C)c2cc(c(NC(=O)c3cnncc3)cc2)C
0.287879	O=C(N1CCC(CC1)C)c2cc(c(NC(=O)c3cnncc3)cc2)C
0.287879	O=C(N1CCC(CC1)C)c2cc(c(NC(=O)c3cnncc3)cc2)C
0.287879	O=C(N1CCC(CC1)C)c2cc(c(NC(=O)c3cnncc3)cc2)C
0.287879	O=C(N1CCC(CC1)C)c2cc(c(NC(=O)c3cnncc3)cc2)C
0.287879	O=C(N1CCC(CC1)C)c2cc(c(NC(=O)c3cnncc3)cc2)C
0.287719	O=C1N(C(=O)c2c1cccc2)Cc3ccc(cc3)C(=O)NC=4NN=C(c5cc(ccc5)C)C4
0.287719	O=C1N(C(=O)c2c1cccc2)Cc3ccc(cc3)C(=O)NC=4NN=C(c5cc(ccc5)C)C4
0.287719	O=C1N(C(=O)c2c1cccc2)Cc3ccc(cc3)C(=O)NC=4NN=C(c5cc(ccc5)C)C4
0.287719	O=C1N(C(=O)c2c1cccc2)Cc3ccc(cc3)C(=O)NC=4NN=C(c5cc(ccc5)C)C4
0.287719	O=C1N(C(=O)c2c1cccc2)Cc3ccc(cc3)C(=O)NC=4NN=C(c5cc(ccc5)C)C4
0.287719	O=C1N(C(=O)c2c1cccc2)Cc3ccc(cc3)C(=O)NC=4NN=C(c5cc(ccc5)C)C4
0.287719	O=C1N(C(=O)c2c1cccc2)Cc3ccc(cc3)C(=O)NC=4NN=C(c5cc(ccc5)C)C4
0.287719	O=C1N(C(=O)c2c1cccc2)Cc3ccc(cc3)C(=O)NC=4NN=C(c5cc(ccc5)C)C4
0.287719	O=C1N(C(=O)c2c1cccc2)Cc3ccc(cc3)C(=O)NC=4NN=C(c5cc(ccc5)C)C4
0.287719	O=C1N(C(=O)c2c1cccc2)Cc3ccc(cc3)C(=O)NC=4NN=C(c5cc(ccc5)C)C4
0.287611	S(c1ccc(NC(=O)c2ccc(c3ccccc3)cc2)cc1)CCN4CCCC4
0.287611	S(c1ccc(NC(=O)c2ccc(c3ccccc3)cc2)cc1)CCN4CCCC4
0.287611	S(c1ccc(NC(=O)c2ccc(c3ccccc3)cc2)cc1)CCN4CCCC4
0.287611	S(c1ccc(NC(=O)c2ccc(c3ccccc3)cc2)cc1)CCN4CCCC4
0.287611	S(c1ccc(NC(=O)c2ccc(c3ccccc3)cc2)cc1)CCN4CCCC4
0.287611	S(c1ccc(NC(=O)c2ccc(c3ccccc3)cc2)cc1)CCN4CCCC4
0.287611	S(c1ccc(NC(=O)c2ccc(c3ccccc3)cc2)cc1)CCN4CCCC4
0.287611	S(c1ccc(NC(=O)c2ccc(c3ccccc3)cc2)cc1)CCN4CCCC4
0.287611	S(c1ccc(NC(=O)c2ccc(c3ccccc3)cc2)cc1)CCN4CCCC4
0.287611	S(c1ccc(NC(=O)c2ccc(c3ccccc3)cc2)cc1)CCN4CCCC4
0.287402	O=C(OCc1ncccc1)c2cc(NC(=O)C)c(cc2)C
0.287402	O=C(OCc1ncccc1)c2cc(NC(=O)C)c(cc2)C
0.287402	O=C(OCc1ncccc1)c2cc(NC(=O)C)c(cc2)C
0.287402	O=C(OCc1ncccc1)c2cc(NC(=O)C)c(cc2)C
0.287402	O=C(OCc1ncccc1)c2cc(NC(=O)C)c(cc2)C
0.287402	O=C(OCc1ncccc1)c2cc(NC(=O)C)c(cc2)C
0.287402	O=C(OCc1ncccc1)c2cc(NC(=O)C)c(cc2)C
0.287402	O=C(OCc1ncccc1)c2cc(NC(=O)C)c(cc2)C
0.287402	O=C(OCc1ncccc1)c2cc(NC(=O)C)c(cc2)C
0.287402	O=C(OCc1ncccc1)c2cc(NC(=O)C)c(cc2)C
0.286792	S1C=C(c2ncc(cc2)C(=O)Nc3ncccc3NC(=O)C)C=C1
0.286792	S1C=C(c2ncc(cc2)C(=O)Nc3ncccc3NC(=O)C)C=C1
0.286792	S1C=C(c2ncc(cc2)C(=O)Nc3ncccc3NC(=O)C)C=C1
0.286792	S1C=C(c2ncc(cc2)C(=O)Nc3ncccc3NC(=O)C)C=C1
0.286792	Fc1cc(NC(=O)C)c(cc1)C(=O)N2CCN(Cc3ccc(cc3)C(=O)N)CC2
0.286792	Fc1cc(NC(=O)C)c(cc1)C(=O)N2CCN(Cc3ccc(cc3)C(=O)N)CC2
0.286792	Fc1cc(NC(=O)C)c(cc1)C(=O)N2CCN(Cc3ccc(cc3)C(=O)N)CC2
0.286792	Fc1cc(NC(=O)C)c(cc1)C(=O)N2CCN(Cc3ccc(cc3)C(=O)N)CC2
0.286792	Fc1cc(NC(=O)C)c(cc1)C(=O)N2CCN(Cc3ccc(cc3)C(=O)N)CC2
0.286792	Fc1cc(NC(=O)C)c(cc1)C(=O)N2CCN(Cc3ccc(cc3)C(=O)N)CC2
0.286792	Fc1cc(NC(=O)C)c(cc1)C(=O)N2CCN(Cc3ccc(cc3)C(=O)N)CC2
0.286792	Fc1cc(NC(=O)C)c(cc1)C(=O)N2CCN(Cc3ccc(cc3)C(=O)N)CC2
0.286792	Fc1cc(NC(=O)C)c(cc1)C(=O)N2CCN(Cc3ccc(cc3)C(=O)N)CC2
0.286792	Fc1cc(NC(=O)C)c(cc1)C(=O)N2CCN(Cc3ccc(cc3)C(=O)N)CC2
0.286738	S(=O)(=O)(Nc1c(ccc(NC(=O)C2=C(NC=C2)C(C)C)c1)C)CCC
0.286738	S(=O)(=O)(Nc1c(ccc(NC(=O)C2=C(NC=C2)C(C)C)c1)C)CCC
0.286738	S(=O)(=O)(Nc1c(ccc(NC(=O)C2=C(NC=C2)C(C)C)c1)C)CCC
0.286738	S(=O)(=O)(Nc1c(ccc(NC(=O)C2=C(NC=C2)C(C)C)c1)C)CCC
0.286689	S1C=C(c2ncc(cc2)C(=O)Nc3c(OC)cc(cc3)CNC(=O)OC(C)(C)C)C=C1
0.286689	S1C=C(c2ncc(cc2)C(=O)Nc3c(OC)cc(cc3)CNC(=O)OC(C)(C)C)C=C1
0.286689	S1C=C(c2ncc(cc2)C(=O)Nc3c(OC)cc(cc3)CNC(=O)OC(C)(C)C)C=C1
0.286689	S1C=C(c2ncc(cc2)C(=O)Nc3c(OC)cc(cc3)CNC(=O)OC(C)(C)C)C=C1
0.286689	S1C=C(c2ncc(cc2)C(=O)Nc3c(OC)cc(cc3)CNC(=O)OC(C)(C)C)C=C1
0.286689	S1C=C(c2ncc(cc2)C(=O)Nc3c(OC)cc(cc3)CNC(=O)OC(C)(C)C)C=C1
0.286689	S1C=C(c2ncc(cc2)C(=O)Nc3c(OC)cc(cc3)CNC(=O)OC(C)(C)C)C=C1
0.286689	S1C=C(c2ncc(cc2)C(=O)Nc3c(OC)cc(cc3)CNC(=O)OC(C)(C)C)C=C1
0.286689	S1C=C(c2ncc(cc2)C(=O)Nc3c(OC)cc(cc3)CNC(=O)OC(C)(C)C)C=C1
0.286689	S1C=C(c2ncc(cc2)C(=O)Nc3c(OC)cc(cc3)CNC(=O)OC(C)(C)C)C=C1
0.286245	O=C(O)C=1N=C(NC(=O)C=2NN=C(c3cc(c(cc3)C)C)C2)NC1
0.286245	O=C(O)C=1N=C(NC(=O)C=2NN=C(c3cc(c(cc3)C)C)C2)NC1
0.286245	O=C(O)C=1N=C(NC(=O)C=2NN=C(c3cc(c(cc3)C)C)C2)NC1
0.286245	O=C(O)C=1N=C(NC(=O)C=2NN=C(c3cc(c(cc3)C)C)C2)NC1
0.286245	O=C(O)C=1N=C(NC(=O)C=2NN=C(c3cc(c(cc3)C)C)C2)NC1
0.286245	O=C(O)C=1N=C(NC(=O)C=2NN=C(c3cc(c(cc3)C)C)C2)NC1
0.286245	O=C(O)C=1N=C(NC(=O)C=2NN=C(c3cc(c(cc3)C)C)C2)NC1
0.286245	O=C(O)C=1N=C(NC(=O)C=2NN=C(c3cc(c(cc3)C)C)C2)NC1
0.286245	O=C(O)C=1N=C(NC(=O)C=2NN=C(c3cc(c(cc3)C)C)C2)NC1
0.286245	O=C(O)C=1N=C(NC(=O)C=2NN=C(c3cc(c(cc3)C)C)C2)NC1
0.286245	O=C(N1CCN(Cc2ccc(cc2)C(=O)N)CC1)c3c(O)ccc(NC(=O)C=C)c3
0.286245	O=C(N1CCN(Cc2ccc(cc2)C(=O)N)CC1)c3c(O)ccc(NC(=O)C=C)c3
0.286245	O=C(N1CCN(Cc2ccc(cc2)C(=O)N)CC1)c3c(O)ccc(NC(=O)C=C)c3
0.286245	O=C(N1CCN(Cc2ccc(cc2)C(=O)N)CC1)c3c(O)ccc(NC(=O)C=C)c3
0.286245	O=C(N1CCN(Cc2ccc(cc2)C(=O)N)CC1)c3c(O)ccc(NC(=O)C=C)c3
0.286245	O=C(N1CCN(Cc2ccc(cc2)C(=O)N)CC1)c3c(O)ccc(NC(=O)C=C)c3
0.285714	O=C(Nc1cc(NC(=O)C=O)ccc1)c2cnccc2
0.285714	O=C(Nc1cc(NC(=O)C=O)ccc1)c2cnccc2
0.285714	O=C(Nc1cc(NC(=O)C=O)ccc1)c2cnccc2
0.285714	O=C(Nc1cc(NC(=O)C=O)ccc1)c2cnccc2
0.285714	O=C(Nc1cc(NC(=O)C=O)ccc1)c2cnccc2
0.285714	O=C(Nc1cc(NC(=O)C=O)ccc1)c2cnccc2
0.285714	O=C(Nc1cc(NC(=O)C=O)ccc1)c2cnccc2
0.285714	O=C(Nc1cc(NC(=O)C=O)ccc1)c2cnccc2
0.285714	O=C(Nc1cc(NC(=O)C=O)ccc1)c2cnccc2
0.285714	O=C(Nc1cc(NC(=O)C=O)ccc1)c2cnccc2
0.285714	S(=O)(=O)(N(C)C)c1cc(NC(=O)c2cc(Nc3nccnc3)ccc2)c(NCCCC)cc1
0.285714	S(=O)(=O)(N(C)C)c1cc(NC(=O)c2cc(Nc3nccnc3)ccc2)c(NCCCC)cc1
0.285714	S(=O)(=O)(N(C)C)c1cc(NC(=O)c2cc(Nc3nccnc3)ccc2)c(NCCCC)cc1
0.285714	S(=O)(=O)(N(C)C)c1cc(NC(=O)c2cc(Nc3nccnc3)ccc2)c(NCCCC)cc1
0.285714	S(=O)(=O)(N(C)C)c1cc(NC(=O)c2cc(Nc3nccnc3)ccc2)c(NCCCC)cc1
0.285714	S(=O)(=O)(N(C)C)c1cc(NC(=O)c2cc(Nc3nccnc3)ccc2)c(NCCCC)cc1
0.285714	S(=O)(=O)(N(C)C)c1cc(NC(=O)c2cc(Nc3nccnc3)ccc2)c(NCCCC)cc1
0.285714	S(=O)(=O)(N(C)C)c1cc(NC(=O)c2cc(Nc3nccnc3)ccc2)c(NCCCC)cc1
0.285714	S(=O)(=O)(N(C)C)c1cc(NC(=O)c2cc(Nc3nccnc3)ccc2)c(NCCCC)cc1
0.285714	S(=O)(=O)(N(C)C)c1cc(NC(=O)c2cc(Nc3nccnc3)ccc2)c(NCCCC)cc1
0.285185	O=C(N1CCN(Cc2ccc(cc2)C(C)C)CC1)C=3N=C(OC3)c4cnccc4
0.285185	O=C(N1CCN(Cc2ccc(cc2)C(C)C)CC1)C=3N=C(OC3)c4cnccc4
0.285185	O=C(N1CCN(Cc2ccc(cc2)C(C)C)CC1)C=3N=C(OC3)c4cnccc4
0.285185	O=C(N1CCN(Cc2ccc(cc2)C(C)C)CC1)C=3N=C(OC3)c4cnccc4
0.285185	O=C(N1CCN(Cc2ccc(cc2)C(C)C)CC1)C=3N=C(OC3)c4cnccc4
0.285185	O=C(N1CCN(Cc2ccc(cc2)C(C)C)CC1)C=3N=C(OC3)c4cnccc4
0.285185	O=C(N1CCN(Cc2ccc(cc2)C(C)C)CC1)C=3N=C(OC3)c4cnccc4
0.285185	O=C(N1CCN(Cc2ccc(cc2)C(C)C)CC1)C=3N=C(OC3)c4cnccc4
0.285185	O=C(N1CCN(Cc2ccc(cc2)C(C)C)CC1)C=3N=C(OC3)c4cnccc4
0.285185	O=C(N1CCN(Cc2ccc(cc2)C(C)C)CC1)C=3N=C(OC3)c4cnccc4
0.285185	S(=O)(=O)(NC)c1c(F)ccc(c1)C(=O)Nc2ccc(cc2)C3=NNC=C3
0.285185	S(=O)(=O)(NC)c1c(F)ccc(c1)C(=O)Nc2ccc(cc2)C3=NNC=C3
0.285185	S(=O)(=O)(NC)c1c(F)ccc(c1)C(=O)Nc2ccc(cc2)C3=NNC=C3
0.285185	S(=O)(=O)(NC)c1c(F)ccc(c1)C(=O)Nc2ccc(cc2)C3=NNC=C3
0.285185	S(=O)(=O)(NC)c1c(F)ccc(c1)C(=O)Nc2ccc(cc2)C3=NNC=C3
0.285185	S(=O)(=O)(NC)c1c(F)ccc(c1)C(=O)Nc2ccc(cc2)C3=NNC=C3
0.285185	S(=O)(=O)(NC)c1c(F)ccc(c1)C(=O)Nc2ccc(cc2)C3=NNC=C3
0.285185	S(=O)(=O)(NC)c1c(F)ccc(c1)C(=O)Nc2ccc(cc2)C3=NNC=C3
0.285185	S(=O)(=O)(NC)c1c(F)ccc(c1)C(=O)Nc2ccc(cc2)C3=NNC=C3
0.284644	Fc1c(N2CCCC2)ccc(c1)C(=O)Nc3nc(OC)ccn3
0.284644	Fc1c(N2CCCC2)ccc(c1)C(=O)Nc3nc(OC)ccn3
0.284644	Fc1c(N2CCCC2)ccc(c1)C(=O)Nc3nc(OC)ccn3
0.284644	Fc1c(N2CCCC2)ccc(c1)C(=O)Nc3nc(OC)ccn3
0.284644	Fc1c(N2CCCC2)ccc(c1)C(=O)Nc3nc(OC)ccn3
0.284644	Fc1c(N2CCCC2)ccc(c1)C(=O)Nc3nc(OC)ccn3
0.284644	Fc1c(N2CCCC2)ccc(c1)C(=O)Nc3nc(OC)ccn3
0.284644	Fc1c(N2CCCC2)ccc(c1)C(=O)Nc3nc(OC)ccn3
0.284644	Fc1c(N2CCCC2)ccc(c1)C(=O)Nc3nc(OC)ccn3
0.284644	Fc1c(N2CCCC2)ccc(c1)C(=O)Nc3nc(OC)ccn3
0.284644	Fc1c(c2ccncc2)cc(NC(=O)c3ccc(cc3)C=4N(N=NC4)C)cc1
0.284644	Fc1c(c2ccncc2)cc(NC(=O)c3ccc(cc3)C=4N(N=NC4)C)cc1
0.284644	Fc1c(c2ccncc2)cc(NC(=O)c3ccc(cc3)C=4N(N=NC4)C)cc1
0.284644	Fc1c(c2ccncc2)cc(NC(=O)c3ccc(cc3)C=4N(N=NC4)C)cc1
0.284644	Fc1c(c2ccncc2)cc(NC(=O)c3ccc(cc3)C=4N(N=NC4)C)cc1
0.284644	Fc1c(c2ccncc2)cc(NC(=O)c3ccc(cc3)C=4N(N=NC4)C)cc1
0.284644	Fc1c(c2ccncc2)cc(NC(=O)c3ccc(cc3)C=4N(N=NC4)C)cc1
0.284644	Fc1c(c2ccncc2)cc(NC(=O)c3ccc(cc3)C=4N(N=NC4)C)cc1
0.284644	Fc1c(c2ccncc2)cc(NC(=O)c3ccc(cc3)C=4N(N=NC4)C)cc1
0.284644	Fc1c(c2ccncc2)cc(NC(=O)c3ccc(cc3)C=4N(N=NC4)C)cc1
0.284247	O=C1N=C(NC=C1C(=O)Nc2c(OC)ccc(c3cnccc3)c2)CC
0.284247	O=C1N=C(NC=C1C(=O)Nc2c(OC)ccc(c3cnccc3)c2)CC
0.284247	O=C1N=C(NC=C1C(=O)Nc2c(OC)ccc(c3cnccc3)c2)CC
0.284247	O=C1N=C(NC=C1C(=O)Nc2c(OC)ccc(c3cnccc3)c2)CC
0.284247	O=C1N=C(NC=C1C(=O)Nc2c(OC)ccc(c3cnccc3)c2)CC
0.284247	O=C1N=C(NC=C1C(=O)Nc2c(OC)ccc(c3cnccc3)c2)CC
0.284247	O=C1N=C(NC=C1C(=O)Nc2c(OC)ccc(c3cnccc3)c2)CC
0.284247	O=C1N=C(NC=C1C(=O)Nc2c(OC)ccc(c3cnccc3)c2)CC
0.284247	O=C1N=C(NC=C1C(=O)Nc2c(OC)ccc(c3cnccc3)c2)CC
0.284247	O=C1N=C(NC=C1C(=O)Nc2c(OC)ccc(c3cnccc3)c2)CC
0.284	O=C(NC)c1ccc(cc1)CC=2ON=C(N2)c3cnc(nc3)c4cnccc4
0.284	O=C(NC)c1ccc(cc1)CC=2ON=C(N2)c3cnc(nc3)c4cnccc4
0.284	O=C(OC(C)(C)C)Nc1ncc(cc1)C(=O)Nc2ccc(cc2)C3=NNC=C3
0.283088	Fc1c(c2ccncc2)cc(NC(=O)C(=O)Nc3ccc(cc3)CN4CC(CCC4)C)cc1
0.283088	Fc1c(c2ccncc2)cc(NC(=O)C(=O)Nc3ccc(cc3)CN4CC(CCC4)C)cc1
0.283088	Fc1c(c2ccncc2)cc(NC(=O)C(=O)Nc3ccc(cc3)CN4CC(CCC4)C)cc1
0.283088	Fc1c(c2ccncc2)cc(NC(=O)C(=O)Nc3ccc(cc3)CN4CC(CCC4)C)cc1
0.28223	Fc1c(N2CCCC2)ccc(c1)C(=O)Nc3c(cccc3)CN4CCN(C(=O)C)CC4
0.28223	Fc1c(N2CCCC2)ccc(c1)C(=O)Nc3c(cccc3)CN4CCN(C(=O)C)CC4
0.28223	Fc1c(N2CCCC2)ccc(c1)C(=O)Nc3c(cccc3)CN4CCN(C(=O)C)CC4
0.28223	Fc1c(N2CCCC2)ccc(c1)C(=O)Nc3c(cccc3)CN4CCN(C(=O)C)CC4
0.28223	Fc1c(N2CCCC2)ccc(c1)C(=O)Nc3c(cccc3)CN4CCN(C(=O)C)CC4
0.28223	Fc1c(N2CCCC2)ccc(c1)C(=O)Nc3c(cccc3)CN4CCN(C(=O)C)CC4
0.28223	Fc1c(N2CCCC2)ccc(c1)C(=O)Nc3c(cccc3)CN4CCN(C(=O)C)CC4
0.28223	Fc1c(N2CCCC2)ccc(c1)C(=O)Nc3c(cccc3)CN4CCN(C(=O)C)CC4
0.28223	Fc1c(N2CCCC2)ccc(c1)C(=O)Nc3c(cccc3)CN4CCN(C(=O)C)CC4
0.28223	Fc1c(N2CCCC2)ccc(c1)C(=O)Nc3c(cccc3)CN4CCN(C(=O)C)CC4
0.282158	O=C(Nc1c(cc(cc1)C(C)C)C(C)C)c2ccc(c3ccccc3)cc2
0.281553	O=C(Nc1cnccc1)c2ccc(O)cc2
0.281553	O=C(Nc1cnccc1)c2ccc(O)cc2
0.281553	O=C(Nc1cnccc1)c2ccc(O)cc2
0.281553	O=C(Nc1cnccc1)c2ccc(O)cc2
0.281553	O=C(Nc1cnccc1)c2ccc(O)cc2
0.281553	O=C(Nc1cnccc1)c2ccc(O)cc2
0.281553	O=C(Nc1cnccc1)c2ccc(O)cc2
0.281553	O=C(Nc1cnccc1)c2ccc(O)cc2
0.281553	O=C(Nc1cnccc1)c2ccc(O)cc2
0.281553	O=C(Nc1cnccc1)c2ccc(O)cc2
0.28125	Brc1ccc(NS(=O)(=O)c2cc(ccc2)C(=O)Nc3cc(c(N4CCN(CC4)CC)cc3)C)cc1
0.28125	Brc1ccc(NS(=O)(=O)c2cc(ccc2)C(=O)Nc3cc(c(N4CCN(CC4)CC)cc3)C)cc1
0.28125	Brc1ccc(NS(=O)(=O)c2cc(ccc2)C(=O)Nc3cc(c(N4CCN(CC4)CC)cc3)C)cc1
0.28125	Brc1ccc(NS(=O)(=O)c2cc(ccc2)C(=O)Nc3cc(c(N4CCN(CC4)CC)cc3)C)cc1
0.28125	Brc1ccc(NS(=O)(=O)c2cc(ccc2)C(=O)Nc3cc(c(N4CCN(CC4)CC)cc3)C)cc1
0.28125	Brc1ccc(NS(=O)(=O)c2cc(ccc2)C(=O)Nc3cc(c(N4CCN(CC4)CC)cc3)C)cc1
0.28125	Brc1ccc(NS(=O)(=O)c2cc(ccc2)C(=O)Nc3cc(c(N4CCN(CC4)CC)cc3)C)cc1
0.28125	Brc1ccc(NS(=O)(=O)c2cc(ccc2)C(=O)Nc3cc(c(N4CCN(CC4)CC)cc3)C)cc1
0.28125	Brc1ccc(NS(=O)(=O)c2cc(ccc2)C(=O)Nc3cc(c(N4CCN(CC4)CC)cc3)C)cc1
0.28125	Brc1ccc(NS(=O)(=O)c2cc(ccc2)C(=O)Nc3cc(c(N4CCN(CC4)CC)cc3)C)cc1
0.28125	O=C(O)C=1N=C(NC(=O)c2cc(Nc3nccnc3)ccc2)NC1
0.28125	O=C(O)C=1N=C(NC(=O)c2cc(Nc3nccnc3)ccc2)NC1
0.28125	O=C(O)C=1N=C(NC(=O)c2cc(Nc3nccnc3)ccc2)NC1
0.28125	O=C(O)C=1N=C(NC(=O)c2cc(Nc3nccnc3)ccc2)NC1
0.28125	O=C(O)C=1N=C(NC(=O)c2cc(Nc3nccnc3)ccc2)NC1
0.28125	O=C(O)C=1N=C(NC(=O)c2cc(Nc3nccnc3)ccc2)NC1
0.28125	O=C(O)C=1N=C(NC(=O)c2cc(Nc3nccnc3)ccc2)NC1
0.28125	O=C(O)C=1N=C(NC(=O)c2cc(Nc3nccnc3)ccc2)NC1
0.28125	O=C(O)C=1N=C(NC(=O)c2cc(Nc3nccnc3)ccc2)NC1
0.28125	O=C(O)C=1N=C(NC(=O)c2cc(Nc3nccnc3)ccc2)NC1
0.280632	O=C(OC(C)(C)C)Nc1ccc(c2nc(ccc2)CN3CCC4(CC3)CCCCCC4)cc1
0.280632	O=C(OC(C)(C)C)Nc1ccc(c2nc(ccc2)CN3CCC4(CC3)CCCCCC4)cc1
0.280632	O=C(OC(C)(C)C)Nc1ccc(c2nc(ccc2)CN3CCC4(CC3)CCCCCC4)cc1
0.280632	O=C(OC(C)(C)C)Nc1ccc(c2nc(ccc2)CN3CCC4(CC3)CCCCCC4)cc1
0.280405	Clc1cc(c(cc1)CC=2SC(=NC2)NC(=O)c3cc(Nc4nccnc4)ccc3)C
0.280405	Clc1cc(c(cc1)CC=2SC(=NC2)NC(=O)c3cc(Nc4nccnc4)ccc3)C
0.280405	Clc1cc(c(cc1)CC=2SC(=NC2)NC(=O)c3cc(Nc4nccnc4)ccc3)C
0.280405	Clc1cc(c(cc1)CC=2SC(=NC2)NC(=O)c3cc(Nc4nccnc4)ccc3)C
0.280405	Clc1cc(c(cc1)CC=2SC(=NC2)NC(=O)c3cc(Nc4nccnc4)ccc3)C
0.280405	Clc1cc(c(cc1)CC=2SC(=NC2)NC(=O)c3cc(Nc4nccnc4)ccc3)C
0.280405	Clc1cc(c(cc1)CC=2SC(=NC2)NC(=O)c3cc(Nc4nccnc4)ccc3)C
0.280405	Clc1cc(c(cc1)CC=2SC(=NC2)NC(=O)c3cc(Nc4nccnc4)ccc3)C
0.28	O=C1N(C(=O)c2c1cccc2)Cc3ccc(cc3)C(=O)Nc4cnc(N5CCCCC5)c(c4)C
0.28	O=C1N(C(=O)c2c1cccc2)Cc3ccc(cc3)C(=O)Nc4cnc(N5CCCCC5)c(c4)C
0.28	O=C1N(C(=O)c2c1cccc2)Cc3ccc(cc3)C(=O)Nc4cnc(N5CCCCC5)c(c4)C
0.28	O=C1N(C(=O)c2c1cccc2)Cc3ccc(cc3)C(=O)Nc4cnc(N5CCCCC5)c(c4)C
0.28	O=C1N(C(=O)c2c1cccc2)Cc3ccc(cc3)C(=O)Nc4cnc(N5CCCCC5)c(c4)C
0.28	O=C1N(C(=O)c2c1cccc2)Cc3ccc(cc3)C(=O)Nc4cnc(N5CCCCC5)c(c4)C
0.28	O=C1N(C(=O)c2c1cccc2)Cc3ccc(cc3)C(=O)Nc4cnc(N5CCCCC5)c(c4)C
0.28	O=C1N(C(=O)c2c1cccc2)Cc3ccc(cc3)C(=O)Nc4cnc(N5CCCCC5)c(c4)C
0.28	O=C1N(C(=O)c2c1cccc2)Cc3ccc(cc3)C(=O)Nc4cnc(N5CCCCC5)c(c4)C
0.28	O=C1N(C(=O)c2c1cccc2)Cc3ccc(cc3)C(=O)Nc4cnc(N5CCCCC5)c(c4)C
0.28	Fc1ccc(cc1)C2=NN(C(C(=O)Nc3c(cccc3)CN4CCN(C(=O)C)CC4)=C2)C
0.28	Fc1ccc(cc1)C2=NN(C(C(=O)Nc3c(cccc3)CN4CCN(C(=O)C)CC4)=C2)C
0.28	Fc1ccc(cc1)C2=NN(C(C(=O)Nc3c(cccc3)CN4CCN(C(=O)C)CC4)=C2)C
0.28	Fc1ccc(cc1)C2=NN(C(C(=O)Nc3c(cccc3)CN4CCN(C(=O)C)CC4)=C2)C
0.28	Fc1ccc(cc1)C2=NN(C(C(=O)Nc3c(cccc3)CN4CCN(C(=O)C)CC4)=C2)C
0.28	Fc1ccc(cc1)C2=NN(C(C(=O)Nc3c(cccc3)CN4CCN(C(=O)C)CC4)=C2)C
0.28	Fc1ccc(cc1)C2=NN(C(C(=O)Nc3c(cccc3)CN4CCN(C(=O)C)CC4)=C2)C
0.28	Fc1ccc(cc1)C2=NN(C(C(=O)Nc3c(cccc3)CN4CCN(C(=O)C)CC4)=C2)C
0.28	Fc1ccc(cc1)C2=NN(C(C(=O)Nc3c(cccc3)CN4CCN(C(=O)C)CC4)=C2)C
0.28	Fc1ccc(cc1)C2=NN(C(C(=O)Nc3c(cccc3)CN4CCN(C(=O)C)CC4)=C2)C
0.27972	[O-][N+](=O)c1c(N2CCN(CC2)C)ccc(c1)C(=O)Nc3ccc(cc3)CCN4CCC(O)CC4
0.27972	[O-][N+](=O)c1c(N2CCN(CC2)C)ccc(c1)C(=O)Nc3ccc(cc3)CCN4CCC(O)CC4
0.279167	Brc1c(ccc(c1)C(=O)NNC(=O)c2cncc(c3ccc(cc3)C)c2)C
0.279167	Brc1c(ccc(c1)C(=O)NNC(=O)c2cncc(c3ccc(cc3)C)c2)C
0.279167	Brc1c(ccc(c1)C(=O)NNC(=O)c2cncc(c3ccc(cc3)C)c2)C
0.279167	Brc1c(ccc(c1)C(=O)NNC(=O)c2cncc(c3ccc(cc3)C)c2)C
0.279167	Brc1c(ccc(c1)C(=O)NNC(=O)c2cncc(c3ccc(cc3)C)c2)C
0.279167	Brc1c(ccc(c1)C(=O)NNC(=O)c2cncc(c3ccc(cc3)C)c2)C
0.279167	Brc1c(ccc(c1)C(=O)NNC(=O)c2cncc(c3ccc(cc3)C)c2)C
0.279167	Brc1c(ccc(c1)C(=O)NNC(=O)c2cncc(c3ccc(cc3)C)c2)C
0.279167	Brc1c(ccc(c1)C(=O)NNC(=O)c2cncc(c3ccc(cc3)C)c2)C
0.279167	Brc1c(ccc(c1)C(=O)NNC(=O)c2cncc(c3ccc(cc3)C)c2)C
0.279167	Fc1c(NNC(=O)c2ccc(cc2)CN3CCOCC3)cccc1
0.279167	Fc1c(NNC(=O)c2ccc(cc2)CN3CCOCC3)cccc1
0.279167	Fc1c(NNC(=O)c2ccc(cc2)CN3CCOCC3)cccc1
0.279167	Fc1c(NNC(=O)c2ccc(cc2)CN3CCOCC3)cccc1
0.279167	Fc1c(NNC(=O)c2ccc(cc2)CN3CCOCC3)cccc1
0.279167	Fc1c(NNC(=O)c2ccc(cc2)CN3CCOCC3)cccc1
0.279167	Fc1c(NNC(=O)c2ccc(cc2)CN3CCOCC3)cccc1
0.279167	Fc1c(NNC(=O)c2ccc(cc2)CN3CCOCC3)cccc1
0.279167	Fc1c(NNC(=O)c2ccc(cc2)CN3CCOCC3)cccc1
0.279167	Fc1c(NNC(=O)c2ccc(cc2)CN3CCOCC3)cccc1
0.27907	S(=O)(=O)(N(CC)CC)c1cc(NC(=O)c2cc(Nc3nccnc3)ccc2)c(NCCCC)cc1
0.27907	S(=O)(=O)(N(CC)CC)c1cc(NC(=O)c2cc(Nc3nccnc3)ccc2)c(NCCCC)cc1
0.27907	S(=O)(=O)(N(CC)CC)c1cc(NC(=O)c2cc(Nc3nccnc3)ccc2)c(NCCCC)cc1
0.27907	S(=O)(=O)(N(CC)CC)c1cc(NC(=O)c2cc(Nc3nccnc3)ccc2)c(NCCCC)cc1
0.27907	S(=O)(=O)(N(CC)CC)c1cc(NC(=O)c2cc(Nc3nccnc3)ccc2)c(NCCCC)cc1
0.27907	S(=O)(=O)(N(CC)CC)c1cc(NC(=O)c2cc(Nc3nccnc3)ccc2)c(NCCCC)cc1
0.27907	S(=O)(=O)(N(CC)CC)c1cc(NC(=O)c2cc(Nc3nccnc3)ccc2)c(NCCCC)cc1
0.27907	S(=O)(=O)(N(CC)CC)c1cc(NC(=O)c2cc(Nc3nccnc3)ccc2)c(NCCCC)cc1
0.27907	S(=O)(=O)(N(CC)CC)c1cc(NC(=O)c2cc(Nc3nccnc3)ccc2)c(NCCCC)cc1
0.27907	S(=O)(=O)(N(CC)CC)c1cc(NC(=O)c2cc(Nc3nccnc3)ccc2)c(NCCCC)cc1
0.278986	O=C(NCC1N(Cc2ccccc2)CC1)c3ncc(c4nccnc4)cc3
0.278986	O=C(NCC1N(Cc2ccccc2)CC1)c3ncc(c4nccnc4)cc3
0.278986	O=C(NCC1N(Cc2ccccc2)CC1)c3ncc(c4nccnc4)cc3
0.278986	O=C(NCC1N(Cc2ccccc2)CC1)c3ncc(c4nccnc4)cc3
0.278986	O=C(NCC1N(Cc2ccccc2)CC1)c3ncc(c4nccnc4)cc3
0.278986	O=C(NCC1N(Cc2ccccc2)CC1)c3ncc(c4nccnc4)cc3
0.278986	O=C(NCC1N(Cc2ccccc2)CC1)c3ncc(c4nccnc4)cc3
0.278884	S(c1c(cccc1)C(=O)Nc2ccc(cc2)CN3CCC(O)CC3)C
0.278431	O=C(OC(C)(C)C)Nc1ccc(c2nc(ccc2)CN3CCC4(N=N4)CC3)cc1
0.278431	O=C(OC(C)(C)C)Nc1ccc(c2nc(ccc2)CN3CCC4(N=N4)CC3)cc1
0.278431	O=C(OC(C)(C)C)Nc1ccc(c2nc(ccc2)CN3CCC4(N=N4)CC3)cc1
0.278431	O=C(OC(C)(C)C)Nc1ccc(c2nc(ccc2)CN3CCC4(N=N4)CC3)cc1
0.278431	O=C(OC(C)(C)C)Nc1ccc(c2nc(ccc2)CN3CCC4(N=N4)CC3)cc1
0.278431	O=C(OC(C)(C)C)Nc1ccc(c2nc(ccc2)CN3CCC4(N=N4)CC3)cc1
0.278431	O=C(OC(C)(C)C)Nc1ccc(c2nc(ccc2)CN3CCC4(N=N4)CC3)cc1
0.278431	O=C(OC(C)(C)C)Nc1ccc(c2nc(ccc2)CN3CCC4(N=N4)CC3)cc1
0.278431	O=C(OC(C)(C)C)Nc1ccc(c2nc(ccc2)CN3CCC4(N=N4)CC3)cc1
0.278351	S(=O)(=O)(N1CCN(CC1)C)c2cc(ccc2)C(=O)Nc3c(cccc3)CN4CCN(C(=O)C)CC4
0.278351	S(=O)(=O)(N1CCN(CC1)C)c2cc(ccc2)C(=O)Nc3c(cccc3)CN4CCN(C(=O)C)CC4
0.278351	S(=O)(=O)(N1CCN(CC1)C)c2cc(ccc2)C(=O)Nc3c(cccc3)CN4CCN(C(=O)C)CC4
0.278351	S(=O)(=O)(N1CCN(CC1)C)c2cc(ccc2)C(=O)Nc3c(cccc3)CN4CCN(C(=O)C)CC4
0.278351	S(=O)(=O)(N1CCN(CC1)C)c2cc(ccc2)C(=O)Nc3c(cccc3)CN4CCN(C(=O)C)CC4
0.278351	S(=O)(=O)(N1CCN(CC1)C)c2cc(ccc2)C(=O)Nc3c(cccc3)CN4CCN(C(=O)C)CC4
0.278351	S(=O)(=O)(N1CCN(CC1)C)c2cc(ccc2)C(=O)Nc3c(cccc3)CN4CCN(C(=O)C)CC4
0.278351	S(=O)(=O)(N1CCN(CC1)C)c2cc(ccc2)C(=O)Nc3c(cccc3)CN4CCN(C(=O)C)CC4
0.278351	S(=O)(=O)(N1CCN(CC1)C)c2cc(ccc2)C(=O)Nc3c(cccc3)CN4CCN(C(=O)C)CC4
0.278351	S(=O)(=O)(N1CCN(CC1)C)c2cc(ccc2)C(=O)Nc3c(cccc3)CN4CCN(C(=O)C)CC4
0.278317	O=C(NC1CC1)c2cc(NC(=O)C=3N=C(OC3C)C=4C=NN(C4)C)c(cc2)C
0.278317	O=C(NC1CC1)c2cc(NC(=O)C=3N=C(OC3C)C=4C=NN(C4)C)c(cc2)C
0.278317	O=C(NC1CC1)c2cc(NC(=O)C=3N=C(OC3C)C=4C=NN(C4)C)c(cc2)C
0.278317	O=C(NC1CC1)c2cc(NC(=O)C=3N=C(OC3C)C=4C=NN(C4)C)c(cc2)C
0.278317	O=C(NC1CC1)c2cc(NC(=O)C=3N=C(OC3C)C=4C=NN(C4)C)c(cc2)C
0.278317	O=C(NC1CC1)c2cc(NC(=O)C=3N=C(OC3C)C=4C=NN(C4)C)c(cc2)C
0.278317	O=C(NC1CC1)c2cc(NC(=O)C=3N=C(OC3C)C=4C=NN(C4)C)c(cc2)C
0.278317	O=C(NC1CC1)c2cc(NC(=O)C=3N=C(OC3C)C=4C=NN(C4)C)c(cc2)C
0.278317	O=C(NC1CC1)c2cc(NC(=O)C=3N=C(OC3C)C=4C=NN(C4)C)c(cc2)C
0.278317	O=C(NC1CC1)c2cc(NC(=O)C=3N=C(OC3C)C=4C=NN(C4)C)c(cc2)C
0.277419	S(=O)(=O)(Nc1cc(ccc1)C(=O)Nc2cc(c(F)cc2)c3ccncc3)c4c(ccc(c4)C(C)(C)C)C
0.277419	S(=O)(=O)(Nc1cc(ccc1)C(=O)Nc2cc(c(F)cc2)c3ccncc3)c4c(ccc(c4)C(C)(C)C)C
0.277419	S(=O)(=O)(Nc1cc(ccc1)C(=O)Nc2cc(c(F)cc2)c3ccncc3)c4c(ccc(c4)C(C)(C)C)C
0.277419	S(=O)(=O)(Nc1cc(ccc1)C(=O)Nc2cc(c(F)cc2)c3ccncc3)c4c(ccc(c4)C(C)(C)C)C
0.277419	S(=O)(=O)(Nc1cc(ccc1)C(=O)Nc2cc(c(F)cc2)c3ccncc3)c4c(ccc(c4)C(C)(C)C)C
0.277419	S(=O)(=O)(Nc1cc(ccc1)C(=O)Nc2cc(c(F)cc2)c3ccncc3)c4c(ccc(c4)C(C)(C)C)C
0.277419	S(=O)(=O)(Nc1cc(ccc1)C(=O)Nc2cc(c(F)cc2)c3ccncc3)c4c(ccc(c4)C(C)(C)C)C
0.277419	S(=O)(=O)(Nc1cc(ccc1)C(=O)Nc2cc(c(F)cc2)c3ccncc3)c4c(ccc(c4)C(C)(C)C)C
0.277419	S(=O)(=O)(Nc1cc(ccc1)C(=O)Nc2cc(c(F)cc2)c3ccncc3)c4c(ccc(c4)C(C)(C)C)C
0.277027	Fc1c(Nc2ncccc2C(=O)Nc3cc(N4C(=O)CCCC4=O)ccc3)cc(F)cc1
0.277027	Fc1c(Nc2ncccc2C(=O)Nc3cc(N4C(=O)CCCC4=O)ccc3)cc(F)cc1
0.277027	Fc1c(Nc2ncccc2C(=O)Nc3cc(N4C(=O)CCCC4=O)ccc3)cc(F)cc1
0.277027	Fc1c(Nc2ncccc2C(=O)Nc3cc(N4C(=O)CCCC4=O)ccc3)cc(F)cc1
0.277027	Fc1c(Nc2ncccc2C(=O)Nc3cc(N4C(=O)CCCC4=O)ccc3)cc(F)cc1
0.277027	Fc1c(Nc2ncccc2C(=O)Nc3cc(N4C(=O)CCCC4=O)ccc3)cc(F)cc1
0.277027	Fc1c(Nc2ncccc2C(=O)Nc3cc(N4C(=O)CCCC4=O)ccc3)cc(F)cc1
0.276995	O=C(Nc1cc(ccc1)CN)c2ccncc2
0.276995	O=C(Nc1cc(ccc1)CN)c2ccncc2
0.276995	O=C(Nc1cc(ccc1)CN)c2ccncc2
0.276995	O=C(Nc1cc(ccc1)CN)c2ccncc2
0.276995	O=C(Nc1cc(ccc1)CN)c2ccncc2
0.276995	O=C(Nc1cc(ccc1)CN)c2ccncc2
0.276995	O=C(Nc1cc(ccc1)CN)c2ccncc2
0.276995	O=C(Nc1cc(ccc1)CN)c2ccncc2
0.276995	O=C(Nc1cc(ccc1)CN)c2ccncc2
0.276995	O=C(Nc1cc(ccc1)CN)c2ccncc2
0.276923	Clc1c(F)ccc(NC(=O)c2cnc(N3CCCCCC3)cc2)c1
0.276923	Clc1c(F)ccc(NC(=O)c2cnc(N3CCCCCC3)cc2)c1
0.276923	Clc1c(F)ccc(NC(=O)c2cnc(N3CCCCCC3)cc2)c1
0.276923	Clc1c(F)ccc(NC(=O)c2cnc(N3CCCCCC3)cc2)c1
0.276923	Clc1c(F)ccc(NC(=O)c2cnc(N3CCCCCC3)cc2)c1
0.276923	Clc1c(F)ccc(NC(=O)c2cnc(N3CCCCCC3)cc2)c1
0.276786	S(=O)(=O)(Nc1c(ccc(NC(=O)CSC2=NN=C(N2CC=3OC=CC3)c4cnccc4)c1)C)CCC
0.276786	S(=O)(=O)(Nc1c(ccc(NC(=O)CSC2=NN=C(N2CC=3OC=CC3)c4cnccc4)c1)C)CCC
0.276786	S(=O)(=O)(Nc1c(ccc(NC(=O)CSC2=NN=C(N2CC=3OC=CC3)c4cnccc4)c1)C)CCC
0.276786	S(=O)(=O)(Nc1c(ccc(NC(=O)CSC2=NN=C(N2CC=3OC=CC3)c4cnccc4)c1)C)CCC
0.276786	S(=O)(=O)(Nc1c(ccc(NC(=O)CSC2=NN=C(N2CC=3OC=CC3)c4cnccc4)c1)C)CCC
0.276786	S(=O)(=O)(Nc1c(ccc(NC(=O)CSC2=NN=C(N2CC=3OC=CC3)c4cnccc4)c1)C)CCC
0.276786	S(=O)(=O)(Nc1c(ccc(NC(=O)CSC2=NN=C(N2CC=3OC=CC3)c4cnccc4)c1)C)CCC
0.276786	S(=O)(=O)(Nc1c(ccc(NC(=O)CSC2=NN=C(N2CC=3OC=CC3)c4cnccc4)c1)C)CCC
0.276786	S(=O)(=O)(Nc1c(ccc(NC(=O)CSC2=NN=C(N2CC=3OC=CC3)c4cnccc4)c1)C)CCC
0.276786	S(=O)(=O)(Nc1c(ccc(NC(=O)CSC2=NN=C(N2CC=3OC=CC3)c4cnccc4)c1)C)CCC
0.276596	Brc1ccc(cc1)C=2N(C(C(=O)Nc3cc(N4CCCC4)c(cc3)C)=CC2)C
0.276596	Brc1ccc(cc1)C=2N(C(C(=O)Nc3cc(N4CCCC4)c(cc3)C)=CC2)C
0.27551	Clc1cc(NC(=O)c2cnc(NC(=O)OC(C)(C)C)cc2)c(OC3CCN(CC3)C)cc1
0.27551	Clc1cc(NC(=O)c2cnc(NC(=O)OC(C)(C)C)cc2)c(OC3CCN(CC3)C)cc1
0.27551	Clc1cc(NC(=O)c2cnc(NC(=O)OC(C)(C)C)cc2)c(OC3CCN(CC3)C)cc1
0.27551	Clc1cc(NC(=O)c2cnc(NC(=O)OC(C)(C)C)cc2)c(OC3CCN(CC3)C)cc1
0.27551	Clc1cc(NC(=O)c2cnc(NC(=O)OC(C)(C)C)cc2)c(OC3CCN(CC3)C)cc1
0.27551	Clc1cc(NC(=O)c2cnc(NC(=O)OC(C)(C)C)cc2)c(OC3CCN(CC3)C)cc1
0.27551	Clc1cc(NC(=O)c2cnc(NC(=O)OC(C)(C)C)cc2)c(OC3CCN(CC3)C)cc1
0.27551	Clc1cc(NC(=O)c2cnc(NC(=O)OC(C)(C)C)cc2)c(OC3CCN(CC3)C)cc1
0.27551	Clc1cc(NC(=O)c2cnc(NC(=O)OC(C)(C)C)cc2)c(OC3CCN(CC3)C)cc1
0.27551	Clc1cc(NC(=O)c2cnc(NC(=O)OC(C)(C)C)cc2)c(OC3CCN(CC3)C)cc1
0.275081	S1C(c2cc3OCCOc3cc2)=CC=C1C(=O)Nc4c(cccc4)CN5CCN(C(=O)C)CC5
0.275081	S1C(c2cc3OCCOc3cc2)=CC=C1C(=O)Nc4c(cccc4)CN5CCN(C(=O)C)CC5
0.275081	S1C(c2cc3OCCOc3cc2)=CC=C1C(=O)Nc4c(cccc4)CN5CCN(C(=O)C)CC5
0.275081	S1C(c2cc3OCCOc3cc2)=CC=C1C(=O)Nc4c(cccc4)CN5CCN(C(=O)C)CC5
0.275	FC(F)(F)CNC(=O)c1cc(NC(=O)C=O)c(cc1)C
0.275	FC(F)(F)CNC(=O)c1cc(NC(=O)C=O)c(cc1)C
0.275	FC(F)(F)CNC(=O)c1cc(NC(=O)C=O)c(cc1)C
0.275	FC(F)(F)CNC(=O)c1cc(NC(=O)C=O)c(cc1)C
0.274648	S1C(=NC(C(=O)Nc2cc(N3CCCC3)c(cc2)C)=C1)CCc4ccccc4
0.274648	S1C(=NC(C(=O)Nc2cc(N3CCCC3)c(cc2)C)=C1)CCc4ccccc4
0.274648	S1C(=NC(C(=O)Nc2cc(N3CCCC3)c(cc2)C)=C1)CCc4ccccc4
0.27451	FC(F)(F)c1cc(NC(=O)c2cc(c3cnc4OCCCc4c3)c(cc2)C)ccc1
0.274436	Fc1c(NC(=O)C(=O)Nc2ccc(cc2)CCN3CCN(CC3)C)ccc(c4ccc(OC(C)C)cc4)c1
0.274436	Fc1c(NC(=O)C(=O)Nc2ccc(cc2)CCN3CCN(CC3)C)ccc(c4ccc(OC(C)C)cc4)c1
0.274436	Fc1c(NC(=O)C(=O)Nc2ccc(cc2)CCN3CCN(CC3)C)ccc(c4ccc(OC(C)C)cc4)c1
0.274436	Fc1c(NC(=O)C(=O)Nc2ccc(cc2)CCN3CCN(CC3)C)ccc(c4ccc(OC(C)C)cc4)c1
0.274436	Fc1c(NC(=O)C(=O)Nc2ccc(cc2)CCN3CCN(CC3)C)ccc(c4ccc(OC(C)C)cc4)c1
0.274436	Fc1c(NC(=O)C(=O)Nc2ccc(cc2)CCN3CCN(CC3)C)ccc(c4ccc(OC(C)C)cc4)c1
0.274436	Fc1c(NC(=O)C(=O)Nc2ccc(cc2)CCN3CCN(CC3)C)ccc(c4ccc(OC(C)C)cc4)c1
0.274436	Fc1c(NC(=O)C(=O)Nc2ccc(cc2)CCN3CCN(CC3)C)ccc(c4ccc(OC(C)C)cc4)c1
0.274436	Fc1c(NC(=O)C(=O)Nc2ccc(cc2)CCN3CCN(CC3)C)ccc(c4ccc(OC(C)C)cc4)c1
0.274436	Fc1c(NC(=O)C(=O)Nc2ccc(cc2)CCN3CCN(CC3)C)ccc(c4ccc(OC(C)C)cc4)c1
0.274368	Clc1c(Cl)cccc1C(=O)Nc2cc(NS(=O)(=O)CCC)c(cc2)C
0.274368	Clc1c(Cl)cccc1C(=O)Nc2cc(NS(=O)(=O)CCC)c(cc2)C
0.274368	S(=O)(=O)(N(C)C)c1c(c(NC(=O)c2ccc(cc2)CN3CCOCC3)ccc1)C
0.274368	S(=O)(=O)(N(C)C)c1c(c(NC(=O)c2ccc(cc2)CN3CCOCC3)ccc1)C
0.274368	S(=O)(=O)(N(C)C)c1c(c(NC(=O)c2ccc(cc2)CN3CCOCC3)ccc1)C
0.274368	S(=O)(=O)(N(C)C)c1c(c(NC(=O)c2ccc(cc2)CN3CCOCC3)ccc1)C
0.274368	S(=O)(=O)(N(C)C)c1c(c(NC(=O)c2ccc(cc2)CN3CCOCC3)ccc1)C
0.274368	S(=O)(=O)(N(C)C)c1c(c(NC(=O)c2ccc(cc2)CN3CCOCC3)ccc1)C
0.274368	S(=O)(=O)(N(C)C)c1c(c(NC(=O)c2ccc(cc2)CN3CCOCC3)ccc1)C
0.274368	S(=O)(=O)(N(C)C)c1c(c(NC(=O)c2ccc(cc2)CN3CCOCC3)ccc1)C
0.274368	S(=O)(=O)(N(C)C)c1c(c(NC(=O)c2ccc(cc2)CN3CCOCC3)ccc1)C
0.274368	S(=O)(=O)(N(C)C)c1c(c(NC(=O)c2ccc(cc2)CN3CCOCC3)ccc1)C
0.274368	Clc1c(ccc(NC(=O)c2nc(ccc2)CC)c1)C3=NNC(=N3)C
0.274368	Clc1c(ccc(NC(=O)c2nc(ccc2)CC)c1)C3=NNC(=N3)C
0.274194	S(=O)(=O)(Nc1c(ccc(NC(=O)c2cc(OC)c(OCC=3N=C(SC3)C)cc2)c1)C)CCC
0.274194	S(=O)(=O)(Nc1c(ccc(NC(=O)c2cc(OC)c(OCC=3N=C(SC3)C)cc2)c1)C)CCC
0.274194	S(=O)(=O)(Nc1c(ccc(NC(=O)c2cc(OC)c(OCC=3N=C(SC3)C)cc2)c1)C)CCC
0.274194	S(=O)(=O)(Nc1c(ccc(NC(=O)c2cc(OC)c(OCC=3N=C(SC3)C)cc2)c1)C)CCC
0.274194	S(=O)(=O)(Nc1c(ccc(NC(=O)c2cc(OC)c(OCC=3N=C(SC3)C)cc2)c1)C)CCC
0.274194	S(=O)(=O)(Nc1c(ccc(NC(=O)c2cc(OC)c(OCC=3N=C(SC3)C)cc2)c1)C)CCC
0.274194	S(=O)(=O)(Nc1c(ccc(NC(=O)c2cc(OC)c(OCC=3N=C(SC3)C)cc2)c1)C)CCC
0.274194	S(=O)(=O)(Nc1c(ccc(NC(=O)c2cc(OC)c(OCC=3N=C(SC3)C)cc2)c1)C)CCC
0.274194	S(=O)(=O)(Nc1c(ccc(NC(=O)c2cc(OC)c(OCC=3N=C(SC3)C)cc2)c1)C)CCC
0.274194	S(=O)(=O)(Nc1c(ccc(NC(=O)c2cc(OC)c(OCC=3N=C(SC3)C)cc2)c1)C)CCC
0.274074	S1C(=NC(C(=O)Nc2cc(OCCOCCOC)ccc2)=C1)c3cnccc3
0.274074	S1C(=NC(C(=O)Nc2cc(OCCOCCOC)ccc2)=C1)c3cnccc3
0.274074	S1C(=NC(C(=O)Nc2cc(OCCOCCOC)ccc2)=C1)c3cnccc3
0.274074	S1C(=NC(C(=O)Nc2cc(OCCOCCOC)ccc2)=C1)c3cnccc3
0.274074	S1C(=NC(C(=O)Nc2cc(OCCOCCOC)ccc2)=C1)c3cnccc3
0.274074	S1C(=NC(C(=O)Nc2cc(OCCOCCOC)ccc2)=C1)c3cnccc3
0.274074	S1C(=NC(C(=O)Nc2cc(OCCOCCOC)ccc2)=C1)c3cnccc3
0.274074	S1C(=NC(C(=O)Nc2cc(OCCOCCOC)ccc2)=C1)c3cnccc3
0.274074	S1C(=NC(C(=O)Nc2cc(OCCOCCOC)ccc2)=C1)c3cnccc3
0.274074	S1C(=NC(C(=O)Nc2cc(OCCOCCOC)ccc2)=C1)c3cnccc3
0.273859	ClCC(=O)Nc1c(ccc(c1)C2=NNC(=N2)C)C
0.273859	ClCC(=O)Nc1c(ccc(c1)C2=NNC(=N2)C)C
0.273859	ClCC(=O)Nc1c(ccc(c1)C2=NNC(=N2)C)C
0.273859	ClCC(=O)Nc1c(ccc(c1)C2=NNC(=N2)C)C
0.273764	Fc1c(N2CCCCCCC2)ccc(NC(=O)c3cnc(N4CCCC4)cc3)c1
0.273764	Brc1cc(NC(=O)c2ccc(cc2)C3(CC3)C)c(N4CCN(CC4)C)cc1
0.273764	Brc1cc(NC(=O)c2ccc(cc2)C3(CC3)C)c(N4CCN(CC4)C)cc1
0.273764	Brc1cc(NC(=O)c2ccc(cc2)C3(CC3)C)c(N4CCN(CC4)C)cc1
0.273649	S(=O)(=O)(Nc1cc(ccc1)C(=O)NCc2ccc(cc2)C(=O)Nc3ccncc3)c4c(ccc(c4)C(C)(C)C)C
0.273649	S(=O)(=O)(Nc1cc(ccc1)C(=O)NCc2ccc(cc2)C(=O)Nc3ccncc3)c4c(ccc(c4)C(C)(C)C)C
0.273356	O=C1N(c2ccc(NC(=O)C)cc2)C(=O)c3c1cc(cc3)C(=O)Nc4cc(N5CCN(CC5)CC)ccc4
0.273356	O=C1N(c2ccc(NC(=O)C)cc2)C(=O)c3c1cc(cc3)C(=O)Nc4cc(N5CCN(CC5)CC)ccc4
0.273356	O=C1N(c2ccc(NC(=O)C)cc2)C(=O)c3c1cc(cc3)C(=O)Nc4cc(N5CCN(CC5)CC)ccc4
0.273356	O=C1N(c2ccc(NC(=O)C)cc2)C(=O)c3c1cc(cc3)C(=O)Nc4cc(N5CCN(CC5)CC)ccc4
0.273356	O=C1N(c2ccc(NC(=O)C)cc2)C(=O)c3c1cc(cc3)C(=O)Nc4cc(N5CCN(CC5)CC)ccc4
0.273356	O=C1N(c2ccc(NC(=O)C)cc2)C(=O)c3c1cc(cc3)C(=O)Nc4cc(N5CCN(CC5)CC)ccc4
0.273356	O=C1N(c2ccc(NC(=O)C)cc2)C(=O)c3c1cc(cc3)C(=O)Nc4cc(N5CCN(CC5)CC)ccc4
0.273356	O=C1N(c2ccc(NC(=O)C)cc2)C(=O)c3c1cc(cc3)C(=O)Nc4cc(N5CCN(CC5)CC)ccc4
0.273356	O=C1N(c2ccc(NC(=O)C)cc2)C(=O)c3c1cc(cc3)C(=O)Nc4cc(N5CCN(CC5)CC)ccc4
0.272727	O=C(Nc1ccncc1)c2ccc(cc2)CNC(=O)c3cc(ccc3)CN4C(=O)CCC4
0.272727	O=C(Nc1ccncc1)c2ccc(cc2)CNC(=O)c3cc(ccc3)CN4C(=O)CCC4
0.272727	O=C(Nc1ccncc1)c2ccc(cc2)CNC(=O)c3cc(ccc3)CN4C(=O)CCC4
0.272727	O=C(Nc1ccncc1)c2ccc(cc2)CNC(=O)c3cc(ccc3)CN4C(=O)CCC4
0.272727	O=C(Nc1ccncc1)c2ccc(cc2)CNC(=O)c3cc(ccc3)CN4C(=O)CCC4
0.272727	Brc1cc(NC(=O)c2cc(ccc2)CNC(=O)OC(C)(C)C)c(N3CCN(CC3)C)cc1
0.272727	Brc1cc(NC(=O)c2cc(ccc2)CNC(=O)OC(C)(C)C)c(N3CCN(CC3)C)cc1
0.272727	Brc1cc(NC(=O)c2cc(ccc2)CNC(=O)OC(C)(C)C)c(N3CCN(CC3)C)cc1
0.272727	S(=O)(=O)(N1CCN(CC1)C)c2cc(ccc2)C(=O)Nc3c(cc(cc3)C(=O)N4CCC(CC4)C)C
0.272727	S(=O)(=O)(N1CCN(CC1)C)c2cc(ccc2)C(=O)Nc3c(cc(cc3)C(=O)N4CCC(CC4)C)C
0.272727	S(=O)(=O)(N1CCN(CC1)C)c2cc(ccc2)C(=O)Nc3c(cc(cc3)C(=O)N4CCC(CC4)C)C
0.272425	Clc1c(NC(=O)c2ccc(cc2)CN3C(=O)c4c(cccc4)C3=O)ccc(c1)C=5ON=CN5
0.272425	Clc1c(NC(=O)c2ccc(cc2)CN3C(=O)c4c(cccc4)C3=O)ccc(c1)C=5ON=CN5
0.272425	Clc1c(NC(=O)c2ccc(cc2)CN3C(=O)c4c(cccc4)C3=O)ccc(c1)C=5ON=CN5
0.272425	Clc1c(NC(=O)c2ccc(cc2)CN3C(=O)c4c(cccc4)C3=O)ccc(c1)C=5ON=CN5
0.272425	Clc1c(NC(=O)c2ccc(cc2)CN3C(=O)c4c(cccc4)C3=O)ccc(c1)C=5ON=CN5
0.272425	Clc1c(NC(=O)c2ccc(cc2)CN3C(=O)c4c(cccc4)C3=O)ccc(c1)C=5ON=CN5
0.272425	Clc1c(NC(=O)c2ccc(cc2)CN3C(=O)c4c(cccc4)C3=O)ccc(c1)C=5ON=CN5
0.272425	Clc1c(NC(=O)c2ccc(cc2)CN3C(=O)c4c(cccc4)C3=O)ccc(c1)C=5ON=CN5
0.272425	Clc1c(NC(=O)c2ccc(cc2)CN3C(=O)c4c(cccc4)C3=O)ccc(c1)C=5ON=CN5
0.272425	Clc1c(NC(=O)c2ccc(cc2)CN3C(=O)c4c(cccc4)C3=O)ccc(c1)C=5ON=CN5
0.272388	Fc1c(c2ccncc2)cc(NC(=O)c3cc(O)c(cc3)C(=O)C)cc1
0.272388	Fc1c(c2ccncc2)cc(NC(=O)c3cc(O)c(cc3)C(=O)C)cc1
0.272388	Fc1c(c2ccncc2)cc(NC(=O)c3cc(O)c(cc3)C(=O)C)cc1
0.272388	Fc1c(c2ccncc2)cc(NC(=O)c3cc(O)c(cc3)C(=O)C)cc1
0.272388	Fc1c(c2ccncc2)cc(NC(=O)c3cc(O)c(cc3)C(=O)C)cc1
0.272388	Fc1c(c2ccncc2)cc(NC(=O)c3cc(O)c(cc3)C(=O)C)cc1
0.272388	Fc1c(c2ccncc2)cc(NC(=O)c3cc(O)c(cc3)C(=O)C)cc1
0.272388	Fc1c(c2ccncc2)cc(NC(=O)c3cc(O)c(cc3)C(=O)C)cc1
0.272388	Fc1c(c2ccncc2)cc(NC(=O)c3cc(O)c(cc3)C(=O)C)cc1
0.272388	Fc1c(c2ccncc2)cc(NC(=O)c3cc(O)c(cc3)C(=O)C)cc1
0.272109	Clc1c(cccc1)COc2c(cccc2)C(=O)Nc3c(cc(OCc4cnccc4)cc3)C
0.272109	Clc1c(cccc1)COc2c(cccc2)C(=O)Nc3c(cc(OCc4cnccc4)cc3)C
0.272109	Clc1c(cccc1)COc2c(cccc2)C(=O)Nc3c(cc(OCc4cnccc4)cc3)C
0.272109	Clc1c(cccc1)COc2c(cccc2)C(=O)Nc3c(cc(OCc4cnccc4)cc3)C
0.272109	Clc1c(cccc1)COc2c(cccc2)C(=O)Nc3c(cc(OCc4cnccc4)cc3)C
0.272109	Clc1c(cccc1)COc2c(cccc2)C(=O)Nc3c(cc(OCc4cnccc4)cc3)C
0.272109	Clc1c(cccc1)COc2c(cccc2)C(=O)Nc3c(cc(OCc4cnccc4)cc3)C
0.272109	Clc1c(cccc1)COc2c(cccc2)C(=O)Nc3c(cc(OCc4cnccc4)cc3)C
0.272109	Clc1c(cccc1)COc2c(cccc2)C(=O)Nc3c(cc(OCc4cnccc4)cc3)C
0.272059	S(=O)(=O)(Nc1c(cc(NC(=O)C(=O)NCc2ccc(cc2)C(=O)NCCCC)cc1)C)C
0.272059	S(=O)(=O)(Nc1c(cc(NC(=O)C(=O)NCc2ccc(cc2)C(=O)NCCCC)cc1)C)C
0.272059	S(=O)(=O)(Nc1c(cc(NC(=O)C(=O)NCc2ccc(cc2)C(=O)NCCCC)cc1)C)C
0.272059	S(=O)(=O)(Nc1c(cc(NC(=O)C(=O)NCc2ccc(cc2)C(=O)NCCCC)cc1)C)C
0.272059	S(=O)(=O)(Nc1c(cc(NC(=O)C(=O)NCc2ccc(cc2)C(=O)NCCCC)cc1)C)C
0.272059	S(=O)(=O)(Nc1c(cc(NC(=O)C(=O)NCc2ccc(cc2)C(=O)NCCCC)cc1)C)C
0.272059	S(=O)(=O)(Nc1c(cc(NC(=O)C(=O)NCc2ccc(cc2)C(=O)NCCCC)cc1)C)C
0.272059	S(=O)(=O)(Nc1c(cc(NC(=O)C(=O)NCc2ccc(cc2)C(=O)NCCCC)cc1)C)C
0.272059	S(=O)(=O)(Nc1c(cc(NC(=O)C(=O)NCc2ccc(cc2)C(=O)NCCCC)cc1)C)C
0.272059	S(=O)(=O)(Nc1c(cc(NC(=O)C(=O)NCc2ccc(cc2)C(=O)NCCCC)cc1)C)C
0.271967	S1N=C(N=C1NC(=O)c2ccc(cc2)CN3CCOCC3)C
0.271967	S1N=C(N=C1NC(=O)c2ccc(cc2)CN3CCOCC3)C
0.271967	S1N=C(N=C1NC(=O)c2ccc(cc2)CN3CCOCC3)C
0.271967	S1N=C(N=C1NC(=O)c2ccc(cc2)CN3CCOCC3)C
0.271967	S1N=C(N=C1NC(=O)c2ccc(cc2)CN3CCOCC3)C
0.271967	S1N=C(N=C1NC(=O)c2ccc(cc2)CN3CCOCC3)C
0.271967	S1N=C(N=C1NC(=O)c2ccc(cc2)CN3CCOCC3)C
0.271967	S1N=C(N=C1NC(=O)c2ccc(cc2)CN3CCOCC3)C
0.271967	S1N=C(N=C1NC(=O)c2ccc(cc2)CN3CCOCC3)C
0.271967	S1N=C(N=C1NC(=O)c2ccc(cc2)CN3CCOCC3)C
0.271777	O=C(N1CCC(CC1)C)c2cc(c(NC(=O)c3cnc(N4CCCC4)cc3)cc2)C
0.271777	O=C(N1CCC(CC1)C)c2cc(c(NC(=O)c3cnc(N4CCCC4)cc3)cc2)C
0.271777	O=C(N1CCC(CC1)C)c2cc(c(NC(=O)c3cnc(N4CCCC4)cc3)cc2)C
0.271777	O=C(N1CCC(CC1)C)c2cc(c(NC(=O)c3cnc(N4CCCC4)cc3)cc2)C
0.271777	O=C(N1CCC(CC1)C)c2cc(c(NC(=O)c3cnc(N4CCCC4)cc3)cc2)C
0.271777	O=C(N1CCC(CC1)C)c2cc(c(NC(=O)c3cnc(N4CCCC4)cc3)cc2)C
0.271777	O=C(N1CCC(CC1)C)c2cc(c(NC(=O)c3cnc(N4CCCC4)cc3)cc2)C
0.271777	O=C(N1CCC(CC1)C)c2cc(c(NC(=O)c3cnc(N4CCCC4)cc3)cc2)C
0.271777	O=C(N1CCC(CC1)C)c2cc(c(NC(=O)c3cnc(N4CCCC4)cc3)cc2)C
0.271777	O=C(N1CCC(CC1)C)c2cc(c(NC(=O)c3cnc(N4CCCC4)cc3)cc2)C
0.271523	O=C(Nc1cc(ccc1)C=2N=C3N=CC=CN3C2)c4cnc(N5CCCCCC5)cc4
0.271523	O=C(Nc1cc(ccc1)C=2N=C3N=CC=CN3C2)c4cnc(N5CCCCCC5)cc4
0.271523	O=C(Nc1cc(ccc1)C=2N=C3N=CC=CN3C2)c4cnc(N5CCCCCC5)cc4
0.271523	O=C(Nc1cc(ccc1)C=2N=C3N=CC=CN3C2)c4cnc(N5CCCCCC5)cc4
0.271523	O=C(Nc1cc(ccc1)C=2N=C3N=CC=CN3C2)c4cnc(N5CCCCCC5)cc4
0.271523	O=C(Nc1cc(ccc1)C=2N=C3N=CC=CN3C2)c4cnc(N5CCCCCC5)cc4
0.271523	O=C(Nc1cc(ccc1)C=2N=C3N=CC=CN3C2)c4cnc(N5CCCCCC5)cc4
0.271523	O=C(Nc1cc(ccc1)C=2N=C3N=CC=CN3C2)c4cnc(N5CCCCCC5)cc4
0.271523	O=C(Nc1cc(ccc1)C=2N=C3N=CC=CN3C2)c4cnc(N5CCCCCC5)cc4
0.271523	O=C(Nc1cc(ccc1)C=2N=C3N=CC=CN3C2)c4cnc(N5CCCCCC5)cc4
0.271478	S(=O)(=O)(NC)c1c(F)ccc(c1)C(=O)Nc2cc(NS(=O)(=O)CCC)c(cc2)C
0.271478	S(=O)(=O)(NC)c1c(F)ccc(c1)C(=O)Nc2cc(NS(=O)(=O)CCC)c(cc2)C
0.271478	S(=O)(=O)(NC)c1c(F)ccc(c1)C(=O)Nc2cc(NS(=O)(=O)CCC)c(cc2)C
0.271478	S(=O)(=O)(NC)c1c(F)ccc(c1)C(=O)Nc2cc(NS(=O)(=O)CCC)c(cc2)C
0.271478	S(=O)(=O)(NC)c1c(F)ccc(c1)C(=O)Nc2cc(NS(=O)(=O)CCC)c(cc2)C
0.271478	S(=O)(=O)(NC)c1c(F)ccc(c1)C(=O)Nc2cc(NS(=O)(=O)CCC)c(cc2)C
0.271478	S(=O)(=O)(NC)c1c(F)ccc(c1)C(=O)Nc2cc(NS(=O)(=O)CCC)c(cc2)C
0.271478	S(=O)(=O)(NC)c1c(F)ccc(c1)C(=O)Nc2cc(NS(=O)(=O)CCC)c(cc2)C
0.271478	S(=O)(=O)(NC)c1c(F)ccc(c1)C(=O)Nc2cc(NS(=O)(=O)CCC)c(cc2)C
0.271478	S(=O)(=O)(NC)c1c(F)ccc(c1)C(=O)Nc2cc(NS(=O)(=O)CCC)c(cc2)C
0.271478	Brc1ccc(cc1)C(=O)Nc2ccc(cc2)CC(=O)NC=3SC=C(N3)c4c(ccc(c4)CC)CC
0.271429	FC(F)(F)c1c(c2ccccc2)ccc(NC(=O)c3c(NC(=O)c4ccc(Oc5ccccc5)cc4)cccc3)c1
0.271429	FC(F)(F)c1c(c2ccccc2)ccc(NC(=O)c3c(NC(=O)c4ccc(Oc5ccccc5)cc4)cccc3)c1
0.271127	S1C=C(C=C1)C(N2CCN(C(=O)c3cc(NC(=O)Nc4ccccc4)c(cc3)C)CC2)C
0.271127	S1C=C(C=C1)C(N2CCN(C(=O)c3cc(NC(=O)Nc4ccccc4)c(cc3)C)CC2)C
0.271127	S1C=C(C=C1)C(N2CCN(C(=O)c3cc(NC(=O)Nc4ccccc4)c(cc3)C)CC2)C
0.271127	S1C=C(C=C1)C(N2CCN(C(=O)c3cc(NC(=O)Nc4ccccc4)c(cc3)C)CC2)C
0.271127	S1C=C(C=C1)C(N2CCN(C(=O)c3cc(NC(=O)Nc4ccccc4)c(cc3)C)CC2)C
0.271127	S1C=C(C=C1)C(N2CCN(C(=O)c3cc(NC(=O)Nc4ccccc4)c(cc3)C)CC2)C
0.271127	S1C=C(C=C1)C(N2CCN(C(=O)c3cc(NC(=O)Nc4ccccc4)c(cc3)C)CC2)C
0.271127	S1C=C(C=C1)C(N2CCN(C(=O)c3cc(NC(=O)Nc4ccccc4)c(cc3)C)CC2)C
0.271127	S1C=C(C=C1)C(N2CCN(C(=O)c3cc(NC(=O)Nc4ccccc4)c(cc3)C)CC2)C
0.271127	S1C=C(C=C1)C(N2CCN(C(=O)c3cc(NC(=O)Nc4ccccc4)c(cc3)C)CC2)C
0.271111	O=C(NCC)c1cc(NC=O)c(cc1)C
0.271111	O=C(NCC)c1cc(NC=O)c(cc1)C
0.271111	O=C(NCC)c1cc(NC=O)c(cc1)C
0.271111	O=C(NCC)c1cc(NC=O)c(cc1)C
0.271111	O=C(NCC)c1cc(NC=O)c(cc1)C
0.271111	O=C(NCC)c1cc(NC=O)c(cc1)C
0.271111	O=C(NCC)c1cc(NC=O)c(cc1)C
0.271111	O=C(NCC)c1cc(NC=O)c(cc1)C
0.271111	O=C(NCC)c1cc(NC=O)c(cc1)C
0.271111	O=C(NCC)c1cc(NC=O)c(cc1)C
0.271062	S(=O)(=O)(N1CCCCC1)c2cc(NC(=O)c3cc(Nc4nccnc4)ccc3)ccc2
0.271062	S(=O)(=O)(N1CCCCC1)c2cc(NC(=O)c3cc(Nc4nccnc4)ccc3)ccc2
0.271062	S(=O)(=O)(N1CCCCC1)c2cc(NC(=O)c3cc(Nc4nccnc4)ccc3)ccc2
0.271062	FC(F)Oc1cc(c(NC(=O)c2cnc(NC(=O)OC(C)(C)C)cc2)cc1)C
0.271062	FC(F)Oc1cc(c(NC(=O)c2cnc(NC(=O)OC(C)(C)C)cc2)cc1)C
0.271062	FC(F)Oc1cc(c(NC(=O)c2cnc(NC(=O)OC(C)(C)C)cc2)cc1)C
0.271062	FC(F)Oc1cc(c(NC(=O)c2cnc(NC(=O)OC(C)(C)C)cc2)cc1)C
0.271062	FC(F)Oc1cc(c(NC(=O)c2cnc(NC(=O)OC(C)(C)C)cc2)cc1)C
0.271062	FC(F)Oc1cc(c(NC(=O)c2cnc(NC(=O)OC(C)(C)C)cc2)cc1)C
0.271062	FC(F)Oc1cc(c(NC(=O)c2cnc(NC(=O)OC(C)(C)C)cc2)cc1)C
0.271062	FC(F)Oc1cc(c(NC(=O)c2cnc(NC(=O)OC(C)(C)C)cc2)cc1)C
0.271062	FC(F)Oc1cc(c(NC(=O)c2cnc(NC(=O)OC(C)(C)C)cc2)cc1)C
0.271062	FC(F)Oc1cc(c(NC(=O)c2cnc(NC(=O)OC(C)(C)C)cc2)cc1)C
0.270992	O=C(Nc1cc(c(cc1)C)C)NCCc2ccc(cc2)C=3ON=C(N3)CC
0.270992	O=C(Nc1cc(c(cc1)C)C)NCCc2ccc(cc2)C=3ON=C(N3)CC
0.270916	Fc1c(NC(=O)c2ccc(c3ccccc3)cc2)ccc(OCCN(C)C)c1
0.270916	Fc1c(NC(=O)c2ccc(c3ccccc3)cc2)ccc(OCCN(C)C)c1
0.270916	Fc1c(NC(=O)c2ccc(c3ccccc3)cc2)ccc(OCCN(C)C)c1
0.270916	Fc1c(NC(=O)c2ccc(c3ccccc3)cc2)ccc(OCCN(C)C)c1
0.270916	Fc1c(NC(=O)c2ccc(c3ccccc3)cc2)ccc(OCCN(C)C)c1
0.270916	Fc1c(NC(=O)c2ccc(c3ccccc3)cc2)ccc(OCCN(C)C)c1
0.270916	Fc1c(NC(=O)c2ccc(c3ccccc3)cc2)ccc(OCCN(C)C)c1
0.270916	Fc1c(NC(=O)c2ccc(c3ccccc3)cc2)ccc(OCCN(C)C)c1
0.270916	Fc1c(NC(=O)c2ccc(c3ccccc3)cc2)ccc(OCCN(C)C)c1
0.270916	Fc1c(NC(=O)c2ccc(c3ccccc3)cc2)ccc(OCCN(C)C)c1
0.270677	O=C(Nc1ccc(Nc2c(OC)cccc2)cc1)c3ccc(cc3)C=4N(N=NC4)C
0.270677	O=C(Nc1ccc(Nc2c(OC)cccc2)cc1)c3ccc(cc3)C=4N(N=NC4)C
0.270677	O=C(Nc1ccc(Nc2c(OC)cccc2)cc1)c3ccc(cc3)C=4N(N=NC4)C
0.270677	O=C(Nc1ccc(Nc2c(OC)cccc2)cc1)c3ccc(cc3)C=4N(N=NC4)C
0.270677	O=C(Nc1ccc(Nc2c(OC)cccc2)cc1)c3ccc(cc3)C=4N(N=NC4)C
0.270677	O=C(Nc1ccc(Nc2c(OC)cccc2)cc1)c3ccc(cc3)C=4N(N=NC4)C
0.270677	O=C(Nc1ccc(Nc2c(OC)cccc2)cc1)c3ccc(cc3)C=4N(N=NC4)C
0.270677	O=C(Nc1ccc(Nc2c(OC)cccc2)cc1)c3ccc(cc3)C=4N(N=NC4)C
0.270677	O=C(Nc1ccc(Nc2c(OC)cccc2)cc1)c3ccc(cc3)C=4N(N=NC4)C
0.270677	O=C(Nc1ccc(Nc2c(OC)cccc2)cc1)c3ccc(cc3)C=4N(N=NC4)C
0.27027	Clc1c(N2C=NC=C2)ccc(NC(=O)c3cc(ccc3)COc4cnc(cc4)C)c1
0.27027	Clc1c(N2C=NC=C2)ccc(NC(=O)c3cc(ccc3)COc4cnc(cc4)C)c1
0.27027	Clc1c(N2C=NC=C2)ccc(NC(=O)c3cc(ccc3)COc4cnc(cc4)C)c1
0.27027	Clc1c(N2C=NC=C2)ccc(NC(=O)c3cc(ccc3)COc4cnc(cc4)C)c1
0.27027	Clc1c(N2C=NC=C2)ccc(NC(=O)c3cc(ccc3)COc4cnc(cc4)C)c1
0.27027	Clc1c(N2C=NC=C2)ccc(NC(=O)c3cc(ccc3)COc4cnc(cc4)C)c1
0.27027	Clc1c(N2C=NC=C2)ccc(NC(=O)c3cc(ccc3)COc4cnc(cc4)C)c1
0.27027	Clc1c(N2C=NC=C2)ccc(NC(=O)c3cc(ccc3)COc4cnc(cc4)C)c1
0.27027	Clc1c(N2C=NC=C2)ccc(NC(=O)c3cc(ccc3)COc4cnc(cc4)C)c1
0.27027	Clc1c(N2C=NC=C2)ccc(NC(=O)c3cc(ccc3)COc4cnc(cc4)C)c1
0.269784	Fc1c(c2ccncc2)cc(NC(=O)c3ccc(Oc4c(cccc4)C(C)C)cc3)cc1
0.269784	Fc1c(c2ccncc2)cc(NC(=O)c3ccc(Oc4c(cccc4)C(C)C)cc3)cc1
0.269784	Fc1c(c2ccncc2)cc(NC(=O)c3ccc(Oc4c(cccc4)C(C)C)cc3)cc1
0.269784	Fc1c(c2ccncc2)cc(NC(=O)c3ccc(Oc4c(cccc4)C(C)C)cc3)cc1
0.269784	Fc1c(c2ccncc2)cc(NC(=O)c3ccc(Oc4c(cccc4)C(C)C)cc3)cc1
0.269784	Fc1c(c2ccncc2)cc(NC(=O)c3ccc(Oc4c(cccc4)C(C)C)cc3)cc1
0.269737	O=C(Nc1ccc(cc1)CN2CCN(c3cc(ccc3)C)CC2)c4cc5c(nccc5C)cc4
0.269663	FC(F)(F)c1c(c2ccccc2)ccc(NC(=O)c3ccc(OC4CCCC4)cc3)c1
0.269663	FC(F)(F)c1c(c2ccccc2)ccc(NC(=O)c3ccc(OC4CCCC4)cc3)c1
0.269663	FC(F)(F)c1c(c2ccccc2)ccc(NC(=O)c3ccc(OC4CCCC4)cc3)c1
0.269388	S(c1ncccc1)Cc2cc(NC(=O)c3ccc(cc3)CCc4ccccc4)ccc2
0.269388	S(c1ncccc1)Cc2cc(NC(=O)c3ccc(cc3)CCc4ccccc4)ccc2
0.269388	S(c1ncccc1)Cc2cc(NC(=O)c3ccc(cc3)CCc4ccccc4)ccc2
0.269388	S(c1ncccc1)Cc2cc(NC(=O)c3ccc(cc3)CCc4ccccc4)ccc2
0.269388	S(c1ncccc1)Cc2cc(NC(=O)c3ccc(cc3)CCc4ccccc4)ccc2
0.269388	S(c1ncccc1)Cc2cc(NC(=O)c3ccc(cc3)CCc4ccccc4)ccc2
0.269388	S(c1ncccc1)Cc2cc(NC(=O)c3ccc(cc3)CCc4ccccc4)ccc2
0.269373	Fc1c(N2CCCC2)ccc(c1)C(=O)Nc3cc(c(cc3)C)C(F)(F)F
0.269373	Fc1c(N2CCCC2)ccc(c1)C(=O)Nc3cc(c(cc3)C)C(F)(F)F
0.269373	Fc1c(N2CCCC2)ccc(c1)C(=O)Nc3cc(c(cc3)C)C(F)(F)F
0.269373	Fc1c(N2CCCC2)ccc(c1)C(=O)Nc3cc(c(cc3)C)C(F)(F)F
0.269373	Fc1c(N2CCCC2)ccc(c1)C(=O)Nc3cc(c(cc3)C)C(F)(F)F
0.269373	Fc1c(N2CCCC2)ccc(c1)C(=O)Nc3cc(c(cc3)C)C(F)(F)F
0.269373	Fc1c(N2CCCC2)ccc(c1)C(=O)Nc3cc(c(cc3)C)C(F)(F)F
0.269373	Fc1c(N2CCCC2)ccc(c1)C(=O)Nc3cc(c(cc3)C)C(F)(F)F
0.269373	Fc1c(N2CCCC2)ccc(c1)C(=O)Nc3cc(c(cc3)C)C(F)(F)F
0.269373	Fc1c(N2CCCC2)ccc(c1)C(=O)Nc3cc(c(cc3)C)C(F)(F)F
0.269091	Clc1cc(ncc1)C(=O)Nc2cc(c(cc2)C)C(=O)N3CCCCC3
0.269091	Clc1cc(ncc1)C(=O)Nc2cc(c(cc2)C)C(=O)N3CCCCC3
0.269091	Clc1cc(ncc1)C(=O)Nc2cc(c(cc2)C)C(=O)N3CCCCC3
0.269091	Clc1cc(ncc1)C(=O)Nc2cc(c(cc2)C)C(=O)N3CCCCC3
0.269091	Clc1cc(ncc1)C(=O)Nc2cc(c(cc2)C)C(=O)N3CCCCC3
0.269091	Clc1cc(ncc1)C(=O)Nc2cc(c(cc2)C)C(=O)N3CCCCC3
0.269091	Clc1cc(ncc1)C(=O)Nc2cc(c(cc2)C)C(=O)N3CCCCC3
0.269091	Clc1cc(ncc1)C(=O)Nc2cc(c(cc2)C)C(=O)N3CCCCC3
0.269091	Clc1cc(ncc1)C(=O)Nc2cc(c(cc2)C)C(=O)N3CCCCC3
0.269091	Clc1cc(ncc1)C(=O)Nc2cc(c(cc2)C)C(=O)N3CCCCC3
0.269076	O=C(Nc1cnc(cc1)C(C)(C)C)c2cncc(c3ccc(cc3)C)c2
0.269076	O=C(Nc1cnc(cc1)C(C)(C)C)c2cncc(c3ccc(cc3)C)c2
0.269076	O=C(Nc1cnc(cc1)C(C)(C)C)c2cncc(c3ccc(cc3)C)c2
0.268041	S1C(NC(=O)c2ccc(cc2)CCCC)=C(C(=O)NC=3NN=C(c4cc(ccc4)C)C3)C=C1
0.268041	S1C(NC(=O)c2ccc(cc2)CCCC)=C(C(=O)NC=3NN=C(c4cc(ccc4)C)C3)C=C1
0.268041	S1C(NC(=O)c2ccc(cc2)CCCC)=C(C(=O)NC=3NN=C(c4cc(ccc4)C)C3)C=C1
0.268041	S1C(NC(=O)c2ccc(cc2)CCCC)=C(C(=O)NC=3NN=C(c4cc(ccc4)C)C3)C=C1
0.267857	Ic1ccc(cc1)C=2N=C(SC2)NC(=O)c3cc(F)c(N4CCCC4)cc3
0.267857	Ic1ccc(cc1)C=2N=C(SC2)NC(=O)c3cc(F)c(N4CCCC4)cc3
0.267857	Ic1ccc(cc1)C=2N=C(SC2)NC(=O)c3cc(F)c(N4CCCC4)cc3
0.267857	Ic1ccc(cc1)C=2N=C(SC2)NC(=O)c3cc(F)c(N4CCCC4)cc3
0.267857	Ic1ccc(cc1)C=2N=C(SC2)NC(=O)c3cc(F)c(N4CCCC4)cc3
0.267857	Ic1ccc(cc1)C=2N=C(SC2)NC(=O)c3cc(F)c(N4CCCC4)cc3
0.267857	Ic1ccc(cc1)C=2N=C(SC2)NC(=O)c3cc(F)c(N4CCCC4)cc3
0.267857	Ic1ccc(cc1)C=2N=C(SC2)NC(=O)c3cc(F)c(N4CCCC4)cc3
0.267857	Ic1ccc(cc1)C=2N=C(SC2)NC(=O)c3cc(F)c(N4CCCC4)cc3
0.267857	Ic1ccc(cc1)C=2N=C(SC2)NC(=O)c3cc(F)c(N4CCCC4)cc3
0.267806	S(C1=NN=C(N1CC=2OC=CC2)c3cnccc3)CC(=O)Nc4c(cc(cc4)C(=O)N5CCC(CC5)C)C
0.267806	S(C1=NN=C(N1CC=2OC=CC2)c3cnccc3)CC(=O)Nc4c(cc(cc4)C(=O)N5CCC(CC5)C)C
0.267806	S(C1=NN=C(N1CC=2OC=CC2)c3cnccc3)CC(=O)Nc4c(cc(cc4)C(=O)N5CCC(CC5)C)C
0.267606	FC(c1cc(c(cc1)C)C)CNC(=O)C=2N=C(OC2)c3cnccc3
0.267606	FC(c1cc(c(cc1)C)C)CNC(=O)C=2N=C(OC2)c3cnccc3
0.267606	FC(c1cc(c(cc1)C)C)CNC(=O)C=2N=C(OC2)c3cnccc3
0.267606	FC(c1cc(c(cc1)C)C)CNC(=O)C=2N=C(OC2)c3cnccc3
0.267606	FC(c1cc(c(cc1)C)C)CNC(=O)C=2N=C(OC2)c3cnccc3
0.267606	FC(c1cc(c(cc1)C)C)CNC(=O)C=2N=C(OC2)c3cnccc3
0.267606	FC(c1cc(c(cc1)C)C)CNC(=O)C=2N=C(OC2)c3cnccc3
0.267606	FC(c1cc(c(cc1)C)C)CNC(=O)C=2N=C(OC2)c3cnccc3
0.267606	FC(c1cc(c(cc1)C)C)CNC(=O)C=2N=C(OC2)c3cnccc3
0.267606	O=C(Nc1c(nc(N2CCOCC2)cc1)C)c3c(ccc(NC(=O)C)c3)C
0.267606	O=C(Nc1c(nc(N2CCOCC2)cc1)C)c3c(ccc(NC(=O)C)c3)C
0.267606	O=C(Nc1c(nc(N2CCOCC2)cc1)C)c3c(ccc(NC(=O)C)c3)C
0.267606	O=C(Nc1c(nc(N2CCOCC2)cc1)C)c3c(ccc(NC(=O)C)c3)C
0.267606	O=C(Nc1c(nc(N2CCOCC2)cc1)C)c3c(ccc(NC(=O)C)c3)C
0.267606	O=C(Nc1c(nc(N2CCOCC2)cc1)C)c3c(ccc(NC(=O)C)c3)C
0.267606	O=C(Nc1c(nc(N2CCOCC2)cc1)C)c3c(ccc(NC(=O)C)c3)C
0.267606	O=C(Nc1c(nc(N2CCOCC2)cc1)C)c3c(ccc(NC(=O)C)c3)C
0.267606	O=C(Nc1c(nc(N2CCOCC2)cc1)C)c3c(ccc(NC(=O)C)c3)C
0.267606	O=C(Nc1c(nc(N2CCOCC2)cc1)C)c3c(ccc(NC(=O)C)c3)C
0.267516	S(=O)(=O)(Nc1c(ccc(NC(=O)c2cc3c(cc2)C(=O)N(c4c(cccc4)C)C3=O)c1)C)CCC
0.267516	S(=O)(=O)(Nc1c(ccc(NC(=O)c2cc3c(cc2)C(=O)N(c4c(cccc4)C)C3=O)c1)C)CCC
0.267516	S(=O)(=O)(Nc1c(ccc(NC(=O)c2cc3c(cc2)C(=O)N(c4c(cccc4)C)C3=O)c1)C)CCC
0.267516	S(=O)(=O)(Nc1c(ccc(NC(=O)c2cc3c(cc2)C(=O)N(c4c(cccc4)C)C3=O)c1)C)CCC
0.267516	S(=O)(=O)(Nc1c(ccc(NC(=O)c2cc3c(cc2)C(=O)N(c4c(cccc4)C)C3=O)c1)C)CCC
0.267516	S(=O)(=O)(Nc1c(ccc(NC(=O)c2cc3c(cc2)C(=O)N(c4c(cccc4)C)C3=O)c1)C)CCC
0.267516	S(=O)(=O)(Nc1c(ccc(NC(=O)c2cc3c(cc2)C(=O)N(c4c(cccc4)C)C3=O)c1)C)CCC
0.267516	S(=O)(=O)(Nc1c(ccc(NC(=O)c2cc3c(cc2)C(=O)N(c4c(cccc4)C)C3=O)c1)C)CCC
0.267516	S(=O)(=O)(Nc1c(ccc(NC(=O)c2cc3c(cc2)C(=O)N(c4c(cccc4)C)C3=O)c1)C)CCC
0.267516	S(=O)(=O)(Nc1c(ccc(NC(=O)c2cc3c(cc2)C(=O)N(c4c(cccc4)C)C3=O)c1)C)CCC
0.267399	ClC1=NSC(C(=O)Nc2cc(NS(=O)(=O)CCC)c(cc2)C)=C1
0.267399	ClC1=NSC(C(=O)Nc2cc(NS(=O)(=O)CCC)c(cc2)C)=C1
0.267399	ClC1=NSC(C(=O)Nc2cc(NS(=O)(=O)CCC)c(cc2)C)=C1
0.267399	ClC1=NSC(C(=O)Nc2cc(NS(=O)(=O)CCC)c(cc2)C)=C1
0.267399	ClC1=NSC(C(=O)Nc2cc(NS(=O)(=O)CCC)c(cc2)C)=C1
0.267399	ClC1=NSC(C(=O)Nc2cc(NS(=O)(=O)CCC)c(cc2)C)=C1
0.267399	ClC1=NSC(C(=O)Nc2cc(NS(=O)(=O)CCC)c(cc2)C)=C1
0.267399	ClC1=NSC(C(=O)Nc2cc(NS(=O)(=O)CCC)c(cc2)C)=C1
0.267399	ClC1=NSC(C(=O)Nc2cc(NS(=O)(=O)CCC)c(cc2)C)=C1
0.267399	ClC1=NSC(C(=O)Nc2cc(NS(=O)(=O)CCC)c(cc2)C)=C1
0.267361	Clc1c(cccc1)C2=NOC(C(=O)Nc3c(ccc(OC)c3)C)=C2
0.267327	O=C(Nc1c(cccc1)CN2CCN(C(=O)C)CC2)c3cc4c(OCC4C)cc3
0.267327	O=C(Nc1c(cccc1)CN2CCN(C(=O)C)CC2)c3cc4c(OCC4C)cc3
0.267327	O=C(Nc1c(cccc1)CN2CCN(C(=O)C)CC2)c3cc4c(OCC4C)cc3
0.267327	O=C(Nc1c(cccc1)CN2CCN(C(=O)C)CC2)c3cc4c(OCC4C)cc3
0.267327	O=C(Nc1c(cccc1)CN2CCN(C(=O)C)CC2)c3cc4c(OCC4C)cc3
0.267206	O=C(NC(CC(=O)Nc1ccccc1)C)c2ccc(cc2)CN3CCOCC3
0.267206	O=C(NC(CC(=O)Nc1ccccc1)C)c2ccc(cc2)CN3CCOCC3
0.267206	O=C(NC(CC(=O)Nc1ccccc1)C)c2ccc(cc2)CN3CCOCC3
0.267206	O=C(NC(CC(=O)Nc1ccccc1)C)c2ccc(cc2)CN3CCOCC3
0.267206	O=C(NC(CC(=O)Nc1ccccc1)C)c2ccc(cc2)CN3CCOCC3
0.267206	O=C(NC(CC(=O)Nc1ccccc1)C)c2ccc(cc2)CN3CCOCC3
0.267206	O=C(NC(CC(=O)Nc1ccccc1)C)c2ccc(cc2)CN3CCOCC3
0.267206	O=C(NC(CC(=O)Nc1ccccc1)C)c2ccc(cc2)CN3CCOCC3
0.267206	O=C(NC(CC(=O)Nc1ccccc1)C)c2ccc(cc2)CN3CCOCC3
0.267206	O=C(NC(CC(=O)Nc1ccccc1)C)c2ccc(cc2)CN3CCOCC3
0.267196	S(=O)(=O)(Nc1c(ccc(NC(=O)C=2c3c(SC2)nc(nc3N4CCOCC4)c5ncccc5)c1)C)CCC
0.267196	S(=O)(=O)(Nc1c(ccc(NC(=O)C=2c3c(SC2)nc(nc3N4CCOCC4)c5ncccc5)c1)C)CCC
0.267196	S(=O)(=O)(Nc1c(ccc(NC(=O)C=2c3c(SC2)nc(nc3N4CCOCC4)c5ncccc5)c1)C)CCC
0.267196	S(=O)(=O)(Nc1c(ccc(NC(=O)C=2c3c(SC2)nc(nc3N4CCOCC4)c5ncccc5)c1)C)CCC
0.267196	S(=O)(=O)(Nc1c(ccc(NC(=O)C=2c3c(SC2)nc(nc3N4CCOCC4)c5ncccc5)c1)C)CCC
0.267196	S(=O)(=O)(Nc1c(ccc(NC(=O)C=2c3c(SC2)nc(nc3N4CCOCC4)c5ncccc5)c1)C)CCC
0.267196	S(=O)(=O)(Nc1c(ccc(NC(=O)C=2c3c(SC2)nc(nc3N4CCOCC4)c5ncccc5)c1)C)CCC
0.267196	S(=O)(=O)(Nc1c(ccc(NC(=O)C=2c3c(SC2)nc(nc3N4CCOCC4)c5ncccc5)c1)C)CCC
0.267196	S(=O)(=O)(Nc1c(ccc(NC(=O)C=2c3c(SC2)nc(nc3N4CCOCC4)c5ncccc5)c1)C)CCC
0.267196	S(=O)(=O)(Nc1c(ccc(NC(=O)C=2c3c(SC2)nc(nc3N4CCOCC4)c5ncccc5)c1)C)CCC
0.267148	Ic1c(ccc(NC(=O)CN2CCN(C(=O)c3cc(OC)ccc3)CCC2)c1)C
0.267148	Ic1c(ccc(NC(=O)CN2CCN(C(=O)c3cc(OC)ccc3)CCC2)c1)C
0.267148	Ic1c(ccc(NC(=O)CN2CCN(C(=O)c3cc(OC)ccc3)CCC2)c1)C
0.267148	Ic1c(ccc(NC(=O)CN2CCN(C(=O)c3cc(OC)ccc3)CCC2)c1)C
0.267148	Ic1c(ccc(NC(=O)CN2CCN(C(=O)c3cc(OC)ccc3)CCC2)c1)C
0.267148	Ic1c(ccc(NC(=O)CN2CCN(C(=O)c3cc(OC)ccc3)CCC2)c1)C
0.267148	Ic1c(ccc(NC(=O)CN2CCN(C(=O)c3cc(OC)ccc3)CCC2)c1)C
0.267148	Ic1c(ccc(NC(=O)CN2CCN(C(=O)c3cc(OC)ccc3)CCC2)c1)C
0.267148	Ic1c(ccc(NC(=O)CN2CCN(C(=O)c3cc(OC)ccc3)CCC2)c1)C
0.267148	Ic1c(ccc(NC(=O)CN2CCN(C(=O)c3cc(OC)ccc3)CCC2)c1)C
0.267123	S(=O)(=O)(Nc1c(cc(NC(=O)C(=O)NNC(=O)C=2NN=C(c3ccc(cc3)C)C2)cc1)C)C
0.267123	S(=O)(=O)(Nc1c(cc(NC(=O)C(=O)NNC(=O)C=2NN=C(c3ccc(cc3)C)C2)cc1)C)C
0.267123	S(=O)(=O)(Nc1c(cc(NC(=O)C(=O)NNC(=O)C=2NN=C(c3ccc(cc3)C)C2)cc1)C)C
0.267123	S(=O)(=O)(Nc1c(cc(NC(=O)C(=O)NNC(=O)C=2NN=C(c3ccc(cc3)C)C2)cc1)C)C
0.267123	S(=O)(=O)(Nc1c(cc(NC(=O)C(=O)NNC(=O)C=2NN=C(c3ccc(cc3)C)C2)cc1)C)C
0.267123	S(=O)(=O)(Nc1c(cc(NC(=O)C(=O)NNC(=O)C=2NN=C(c3ccc(cc3)C)C2)cc1)C)C
0.267123	S(=O)(=O)(Nc1c(cc(NC(=O)C(=O)NNC(=O)C=2NN=C(c3ccc(cc3)C)C2)cc1)C)C
0.267123	S(=O)(=O)(Nc1c(cc(NC(=O)C(=O)NNC(=O)C=2NN=C(c3ccc(cc3)C)C2)cc1)C)C
0.267123	S(=O)(=O)(Nc1c(cc(NC(=O)C(=O)NNC(=O)C=2NN=C(c3ccc(cc3)C)C2)cc1)C)C
0.267123	S(=O)(=O)(Nc1c(cc(NC(=O)C(=O)NNC(=O)C=2NN=C(c3ccc(cc3)C)C2)cc1)C)C
0.266932	O=C(Nc1ccc(cc1)CN)c2cc(ccc2)CN3C(=O)CCC3
0.266667	O=C(Nc1cnc(cc1)C(C)(C)C)C=2N=C(OC2)c3cnccc3
0.266667	O=C(Nc1cnc(cc1)C(C)(C)C)C=2N=C(OC2)c3cnccc3
0.266667	O=C(Nc1cnc(cc1)C(C)(C)C)C=2N=C(OC2)c3cnccc3
0.266667	O=C(Nc1cnc(cc1)C(C)(C)C)C=2N=C(OC2)c3cnccc3
0.266667	O=C(Nc1cnc(cc1)C(C)(C)C)C=2N=C(OC2)c3cnccc3
0.266667	O=C(Nc1cnc(cc1)C(C)(C)C)C=2N=C(OC2)c3cnccc3
0.266667	O=C(Nc1cnc(cc1)C(C)(C)C)C=2N=C(OC2)c3cnccc3
0.266667	O=C(Nc1cnc(cc1)C(C)(C)C)C=2N=C(OC2)c3cnccc3
0.266667	O=C(Nc1cnc(cc1)C(C)(C)C)C=2N=C(OC2)c3cnccc3
0.266667	O=C(Nc1cnc(cc1)C(C)(C)C)C=2N=C(OC2)c3cnccc3
0.266667	Brc1ccc(cc1)C(=O)Nc2ccc(cc2)C(=O)Nc3cnc(N4CCCCC4)c(c3)C
0.266667	Brc1ccc(cc1)C(=O)Nc2ccc(cc2)C(=O)Nc3cnc(N4CCCCC4)c(c3)C
0.266667	Brc1ccc(cc1)C(=O)Nc2ccc(cc2)C(=O)Nc3cnc(N4CCCCC4)c(c3)C
0.266667	Brc1ccc(cc1)C(=O)Nc2ccc(cc2)C(=O)Nc3cnc(N4CCCCC4)c(c3)C
0.266667	Brc1ccc(cc1)C(=O)Nc2ccc(cc2)C(=O)Nc3cnc(N4CCCCC4)c(c3)C
0.266667	Brc1ccc(cc1)C(=O)Nc2ccc(cc2)C(=O)Nc3cnc(N4CCCCC4)c(c3)C
0.266667	Brc1ccc(cc1)C(=O)Nc2ccc(cc2)C(=O)Nc3cnc(N4CCCCC4)c(c3)C
0.266667	Brc1ccc(cc1)C(=O)Nc2ccc(cc2)C(=O)Nc3cnc(N4CCCCC4)c(c3)C
0.266667	Brc1ccc(cc1)C(=O)Nc2ccc(cc2)C(=O)Nc3cnc(N4CCCCC4)c(c3)C
0.266667	Brc1ccc(cc1)C(=O)Nc2ccc(cc2)C(=O)Nc3cnc(N4CCCCC4)c(c3)C
0.266187	Fc1c(c2cnccc2)ccc(c1)CN(C(=O)c3ccc(cc3)C(=O)NC(C)(C)C)C
0.266187	Fc1c(c2cnccc2)ccc(c1)CN(C(=O)c3ccc(cc3)C(=O)NC(C)(C)C)C
0.266187	Fc1c(c2cnccc2)ccc(c1)CN(C(=O)c3ccc(cc3)C(=O)NC(C)(C)C)C
0.266187	Fc1c(c2cnccc2)ccc(c1)CN(C(=O)c3ccc(cc3)C(=O)NC(C)(C)C)C
0.266187	Fc1c(c2cnccc2)ccc(c1)CN(C(=O)c3ccc(cc3)C(=O)NC(C)(C)C)C
0.266187	Fc1c(c2cnccc2)ccc(c1)CN(C(=O)c3ccc(cc3)C(=O)NC(C)(C)C)C
0.266187	Fc1c(c2cnccc2)ccc(c1)CN(C(=O)c3ccc(cc3)C(=O)NC(C)(C)C)C
0.266187	Fc1c(c2cnccc2)ccc(c1)CN(C(=O)c3ccc(cc3)C(=O)NC(C)(C)C)C
0.266187	Fc1c(c2cnccc2)ccc(c1)CN(C(=O)c3ccc(cc3)C(=O)NC(C)(C)C)C
0.266187	Fc1c(c2cnccc2)ccc(c1)CN(C(=O)c3ccc(cc3)C(=O)NC(C)(C)C)C
0.266026	S(=O)(=O)(Nc1cc(S(=O)(=O)Nc2ccc(OC)cc2)c(cc1)C)c3c(OC)ccc(c3)C(=O)Nc4cc(c(F)cc4)c5ccncc5
0.266026	S(=O)(=O)(Nc1cc(S(=O)(=O)Nc2ccc(OC)cc2)c(cc1)C)c3c(OC)ccc(c3)C(=O)Nc4cc(c(F)cc4)c5ccncc5
0.266026	S(=O)(=O)(Nc1cc(S(=O)(=O)Nc2ccc(OC)cc2)c(cc1)C)c3c(OC)ccc(c3)C(=O)Nc4cc(c(F)cc4)c5ccncc5
0.266026	S(=O)(=O)(Nc1cc(S(=O)(=O)Nc2ccc(OC)cc2)c(cc1)C)c3c(OC)ccc(c3)C(=O)Nc4cc(c(F)cc4)c5ccncc5
0.266026	S(=O)(=O)(Nc1cc(S(=O)(=O)Nc2ccc(OC)cc2)c(cc1)C)c3c(OC)ccc(c3)C(=O)Nc4cc(c(F)cc4)c5ccncc5
0.266026	S(=O)(=O)(Nc1cc(S(=O)(=O)Nc2ccc(OC)cc2)c(cc1)C)c3c(OC)ccc(c3)C(=O)Nc4cc(c(F)cc4)c5ccncc5
0.266026	S(=O)(=O)(Nc1cc(S(=O)(=O)Nc2ccc(OC)cc2)c(cc1)C)c3c(OC)ccc(c3)C(=O)Nc4cc(c(F)cc4)c5ccncc5
0.266026	S(=O)(=O)(Nc1cc(S(=O)(=O)Nc2ccc(OC)cc2)c(cc1)C)c3c(OC)ccc(c3)C(=O)Nc4cc(c(F)cc4)c5ccncc5
0.266026	S(=O)(=O)(Nc1cc(S(=O)(=O)Nc2ccc(OC)cc2)c(cc1)C)c3c(OC)ccc(c3)C(=O)Nc4cc(c(F)cc4)c5ccncc5
0.266026	S(=O)(=O)(Nc1cc(S(=O)(=O)Nc2ccc(OC)cc2)c(cc1)C)c3c(OC)ccc(c3)C(=O)Nc4cc(c(F)cc4)c5ccncc5
0.265957	FC(F)(F)CN(CCNC(=O)c1c(nccc1)Nc2c(cc(cc2)C)C)CC
0.265957	FC(F)(F)CN(CCNC(=O)c1c(nccc1)Nc2c(cc(cc2)C)C)CC
0.265957	FC(F)(F)CN(CCNC(=O)c1c(nccc1)Nc2c(cc(cc2)C)C)CC
0.265957	FC(F)(F)CN(CCNC(=O)c1c(nccc1)Nc2c(cc(cc2)C)C)CC
0.265957	FC(F)(F)CN(CCNC(=O)c1c(nccc1)Nc2c(cc(cc2)C)C)CC
0.265957	FC(F)(F)CN(CCNC(=O)c1c(nccc1)Nc2c(cc(cc2)C)C)CC
0.265957	FC(F)(F)CN(CCNC(=O)c1c(nccc1)Nc2c(cc(cc2)C)C)CC
0.265957	FC(F)(F)CN(CCNC(=O)c1c(nccc1)Nc2c(cc(cc2)C)C)CC
0.265957	FC(F)(F)CN(CCNC(=O)c1c(nccc1)Nc2c(cc(cc2)C)C)CC
0.265957	FC(F)(F)CN(CCNC(=O)c1c(nccc1)Nc2c(cc(cc2)C)C)CC
0.265918	O=C(Nc1ccc(NC(=O)CN2CCCCCC2)cc1)c3cc(ccc3)CN4C(=O)CCC4
0.265918	O=C(Nc1ccc(NC(=O)CN2CCCCCC2)cc1)c3cc(ccc3)CN4C(=O)CCC4
0.265918	O=C(Nc1ccc(NC(=O)CN2CCCCCC2)cc1)c3cc(ccc3)CN4C(=O)CCC4
0.265918	O=C(Nc1ccc(NC(=O)CN2CCCCCC2)cc1)c3cc(ccc3)CN4C(=O)CCC4
0.265918	O=C(Nc1ccc(NC(=O)CN2CCCCCC2)cc1)c3cc(ccc3)CN4C(=O)CCC4
0.265918	O=C(Nc1ccc(NC(=O)CN2CCCCCC2)cc1)c3cc(ccc3)CN4C(=O)CCC4
0.265918	O=C(Nc1ccc(NC(=O)CN2CCCCCC2)cc1)c3cc(ccc3)CN4C(=O)CCC4
0.265918	O=C(Nc1ccc(NC(=O)CN2CCCCCC2)cc1)c3cc(ccc3)CN4C(=O)CCC4
0.265918	O=C(Nc1ccc(NC(=O)CN2CCCCCC2)cc1)c3cc(ccc3)CN4C(=O)CCC4
0.265918	O=C(Nc1ccc(NC(=O)CN2CCCCCC2)cc1)c3cc(ccc3)CN4C(=O)CCC4
0.265306	S(=O)(=O)(Nc1cc(OC)c(NC(=O)c2cnccc2)cc1)c3c(cccc3CC)CC
0.265217	S(=O)(=O)(c1cc(NC(=O)c2ccc(c3ccccc3)cc2)ccc1)c4ccccc4
0.265217	S(=O)(=O)(c1cc(NC(=O)c2ccc(c3ccccc3)cc2)ccc1)c4ccccc4
0.265217	S(=O)(=O)(c1cc(NC(=O)c2ccc(c3ccccc3)cc2)ccc1)c4ccccc4
0.265152	Clc1c(cc(NC(=O)C(C)C)cc1)C(=O)NCc2ccc(cc2)C(=O)Nc3ccncc3
0.265152	Clc1c(cc(NC(=O)C(C)C)cc1)C(=O)NCc2ccc(cc2)C(=O)Nc3ccncc3
0.265152	Clc1c(cc(NC(=O)C(C)C)cc1)C(=O)NCc2ccc(cc2)C(=O)Nc3ccncc3
0.265152	Clc1c(cc(NC(=O)C(C)C)cc1)C(=O)NCc2ccc(cc2)C(=O)Nc3ccncc3
0.265152	Clc1c(cc(NC(=O)C(C)C)cc1)C(=O)NCc2ccc(cc2)C(=O)Nc3ccncc3
0.265152	Clc1c(cc(NC(=O)C(C)C)cc1)C(=O)NCc2ccc(cc2)C(=O)Nc3ccncc3
0.265152	Clc1c(cc(NC(=O)C(C)C)cc1)C(=O)NCc2ccc(cc2)C(=O)Nc3ccncc3
0.265152	O=C(Nc1cc(ncc1)CC)c2cc(ccc2)COc3cnc(cc3)C
0.265152	O=C(Nc1cc(ncc1)CC)c2cc(ccc2)COc3cnc(cc3)C
0.265152	O=C(Nc1cc(ncc1)CC)c2cc(ccc2)COc3cnc(cc3)C
0.265152	O=C(Nc1cc(ncc1)CC)c2cc(ccc2)COc3cnc(cc3)C
0.265152	O=C(Nc1cc(ncc1)CC)c2cc(ccc2)COc3cnc(cc3)C
0.265152	O=C(Nc1cc(ncc1)CC)c2cc(ccc2)COc3cnc(cc3)C
0.265152	O=C(Nc1cc(ncc1)CC)c2cc(ccc2)COc3cnc(cc3)C
0.265152	O=C(Nc1cc(ncc1)CC)c2cc(ccc2)COc3cnc(cc3)C
0.265152	O=C(Nc1cc(ncc1)CC)c2cc(ccc2)COc3cnc(cc3)C
0.265152	O=C(Nc1cc(ncc1)CC)c2cc(ccc2)COc3cnc(cc3)C
0.265101	O=C(Nc1c(cc(OCCC)cc1)C)C(=O)NC(C2=NC(c3ccccc3)=CN2)CC
0.264808	S(=O)(=O)(N1CCN(CC1)C)c2cc(ccc2)C(=O)Nc3c(c(NC(=O)C)c(cc3)C)C
0.264808	S(=O)(=O)(N1CCN(CC1)C)c2cc(ccc2)C(=O)Nc3c(c(NC(=O)C)c(cc3)C)C
0.264808	S(=O)(=O)(N1CCN(CC1)C)c2cc(ccc2)C(=O)Nc3c(c(NC(=O)C)c(cc3)C)C
0.264808	S(=O)(=O)(N1CCN(CC1)C)c2cc(ccc2)C(=O)Nc3c(c(NC(=O)C)c(cc3)C)C
0.264264	O=C(OCC1c2c(c3c1cccc3)cccc2)Nc4c(cc(cc4)C(=O)NCC=5ON=C(N5)c6ccncc6)C
0.264151	Fc1c(NNC(=O)c2ncc(c3nccnc3)cc2)cccc1
0.264151	Fc1c(NNC(=O)c2ncc(c3nccnc3)cc2)cccc1
0.264151	Fc1c(NNC(=O)c2ncc(c3nccnc3)cc2)cccc1
0.264151	Fc1c(NNC(=O)c2ncc(c3nccnc3)cc2)cccc1
0.264151	Fc1c(NNC(=O)c2ncc(c3nccnc3)cc2)cccc1
0.264151	Fc1c(NNC(=O)c2ncc(c3nccnc3)cc2)cccc1
0.264151	Fc1c(NNC(=O)c2ncc(c3nccnc3)cc2)cccc1
0.264151	Fc1c(NNC(=O)c2ncc(c3nccnc3)cc2)cccc1
0.264151	Fc1c(NNC(=O)c2ncc(c3nccnc3)cc2)cccc1
0.264151	Fc1c(NNC(=O)c2ncc(c3nccnc3)cc2)cccc1
0.263889	S(=O)(=O)(N1C=C(C(=O)Nc2cc(c(F)cc2)c3ccncc3)C=C1)c4ccc(cc4)C
[truncated: 8,001 more rows]
