# Supplementary material for: Galileo: Three-dimensional searching in large combinatorial fragment spaces on the example of pharmacophores
Source: J Comput Aided Mol Des. 2022 Nov 24;37(1):1–16. doi: 10.1007/s10822-022-00485-y (PMC10032335; doi:10.1007/s10822-022-00485-y)
Supplement: Supplementary file 4 — Supplementary file 3a [file 10822_2022_485_MOESM3_ESMa.zip › Imatinib_Galileo/19/out_3.csv]

Score	SMILES
0.497778	O=C(Nc1cc(NC(=O)c2ccncc2)c(cc1)C)c3nc(c4ccncc4)ccc3
0.497778	O=C(Nc1cc(NC(=O)c2ccncc2)c(cc1)C)c3nc(c4ccncc4)ccc3
0.497778	O=C(Nc1cc(NC(=O)c2ccncc2)c(cc1)C)c3nc(c4ccncc4)ccc3
0.497778	O=C(Nc1cc(NC(=O)c2ccncc2)c(cc1)C)c3nc(c4ccncc4)ccc3
0.427386	Fc1c(NC(=O)c2cc(c3cc(ccc3)C)ccc2)ccc(c1)CN4CCN(CC4)C
0.427386	Fc1c(NC(=O)c2cc(c3cc(ccc3)C)ccc2)ccc(c1)CN4CCN(CC4)C
0.427386	Fc1c(NC(=O)c2cc(c3cc(ccc3)C)ccc2)ccc(c1)CN4CCN(CC4)C
0.406716	FC(F)(F)c1cc(ccc1)CN2CCN(C(=O)C(=O)Nc3c(ccc(NC(=O)c4ccccc4)c3)C)CC2
0.406716	FC(F)(F)c1cc(ccc1)CN2CCN(C(=O)C(=O)Nc3c(ccc(NC(=O)c4ccccc4)c3)C)CC2
0.406716	FC(F)(F)c1cc(ccc1)CN2CCN(C(=O)C(=O)Nc3c(ccc(NC(=O)c4ccccc4)c3)C)CC2
0.406716	FC(F)(F)c1cc(ccc1)CN2CCN(C(=O)C(=O)Nc3c(ccc(NC(=O)c4ccccc4)c3)C)CC2
0.406716	FC(F)(F)c1cc(ccc1)CN2CCN(C(=O)C(=O)Nc3c(ccc(NC(=O)c4ccccc4)c3)C)CC2
0.406716	FC(F)(F)c1cc(ccc1)CN2CCN(C(=O)C(=O)Nc3c(ccc(NC(=O)c4ccccc4)c3)C)CC2
0.406716	FC(F)(F)c1cc(ccc1)CN2CCN(C(=O)C(=O)Nc3c(ccc(NC(=O)c4ccccc4)c3)C)CC2
0.406716	FC(F)(F)c1cc(ccc1)CN2CCN(C(=O)C(=O)Nc3c(ccc(NC(=O)c4ccccc4)c3)C)CC2
0.406716	FC(F)(F)c1cc(ccc1)CN2CCN(C(=O)C(=O)Nc3c(ccc(NC(=O)c4ccccc4)c3)C)CC2
0.406716	FC(F)(F)c1cc(ccc1)CN2CCN(C(=O)C(=O)Nc3c(ccc(NC(=O)c4ccccc4)c3)C)CC2
0.406593	O=C(Nc1cc(ccc1)CN2CCN(c3ncccc3)CC2)c4c(nc(c5ccccc5)cc4)C
0.406593	O=C(Nc1cc(ccc1)CN2CCN(c3ncccc3)CC2)c4c(nc(c5ccccc5)cc4)C
0.406593	O=C(Nc1cc(ccc1)CN2CCN(c3ncccc3)CC2)c4c(nc(c5ccccc5)cc4)C
0.406593	O=C(Nc1cc(ccc1)CN2CCN(c3ncccc3)CC2)c4c(nc(c5ccccc5)cc4)C
0.406593	O=C(Nc1cc(ccc1)CN2CCN(c3ncccc3)CC2)c4c(nc(c5ccccc5)cc4)C
0.406593	O=C(Nc1cc(ccc1)CN2CCN(c3ncccc3)CC2)c4c(nc(c5ccccc5)cc4)C
0.406593	O=C(Nc1cc(ccc1)CN2CCN(c3ncccc3)CC2)c4c(nc(c5ccccc5)cc4)C
0.406593	O=C(Nc1cc(ccc1)CN2CCN(c3ncccc3)CC2)c4c(nc(c5ccccc5)cc4)C
0.406593	O=C(Nc1cc(ccc1)CN2CCN(c3ncccc3)CC2)c4c(nc(c5ccccc5)cc4)C
0.406593	O=C(Nc1cc(ccc1)CN2CCN(c3ncccc3)CC2)c4c(nc(c5ccccc5)cc4)C
0.400722	O=C(Nc1c(OC)cc(NC(=O)C(=O)Nc2ccc(cc2)CN3CCN(c4ncccc4)CC3)cc1)c5cnccc5
0.400722	O=C(Nc1c(OC)cc(NC(=O)C(=O)Nc2ccc(cc2)CN3CCN(c4ncccc4)CC3)cc1)c5cnccc5
0.400722	O=C(Nc1c(OC)cc(NC(=O)C(=O)Nc2ccc(cc2)CN3CCN(c4ncccc4)CC3)cc1)c5cnccc5
0.400722	O=C(Nc1c(OC)cc(NC(=O)C(=O)Nc2ccc(cc2)CN3CCN(c4ncccc4)CC3)cc1)c5cnccc5
0.400722	O=C(Nc1c(OC)cc(NC(=O)C(=O)Nc2ccc(cc2)CN3CCN(c4ncccc4)CC3)cc1)c5cnccc5
0.400722	O=C(Nc1c(OC)cc(NC(=O)C(=O)Nc2ccc(cc2)CN3CCN(c4ncccc4)CC3)cc1)c5cnccc5
0.400722	O=C(Nc1c(OC)cc(NC(=O)C(=O)Nc2ccc(cc2)CN3CCN(c4ncccc4)CC3)cc1)c5cnccc5
0.400722	O=C(Nc1c(OC)cc(NC(=O)C(=O)Nc2ccc(cc2)CN3CCN(c4ncccc4)CC3)cc1)c5cnccc5
0.400722	O=C(Nc1c(OC)cc(NC(=O)C(=O)Nc2ccc(cc2)CN3CCN(c4ncccc4)CC3)cc1)c5cnccc5
0.400722	O=C(Nc1c(OC)cc(NC(=O)C(=O)Nc2ccc(cc2)CN3CCN(c4ncccc4)CC3)cc1)c5cnccc5
0.393443	Clc1nccc(c1)C(=O)Nc2c(F)cc(cc2)CN3CCN(CC3)C
0.393443	Clc1nccc(c1)C(=O)Nc2c(F)cc(cc2)CN3CCN(CC3)C
0.393443	Clc1nccc(c1)C(=O)Nc2c(F)cc(cc2)CN3CCN(CC3)C
0.393443	Clc1nccc(c1)C(=O)Nc2c(F)cc(cc2)CN3CCN(CC3)C
0.393443	Clc1nccc(c1)C(=O)Nc2c(F)cc(cc2)CN3CCN(CC3)C
0.393443	Clc1nccc(c1)C(=O)Nc2c(F)cc(cc2)CN3CCN(CC3)C
0.393443	Clc1nccc(c1)C(=O)Nc2c(F)cc(cc2)CN3CCN(CC3)C
0.393443	Clc1nccc(c1)C(=O)Nc2c(F)cc(cc2)CN3CCN(CC3)C
0.393443	Clc1nccc(c1)C(=O)Nc2c(F)cc(cc2)CN3CCN(CC3)C
0.393443	Clc1nccc(c1)C(=O)Nc2c(F)cc(cc2)CN3CCN(CC3)C
0.390511	Fc1c(NC(=O)c2cc(ccc2)C3=NOC(=N3)C4CC4)ccc(c1)CN5CCN(CC5)C
0.390511	Fc1c(NC(=O)c2cc(ccc2)C3=NOC(=N3)C4CC4)ccc(c1)CN5CCN(CC5)C
0.390511	Fc1c(NC(=O)c2cc(ccc2)C3=NOC(=N3)C4CC4)ccc(c1)CN5CCN(CC5)C
0.390511	Fc1c(NC(=O)c2cc(ccc2)C3=NOC(=N3)C4CC4)ccc(c1)CN5CCN(CC5)C
0.390511	Fc1c(NC(=O)c2cc(ccc2)C3=NOC(=N3)C4CC4)ccc(c1)CN5CCN(CC5)C
0.390511	Fc1c(NC(=O)c2cc(ccc2)C3=NOC(=N3)C4CC4)ccc(c1)CN5CCN(CC5)C
0.390511	Fc1c(NC(=O)c2cc(ccc2)C3=NOC(=N3)C4CC4)ccc(c1)CN5CCN(CC5)C
0.390511	Fc1c(NC(=O)c2cc(ccc2)C3=NOC(=N3)C4CC4)ccc(c1)CN5CCN(CC5)C
0.390511	Fc1c(NC(=O)c2cc(ccc2)C3=NOC(=N3)C4CC4)ccc(c1)CN5CCN(CC5)C
0.390511	Fc1c(NC(=O)c2cc(ccc2)C3=NOC(=N3)C4CC4)ccc(c1)CN5CCN(CC5)C
0.389344	Clc1c(cc(cc1)C(=O)Nc2c(F)cc(cc2)CN3CCN(CC3)C)C
0.389344	Clc1c(cc(cc1)C(=O)Nc2c(F)cc(cc2)CN3CCN(CC3)C)C
0.389344	Clc1c(cc(cc1)C(=O)Nc2c(F)cc(cc2)CN3CCN(CC3)C)C
0.389344	Clc1c(cc(cc1)C(=O)Nc2c(F)cc(cc2)CN3CCN(CC3)C)C
0.389344	Clc1c(cc(cc1)C(=O)Nc2c(F)cc(cc2)CN3CCN(CC3)C)C
0.389344	Clc1c(cc(cc1)C(=O)Nc2c(F)cc(cc2)CN3CCN(CC3)C)C
0.389344	Clc1c(cc(cc1)C(=O)Nc2c(F)cc(cc2)CN3CCN(CC3)C)C
0.389344	Clc1c(cc(cc1)C(=O)Nc2c(F)cc(cc2)CN3CCN(CC3)C)C
0.389344	Clc1c(cc(cc1)C(=O)Nc2c(F)cc(cc2)CN3CCN(CC3)C)C
0.389344	Clc1c(cc(cc1)C(=O)Nc2c(F)cc(cc2)CN3CCN(CC3)C)C
0.388	O=C(OC)c1cc(c(NC(=O)c2nc(c3ccncc3)ccc2)cc1)C
0.388	O=C(OC)c1cc(c(NC(=O)c2nc(c3ccncc3)ccc2)cc1)C
0.388	O=C(OC)c1cc(c(NC(=O)c2nc(c3ccncc3)ccc2)cc1)C
0.388	O=C(OC)c1cc(c(NC(=O)c2nc(c3ccncc3)ccc2)cc1)C
0.388	O=C(OC)c1cc(c(NC(=O)c2nc(c3ccncc3)ccc2)cc1)C
0.388	O=C(OC)c1cc(c(NC(=O)c2nc(c3ccncc3)ccc2)cc1)C
0.388	O=C(OC)c1cc(c(NC(=O)c2nc(c3ccncc3)ccc2)cc1)C
0.388	O=C(OC)c1cc(c(NC(=O)c2nc(c3ccncc3)ccc2)cc1)C
0.388	O=C(OC)c1cc(c(NC(=O)c2nc(c3ccncc3)ccc2)cc1)C
0.388	O=C(OC)c1cc(c(NC(=O)c2nc(c3ccncc3)ccc2)cc1)C
0.376147	O=C(Nc1cc(NC(=O)C=O)c(cc1)C)c2ccccc2
0.376147	O=C(Nc1cc(NC(=O)C=O)c(cc1)C)c2ccccc2
0.376147	O=C(Nc1cc(NC(=O)C=O)c(cc1)C)c2ccccc2
0.376147	O=C(Nc1cc(NC(=O)C=O)c(cc1)C)c2ccccc2
0.376147	O=C(Nc1cc(NC(=O)C=O)c(cc1)C)c2ccccc2
0.376147	O=C(Nc1cc(NC(=O)C=O)c(cc1)C)c2ccccc2
0.376147	O=C(Nc1cc(NC(=O)C=O)c(cc1)C)c2ccccc2
0.376147	O=C(Nc1cc(NC(=O)C=O)c(cc1)C)c2ccccc2
0.376147	O=C(Nc1cc(NC(=O)C=O)c(cc1)C)c2ccccc2
0.376147	O=C(Nc1cc(NC(=O)C=O)c(cc1)C)c2ccccc2
0.375969	O=C(N(C)C)c1c(ccc(NC(=O)c2nc(c3ccncc3)ccc2)c1)C
0.375969	O=C(N(C)C)c1c(ccc(NC(=O)c2nc(c3ccncc3)ccc2)c1)C
0.375969	O=C(N(C)C)c1c(ccc(NC(=O)c2nc(c3ccncc3)ccc2)c1)C
0.375969	O=C(N(C)C)c1c(ccc(NC(=O)c2nc(c3ccncc3)ccc2)c1)C
0.375969	O=C(N(C)C)c1c(ccc(NC(=O)c2nc(c3ccncc3)ccc2)c1)C
0.375969	O=C(N(C)C)c1c(ccc(NC(=O)c2nc(c3ccncc3)ccc2)c1)C
0.374468	O=C(Nc1c(ccc(NC(=O)c2ccc(NC(=O)C3=CNC(=O)C=C3)cc2)c1)C)c4ccncc4
0.374468	O=C(Nc1c(ccc(NC(=O)c2ccc(NC(=O)C3=CNC(=O)C=C3)cc2)c1)C)c4ccncc4
0.374468	O=C(Nc1c(ccc(NC(=O)c2ccc(NC(=O)C3=CNC(=O)C=C3)cc2)c1)C)c4ccncc4
0.374468	O=C(Nc1c(ccc(NC(=O)c2ccc(NC(=O)C3=CNC(=O)C=C3)cc2)c1)C)c4ccncc4
0.374468	O=C(Nc1c(ccc(NC(=O)c2ccc(NC(=O)C3=CNC(=O)C=C3)cc2)c1)C)c4ccncc4
0.374468	O=C(Nc1c(ccc(NC(=O)c2ccc(NC(=O)C3=CNC(=O)C=C3)cc2)c1)C)c4ccncc4
0.374468	O=C(Nc1c(ccc(NC(=O)c2ccc(NC(=O)C3=CNC(=O)C=C3)cc2)c1)C)c4ccncc4
0.374468	O=C(Nc1c(ccc(NC(=O)c2ccc(NC(=O)C3=CNC(=O)C=C3)cc2)c1)C)c4ccncc4
0.374468	O=C(Nc1c(ccc(NC(=O)c2ccc(NC(=O)C3=CNC(=O)C=C3)cc2)c1)C)c4ccncc4
0.374468	O=C(Nc1c(ccc(NC(=O)c2ccc(NC(=O)C3=CNC(=O)C=C3)cc2)c1)C)c4ccncc4
0.373913	O=C(Nc1cc(NC(=O)c2ccncc2)c(cc1)C)c3c(cccc3)C
0.373913	O=C(Nc1cc(NC(=O)c2ccncc2)c(cc1)C)c3c(cccc3)C
0.372881	Brc1cc(ccc1)C(=O)Nc2ccc(cc2)C(=O)Nc3c(ccc(c4ccc(C#N)cc4)c3)C
0.372881	Brc1cc(ccc1)C(=O)Nc2ccc(cc2)C(=O)Nc3c(ccc(c4ccc(C#N)cc4)c3)C
0.372881	Brc1cc(ccc1)C(=O)Nc2ccc(cc2)C(=O)Nc3c(ccc(c4ccc(C#N)cc4)c3)C
0.372881	Brc1cc(ccc1)C(=O)Nc2ccc(cc2)C(=O)Nc3c(ccc(c4ccc(C#N)cc4)c3)C
0.372881	Brc1cc(ccc1)C(=O)Nc2ccc(cc2)C(=O)Nc3c(ccc(c4ccc(C#N)cc4)c3)C
0.372881	Brc1cc(ccc1)C(=O)Nc2ccc(cc2)C(=O)Nc3c(ccc(c4ccc(C#N)cc4)c3)C
0.372881	Brc1cc(ccc1)C(=O)Nc2ccc(cc2)C(=O)Nc3c(ccc(c4ccc(C#N)cc4)c3)C
0.372881	Brc1cc(ccc1)C(=O)Nc2ccc(cc2)C(=O)Nc3c(ccc(c4ccc(C#N)cc4)c3)C
0.372881	Brc1cc(ccc1)C(=O)Nc2ccc(cc2)C(=O)Nc3c(ccc(c4ccc(C#N)cc4)c3)C
0.372881	Brc1cc(ccc1)C(=O)Nc2ccc(cc2)C(=O)Nc3c(ccc(c4ccc(C#N)cc4)c3)C
0.368613	Fc1c(NC(=O)OC)cc(cc1)C(=O)Nc2cc(ccc2)CN3CCN(c4ncccc4)CC3
0.368613	Fc1c(NC(=O)OC)cc(cc1)C(=O)Nc2cc(ccc2)CN3CCN(c4ncccc4)CC3
0.368613	Fc1c(NC(=O)OC)cc(cc1)C(=O)Nc2cc(ccc2)CN3CCN(c4ncccc4)CC3
0.368613	Fc1c(NC(=O)OC)cc(cc1)C(=O)Nc2cc(ccc2)CN3CCN(c4ncccc4)CC3
0.368613	Fc1c(NC(=O)OC)cc(cc1)C(=O)Nc2cc(ccc2)CN3CCN(c4ncccc4)CC3
0.368613	Fc1c(NC(=O)OC)cc(cc1)C(=O)Nc2cc(ccc2)CN3CCN(c4ncccc4)CC3
0.368613	Fc1c(NC(=O)OC)cc(cc1)C(=O)Nc2cc(ccc2)CN3CCN(c4ncccc4)CC3
0.368613	Fc1c(NC(=O)OC)cc(cc1)C(=O)Nc2cc(ccc2)CN3CCN(c4ncccc4)CC3
0.368613	Fc1c(NC(=O)OC)cc(cc1)C(=O)Nc2cc(ccc2)CN3CCN(c4ncccc4)CC3
0.368613	Fc1c(NC(=O)OC)cc(cc1)C(=O)Nc2cc(ccc2)CN3CCN(c4ncccc4)CC3
0.366935	Fc1c(NC(=O)c2cc(ccc2)C(C)C)ccc(c1)CN3CCN(CC3)C
0.366935	Fc1c(NC(=O)c2cc(ccc2)C(C)C)ccc(c1)CN3CCN(CC3)C
0.366935	Fc1c(NC(=O)c2cc(ccc2)C(C)C)ccc(c1)CN3CCN(CC3)C
0.366935	Fc1c(NC(=O)c2cc(ccc2)C(C)C)ccc(c1)CN3CCN(CC3)C
0.366379	O=C(Nc1c(ccc(NC(=O)c2cc(OC)c(cc2)C)c1)C)c3ccncc3
0.366379	O=C(Nc1c(ccc(NC(=O)c2cc(OC)c(cc2)C)c1)C)c3ccncc3
0.366379	O=C(Nc1c(ccc(NC(=O)c2cc(OC)c(cc2)C)c1)C)c3ccncc3
0.366379	O=C(Nc1c(ccc(NC(=O)c2cc(OC)c(cc2)C)c1)C)c3ccncc3
0.366379	O=C(Nc1c(ccc(NC(=O)c2cc(OC)c(cc2)C)c1)C)c3ccncc3
0.366379	O=C(Nc1c(ccc(NC(=O)c2cc(OC)c(cc2)C)c1)C)c3ccncc3
0.366379	O=C(Nc1c(ccc(NC(=O)c2cc(OC)c(cc2)C)c1)C)c3ccncc3
0.366379	O=C(Nc1c(ccc(NC(=O)c2cc(OC)c(cc2)C)c1)C)c3ccncc3
0.366379	O=C(Nc1c(ccc(NC(=O)c2cc(OC)c(cc2)C)c1)C)c3ccncc3
0.366379	O=C(Nc1c(ccc(NC(=O)c2cc(OC)c(cc2)C)c1)C)c3ccncc3
0.366142	O=C(OC(C)(C)C)Nc1cc(NC(=O)c2cncc(c3ccc(OC)cc3)c2)c(cc1)C
0.366142	O=C(OC(C)(C)C)Nc1cc(NC(=O)c2cncc(c3ccc(OC)cc3)c2)c(cc1)C
0.366142	O=C(OC(C)(C)C)Nc1cc(NC(=O)c2cncc(c3ccc(OC)cc3)c2)c(cc1)C
0.366142	O=C(OC(C)(C)C)Nc1cc(NC(=O)c2cncc(c3ccc(OC)cc3)c2)c(cc1)C
0.366142	O=C(OC(C)(C)C)Nc1cc(NC(=O)c2cncc(c3ccc(OC)cc3)c2)c(cc1)C
0.366142	O=C(OC(C)(C)C)Nc1cc(NC(=O)c2cncc(c3ccc(OC)cc3)c2)c(cc1)C
0.366142	O=C(OC(C)(C)C)Nc1cc(NC(=O)c2cncc(c3ccc(OC)cc3)c2)c(cc1)C
0.366142	O=C(OC(C)(C)C)Nc1cc(NC(=O)c2cncc(c3ccc(OC)cc3)c2)c(cc1)C
0.366142	O=C(OC(C)(C)C)Nc1cc(NC(=O)c2cncc(c3ccc(OC)cc3)c2)c(cc1)C
0.366142	O=C(OC(C)(C)C)Nc1cc(NC(=O)c2cncc(c3ccc(OC)cc3)c2)c(cc1)C
0.365854	Fc1c(NC(=O)c2ccc(Oc3ccc(OC(F)(F)F)cc3)cc2)ccc(c1)CN4CCN(CC4)C
0.365854	Fc1c(NC(=O)c2ccc(Oc3ccc(OC(F)(F)F)cc3)cc2)ccc(c1)CN4CCN(CC4)C
0.365854	Fc1c(NC(=O)c2ccc(Oc3ccc(OC(F)(F)F)cc3)cc2)ccc(c1)CN4CCN(CC4)C
0.365854	Fc1c(NC(=O)c2ccc(Oc3ccc(OC(F)(F)F)cc3)cc2)ccc(c1)CN4CCN(CC4)C
0.365854	Fc1c(NC(=O)c2ccc(Oc3ccc(OC(F)(F)F)cc3)cc2)ccc(c1)CN4CCN(CC4)C
0.365854	Fc1c(NC(=O)c2ccc(Oc3ccc(OC(F)(F)F)cc3)cc2)ccc(c1)CN4CCN(CC4)C
0.365854	Fc1c(NC(=O)c2ccc(Oc3ccc(OC(F)(F)F)cc3)cc2)ccc(c1)CN4CCN(CC4)C
0.365854	Fc1c(NC(=O)c2ccc(Oc3ccc(OC(F)(F)F)cc3)cc2)ccc(c1)CN4CCN(CC4)C
0.365854	Fc1c(NC(=O)c2ccc(Oc3ccc(OC(F)(F)F)cc3)cc2)ccc(c1)CN4CCN(CC4)C
0.365854	Fc1c(NC(=O)c2ccc(Oc3ccc(OC(F)(F)F)cc3)cc2)ccc(c1)CN4CCN(CC4)C
0.365462	S(=O)(Cc1cc(ccc1)C(=O)Nc2c(F)cc(cc2)CN3CCN(CC3)C)C
0.365462	S(=O)(Cc1cc(ccc1)C(=O)Nc2c(F)cc(cc2)CN3CCN(CC3)C)C
0.365462	S(=O)(Cc1cc(ccc1)C(=O)Nc2c(F)cc(cc2)CN3CCN(CC3)C)C
0.365462	S(=O)(Cc1cc(ccc1)C(=O)Nc2c(F)cc(cc2)CN3CCN(CC3)C)C
0.365462	S(=O)(Cc1cc(ccc1)C(=O)Nc2c(F)cc(cc2)CN3CCN(CC3)C)C
0.365462	S(=O)(Cc1cc(ccc1)C(=O)Nc2c(F)cc(cc2)CN3CCN(CC3)C)C
0.365462	S(=O)(Cc1cc(ccc1)C(=O)Nc2c(F)cc(cc2)CN3CCN(CC3)C)C
0.365462	S(=O)(Cc1cc(ccc1)C(=O)Nc2c(F)cc(cc2)CN3CCN(CC3)C)C
0.365462	S(=O)(Cc1cc(ccc1)C(=O)Nc2c(F)cc(cc2)CN3CCN(CC3)C)C
0.365462	S(=O)(Cc1cc(ccc1)C(=O)Nc2c(F)cc(cc2)CN3CCN(CC3)C)C
0.364444	Ic1ccc(NC(=O)C(=O)Nc2c(ccc(NC(=O)c3ccccc3)c2)C)cc1
0.364444	Ic1ccc(NC(=O)C(=O)Nc2c(ccc(NC(=O)c3ccccc3)c2)C)cc1
0.364444	Ic1ccc(NC(=O)C(=O)Nc2c(ccc(NC(=O)c3ccccc3)c2)C)cc1
0.364444	Ic1ccc(NC(=O)C(=O)Nc2c(ccc(NC(=O)c3ccccc3)c2)C)cc1
0.364444	Ic1ccc(NC(=O)C(=O)Nc2c(ccc(NC(=O)c3ccccc3)c2)C)cc1
0.360169	O=C(Nc1c(ccc(NC(=O)C2CCCCCC2)c1)C)c3ccncc3
0.360169	O=C(Nc1c(ccc(NC(=O)C2CCCCCC2)c1)C)c3ccncc3
0.360169	O=C(Nc1c(ccc(NC(=O)C2CCCCCC2)c1)C)c3ccncc3
0.360169	O=C(Nc1c(ccc(NC(=O)C2CCCCCC2)c1)C)c3ccncc3
0.360169	O=C(Nc1c(ccc(NC(=O)C2CCCCCC2)c1)C)c3ccncc3
0.360169	O=C(Nc1c(ccc(NC(=O)C2CCCCCC2)c1)C)c3ccncc3
0.360169	O=C(Nc1c(ccc(NC(=O)C2CCCCCC2)c1)C)c3ccncc3
0.360169	O=C(Nc1c(ccc(NC(=O)C2CCCCCC2)c1)C)c3ccncc3
0.360169	O=C(Nc1c(ccc(NC(=O)C2CCCCCC2)c1)C)c3ccncc3
0.360169	O=C(Nc1c(ccc(NC(=O)C2CCCCCC2)c1)C)c3ccncc3
0.359551	O=C(Nc1ccc(NC(=O)C(=O)Nc2cc(c3nc(ccn3)C)ccc2)cc1)c4cc5OCOc5cc4
0.359551	O=C(Nc1ccc(NC(=O)C(=O)Nc2cc(c3nc(ccn3)C)ccc2)cc1)c4cc5OCOc5cc4
0.359551	O=C(Nc1ccc(NC(=O)C(=O)Nc2cc(c3nc(ccn3)C)ccc2)cc1)c4cc5OCOc5cc4
0.359551	O=C(Nc1ccc(NC(=O)C(=O)Nc2cc(c3nc(ccn3)C)ccc2)cc1)c4cc5OCOc5cc4
0.359551	O=C(Nc1ccc(NC(=O)C(=O)Nc2cc(c3nc(ccn3)C)ccc2)cc1)c4cc5OCOc5cc4
0.359551	O=C(Nc1ccc(NC(=O)C(=O)Nc2cc(c3nc(ccn3)C)ccc2)cc1)c4cc5OCOc5cc4
0.359551	O=C(Nc1ccc(NC(=O)C(=O)Nc2cc(c3nc(ccn3)C)ccc2)cc1)c4cc5OCOc5cc4
0.359551	O=C(Nc1ccc(NC(=O)C(=O)Nc2cc(c3nc(ccn3)C)ccc2)cc1)c4cc5OCOc5cc4
0.359551	O=C(Nc1ccc(NC(=O)C(=O)Nc2cc(c3nc(ccn3)C)ccc2)cc1)c4cc5OCOc5cc4
0.359551	O=C(Nc1ccc(NC(=O)C(=O)Nc2cc(c3nc(ccn3)C)ccc2)cc1)c4cc5OCOc5cc4
0.359184	Fc1c(NC(=O)c2nc(c3ccncc3)ccc2)ccc(c1)C
0.359184	Fc1c(NC(=O)c2nc(c3ccncc3)ccc2)ccc(c1)C
0.359184	Fc1c(NC(=O)c2nc(c3ccncc3)ccc2)ccc(c1)C
0.359184	Fc1c(NC(=O)c2nc(c3ccncc3)ccc2)ccc(c1)C
0.359184	Fc1c(NC(=O)c2nc(c3ccncc3)ccc2)ccc(c1)C
0.359184	Fc1c(NC(=O)c2nc(c3ccncc3)ccc2)ccc(c1)C
0.359184	Fc1c(NC(=O)c2nc(c3ccncc3)ccc2)ccc(c1)C
0.359184	Fc1c(NC(=O)c2nc(c3ccncc3)ccc2)ccc(c1)C
0.359184	Fc1c(NC(=O)c2nc(c3ccncc3)ccc2)ccc(c1)C
0.359184	Fc1c(NC(=O)c2nc(c3ccncc3)ccc2)ccc(c1)C
0.358491	S1C(SCC(=O)Nc2ccc(cc2)C(=O)Nc3c(F)cc(cc3)CN4CCN(CC4)C)=CC=C1
0.358491	S1C(SCC(=O)Nc2ccc(cc2)C(=O)Nc3c(F)cc(cc3)CN4CCN(CC4)C)=CC=C1
0.358491	S1C(SCC(=O)Nc2ccc(cc2)C(=O)Nc3c(F)cc(cc3)CN4CCN(CC4)C)=CC=C1
0.358491	S1C(SCC(=O)Nc2ccc(cc2)C(=O)Nc3c(F)cc(cc3)CN4CCN(CC4)C)=CC=C1
0.358491	S1C(SCC(=O)Nc2ccc(cc2)C(=O)Nc3c(F)cc(cc3)CN4CCN(CC4)C)=CC=C1
0.358491	S1C(SCC(=O)Nc2ccc(cc2)C(=O)Nc3c(F)cc(cc3)CN4CCN(CC4)C)=CC=C1
0.358491	S1C(SCC(=O)Nc2ccc(cc2)C(=O)Nc3c(F)cc(cc3)CN4CCN(CC4)C)=CC=C1
0.358491	S1C(SCC(=O)Nc2ccc(cc2)C(=O)Nc3c(F)cc(cc3)CN4CCN(CC4)C)=CC=C1
0.358491	S1C(SCC(=O)Nc2ccc(cc2)C(=O)Nc3c(F)cc(cc3)CN4CCN(CC4)C)=CC=C1
0.358491	S1C(SCC(=O)Nc2ccc(cc2)C(=O)Nc3c(F)cc(cc3)CN4CCN(CC4)C)=CC=C1
0.355311	O=C(NCc1ccc(cc1)C(=O)NCCN2CCCC2)c3c(nccc3)Nc4c(cc(cc4)C)C
0.355311	O=C(NCc1ccc(cc1)C(=O)NCCN2CCCC2)c3c(nccc3)Nc4c(cc(cc4)C)C
0.355311	O=C(NCc1ccc(cc1)C(=O)NCCN2CCCC2)c3c(nccc3)Nc4c(cc(cc4)C)C
0.355311	O=C(NCc1ccc(cc1)C(=O)NCCN2CCCC2)c3c(nccc3)Nc4c(cc(cc4)C)C
0.355311	O=C(NCc1ccc(cc1)C(=O)NCCN2CCCC2)c3c(nccc3)Nc4c(cc(cc4)C)C
0.355311	O=C(NCc1ccc(cc1)C(=O)NCCN2CCCC2)c3c(nccc3)Nc4c(cc(cc4)C)C
0.355311	O=C(NCc1ccc(cc1)C(=O)NCCN2CCCC2)c3c(nccc3)Nc4c(cc(cc4)C)C
0.355311	O=C(NCc1ccc(cc1)C(=O)NCCN2CCCC2)c3c(nccc3)Nc4c(cc(cc4)C)C
0.355311	O=C(NCc1ccc(cc1)C(=O)NCCN2CCCC2)c3c(nccc3)Nc4c(cc(cc4)C)C
0.355311	O=C(NCc1ccc(cc1)C(=O)NCCN2CCCC2)c3c(nccc3)Nc4c(cc(cc4)C)C
0.354717	O=C(Nc1nc(c2c(OC)cccc2)ccn1)c3cncc(c4ccc(OC)cc4)c3
0.354717	O=C(Nc1nc(c2c(OC)cccc2)ccn1)c3cncc(c4ccc(OC)cc4)c3
0.354717	O=C(Nc1nc(c2c(OC)cccc2)ccn1)c3cncc(c4ccc(OC)cc4)c3
0.354717	O=C(Nc1nc(c2c(OC)cccc2)ccn1)c3cncc(c4ccc(OC)cc4)c3
0.354717	O=C(Nc1nc(c2c(OC)cccc2)ccn1)c3cncc(c4ccc(OC)cc4)c3
0.354717	O=C(Nc1nc(c2c(OC)cccc2)ccn1)c3cncc(c4ccc(OC)cc4)c3
0.354717	O=C(Nc1nc(c2c(OC)cccc2)ccn1)c3cncc(c4ccc(OC)cc4)c3
0.354244	O=C(Nc1c(ccc(NC(=O)C)c1)C)c2c(c3ccc(cc3)CN4C=NC=C4)cccc2
0.354244	O=C(Nc1c(ccc(NC(=O)C)c1)C)c2c(c3ccc(cc3)CN4C=NC=C4)cccc2
0.354244	O=C(Nc1c(ccc(NC(=O)C)c1)C)c2c(c3ccc(cc3)CN4C=NC=C4)cccc2
0.354244	O=C(Nc1c(ccc(NC(=O)C)c1)C)c2c(c3ccc(cc3)CN4C=NC=C4)cccc2
0.354244	O=C(Nc1c(ccc(NC(=O)C)c1)C)c2c(c3ccc(cc3)CN4C=NC=C4)cccc2
0.354244	O=C(Nc1c(ccc(NC(=O)C)c1)C)c2c(c3ccc(cc3)CN4C=NC=C4)cccc2
0.354244	O=C(Nc1c(ccc(NC(=O)C)c1)C)c2c(c3ccc(cc3)CN4C=NC=C4)cccc2
0.354244	O=C(Nc1c(ccc(NC(=O)C)c1)C)c2c(c3ccc(cc3)CN4C=NC=C4)cccc2
0.354244	O=C(Nc1c(ccc(NC(=O)C)c1)C)c2c(c3ccc(cc3)CN4C=NC=C4)cccc2
0.354244	O=C(Nc1c(ccc(NC(=O)C)c1)C)c2c(c3ccc(cc3)CN4C=NC=C4)cccc2
0.354015	S1C(=NC(C(=O)Nc2c(F)cc(cc2)CN3CCN(CC3)C)=C1)c4ccc(OC)cc4
0.354015	S1C(=NC(C(=O)Nc2c(F)cc(cc2)CN3CCN(CC3)C)=C1)c4ccc(OC)cc4
0.354015	S1C(=NC(C(=O)Nc2c(F)cc(cc2)CN3CCN(CC3)C)=C1)c4ccc(OC)cc4
0.354015	S1C(=NC(C(=O)Nc2c(F)cc(cc2)CN3CCN(CC3)C)=C1)c4ccc(OC)cc4
0.354015	S1C(=NC(C(=O)Nc2c(F)cc(cc2)CN3CCN(CC3)C)=C1)c4ccc(OC)cc4
0.354015	S1C(=NC(C(=O)Nc2c(F)cc(cc2)CN3CCN(CC3)C)=C1)c4ccc(OC)cc4
0.354015	S1C(=NC(C(=O)Nc2c(F)cc(cc2)CN3CCN(CC3)C)=C1)c4ccc(OC)cc4
0.354015	S1C(=NC(C(=O)Nc2c(F)cc(cc2)CN3CCN(CC3)C)=C1)c4ccc(OC)cc4
0.354015	S1C(=NC(C(=O)Nc2c(F)cc(cc2)CN3CCN(CC3)C)=C1)c4ccc(OC)cc4
0.354015	S1C(=NC(C(=O)Nc2c(F)cc(cc2)CN3CCN(CC3)C)=C1)c4ccc(OC)cc4
0.352941	O=C(Nc1cc(NC(=O)c2ccncc2)c(cc1)C)c3c(ccc(O)c3)C
0.352941	O=C(Nc1cc(NC(=O)c2ccncc2)c(cc1)C)c3c(ccc(O)c3)C
0.352941	O=C(Nc1cc(NC(=O)c2ccncc2)c(cc1)C)c3c(ccc(O)c3)C
0.352941	O=C(Nc1cc(NC(=O)c2ccncc2)c(cc1)C)c3c(ccc(O)c3)C
0.352941	O=C(Nc1cc(NC(=O)c2ccncc2)c(cc1)C)c3c(ccc(O)c3)C
0.352941	O=C(Nc1cc(NC(=O)c2ccncc2)c(cc1)C)c3c(ccc(O)c3)C
0.352941	O=C(Nc1cc(NC(=O)c2ccncc2)c(cc1)C)c3c(ccc(O)c3)C
0.352941	O=C(Nc1cc(NC(=O)c2ccncc2)c(cc1)C)c3c(ccc(O)c3)C
0.352941	O=C(Nc1cc(NC(=O)c2ccncc2)c(cc1)C)c3c(ccc(O)c3)C
0.352941	O=C(Nc1cc(NC(=O)c2ccncc2)c(cc1)C)c3c(ccc(O)c3)C
0.352273	O=C(Nc1cc(NC(=O)C(=O)NCC(=O)NC2CCN(CC2)C)c(cc1)C)c3ccccc3
0.352273	O=C(Nc1cc(NC(=O)C(=O)NCC(=O)NC2CCN(CC2)C)c(cc1)C)c3ccccc3
0.352273	O=C(Nc1cc(NC(=O)C(=O)NCC(=O)NC2CCN(CC2)C)c(cc1)C)c3ccccc3
0.352273	O=C(Nc1cc(NC(=O)C(=O)NCC(=O)NC2CCN(CC2)C)c(cc1)C)c3ccccc3
0.352	Clc1cc(Cl)cc(c1)C(=O)Nc2ccc(cc2)C(=O)Nc3cc(ccc3)CN4CCN(c5ncccc5)CC4
0.352	Clc1cc(Cl)cc(c1)C(=O)Nc2ccc(cc2)C(=O)Nc3cc(ccc3)CN4CCN(c5ncccc5)CC4
0.352	Clc1cc(Cl)cc(c1)C(=O)Nc2ccc(cc2)C(=O)Nc3cc(ccc3)CN4CCN(c5ncccc5)CC4
0.352	Clc1cc(Cl)cc(c1)C(=O)Nc2ccc(cc2)C(=O)Nc3cc(ccc3)CN4CCN(c5ncccc5)CC4
0.352	Clc1cc(Cl)cc(c1)C(=O)Nc2ccc(cc2)C(=O)Nc3cc(ccc3)CN4CCN(c5ncccc5)CC4
0.352	Clc1cc(Cl)cc(c1)C(=O)Nc2ccc(cc2)C(=O)Nc3cc(ccc3)CN4CCN(c5ncccc5)CC4
0.352	Clc1cc(Cl)cc(c1)C(=O)Nc2ccc(cc2)C(=O)Nc3cc(ccc3)CN4CCN(c5ncccc5)CC4
0.352	Clc1cc(Cl)cc(c1)C(=O)Nc2ccc(cc2)C(=O)Nc3cc(ccc3)CN4CCN(c5ncccc5)CC4
0.352	Clc1cc(Cl)cc(c1)C(=O)Nc2ccc(cc2)C(=O)Nc3cc(ccc3)CN4CCN(c5ncccc5)CC4
0.352	Clc1cc(Cl)cc(c1)C(=O)Nc2ccc(cc2)C(=O)Nc3cc(ccc3)CN4CCN(c5ncccc5)CC4
0.351563	Fc1c(NC(=O)c2ccc(OCC(=O)C3CC3)cc2)ccc(c1)CN4CCN(CC4)C
0.351563	Fc1c(NC(=O)c2ccc(OCC(=O)C3CC3)cc2)ccc(c1)CN4CCN(CC4)C
0.351563	Fc1c(NC(=O)c2ccc(OCC(=O)C3CC3)cc2)ccc(c1)CN4CCN(CC4)C
0.351563	Fc1c(NC(=O)c2ccc(OCC(=O)C3CC3)cc2)ccc(c1)CN4CCN(CC4)C
0.351563	Fc1c(NC(=O)c2ccc(OCC(=O)C3CC3)cc2)ccc(c1)CN4CCN(CC4)C
0.351563	Fc1c(NC(=O)c2ccc(OCC(=O)C3CC3)cc2)ccc(c1)CN4CCN(CC4)C
0.351563	Fc1c(NC(=O)c2ccc(OCC(=O)C3CC3)cc2)ccc(c1)CN4CCN(CC4)C
0.351563	Fc1c(NC(=O)c2ccc(OCC(=O)C3CC3)cc2)ccc(c1)CN4CCN(CC4)C
0.351563	Fc1c(NC(=O)c2ccc(OCC(=O)C3CC3)cc2)ccc(c1)CN4CCN(CC4)C
0.351563	Fc1c(NC(=O)c2ccc(OCC(=O)C3CC3)cc2)ccc(c1)CN4CCN(CC4)C
0.351145	Clc1c(ccc(NC(=O)NC)c1)C(=O)Nc2c(F)cc(cc2)CN3CCN(CC3)C
0.351145	Clc1c(ccc(NC(=O)NC)c1)C(=O)Nc2c(F)cc(cc2)CN3CCN(CC3)C
0.351145	Clc1c(ccc(NC(=O)NC)c1)C(=O)Nc2c(F)cc(cc2)CN3CCN(CC3)C
0.351145	Clc1c(ccc(NC(=O)NC)c1)C(=O)Nc2c(F)cc(cc2)CN3CCN(CC3)C
0.351145	Clc1c(ccc(NC(=O)NC)c1)C(=O)Nc2c(F)cc(cc2)CN3CCN(CC3)C
0.351145	Clc1c(ccc(NC(=O)NC)c1)C(=O)Nc2c(F)cc(cc2)CN3CCN(CC3)C
0.351145	Clc1c(ccc(NC(=O)NC)c1)C(=O)Nc2c(F)cc(cc2)CN3CCN(CC3)C
0.351145	Clc1c(ccc(NC(=O)NC)c1)C(=O)Nc2c(F)cc(cc2)CN3CCN(CC3)C
0.351145	Clc1c(ccc(NC(=O)NC)c1)C(=O)Nc2c(F)cc(cc2)CN3CCN(CC3)C
0.351145	Clc1c(ccc(NC(=O)NC)c1)C(=O)Nc2c(F)cc(cc2)CN3CCN(CC3)C
0.351145	Fc1c(NC(=O)c2c(cncc2)CC)ccc(c1)CN3CCN(CC3)C
0.35	S(c1cc(c(cc1)C)C(=O)Nc2c(F)cc(cc2)CN3CCN(CC3)C)C
0.35	S(c1cc(c(cc1)C)C(=O)Nc2c(F)cc(cc2)CN3CCN(CC3)C)C
0.35	S(c1cc(c(cc1)C)C(=O)Nc2c(F)cc(cc2)CN3CCN(CC3)C)C
0.35	S(c1cc(c(cc1)C)C(=O)Nc2c(F)cc(cc2)CN3CCN(CC3)C)C
0.35	S(c1cc(c(cc1)C)C(=O)Nc2c(F)cc(cc2)CN3CCN(CC3)C)C
0.35	S(c1cc(c(cc1)C)C(=O)Nc2c(F)cc(cc2)CN3CCN(CC3)C)C
0.35	S(c1cc(c(cc1)C)C(=O)Nc2c(F)cc(cc2)CN3CCN(CC3)C)C
0.35	S(c1cc(c(cc1)C)C(=O)Nc2c(F)cc(cc2)CN3CCN(CC3)C)C
0.35	S(c1cc(c(cc1)C)C(=O)Nc2c(F)cc(cc2)CN3CCN(CC3)C)C
0.35	S(c1cc(c(cc1)C)C(=O)Nc2c(F)cc(cc2)CN3CCN(CC3)C)C
0.349265	O=C(Nc1c(ccc(NC(=O)CCC(=O)N(C2CCN(CC2)CC)C)c1)C)c3ccncc3
0.349265	O=C(Nc1c(ccc(NC(=O)CCC(=O)N(C2CCN(CC2)CC)C)c1)C)c3ccncc3
0.349265	O=C(Nc1c(ccc(NC(=O)CCC(=O)N(C2CCN(CC2)CC)C)c1)C)c3ccncc3
0.349265	O=C(Nc1c(ccc(NC(=O)CCC(=O)N(C2CCN(CC2)CC)C)c1)C)c3ccncc3
0.349265	O=C(Nc1c(ccc(NC(=O)CCC(=O)N(C2CCN(CC2)CC)C)c1)C)c3ccncc3
0.349265	O=C(Nc1c(ccc(NC(=O)CCC(=O)N(C2CCN(CC2)CC)C)c1)C)c3ccncc3
0.349265	O=C(Nc1c(ccc(NC(=O)CCC(=O)N(C2CCN(CC2)CC)C)c1)C)c3ccncc3
0.349265	O=C(Nc1c(ccc(NC(=O)CCC(=O)N(C2CCN(CC2)CC)C)c1)C)c3ccncc3
0.349265	O=C(Nc1c(ccc(NC(=O)CCC(=O)N(C2CCN(CC2)CC)C)c1)C)c3ccncc3
0.349265	O=C(Nc1c(ccc(NC(=O)CCC(=O)N(C2CCN(CC2)CC)C)c1)C)c3ccncc3
0.348837	O=C(Nc1c(ccc(N)c1)C)c2ccncc2
0.348837	O=C(Nc1c(ccc(N)c1)C)c2ccncc2
0.348837	O=C(Nc1c(ccc(N)c1)C)c2ccncc2
0.348837	O=C(Nc1c(ccc(N)c1)C)c2ccncc2
0.348837	O=C(Nc1c(ccc(N)c1)C)c2ccncc2
0.348837	O=C(Nc1c(ccc(N)c1)C)c2ccncc2
0.348837	O=C(Nc1c(ccc(N)c1)C)c2ccncc2
0.348837	O=C(Nc1c(ccc(N)c1)C)c2ccncc2
0.348837	O=C(Nc1c(ccc(N)c1)C)c2ccncc2
0.348837	O=C(Nc1c(ccc(N)c1)C)c2ccncc2
0.347368	Fc1c(NC(=O)c2cc(OC)c(OCc3ncccc3)cc2)ccc(c1)CN4CCN(CC4)C
0.347368	Fc1c(NC(=O)c2cc(OC)c(OCc3ncccc3)cc2)ccc(c1)CN4CCN(CC4)C
0.347368	Fc1c(NC(=O)c2cc(OC)c(OCc3ncccc3)cc2)ccc(c1)CN4CCN(CC4)C
0.347368	Fc1c(NC(=O)c2cc(OC)c(OCc3ncccc3)cc2)ccc(c1)CN4CCN(CC4)C
0.347368	Fc1c(NC(=O)c2cc(OC)c(OCc3ncccc3)cc2)ccc(c1)CN4CCN(CC4)C
0.347368	Fc1c(NC(=O)c2cc(OC)c(OCc3ncccc3)cc2)ccc(c1)CN4CCN(CC4)C
0.347368	Fc1c(NC(=O)c2cc(OC)c(OCc3ncccc3)cc2)ccc(c1)CN4CCN(CC4)C
0.347368	Fc1c(NC(=O)c2cc(OC)c(OCc3ncccc3)cc2)ccc(c1)CN4CCN(CC4)C
0.347368	Fc1c(NC(=O)c2cc(OC)c(OCc3ncccc3)cc2)ccc(c1)CN4CCN(CC4)C
0.347368	Fc1c(NC(=O)c2cc(OC)c(OCc3ncccc3)cc2)ccc(c1)CN4CCN(CC4)C
0.347368	Clc1cc(ccc1)C2=NOC(=N2)CCNC(=O)C(=O)Nc3c(ccc(NC(=O)c4ccccc4)c3)C
0.347368	Clc1cc(ccc1)C2=NOC(=N2)CCNC(=O)C(=O)Nc3c(ccc(NC(=O)c4ccccc4)c3)C
0.347368	Clc1cc(ccc1)C2=NOC(=N2)CCNC(=O)C(=O)Nc3c(ccc(NC(=O)c4ccccc4)c3)C
0.347368	Clc1cc(ccc1)C2=NOC(=N2)CCNC(=O)C(=O)Nc3c(ccc(NC(=O)c4ccccc4)c3)C
0.347368	Clc1cc(ccc1)C2=NOC(=N2)CCNC(=O)C(=O)Nc3c(ccc(NC(=O)c4ccccc4)c3)C
0.347368	Clc1cc(ccc1)C2=NOC(=N2)CCNC(=O)C(=O)Nc3c(ccc(NC(=O)c4ccccc4)c3)C
0.347368	Clc1cc(ccc1)C2=NOC(=N2)CCNC(=O)C(=O)Nc3c(ccc(NC(=O)c4ccccc4)c3)C
0.347368	Clc1cc(ccc1)C2=NOC(=N2)CCNC(=O)C(=O)Nc3c(ccc(NC(=O)c4ccccc4)c3)C
0.347368	Clc1cc(ccc1)C2=NOC(=N2)CCNC(=O)C(=O)Nc3c(ccc(NC(=O)c4ccccc4)c3)C
0.347368	Clc1cc(ccc1)C2=NOC(=N2)CCNC(=O)C(=O)Nc3c(ccc(NC(=O)c4ccccc4)c3)C
0.346939	O=C(Nc1c(OC)cc(NC(=O)c2ccc(cc2)CC(C)(C)C)cc1)c3cnccc3
0.346939	O=C(Nc1c(OC)cc(NC(=O)c2ccc(cc2)CC(C)(C)C)cc1)c3cnccc3
0.346939	O=C(Nc1c(OC)cc(NC(=O)c2ccc(cc2)CC(C)(C)C)cc1)c3cnccc3
0.346939	O=C(Nc1c(OC)cc(NC(=O)c2ccc(cc2)CC(C)(C)C)cc1)c3cnccc3
0.346939	O=C(Nc1c(OC)cc(NC(=O)c2ccc(cc2)CC(C)(C)C)cc1)c3cnccc3
0.346939	O=C(Nc1c(OC)cc(NC(=O)c2ccc(cc2)CC(C)(C)C)cc1)c3cnccc3
0.346939	O=C(Nc1c(OC)cc(NC(=O)c2ccc(cc2)CC(C)(C)C)cc1)c3cnccc3
0.346939	O=C(Nc1c(OC)cc(NC(=O)c2ccc(cc2)CC(C)(C)C)cc1)c3cnccc3
0.346863	O=C(N(C)C)c1cc(NC(=O)C(=O)Nc2cc(OC)c(NC(=O)c3cnccc3)cc2)c(cc1)C
0.346863	O=C(N(C)C)c1cc(NC(=O)C(=O)Nc2cc(OC)c(NC(=O)c3cnccc3)cc2)c(cc1)C
0.346863	O=C(N(C)C)c1cc(NC(=O)C(=O)Nc2cc(OC)c(NC(=O)c3cnccc3)cc2)c(cc1)C
0.346863	O=C(N(C)C)c1cc(NC(=O)C(=O)Nc2cc(OC)c(NC(=O)c3cnccc3)cc2)c(cc1)C
0.346863	O=C(N(C)C)c1cc(NC(=O)C(=O)Nc2cc(OC)c(NC(=O)c3cnccc3)cc2)c(cc1)C
0.346863	O=C(N(C)C)c1cc(NC(=O)C(=O)Nc2cc(OC)c(NC(=O)c3cnccc3)cc2)c(cc1)C
0.346863	O=C(N(C)C)c1cc(NC(=O)C(=O)Nc2cc(OC)c(NC(=O)c3cnccc3)cc2)c(cc1)C
0.346863	O=C(N(C)C)c1cc(NC(=O)C(=O)Nc2cc(OC)c(NC(=O)c3cnccc3)cc2)c(cc1)C
0.346863	O=C(N(C)C)c1cc(NC(=O)C(=O)Nc2cc(OC)c(NC(=O)c3cnccc3)cc2)c(cc1)C
0.346863	O=C(N(C)C)c1cc(NC(=O)C(=O)Nc2cc(OC)c(NC(=O)c3cnccc3)cc2)c(cc1)C
0.345679	Ic1cc(Br)cc(c1)C(=O)Nc2c(F)cc(cc2)CN3CCN(CC3)C
0.345679	Ic1cc(Br)cc(c1)C(=O)Nc2c(F)cc(cc2)CN3CCN(CC3)C
0.345679	Ic1cc(Br)cc(c1)C(=O)Nc2c(F)cc(cc2)CN3CCN(CC3)C
0.345679	Ic1cc(Br)cc(c1)C(=O)Nc2c(F)cc(cc2)CN3CCN(CC3)C
0.345679	Ic1cc(Br)cc(c1)C(=O)Nc2c(F)cc(cc2)CN3CCN(CC3)C
0.345679	Ic1cc(Br)cc(c1)C(=O)Nc2c(F)cc(cc2)CN3CCN(CC3)C
0.345679	Ic1cc(Br)cc(c1)C(=O)Nc2c(F)cc(cc2)CN3CCN(CC3)C
0.345679	Ic1cc(Br)cc(c1)C(=O)Nc2c(F)cc(cc2)CN3CCN(CC3)C
0.345679	Ic1cc(Br)cc(c1)C(=O)Nc2c(F)cc(cc2)CN3CCN(CC3)C
0.345679	Ic1cc(Br)cc(c1)C(=O)Nc2c(F)cc(cc2)CN3CCN(CC3)C
0.344444	Fc1c(NC(=O)c2ncc(cc2)C(F)(F)C)ccc(c1)CN3CCN(CC3)C
0.344444	Fc1c(NC(=O)c2ncc(cc2)C(F)(F)C)ccc(c1)CN3CCN(CC3)C
0.344444	Fc1c(NC(=O)c2ncc(cc2)C(F)(F)C)ccc(c1)CN3CCN(CC3)C
0.344444	Fc1c(NC(=O)c2ncc(cc2)C(F)(F)C)ccc(c1)CN3CCN(CC3)C
0.344444	Fc1c(NC(=O)c2ncc(cc2)C(F)(F)C)ccc(c1)CN3CCN(CC3)C
0.344444	Fc1c(NC(=O)c2ncc(cc2)C(F)(F)C)ccc(c1)CN3CCN(CC3)C
0.34386	O=C(Nc1c(OC)cc(NC(=O)C(=O)Nc2cc(N3CCN(CC3)CCc4ccccc4)ccc2)cc1)c5cnccc5
0.34386	O=C(Nc1c(OC)cc(NC(=O)C(=O)Nc2cc(N3CCN(CC3)CCc4ccccc4)ccc2)cc1)c5cnccc5
0.34386	O=C(Nc1c(OC)cc(NC(=O)C(=O)Nc2cc(N3CCN(CC3)CCc4ccccc4)ccc2)cc1)c5cnccc5
0.343629	Fc1c(NC(=O)C=2NC=C(C(=O)N)C2)ccc(c1)CN3CCN(CC3)C
0.343629	Fc1c(NC(=O)C=2NC=C(C(=O)N)C2)ccc(c1)CN3CCN(CC3)C
0.343629	Fc1c(NC(=O)C=2NC=C(C(=O)N)C2)ccc(c1)CN3CCN(CC3)C
0.343629	Fc1c(NC(=O)C=2NC=C(C(=O)N)C2)ccc(c1)CN3CCN(CC3)C
0.343629	Fc1c(NC(=O)C=2NC=C(C(=O)N)C2)ccc(c1)CN3CCN(CC3)C
0.343629	Fc1c(NC(=O)C=2NC=C(C(=O)N)C2)ccc(c1)CN3CCN(CC3)C
0.343629	Fc1c(NC(=O)C=2NC=C(C(=O)N)C2)ccc(c1)CN3CCN(CC3)C
0.343629	Fc1c(NC(=O)C=2NC=C(C(=O)N)C2)ccc(c1)CN3CCN(CC3)C
0.343629	Fc1c(NC(=O)C=2NC=C(C(=O)N)C2)ccc(c1)CN3CCN(CC3)C
0.343629	Fc1c(NC(=O)C=2NC=C(C(=O)N)C2)ccc(c1)CN3CCN(CC3)C
0.342412	O=C(Nc1ccc(cc1)CCN2CCC(C(=O)N)CC2)c3nc(c4ccncc4)ccc3
0.342412	O=C(Nc1ccc(cc1)CCN2CCC(C(=O)N)CC2)c3nc(c4ccncc4)ccc3
0.342412	O=C(Nc1ccc(cc1)CCN2CCC(C(=O)N)CC2)c3nc(c4ccncc4)ccc3
0.342412	O=C(Nc1ccc(cc1)CCN2CCC(C(=O)N)CC2)c3nc(c4ccncc4)ccc3
0.342412	O=C(Nc1ccc(cc1)CCN2CCC(C(=O)N)CC2)c3nc(c4ccncc4)ccc3
0.342412	O=C(Nc1ccc(cc1)CCN2CCC(C(=O)N)CC2)c3nc(c4ccncc4)ccc3
0.342412	O=C(Nc1ccc(cc1)CCN2CCC(C(=O)N)CC2)c3nc(c4ccncc4)ccc3
0.342412	O=C(Nc1ccc(cc1)CCN2CCC(C(=O)N)CC2)c3nc(c4ccncc4)ccc3
0.342412	O=C(Nc1ccc(cc1)CCN2CCC(C(=O)N)CC2)c3nc(c4ccncc4)ccc3
0.342412	O=C(Nc1ccc(cc1)CCN2CCC(C(=O)N)CC2)c3nc(c4ccncc4)ccc3
0.342105	Brc1cc(c2nc(c(cc2)C(=O)Nc3ccc(cc3)C(=O)NCc4ccncc4)C)ccc1
0.342105	Brc1cc(c2nc(c(cc2)C(=O)Nc3ccc(cc3)C(=O)NCc4ccncc4)C)ccc1
0.341912	O=C(Nc1cc(NC(=O)C(=O)N2CC(C3CCN(CC3)C)CC2)c(cc1)C)c4ccccc4
0.341912	O=C(Nc1cc(NC(=O)C(=O)N2CC(C3CCN(CC3)C)CC2)c(cc1)C)c4ccccc4
0.341912	O=C(Nc1cc(NC(=O)C(=O)N2CC(C3CCN(CC3)C)CC2)c(cc1)C)c4ccccc4
0.341912	O=C(Nc1cc(NC(=O)C(=O)N2CC(C3CCN(CC3)C)CC2)c(cc1)C)c4ccccc4
0.341912	O=C(Nc1cc(NC(=O)C(=O)N2CC(C3CCN(CC3)C)CC2)c(cc1)C)c4ccccc4
0.338521	Clc1c(ccc(NC(=O)c2ncc(c3cc(OCC)ccc3)cc2)c1)C
0.338521	Clc1c(ccc(NC(=O)c2ncc(c3cc(OCC)ccc3)cc2)c1)C
0.338521	Clc1c(ccc(NC(=O)c2ncc(c3cc(OCC)ccc3)cc2)c1)C
0.338521	Clc1c(ccc(NC(=O)c2ncc(c3cc(OCC)ccc3)cc2)c1)C
0.338521	Clc1c(ccc(NC(=O)c2ncc(c3cc(OCC)ccc3)cc2)c1)C
0.338521	Clc1c(ccc(NC(=O)c2ncc(c3cc(OCC)ccc3)cc2)c1)C
0.338521	Clc1c(ccc(NC(=O)c2ncc(c3cc(OCC)ccc3)cc2)c1)C
0.338521	Clc1c(ccc(NC(=O)c2ncc(c3cc(OCC)ccc3)cc2)c1)C
0.338521	Clc1c(ccc(NC(=O)c2ncc(c3cc(OCC)ccc3)cc2)c1)C
0.338521	Clc1c(ccc(NC(=O)c2ncc(c3cc(OCC)ccc3)cc2)c1)C
0.338521	Brc1ccc(S(=O)(=O)Nc2cc(ccc2)C(=O)Nc3cc(NC(=O)c4ccncc4)c(cc3)C)cc1
0.338521	Brc1ccc(S(=O)(=O)Nc2cc(ccc2)C(=O)Nc3cc(NC(=O)c4ccncc4)c(cc3)C)cc1
0.338521	Brc1ccc(S(=O)(=O)Nc2cc(ccc2)C(=O)Nc3cc(NC(=O)c4ccncc4)c(cc3)C)cc1
0.338521	Brc1ccc(S(=O)(=O)Nc2cc(ccc2)C(=O)Nc3cc(NC(=O)c4ccncc4)c(cc3)C)cc1
0.338521	Brc1ccc(S(=O)(=O)Nc2cc(ccc2)C(=O)Nc3cc(NC(=O)c4ccncc4)c(cc3)C)cc1
0.338521	Brc1ccc(S(=O)(=O)Nc2cc(ccc2)C(=O)Nc3cc(NC(=O)c4ccncc4)c(cc3)C)cc1
0.338521	Brc1ccc(S(=O)(=O)Nc2cc(ccc2)C(=O)Nc3cc(NC(=O)c4ccncc4)c(cc3)C)cc1
0.338521	Brc1ccc(S(=O)(=O)Nc2cc(ccc2)C(=O)Nc3cc(NC(=O)c4ccncc4)c(cc3)C)cc1
0.338462	O=C(Nc1cc(ccc1)C=2OC=C(N2)C)c3cc(c(cc3)C)CO
0.338462	O=C(Nc1cc(ccc1)C=2OC=C(N2)C)c3cc(c(cc3)C)CO
0.338462	O=C(Nc1cc(ccc1)C=2OC=C(N2)C)c3cc(c(cc3)C)CO
0.338462	O=C(Nc1cc(ccc1)C=2OC=C(N2)C)c3cc(c(cc3)C)CO
0.338462	O=C(Nc1cc(ccc1)C=2OC=C(N2)C)c3cc(c(cc3)C)CO
0.337302	O=C(Nc1cc(NC(=O)c2ccncc2)c(cc1)C)c3c(c(c(O)cc3)C)C
0.337302	O=C(Nc1cc(NC(=O)c2ccncc2)c(cc1)C)c3c(c(c(O)cc3)C)C
0.337037	S(=O)(=O)(N(C)C)c1cc(ccc1)C(=O)Nc2c(F)cc(cc2)CN3CCN(CC3)C
0.337037	S(=O)(=O)(N(C)C)c1cc(ccc1)C(=O)Nc2c(F)cc(cc2)CN3CCN(CC3)C
0.337037	S(=O)(=O)(N(C)C)c1cc(ccc1)C(=O)Nc2c(F)cc(cc2)CN3CCN(CC3)C
0.337037	S(=O)(=O)(N(C)C)c1cc(ccc1)C(=O)Nc2c(F)cc(cc2)CN3CCN(CC3)C
0.335766	Clc1c(ccc(NC(=O)OC(C)(C)C)c1)C(=O)Nc2c(F)cc(cc2)CN3CCN(CC3)C
0.335766	Clc1c(ccc(NC(=O)OC(C)(C)C)c1)C(=O)Nc2c(F)cc(cc2)CN3CCN(CC3)C
0.335766	Clc1c(ccc(NC(=O)OC(C)(C)C)c1)C(=O)Nc2c(F)cc(cc2)CN3CCN(CC3)C
0.335766	Clc1c(ccc(NC(=O)OC(C)(C)C)c1)C(=O)Nc2c(F)cc(cc2)CN3CCN(CC3)C
0.335766	Clc1c(ccc(NC(=O)OC(C)(C)C)c1)C(=O)Nc2c(F)cc(cc2)CN3CCN(CC3)C
0.335766	Clc1c(ccc(NC(=O)OC(C)(C)C)c1)C(=O)Nc2c(F)cc(cc2)CN3CCN(CC3)C
0.335766	Clc1c(ccc(NC(=O)OC(C)(C)C)c1)C(=O)Nc2c(F)cc(cc2)CN3CCN(CC3)C
0.335766	Clc1c(ccc(NC(=O)OC(C)(C)C)c1)C(=O)Nc2c(F)cc(cc2)CN3CCN(CC3)C
0.335766	Clc1c(ccc(NC(=O)OC(C)(C)C)c1)C(=O)Nc2c(F)cc(cc2)CN3CCN(CC3)C
0.335766	Clc1c(ccc(NC(=O)OC(C)(C)C)c1)C(=O)Nc2c(F)cc(cc2)CN3CCN(CC3)C
0.334764	Brc1c(ccc(c1)CNc2cc(NC(=O)c3ccc(Br)cc3)ccc2)C
0.334764	Brc1c(ccc(c1)CNc2cc(NC(=O)c3ccc(Br)cc3)ccc2)C
0.334764	Brc1c(ccc(c1)CNc2cc(NC(=O)c3ccc(Br)cc3)ccc2)C
0.334764	Brc1c(ccc(c1)CNc2cc(NC(=O)c3ccc(Br)cc3)ccc2)C
0.334764	Brc1c(ccc(c1)CNc2cc(NC(=O)c3ccc(Br)cc3)ccc2)C
0.334764	Brc1c(ccc(c1)CNc2cc(NC(=O)c3ccc(Br)cc3)ccc2)C
0.334764	Brc1c(ccc(c1)CNc2cc(NC(=O)c3ccc(Br)cc3)ccc2)C
0.334764	Brc1c(ccc(c1)CNc2cc(NC(=O)c3ccc(Br)cc3)ccc2)C
0.334764	Brc1c(ccc(c1)CNc2cc(NC(=O)c3ccc(Br)cc3)ccc2)C
0.334764	Brc1c(ccc(c1)CNc2cc(NC(=O)c3ccc(Br)cc3)ccc2)C
0.333333	O=C(Nc1cc(NC(=O)c2nc(c3ccncc3)ccc2)ccc1)NC
0.333333	O=C(Nc1cc(NC(=O)c2nc(c3ccncc3)ccc2)ccc1)NC
0.333333	O=C(Nc1cc(NC(=O)c2nc(c3ccncc3)ccc2)ccc1)NC
0.333333	O=C(Nc1cc(NC(=O)c2nc(c3ccncc3)ccc2)ccc1)NC
0.333333	O=C(Nc1cc(NC(=O)c2nc(c3ccncc3)ccc2)ccc1)NC
0.333333	O=C(Nc1cc(NC(=O)c2nc(c3ccncc3)ccc2)ccc1)NC
0.333333	O=C(Nc1cc(NC(=O)c2nc(c3ccncc3)ccc2)ccc1)NC
0.333333	O=C(Nc1cc(NC(=O)c2nc(c3ccncc3)ccc2)ccc1)NC
0.333333	O=C(Nc1cc(NC(=O)c2nc(c3ccncc3)ccc2)ccc1)NC
0.333333	O=C(Nc1cc(NC(=O)c2nc(c3ccncc3)ccc2)ccc1)NC
0.333333	S1C(c2c(F)cccc2)=CC=C1C(=O)Nc3c(F)cc(cc3)CN4CCN(CC4)C
0.333333	S1C(c2c(F)cccc2)=CC=C1C(=O)Nc3c(F)cc(cc3)CN4CCN(CC4)C
0.333333	S1C(c2c(F)cccc2)=CC=C1C(=O)Nc3c(F)cc(cc3)CN4CCN(CC4)C
0.333333	S1C(c2c(F)cccc2)=CC=C1C(=O)Nc3c(F)cc(cc3)CN4CCN(CC4)C
0.333333	S1C(c2c(F)cccc2)=CC=C1C(=O)Nc3c(F)cc(cc3)CN4CCN(CC4)C
0.333333	S1C(c2c(F)cccc2)=CC=C1C(=O)Nc3c(F)cc(cc3)CN4CCN(CC4)C
0.333333	S1C(c2c(F)cccc2)=CC=C1C(=O)Nc3c(F)cc(cc3)CN4CCN(CC4)C
0.333333	S1C(c2c(F)cccc2)=CC=C1C(=O)Nc3c(F)cc(cc3)CN4CCN(CC4)C
0.333333	S1C(c2c(F)cccc2)=CC=C1C(=O)Nc3c(F)cc(cc3)CN4CCN(CC4)C
0.333333	S1C(c2c(F)cccc2)=CC=C1C(=O)Nc3c(F)cc(cc3)CN4CCN(CC4)C
0.333333	Brc1cc(ccc1)C(=O)Nc2ccc(cc2)C(=O)Nc3cc(c(N4CCN(CC4)C)cc3)C
0.333333	Brc1cc(ccc1)C(=O)Nc2ccc(cc2)C(=O)Nc3cc(c(N4CCN(CC4)C)cc3)C
0.333333	Brc1cc(ccc1)C(=O)Nc2ccc(cc2)C(=O)Nc3cc(c(N4CCN(CC4)C)cc3)C
0.333333	Brc1cc(ccc1)C(=O)Nc2ccc(cc2)C(=O)Nc3cc(c(N4CCN(CC4)C)cc3)C
0.332103	Ic1c(cccc1)C(=O)Nc2ccc(cc2)CC(=O)Nc3c(F)cc(cc3)CN4CCN(CC4)C
0.332103	Ic1c(cccc1)C(=O)Nc2ccc(cc2)CC(=O)Nc3c(F)cc(cc3)CN4CCN(CC4)C
0.332103	Ic1c(cccc1)C(=O)Nc2ccc(cc2)CC(=O)Nc3c(F)cc(cc3)CN4CCN(CC4)C
0.332103	Ic1c(cccc1)C(=O)Nc2ccc(cc2)CC(=O)Nc3c(F)cc(cc3)CN4CCN(CC4)C
0.332103	Ic1c(cccc1)C(=O)Nc2ccc(cc2)CC(=O)Nc3c(F)cc(cc3)CN4CCN(CC4)C
0.332103	Ic1c(cccc1)C(=O)Nc2ccc(cc2)CC(=O)Nc3c(F)cc(cc3)CN4CCN(CC4)C
0.332103	Ic1c(cccc1)C(=O)Nc2ccc(cc2)CC(=O)Nc3c(F)cc(cc3)CN4CCN(CC4)C
0.332103	Ic1c(cccc1)C(=O)Nc2ccc(cc2)CC(=O)Nc3c(F)cc(cc3)CN4CCN(CC4)C
0.332103	Ic1c(cccc1)C(=O)Nc2ccc(cc2)CC(=O)Nc3c(F)cc(cc3)CN4CCN(CC4)C
0.332103	Ic1c(cccc1)C(=O)Nc2ccc(cc2)CC(=O)Nc3c(F)cc(cc3)CN4CCN(CC4)C
0.332031	Fc1c(NC(=O)c2c(F)cc(OC)cc2)ccc(c1)CN3CCN(CC3)C
0.332031	Fc1c(NC(=O)c2c(F)cc(OC)cc2)ccc(c1)CN3CCN(CC3)C
0.332031	Fc1c(NC(=O)c2c(F)cc(OC)cc2)ccc(c1)CN3CCN(CC3)C
0.332031	Fc1c(NC(=O)c2c(F)cc(OC)cc2)ccc(c1)CN3CCN(CC3)C
0.332031	Fc1c(NC(=O)c2c(F)cc(OC)cc2)ccc(c1)CN3CCN(CC3)C
0.332031	Fc1c(NC(=O)c2c(F)cc(OC)cc2)ccc(c1)CN3CCN(CC3)C
0.332031	Fc1c(NC(=O)c2c(F)cc(OC)cc2)ccc(c1)CN3CCN(CC3)C
0.332031	Fc1c(NC(=O)c2c(F)cc(OC)cc2)ccc(c1)CN3CCN(CC3)C
0.332031	Fc1c(NC(=O)c2c(F)cc(OC)cc2)ccc(c1)CN3CCN(CC3)C
0.332031	Fc1c(NC(=O)c2c(F)cc(OC)cc2)ccc(c1)CN3CCN(CC3)C
0.330709	Clc1c(cc(cc1)C(=O)Nc2cc(OC)c(NC(=O)c3cnccc3)cc2)C
0.330709	Clc1c(cc(cc1)C(=O)Nc2cc(OC)c(NC(=O)c3cnccc3)cc2)C
0.330709	Clc1c(cc(cc1)C(=O)Nc2cc(OC)c(NC(=O)c3cnccc3)cc2)C
0.330709	Clc1c(cc(cc1)C(=O)Nc2cc(OC)c(NC(=O)c3cnccc3)cc2)C
0.330709	Clc1c(cc(cc1)C(=O)Nc2cc(OC)c(NC(=O)c3cnccc3)cc2)C
0.330709	Clc1c(cc(cc1)C(=O)Nc2cc(OC)c(NC(=O)c3cnccc3)cc2)C
0.330709	Clc1c(cc(cc1)C(=O)Nc2cc(OC)c(NC(=O)c3cnccc3)cc2)C
0.330709	Clc1c(cc(cc1)C(=O)Nc2cc(OC)c(NC(=O)c3cnccc3)cc2)C
0.330709	Clc1c(cc(cc1)C(=O)Nc2cc(OC)c(NC(=O)c3cnccc3)cc2)C
0.330709	Clc1c(cc(cc1)C(=O)Nc2cc(OC)c(NC(=O)c3cnccc3)cc2)C
0.330709	O=C(OC(C)(C)C)Nc1cc(NC(=O)c2ccc(NC(=O)C3=CNC(=O)C=C3)cc2)c(cc1)C
0.330709	O=C(OC(C)(C)C)Nc1cc(NC(=O)c2ccc(NC(=O)C3=CNC(=O)C=C3)cc2)c(cc1)C
0.330709	O=C(OC(C)(C)C)Nc1cc(NC(=O)c2ccc(NC(=O)C3=CNC(=O)C=C3)cc2)c(cc1)C
0.330709	O=C(OC(C)(C)C)Nc1cc(NC(=O)c2ccc(NC(=O)C3=CNC(=O)C=C3)cc2)c(cc1)C
0.330709	O=C(OC(C)(C)C)Nc1cc(NC(=O)c2ccc(NC(=O)C3=CNC(=O)C=C3)cc2)c(cc1)C
0.330709	O=C(OC(C)(C)C)Nc1cc(NC(=O)c2ccc(NC(=O)C3=CNC(=O)C=C3)cc2)c(cc1)C
0.330709	O=C(OC(C)(C)C)Nc1cc(NC(=O)c2ccc(NC(=O)C3=CNC(=O)C=C3)cc2)c(cc1)C
0.330709	O=C(OC(C)(C)C)Nc1cc(NC(=O)c2ccc(NC(=O)C3=CNC(=O)C=C3)cc2)c(cc1)C
0.330709	O=C(OC(C)(C)C)Nc1cc(NC(=O)c2ccc(NC(=O)C3=CNC(=O)C=C3)cc2)c(cc1)C
0.330709	O=C(OC(C)(C)C)Nc1cc(NC(=O)c2ccc(NC(=O)C3=CNC(=O)C=C3)cc2)c(cc1)C
0.329825	Brc1cc(NC(=O)C(=O)Nc2cc(OC)c(NC(=O)c3cnccc3)cc2)c(N4CCN(CC4)C)cc1
0.329825	Brc1cc(NC(=O)C(=O)Nc2cc(OC)c(NC(=O)c3cnccc3)cc2)c(N4CCN(CC4)C)cc1
0.329825	Brc1cc(NC(=O)C(=O)Nc2cc(OC)c(NC(=O)c3cnccc3)cc2)c(N4CCN(CC4)C)cc1
0.329825	Brc1cc(NC(=O)C(=O)Nc2cc(OC)c(NC(=O)c3cnccc3)cc2)c(N4CCN(CC4)C)cc1
0.329825	Brc1cc(NC(=O)C(=O)Nc2cc(OC)c(NC(=O)c3cnccc3)cc2)c(N4CCN(CC4)C)cc1
0.329825	Brc1cc(NC(=O)C(=O)Nc2cc(OC)c(NC(=O)c3cnccc3)cc2)c(N4CCN(CC4)C)cc1
0.329825	Brc1cc(NC(=O)C(=O)Nc2cc(OC)c(NC(=O)c3cnccc3)cc2)c(N4CCN(CC4)C)cc1
0.329825	Brc1cc(NC(=O)C(=O)Nc2cc(OC)c(NC(=O)c3cnccc3)cc2)c(N4CCN(CC4)C)cc1
0.329825	Brc1cc(NC(=O)C(=O)Nc2cc(OC)c(NC(=O)c3cnccc3)cc2)c(N4CCN(CC4)C)cc1
0.329825	Brc1cc(NC(=O)C(=O)Nc2cc(OC)c(NC(=O)c3cnccc3)cc2)c(N4CCN(CC4)C)cc1
0.329545	FC(F)Oc1c(ccc(NC(=O)C(=O)Nc2cc(OC)c(NC(=O)c3cnccc3)cc2)c1)C
0.329545	FC(F)Oc1c(ccc(NC(=O)C(=O)Nc2cc(OC)c(NC(=O)c3cnccc3)cc2)c1)C
0.329545	FC(F)Oc1c(ccc(NC(=O)C(=O)Nc2cc(OC)c(NC(=O)c3cnccc3)cc2)c1)C
0.329545	FC(F)Oc1c(ccc(NC(=O)C(=O)Nc2cc(OC)c(NC(=O)c3cnccc3)cc2)c1)C
0.329545	FC(F)Oc1c(ccc(NC(=O)C(=O)Nc2cc(OC)c(NC(=O)c3cnccc3)cc2)c1)C
0.329545	FC(F)Oc1c(ccc(NC(=O)C(=O)Nc2cc(OC)c(NC(=O)c3cnccc3)cc2)c1)C
0.329545	FC(F)Oc1c(ccc(NC(=O)C(=O)Nc2cc(OC)c(NC(=O)c3cnccc3)cc2)c1)C
0.329545	FC(F)Oc1c(ccc(NC(=O)C(=O)Nc2cc(OC)c(NC(=O)c3cnccc3)cc2)c1)C
0.329545	FC(F)Oc1c(ccc(NC(=O)C(=O)Nc2cc(OC)c(NC(=O)c3cnccc3)cc2)c1)C
0.329545	FC(F)Oc1c(ccc(NC(=O)C(=O)Nc2cc(OC)c(NC(=O)c3cnccc3)cc2)c1)C
0.328244	O=C(Nc1cc(ccc1)C=2OC=C(N2)C)c3cc(OC)c(cc3)C
0.328244	O=C(Nc1cc(ccc1)C=2OC=C(N2)C)c3cc(OC)c(cc3)C
0.328244	O=C(Nc1cc(ccc1)C=2OC=C(N2)C)c3cc(OC)c(cc3)C
0.328244	O=C(Nc1cc(ccc1)C=2OC=C(N2)C)c3cc(OC)c(cc3)C
0.328244	O=C(Nc1cc(ccc1)C=2OC=C(N2)C)c3cc(OC)c(cc3)C
0.328244	O=C(Nc1cc(ccc1)C=2OC=C(N2)C)c3cc(OC)c(cc3)C
0.328244	O=C(Nc1cc(ccc1)C=2OC=C(N2)C)c3cc(OC)c(cc3)C
0.328244	O=C(Nc1cc(ccc1)C=2OC=C(N2)C)c3cc(OC)c(cc3)C
0.328185	S1N=C(C(=O)Nc2c(F)cc(cc2)CN3CCN(CC3)C)C=C1C
0.328185	S1N=C(C(=O)Nc2c(F)cc(cc2)CN3CCN(CC3)C)C=C1C
0.328185	S1N=C(C(=O)Nc2c(F)cc(cc2)CN3CCN(CC3)C)C=C1C
0.328185	S1N=C(C(=O)Nc2c(F)cc(cc2)CN3CCN(CC3)C)C=C1C
0.328185	S1N=C(C(=O)Nc2c(F)cc(cc2)CN3CCN(CC3)C)C=C1C
0.328185	S1N=C(C(=O)Nc2c(F)cc(cc2)CN3CCN(CC3)C)C=C1C
0.328185	S1N=C(C(=O)Nc2c(F)cc(cc2)CN3CCN(CC3)C)C=C1C
0.328185	S1N=C(C(=O)Nc2c(F)cc(cc2)CN3CCN(CC3)C)C=C1C
0.328185	S1N=C(C(=O)Nc2c(F)cc(cc2)CN3CCN(CC3)C)C=C1C
0.328185	S1N=C(C(=O)Nc2c(F)cc(cc2)CN3CCN(CC3)C)C=C1C
0.327645	S1C(=NC(=C1C(=O)NNC(=O)C(=O)Nc2c(ccc(NC(=O)c3ccccc3)c2)C)C)c4ccccc4
0.327645	S1C(=NC(=C1C(=O)NNC(=O)C(=O)Nc2c(ccc(NC(=O)c3ccccc3)c2)C)C)c4ccccc4
0.327645	S1C(=NC(=C1C(=O)NNC(=O)C(=O)Nc2c(ccc(NC(=O)c3ccccc3)c2)C)C)c4ccccc4
0.327645	S1C(=NC(=C1C(=O)NNC(=O)C(=O)Nc2c(ccc(NC(=O)c3ccccc3)c2)C)C)c4ccccc4
0.327206	Fc1c(NC(=O)c2cc(OCC)c(OC(F)F)cc2)ccc(c1)CN3CCN(CC3)C
0.327206	Fc1c(NC(=O)c2cc(OCC)c(OC(F)F)cc2)ccc(c1)CN3CCN(CC3)C
0.327206	Fc1c(NC(=O)c2cc(OCC)c(OC(F)F)cc2)ccc(c1)CN3CCN(CC3)C
0.327206	Fc1c(NC(=O)c2cc(OCC)c(OC(F)F)cc2)ccc(c1)CN3CCN(CC3)C
0.327206	Fc1c(NC(=O)c2cc(OCC)c(OC(F)F)cc2)ccc(c1)CN3CCN(CC3)C
0.325342	Brc1cc(ccc1)COc2c(Cl)cc(cc2)C(=O)Nc3cc(ccc3)CN4CCN(c5ncccc5)CC4
0.325342	Brc1cc(ccc1)COc2c(Cl)cc(cc2)C(=O)Nc3cc(ccc3)CN4CCN(c5ncccc5)CC4
0.325342	Brc1cc(ccc1)COc2c(Cl)cc(cc2)C(=O)Nc3cc(ccc3)CN4CCN(c5ncccc5)CC4
0.325342	Brc1cc(ccc1)COc2c(Cl)cc(cc2)C(=O)Nc3cc(ccc3)CN4CCN(c5ncccc5)CC4
0.325342	Brc1cc(ccc1)COc2c(Cl)cc(cc2)C(=O)Nc3cc(ccc3)CN4CCN(c5ncccc5)CC4
0.325342	Brc1cc(ccc1)COc2c(Cl)cc(cc2)C(=O)Nc3cc(ccc3)CN4CCN(c5ncccc5)CC4
0.325342	Brc1cc(ccc1)COc2c(Cl)cc(cc2)C(=O)Nc3cc(ccc3)CN4CCN(c5ncccc5)CC4
0.325342	Brc1cc(ccc1)COc2c(Cl)cc(cc2)C(=O)Nc3cc(ccc3)CN4CCN(c5ncccc5)CC4
0.325342	Brc1cc(ccc1)COc2c(Cl)cc(cc2)C(=O)Nc3cc(ccc3)CN4CCN(c5ncccc5)CC4
0.325342	Brc1cc(ccc1)COc2c(Cl)cc(cc2)C(=O)Nc3cc(ccc3)CN4CCN(c5ncccc5)CC4
0.325301	O=C(Nc1cc(ccc1)CNC(=O)c2cc(OC)c(cc2)C)c3ccncc3
0.325301	O=C(Nc1cc(ccc1)CNC(=O)c2cc(OC)c(cc2)C)c3ccncc3
0.325301	O=C(Nc1cc(ccc1)CNC(=O)c2cc(OC)c(cc2)C)c3ccncc3
0.32491	O=C(Nc1cc(NC(=O)C(=O)N2CCN(c3c(cc(cc3)C)C)CC2)c(cc1)C)c4ccccc4
0.32491	O=C(Nc1cc(NC(=O)C(=O)N2CCN(c3c(cc(cc3)C)C)CC2)c(cc1)C)c4ccccc4
0.32491	O=C(Nc1cc(NC(=O)C(=O)N2CCN(c3c(cc(cc3)C)C)CC2)c(cc1)C)c4ccccc4
0.32491	O=C(Nc1cc(NC(=O)C(=O)N2CCN(c3c(cc(cc3)C)C)CC2)c(cc1)C)c4ccccc4
0.32491	O=C(Nc1cc(NC(=O)C(=O)N2CCN(c3c(cc(cc3)C)C)CC2)c(cc1)C)c4ccccc4
0.32491	O=C(Nc1cc(NC(=O)C(=O)N2CCN(c3c(cc(cc3)C)C)CC2)c(cc1)C)c4ccccc4
0.324111	FC(F)(F)c1c(ccc(NC(=O)c2cncc(c3ccc(OC)cc3)c2)c1)C
0.324111	FC(F)(F)c1c(ccc(NC(=O)c2cncc(c3ccc(OC)cc3)c2)c1)C
0.324111	FC(F)(F)c1c(ccc(NC(=O)c2cncc(c3ccc(OC)cc3)c2)c1)C
0.324111	FC(F)(F)c1c(ccc(NC(=O)c2cncc(c3ccc(OC)cc3)c2)c1)C
0.324111	FC(F)(F)c1c(ccc(NC(=O)c2cncc(c3ccc(OC)cc3)c2)c1)C
0.324111	FC(F)(F)c1c(ccc(NC(=O)c2cncc(c3ccc(OC)cc3)c2)c1)C
0.324111	FC(F)(F)c1c(ccc(NC(=O)c2cncc(c3ccc(OC)cc3)c2)c1)C
0.324111	FC(F)(F)c1c(ccc(NC(=O)c2cncc(c3ccc(OC)cc3)c2)c1)C
0.324111	FC(F)(F)c1c(ccc(NC(=O)c2cncc(c3ccc(OC)cc3)c2)c1)C
0.324111	FC(F)(F)c1c(ccc(NC(=O)c2cncc(c3ccc(OC)cc3)c2)c1)C
0.324111	O=C(N(Cc1ccc(cc1)CN2CCN(CC2)C)C)c3nc(c4ccncc4)ccc3
0.324111	O=C(N(Cc1ccc(cc1)CN2CCN(CC2)C)C)c3nc(c4ccncc4)ccc3
0.324111	O=C(N(Cc1ccc(cc1)CN2CCN(CC2)C)C)c3nc(c4ccncc4)ccc3
0.324111	O=C(N(Cc1ccc(cc1)CN2CCN(CC2)C)C)c3nc(c4ccncc4)ccc3
0.324111	O=C(N(Cc1ccc(cc1)CN2CCN(CC2)C)C)c3nc(c4ccncc4)ccc3
0.324111	O=C(N(Cc1ccc(cc1)CN2CCN(CC2)C)C)c3nc(c4ccncc4)ccc3
0.324111	O=C(N(Cc1ccc(cc1)CN2CCN(CC2)C)C)c3nc(c4ccncc4)ccc3
0.324111	O=C(N(Cc1ccc(cc1)CN2CCN(CC2)C)C)c3nc(c4ccncc4)ccc3
0.324111	O=C(N(Cc1ccc(cc1)CN2CCN(CC2)C)C)c3nc(c4ccncc4)ccc3
0.324111	O=C(N(Cc1ccc(cc1)CN2CCN(CC2)C)C)c3nc(c4ccncc4)ccc3
0.32377	FC(F)(F)c1cc(NC(=O)c2cc(NC(=O)C=C)c(cc2)C)ccc1
0.32377	FC(F)(F)c1cc(NC(=O)c2cc(NC(=O)C=C)c(cc2)C)ccc1
0.32377	FC(F)(F)c1cc(NC(=O)c2cc(NC(=O)C=C)c(cc2)C)ccc1
0.32377	FC(F)(F)c1cc(NC(=O)c2cc(NC(=O)C=C)c(cc2)C)ccc1
0.32377	FC(F)(F)c1cc(NC(=O)c2cc(NC(=O)C=C)c(cc2)C)ccc1
0.32377	FC(F)(F)c1cc(NC(=O)c2cc(NC(=O)C=C)c(cc2)C)ccc1
0.32377	FC(F)(F)c1cc(NC(=O)c2cc(NC(=O)C=C)c(cc2)C)ccc1
0.32377	FC(F)(F)c1cc(NC(=O)c2cc(NC(=O)C=C)c(cc2)C)ccc1
0.32377	FC(F)(F)c1cc(NC(=O)c2cc(NC(=O)C=C)c(cc2)C)ccc1
0.32377	FC(F)(F)c1cc(NC(=O)c2cc(NC(=O)C=C)c(cc2)C)ccc1
0.322835	Fc1c(NC(=O)c2cc(ccc2)CN3CCCCC3)ccc(c1)C(=O)OC
0.321678	O=C(OCc1ccccc1)NC(C(=O)Nc2cc(NC(=O)c3ccncc3)c(cc2)C)CCC(=O)N
0.321678	O=C(OCc1ccccc1)NC(C(=O)Nc2cc(NC(=O)c3ccncc3)c(cc2)C)CCC(=O)N
0.321678	O=C(OCc1ccccc1)NC(C(=O)Nc2cc(NC(=O)c3ccncc3)c(cc2)C)CCC(=O)N
0.321678	O=C(OCc1ccccc1)NC(C(=O)Nc2cc(NC(=O)c3ccncc3)c(cc2)C)CCC(=O)N
0.321678	O=C(OCc1ccccc1)NC(C(=O)Nc2cc(NC(=O)c3ccncc3)c(cc2)C)CCC(=O)N
0.321678	O=C(OCc1ccccc1)NC(C(=O)Nc2cc(NC(=O)c3ccncc3)c(cc2)C)CCC(=O)N
0.321678	O=C(OCc1ccccc1)NC(C(=O)Nc2cc(NC(=O)c3ccncc3)c(cc2)C)CCC(=O)N
0.321678	O=C(OCc1ccccc1)NC(C(=O)Nc2cc(NC(=O)c3ccncc3)c(cc2)C)CCC(=O)N
0.321678	O=C(OCc1ccccc1)NC(C(=O)Nc2cc(NC(=O)c3ccncc3)c(cc2)C)CCC(=O)N
0.321678	O=C(OCc1ccccc1)NC(C(=O)Nc2cc(NC(=O)c3ccncc3)c(cc2)C)CCC(=O)N
0.321429	Fc1c(NC(=O)c2ccc(cc2)CC3C(=O)NC(=O)C3)ccc(c1)CN4CCN(CC4)C
0.321429	Fc1c(NC(=O)c2ccc(cc2)CC3C(=O)NC(=O)C3)ccc(c1)CN4CCN(CC4)C
0.321429	Fc1c(NC(=O)c2ccc(cc2)CC3C(=O)NC(=O)C3)ccc(c1)CN4CCN(CC4)C
0.321429	Fc1c(NC(=O)c2ccc(cc2)CC3C(=O)NC(=O)C3)ccc(c1)CN4CCN(CC4)C
0.321429	Fc1c(NC(=O)c2ccc(cc2)CC3C(=O)NC(=O)C3)ccc(c1)CN4CCN(CC4)C
0.321429	Fc1c(NC(=O)c2ccc(cc2)CC3C(=O)NC(=O)C3)ccc(c1)CN4CCN(CC4)C
0.321267	Brc1ccc(cc1)C(=O)Nc2c(ccc(c2)C(=O)O)C
0.321267	Brc1ccc(cc1)C(=O)Nc2c(ccc(c2)C(=O)O)C
0.320872	O=C(Nc1cc(ccc1)C2=NN=C3N2CCCCC3)c4c(nccc4)Nc5c(cc(cc5)C)C
0.320872	O=C(Nc1cc(ccc1)C2=NN=C3N2CCCCC3)c4c(nccc4)Nc5c(cc(cc5)C)C
0.320872	O=C(Nc1cc(ccc1)C2=NN=C3N2CCCCC3)c4c(nccc4)Nc5c(cc(cc5)C)C
0.320872	O=C(Nc1cc(ccc1)C2=NN=C3N2CCCCC3)c4c(nccc4)Nc5c(cc(cc5)C)C
0.320872	O=C(Nc1cc(ccc1)C2=NN=C3N2CCCCC3)c4c(nccc4)Nc5c(cc(cc5)C)C
0.320872	O=C(Nc1cc(ccc1)C2=NN=C3N2CCCCC3)c4c(nccc4)Nc5c(cc(cc5)C)C
0.320872	O=C(Nc1cc(ccc1)C2=NN=C3N2CCCCC3)c4c(nccc4)Nc5c(cc(cc5)C)C
0.320872	O=C(Nc1cc(ccc1)C2=NN=C3N2CCCCC3)c4c(nccc4)Nc5c(cc(cc5)C)C
0.320872	O=C(Nc1cc(ccc1)C2=NN=C3N2CCCCC3)c4c(nccc4)Nc5c(cc(cc5)C)C
0.320872	O=C(Nc1cc(ccc1)C2=NN=C3N2CCCCC3)c4c(nccc4)Nc5c(cc(cc5)C)C
0.320557	S(=O)(=O)(NCc1ccccc1)c2cc(c(O)cc2)C(=O)Nc3cc(NC(=O)c4ccncc4)c(cc3)C
0.320557	S(=O)(=O)(NCc1ccccc1)c2cc(c(O)cc2)C(=O)Nc3cc(NC(=O)c4ccncc4)c(cc3)C
0.320557	S(=O)(=O)(NCc1ccccc1)c2cc(c(O)cc2)C(=O)Nc3cc(NC(=O)c4ccncc4)c(cc3)C
0.320557	S(=O)(=O)(NCc1ccccc1)c2cc(c(O)cc2)C(=O)Nc3cc(NC(=O)c4ccncc4)c(cc3)C
0.320557	S(=O)(=O)(NCc1ccccc1)c2cc(c(O)cc2)C(=O)Nc3cc(NC(=O)c4ccncc4)c(cc3)C
0.320557	S(=O)(=O)(NCc1ccccc1)c2cc(c(O)cc2)C(=O)Nc3cc(NC(=O)c4ccncc4)c(cc3)C
0.320557	S(=O)(=O)(NCc1ccccc1)c2cc(c(O)cc2)C(=O)Nc3cc(NC(=O)c4ccncc4)c(cc3)C
0.320557	S(=O)(=O)(NCc1ccccc1)c2cc(c(O)cc2)C(=O)Nc3cc(NC(=O)c4ccncc4)c(cc3)C
0.320557	S(=O)(=O)(NCc1ccccc1)c2cc(c(O)cc2)C(=O)Nc3cc(NC(=O)c4ccncc4)c(cc3)C
0.320557	S(=O)(=O)(NCc1ccccc1)c2cc(c(O)cc2)C(=O)Nc3cc(NC(=O)c4ccncc4)c(cc3)C
0.320423	Clc1cc(NS(=O)(=O)c2ccc(cc2)C)c(cc1)C(=O)Nc3cc(ccc3)CN4CCSCC4
0.320423	Clc1cc(NS(=O)(=O)c2ccc(cc2)C)c(cc1)C(=O)Nc3cc(ccc3)CN4CCSCC4
0.320423	Clc1cc(NS(=O)(=O)c2ccc(cc2)C)c(cc1)C(=O)Nc3cc(ccc3)CN4CCSCC4
0.320423	Clc1cc(NS(=O)(=O)c2ccc(cc2)C)c(cc1)C(=O)Nc3cc(ccc3)CN4CCSCC4
0.320423	Clc1cc(NS(=O)(=O)c2ccc(cc2)C)c(cc1)C(=O)Nc3cc(ccc3)CN4CCSCC4
0.320423	Clc1cc(NS(=O)(=O)c2ccc(cc2)C)c(cc1)C(=O)Nc3cc(ccc3)CN4CCSCC4
0.318996	O=C(Nc1cc(OC)c(NC(=O)c2cnccc2)cc1)c3c(c4cc(ccc4)C)cccc3
0.318996	O=C(Nc1cc(OC)c(NC(=O)c2cnccc2)cc1)c3c(c4cc(ccc4)C)cccc3
0.318644	Clc1ccc(cc1)CN2CCN(c3ncccc3C(=O)Nc4c(OC)ccc(c4)C(=O)N)CC2
0.318644	Clc1ccc(cc1)CN2CCN(c3ncccc3C(=O)Nc4c(OC)ccc(c4)C(=O)N)CC2
0.318644	Clc1ccc(cc1)CN2CCN(c3ncccc3C(=O)Nc4c(OC)ccc(c4)C(=O)N)CC2
0.318644	Clc1ccc(cc1)CN2CCN(c3ncccc3C(=O)Nc4c(OC)ccc(c4)C(=O)N)CC2
0.318644	Clc1ccc(cc1)CN2CCN(c3ncccc3C(=O)Nc4c(OC)ccc(c4)C(=O)N)CC2
0.318644	Clc1ccc(cc1)CN2CCN(c3ncccc3C(=O)Nc4c(OC)ccc(c4)C(=O)N)CC2
0.318644	Clc1ccc(cc1)CN2CCN(c3ncccc3C(=O)Nc4c(OC)ccc(c4)C(=O)N)CC2
0.318644	Clc1ccc(cc1)CN2CCN(c3ncccc3C(=O)Nc4c(OC)ccc(c4)C(=O)N)CC2
0.318644	Clc1ccc(cc1)CN2CCN(c3ncccc3C(=O)Nc4c(OC)ccc(c4)C(=O)N)CC2
0.318644	Clc1ccc(cc1)CN2CCN(c3ncccc3C(=O)Nc4c(OC)ccc(c4)C(=O)N)CC2
0.318493	Fc1c(NC(=O)c2c(c3cc(ccc3)C(F)(F)F)ccc(F)c2)ccc(c1)CN4CCN(CC4)C
0.318493	Fc1c(NC(=O)c2c(c3cc(ccc3)C(F)(F)F)ccc(F)c2)ccc(c1)CN4CCN(CC4)C
0.318493	Fc1c(NC(=O)c2c(c3cc(ccc3)C(F)(F)F)ccc(F)c2)ccc(c1)CN4CCN(CC4)C
0.318493	Fc1c(NC(=O)c2c(c3cc(ccc3)C(F)(F)F)ccc(F)c2)ccc(c1)CN4CCN(CC4)C
0.318493	Fc1c(NC(=O)c2c(c3cc(ccc3)C(F)(F)F)ccc(F)c2)ccc(c1)CN4CCN(CC4)C
0.318493	Fc1c(NC(=O)c2c(c3cc(ccc3)C(F)(F)F)ccc(F)c2)ccc(c1)CN4CCN(CC4)C
0.318493	Fc1c(NC(=O)c2c(c3cc(ccc3)C(F)(F)F)ccc(F)c2)ccc(c1)CN4CCN(CC4)C
0.318493	Fc1c(NC(=O)c2c(c3cc(ccc3)C(F)(F)F)ccc(F)c2)ccc(c1)CN4CCN(CC4)C
0.318493	Fc1c(NC(=O)c2c(c3cc(ccc3)C(F)(F)F)ccc(F)c2)ccc(c1)CN4CCN(CC4)C
0.318493	Fc1c(NC(=O)c2c(c3cc(ccc3)C(F)(F)F)ccc(F)c2)ccc(c1)CN4CCN(CC4)C
0.317241	Fc1c(NC(=O)c2nc(N3N=CC=C3)cnc2)ccc(c1)CN4CCN(CC4)C
0.317241	Fc1c(NC(=O)c2nc(N3N=CC=C3)cnc2)ccc(c1)CN4CCN(CC4)C
0.317241	Fc1c(NC(=O)c2nc(N3N=CC=C3)cnc2)ccc(c1)CN4CCN(CC4)C
0.317241	Fc1c(NC(=O)c2nc(N3N=CC=C3)cnc2)ccc(c1)CN4CCN(CC4)C
0.317241	Fc1c(NC(=O)c2nc(N3N=CC=C3)cnc2)ccc(c1)CN4CCN(CC4)C
0.317241	Fc1c(NC(=O)c2nc(N3N=CC=C3)cnc2)ccc(c1)CN4CCN(CC4)C
0.317241	Fc1c(NC(=O)c2nc(N3N=CC=C3)cnc2)ccc(c1)CN4CCN(CC4)C
0.317241	Fc1c(NC(=O)c2nc(N3N=CC=C3)cnc2)ccc(c1)CN4CCN(CC4)C
0.317241	Fc1c(NC(=O)c2nc(N3N=CC=C3)cnc2)ccc(c1)CN4CCN(CC4)C
0.317241	Fc1c(NC(=O)c2nc(N3N=CC=C3)cnc2)ccc(c1)CN4CCN(CC4)C
0.316667	Clc1cc(ccc1)C=2SC=C(N2)CC(=O)Nc3cc(OC)c(NC(=O)c4cnccc4)cc3
0.316667	Clc1cc(ccc1)C=2SC=C(N2)CC(=O)Nc3cc(OC)c(NC(=O)c4cnccc4)cc3
0.316667	Clc1cc(ccc1)C=2SC=C(N2)CC(=O)Nc3cc(OC)c(NC(=O)c4cnccc4)cc3
0.316667	Clc1cc(ccc1)C=2SC=C(N2)CC(=O)Nc3cc(OC)c(NC(=O)c4cnccc4)cc3
0.316667	Clc1cc(ccc1)C=2SC=C(N2)CC(=O)Nc3cc(OC)c(NC(=O)c4cnccc4)cc3
0.316667	Clc1cc(ccc1)C=2SC=C(N2)CC(=O)Nc3cc(OC)c(NC(=O)c4cnccc4)cc3
0.316667	Clc1cc(ccc1)C=2SC=C(N2)CC(=O)Nc3cc(OC)c(NC(=O)c4cnccc4)cc3
0.316667	Clc1cc(ccc1)C=2SC=C(N2)CC(=O)Nc3cc(OC)c(NC(=O)c4cnccc4)cc3
0.316667	Clc1cc(ccc1)C=2SC=C(N2)CC(=O)Nc3cc(OC)c(NC(=O)c4cnccc4)cc3
0.316667	Clc1cc(ccc1)C=2SC=C(N2)CC(=O)Nc3cc(OC)c(NC(=O)c4cnccc4)cc3
0.316602	O=C(Nc1c(OC)cc(NC(=O)c2cc(OC)c(cc2)COC)cc1)c3cnccc3
0.316602	O=C(Nc1c(OC)cc(NC(=O)c2cc(OC)c(cc2)COC)cc1)c3cnccc3
0.316602	O=C(Nc1c(OC)cc(NC(=O)c2cc(OC)c(cc2)COC)cc1)c3cnccc3
0.316602	O=C(Nc1c(OC)cc(NC(=O)c2cc(OC)c(cc2)COC)cc1)c3cnccc3
0.316602	O=C(Nc1c(OC)cc(NC(=O)c2cc(OC)c(cc2)COC)cc1)c3cnccc3
0.315972	Clc1cc(ccc1)COc2cc(c(NC(=O)C(=O)Nc3cc(OC)c(NC(=O)c4cnccc4)cc3)cc2)C
0.315972	Clc1cc(ccc1)COc2cc(c(NC(=O)C(=O)Nc3cc(OC)c(NC(=O)c4cnccc4)cc3)cc2)C
0.315972	Clc1cc(ccc1)COc2cc(c(NC(=O)C(=O)Nc3cc(OC)c(NC(=O)c4cnccc4)cc3)cc2)C
0.315972	Clc1cc(ccc1)COc2cc(c(NC(=O)C(=O)Nc3cc(OC)c(NC(=O)c4cnccc4)cc3)cc2)C
0.315972	Clc1cc(ccc1)COc2cc(c(NC(=O)C(=O)Nc3cc(OC)c(NC(=O)c4cnccc4)cc3)cc2)C
0.315972	Clc1cc(ccc1)COc2cc(c(NC(=O)C(=O)Nc3cc(OC)c(NC(=O)c4cnccc4)cc3)cc2)C
0.315972	Clc1cc(ccc1)COc2cc(c(NC(=O)C(=O)Nc3cc(OC)c(NC(=O)c4cnccc4)cc3)cc2)C
0.315972	Clc1cc(ccc1)COc2cc(c(NC(=O)C(=O)Nc3cc(OC)c(NC(=O)c4cnccc4)cc3)cc2)C
0.315972	Clc1cc(ccc1)COc2cc(c(NC(=O)C(=O)Nc3cc(OC)c(NC(=O)c4cnccc4)cc3)cc2)C
0.315972	Clc1cc(ccc1)COc2cc(c(NC(=O)C(=O)Nc3cc(OC)c(NC(=O)c4cnccc4)cc3)cc2)C
0.315603	[O-][N+](=O)c1cc(c(N2CCCC2)cc1)C(=O)Nc3cc(NC(=O)c4ccncc4)c(cc3)C
0.315126	O=C(Nc1ccc(cc1)C(=O)NCc2ccncc2)c3cc(c(cc3)C)CO
0.315126	O=C(Nc1ccc(cc1)C(=O)NCc2ccncc2)c3cc(c(cc3)C)CO
0.314815	Clc1c(cc(cc1)C(=O)NC=2SC=C(N2)c3ccc(NC(=O)CC(C)C)cc3)C
0.314815	Clc1c(cc(cc1)C(=O)NC=2SC=C(N2)c3ccc(NC(=O)CC(C)C)cc3)C
0.314815	Clc1c(cc(cc1)C(=O)NC=2SC=C(N2)c3ccc(NC(=O)CC(C)C)cc3)C
0.314815	Clc1c(cc(cc1)C(=O)NC=2SC=C(N2)c3ccc(NC(=O)CC(C)C)cc3)C
0.314815	Clc1c(cc(cc1)C(=O)NC=2SC=C(N2)c3ccc(NC(=O)CC(C)C)cc3)C
0.314815	Clc1c(cc(cc1)C(=O)NC=2SC=C(N2)c3ccc(NC(=O)CC(C)C)cc3)C
0.314815	Clc1c(cc(cc1)C(=O)NC=2SC=C(N2)c3ccc(NC(=O)CC(C)C)cc3)C
0.314815	Clc1c(cc(cc1)C(=O)NC=2SC=C(N2)c3ccc(NC(=O)CC(C)C)cc3)C
0.314815	Clc1c(cc(cc1)C(=O)NC=2SC=C(N2)c3ccc(NC(=O)CC(C)C)cc3)C
0.314815	Clc1c(cc(cc1)C(=O)NC=2SC=C(N2)c3ccc(NC(=O)CC(C)C)cc3)C
0.314655	Clc1c(ccc(NC(=O)c2ncccc2)c1)C
0.314655	Clc1c(ccc(NC(=O)c2ncccc2)c1)C
0.314655	Clc1c(ccc(NC(=O)c2ncccc2)c1)C
0.314655	Clc1c(ccc(NC(=O)c2ncccc2)c1)C
0.314655	Clc1c(ccc(NC(=O)c2ncccc2)c1)C
0.314655	Clc1c(ccc(NC(=O)c2ncccc2)c1)C
0.314655	Clc1c(ccc(NC(=O)c2ncccc2)c1)C
0.314655	Clc1c(ccc(NC(=O)c2ncccc2)c1)C
0.314655	Clc1c(ccc(NC(=O)c2ncccc2)c1)C
0.314655	Clc1c(ccc(NC(=O)c2ncccc2)c1)C
0.313953	O=C(Nc1c(OC)cc(NC(=O)C(=O)Nc2cc(NC(=O)C)c(OC)cc2)cc1)c3cnccc3
0.313953	O=C(Nc1c(OC)cc(NC(=O)C(=O)Nc2cc(NC(=O)C)c(OC)cc2)cc1)c3cnccc3
0.313953	O=C(Nc1c(OC)cc(NC(=O)C(=O)Nc2cc(NC(=O)C)c(OC)cc2)cc1)c3cnccc3
0.313953	O=C(Nc1c(OC)cc(NC(=O)C(=O)Nc2cc(NC(=O)C)c(OC)cc2)cc1)c3cnccc3
0.313953	O=C(Nc1c(OC)cc(NC(=O)C(=O)Nc2cc(NC(=O)C)c(OC)cc2)cc1)c3cnccc3
0.313953	O=C(Nc1c(OC)cc(NC(=O)C(=O)Nc2cc(NC(=O)C)c(OC)cc2)cc1)c3cnccc3
0.313953	O=C(Nc1c(OC)cc(NC(=O)C(=O)Nc2cc(NC(=O)C)c(OC)cc2)cc1)c3cnccc3
0.313953	O=C(Nc1c(OC)cc(NC(=O)C(=O)Nc2cc(NC(=O)C)c(OC)cc2)cc1)c3cnccc3
0.313953	O=C(Nc1c(OC)cc(NC(=O)C(=O)Nc2cc(NC(=O)C)c(OC)cc2)cc1)c3cnccc3
0.313953	O=C(Nc1c(OC)cc(NC(=O)C(=O)Nc2cc(NC(=O)C)c(OC)cc2)cc1)c3cnccc3
0.313869	Fc1c(OCC)c(ccc1)C(=O)Nc2c(F)cc(cc2)CN3CCN(CC3)C
0.313869	Fc1c(OCC)c(ccc1)C(=O)Nc2c(F)cc(cc2)CN3CCN(CC3)C
0.313869	Fc1c(OCC)c(ccc1)C(=O)Nc2c(F)cc(cc2)CN3CCN(CC3)C
0.313869	Fc1c(OCC)c(ccc1)C(=O)Nc2c(F)cc(cc2)CN3CCN(CC3)C
0.313869	Fc1c(OCC)c(ccc1)C(=O)Nc2c(F)cc(cc2)CN3CCN(CC3)C
0.313869	Fc1c(OCC)c(ccc1)C(=O)Nc2c(F)cc(cc2)CN3CCN(CC3)C
0.313869	Fc1c(OCC)c(ccc1)C(=O)Nc2c(F)cc(cc2)CN3CCN(CC3)C
0.313869	Fc1c(OCC)c(ccc1)C(=O)Nc2c(F)cc(cc2)CN3CCN(CC3)C
0.313869	Fc1c(OCC)c(ccc1)C(=O)Nc2c(F)cc(cc2)CN3CCN(CC3)C
0.313869	Fc1c(OCC)c(ccc1)C(=O)Nc2c(F)cc(cc2)CN3CCN(CC3)C
0.313653	O=C(O)c1c(cccc1)CNC(=O)C(=O)Nc2c(ccc(NC(=O)c3ccccc3)c2)C
0.313653	O=C(O)c1c(cccc1)CNC(=O)C(=O)Nc2c(ccc(NC(=O)c3ccccc3)c2)C
0.313653	O=C(O)c1c(cccc1)CNC(=O)C(=O)Nc2c(ccc(NC(=O)c3ccccc3)c2)C
0.313653	O=C(O)c1c(cccc1)CNC(=O)C(=O)Nc2c(ccc(NC(=O)c3ccccc3)c2)C
0.313653	O=C(O)c1c(cccc1)CNC(=O)C(=O)Nc2c(ccc(NC(=O)c3ccccc3)c2)C
0.313653	O=C(O)c1c(cccc1)CNC(=O)C(=O)Nc2c(ccc(NC(=O)c3ccccc3)c2)C
0.313653	O=C(O)c1c(cccc1)CNC(=O)C(=O)Nc2c(ccc(NC(=O)c3ccccc3)c2)C
0.313492	Fc1c(NC(=O)Cc2cc(NC(=O)C)ccc2)ccc(c1)CN3CCN(CC3)C
0.313492	Fc1c(NC(=O)Cc2cc(NC(=O)C)ccc2)ccc(c1)CN3CCN(CC3)C
0.313492	Fc1c(NC(=O)Cc2cc(NC(=O)C)ccc2)ccc(c1)CN3CCN(CC3)C
0.313492	Fc1c(NC(=O)Cc2cc(NC(=O)C)ccc2)ccc(c1)CN3CCN(CC3)C
0.313492	Fc1c(NC(=O)Cc2cc(NC(=O)C)ccc2)ccc(c1)CN3CCN(CC3)C
0.313492	Fc1c(NC(=O)Cc2cc(NC(=O)C)ccc2)ccc(c1)CN3CCN(CC3)C
0.313208	S1C(C(=O)Nc2c(F)cc(cc2)CN3CCN(CC3)C)=CC(C(=O)C)=C1
0.313208	S1C(C(=O)Nc2c(F)cc(cc2)CN3CCN(CC3)C)=CC(C(=O)C)=C1
0.313208	S1C(C(=O)Nc2c(F)cc(cc2)CN3CCN(CC3)C)=CC(C(=O)C)=C1
0.313208	S1C(C(=O)Nc2c(F)cc(cc2)CN3CCN(CC3)C)=CC(C(=O)C)=C1
0.312727	O=C(Nc1cc(OC)c(NC(=O)c2cnccc2)cc1)c3c(cc(OC)nc3)C
0.312727	O=C(Nc1cc(OC)c(NC(=O)c2cnccc2)cc1)c3c(cc(OC)nc3)C
0.312727	O=C(Nc1cc(OC)c(NC(=O)c2cnccc2)cc1)c3c(cc(OC)nc3)C
0.312727	O=C(Nc1cc(OC)c(NC(=O)c2cnccc2)cc1)c3c(cc(OC)nc3)C
0.312727	O=C(Nc1cc(OC)c(NC(=O)c2cnccc2)cc1)c3c(cc(OC)nc3)C
0.312727	O=C(Nc1cc(OC)c(NC(=O)c2cnccc2)cc1)c3c(cc(OC)nc3)C
0.312727	O=C(Nc1cc(OC)c(NC(=O)c2cnccc2)cc1)c3c(cc(OC)nc3)C
0.312727	O=C(Nc1cc(OC)c(NC(=O)c2cnccc2)cc1)c3c(cc(OC)nc3)C
0.312727	O=C(Nc1cc(OC)c(NC(=O)c2cnccc2)cc1)c3c(cc(OC)nc3)C
0.312727	O=C(Nc1cc(OC)c(NC(=O)c2cnccc2)cc1)c3c(cc(OC)nc3)C
0.312268	O=C(Nc1nc(OCCOC)ccn1)c2c(nc(c3ccccc3)cc2)C
0.312057	O=C(N1CCN(c2nc(ncc2)c3ccccc3)CC1)c4ccc(NC(=O)C5=CNC(=O)C=C5)cc4
0.312057	O=C(N1CCN(c2nc(ncc2)c3ccccc3)CC1)c4ccc(NC(=O)C5=CNC(=O)C=C5)cc4
0.312057	O=C(N1CCN(c2nc(ncc2)c3ccccc3)CC1)c4ccc(NC(=O)C5=CNC(=O)C=C5)cc4
0.312057	O=C(N1CCN(c2nc(ncc2)c3ccccc3)CC1)c4ccc(NC(=O)C5=CNC(=O)C=C5)cc4
0.312057	O=C(N1CCN(c2nc(ncc2)c3ccccc3)CC1)c4ccc(NC(=O)C5=CNC(=O)C=C5)cc4
0.312057	O=C(N1CCN(c2nc(ncc2)c3ccccc3)CC1)c4ccc(NC(=O)C5=CNC(=O)C=C5)cc4
0.312057	O=C(N1CCN(c2nc(ncc2)c3ccccc3)CC1)c4ccc(NC(=O)C5=CNC(=O)C=C5)cc4
0.312057	O=C(N1CCN(c2nc(ncc2)c3ccccc3)CC1)c4ccc(NC(=O)C5=CNC(=O)C=C5)cc4
0.312057	O=C(N1CCN(c2nc(ncc2)c3ccccc3)CC1)c4ccc(NC(=O)C5=CNC(=O)C=C5)cc4
0.312057	O=C(N1CCN(c2nc(ncc2)c3ccccc3)CC1)c4ccc(NC(=O)C5=CNC(=O)C=C5)cc4
0.311828	Clc1ccc(cc1)CN2CCN(c3ncccc3C(=O)Nc4ccc(cc4)C=5SC=CN5)CC2
0.311828	Clc1ccc(cc1)CN2CCN(c3ncccc3C(=O)Nc4ccc(cc4)C=5SC=CN5)CC2
0.311828	Clc1ccc(cc1)CN2CCN(c3ncccc3C(=O)Nc4ccc(cc4)C=5SC=CN5)CC2
0.311828	Clc1ccc(cc1)CN2CCN(c3ncccc3C(=O)Nc4ccc(cc4)C=5SC=CN5)CC2
0.311828	Clc1ccc(cc1)CN2CCN(c3ncccc3C(=O)Nc4ccc(cc4)C=5SC=CN5)CC2
0.311828	Clc1ccc(cc1)CN2CCN(c3ncccc3C(=O)Nc4ccc(cc4)C=5SC=CN5)CC2
0.311828	Clc1ccc(cc1)CN2CCN(c3ncccc3C(=O)Nc4ccc(cc4)C=5SC=CN5)CC2
0.311828	Clc1ccc(cc1)CN2CCN(c3ncccc3C(=O)Nc4ccc(cc4)C=5SC=CN5)CC2
0.311828	Clc1ccc(cc1)CN2CCN(c3ncccc3C(=O)Nc4ccc(cc4)C=5SC=CN5)CC2
0.311828	Clc1ccc(cc1)CN2CCN(c3ncccc3C(=O)Nc4ccc(cc4)C=5SC=CN5)CC2
0.311787	O=C(Nc1cc(NC(=O)C(=O)NCC(CC(=O)O)CC(C)C)c(cc1)C)c2ccccc2
0.311787	O=C(Nc1cc(NC(=O)C(=O)NCC(CC(=O)O)CC(C)C)c(cc1)C)c2ccccc2
0.311538	O=C(N(Cc1ccc(cc1)CN2CCN(CC2)C)C)c3ccc(NC(=O)C4=CNC(=O)C=C4)cc3
0.311538	O=C(N(Cc1ccc(cc1)CN2CCN(CC2)C)C)c3ccc(NC(=O)C4=CNC(=O)C=C4)cc3
0.311538	O=C(N(Cc1ccc(cc1)CN2CCN(CC2)C)C)c3ccc(NC(=O)C4=CNC(=O)C=C4)cc3
0.311538	O=C(N(Cc1ccc(cc1)CN2CCN(CC2)C)C)c3ccc(NC(=O)C4=CNC(=O)C=C4)cc3
0.311538	O=C(N(Cc1ccc(cc1)CN2CCN(CC2)C)C)c3ccc(NC(=O)C4=CNC(=O)C=C4)cc3
0.311538	O=C(N(Cc1ccc(cc1)CN2CCN(CC2)C)C)c3ccc(NC(=O)C4=CNC(=O)C=C4)cc3
0.311538	O=C(N(Cc1ccc(cc1)CN2CCN(CC2)C)C)c3ccc(NC(=O)C4=CNC(=O)C=C4)cc3
0.311538	O=C(N(Cc1ccc(cc1)CN2CCN(CC2)C)C)c3ccc(NC(=O)C4=CNC(=O)C=C4)cc3
0.311538	O=C(N(Cc1ccc(cc1)CN2CCN(CC2)C)C)c3ccc(NC(=O)C4=CNC(=O)C=C4)cc3
0.311538	O=C(N(Cc1ccc(cc1)CN2CCN(CC2)C)C)c3ccc(NC(=O)C4=CNC(=O)C=C4)cc3
0.31	S(=O)(=O)(Nc1cc(S(=O)(=O)Nc2ccc(OC)cc2)c(cc1)C)c3c(OC)ccc(c3)C(=O)Nc4ccc(cc4)CN5CCC(CO)CC5
0.31	S(=O)(=O)(Nc1cc(S(=O)(=O)Nc2ccc(OC)cc2)c(cc1)C)c3c(OC)ccc(c3)C(=O)Nc4ccc(cc4)CN5CCC(CO)CC5
0.309353	O=C(Nc1c(OC)cc(NC(=O)c2cc(OC)c(OCc3ncccc3)cc2)cc1)c4cnccc4
0.309353	O=C(Nc1c(OC)cc(NC(=O)c2cc(OC)c(OCc3ncccc3)cc2)cc1)c4cnccc4
0.309353	O=C(Nc1c(OC)cc(NC(=O)c2cc(OC)c(OCc3ncccc3)cc2)cc1)c4cnccc4
0.309353	O=C(Nc1c(OC)cc(NC(=O)c2cc(OC)c(OCc3ncccc3)cc2)cc1)c4cnccc4
0.309353	O=C(Nc1c(OC)cc(NC(=O)c2cc(OC)c(OCc3ncccc3)cc2)cc1)c4cnccc4
0.309353	O=C(Nc1c(OC)cc(NC(=O)c2cc(OC)c(OCc3ncccc3)cc2)cc1)c4cnccc4
0.309353	O=C(Nc1c(OC)cc(NC(=O)c2cc(OC)c(OCc3ncccc3)cc2)cc1)c4cnccc4
0.309353	O=C(Nc1c(OC)cc(NC(=O)c2cc(OC)c(OCc3ncccc3)cc2)cc1)c4cnccc4
0.309353	O=C(Nc1c(OC)cc(NC(=O)c2cc(OC)c(OCc3ncccc3)cc2)cc1)c4cnccc4
0.309353	O=C(Nc1c(OC)cc(NC(=O)c2cc(OC)c(OCc3ncccc3)cc2)cc1)c4cnccc4
0.309278	Clc1c(ccc(NC(=O)c2ncc(c3cc(F)c(cc3)CN4N=CC=C4)cc2)c1)C
0.309278	Clc1c(ccc(NC(=O)c2ncc(c3cc(F)c(cc3)CN4N=CC=C4)cc2)c1)C
0.309278	Clc1c(ccc(NC(=O)c2ncc(c3cc(F)c(cc3)CN4N=CC=C4)cc2)c1)C
0.309278	Clc1c(ccc(NC(=O)c2ncc(c3cc(F)c(cc3)CN4N=CC=C4)cc2)c1)C
0.309278	Clc1c(ccc(NC(=O)c2ncc(c3cc(F)c(cc3)CN4N=CC=C4)cc2)c1)C
0.309278	Clc1c(ccc(NC(=O)c2ncc(c3cc(F)c(cc3)CN4N=CC=C4)cc2)c1)C
0.309278	Clc1c(ccc(NC(=O)c2ncc(c3cc(F)c(cc3)CN4N=CC=C4)cc2)c1)C
0.309278	Clc1c(ccc(NC(=O)c2ncc(c3cc(F)c(cc3)CN4N=CC=C4)cc2)c1)C
0.309278	Clc1c(ccc(NC(=O)c2ncc(c3cc(F)c(cc3)CN4N=CC=C4)cc2)c1)C
0.309278	Clc1c(ccc(NC(=O)c2ncc(c3cc(F)c(cc3)CN4N=CC=C4)cc2)c1)C
0.309278	Clc1c(OCc2cnccc2)ccc(NC(=O)c3ccc(S(=O)(=O)NCCCN4CCCC4)cc3)c1
0.309237	O=C(Nc1c(ccc(NC2CCN(CC2)C)c1)C)Cc3ccc(NC(=O)C)cc3
0.309237	O=C(Nc1c(ccc(NC2CCN(CC2)C)c1)C)Cc3ccc(NC(=O)C)cc3
0.309237	O=C(Nc1c(ccc(NC2CCN(CC2)C)c1)C)Cc3ccc(NC(=O)C)cc3
0.309237	O=C(Nc1c(ccc(NC2CCN(CC2)C)c1)C)Cc3ccc(NC(=O)C)cc3
0.309237	O=C(Nc1c(ccc(NC2CCN(CC2)C)c1)C)Cc3ccc(NC(=O)C)cc3
0.309237	O=C(Nc1c(ccc(NC2CCN(CC2)C)c1)C)Cc3ccc(NC(=O)C)cc3
0.309237	O=C(Nc1c(ccc(NC2CCN(CC2)C)c1)C)Cc3ccc(NC(=O)C)cc3
0.309237	O=C(Nc1c(ccc(NC2CCN(CC2)C)c1)C)Cc3ccc(NC(=O)C)cc3
0.309237	O=C(Nc1c(ccc(NC2CCN(CC2)C)c1)C)Cc3ccc(NC(=O)C)cc3
0.309237	O=C(Nc1c(ccc(NC2CCN(CC2)C)c1)C)Cc3ccc(NC(=O)C)cc3
0.309211	S1C(N2CCOCC2)=C(c3ccccc3)C=C1C(=O)Nc4c(F)cc(cc4)CN5CCN(CC5)C
0.309211	S1C(N2CCOCC2)=C(c3ccccc3)C=C1C(=O)Nc4c(F)cc(cc4)CN5CCN(CC5)C
0.309211	S1C(N2CCOCC2)=C(c3ccccc3)C=C1C(=O)Nc4c(F)cc(cc4)CN5CCN(CC5)C
0.309211	S1C(N2CCOCC2)=C(c3ccccc3)C=C1C(=O)Nc4c(F)cc(cc4)CN5CCN(CC5)C
0.309211	S1C(N2CCOCC2)=C(c3ccccc3)C=C1C(=O)Nc4c(F)cc(cc4)CN5CCN(CC5)C
0.309211	S1C(N2CCOCC2)=C(c3ccccc3)C=C1C(=O)Nc4c(F)cc(cc4)CN5CCN(CC5)C
0.309211	S1C(N2CCOCC2)=C(c3ccccc3)C=C1C(=O)Nc4c(F)cc(cc4)CN5CCN(CC5)C
0.309211	S1C(N2CCOCC2)=C(c3ccccc3)C=C1C(=O)Nc4c(F)cc(cc4)CN5CCN(CC5)C
0.309211	S1C(N2CCOCC2)=C(c3ccccc3)C=C1C(=O)Nc4c(F)cc(cc4)CN5CCN(CC5)C
0.309211	S1C(N2CCOCC2)=C(c3ccccc3)C=C1C(=O)Nc4c(F)cc(cc4)CN5CCN(CC5)C
0.308642	FC(F)(F)c1c(ccc(NC(=O)c2ccc(Oc3ccc(cc3)CCC)cc2)c1)C
0.308642	FC(F)(F)c1c(ccc(NC(=O)c2ccc(Oc3ccc(cc3)CCC)cc2)c1)C
0.308642	FC(F)(F)c1c(ccc(NC(=O)c2ccc(Oc3ccc(cc3)CCC)cc2)c1)C
0.308642	FC(F)(F)c1c(ccc(NC(=O)c2ccc(Oc3ccc(cc3)CCC)cc2)c1)C
0.308642	FC(F)(F)c1c(ccc(NC(=O)c2ccc(Oc3ccc(cc3)CCC)cc2)c1)C
0.308642	FC(F)(F)c1c(ccc(NC(=O)c2ccc(Oc3ccc(cc3)CCC)cc2)c1)C
0.308642	FC(F)(F)c1c(ccc(NC(=O)c2ccc(Oc3ccc(cc3)CCC)cc2)c1)C
0.308642	FC(F)(F)c1c(ccc(NC(=O)c2ccc(Oc3ccc(cc3)CCC)cc2)c1)C
0.308642	FC(F)(F)c1c(ccc(NC(=O)c2ccc(Oc3ccc(cc3)CCC)cc2)c1)C
0.308642	FC(F)(F)c1c(ccc(NC(=O)c2ccc(Oc3ccc(cc3)CCC)cc2)c1)C
0.307971	O=C(Nc1c(ccc(NC(=O)c2cc3c(OCC3(C)C)cc2)c1)C)c4ccncc4
0.307971	O=C(Nc1c(ccc(NC(=O)c2cc3c(OCC3(C)C)cc2)c1)C)c4ccncc4
0.307971	O=C(Nc1c(ccc(NC(=O)c2cc3c(OCC3(C)C)cc2)c1)C)c4ccncc4
0.307971	O=C(Nc1c(ccc(NC(=O)c2cc3c(OCC3(C)C)cc2)c1)C)c4ccncc4
0.307971	O=C(Nc1c(ccc(NC(=O)c2cc3c(OCC3(C)C)cc2)c1)C)c4ccncc4
0.307971	O=C(Nc1c(ccc(NC(=O)c2cc3c(OCC3(C)C)cc2)c1)C)c4ccncc4
0.307971	O=C(Nc1c(ccc(NC(=O)c2cc3c(OCC3(C)C)cc2)c1)C)c4ccncc4
0.307971	O=C(Nc1c(ccc(NC(=O)c2cc3c(OCC3(C)C)cc2)c1)C)c4ccncc4
0.307971	O=C(Nc1c(ccc(NC(=O)c2cc3c(OCC3(C)C)cc2)c1)C)c4ccncc4
0.307971	O=C(Nc1c(ccc(NC(=O)c2cc3c(OCC3(C)C)cc2)c1)C)c4ccncc4
0.307692	FC(F)(F)c1cc(Nc2ncccc2C(=O)Nc3ccc(cc3)C(=O)NCc4ccncc4)ccc1
0.307692	FC(F)(F)c1cc(Nc2ncccc2C(=O)Nc3ccc(cc3)C(=O)NCc4ccncc4)ccc1
0.307692	FC(F)(F)c1cc(Nc2ncccc2C(=O)Nc3ccc(cc3)C(=O)NCc4ccncc4)ccc1
0.307692	FC(F)(F)c1cc(Nc2ncccc2C(=O)Nc3ccc(cc3)C(=O)NCc4ccncc4)ccc1
0.307692	FC(F)(F)c1cc(Nc2ncccc2C(=O)Nc3ccc(cc3)C(=O)NCc4ccncc4)ccc1
0.307692	FC(F)(F)c1cc(Nc2ncccc2C(=O)Nc3ccc(cc3)C(=O)NCc4ccncc4)ccc1
0.307692	FC(F)(F)c1cc(Nc2ncccc2C(=O)Nc3ccc(cc3)C(=O)NCc4ccncc4)ccc1
0.307692	FC(F)(F)c1cc(Nc2ncccc2C(=O)Nc3ccc(cc3)C(=O)NCc4ccncc4)ccc1
0.307692	FC(F)(F)c1cc(Nc2ncccc2C(=O)Nc3ccc(cc3)C(=O)NCc4ccncc4)ccc1
0.307692	FC(F)(F)c1cc(Nc2ncccc2C(=O)Nc3ccc(cc3)C(=O)NCc4ccncc4)ccc1
0.307692	Ic1c(NC(=O)C=2SC(c3cnccc3)=CC2)ccc(Br)c1
0.30742	Clc1c(cc(S(=O)(=O)Nc2ccccc2)cc1)C(=O)Nc3cc(NC(=O)c4ccncc4)c(cc3)C
0.30742	Clc1c(cc(S(=O)(=O)Nc2ccccc2)cc1)C(=O)Nc3cc(NC(=O)c4ccncc4)c(cc3)C
0.30742	Clc1c(cc(S(=O)(=O)Nc2ccccc2)cc1)C(=O)Nc3cc(NC(=O)c4ccncc4)c(cc3)C
0.30742	Clc1c(cc(S(=O)(=O)Nc2ccccc2)cc1)C(=O)Nc3cc(NC(=O)c4ccncc4)c(cc3)C
0.30742	Clc1c(cc(S(=O)(=O)Nc2ccccc2)cc1)C(=O)Nc3cc(NC(=O)c4ccncc4)c(cc3)C
0.30742	Clc1c(cc(S(=O)(=O)Nc2ccccc2)cc1)C(=O)Nc3cc(NC(=O)c4ccncc4)c(cc3)C
0.30742	Clc1c(cc(S(=O)(=O)Nc2ccccc2)cc1)C(=O)Nc3cc(NC(=O)c4ccncc4)c(cc3)C
0.30742	Clc1c(cc(S(=O)(=O)Nc2ccccc2)cc1)C(=O)Nc3cc(NC(=O)c4ccncc4)c(cc3)C
0.30742	Clc1c(cc(S(=O)(=O)Nc2ccccc2)cc1)C(=O)Nc3cc(NC(=O)c4ccncc4)c(cc3)C
0.30742	Clc1c(cc(S(=O)(=O)Nc2ccccc2)cc1)C(=O)Nc3cc(NC(=O)c4ccncc4)c(cc3)C
0.306338	Clc1c(S(=O)(=O)Nc2c(cccc2)C)cc(cc1)C(=O)Nc3cc(NC(=O)c4ccncc4)c(cc3)C
0.306338	Clc1c(S(=O)(=O)Nc2c(cccc2)C)cc(cc1)C(=O)Nc3cc(NC(=O)c4ccncc4)c(cc3)C
0.306338	Clc1c(S(=O)(=O)Nc2c(cccc2)C)cc(cc1)C(=O)Nc3cc(NC(=O)c4ccncc4)c(cc3)C
0.306338	Clc1c(S(=O)(=O)Nc2c(cccc2)C)cc(cc1)C(=O)Nc3cc(NC(=O)c4ccncc4)c(cc3)C
0.306338	Clc1c(S(=O)(=O)Nc2c(cccc2)C)cc(cc1)C(=O)Nc3cc(NC(=O)c4ccncc4)c(cc3)C
0.306338	Clc1c(S(=O)(=O)Nc2c(cccc2)C)cc(cc1)C(=O)Nc3cc(NC(=O)c4ccncc4)c(cc3)C
0.306338	Clc1c(S(=O)(=O)Nc2c(cccc2)C)cc(cc1)C(=O)Nc3cc(NC(=O)c4ccncc4)c(cc3)C
0.306338	Clc1c(S(=O)(=O)Nc2c(cccc2)C)cc(cc1)C(=O)Nc3cc(NC(=O)c4ccncc4)c(cc3)C
0.306338	Clc1c(S(=O)(=O)Nc2c(cccc2)C)cc(cc1)C(=O)Nc3cc(NC(=O)c4ccncc4)c(cc3)C
0.306338	Clc1c(S(=O)(=O)Nc2c(cccc2)C)cc(cc1)C(=O)Nc3cc(NC(=O)c4ccncc4)c(cc3)C
0.30566	O=C(Nc1ccc(NC(=O)C(=O)Nc2cc(c3ccccc3)c(cc2)C)cc1)c4cc5OCOc5cc4
0.30566	O=C(Nc1ccc(NC(=O)C(=O)Nc2cc(c3ccccc3)c(cc2)C)cc1)c4cc5OCOc5cc4
0.30566	O=C(Nc1ccc(NC(=O)C(=O)Nc2cc(c3ccccc3)c(cc2)C)cc1)c4cc5OCOc5cc4
0.30566	O=C(Nc1ccc(NC(=O)C(=O)Nc2cc(c3ccccc3)c(cc2)C)cc1)c4cc5OCOc5cc4
0.30566	O=C(Nc1ccc(NC(=O)C(=O)Nc2cc(c3ccccc3)c(cc2)C)cc1)c4cc5OCOc5cc4
0.30566	O=C(Nc1ccc(NC(=O)C(=O)Nc2cc(c3ccccc3)c(cc2)C)cc1)c4cc5OCOc5cc4
0.305455	O=C(Nc1c(OC)cc(NC(=O)C(=O)Nc2cc(c(cc2)C(=O)C)C)cc1)c3cnccc3
0.305455	O=C(Nc1c(OC)cc(NC(=O)C(=O)Nc2cc(c(cc2)C(=O)C)C)cc1)c3cnccc3
0.305455	O=C(Nc1c(OC)cc(NC(=O)C(=O)Nc2cc(c(cc2)C(=O)C)C)cc1)c3cnccc3
0.305455	O=C(Nc1c(OC)cc(NC(=O)C(=O)Nc2cc(c(cc2)C(=O)C)C)cc1)c3cnccc3
0.305455	O=C(Nc1c(OC)cc(NC(=O)C(=O)Nc2cc(c(cc2)C(=O)C)C)cc1)c3cnccc3
0.305455	O=C(Nc1c(OC)cc(NC(=O)C(=O)Nc2cc(c(cc2)C(=O)C)C)cc1)c3cnccc3
0.305455	O=C(Nc1c(OC)cc(NC(=O)C(=O)Nc2cc(c(cc2)C(=O)C)C)cc1)c3cnccc3
0.305455	O=C(Nc1c(OC)cc(NC(=O)C(=O)Nc2cc(c(cc2)C(=O)C)C)cc1)c3cnccc3
0.305455	O=C(Nc1c(OC)cc(NC(=O)C(=O)Nc2cc(c(cc2)C(=O)C)C)cc1)c3cnccc3
0.305455	O=C(Nc1c(OC)cc(NC(=O)C(=O)Nc2cc(c(cc2)C(=O)C)C)cc1)c3cnccc3
0.305019	Fc1c(F)ccc(c1)C(=O)CCC(=O)Nc2c(F)cc(cc2)CN3CCN(CC3)C
0.305019	Fc1c(F)ccc(c1)C(=O)CCC(=O)Nc2c(F)cc(cc2)CN3CCN(CC3)C
0.305019	Fc1c(F)ccc(c1)C(=O)CCC(=O)Nc2c(F)cc(cc2)CN3CCN(CC3)C
0.305019	Fc1c(F)ccc(c1)C(=O)CCC(=O)Nc2c(F)cc(cc2)CN3CCN(CC3)C
0.305019	Fc1c(F)ccc(c1)C(=O)CCC(=O)Nc2c(F)cc(cc2)CN3CCN(CC3)C
0.305019	Fc1c(F)ccc(c1)C(=O)CCC(=O)Nc2c(F)cc(cc2)CN3CCN(CC3)C
0.305019	Fc1c(F)ccc(c1)C(=O)CCC(=O)Nc2c(F)cc(cc2)CN3CCN(CC3)C
0.305019	Fc1c(F)ccc(c1)C(=O)CCC(=O)Nc2c(F)cc(cc2)CN3CCN(CC3)C
0.305019	Fc1c(F)ccc(c1)C(=O)CCC(=O)Nc2c(F)cc(cc2)CN3CCN(CC3)C
0.305019	Fc1c(F)ccc(c1)C(=O)CCC(=O)Nc2c(F)cc(cc2)CN3CCN(CC3)C
0.304659	Brc1ccc(cc1)CC(=O)Nc2c(cccc2)C(=O)Nc3cc(OC)c(NC(=O)c4cnccc4)cc3
0.304659	Brc1ccc(cc1)CC(=O)Nc2c(cccc2)C(=O)Nc3cc(OC)c(NC(=O)c4cnccc4)cc3
0.304659	Brc1ccc(cc1)CC(=O)Nc2c(cccc2)C(=O)Nc3cc(OC)c(NC(=O)c4cnccc4)cc3
0.304659	Brc1ccc(cc1)CC(=O)Nc2c(cccc2)C(=O)Nc3cc(OC)c(NC(=O)c4cnccc4)cc3
0.303887	O=C(Nc1c(OC)cc(NC(=O)Cc2nc(OCC)ccc2)cc1)c3cnccc3
0.303887	O=C(Nc1c(OC)cc(NC(=O)Cc2nc(OCC)ccc2)cc1)c3cnccc3
0.303887	O=C(Nc1c(OC)cc(NC(=O)Cc2nc(OCC)ccc2)cc1)c3cnccc3
0.303887	O=C(Nc1c(OC)cc(NC(=O)Cc2nc(OCC)ccc2)cc1)c3cnccc3
0.303887	O=C(Nc1c(OC)cc(NC(=O)Cc2nc(OCC)ccc2)cc1)c3cnccc3
0.303887	O=C(Nc1c(OC)cc(NC(=O)Cc2nc(OCC)ccc2)cc1)c3cnccc3
0.303887	O=C(Nc1c(OC)cc(NC(=O)Cc2nc(OCC)ccc2)cc1)c3cnccc3
0.303887	O=C(Nc1c(OC)cc(NC(=O)Cc2nc(OCC)ccc2)cc1)c3cnccc3
0.303704	Brc1ccc(SC(CNC(=O)C(=O)Nc2c(ccc(NC(=O)c3ccccc3)c2)C)(C)C)cc1
0.303704	Brc1ccc(SC(CNC(=O)C(=O)Nc2c(ccc(NC(=O)c3ccccc3)c2)C)(C)C)cc1
0.303136	O=C(O)CC1CN(C(=O)C(=O)Nc2c(ccc(NC(=O)c3ccccc3)c2)C)CCC1
0.303136	O=C(O)CC1CN(C(=O)C(=O)Nc2c(ccc(NC(=O)c3ccccc3)c2)C)CCC1
0.303136	O=C(O)CC1CN(C(=O)C(=O)Nc2c(ccc(NC(=O)c3ccccc3)c2)C)CCC1
0.303136	O=C(O)CC1CN(C(=O)C(=O)Nc2c(ccc(NC(=O)c3ccccc3)c2)C)CCC1
0.303136	O=C(O)CC1CN(C(=O)C(=O)Nc2c(ccc(NC(=O)c3ccccc3)c2)C)CCC1
0.302583	O=C(N(C)C)c1c(ccc(NC(=O)c2ccc(OCc3ncccc3)cc2)c1)C
0.302491	S(=O)(=O)(Nc1ccc(cc1)C(=O)Nc2cc(NC(=O)c3ccncc3)c(cc2)C)c4c(ccc([N+]([O-])=O)c4)C
0.302491	S(=O)(=O)(Nc1ccc(cc1)C(=O)Nc2cc(NC(=O)c3ccncc3)c(cc2)C)c4c(ccc([N+]([O-])=O)c4)C
0.302491	S(=O)(=O)(Nc1ccc(cc1)C(=O)Nc2cc(NC(=O)c3ccncc3)c(cc2)C)c4c(ccc([N+]([O-])=O)c4)C
0.302491	S(=O)(=O)(Nc1ccc(cc1)C(=O)Nc2cc(NC(=O)c3ccncc3)c(cc2)C)c4c(ccc([N+]([O-])=O)c4)C
0.302491	S(=O)(=O)(Nc1ccc(cc1)C(=O)Nc2cc(NC(=O)c3ccncc3)c(cc2)C)c4c(ccc([N+]([O-])=O)c4)C
0.302491	S(=O)(=O)(Nc1ccc(cc1)C(=O)Nc2cc(NC(=O)c3ccncc3)c(cc2)C)c4c(ccc([N+]([O-])=O)c4)C
0.302491	S(=O)(=O)(Nc1ccc(cc1)C(=O)Nc2cc(NC(=O)c3ccncc3)c(cc2)C)c4c(ccc([N+]([O-])=O)c4)C
0.302491	S(=O)(=O)(Nc1ccc(cc1)C(=O)Nc2cc(NC(=O)c3ccncc3)c(cc2)C)c4c(ccc([N+]([O-])=O)c4)C
0.302491	S(=O)(=O)(Nc1ccc(cc1)C(=O)Nc2cc(NC(=O)c3ccncc3)c(cc2)C)c4c(ccc([N+]([O-])=O)c4)C
0.302491	S(=O)(=O)(Nc1ccc(cc1)C(=O)Nc2cc(NC(=O)c3ccncc3)c(cc2)C)c4c(ccc([N+]([O-])=O)c4)C
0.302158	Clc1cnc(NC(=O)c2cc(NC(=O)C(=O)Nc3cc(OC)c(NC(=O)c4cnccc4)cc3)ccc2)cc1
0.302158	Clc1cnc(NC(=O)c2cc(NC(=O)C(=O)Nc3cc(OC)c(NC(=O)c4cnccc4)cc3)ccc2)cc1
0.302158	Clc1cnc(NC(=O)c2cc(NC(=O)C(=O)Nc3cc(OC)c(NC(=O)c4cnccc4)cc3)ccc2)cc1
0.302158	Clc1cnc(NC(=O)c2cc(NC(=O)C(=O)Nc3cc(OC)c(NC(=O)c4cnccc4)cc3)ccc2)cc1
0.302158	Clc1cnc(NC(=O)c2cc(NC(=O)C(=O)Nc3cc(OC)c(NC(=O)c4cnccc4)cc3)ccc2)cc1
0.302158	Clc1cnc(NC(=O)c2cc(NC(=O)C(=O)Nc3cc(OC)c(NC(=O)c4cnccc4)cc3)ccc2)cc1
0.302158	Clc1cnc(NC(=O)c2cc(NC(=O)C(=O)Nc3cc(OC)c(NC(=O)c4cnccc4)cc3)ccc2)cc1
0.302158	Clc1cnc(NC(=O)c2cc(NC(=O)C(=O)Nc3cc(OC)c(NC(=O)c4cnccc4)cc3)ccc2)cc1
0.302158	Clc1cnc(NC(=O)c2cc(NC(=O)C(=O)Nc3cc(OC)c(NC(=O)c4cnccc4)cc3)ccc2)cc1
0.302158	Clc1cnc(NC(=O)c2cc(NC(=O)C(=O)Nc3cc(OC)c(NC(=O)c4cnccc4)cc3)ccc2)cc1
0.302013	Fc1c(NC(=O)C(NC(=O)c2c(cccc2)C)CC(C)C)ccc(c1)CN3CCN(CC3)C
0.302013	Fc1c(NC(=O)C(NC(=O)c2c(cccc2)C)CC(C)C)ccc(c1)CN3CCN(CC3)C
0.302013	Fc1c(NC(=O)C(NC(=O)c2c(cccc2)C)CC(C)C)ccc(c1)CN3CCN(CC3)C
0.302013	Fc1c(NC(=O)C(NC(=O)c2c(cccc2)C)CC(C)C)ccc(c1)CN3CCN(CC3)C
0.301325	Fc1c(NC(=O)C=2C(=O)N=C(NC2)C=Cc3cncnc3)ccc(c1)CN4CCN(CC4)C
0.301325	Fc1c(NC(=O)C=2C(=O)N=C(NC2)C=Cc3cncnc3)ccc(c1)CN4CCN(CC4)C
0.301325	Fc1c(NC(=O)C=2C(=O)N=C(NC2)C=Cc3cncnc3)ccc(c1)CN4CCN(CC4)C
0.301325	Fc1c(NC(=O)C=2C(=O)N=C(NC2)C=Cc3cncnc3)ccc(c1)CN4CCN(CC4)C
0.301325	Fc1c(NC(=O)C=2C(=O)N=C(NC2)C=Cc3cncnc3)ccc(c1)CN4CCN(CC4)C
0.301325	Fc1c(NC(=O)C=2C(=O)N=C(NC2)C=Cc3cncnc3)ccc(c1)CN4CCN(CC4)C
0.301325	Fc1c(NC(=O)C=2C(=O)N=C(NC2)C=Cc3cncnc3)ccc(c1)CN4CCN(CC4)C
0.301325	Fc1c(NC(=O)C=2C(=O)N=C(NC2)C=Cc3cncnc3)ccc(c1)CN4CCN(CC4)C
0.301325	Fc1c(NC(=O)C=2C(=O)N=C(NC2)C=Cc3cncnc3)ccc(c1)CN4CCN(CC4)C
0.301325	Fc1c(NC(=O)C=2C(=O)N=C(NC2)C=Cc3cncnc3)ccc(c1)CN4CCN(CC4)C
0.300847	Clc1c(cc(cc1)C(=O)Nc2ccc(cc2)C(=O)NCc3ccncc3)C
0.300847	Clc1c(cc(cc1)C(=O)Nc2ccc(cc2)C(=O)NCc3ccncc3)C
0.300847	Clc1c(cc(cc1)C(=O)Nc2ccc(cc2)C(=O)NCc3ccncc3)C
0.300847	Clc1c(cc(cc1)C(=O)Nc2ccc(cc2)C(=O)NCc3ccncc3)C
0.300847	Clc1c(cc(cc1)C(=O)Nc2ccc(cc2)C(=O)NCc3ccncc3)C
0.300847	Clc1c(cc(cc1)C(=O)Nc2ccc(cc2)C(=O)NCc3ccncc3)C
0.300847	Clc1c(cc(cc1)C(=O)Nc2ccc(cc2)C(=O)NCc3ccncc3)C
0.300847	Clc1c(cc(cc1)C(=O)Nc2ccc(cc2)C(=O)NCc3ccncc3)C
0.300847	Clc1c(cc(cc1)C(=O)Nc2ccc(cc2)C(=O)NCc3ccncc3)C
0.300847	Clc1c(cc(cc1)C(=O)Nc2ccc(cc2)C(=O)NCc3ccncc3)C
0.300847	O=C(Nc1cc(NC(=O)c2cc(OC)c(cc2)C)ccc1)NC
0.300847	O=C(Nc1cc(NC(=O)c2cc(OC)c(cc2)C)ccc1)NC
0.300847	O=C(Nc1cc(NC(=O)c2cc(OC)c(cc2)C)ccc1)NC
0.300847	O=C(Nc1cc(NC(=O)c2cc(OC)c(cc2)C)ccc1)NC
0.300847	O=C(Nc1cc(NC(=O)c2cc(OC)c(cc2)C)ccc1)NC
0.300847	O=C(Nc1cc(NC(=O)c2cc(OC)c(cc2)C)ccc1)NC
0.300847	O=C(Nc1cc(NC(=O)c2cc(OC)c(cc2)C)ccc1)NC
0.300847	O=C(Nc1cc(NC(=O)c2cc(OC)c(cc2)C)ccc1)NC
0.300847	O=C(Nc1cc(NC(=O)c2cc(OC)c(cc2)C)ccc1)NC
0.300752	O=C(Nc1c(OC)cc(NC(=O)C(=O)Nc2cc(cc(c2)C)C(=O)N)cc1)c3cnccc3
0.300752	O=C(Nc1c(OC)cc(NC(=O)C(=O)Nc2cc(cc(c2)C)C(=O)N)cc1)c3cnccc3
0.300752	O=C(Nc1c(OC)cc(NC(=O)C(=O)Nc2cc(cc(c2)C)C(=O)N)cc1)c3cnccc3
0.300752	O=C(Nc1c(OC)cc(NC(=O)C(=O)Nc2cc(cc(c2)C)C(=O)N)cc1)c3cnccc3
0.300752	O=C(Nc1c(OC)cc(NC(=O)C(=O)Nc2cc(cc(c2)C)C(=O)N)cc1)c3cnccc3
0.300752	O=C(Nc1c(OC)cc(NC(=O)C(=O)Nc2cc(cc(c2)C)C(=O)N)cc1)c3cnccc3
0.300752	O=C(Nc1c(OC)cc(NC(=O)C(=O)Nc2cc(cc(c2)C)C(=O)N)cc1)c3cnccc3
0.300752	O=C(Nc1c(OC)cc(NC(=O)C(=O)Nc2cc(cc(c2)C)C(=O)N)cc1)c3cnccc3
0.300752	O=C(Nc1c(OC)cc(NC(=O)C(=O)Nc2cc(cc(c2)C)C(=O)N)cc1)c3cnccc3
0.300353	Fc1c(Oc2cnccc2)ccc(c1)C=CC(=O)Nc3c(F)cc(cc3)CN4CCN(CC4)C
0.300353	Fc1c(Oc2cnccc2)ccc(c1)C=CC(=O)Nc3c(F)cc(cc3)CN4CCN(CC4)C
0.300353	Fc1c(Oc2cnccc2)ccc(c1)C=CC(=O)Nc3c(F)cc(cc3)CN4CCN(CC4)C
0.300353	Fc1c(Oc2cnccc2)ccc(c1)C=CC(=O)Nc3c(F)cc(cc3)CN4CCN(CC4)C
0.3	Ic1c(cccc1)C(=O)Nc2ccc(cc2)CC(=O)Nc3cc(OC)c(NC(=O)c4cnccc4)cc3
0.3	Ic1c(cccc1)C(=O)Nc2ccc(cc2)CC(=O)Nc3cc(OC)c(NC(=O)c4cnccc4)cc3
0.299639	Brc1ccc(cc1)COc2ncc(cc2)C(=O)Nc3cc(c(cc3)C)C(=O)N(C)C
0.299639	Brc1ccc(cc1)COc2ncc(cc2)C(=O)Nc3cc(c(cc3)C)C(=O)N(C)C
0.299639	Brc1ccc(cc1)COc2ncc(cc2)C(=O)Nc3cc(c(cc3)C)C(=O)N(C)C
0.299639	Brc1ccc(cc1)COc2ncc(cc2)C(=O)Nc3cc(c(cc3)C)C(=O)N(C)C
0.299639	Brc1ccc(cc1)COc2ncc(cc2)C(=O)Nc3cc(c(cc3)C)C(=O)N(C)C
0.299639	Brc1ccc(cc1)COc2ncc(cc2)C(=O)Nc3cc(c(cc3)C)C(=O)N(C)C
0.299639	Brc1ccc(cc1)COc2ncc(cc2)C(=O)Nc3cc(c(cc3)C)C(=O)N(C)C
0.299639	Brc1ccc(cc1)COc2ncc(cc2)C(=O)Nc3cc(c(cc3)C)C(=O)N(C)C
0.299639	Brc1ccc(cc1)COc2ncc(cc2)C(=O)Nc3cc(c(cc3)C)C(=O)N(C)C
0.299639	Brc1ccc(cc1)COc2ncc(cc2)C(=O)Nc3cc(c(cc3)C)C(=O)N(C)C
0.299578	O=C(Nc1c(O)ccc(c1)CC)c2cc(ccc2)C(=O)Nc3ccccc3
0.299363	Ic1c(cccc1)C(=O)Nc2c(ccc(NC(=O)C(=O)NCCC=3ON=C(N3)c4cc(Cl)ccc4)c2)C
0.299363	Ic1c(cccc1)C(=O)Nc2c(ccc(NC(=O)C(=O)NCCC=3ON=C(N3)c4cc(Cl)ccc4)c2)C
0.299035	O=C(NCCN(C(=O)C=C(COC)C)Cc1ccccc1)c2c(ccc(Nc3nc(ccn3)C)c2)C
0.299035	O=C(NCCN(C(=O)C=C(COC)C)Cc1ccccc1)c2c(ccc(Nc3nc(ccn3)C)c2)C
0.299035	O=C(NCCN(C(=O)C=C(COC)C)Cc1ccccc1)c2c(ccc(Nc3nc(ccn3)C)c2)C
0.299035	O=C(NCCN(C(=O)C=C(COC)C)Cc1ccccc1)c2c(ccc(Nc3nc(ccn3)C)c2)C
0.299035	O=C(NCCN(C(=O)C=C(COC)C)Cc1ccccc1)c2c(ccc(Nc3nc(ccn3)C)c2)C
0.298611	S(=O)(=O)(N)C=1SC(=CC1)CCNC(=O)C(=O)Nc2c(ccc(NC(=O)c3ccccc3)c2)C
0.297959	Fc1c(NC(=O)Cc2ccc(NC(=O)C)cc2)ccc(c1)CN3CCN(CC3)C
0.297959	Fc1c(NC(=O)Cc2ccc(NC(=O)C)cc2)ccc(c1)CN3CCN(CC3)C
0.297959	Fc1c(NC(=O)Cc2ccc(NC(=O)C)cc2)ccc(c1)CN3CCN(CC3)C
0.297959	Fc1c(NC(=O)Cc2ccc(NC(=O)C)cc2)ccc(c1)CN3CCN(CC3)C
0.297959	Fc1c(NC(=O)Cc2ccc(NC(=O)C)cc2)ccc(c1)CN3CCN(CC3)C
0.297959	Fc1c(NC(=O)Cc2ccc(NC(=O)C)cc2)ccc(c1)CN3CCN(CC3)C
0.297959	Fc1c(NC(=O)Cc2ccc(NC(=O)C)cc2)ccc(c1)CN3CCN(CC3)C
0.297959	Fc1c(NC(=O)Cc2ccc(NC(=O)C)cc2)ccc(c1)CN3CCN(CC3)C
0.297959	Fc1c(NC(=O)Cc2ccc(NC(=O)C)cc2)ccc(c1)CN3CCN(CC3)C
0.297959	Fc1c(NC(=O)Cc2ccc(NC(=O)C)cc2)ccc(c1)CN3CCN(CC3)C
0.297872	S(c1c(ccc(c1)C)C)c2ccc(NC(=O)c3cc(ccc3)C4=NOC(=N4)C5CC5)cc2
0.297872	S(c1c(ccc(c1)C)C)c2ccc(NC(=O)c3cc(ccc3)C4=NOC(=N4)C5CC5)cc2
0.297872	S(c1c(ccc(c1)C)C)c2ccc(NC(=O)c3cc(ccc3)C4=NOC(=N4)C5CC5)cc2
0.297872	S(c1c(ccc(c1)C)C)c2ccc(NC(=O)c3cc(ccc3)C4=NOC(=N4)C5CC5)cc2
0.297872	S(c1c(ccc(c1)C)C)c2ccc(NC(=O)c3cc(ccc3)C4=NOC(=N4)C5CC5)cc2
0.297872	S(c1c(ccc(c1)C)C)c2ccc(NC(=O)c3cc(ccc3)C4=NOC(=N4)C5CC5)cc2
0.297872	S(c1c(ccc(c1)C)C)c2ccc(NC(=O)c3cc(ccc3)C4=NOC(=N4)C5CC5)cc2
0.297872	O=C(Nc1cc(ccc1)CN2CCCCC2)c3cc4c(OCC4(C)C)cc3
0.297872	O=C(Nc1cc(ccc1)CN2CCCCC2)c3cc4c(OCC4(C)C)cc3
0.297872	O=C(Nc1cc(ccc1)CN2CCCCC2)c3cc4c(OCC4(C)C)cc3
0.297872	O=C(Nc1cc(ccc1)CN2CCCCC2)c3cc4c(OCC4(C)C)cc3
0.297872	O=C(Nc1cc(ccc1)CN2CCCCC2)c3cc4c(OCC4(C)C)cc3
0.297872	O=C(Nc1cc(ccc1)CN2CCCCC2)c3cc4c(OCC4(C)C)cc3
0.297872	O=C(Nc1cc(ccc1)CN2CCCCC2)c3cc4c(OCC4(C)C)cc3
0.297872	O=C(Nc1cc(ccc1)CN2CCCCC2)c3cc4c(OCC4(C)C)cc3
0.297872	O=C(Nc1cc(ccc1)CN2CCCCC2)c3cc4c(OCC4(C)C)cc3
0.297872	O=C(Nc1cc(ccc1)CN2CCCCC2)c3cc4c(OCC4(C)C)cc3
0.297491	O=C(N1CCN(c2nc(ncc2)c3ccccc3)CC1)c4cc(OC)c(cc4)C
0.297491	O=C(N1CCN(c2nc(ncc2)c3ccccc3)CC1)c4cc(OC)c(cc4)C
0.297491	O=C(N1CCN(c2nc(ncc2)c3ccccc3)CC1)c4cc(OC)c(cc4)C
0.297203	O=C(Nc1cc(ccc1)CN2CCN(c3ncccc3)CC2)c4c(c(C#N)ccc4)C
0.297203	O=C(Nc1cc(ccc1)CN2CCN(c3ncccc3)CC2)c4c(c(C#N)ccc4)C
0.297203	O=C(Nc1cc(ccc1)CN2CCN(c3ncccc3)CC2)c4c(c(C#N)ccc4)C
0.297203	O=C(Nc1cc(ccc1)CN2CCN(c3ncccc3)CC2)c4c(c(C#N)ccc4)C
0.296296	S(=O)(=O)(Nc1ccncc1)c2ccc(cc2)C(=O)Nc3cc(OC)c(NC(=O)c4cnccc4)cc3
0.296296	S(=O)(=O)(Nc1ccncc1)c2ccc(cc2)C(=O)Nc3cc(OC)c(NC(=O)c4cnccc4)cc3
0.296296	S(=O)(=O)(Nc1ccncc1)c2ccc(cc2)C(=O)Nc3cc(OC)c(NC(=O)c4cnccc4)cc3
0.296296	S(=O)(=O)(Nc1ccncc1)c2ccc(cc2)C(=O)Nc3cc(OC)c(NC(=O)c4cnccc4)cc3
0.296296	S(=O)(=O)(Nc1ccncc1)c2ccc(cc2)C(=O)Nc3cc(OC)c(NC(=O)c4cnccc4)cc3
0.296296	S(=O)(=O)(Nc1ccncc1)c2ccc(cc2)C(=O)Nc3cc(OC)c(NC(=O)c4cnccc4)cc3
0.296296	S(=O)(=O)(Nc1ccncc1)c2ccc(cc2)C(=O)Nc3cc(OC)c(NC(=O)c4cnccc4)cc3
0.296296	S(=O)(=O)(Nc1ccncc1)c2ccc(cc2)C(=O)Nc3cc(OC)c(NC(=O)c4cnccc4)cc3
0.296296	S(=O)(=O)(Nc1ccncc1)c2ccc(cc2)C(=O)Nc3cc(OC)c(NC(=O)c4cnccc4)cc3
0.296296	S(=O)(=O)(Nc1ccncc1)c2ccc(cc2)C(=O)Nc3cc(OC)c(NC(=O)c4cnccc4)cc3
0.296154	O=C(Nc1ccc(N2CCC(C(=O)N)CC2)cc1)c3nc(c4ccncc4)ccc3
0.296154	O=C(Nc1ccc(N2CCC(C(=O)N)CC2)cc1)c3nc(c4ccncc4)ccc3
0.296154	O=C(Nc1ccc(N2CCC(C(=O)N)CC2)cc1)c3nc(c4ccncc4)ccc3
0.296154	O=C(Nc1ccc(N2CCC(C(=O)N)CC2)cc1)c3nc(c4ccncc4)ccc3
0.296154	O=C(Nc1ccc(N2CCC(C(=O)N)CC2)cc1)c3nc(c4ccncc4)ccc3
0.296154	O=C(Nc1ccc(N2CCC(C(=O)N)CC2)cc1)c3nc(c4ccncc4)ccc3
0.296154	O=C(Nc1ccc(N2CCC(C(=O)N)CC2)cc1)c3nc(c4ccncc4)ccc3
0.296154	O=C(Nc1ccc(N2CCC(C(=O)N)CC2)cc1)c3nc(c4ccncc4)ccc3
0.296154	O=C(Nc1ccc(N2CCC(C(=O)N)CC2)cc1)c3nc(c4ccncc4)ccc3
0.296154	O=C(Nc1ccc(N2CCC(C(=O)N)CC2)cc1)c3nc(c4ccncc4)ccc3
0.296029	FC(F)(F)c1cc(ccc1)C(NC(=O)C(=O)Nc2c(ccc(NC(=O)c3ccccc3)c2)C)(C)C
0.296029	FC(F)(F)c1cc(ccc1)C(NC(=O)C(=O)Nc2c(ccc(NC(=O)c3ccccc3)c2)C)(C)C
0.296029	FC(F)(F)c1cc(ccc1)C(NC(=O)C(=O)Nc2c(ccc(NC(=O)c3ccccc3)c2)C)(C)C
0.296029	FC(F)(F)c1cc(ccc1)C(NC(=O)C(=O)Nc2c(ccc(NC(=O)c3ccccc3)c2)C)(C)C
0.296029	FC(F)(F)c1cc(ccc1)C(NC(=O)C(=O)Nc2c(ccc(NC(=O)c3ccccc3)c2)C)(C)C
0.296029	FC(F)(F)c1cc(ccc1)C(NC(=O)C(=O)Nc2c(ccc(NC(=O)c3ccccc3)c2)C)(C)C
0.296029	FC(F)(F)c1cc(ccc1)C(NC(=O)C(=O)Nc2c(ccc(NC(=O)c3ccccc3)c2)C)(C)C
0.296029	FC(F)(F)c1cc(ccc1)C(NC(=O)C(=O)Nc2c(ccc(NC(=O)c3ccccc3)c2)C)(C)C
0.29562	Fc1c(NC(=O)C=Cc2c(nccc2)C)ccc(c1)CN3CCN(CC3)C
0.29562	Fc1c(NC(=O)C=Cc2c(nccc2)C)ccc(c1)CN3CCN(CC3)C
0.29562	Fc1c(NC(=O)C=Cc2c(nccc2)C)ccc(c1)CN3CCN(CC3)C
0.29562	Fc1c(NC(=O)C=Cc2c(nccc2)C)ccc(c1)CN3CCN(CC3)C
0.29562	Fc1c(NC(=O)C=Cc2c(nccc2)C)ccc(c1)CN3CCN(CC3)C
0.29562	Fc1c(NC(=O)C=Cc2c(nccc2)C)ccc(c1)CN3CCN(CC3)C
0.29562	Fc1c(NC(=O)C=Cc2c(nccc2)C)ccc(c1)CN3CCN(CC3)C
0.29562	Fc1c(NC(=O)C=Cc2c(nccc2)C)ccc(c1)CN3CCN(CC3)C
0.29562	Fc1c(NC(=O)C=Cc2c(nccc2)C)ccc(c1)CN3CCN(CC3)C
0.29562	Fc1c(NC(=O)C=Cc2c(nccc2)C)ccc(c1)CN3CCN(CC3)C
0.295455	O=C(Nc1c(cccc1)C2=NNC=N2)c3nc(c4ccncc4)ccc3
0.295455	O=C(Nc1c(cccc1)C2=NNC=N2)c3nc(c4ccncc4)ccc3
0.295455	O=C(Nc1c(cccc1)C2=NNC=N2)c3nc(c4ccncc4)ccc3
0.295455	O=C(Nc1c(cccc1)C2=NNC=N2)c3nc(c4ccncc4)ccc3
0.295455	O=C(Nc1c(cccc1)C2=NNC=N2)c3nc(c4ccncc4)ccc3
0.295455	O=C(Nc1c(cccc1)C2=NNC=N2)c3nc(c4ccncc4)ccc3
0.295455	O=C(Nc1c(cccc1)C2=NNC=N2)c3nc(c4ccncc4)ccc3
0.295455	O=C(Nc1c(cccc1)C2=NNC=N2)c3nc(c4ccncc4)ccc3
0.295455	O=C(Nc1c(cccc1)C2=NNC=N2)c3nc(c4ccncc4)ccc3
0.295455	O=C(Nc1c(cccc1)C2=NNC=N2)c3nc(c4ccncc4)ccc3
0.294964	O=C(Nc1c(OC)cc(NC(=O)c2cc(ccc2)COc3cc(ccc3)C=O)cc1)c4cnccc4
0.294964	O=C(Nc1c(OC)cc(NC(=O)c2cc(ccc2)COc3cc(ccc3)C=O)cc1)c4cnccc4
0.294964	O=C(Nc1c(OC)cc(NC(=O)c2cc(ccc2)COc3cc(ccc3)C=O)cc1)c4cnccc4
0.294964	O=C(Nc1c(OC)cc(NC(=O)c2cc(ccc2)COc3cc(ccc3)C=O)cc1)c4cnccc4
0.294964	O=C(Nc1c(OC)cc(NC(=O)c2cc(ccc2)COc3cc(ccc3)C=O)cc1)c4cnccc4
0.294964	O=C(Nc1c(OC)cc(NC(=O)c2cc(ccc2)COc3cc(ccc3)C=O)cc1)c4cnccc4
0.294964	O=C(Nc1c(OC)cc(NC(=O)c2cc(ccc2)COc3cc(ccc3)C=O)cc1)c4cnccc4
0.294964	O=C(Nc1c(OC)cc(NC(=O)c2cc(ccc2)COc3cc(ccc3)C=O)cc1)c4cnccc4
0.294964	O=C(Nc1c(OC)cc(NC(=O)c2cc(ccc2)COc3cc(ccc3)C=O)cc1)c4cnccc4
0.294964	O=C(Nc1c(OC)cc(NC(=O)c2cc(ccc2)COc3cc(ccc3)C=O)cc1)c4cnccc4
0.29434	Fc1ncc(OC)cc1NC(=O)c2nc(c3ccncc3)ccc2
0.29434	Fc1ncc(OC)cc1NC(=O)c2nc(c3ccncc3)ccc2
0.29434	Fc1ncc(OC)cc1NC(=O)c2nc(c3ccncc3)ccc2
0.29434	Fc1ncc(OC)cc1NC(=O)c2nc(c3ccncc3)ccc2
0.29434	Fc1ncc(OC)cc1NC(=O)c2nc(c3ccncc3)ccc2
0.29434	Fc1ncc(OC)cc1NC(=O)c2nc(c3ccncc3)ccc2
0.29434	Fc1ncc(OC)cc1NC(=O)c2nc(c3ccncc3)ccc2
0.29434	Fc1ncc(OC)cc1NC(=O)c2nc(c3ccncc3)ccc2
0.29434	Fc1ncc(OC)cc1NC(=O)c2nc(c3ccncc3)ccc2
0.29434	Fc1ncc(OC)cc1NC(=O)c2nc(c3ccncc3)ccc2
0.294118	FC(F)(F)c1cc(NC(=O)c2cc(N)c(cc2)C)ccc1
0.294118	FC(F)(F)c1cc(NC(=O)c2cc(N)c(cc2)C)ccc1
0.294118	FC(F)(F)c1cc(NC(=O)c2cc(N)c(cc2)C)ccc1
0.294118	FC(F)(F)c1cc(NC(=O)c2cc(N)c(cc2)C)ccc1
0.294118	FC(F)(F)c1cc(NC(=O)c2cc(N)c(cc2)C)ccc1
0.294118	FC(F)(F)c1cc(NC(=O)c2cc(N)c(cc2)C)ccc1
0.294118	FC(F)(F)c1cc(NC(=O)c2cc(N)c(cc2)C)ccc1
0.294118	FC(F)(F)c1cc(NC(=O)c2cc(N)c(cc2)C)ccc1
0.294118	FC(F)(F)c1cc(NC(=O)c2cc(N)c(cc2)C)ccc1
0.294118	FC(F)(F)c1cc(NC(=O)c2cc(N)c(cc2)C)ccc1
0.294118	O=C(N(C)C)c1c(ccc(NC(=O)c2ccc(Oc3ccc(cc3)CCC)cc2)c1)C
0.294118	O=C(N(C)C)c1c(ccc(NC(=O)c2ccc(Oc3ccc(cc3)CCC)cc2)c1)C
0.294118	O=C(N(C)C)c1c(ccc(NC(=O)c2ccc(Oc3ccc(cc3)CCC)cc2)c1)C
0.294118	O=C(N(C)C)c1c(ccc(NC(=O)c2ccc(Oc3ccc(cc3)CCC)cc2)c1)C
0.294118	O=C(N(C)C)c1c(ccc(NC(=O)c2ccc(Oc3ccc(cc3)CCC)cc2)c1)C
0.294118	O=C(N(C)C)c1c(ccc(NC(=O)c2ccc(Oc3ccc(cc3)CCC)cc2)c1)C
0.294118	O=C(N(C)C)c1c(ccc(NC(=O)c2ccc(Oc3ccc(cc3)CCC)cc2)c1)C
0.294118	O=C(N(C)C)c1c(ccc(NC(=O)c2ccc(Oc3ccc(cc3)CCC)cc2)c1)C
0.294118	O=C(N(C)C)c1c(ccc(NC(=O)c2ccc(Oc3ccc(cc3)CCC)cc2)c1)C
0.294118	O=C(N(C)C)c1c(ccc(NC(=O)c2ccc(Oc3ccc(cc3)CCC)cc2)c1)C
0.293893	FC(F)(CC(=O)Nc1cc(OC)c(NC(=O)c2cnccc2)cc1)C
0.293893	FC(F)(CC(=O)Nc1cc(OC)c(NC(=O)c2cnccc2)cc1)C
0.293893	FC(F)(CC(=O)Nc1cc(OC)c(NC(=O)c2cnccc2)cc1)C
0.293893	FC(F)(CC(=O)Nc1cc(OC)c(NC(=O)c2cnccc2)cc1)C
0.293893	FC(F)(CC(=O)Nc1cc(OC)c(NC(=O)c2cnccc2)cc1)C
0.293893	FC(F)(CC(=O)Nc1cc(OC)c(NC(=O)c2cnccc2)cc1)C
0.293893	FC(F)(CC(=O)Nc1cc(OC)c(NC(=O)c2cnccc2)cc1)C
0.293893	FC(F)(CC(=O)Nc1cc(OC)c(NC(=O)c2cnccc2)cc1)C
0.293893	FC(F)(CC(=O)Nc1cc(OC)c(NC(=O)c2cnccc2)cc1)C
0.293478	S(=O)(=O)(Nc1c(ccc(NC(=O)C=2NC=C(C#N)C2)c1)C)c3ccccc3
0.293478	S(=O)(=O)(Nc1c(ccc(NC(=O)C=2NC=C(C#N)C2)c1)C)c3ccccc3
0.293478	S(=O)(=O)(Nc1c(ccc(NC(=O)C=2NC=C(C#N)C2)c1)C)c3ccccc3
0.293478	S(=O)(=O)(Nc1c(ccc(NC(=O)C=2NC=C(C#N)C2)c1)C)c3ccccc3
0.293478	S(=O)(=O)(Nc1c(ccc(NC(=O)C=2NC=C(C#N)C2)c1)C)c3ccccc3
0.293478	S(=O)(=O)(Nc1c(ccc(NC(=O)C=2NC=C(C#N)C2)c1)C)c3ccccc3
0.293478	S(=O)(=O)(Nc1c(ccc(NC(=O)C=2NC=C(C#N)C2)c1)C)c3ccccc3
0.293478	S(=O)(=O)(Nc1c(ccc(NC(=O)C=2NC=C(C#N)C2)c1)C)c3ccccc3
0.293478	S(=O)(=O)(Nc1c(ccc(NC(=O)C=2NC=C(C#N)C2)c1)C)c3ccccc3
0.293478	S(=O)(=O)(Nc1c(ccc(NC(=O)C=2NC=C(C#N)C2)c1)C)c3ccccc3
0.293388	Clc1c(cc(cc1)C(=O)Nc2cc(ccc2)CC(=O)O)C
0.293388	Clc1c(cc(cc1)C(=O)Nc2cc(ccc2)CC(=O)O)C
0.293388	Clc1c(cc(cc1)C(=O)Nc2cc(ccc2)CC(=O)O)C
0.293388	Clc1c(cc(cc1)C(=O)Nc2cc(ccc2)CC(=O)O)C
0.293388	Clc1c(cc(cc1)C(=O)Nc2cc(ccc2)CC(=O)O)C
0.293388	Clc1c(cc(cc1)C(=O)Nc2cc(ccc2)CC(=O)O)C
0.293388	Clc1c(cc(cc1)C(=O)Nc2cc(ccc2)CC(=O)O)C
0.292857	O=C(Nc1c(OC)cc(NC(=O)COCC(N2CCCC2)C)cc1)c3cnccc3
0.292857	O=C(Nc1c(OC)cc(NC(=O)COCC(N2CCCC2)C)cc1)c3cnccc3
0.292857	O=C(Nc1c(OC)cc(NC(=O)COCC(N2CCCC2)C)cc1)c3cnccc3
0.292857	O=C(Nc1c(OC)cc(NC(=O)COCC(N2CCCC2)C)cc1)c3cnccc3
0.292857	O=C(Nc1c(OC)cc(NC(=O)COCC(N2CCCC2)C)cc1)c3cnccc3
0.292857	O=C(Nc1c(OC)cc(NC(=O)COCC(N2CCCC2)C)cc1)c3cnccc3
0.292857	O=C(Nc1c(OC)cc(NC(=O)COCC(N2CCCC2)C)cc1)c3cnccc3
0.292857	O=C(Nc1c(OC)cc(NC(=O)COCC(N2CCCC2)C)cc1)c3cnccc3
0.292857	O=C(Nc1c(OC)cc(NC(=O)COCC(N2CCCC2)C)cc1)c3cnccc3
0.292857	O=C(Nc1c(OC)cc(NC(=O)COCC(N2CCCC2)C)cc1)c3cnccc3
0.292776	O=C(OC)CCCCCCCC(=O)Nc1cc(OC)c(NC(=O)c2cnccc2)cc1
0.292776	O=C(OC)CCCCCCCC(=O)Nc1cc(OC)c(NC(=O)c2cnccc2)cc1
0.292776	O=C(OC)CCCCCCCC(=O)Nc1cc(OC)c(NC(=O)c2cnccc2)cc1
0.292776	O=C(OC)CCCCCCCC(=O)Nc1cc(OC)c(NC(=O)c2cnccc2)cc1
0.292776	O=C(OC)CCCCCCCC(=O)Nc1cc(OC)c(NC(=O)c2cnccc2)cc1
0.292776	O=C(OC)CCCCCCCC(=O)Nc1cc(OC)c(NC(=O)c2cnccc2)cc1
0.292776	O=C(OC)CCCCCCCC(=O)Nc1cc(OC)c(NC(=O)c2cnccc2)cc1
0.292776	O=C(OC)CCCCCCCC(=O)Nc1cc(OC)c(NC(=O)c2cnccc2)cc1
0.292776	O=C(OC)CCCCCCCC(=O)Nc1cc(OC)c(NC(=O)c2cnccc2)cc1
0.292776	O=C(OC)CCCCCCCC(=O)Nc1cc(OC)c(NC(=O)c2cnccc2)cc1
0.292763	S(=O)(=O)(Nc1cc(S(=O)(=O)Nc2ccc(OC)cc2)c(cc1)C)c3c(OC)ccc(c3)C(=O)Nc4cc(OC)c(NC(=O)c5cnccc5)cc4
0.292763	S(=O)(=O)(Nc1cc(S(=O)(=O)Nc2ccc(OC)cc2)c(cc1)C)c3c(OC)ccc(c3)C(=O)Nc4cc(OC)c(NC(=O)c5cnccc5)cc4
0.292763	S(=O)(=O)(Nc1cc(S(=O)(=O)Nc2ccc(OC)cc2)c(cc1)C)c3c(OC)ccc(c3)C(=O)Nc4cc(OC)c(NC(=O)c5cnccc5)cc4
0.292763	S(=O)(=O)(Nc1cc(S(=O)(=O)Nc2ccc(OC)cc2)c(cc1)C)c3c(OC)ccc(c3)C(=O)Nc4cc(OC)c(NC(=O)c5cnccc5)cc4
0.292763	S(=O)(=O)(Nc1cc(S(=O)(=O)Nc2ccc(OC)cc2)c(cc1)C)c3c(OC)ccc(c3)C(=O)Nc4cc(OC)c(NC(=O)c5cnccc5)cc4
0.292763	S(=O)(=O)(Nc1cc(S(=O)(=O)Nc2ccc(OC)cc2)c(cc1)C)c3c(OC)ccc(c3)C(=O)Nc4cc(OC)c(NC(=O)c5cnccc5)cc4
0.292763	S(=O)(=O)(Nc1cc(S(=O)(=O)Nc2ccc(OC)cc2)c(cc1)C)c3c(OC)ccc(c3)C(=O)Nc4cc(OC)c(NC(=O)c5cnccc5)cc4
0.292763	S(=O)(=O)(Nc1cc(S(=O)(=O)Nc2ccc(OC)cc2)c(cc1)C)c3c(OC)ccc(c3)C(=O)Nc4cc(OC)c(NC(=O)c5cnccc5)cc4
0.292763	S(=O)(=O)(Nc1cc(S(=O)(=O)Nc2ccc(OC)cc2)c(cc1)C)c3c(OC)ccc(c3)C(=O)Nc4cc(OC)c(NC(=O)c5cnccc5)cc4
0.292763	S(=O)(=O)(Nc1cc(S(=O)(=O)Nc2ccc(OC)cc2)c(cc1)C)c3c(OC)ccc(c3)C(=O)Nc4cc(OC)c(NC(=O)c5cnccc5)cc4
0.292763	Clc1cc(NS(=O)(=O)c2ccc(cc2)C)c(cc1)C(=O)Nc3cc(ccc3)C=4SC=C(N4)c5ccc(Cl)cc5
0.292763	Clc1cc(NS(=O)(=O)c2ccc(cc2)C)c(cc1)C(=O)Nc3cc(ccc3)C=4SC=C(N4)c5ccc(Cl)cc5
0.292763	Clc1cc(NS(=O)(=O)c2ccc(cc2)C)c(cc1)C(=O)Nc3cc(ccc3)C=4SC=C(N4)c5ccc(Cl)cc5
0.292763	Clc1cc(NS(=O)(=O)c2ccc(cc2)C)c(cc1)C(=O)Nc3cc(ccc3)C=4SC=C(N4)c5ccc(Cl)cc5
0.292763	Clc1cc(NS(=O)(=O)c2ccc(cc2)C)c(cc1)C(=O)Nc3cc(ccc3)C=4SC=C(N4)c5ccc(Cl)cc5
0.292763	Clc1cc(NS(=O)(=O)c2ccc(cc2)C)c(cc1)C(=O)Nc3cc(ccc3)C=4SC=C(N4)c5ccc(Cl)cc5
0.292763	Clc1cc(NS(=O)(=O)c2ccc(cc2)C)c(cc1)C(=O)Nc3cc(ccc3)C=4SC=C(N4)c5ccc(Cl)cc5
0.292763	Clc1cc(NS(=O)(=O)c2ccc(cc2)C)c(cc1)C(=O)Nc3cc(ccc3)C=4SC=C(N4)c5ccc(Cl)cc5
0.292763	Clc1cc(NS(=O)(=O)c2ccc(cc2)C)c(cc1)C(=O)Nc3cc(ccc3)C=4SC=C(N4)c5ccc(Cl)cc5
0.292763	Clc1cc(NS(=O)(=O)c2ccc(cc2)C)c(cc1)C(=O)Nc3cc(ccc3)C=4SC=C(N4)c5ccc(Cl)cc5
0.292419	Clc1nccc(c1O)C(=O)Nc2c(ccc(NC(=O)OC(C)(C)C)c2)C
0.292419	Clc1nccc(c1O)C(=O)Nc2c(ccc(NC(=O)OC(C)(C)C)c2)C
0.292359	Fc1c(NCCN2CCOCC2)ccc(c1)C(=O)NC=3NN=C(c4cc([N+]([O-])=O)ccc4)C3
0.292359	Fc1c(NCCN2CCOCC2)ccc(c1)C(=O)NC=3NN=C(c4cc([N+]([O-])=O)ccc4)C3
0.292359	Fc1c(NCCN2CCOCC2)ccc(c1)C(=O)NC=3NN=C(c4cc([N+]([O-])=O)ccc4)C3
0.292359	Fc1c(NCCN2CCOCC2)ccc(c1)C(=O)NC=3NN=C(c4cc([N+]([O-])=O)ccc4)C3
0.292359	Fc1c(NCCN2CCOCC2)ccc(c1)C(=O)NC=3NN=C(c4cc([N+]([O-])=O)ccc4)C3
0.292359	Fc1c(NCCN2CCOCC2)ccc(c1)C(=O)NC=3NN=C(c4cc([N+]([O-])=O)ccc4)C3
0.292359	Fc1c(NCCN2CCOCC2)ccc(c1)C(=O)NC=3NN=C(c4cc([N+]([O-])=O)ccc4)C3
0.292359	Fc1c(NCCN2CCOCC2)ccc(c1)C(=O)NC=3NN=C(c4cc([N+]([O-])=O)ccc4)C3
0.292359	Fc1c(NCCN2CCOCC2)ccc(c1)C(=O)NC=3NN=C(c4cc([N+]([O-])=O)ccc4)C3
0.292359	Fc1c(NCCN2CCOCC2)ccc(c1)C(=O)NC=3NN=C(c4cc([N+]([O-])=O)ccc4)C3
0.292254	O=C(Nc1c(OC)cc(NC(=O)C=Cc2c(nccc2)C)cc1)c3cnccc3
0.292254	O=C(Nc1c(OC)cc(NC(=O)C=Cc2c(nccc2)C)cc1)c3cnccc3
0.292254	O=C(Nc1c(OC)cc(NC(=O)C=Cc2c(nccc2)C)cc1)c3cnccc3
0.292254	O=C(Nc1c(OC)cc(NC(=O)C=Cc2c(nccc2)C)cc1)c3cnccc3
0.292254	O=C(Nc1c(OC)cc(NC(=O)C=Cc2c(nccc2)C)cc1)c3cnccc3
0.292254	O=C(Nc1c(OC)cc(NC(=O)C=Cc2c(nccc2)C)cc1)c3cnccc3
0.292254	O=C(Nc1c(OC)cc(NC(=O)C=Cc2c(nccc2)C)cc1)c3cnccc3
0.292254	O=C(Nc1c(OC)cc(NC(=O)C=Cc2c(nccc2)C)cc1)c3cnccc3
0.292254	O=C(Nc1c(OC)cc(NC(=O)C=Cc2c(nccc2)C)cc1)c3cnccc3
0.292135	S(c1ccc(NC(=O)C(=O)Nc2cc(OC)c(NC(=O)c3cnccc3)cc2)cc1)CCOC
0.292096	O=C1OCCN1c2c(ccc(NC(=O)c3cncc(c4ccc(OC)cc4)c3)c2)C
0.292096	O=C1OCCN1c2c(ccc(NC(=O)c3cncc(c4ccc(OC)cc4)c3)c2)C
0.292096	O=C1OCCN1c2c(ccc(NC(=O)c3cncc(c4ccc(OC)cc4)c3)c2)C
0.292096	O=C1OCCN1c2c(ccc(NC(=O)c3cncc(c4ccc(OC)cc4)c3)c2)C
0.292096	O=C1OCCN1c2c(ccc(NC(=O)c3cncc(c4ccc(OC)cc4)c3)c2)C
0.292096	O=C1OCCN1c2c(ccc(NC(=O)c3cncc(c4ccc(OC)cc4)c3)c2)C
0.292096	O=C1OCCN1c2c(ccc(NC(=O)c3cncc(c4ccc(OC)cc4)c3)c2)C
0.292096	O=C1OCCN1c2c(ccc(NC(=O)c3cncc(c4ccc(OC)cc4)c3)c2)C
0.292096	O=C1OCCN1c2c(ccc(NC(=O)c3cncc(c4ccc(OC)cc4)c3)c2)C
0.292096	O=C1OCCN1c2c(ccc(NC(=O)c3cncc(c4ccc(OC)cc4)c3)c2)C
0.291793	S1C(=NC(=C1C(=O)Nc2cc(ccc2)CN3CCN(c4ncccc4)CC3)C)c5cc(OC)c(OC)cc5
0.291793	S1C(=NC(=C1C(=O)Nc2cc(ccc2)CN3CCN(c4ncccc4)CC3)C)c5cc(OC)c(OC)cc5
0.291793	S1C(=NC(=C1C(=O)Nc2cc(ccc2)CN3CCN(c4ncccc4)CC3)C)c5cc(OC)c(OC)cc5
0.291793	S1C(=NC(=C1C(=O)Nc2cc(ccc2)CN3CCN(c4ncccc4)CC3)C)c5cc(OC)c(OC)cc5
0.291793	S1C(=NC(=C1C(=O)Nc2cc(ccc2)CN3CCN(c4ncccc4)CC3)C)c5cc(OC)c(OC)cc5
0.291793	S1C(=NC(=C1C(=O)Nc2cc(ccc2)CN3CCN(c4ncccc4)CC3)C)c5cc(OC)c(OC)cc5
0.291793	S1C(=NC(=C1C(=O)Nc2cc(ccc2)CN3CCN(c4ncccc4)CC3)C)c5cc(OC)c(OC)cc5
0.291793	S1C(=NC(=C1C(=O)Nc2cc(ccc2)CN3CCN(c4ncccc4)CC3)C)c5cc(OC)c(OC)cc5
0.291793	S1C(=NC(=C1C(=O)Nc2cc(ccc2)CN3CCN(c4ncccc4)CC3)C)c5cc(OC)c(OC)cc5
0.291793	S1C(=NC(=C1C(=O)Nc2cc(ccc2)CN3CCN(c4ncccc4)CC3)C)c5cc(OC)c(OC)cc5
0.291667	O=C(Nc1c(OC)cc(N)cc1)c2cnccc2
0.291667	O=C(Nc1c(OC)cc(N)cc1)c2cnccc2
0.291667	O=C(Nc1c(OC)cc(N)cc1)c2cnccc2
0.291667	O=C(Nc1c(OC)cc(N)cc1)c2cnccc2
0.291667	O=C(Nc1c(OC)cc(N)cc1)c2cnccc2
0.291667	O=C(Nc1c(OC)cc(N)cc1)c2cnccc2
0.291667	O=C(Nc1c(OC)cc(N)cc1)c2cnccc2
0.291667	O=C(Nc1c(OC)cc(N)cc1)c2cnccc2
0.291667	O=C(Nc1c(OC)cc(N)cc1)c2cnccc2
0.291667	O=C(Nc1c(OC)cc(N)cc1)c2cnccc2
0.291536	S(=O)(=O)(N1CCOCC1)c2cc(ccc2)C(=O)NC(C(=O)Nc3cc(NC(=O)c4ccncc4)c(cc3)C)CCSC
0.291536	S(=O)(=O)(N1CCOCC1)c2cc(ccc2)C(=O)NC(C(=O)Nc3cc(NC(=O)c4ccncc4)c(cc3)C)CCSC
0.291536	S(=O)(=O)(N1CCOCC1)c2cc(ccc2)C(=O)NC(C(=O)Nc3cc(NC(=O)c4ccncc4)c(cc3)C)CCSC
0.291525	S1C(=NC(c2ccc(F)cc2)=C1)NC(=O)COC(=O)c3cc(NC(=O)NC(C)(C)C)c(cc3)C
0.291525	S1C(=NC(c2ccc(F)cc2)=C1)NC(=O)COC(=O)c3cc(NC(=O)NC(C)(C)C)c(cc3)C
0.291525	S1C(=NC(c2ccc(F)cc2)=C1)NC(=O)COC(=O)c3cc(NC(=O)NC(C)(C)C)c(cc3)C
0.291525	S1C(=NC(c2ccc(F)cc2)=C1)NC(=O)COC(=O)c3cc(NC(=O)NC(C)(C)C)c(cc3)C
0.291525	S1C(=NC(c2ccc(F)cc2)=C1)NC(=O)COC(=O)c3cc(NC(=O)NC(C)(C)C)c(cc3)C
0.291525	S1C(=NC(c2ccc(F)cc2)=C1)NC(=O)COC(=O)c3cc(NC(=O)NC(C)(C)C)c(cc3)C
0.291525	S1C(=NC(c2ccc(F)cc2)=C1)NC(=O)COC(=O)c3cc(NC(=O)NC(C)(C)C)c(cc3)C
0.291525	S1C(=NC(c2ccc(F)cc2)=C1)NC(=O)COC(=O)c3cc(NC(=O)NC(C)(C)C)c(cc3)C
0.291525	S1C(=NC(c2ccc(F)cc2)=C1)NC(=O)COC(=O)c3cc(NC(=O)NC(C)(C)C)c(cc3)C
0.291525	S1C(=NC(c2ccc(F)cc2)=C1)NC(=O)COC(=O)c3cc(NC(=O)NC(C)(C)C)c(cc3)C
0.291188	O=C(OC(C)(C)C)Nc1cc(c(NC(=O)c2ccc(NC(=O)C3=CNC(=O)C=C3)cc2)cc1)C
0.291096	S(=O)(=O)(Cc1ncccc1)CCC(=O)Nc2cc(OC)c(NC(=O)c3cnccc3)cc2
0.291096	S(=O)(=O)(Cc1ncccc1)CCC(=O)Nc2cc(OC)c(NC(=O)c3cnccc3)cc2
0.291096	S(=O)(=O)(Cc1ncccc1)CCC(=O)Nc2cc(OC)c(NC(=O)c3cnccc3)cc2
0.291096	S(=O)(=O)(Cc1ncccc1)CCC(=O)Nc2cc(OC)c(NC(=O)c3cnccc3)cc2
0.291096	S(=O)(=O)(Cc1ncccc1)CCC(=O)Nc2cc(OC)c(NC(=O)c3cnccc3)cc2
0.291096	S(=O)(=O)(Cc1ncccc1)CCC(=O)Nc2cc(OC)c(NC(=O)c3cnccc3)cc2
0.291096	S(=O)(=O)(Cc1ncccc1)CCC(=O)Nc2cc(OC)c(NC(=O)c3cnccc3)cc2
0.291096	S(=O)(=O)(Cc1ncccc1)CCC(=O)Nc2cc(OC)c(NC(=O)c3cnccc3)cc2
0.291096	S(=O)(=O)(Cc1ncccc1)CCC(=O)Nc2cc(OC)c(NC(=O)c3cnccc3)cc2
0.291096	S(=O)(=O)(Cc1ncccc1)CCC(=O)Nc2cc(OC)c(NC(=O)c3cnccc3)cc2
0.291045	O=C(Nc1cc(ccc1)C=2OC=C(N2)C)c3c(ccc(O)c3)C
0.291045	O=C(Nc1cc(ccc1)C=2OC=C(N2)C)c3c(ccc(O)c3)C
0.291045	O=C(Nc1cc(ccc1)C=2OC=C(N2)C)c3c(ccc(O)c3)C
0.291045	O=C(Nc1cc(ccc1)C=2OC=C(N2)C)c3c(ccc(O)c3)C
0.291045	O=C(Nc1cc(ccc1)C=2OC=C(N2)C)c3c(ccc(O)c3)C
0.291045	O=C(Nc1cc(ccc1)C=2OC=C(N2)C)c3c(ccc(O)c3)C
0.291045	O=C(Nc1cc(ccc1)C=2OC=C(N2)C)c3c(ccc(O)c3)C
0.290909	FC(F)(F)CNC(=O)c1cc(NC(=O)C(=O)N2CCN(CCOC)CC2)c(cc1)C
0.290909	FC(F)(F)CNC(=O)c1cc(NC(=O)C(=O)N2CCN(CCOC)CC2)c(cc1)C
0.290909	FC(F)(F)CNC(=O)c1cc(NC(=O)C(=O)N2CCN(CCOC)CC2)c(cc1)C
0.290657	Clc1cc(NS(=O)(=O)c2ccc(cc2)C)c(cc1)C(=O)Nc3ccc(OCc4cnccc4)cc3
0.290657	Clc1cc(NS(=O)(=O)c2ccc(cc2)C)c(cc1)C(=O)Nc3ccc(OCc4cnccc4)cc3
0.290657	Clc1cc(NS(=O)(=O)c2ccc(cc2)C)c(cc1)C(=O)Nc3ccc(OCc4cnccc4)cc3
0.290657	Clc1cc(NS(=O)(=O)c2ccc(cc2)C)c(cc1)C(=O)Nc3ccc(OCc4cnccc4)cc3
0.290657	Clc1cc(NS(=O)(=O)c2ccc(cc2)C)c(cc1)C(=O)Nc3ccc(OCc4cnccc4)cc3
0.290657	Clc1cc(NS(=O)(=O)c2ccc(cc2)C)c(cc1)C(=O)Nc3ccc(OCc4cnccc4)cc3
0.290657	Clc1cc(NS(=O)(=O)c2ccc(cc2)C)c(cc1)C(=O)Nc3ccc(OCc4cnccc4)cc3
0.290657	Clc1cc(NS(=O)(=O)c2ccc(cc2)C)c(cc1)C(=O)Nc3ccc(OCc4cnccc4)cc3
0.290657	Clc1cc(NS(=O)(=O)c2ccc(cc2)C)c(cc1)C(=O)Nc3ccc(OCc4cnccc4)cc3
0.290598	Brc1ccc(cc1)C(=O)Nc2cc(NC(=O)c3ccc(cc3)C4=NOC(O)=N4)ccc2
0.290598	Brc1ccc(cc1)C(=O)Nc2cc(NC(=O)c3ccc(cc3)C4=NOC(O)=N4)ccc2
0.290598	Brc1ccc(cc1)C(=O)Nc2cc(NC(=O)c3ccc(cc3)C4=NOC(O)=N4)ccc2
0.290598	Brc1ccc(cc1)C(=O)Nc2cc(NC(=O)c3ccc(cc3)C4=NOC(O)=N4)ccc2
0.290598	Brc1ccc(cc1)C(=O)Nc2cc(NC(=O)c3ccc(cc3)C4=NOC(O)=N4)ccc2
0.290598	Brc1ccc(cc1)C(=O)Nc2cc(NC(=O)c3ccc(cc3)C4=NOC(O)=N4)ccc2
0.290598	Brc1ccc(cc1)C(=O)Nc2cc(NC(=O)c3ccc(cc3)C4=NOC(O)=N4)ccc2
0.290598	Brc1ccc(cc1)C(=O)Nc2cc(NC(=O)c3ccc(cc3)C4=NOC(O)=N4)ccc2
0.290598	Brc1ccc(cc1)C(=O)Nc2cc(NC(=O)c3ccc(cc3)C4=NOC(O)=N4)ccc2
0.290598	Brc1ccc(cc1)C(=O)Nc2cc(NC(=O)c3ccc(cc3)C4=NOC(O)=N4)ccc2
0.29021	Clc1c(ccc(NC(=O)c2ncc(c3c(OC(C)C)ccc(O)c3)cc2)c1)C
0.29021	Clc1c(ccc(NC(=O)c2ncc(c3c(OC(C)C)ccc(O)c3)cc2)c1)C
0.29021	Clc1c(ccc(NC(=O)c2ncc(c3c(OC(C)C)ccc(O)c3)cc2)c1)C
0.29021	Clc1c(ccc(NC(=O)c2ncc(c3c(OC(C)C)ccc(O)c3)cc2)c1)C
0.29021	Clc1c(ccc(NC(=O)c2ncc(c3c(OC(C)C)ccc(O)c3)cc2)c1)C
0.29021	Clc1c(ccc(NC(=O)c2ncc(c3c(OC(C)C)ccc(O)c3)cc2)c1)C
0.29021	Clc1c(ccc(NC(=O)c2ncc(c3c(OC(C)C)ccc(O)c3)cc2)c1)C
0.29021	Clc1c(ccc(NC(=O)c2ncc(c3c(OC(C)C)ccc(O)c3)cc2)c1)C
0.29021	Clc1c(ccc(NC(=O)c2ncc(c3c(OC(C)C)ccc(O)c3)cc2)c1)C
0.29021	Clc1c(ccc(NC(=O)c2ncc(c3c(OC(C)C)ccc(O)c3)cc2)c1)C
0.290076	O=C(Nc1c(OC)ccc(c1)C)CN(Cc2ccc(cc2)CN3CCN(CC3)C)C
0.290076	O=C(Nc1c(OC)ccc(c1)C)CN(Cc2ccc(cc2)CN3CCN(CC3)C)C
0.290076	O=C(Nc1c(OC)ccc(c1)C)CN(Cc2ccc(cc2)CN3CCN(CC3)C)C
0.290076	O=C(Nc1c(OC)ccc(c1)C)CN(Cc2ccc(cc2)CN3CCN(CC3)C)C
0.290076	O=C(Nc1c(OC)ccc(c1)C)CN(Cc2ccc(cc2)CN3CCN(CC3)C)C
0.290076	O=C(Nc1c(OC)ccc(c1)C)CN(Cc2ccc(cc2)CN3CCN(CC3)C)C
0.290076	O=C(Nc1c(OC)ccc(c1)C)CN(Cc2ccc(cc2)CN3CCN(CC3)C)C
0.290076	O=C(Nc1c(OC)ccc(c1)C)CN(Cc2ccc(cc2)CN3CCN(CC3)C)C
0.290076	O=C(Nc1c(OC)ccc(c1)C)CN(Cc2ccc(cc2)CN3CCN(CC3)C)C
0.290076	O=C(Nc1c(OC)ccc(c1)C)CN(Cc2ccc(cc2)CN3CCN(CC3)C)C
0.289855	Clc1ccc(cc1)C(=O)N2CCC(C(=O)Nc3c(F)cc(cc3)CN4CCN(CC4)C)CC2
0.289855	Clc1ccc(cc1)C(=O)N2CCC(C(=O)Nc3c(F)cc(cc3)CN4CCN(CC4)C)CC2
0.289855	Clc1ccc(cc1)C(=O)N2CCC(C(=O)Nc3c(F)cc(cc3)CN4CCN(CC4)C)CC2
0.289855	Clc1ccc(cc1)C(=O)N2CCC(C(=O)Nc3c(F)cc(cc3)CN4CCN(CC4)C)CC2
0.289855	Clc1ccc(cc1)C(=O)N2CCC(C(=O)Nc3c(F)cc(cc3)CN4CCN(CC4)C)CC2
0.289855	Clc1ccc(cc1)C(=O)N2CCC(C(=O)Nc3c(F)cc(cc3)CN4CCN(CC4)C)CC2
0.289855	Clc1ccc(cc1)C(=O)N2CCC(C(=O)Nc3c(F)cc(cc3)CN4CCN(CC4)C)CC2
0.289855	Clc1ccc(cc1)C(=O)N2CCC(C(=O)Nc3c(F)cc(cc3)CN4CCN(CC4)C)CC2
0.289855	Clc1ccc(cc1)C(=O)N2CCC(C(=O)Nc3c(F)cc(cc3)CN4CCN(CC4)C)CC2
0.289855	Clc1ccc(cc1)C(=O)N2CCC(C(=O)Nc3c(F)cc(cc3)CN4CCN(CC4)C)CC2
0.289389	Clc1c(ccc(NC(=O)c2ncc(c3c(cc(S(=O)(=O)N4CCCC4)cc3)CO)cc2)c1)C
0.289389	Clc1c(ccc(NC(=O)c2ncc(c3c(cc(S(=O)(=O)N4CCCC4)cc3)CO)cc2)c1)C
0.289389	Clc1c(ccc(NC(=O)c2ncc(c3c(cc(S(=O)(=O)N4CCCC4)cc3)CO)cc2)c1)C
0.289389	Clc1c(ccc(NC(=O)c2ncc(c3c(cc(S(=O)(=O)N4CCCC4)cc3)CO)cc2)c1)C
0.289389	Clc1c(ccc(NC(=O)c2ncc(c3c(cc(S(=O)(=O)N4CCCC4)cc3)CO)cc2)c1)C
0.289389	Clc1c(ccc(NC(=O)c2ncc(c3c(cc(S(=O)(=O)N4CCCC4)cc3)CO)cc2)c1)C
0.289389	Clc1c(ccc(NC(=O)c2ncc(c3c(cc(S(=O)(=O)N4CCCC4)cc3)CO)cc2)c1)C
0.289389	Clc1c(ccc(NC(=O)c2ncc(c3c(cc(S(=O)(=O)N4CCCC4)cc3)CO)cc2)c1)C
0.289389	Clc1c(ccc(NC(=O)c2ncc(c3c(cc(S(=O)(=O)N4CCCC4)cc3)CO)cc2)c1)C
0.289286	Fc1ccc(cc1)COc2cc(ccc2)C(=O)Nc3c(OC)ccc(c3)C(=O)N4CCN(CC4)C
0.28882	Clc1ccc(N2C(SCC(=O)Nc3cc(OC)c(NC(=O)c4cnccc4)cc3)=NN=C2c5cnccc5)cc1
0.28882	Clc1ccc(N2C(SCC(=O)Nc3cc(OC)c(NC(=O)c4cnccc4)cc3)=NN=C2c5cnccc5)cc1
0.28882	Clc1ccc(N2C(SCC(=O)Nc3cc(OC)c(NC(=O)c4cnccc4)cc3)=NN=C2c5cnccc5)cc1
0.288591	Brc1cnc(c(c1)C(=O)Nc2cc(c(cc2)CN3CCN(CC3)C)C(F)(F)F)C4CC4
0.288591	Brc1cnc(c(c1)C(=O)Nc2cc(c(cc2)CN3CCN(CC3)C)C(F)(F)F)C4CC4
0.288538	FC(F)(F)c1c(ccc(NC(=O)c2ccc(NC(=O)C3=CNC(=O)C=C3)cc2)c1)C
0.288538	FC(F)(F)c1c(ccc(NC(=O)c2ccc(NC(=O)C3=CNC(=O)C=C3)cc2)c1)C
0.288538	FC(F)(F)c1c(ccc(NC(=O)c2ccc(NC(=O)C3=CNC(=O)C=C3)cc2)c1)C
0.288538	FC(F)(F)c1c(ccc(NC(=O)c2ccc(NC(=O)C3=CNC(=O)C=C3)cc2)c1)C
0.288538	FC(F)(F)c1c(ccc(NC(=O)c2ccc(NC(=O)C3=CNC(=O)C=C3)cc2)c1)C
0.288538	FC(F)(F)c1c(ccc(NC(=O)c2ccc(NC(=O)C3=CNC(=O)C=C3)cc2)c1)C
0.288538	FC(F)(F)c1c(ccc(NC(=O)c2ccc(NC(=O)C3=CNC(=O)C=C3)cc2)c1)C
0.288538	FC(F)(F)c1c(ccc(NC(=O)c2ccc(NC(=O)C3=CNC(=O)C=C3)cc2)c1)C
0.288538	FC(F)(F)c1c(ccc(NC(=O)c2ccc(NC(=O)C3=CNC(=O)C=C3)cc2)c1)C
0.288538	FC(F)(F)c1c(ccc(NC(=O)c2ccc(NC(=O)C3=CNC(=O)C=C3)cc2)c1)C
0.28839	O=C(N1CCN(CCOC)CC1)C(=O)Nc2cc(c3nc(ccn3)C)ccc2
0.28839	O=C(N1CCN(CCOC)CC1)C(=O)Nc2cc(c3nc(ccn3)C)ccc2
0.28839	O=C(N1CCN(CCOC)CC1)C(=O)Nc2cc(c3nc(ccn3)C)ccc2
0.28839	O=C(N1CCN(CCOC)CC1)C(=O)Nc2cc(c3nc(ccn3)C)ccc2
0.28839	O=C(N1CCN(CCOC)CC1)C(=O)Nc2cc(c3nc(ccn3)C)ccc2
0.28839	O=C(N1CCN(CCOC)CC1)C(=O)Nc2cc(c3nc(ccn3)C)ccc2
0.28839	O=C(N1CCN(CCOC)CC1)C(=O)Nc2cc(c3nc(ccn3)C)ccc2
0.28839	O=C(N1CCN(CCOC)CC1)C(=O)Nc2cc(c3nc(ccn3)C)ccc2
0.28839	O=C(N1CCN(CCOC)CC1)C(=O)Nc2cc(c3nc(ccn3)C)ccc2
0.28839	O=C(N1CCN(CCOC)CC1)C(=O)Nc2cc(c3nc(ccn3)C)ccc2
0.288066	O=C(NC)c1cc(c(NC(=O)Cc2ccc(NC(=O)C)cc2)cc1)C
0.288066	O=C(NC)c1cc(c(NC(=O)Cc2ccc(NC(=O)C)cc2)cc1)C
0.288066	O=C(NC)c1cc(c(NC(=O)Cc2ccc(NC(=O)C)cc2)cc1)C
0.288066	O=C(NC)c1cc(c(NC(=O)Cc2ccc(NC(=O)C)cc2)cc1)C
0.288066	O=C(NC)c1cc(c(NC(=O)Cc2ccc(NC(=O)C)cc2)cc1)C
0.288066	O=C(NC)c1cc(c(NC(=O)Cc2ccc(NC(=O)C)cc2)cc1)C
0.288066	O=C(NC)c1cc(c(NC(=O)Cc2ccc(NC(=O)C)cc2)cc1)C
0.288066	O=C(NC)c1cc(c(NC(=O)Cc2ccc(NC(=O)C)cc2)cc1)C
0.288066	O=C(NC)c1cc(c(NC(=O)Cc2ccc(NC(=O)C)cc2)cc1)C
0.288066	O=C(NC)c1cc(c(NC(=O)Cc2ccc(NC(=O)C)cc2)cc1)C
0.288026	Fc1c(NC(=O)c2cc3OC(=Nc3cc2)N(C)C)ccc(c1)CN4CCN(CC4)C
0.288026	O=C(Nc1nc(c2cc3c(cc2)cccc3)ccc1)c4cc(OC)c(OCc5ncccc5)cc4
0.288026	O=C(Nc1nc(c2cc3c(cc2)cccc3)ccc1)c4cc(OC)c(OCc5ncccc5)cc4
0.288026	O=C(Nc1nc(c2cc3c(cc2)cccc3)ccc1)c4cc(OC)c(OCc5ncccc5)cc4
0.287823	Brc1ccc(OCCCCC(=O)Nc2cc(OC)c(NC(=O)c3cnccc3)cc2)cc1
0.287823	Brc1ccc(OCCCCC(=O)Nc2cc(OC)c(NC(=O)c3cnccc3)cc2)cc1
0.287823	Brc1ccc(OCCCCC(=O)Nc2cc(OC)c(NC(=O)c3cnccc3)cc2)cc1
0.287823	Brc1ccc(OCCCCC(=O)Nc2cc(OC)c(NC(=O)c3cnccc3)cc2)cc1
0.287823	Brc1ccc(OCCCCC(=O)Nc2cc(OC)c(NC(=O)c3cnccc3)cc2)cc1
0.287823	Brc1ccc(OCCCCC(=O)Nc2cc(OC)c(NC(=O)c3cnccc3)cc2)cc1
0.287823	Brc1ccc(OCCCCC(=O)Nc2cc(OC)c(NC(=O)c3cnccc3)cc2)cc1
0.287823	Brc1ccc(OCCCCC(=O)Nc2cc(OC)c(NC(=O)c3cnccc3)cc2)cc1
0.287823	Brc1ccc(OCCCCC(=O)Nc2cc(OC)c(NC(=O)c3cnccc3)cc2)cc1
0.287823	Brc1ccc(OCCCCC(=O)Nc2cc(OC)c(NC(=O)c3cnccc3)cc2)cc1
0.287823	O=C(Nc1c(OC)cc(NC(=O)C(=O)Nc2c(NC(C)(C)C)cccc2)cc1)c3cnccc3
0.287554	O=C(Nc1ccc(cc1)C=2C=NNC2)c3ccc(N(Cc4ccc(cc4)C)C)cc3
0.287554	O=C(Nc1ccc(cc1)C=2C=NNC2)c3ccc(N(Cc4ccc(cc4)C)C)cc3
0.287554	O=C(Nc1ccc(cc1)C=2C=NNC2)c3ccc(N(Cc4ccc(cc4)C)C)cc3
0.287554	O=C(Nc1ccc(cc1)C=2C=NNC2)c3ccc(N(Cc4ccc(cc4)C)C)cc3
0.287554	O=C(Nc1ccc(cc1)C=2C=NNC2)c3ccc(N(Cc4ccc(cc4)C)C)cc3
0.287554	O=C(Nc1ccc(cc1)C=2C=NNC2)c3ccc(N(Cc4ccc(cc4)C)C)cc3
0.287554	O=C(Nc1ccc(cc1)C=2C=NNC2)c3ccc(N(Cc4ccc(cc4)C)C)cc3
0.287554	O=C(Nc1ccc(cc1)C=2C=NNC2)c3ccc(N(Cc4ccc(cc4)C)C)cc3
0.287554	O=C(Nc1ccc(cc1)C=2C=NNC2)c3ccc(N(Cc4ccc(cc4)C)C)cc3
0.287554	O=C(Nc1ccc(cc1)C=2C=NNC2)c3ccc(N(Cc4ccc(cc4)C)C)cc3
0.287449	O=C(OC)c1cc(c(NC(=O)c2ccc(Oc3ccc(cc3)CCC)cc2)cc1)C
0.287449	O=C(OC)c1cc(c(NC(=O)c2ccc(Oc3ccc(cc3)CCC)cc2)cc1)C
0.287449	O=C(OC)c1cc(c(NC(=O)c2ccc(Oc3ccc(cc3)CCC)cc2)cc1)C
0.287449	O=C(OC)c1cc(c(NC(=O)c2ccc(Oc3ccc(cc3)CCC)cc2)cc1)C
0.287449	O=C(OC)c1cc(c(NC(=O)c2ccc(Oc3ccc(cc3)CCC)cc2)cc1)C
0.287449	O=C(OC)c1cc(c(NC(=O)c2ccc(Oc3ccc(cc3)CCC)cc2)cc1)C
0.287449	O=C(OC)c1cc(c(NC(=O)c2ccc(Oc3ccc(cc3)CCC)cc2)cc1)C
0.287449	O=C(OC)c1cc(c(NC(=O)c2ccc(Oc3ccc(cc3)CCC)cc2)cc1)C
0.287449	O=C(OC)c1cc(c(NC(=O)c2ccc(Oc3ccc(cc3)CCC)cc2)cc1)C
0.287449	O=C(OC)c1cc(c(NC(=O)c2ccc(Oc3ccc(cc3)CCC)cc2)cc1)C
0.287356	O=C(N1CCN(Cc2ccc(OCC)cc2)CC1)c3ccc(NC(=O)C4=CNC(=O)C=C4)cc3
0.287356	O=C(N1CCN(Cc2ccc(OCC)cc2)CC1)c3ccc(NC(=O)C4=CNC(=O)C=C4)cc3
0.287356	O=C(N1CCN(Cc2ccc(OCC)cc2)CC1)c3ccc(NC(=O)C4=CNC(=O)C=C4)cc3
0.287356	O=C(N1CCN(Cc2ccc(OCC)cc2)CC1)c3ccc(NC(=O)C4=CNC(=O)C=C4)cc3
0.287356	O=C(N1CCN(Cc2ccc(OCC)cc2)CC1)c3ccc(NC(=O)C4=CNC(=O)C=C4)cc3
0.287356	O=C(N1CCN(Cc2ccc(OCC)cc2)CC1)c3ccc(NC(=O)C4=CNC(=O)C=C4)cc3
0.287356	O=C(N1CCN(Cc2ccc(OCC)cc2)CC1)c3ccc(NC(=O)C4=CNC(=O)C=C4)cc3
0.287356	O=C(N1CCN(Cc2ccc(OCC)cc2)CC1)c3ccc(NC(=O)C4=CNC(=O)C=C4)cc3
0.286957	Clc1c(ccc(NC(=O)c2ncc(c3cc(c4nnc(N(C5CN(C(=O)OC(C)(C)C)CC5)C)cc4)ccc3)cc2)c1)C
0.286957	Clc1c(ccc(NC(=O)c2ncc(c3cc(c4nnc(N(C5CN(C(=O)OC(C)(C)C)CC5)C)cc4)ccc3)cc2)c1)C
0.286957	Clc1c(ccc(NC(=O)c2ncc(c3cc(c4nnc(N(C5CN(C(=O)OC(C)(C)C)CC5)C)cc4)ccc3)cc2)c1)C
0.286957	Clc1c(ccc(NC(=O)c2ncc(c3cc(c4nnc(N(C5CN(C(=O)OC(C)(C)C)CC5)C)cc4)ccc3)cc2)c1)C
0.286957	Clc1c(ccc(NC(=O)c2ncc(c3cc(c4nnc(N(C5CN(C(=O)OC(C)(C)C)CC5)C)cc4)ccc3)cc2)c1)C
0.286957	Clc1c(ccc(NC(=O)c2ncc(c3cc(c4nnc(N(C5CN(C(=O)OC(C)(C)C)CC5)C)cc4)ccc3)cc2)c1)C
0.286957	Clc1c(ccc(NC(=O)c2ncc(c3cc(c4nnc(N(C5CN(C(=O)OC(C)(C)C)CC5)C)cc4)ccc3)cc2)c1)C
0.286957	Clc1c(ccc(NC(=O)c2ncc(c3cc(c4nnc(N(C5CN(C(=O)OC(C)(C)C)CC5)C)cc4)ccc3)cc2)c1)C
0.286957	Clc1c(ccc(NC(=O)c2ncc(c3cc(c4nnc(N(C5CN(C(=O)OC(C)(C)C)CC5)C)cc4)ccc3)cc2)c1)C
0.286957	Clc1c(ccc(NC(=O)c2ncc(c3cc(c4nnc(N(C5CN(C(=O)OC(C)(C)C)CC5)C)cc4)ccc3)cc2)c1)C
0.286667	S1C(=NC(c2ccc(OC)cc2)=C1)NC(=O)COC(=O)c3cc(NC(=O)NC(C)(C)C)c(cc3)C
0.286667	S1C(=NC(c2ccc(OC)cc2)=C1)NC(=O)COC(=O)c3cc(NC(=O)NC(C)(C)C)c(cc3)C
0.286667	S1C(=NC(c2ccc(OC)cc2)=C1)NC(=O)COC(=O)c3cc(NC(=O)NC(C)(C)C)c(cc3)C
0.286667	S1C(=NC(c2ccc(OC)cc2)=C1)NC(=O)COC(=O)c3cc(NC(=O)NC(C)(C)C)c(cc3)C
0.286667	S1C(=NC(c2ccc(OC)cc2)=C1)NC(=O)COC(=O)c3cc(NC(=O)NC(C)(C)C)c(cc3)C
0.286667	S1C(=NC(c2ccc(OC)cc2)=C1)NC(=O)COC(=O)c3cc(NC(=O)NC(C)(C)C)c(cc3)C
0.286667	S1C(=NC(c2ccc(OC)cc2)=C1)NC(=O)COC(=O)c3cc(NC(=O)NC(C)(C)C)c(cc3)C
0.286667	S1C(=NC(c2ccc(OC)cc2)=C1)NC(=O)COC(=O)c3cc(NC(=O)NC(C)(C)C)c(cc3)C
0.286667	S1C(=NC(c2ccc(OC)cc2)=C1)NC(=O)COC(=O)c3cc(NC(=O)NC(C)(C)C)c(cc3)C
0.286667	S1C(=NC(c2ccc(OC)cc2)=C1)NC(=O)COC(=O)c3cc(NC(=O)NC(C)(C)C)c(cc3)C
0.286307	Brc1ccc(cc1)C(=O)Nc2cc(NC(=O)c3ccc(cc3)C4=NOC(=N4)c5ccc(F)cc5)ccc2
0.28629	O=C(O)c1cc(NC(=O)c2cc3OCCOc3cc2)c(cc1)C
0.28629	O=C(O)c1cc(NC(=O)c2cc3OCCOc3cc2)c(cc1)C
0.28629	O=C(O)c1cc(NC(=O)c2cc3OCCOc3cc2)c(cc1)C
0.28629	O=C(O)c1cc(NC(=O)c2cc3OCCOc3cc2)c(cc1)C
0.28629	O=C(O)c1cc(NC(=O)c2cc3OCCOc3cc2)c(cc1)C
0.28629	O=C(O)c1cc(NC(=O)c2cc3OCCOc3cc2)c(cc1)C
0.28629	O=C(O)c1cc(NC(=O)c2cc3OCCOc3cc2)c(cc1)C
0.28629	O=C(O)c1cc(NC(=O)c2cc3OCCOc3cc2)c(cc1)C
0.28629	O=C(O)c1cc(NC(=O)c2cc3OCCOc3cc2)c(cc1)C
0.28629	O=C(O)c1cc(NC(=O)c2cc3OCCOc3cc2)c(cc1)C
0.28629	O=C(N(C)C)c1c(ccc(NC(=O)c2cc(NC(=O)C)ccc2)c1)C
0.28626	O=C(NCCNC(=O)C)c1c(nccc1)Nc2c(cc(cc2)C)C
0.28626	O=C(NCCNC(=O)C)c1c(nccc1)Nc2c(cc(cc2)C)C
0.28626	O=C(NCCNC(=O)C)c1c(nccc1)Nc2c(cc(cc2)C)C
0.28626	O=C(NCCNC(=O)C)c1c(nccc1)Nc2c(cc(cc2)C)C
0.28626	O=C(NCCNC(=O)C)c1c(nccc1)Nc2c(cc(cc2)C)C
0.28626	O=C(NCCNC(=O)C)c1c(nccc1)Nc2c(cc(cc2)C)C
0.28626	O=C(NCCNC(=O)C)c1c(nccc1)Nc2c(cc(cc2)C)C
0.28626	O=C(NCCNC(=O)C)c1c(nccc1)Nc2c(cc(cc2)C)C
0.28626	O=C(NCCNC(=O)C)c1c(nccc1)Nc2c(cc(cc2)C)C
0.28626	O=C(NCCNC(=O)C)c1c(nccc1)Nc2c(cc(cc2)C)C
0.285714	O=C(Nc1c(OC)cc(NC(=O)C2(CC2)CCC)cc1)c3cnccc3
0.285714	O=C(Nc1c(OC)cc(NC(=O)C2(CC2)CCC)cc1)c3cnccc3
0.285714	O=C(Nc1c(OC)cc(NC(=O)C2(CC2)CCC)cc1)c3cnccc3
0.285714	O=C(Nc1c(OC)cc(NC(=O)C2(CC2)CCC)cc1)c3cnccc3
0.285714	O=C(Nc1c(OC)cc(NC(=O)C2(CC2)CCC)cc1)c3cnccc3
0.285714	O=C(Nc1c(OC)cc(NC(=O)C2(CC2)CCC)cc1)c3cnccc3
0.285714	O=C(Nc1c(OC)cc(NC(=O)C2(CC2)CCC)cc1)c3cnccc3
0.285714	O=C(Nc1c(OC)cc(NC(=O)C2(CC2)CCC)cc1)c3cnccc3
0.285714	O=C(Nc1c(OC)cc(NC(=O)C2(CC2)CCC)cc1)c3cnccc3
0.285714	O=C(Nc1c(OC)cc(NC(=O)C2(CC2)CCC)cc1)c3cnccc3
0.285714	O=C(Nc1ccc(cc1)C(=O)NCc2ccncc2)c3cc(ccc3)C4=NOC(=N4)C5CC5
0.285714	O=C(Nc1ccc(cc1)C(=O)NCc2ccncc2)c3cc(ccc3)C4=NOC(=N4)C5CC5
0.285714	O=C(Nc1ccc(cc1)C(=O)NCc2ccncc2)c3cc(ccc3)C4=NOC(=N4)C5CC5
0.285714	O=C(Nc1ccc(cc1)C(=O)NCc2ccncc2)c3cc(ccc3)C4=NOC(=N4)C5CC5
0.285714	O=C(Nc1ccc(cc1)C(=O)NCc2ccncc2)c3cc(ccc3)C4=NOC(=N4)C5CC5
0.285714	O=C(Nc1ccc(cc1)C(=O)NCc2ccncc2)c3cc(ccc3)C4=NOC(=N4)C5CC5
0.285714	O=C(Nc1ccc(cc1)C(=O)NCc2ccncc2)c3cc(ccc3)C4=NOC(=N4)C5CC5
0.285714	O=C(Nc1ccc(cc1)C(=O)NCc2ccncc2)c3cc(ccc3)C4=NOC(=N4)C5CC5
0.285714	O=C(Nc1ccc(cc1)C(=O)NCc2ccncc2)c3cc(ccc3)C4=NOC(=N4)C5CC5
0.285714	O=C(Nc1ccc(cc1)C(=O)NCc2ccncc2)c3cc(ccc3)C4=NOC(=N4)C5CC5
0.285714	S(=O)(=O)(Nc1c(c(ccc1)C)C)c2ccc(cc2)C(=O)Nc3c(ccc(NC(=O)OC(C)(C)C)c3)C
0.285124	Brc1cc(NC(=O)C=O)c(cc1)CN2CCN(Cc3ccccc3)CC2
0.284768	Clc1cc(NS(=O)(=O)c2ccc(cc2)C)c(cc1)C(=O)Nc3cc(OC)c(NC(=O)c4cnccc4)cc3
0.284768	Clc1cc(NS(=O)(=O)c2ccc(cc2)C)c(cc1)C(=O)Nc3cc(OC)c(NC(=O)c4cnccc4)cc3
0.284768	Clc1cc(NS(=O)(=O)c2ccc(cc2)C)c(cc1)C(=O)Nc3cc(OC)c(NC(=O)c4cnccc4)cc3
0.284768	Clc1cc(NS(=O)(=O)c2ccc(cc2)C)c(cc1)C(=O)Nc3cc(OC)c(NC(=O)c4cnccc4)cc3
0.284768	Clc1cc(NS(=O)(=O)c2ccc(cc2)C)c(cc1)C(=O)Nc3cc(OC)c(NC(=O)c4cnccc4)cc3
0.284768	Clc1cc(NS(=O)(=O)c2ccc(cc2)C)c(cc1)C(=O)Nc3cc(OC)c(NC(=O)c4cnccc4)cc3
0.284768	Clc1cc(NS(=O)(=O)c2ccc(cc2)C)c(cc1)C(=O)Nc3cc(OC)c(NC(=O)c4cnccc4)cc3
0.284768	Clc1cc(NS(=O)(=O)c2ccc(cc2)C)c(cc1)C(=O)Nc3cc(OC)c(NC(=O)c4cnccc4)cc3
0.284768	Clc1cc(NS(=O)(=O)c2ccc(cc2)C)c(cc1)C(=O)Nc3cc(OC)c(NC(=O)c4cnccc4)cc3
0.284585	Brc1cc(ccc1)C(=O)Nc2ccc(cc2)C(=O)NCCCN3CCN(c4ncccn4)CC3
0.284585	Brc1cc(ccc1)C(=O)Nc2ccc(cc2)C(=O)NCCCN3CCN(c4ncccn4)CC3
0.284585	Brc1cc(ccc1)C(=O)Nc2ccc(cc2)C(=O)NCCCN3CCN(c4ncccn4)CC3
0.284585	Brc1cc(ccc1)C(=O)Nc2ccc(cc2)C(=O)NCCCN3CCN(c4ncccn4)CC3
0.284585	Brc1cc(ccc1)C(=O)Nc2ccc(cc2)C(=O)NCCCN3CCN(c4ncccn4)CC3
0.284585	Brc1cc(ccc1)C(=O)Nc2ccc(cc2)C(=O)NCCCN3CCN(c4ncccn4)CC3
0.284585	Brc1cc(ccc1)C(=O)Nc2ccc(cc2)C(=O)NCCCN3CCN(c4ncccn4)CC3
0.284585	Brc1cc(ccc1)C(=O)Nc2ccc(cc2)C(=O)NCCCN3CCN(c4ncccn4)CC3
0.284585	Brc1cc(ccc1)C(=O)Nc2ccc(cc2)C(=O)NCCCN3CCN(c4ncccn4)CC3
0.284585	Brc1cc(ccc1)C(=O)Nc2ccc(cc2)C(=O)NCCCN3CCN(c4ncccn4)CC3
0.284585	O=C(Nc1cnc(cc1)C(C)C)c2cc(OC)c(cc2)C
0.284314	Clc1c(cc(Cl)cc1)C(Nc2c(cc(cc2)C(=O)Nc3cc(OC)c(NC(=O)c4cnccc4)cc3)C)C
0.284314	Clc1c(cc(Cl)cc1)C(Nc2c(cc(cc2)C(=O)Nc3cc(OC)c(NC(=O)c4cnccc4)cc3)C)C
0.284314	Clc1c(cc(Cl)cc1)C(Nc2c(cc(cc2)C(=O)Nc3cc(OC)c(NC(=O)c4cnccc4)cc3)C)C
0.284314	Clc1c(cc(Cl)cc1)C(Nc2c(cc(cc2)C(=O)Nc3cc(OC)c(NC(=O)c4cnccc4)cc3)C)C
0.284314	Clc1c(cc(Cl)cc1)C(Nc2c(cc(cc2)C(=O)Nc3cc(OC)c(NC(=O)c4cnccc4)cc3)C)C
0.284314	Clc1c(cc(Cl)cc1)C(Nc2c(cc(cc2)C(=O)Nc3cc(OC)c(NC(=O)c4cnccc4)cc3)C)C
0.284314	Clc1c(cc(Cl)cc1)C(Nc2c(cc(cc2)C(=O)Nc3cc(OC)c(NC(=O)c4cnccc4)cc3)C)C
0.284314	Clc1c(cc(Cl)cc1)C(Nc2c(cc(cc2)C(=O)Nc3cc(OC)c(NC(=O)c4cnccc4)cc3)C)C
0.284314	Clc1c(cc(Cl)cc1)C(Nc2c(cc(cc2)C(=O)Nc3cc(OC)c(NC(=O)c4cnccc4)cc3)C)C
0.284314	Clc1c(cc(Cl)cc1)C(Nc2c(cc(cc2)C(=O)Nc3cc(OC)c(NC(=O)c4cnccc4)cc3)C)C
0.284173	Fc1c(NC(=O)CCC(=O)c2cc(OC)c(OC)cc2)ccc(c1)CN3CCN(CC3)C
0.284173	Fc1c(NC(=O)CCC(=O)c2cc(OC)c(OC)cc2)ccc(c1)CN3CCN(CC3)C
0.284173	Fc1c(NC(=O)CCC(=O)c2cc(OC)c(OC)cc2)ccc(c1)CN3CCN(CC3)C
0.284173	Fc1c(NC(=O)CCC(=O)c2cc(OC)c(OC)cc2)ccc(c1)CN3CCN(CC3)C
0.284173	Fc1c(NC(=O)CCC(=O)c2cc(OC)c(OC)cc2)ccc(c1)CN3CCN(CC3)C
0.284173	Fc1c(NC(=O)CCC(=O)c2cc(OC)c(OC)cc2)ccc(c1)CN3CCN(CC3)C
0.284173	Fc1c(NC(=O)CCC(=O)c2cc(OC)c(OC)cc2)ccc(c1)CN3CCN(CC3)C
0.284173	Fc1c(NC(=O)CCC(=O)c2cc(OC)c(OC)cc2)ccc(c1)CN3CCN(CC3)C
0.284173	Fc1c(NC(=O)CCC(=O)c2cc(OC)c(OC)cc2)ccc(c1)CN3CCN(CC3)C
0.284173	Fc1c(NC(=O)CCC(=O)c2cc(OC)c(OC)cc2)ccc(c1)CN3CCN(CC3)C
0.284133	FCCOc1ccc(cc1)C(=O)Nc2cc(Oc3cc(ncc3)C(=O)NC)c(cc2)C
0.284133	FCCOc1ccc(cc1)C(=O)Nc2cc(Oc3cc(ncc3)C(=O)NC)c(cc2)C
0.284133	FCCOc1ccc(cc1)C(=O)Nc2cc(Oc3cc(ncc3)C(=O)NC)c(cc2)C
0.284133	FCCOc1ccc(cc1)C(=O)Nc2cc(Oc3cc(ncc3)C(=O)NC)c(cc2)C
0.284133	FCCOc1ccc(cc1)C(=O)Nc2cc(Oc3cc(ncc3)C(=O)NC)c(cc2)C
0.284133	FCCOc1ccc(cc1)C(=O)Nc2cc(Oc3cc(ncc3)C(=O)NC)c(cc2)C
0.284133	FCCOc1ccc(cc1)C(=O)Nc2cc(Oc3cc(ncc3)C(=O)NC)c(cc2)C
0.284133	FCCOc1ccc(cc1)C(=O)Nc2cc(Oc3cc(ncc3)C(=O)NC)c(cc2)C
0.284133	FCCOc1ccc(cc1)C(=O)Nc2cc(Oc3cc(ncc3)C(=O)NC)c(cc2)C
0.284133	FCCOc1ccc(cc1)C(=O)Nc2cc(Oc3cc(ncc3)C(=O)NC)c(cc2)C
0.283737	Fc1ccc(c2nc(c(cc2)C(=O)Nc3cc(c(O)cc3)C(=O)OC(C)(C)C)C)cc1
0.283737	Fc1ccc(c2nc(c(cc2)C(=O)Nc3cc(c(O)cc3)C(=O)OC(C)(C)C)C)cc1
0.283737	Fc1ccc(c2nc(c(cc2)C(=O)Nc3cc(c(O)cc3)C(=O)OC(C)(C)C)C)cc1
0.283737	Fc1ccc(c2nc(c(cc2)C(=O)Nc3cc(c(O)cc3)C(=O)OC(C)(C)C)C)cc1
0.283737	Fc1ccc(c2nc(c(cc2)C(=O)Nc3cc(c(O)cc3)C(=O)OC(C)(C)C)C)cc1
0.283737	Fc1ccc(c2nc(c(cc2)C(=O)Nc3cc(c(O)cc3)C(=O)OC(C)(C)C)C)cc1
0.283737	Fc1ccc(c2nc(c(cc2)C(=O)Nc3cc(c(O)cc3)C(=O)OC(C)(C)C)C)cc1
0.283737	Fc1ccc(c2nc(c(cc2)C(=O)Nc3cc(c(O)cc3)C(=O)OC(C)(C)C)C)cc1
0.283737	Fc1ccc(c2nc(c(cc2)C(=O)Nc3cc(c(O)cc3)C(=O)OC(C)(C)C)C)cc1
0.283737	Fc1ccc(c2nc(c(cc2)C(=O)Nc3cc(c(O)cc3)C(=O)OC(C)(C)C)C)cc1
0.283465	S(c1ncc(NC(=O)c2cc(OC)c(cc2)C)cc1)CC
0.283465	S(c1ncc(NC(=O)c2cc(OC)c(cc2)C)cc1)CC
0.283465	S(c1ncc(NC(=O)c2cc(OC)c(cc2)C)cc1)CC
0.283465	S(c1ncc(NC(=O)c2cc(OC)c(cc2)C)cc1)CC
0.283465	S(c1ncc(NC(=O)c2cc(OC)c(cc2)C)cc1)CC
0.283465	S(c1ncc(NC(=O)c2cc(OC)c(cc2)C)cc1)CC
0.283154	FC1(F)C(c2ccc(cc2)C(=O)Nc3cc(OC)c(NC(=O)c4cnccc4)cc3)(C1)C
0.283154	FC1(F)C(c2ccc(cc2)C(=O)Nc3cc(OC)c(NC(=O)c4cnccc4)cc3)(C1)C
0.283154	FC1(F)C(c2ccc(cc2)C(=O)Nc3cc(OC)c(NC(=O)c4cnccc4)cc3)(C1)C
0.283154	FC1(F)C(c2ccc(cc2)C(=O)Nc3cc(OC)c(NC(=O)c4cnccc4)cc3)(C1)C
0.283154	FC1(F)C(c2ccc(cc2)C(=O)Nc3cc(OC)c(NC(=O)c4cnccc4)cc3)(C1)C
0.283154	FC1(F)C(c2ccc(cc2)C(=O)Nc3cc(OC)c(NC(=O)c4cnccc4)cc3)(C1)C
0.283154	FC1(F)C(c2ccc(cc2)C(=O)Nc3cc(OC)c(NC(=O)c4cnccc4)cc3)(C1)C
0.283088	Clc1ncc(cc1)CN2CCC(C3=NC(c4cc(F)c(F)cc4)=CN3)CC2
0.283088	Clc1ncc(cc1)CN2CCC(C3=NC(c4cc(F)c(F)cc4)=CN3)CC2
0.283088	Clc1ncc(cc1)CN2CCC(C3=NC(c4cc(F)c(F)cc4)=CN3)CC2
0.283088	Clc1ncc(cc1)CN2CCC(C3=NC(c4cc(F)c(F)cc4)=CN3)CC2
0.283088	Clc1ncc(cc1)CN2CCC(C3=NC(c4cc(F)c(F)cc4)=CN3)CC2
0.283088	Clc1ncc(cc1)CN2CCC(C3=NC(c4cc(F)c(F)cc4)=CN3)CC2
0.283088	Clc1ncc(cc1)CN2CCC(C3=NC(c4cc(F)c(F)cc4)=CN3)CC2
0.283088	Clc1ncc(cc1)CN2CCC(C3=NC(c4cc(F)c(F)cc4)=CN3)CC2
0.283088	Clc1ncc(cc1)CN2CCC(C3=NC(c4cc(F)c(F)cc4)=CN3)CC2
0.283088	Clc1ncc(cc1)CN2CCC(C3=NC(c4cc(F)c(F)cc4)=CN3)CC2
0.283019	O=C(N1CCN(CCOC)CC1)C(=O)Nc2cc(c3ccccc3)c(cc2)C
0.283019	O=C(N1CCN(CCOC)CC1)C(=O)Nc2cc(c3ccccc3)c(cc2)C
0.283019	O=C(N1CCN(CCOC)CC1)C(=O)Nc2cc(c3ccccc3)c(cc2)C
0.283019	O=C(N1CCN(CCOC)CC1)C(=O)Nc2cc(c3ccccc3)c(cc2)C
0.283019	O=C(N1CCN(CCOC)CC1)C(=O)Nc2cc(c3ccccc3)c(cc2)C
0.283019	O=C(N1CCN(CCOC)CC1)C(=O)Nc2cc(c3ccccc3)c(cc2)C
0.283019	O=C(N1CCN(CCOC)CC1)C(=O)Nc2cc(c3ccccc3)c(cc2)C
0.283019	O=C(N1CCN(CCOC)CC1)C(=O)Nc2cc(c3ccccc3)c(cc2)C
0.283019	O=C(N1CCN(CCOC)CC1)C(=O)Nc2cc(c3ccccc3)c(cc2)C
0.283019	O=C(N1CCN(CCOC)CC1)C(=O)Nc2cc(c3ccccc3)c(cc2)C
0.283019	O=C(Nc1cc(ccc1)C=2OC=C(N2)C)c3ccc(NC(=O)C4=CNC(=O)C=C4)cc3
0.283019	O=C(Nc1cc(ccc1)C=2OC=C(N2)C)c3ccc(NC(=O)C4=CNC(=O)C=C4)cc3
0.283019	O=C(Nc1cc(ccc1)C=2OC=C(N2)C)c3ccc(NC(=O)C4=CNC(=O)C=C4)cc3
0.282958	S(=O)(=O)(Nc1ccc(cc1)C(=O)Nc2cc(ccc2)C=3OC=C(N3)C)c4c(ccc([N+]([O-])=O)c4)C
0.282958	S(=O)(=O)(Nc1ccc(cc1)C(=O)Nc2cc(ccc2)C=3OC=C(N3)C)c4c(ccc([N+]([O-])=O)c4)C
0.282958	S(=O)(=O)(Nc1ccc(cc1)C(=O)Nc2cc(ccc2)C=3OC=C(N3)C)c4c(ccc([N+]([O-])=O)c4)C
0.282958	S(=O)(=O)(Nc1ccc(cc1)C(=O)Nc2cc(ccc2)C=3OC=C(N3)C)c4c(ccc([N+]([O-])=O)c4)C
0.282958	S(=O)(=O)(Nc1ccc(cc1)C(=O)Nc2cc(ccc2)C=3OC=C(N3)C)c4c(ccc([N+]([O-])=O)c4)C
0.282958	S(=O)(=O)(Nc1ccc(cc1)C(=O)Nc2cc(ccc2)C=3OC=C(N3)C)c4c(ccc([N+]([O-])=O)c4)C
0.282958	S(=O)(=O)(Nc1ccc(cc1)C(=O)Nc2cc(ccc2)C=3OC=C(N3)C)c4c(ccc([N+]([O-])=O)c4)C
0.282958	S(=O)(=O)(Nc1ccc(cc1)C(=O)Nc2cc(ccc2)C=3OC=C(N3)C)c4c(ccc([N+]([O-])=O)c4)C
0.282958	S(=O)(=O)(Nc1ccc(cc1)C(=O)Nc2cc(ccc2)C=3OC=C(N3)C)c4c(ccc([N+]([O-])=O)c4)C
0.282958	S(=O)(=O)(Nc1ccc(cc1)C(=O)Nc2cc(ccc2)C=3OC=C(N3)C)c4c(ccc([N+]([O-])=O)c4)C
0.282958	Fc1c(NC(=O)C=2C(=NOC2C)c3c(F)cccc3)ccc(c1)CN4CCN(CC4)C
0.282958	Fc1c(NC(=O)C=2C(=NOC2C)c3c(F)cccc3)ccc(c1)CN4CCN(CC4)C
0.282946	O=C(Nc1ccc(N2CC(OC(C2)C)C)cc1)c3nc(c4ccncc4)ccc3
0.282946	O=C(Nc1ccc(N2CC(OC(C2)C)C)cc1)c3nc(c4ccncc4)ccc3
0.282946	O=C(NCCCN1CCN(c2ncccn2)CC1)c3nc(c4ccncc4)ccc3
0.282946	O=C(NCCCN1CCN(c2ncccn2)CC1)c3nc(c4ccncc4)ccc3
0.282946	O=C(NCCCN1CCN(c2ncccn2)CC1)c3nc(c4ccncc4)ccc3
0.282946	O=C(NCCCN1CCN(c2ncccn2)CC1)c3nc(c4ccncc4)ccc3
0.282946	O=C(NCCCN1CCN(c2ncccn2)CC1)c3nc(c4ccncc4)ccc3
0.282946	O=C(NCCCN1CCN(c2ncccn2)CC1)c3nc(c4ccncc4)ccc3
0.282946	O=C(NCCCN1CCN(c2ncccn2)CC1)c3nc(c4ccncc4)ccc3
0.282946	O=C(NCCCN1CCN(c2ncccn2)CC1)c3nc(c4ccncc4)ccc3
0.282946	O=C(NCCCN1CCN(c2ncccn2)CC1)c3nc(c4ccncc4)ccc3
0.282946	O=C(NCCCN1CCN(c2ncccn2)CC1)c3nc(c4ccncc4)ccc3
0.282738	S1C(=NC(c2ccc(cc2)CCCCCC)=C1)NC(=O)C(OC(=O)c3cc(NC(=O)NC(C)(C)C)c(cc3)C)c4ccccc4
0.282738	S1C(=NC(c2ccc(cc2)CCCCCC)=C1)NC(=O)C(OC(=O)c3cc(NC(=O)NC(C)(C)C)c(cc3)C)c4ccccc4
0.282738	S1C(=NC(c2ccc(cc2)CCCCCC)=C1)NC(=O)C(OC(=O)c3cc(NC(=O)NC(C)(C)C)c(cc3)C)c4ccccc4
0.282738	S1C(=NC(c2ccc(cc2)CCCCCC)=C1)NC(=O)C(OC(=O)c3cc(NC(=O)NC(C)(C)C)c(cc3)C)c4ccccc4
0.282738	S1C(=NC(c2ccc(cc2)CCCCCC)=C1)NC(=O)C(OC(=O)c3cc(NC(=O)NC(C)(C)C)c(cc3)C)c4ccccc4
0.282738	S1C(=NC(c2ccc(cc2)CCCCCC)=C1)NC(=O)C(OC(=O)c3cc(NC(=O)NC(C)(C)C)c(cc3)C)c4ccccc4
0.282738	S1C(=NC(c2ccc(cc2)CCCCCC)=C1)NC(=O)C(OC(=O)c3cc(NC(=O)NC(C)(C)C)c(cc3)C)c4ccccc4
0.282738	S1C(=NC(c2ccc(cc2)CCCCCC)=C1)NC(=O)C(OC(=O)c3cc(NC(=O)NC(C)(C)C)c(cc3)C)c4ccccc4
0.282738	S1C(=NC(c2ccc(cc2)CCCCCC)=C1)NC(=O)C(OC(=O)c3cc(NC(=O)NC(C)(C)C)c(cc3)C)c4ccccc4
0.282738	S1C(=NC(c2ccc(cc2)CCCCCC)=C1)NC(=O)C(OC(=O)c3cc(NC(=O)NC(C)(C)C)c(cc3)C)c4ccccc4
0.282143	O=C(OC(C)(C)C)Nc1cc(NC(=O)c2cc(OC)c(OCC(=O)OC)cc2)c(cc1)C
0.282143	O=C(OC(C)(C)C)Nc1cc(NC(=O)c2cc(OC)c(OCC(=O)OC)cc2)c(cc1)C
0.282051	FC(F)C(CC(=O)Nc1cc(OC)c(NC(=O)c2cnccc2)cc1)(C)C
0.282051	FC(F)C(CC(=O)Nc1cc(OC)c(NC(=O)c2cnccc2)cc1)(C)C
0.282051	FC(F)C(CC(=O)Nc1cc(OC)c(NC(=O)c2cnccc2)cc1)(C)C
0.282051	FC(F)C(CC(=O)Nc1cc(OC)c(NC(=O)c2cnccc2)cc1)(C)C
0.282051	FC(F)C(CC(=O)Nc1cc(OC)c(NC(=O)c2cnccc2)cc1)(C)C
0.282051	FC(F)C(CC(=O)Nc1cc(OC)c(NC(=O)c2cnccc2)cc1)(C)C
0.282051	FC(F)C(CC(=O)Nc1cc(OC)c(NC(=O)c2cnccc2)cc1)(C)C
0.28169	O=C(OC(C)(C)C)Nc1cc(NC(=O)c2cc3c(cc2)C(CCC3(C)C)(C)C)c(cc1)C
0.280769	O=C(Nc1cc(ccc1)C2=NC(=CC(=O)N2)C)c3ccc(cc3)C(=O)NC(C)C
0.280769	O=C(Nc1cc(ccc1)C2=NC(=CC(=O)N2)C)c3ccc(cc3)C(=O)NC(C)C
0.280769	O=C(Nc1cc(ccc1)C2=NC(=CC(=O)N2)C)c3ccc(cc3)C(=O)NC(C)C
0.280645	S(=O)(=O)(NCCCN(C)C)c1cc(c(cc1)C)C(=O)Nc2cc(OC)c(NC(=O)c3cnccc3)cc2
0.280645	S(=O)(=O)(NCCCN(C)C)c1cc(c(cc1)C)C(=O)Nc2cc(OC)c(NC(=O)c3cnccc3)cc2
0.280645	S(=O)(=O)(NCCCN(C)C)c1cc(c(cc1)C)C(=O)Nc2cc(OC)c(NC(=O)c3cnccc3)cc2
0.280645	S(=O)(=O)(NCCCN(C)C)c1cc(c(cc1)C)C(=O)Nc2cc(OC)c(NC(=O)c3cnccc3)cc2
0.280443	Fc1cc(NC(=O)c2ccc(OC)cc2)c(cc1)C(=O)OC3CN(Cc4ccc(F)cc4)C3
0.280443	Fc1cc(NC(=O)c2ccc(OC)cc2)c(cc1)C(=O)OC3CN(Cc4ccc(F)cc4)C3
0.280443	Fc1cc(NC(=O)c2ccc(OC)cc2)c(cc1)C(=O)OC3CN(Cc4ccc(F)cc4)C3
0.280443	Fc1cc(NC(=O)c2ccc(OC)cc2)c(cc1)C(=O)OC3CN(Cc4ccc(F)cc4)C3
0.280443	Fc1cc(NC(=O)c2ccc(OC)cc2)c(cc1)C(=O)OC3CN(Cc4ccc(F)cc4)C3
0.280443	Fc1cc(NC(=O)c2ccc(OC)cc2)c(cc1)C(=O)OC3CN(Cc4ccc(F)cc4)C3
0.280443	Fc1cc(NC(=O)c2ccc(OC)cc2)c(cc1)C(=O)OC3CN(Cc4ccc(F)cc4)C3
0.280443	Fc1cc(NC(=O)c2ccc(OC)cc2)c(cc1)C(=O)OC3CN(Cc4ccc(F)cc4)C3
0.280443	Fc1cc(NC(=O)c2ccc(OC)cc2)c(cc1)C(=O)OC3CN(Cc4ccc(F)cc4)C3
0.280443	Fc1cc(NC(=O)c2ccc(OC)cc2)c(cc1)C(=O)OC3CN(Cc4ccc(F)cc4)C3
0.280374	O=C(Nc1cc(OC)c(NC(=O)c2cnccc2)cc1)c3c(nccc3)NCC4N(CCC4)CC
0.280193	Brc1ccc(NC(=O)c2cnccc2)cc1
0.280193	Brc1ccc(NC(=O)c2cnccc2)cc1
0.280193	Brc1ccc(NC(=O)c2cnccc2)cc1
0.280193	Brc1ccc(NC(=O)c2cnccc2)cc1
0.280193	Brc1ccc(NC(=O)c2cnccc2)cc1
0.280193	Brc1ccc(NC(=O)c2cnccc2)cc1
0.280193	Brc1ccc(NC(=O)c2cnccc2)cc1
0.280193	Brc1ccc(NC(=O)c2cnccc2)cc1
0.280193	Brc1ccc(NC(=O)c2cnccc2)cc1
0.280193	Brc1ccc(NC(=O)c2cnccc2)cc1
0.279817	O=C(O)c1cc(NC(=O)c2cnccc2)ccc1
0.279817	O=C(O)c1cc(NC(=O)c2cnccc2)ccc1
0.279817	O=C(O)c1cc(NC(=O)c2cnccc2)ccc1
0.279817	O=C(O)c1cc(NC(=O)c2cnccc2)ccc1
0.279817	O=C(O)c1cc(NC(=O)c2cnccc2)ccc1
0.279817	O=C(O)c1cc(NC(=O)c2cnccc2)ccc1
0.279817	O=C(O)c1cc(NC(=O)c2cnccc2)ccc1
0.279817	O=C(O)c1cc(NC(=O)c2cnccc2)ccc1
0.279817	O=C(O)c1cc(NC(=O)c2cnccc2)ccc1
0.279817	O=C(O)c1cc(NC(=O)c2cnccc2)ccc1
0.279693	O=C(N(Cc1ccc(cc1)CN2CCN(CC2)C)C)Nc3cc4OCCOc4cc3
0.279693	O=C(N(Cc1ccc(cc1)CN2CCN(CC2)C)C)Nc3cc4OCCOc4cc3
0.279693	O=C(N(Cc1ccc(cc1)CN2CCN(CC2)C)C)Nc3cc4OCCOc4cc3
0.279693	O=C(N(Cc1ccc(cc1)CN2CCN(CC2)C)C)Nc3cc4OCCOc4cc3
0.279693	O=C(N(Cc1ccc(cc1)CN2CCN(CC2)C)C)Nc3cc4OCCOc4cc3
0.279693	O=C(N(Cc1ccc(cc1)CN2CCN(CC2)C)C)Nc3cc4OCCOc4cc3
0.279693	O=C(N(Cc1ccc(cc1)CN2CCN(CC2)C)C)Nc3cc4OCCOc4cc3
0.279693	O=C(N(Cc1ccc(cc1)CN2CCN(CC2)C)C)Nc3cc4OCCOc4cc3
0.279693	O=C(N(Cc1ccc(cc1)CN2CCN(CC2)C)C)Nc3cc4OCCOc4cc3
0.279693	O=C(N(Cc1ccc(cc1)CN2CCN(CC2)C)C)Nc3cc4OCCOc4cc3
0.279635	Clc1c(S(=O)(=O)Nc2c(cccc2)C)cc(cc1)C(=O)N3CCN(c4nc(ncc4)c5ccccc5)CC3
0.279635	Clc1c(S(=O)(=O)Nc2c(cccc2)C)cc(cc1)C(=O)N3CCN(c4nc(ncc4)c5ccccc5)CC3
0.279635	Clc1c(S(=O)(=O)Nc2c(cccc2)C)cc(cc1)C(=O)N3CCN(c4nc(ncc4)c5ccccc5)CC3
0.279635	Clc1c(S(=O)(=O)Nc2c(cccc2)C)cc(cc1)C(=O)N3CCN(c4nc(ncc4)c5ccccc5)CC3
0.279635	Clc1c(S(=O)(=O)Nc2c(cccc2)C)cc(cc1)C(=O)N3CCN(c4nc(ncc4)c5ccccc5)CC3
0.279635	Clc1c(S(=O)(=O)Nc2c(cccc2)C)cc(cc1)C(=O)N3CCN(c4nc(ncc4)c5ccccc5)CC3
0.279635	Clc1c(S(=O)(=O)Nc2c(cccc2)C)cc(cc1)C(=O)N3CCN(c4nc(ncc4)c5ccccc5)CC3
0.279635	Clc1c(S(=O)(=O)Nc2c(cccc2)C)cc(cc1)C(=O)N3CCN(c4nc(ncc4)c5ccccc5)CC3
0.279635	Clc1c(S(=O)(=O)Nc2c(cccc2)C)cc(cc1)C(=O)N3CCN(c4nc(ncc4)c5ccccc5)CC3
0.279635	Clc1c(S(=O)(=O)Nc2c(cccc2)C)cc(cc1)C(=O)N3CCN(c4nc(ncc4)c5ccccc5)CC3
0.27907	Brc1ccc(cc1)C(=O)Nc2cc(NC(=O)C(=O)Nc3c(c4cc(Cl)ccc4)cccc3)ccc2
0.27907	Brc1ccc(cc1)C(=O)Nc2cc(NC(=O)C(=O)Nc3c(c4cc(Cl)ccc4)cccc3)ccc2
0.27907	Brc1ccc(cc1)C(=O)Nc2cc(NC(=O)C(=O)Nc3c(c4cc(Cl)ccc4)cccc3)ccc2
0.27907	Brc1ccc(cc1)C(=O)Nc2cc(NC(=O)C(=O)Nc3c(c4cc(Cl)ccc4)cccc3)ccc2
0.27907	Brc1ccc(cc1)C(=O)Nc2cc(NC(=O)C(=O)Nc3c(c4cc(Cl)ccc4)cccc3)ccc2
0.27907	Brc1ccc(cc1)C(=O)Nc2cc(NC(=O)C(=O)Nc3c(c4cc(Cl)ccc4)cccc3)ccc2
0.27907	Brc1ccc(cc1)C(=O)Nc2cc(NC(=O)C(=O)Nc3c(c4cc(Cl)ccc4)cccc3)ccc2
0.27907	Brc1ccc(cc1)C(=O)Nc2cc(NC(=O)C(=O)Nc3c(c4cc(Cl)ccc4)cccc3)ccc2
0.27907	Brc1ccc(cc1)C(=O)Nc2cc(NC(=O)C(=O)Nc3c(c4cc(Cl)ccc4)cccc3)ccc2
0.27907	Brc1ccc(cc1)C(=O)Nc2cc(NC(=O)C(=O)Nc3c(c4cc(Cl)ccc4)cccc3)ccc2
0.278997	Brc1c(NS(=O)(=O)c2cc(c(Cl)cc2)C(=O)Nc3c(F)cc(cc3)CN4CCN(CC4)C)cc(cc1)C
0.278997	Brc1c(NS(=O)(=O)c2cc(c(Cl)cc2)C(=O)Nc3c(F)cc(cc3)CN4CCN(CC4)C)cc(cc1)C
0.278351	Clc1c(OC(F)F)ccc(c1)C(=O)Nc2cc(ccc2)C3=NC(=CC(=O)N3)C
0.278351	Clc1c(OC(F)F)ccc(c1)C(=O)Nc2cc(ccc2)C3=NC(=CC(=O)N3)C
0.278351	Clc1c(OC(F)F)ccc(c1)C(=O)Nc2cc(ccc2)C3=NC(=CC(=O)N3)C
0.278317	Clc1c(S(=O)(=O)Nc2c(cccc2)C)cc(cc1)C(=O)N(Cc3ccc(cc3)CN4CCN(CC4)C)C
0.278317	Clc1c(S(=O)(=O)Nc2c(cccc2)C)cc(cc1)C(=O)N(Cc3ccc(cc3)CN4CCN(CC4)C)C
0.278317	Clc1c(S(=O)(=O)Nc2c(cccc2)C)cc(cc1)C(=O)N(Cc3ccc(cc3)CN4CCN(CC4)C)C
0.278317	Clc1c(S(=O)(=O)Nc2c(cccc2)C)cc(cc1)C(=O)N(Cc3ccc(cc3)CN4CCN(CC4)C)C
0.278317	Clc1c(S(=O)(=O)Nc2c(cccc2)C)cc(cc1)C(=O)N(Cc3ccc(cc3)CN4CCN(CC4)C)C
0.278317	Clc1c(S(=O)(=O)Nc2c(cccc2)C)cc(cc1)C(=O)N(Cc3ccc(cc3)CN4CCN(CC4)C)C
0.278317	Clc1c(S(=O)(=O)Nc2c(cccc2)C)cc(cc1)C(=O)N(Cc3ccc(cc3)CN4CCN(CC4)C)C
0.278317	Clc1c(S(=O)(=O)Nc2c(cccc2)C)cc(cc1)C(=O)N(Cc3ccc(cc3)CN4CCN(CC4)C)C
0.277992	S1CCN(Cc2cc(NC(=O)c3cc(ccc3)COc4cc(ccc4)C=O)ccc2)CC1
0.277992	S1CCN(Cc2cc(NC(=O)c3cc(ccc3)COc4cc(ccc4)C=O)ccc2)CC1
0.277992	S1CCN(Cc2cc(NC(=O)c3cc(ccc3)COc4cc(ccc4)C=O)ccc2)CC1
0.277992	S1CCN(Cc2cc(NC(=O)c3cc(ccc3)COc4cc(ccc4)C=O)ccc2)CC1
0.277992	S1CCN(Cc2cc(NC(=O)c3cc(ccc3)COc4cc(ccc4)C=O)ccc2)CC1
0.277992	S1CCN(Cc2cc(NC(=O)c3cc(ccc3)COc4cc(ccc4)C=O)ccc2)CC1
0.277992	S1CCN(Cc2cc(NC(=O)c3cc(ccc3)COc4cc(ccc4)C=O)ccc2)CC1
0.277992	S1CCN(Cc2cc(NC(=O)c3cc(ccc3)COc4cc(ccc4)C=O)ccc2)CC1
0.277992	S1CCN(Cc2cc(NC(=O)c3cc(ccc3)COc4cc(ccc4)C=O)ccc2)CC1
0.277992	S1CCN(Cc2cc(NC(=O)c3cc(ccc3)COc4cc(ccc4)C=O)ccc2)CC1
0.277992	Fc1ccc(cc1)C=2ON=C(N2)c3ccc(cc3)C(=O)Nc4c(c5ccc(c6ccccc6)cc5)cccc4
0.277992	Fc1ccc(cc1)C=2ON=C(N2)c3ccc(cc3)C(=O)Nc4c(c5ccc(c6ccccc6)cc5)cccc4
0.277992	Fc1ccc(cc1)C=2ON=C(N2)c3ccc(cc3)C(=O)Nc4c(c5ccc(c6ccccc6)cc5)cccc4
0.277992	Fc1ccc(cc1)C=2ON=C(N2)c3ccc(cc3)C(=O)Nc4c(c5ccc(c6ccccc6)cc5)cccc4
0.277992	Fc1ccc(cc1)C=2ON=C(N2)c3ccc(cc3)C(=O)Nc4c(c5ccc(c6ccccc6)cc5)cccc4
0.277978	Fc1c(N2CCOCC2)ccc(NC(=O)C(=O)Nc3ccc(cc3)CN4CCN(c5ncccc5)CC4)c1
0.277978	Fc1c(N2CCOCC2)ccc(NC(=O)C(=O)Nc3ccc(cc3)CN4CCN(c5ncccc5)CC4)c1
0.277978	Fc1c(N2CCOCC2)ccc(NC(=O)C(=O)Nc3ccc(cc3)CN4CCN(c5ncccc5)CC4)c1
0.277978	Fc1c(N2CCOCC2)ccc(NC(=O)C(=O)Nc3ccc(cc3)CN4CCN(c5ncccc5)CC4)c1
0.277978	O=C(Nc1c(OC)cc(NC(=O)C=2C=NN(c3cnccc3)C2)cc1)c4cnccc4
0.277311	O=C(Nc1cc(NC(=O)c2cncc(c3ccc(OC)cc3)c2)ccc1)NC
0.277311	O=C(Nc1cc(NC(=O)c2cncc(c3ccc(OC)cc3)c2)ccc1)NC
0.277311	O=C(Nc1cc(NC(=O)c2cncc(c3ccc(OC)cc3)c2)ccc1)NC
0.277311	O=C(Nc1cc(NC(=O)c2cncc(c3ccc(OC)cc3)c2)ccc1)NC
0.277311	O=C(Nc1cc(NC(=O)c2cncc(c3ccc(OC)cc3)c2)ccc1)NC
0.277311	O=C(Nc1cc(NC(=O)c2cncc(c3ccc(OC)cc3)c2)ccc1)NC
0.277311	O=C(Nc1cc(NC(=O)c2cncc(c3ccc(OC)cc3)c2)ccc1)NC
0.277311	O=C(Nc1cc(NC(=O)c2cncc(c3ccc(OC)cc3)c2)ccc1)NC
0.277311	O=C(Nc1cc(NC(=O)c2cncc(c3ccc(OC)cc3)c2)ccc1)NC
0.277311	O=C(Nc1cc(NC(=O)c2cncc(c3ccc(OC)cc3)c2)ccc1)NC
0.277311	O=C(Nc1nc(OCCOC)ccn1)c2ccc(cc2)CCC
0.277311	O=C(Nc1nc(OCCOC)ccn1)c2ccc(cc2)CCC
0.277311	O=C(Nc1nc(OCCOC)ccn1)c2ccc(cc2)CCC
0.277311	O=C(Nc1nc(OCCOC)ccn1)c2ccc(cc2)CCC
0.277311	O=C(Nc1nc(OCCOC)ccn1)c2ccc(cc2)CCC
0.277311	O=C(Nc1nc(OCCOC)ccn1)c2ccc(cc2)CCC
0.277311	O=C(Nc1nc(OCCOC)ccn1)c2ccc(cc2)CCC
0.277311	O=C(Nc1nc(OCCOC)ccn1)c2ccc(cc2)CCC
0.277311	O=C(Nc1nc(OCCOC)ccn1)c2ccc(cc2)CCC
0.277311	O=C(Nc1nc(OCCOC)ccn1)c2ccc(cc2)CCC
0.276978	O=C(Nc1c(ccc(NC2CCN(CC2)C)c1)C)C=Cc3c(nccc3)C
0.276978	O=C(Nc1c(ccc(NC2CCN(CC2)C)c1)C)C=Cc3c(nccc3)C
0.27668	Fc1c(NC(=O)c2cc(c3cc(ccc3)C)ccc2)ccc(c1)C(=O)OC
0.27668	Fc1c(NC(=O)c2cc(c3cc(ccc3)C)ccc2)ccc(c1)C(=O)OC
0.276596	O=C(O)C1OC(C(=O)Nc2cc(OC)c(NC(=O)c3cnccc3)cc2)CC1
0.276596	O=C(O)C1OC(C(=O)Nc2cc(OC)c(NC(=O)c3cnccc3)cc2)CC1
0.276596	O=C(O)C1OC(C(=O)Nc2cc(OC)c(NC(=O)c3cnccc3)cc2)CC1
0.276596	O=C(O)C1OC(C(=O)Nc2cc(OC)c(NC(=O)c3cnccc3)cc2)CC1
0.276596	O=C(O)C1OC(C(=O)Nc2cc(OC)c(NC(=O)c3cnccc3)cc2)CC1
0.276596	O=C(O)C1OC(C(=O)Nc2cc(OC)c(NC(=O)c3cnccc3)cc2)CC1
0.276596	O=C(O)C1OC(C(=O)Nc2cc(OC)c(NC(=O)c3cnccc3)cc2)CC1
0.276596	O=C(O)C1OC(C(=O)Nc2cc(OC)c(NC(=O)c3cnccc3)cc2)CC1
0.276596	O=C(O)C1OC(C(=O)Nc2cc(OC)c(NC(=O)c3cnccc3)cc2)CC1
0.276596	O=C(O)C1OC(C(=O)Nc2cc(OC)c(NC(=O)c3cnccc3)cc2)CC1
0.276527	FC(F)(F)c1cc(ccc1)C(=O)Nc2cc(NC(=O)C(=O)N3CC(CC(=O)OC)CC3)c(cc2)C
0.276527	FC(F)(F)c1cc(ccc1)C(=O)Nc2cc(NC(=O)C(=O)N3CC(CC(=O)OC)CC3)c(cc2)C
0.276527	FC(F)(F)c1cc(ccc1)C(=O)Nc2cc(NC(=O)C(=O)N3CC(CC(=O)OC)CC3)c(cc2)C
0.27619	FC(F)(F)C(F)(c1cc(c(NC(=O)C=2C(=NN(C2)C)c3cnccc3)cc1)C)C(F)(F)F
0.275986	Clc1c(ncc(c1)C(=O)Nc2ccc(cc2)C=3C=NNC3)NC(c4cnccc4)C
0.275986	Clc1c(ncc(c1)C(=O)Nc2ccc(cc2)C=3C=NNC3)NC(c4cnccc4)C
0.275986	Clc1c(ncc(c1)C(=O)Nc2ccc(cc2)C=3C=NNC3)NC(c4cnccc4)C
0.275986	Clc1c(ncc(c1)C(=O)Nc2ccc(cc2)C=3C=NNC3)NC(c4cnccc4)C
0.275986	Clc1c(ncc(c1)C(=O)Nc2ccc(cc2)C=3C=NNC3)NC(c4cnccc4)C
0.275986	Clc1c(ncc(c1)C(=O)Nc2ccc(cc2)C=3C=NNC3)NC(c4cnccc4)C
0.275986	Clc1c(ncc(c1)C(=O)Nc2ccc(cc2)C=3C=NNC3)NC(c4cnccc4)C
0.275986	Clc1c(ncc(c1)C(=O)Nc2ccc(cc2)C=3C=NNC3)NC(c4cnccc4)C
0.275986	Clc1c(ncc(c1)C(=O)Nc2ccc(cc2)C=3C=NNC3)NC(c4cnccc4)C
0.275986	Clc1c(ncc(c1)C(=O)Nc2ccc(cc2)C=3C=NNC3)NC(c4cnccc4)C
0.275362	S(c1ncccn1)c2c(NC(=O)c3cc(c(NC(=O)C=4SC=CC4)cc3)C)cccc2
0.275362	S(c1ncccn1)c2c(NC(=O)c3cc(c(NC(=O)C=4SC=CC4)cc3)C)cccc2
0.275362	S(c1ncccn1)c2c(NC(=O)c3cc(c(NC(=O)C=4SC=CC4)cc3)C)cccc2
0.275362	S(c1ncccn1)c2c(NC(=O)c3cc(c(NC(=O)C=4SC=CC4)cc3)C)cccc2
0.275362	S(c1ncccn1)c2c(NC(=O)c3cc(c(NC(=O)C=4SC=CC4)cc3)C)cccc2
0.275362	S(c1ncccn1)c2c(NC(=O)c3cc(c(NC(=O)C=4SC=CC4)cc3)C)cccc2
0.275362	S(c1ncccn1)c2c(NC(=O)c3cc(c(NC(=O)C=4SC=CC4)cc3)C)cccc2
0.275362	S(c1ncccn1)c2c(NC(=O)c3cc(c(NC(=O)C=4SC=CC4)cc3)C)cccc2
0.275362	S(c1ncccn1)c2c(NC(=O)c3cc(c(NC(=O)C=4SC=CC4)cc3)C)cccc2
0.274809	O=C(NCCCN1CCN(c2ncccn2)CC1)c3cc(OC)c(cc3)C
0.274809	O=C(NCCCN1CCN(c2ncccn2)CC1)c3cc(OC)c(cc3)C
0.274809	O=C(NCCCN1CCN(c2ncccn2)CC1)c3cc(OC)c(cc3)C
0.274809	O=C(NCCCN1CCN(c2ncccn2)CC1)c3cc(OC)c(cc3)C
0.274809	O=C(NCCCN1CCN(c2ncccn2)CC1)c3cc(OC)c(cc3)C
0.274809	O=C(NCCCN1CCN(c2ncccn2)CC1)c3cc(OC)c(cc3)C
0.274809	O=C(NCCCN1CCN(c2ncccn2)CC1)c3cc(OC)c(cc3)C
0.274809	O=C(NCCCN1CCN(c2ncccn2)CC1)c3cc(OC)c(cc3)C
0.274809	O=C(NCCCN1CCN(c2ncccn2)CC1)c3cc(OC)c(cc3)C
0.274809	O=C(NCCCN1CCN(c2ncccn2)CC1)c3cc(OC)c(cc3)C
0.274648	O=C(Nc1cc(ccc1)C2=NC(=CC(=O)N2)C)C=3OC(c4ccc(cc4)CC)=CC3
0.274648	O=C(Nc1cc(ccc1)C2=NC(=CC(=O)N2)C)C=3OC(c4ccc(cc4)CC)=CC3
0.274648	O=C(Nc1cc(ccc1)C2=NC(=CC(=O)N2)C)C=3OC(c4ccc(cc4)CC)=CC3
0.274648	O=C(Nc1cc(ccc1)C2=NC(=CC(=O)N2)C)C=3OC(c4ccc(cc4)CC)=CC3
0.274648	O=C(Nc1cc(ccc1)C2=NC(=CC(=O)N2)C)C=3OC(c4ccc(cc4)CC)=CC3
0.274648	O=C(Nc1cc(ccc1)C2=NC(=CC(=O)N2)C)C=3OC(c4ccc(cc4)CC)=CC3
0.274648	O=C(Nc1cc(ccc1)C2=NC(=CC(=O)N2)C)C=3OC(c4ccc(cc4)CC)=CC3
0.274648	O=C(Nc1cc(ccc1)C2=NC(=CC(=O)N2)C)C=3OC(c4ccc(cc4)CC)=CC3
0.274648	O=C(Nc1cc(ccc1)C2=NC(=CC(=O)N2)C)C=3OC(c4ccc(cc4)CC)=CC3
0.274194	O=C(N)c1c(nccc1)Nc2c(cc(cc2)C)C
0.274194	O=C(N)c1c(nccc1)Nc2c(cc(cc2)C)C
0.274194	O=C(N)c1c(nccc1)Nc2c(cc(cc2)C)C
0.274194	O=C(N)c1c(nccc1)Nc2c(cc(cc2)C)C
0.274194	O=C(N)c1c(nccc1)Nc2c(cc(cc2)C)C
0.274194	O=C(N)c1c(nccc1)Nc2c(cc(cc2)C)C
0.274194	O=C(N)c1c(nccc1)Nc2c(cc(cc2)C)C
0.274194	O=C(N)c1c(nccc1)Nc2c(cc(cc2)C)C
0.274194	O=C(N)c1c(nccc1)Nc2c(cc(cc2)C)C
0.274194	O=C(N)c1c(nccc1)Nc2c(cc(cc2)C)C
0.27381	Brc1ccc(cc1)C(=O)Nc2cc(NC(=O)C=3NN=C(C4=COC=C4)C3)ccc2
0.27381	Brc1ccc(cc1)C(=O)Nc2cc(NC(=O)C=3NN=C(C4=COC=C4)C3)ccc2
0.27381	Brc1ccc(cc1)C(=O)Nc2cc(NC(=O)C=3NN=C(C4=COC=C4)C3)ccc2
0.27381	Brc1ccc(cc1)C(=O)Nc2cc(NC(=O)C=3NN=C(C4=COC=C4)C3)ccc2
0.27381	Brc1ccc(cc1)C(=O)Nc2cc(NC(=O)C=3NN=C(C4=COC=C4)C3)ccc2
0.27381	Brc1ccc(cc1)C(=O)Nc2cc(NC(=O)C=3NN=C(C4=COC=C4)C3)ccc2
0.273469	Ic1ccc(NC(=O)C(=O)Nc2c(ccc(c2)C(=O)N(C)C)C)cc1
0.273438	O=C(Nc1c(cccc1)CCO)c2cc(OC)c(cc2)C
0.273438	O=C(Nc1c(cccc1)CCO)c2cc(OC)c(cc2)C
0.273438	O=C(Nc1c(cccc1)CCO)c2cc(OC)c(cc2)C
0.273438	O=C(Nc1c(cccc1)CCO)c2cc(OC)c(cc2)C
0.273356	FC(F)(F)c1cc(NC(=O)c2cc(NC(=O)C3CC4C(=O)C(COC4)C3)c(cc2)C)ccc1
0.273077	Brc1cc(ccc1)CN2CCC(NC(=S)Nc3cc(F)c(cc3)C)CC2
0.273077	Brc1cc(ccc1)CN2CCC(NC(=S)Nc3cc(F)c(cc3)C)CC2
0.273077	Brc1cc(ccc1)CN2CCC(NC(=S)Nc3cc(F)c(cc3)C)CC2
0.273077	Brc1cc(ccc1)CN2CCC(NC(=S)Nc3cc(F)c(cc3)C)CC2
0.273077	Brc1cc(ccc1)CN2CCC(NC(=S)Nc3cc(F)c(cc3)C)CC2
0.273077	Brc1cc(ccc1)CN2CCC(NC(=S)Nc3cc(F)c(cc3)C)CC2
0.273077	Brc1cc(ccc1)CN2CCC(NC(=S)Nc3cc(F)c(cc3)C)CC2
0.273077	Brc1cc(ccc1)CN2CCC(NC(=S)Nc3cc(F)c(cc3)C)CC2
0.273077	Brc1cc(ccc1)CN2CCC(NC(=S)Nc3cc(F)c(cc3)C)CC2
0.273077	Brc1cc(ccc1)CN2CCC(NC(=S)Nc3cc(F)c(cc3)C)CC2
0.273063	O=C(Nc1c(cccc1)C2=NNC=N2)c3cncc(c4ccc(OC)cc4)c3
0.273063	O=C(Nc1c(cccc1)C2=NNC=N2)c3cncc(c4ccc(OC)cc4)c3
0.273063	O=C(Nc1c(cccc1)C2=NNC=N2)c3cncc(c4ccc(OC)cc4)c3
0.273063	O=C(Nc1c(cccc1)C2=NNC=N2)c3cncc(c4ccc(OC)cc4)c3
0.273063	O=C(Nc1c(cccc1)C2=NNC=N2)c3cncc(c4ccc(OC)cc4)c3
0.273063	O=C(Nc1c(cccc1)C2=NNC=N2)c3cncc(c4ccc(OC)cc4)c3
0.273063	O=C(Nc1c(cccc1)C2=NNC=N2)c3cncc(c4ccc(OC)cc4)c3
0.273063	O=C(Nc1c(cccc1)C2=NNC=N2)c3cncc(c4ccc(OC)cc4)c3
0.273063	O=C(Nc1c(cccc1)C2=NNC=N2)c3cncc(c4ccc(OC)cc4)c3
0.273063	O=C(Nc1c(cccc1)C2=NNC=N2)c3cncc(c4ccc(OC)cc4)c3
0.272727	Fc1c(NC(=O)c2ccc(Oc3ccc(cc3)CCC)cc2)ccc(c1)C
0.272727	Fc1c(NC(=O)c2ccc(Oc3ccc(cc3)CCC)cc2)ccc(c1)C
0.272727	Fc1c(NC(=O)c2ccc(Oc3ccc(cc3)CCC)cc2)ccc(c1)C
0.272727	Fc1c(NC(=O)c2ccc(Oc3ccc(cc3)CCC)cc2)ccc(c1)C
0.272727	Fc1c(NC(=O)c2ccc(Oc3ccc(cc3)CCC)cc2)ccc(c1)C
0.272727	Fc1c(NC(=O)c2ccc(Oc3ccc(cc3)CCC)cc2)ccc(c1)C
0.272727	Fc1c(NC(=O)c2ccc(Oc3ccc(cc3)CCC)cc2)ccc(c1)C
0.272727	Fc1c(NC(=O)c2ccc(Oc3ccc(cc3)CCC)cc2)ccc(c1)C
0.272727	Fc1c(NC(=O)c2ccc(Oc3ccc(cc3)CCC)cc2)ccc(c1)C
0.272727	Fc1c(NC(=O)c2ccc(Oc3ccc(cc3)CCC)cc2)ccc(c1)C
0.272727	O=C(Nc1cc(OC)c(NC(=O)c2cnccc2)cc1)c3c(NC(=O)C=4OC=CC4)cc(OC)c(OC)c3
0.272727	O=C(Nc1cc(OC)c(NC(=O)c2cnccc2)cc1)c3c(NC(=O)C=4OC=CC4)cc(OC)c(OC)c3
0.272727	O=C(Nc1cc(OC)c(NC(=O)c2cnccc2)cc1)c3c(NC(=O)C=4OC=CC4)cc(OC)c(OC)c3
0.272727	O=C(Nc1cc(OC)c(NC(=O)c2cnccc2)cc1)c3c(NC(=O)C=4OC=CC4)cc(OC)c(OC)c3
0.272727	O=C(Nc1cc(OC)c(NC(=O)c2cnccc2)cc1)c3c(NC(=O)C=4OC=CC4)cc(OC)c(OC)c3
0.272727	O=C(Nc1cc(OC)c(NC(=O)c2cnccc2)cc1)c3c(NC(=O)C=4OC=CC4)cc(OC)c(OC)c3
0.272727	O=C(Nc1cc(OC)c(NC(=O)c2cnccc2)cc1)c3c(NC(=O)C=4OC=CC4)cc(OC)c(OC)c3
0.272727	O=C(Nc1cc(OC)c(NC(=O)c2cnccc2)cc1)c3c(NC(=O)C=4OC=CC4)cc(OC)c(OC)c3
0.272727	O=C(Nc1cc(OC)c(NC(=O)c2cnccc2)cc1)c3c(NC(=O)C=4OC=CC4)cc(OC)c(OC)c3
0.272727	O=C(Nc1cc(OC)c(NC(=O)c2cnccc2)cc1)c3c(NC(=O)C=4OC=CC4)cc(OC)c(OC)c3
0.272727	O=C(Nc1cc(ccc1)CN2CCN(c3ncccc3)CC2)c4nccc(OCCCOC)c4
0.272727	O=C(Nc1cc(ccc1)CN2CCN(c3ncccc3)CC2)c4nccc(OCCCOC)c4
0.272727	O=C(Nc1cc(ccc1)CN2CCN(c3ncccc3)CC2)c4nccc(OCCCOC)c4
0.272727	O=C(Nc1cc(ccc1)CN2CCN(c3ncccc3)CC2)c4nccc(OCCCOC)c4
0.272727	O=C(Nc1cc(ccc1)CN2CCN(c3ncccc3)CC2)c4nccc(OCCCOC)c4
0.272727	O=C(Nc1cc(ccc1)CN2CCN(c3ncccc3)CC2)c4nccc(OCCCOC)c4
0.272727	O=C(Nc1cc(ccc1)CN2CCN(c3ncccc3)CC2)c4nccc(OCCCOC)c4
0.272727	O=C(Nc1cc(ccc1)CN2CCN(c3ncccc3)CC2)c4nccc(OCCCOC)c4
0.272727	O=C(Nc1cc(ccc1)CN2CCN(c3ncccc3)CC2)c4nccc(OCCCOC)c4
0.272727	O=C(Nc1cc(ccc1)CN2CCN(c3ncccc3)CC2)c4nccc(OCCCOC)c4
0.272401	FC1(F)CN(C(=O)c2ccc(NC(=O)C3=CNC(=O)C=C3)cc2)CCN(Cc4ccccc4)C1
0.272388	O=C(OCc1ncccc1)c2cc(NC(=O)NC(C)(C)C)c(cc2)C
0.272388	O=C(OCc1ncccc1)c2cc(NC(=O)NC(C)(C)C)c(cc2)C
0.272388	O=C(OCc1ncccc1)c2cc(NC(=O)NC(C)(C)C)c(cc2)C
0.272388	O=C(OCc1ncccc1)c2cc(NC(=O)NC(C)(C)C)c(cc2)C
0.272388	O=C(OCc1ncccc1)c2cc(NC(=O)NC(C)(C)C)c(cc2)C
0.272388	O=C(OCc1ncccc1)c2cc(NC(=O)NC(C)(C)C)c(cc2)C
0.272388	O=C(OCc1ncccc1)c2cc(NC(=O)NC(C)(C)C)c(cc2)C
0.272388	O=C(OCc1ncccc1)c2cc(NC(=O)NC(C)(C)C)c(cc2)C
0.272388	O=C(OCc1ncccc1)c2cc(NC(=O)NC(C)(C)C)c(cc2)C
0.272388	O=C(OCc1ncccc1)c2cc(NC(=O)NC(C)(C)C)c(cc2)C
0.272358	n1c(nc(cc1CN(Cc2ccc(cc2)CN3CCN(CC3)C)C)C)c4ccccc4
0.272358	n1c(nc(cc1CN(Cc2ccc(cc2)CN3CCN(CC3)C)C)C)c4ccccc4
0.272358	n1c(nc(cc1CN(Cc2ccc(cc2)CN3CCN(CC3)C)C)C)c4ccccc4
0.272358	n1c(nc(cc1CN(Cc2ccc(cc2)CN3CCN(CC3)C)C)C)c4ccccc4
0.272358	n1c(nc(cc1CN(Cc2ccc(cc2)CN3CCN(CC3)C)C)C)c4ccccc4
0.272358	n1c(nc(cc1CN(Cc2ccc(cc2)CN3CCN(CC3)C)C)C)c4ccccc4
0.272358	n1c(nc(cc1CN(Cc2ccc(cc2)CN3CCN(CC3)C)C)C)c4ccccc4
0.272358	n1c(nc(cc1CN(Cc2ccc(cc2)CN3CCN(CC3)C)C)C)c4ccccc4
0.272358	n1c(nc(cc1CN(Cc2ccc(cc2)CN3CCN(CC3)C)C)C)c4ccccc4
0.272358	n1c(nc(cc1CN(Cc2ccc(cc2)CN3CCN(CC3)C)C)C)c4ccccc4
0.272085	O=C(N1CCN(c2nc(ncc2)c3ccccc3)CC1)c4c(ccc(O)c4)C
0.272085	O=C(N1CCN(c2nc(ncc2)c3ccccc3)CC1)c4c(ccc(O)c4)C
0.272085	O=C(N1CCN(c2nc(ncc2)c3ccccc3)CC1)c4c(ccc(O)c4)C
0.272085	O=C(N1CCN(c2nc(ncc2)c3ccccc3)CC1)c4c(ccc(O)c4)C
0.272085	O=C(N1CCN(c2nc(ncc2)c3ccccc3)CC1)c4c(ccc(O)c4)C
0.272085	O=C(N1CCN(c2nc(ncc2)c3ccccc3)CC1)c4c(ccc(O)c4)C
0.272085	O=C(N1CCN(c2nc(ncc2)c3ccccc3)CC1)c4c(ccc(O)c4)C
0.272085	O=C(N1CCN(c2nc(ncc2)c3ccccc3)CC1)c4c(ccc(O)c4)C
0.272085	O=C(N1CCN(c2nc(ncc2)c3ccccc3)CC1)c4c(ccc(O)c4)C
0.272085	O=C(N1CCN(c2nc(ncc2)c3ccccc3)CC1)c4c(ccc(O)c4)C
0.271777	S(=O)(=O)(Cc1cc(OC)c(NC(=O)c2ccc(cc2)C3=NOC(=N3)c4ccc(F)cc4)cc1)C
0.271654	O=C(Nc1cc(OC)c(N)cc1)c2cc(ccc2)C3=COC=C3
0.271654	O=C(Nc1cc(OC)c(N)cc1)c2cc(ccc2)C3=COC=C3
0.271654	O=C(Nc1cc(OC)c(N)cc1)c2cc(ccc2)C3=COC=C3
0.271654	O=C(Nc1cc(OC)c(N)cc1)c2cc(ccc2)C3=COC=C3
0.271654	O=C(Nc1cc(OC)c(N)cc1)c2cc(ccc2)C3=COC=C3
0.271654	O=C(Nc1cc(OC)c(N)cc1)c2cc(ccc2)C3=COC=C3
0.271654	O=C(Nc1cc(OC)c(N)cc1)c2cc(ccc2)C3=COC=C3
0.271654	O=C(Nc1cc(OC)c(N)cc1)c2cc(ccc2)C3=COC=C3
0.271654	O=C(Nc1cc(OC)c(N)cc1)c2cc(ccc2)C3=COC=C3
0.271654	O=C(Nc1cc(OC)c(N)cc1)c2cc(ccc2)C3=COC=C3
0.271654	Clc1c(ccc(NC(=O)NC)c1)C(=O)Nc2ccc(cc2)C(=O)NCc3ccncc3
0.271654	Clc1c(ccc(NC(=O)NC)c1)C(=O)Nc2ccc(cc2)C(=O)NCc3ccncc3
0.271654	Clc1c(ccc(NC(=O)NC)c1)C(=O)Nc2ccc(cc2)C(=O)NCc3ccncc3
0.271654	Clc1c(ccc(NC(=O)NC)c1)C(=O)Nc2ccc(cc2)C(=O)NCc3ccncc3
0.271654	Clc1c(ccc(NC(=O)NC)c1)C(=O)Nc2ccc(cc2)C(=O)NCc3ccncc3
0.271654	Clc1c(ccc(NC(=O)NC)c1)C(=O)Nc2ccc(cc2)C(=O)NCc3ccncc3
0.271654	Clc1c(ccc(NC(=O)NC)c1)C(=O)Nc2ccc(cc2)C(=O)NCc3ccncc3
0.271654	Clc1c(ccc(NC(=O)NC)c1)C(=O)Nc2ccc(cc2)C(=O)NCc3ccncc3
0.271654	Clc1c(ccc(NC(=O)NC)c1)C(=O)Nc2ccc(cc2)C(=O)NCc3ccncc3
0.271654	Clc1c(ccc(NC(=O)NC)c1)C(=O)Nc2ccc(cc2)C(=O)NCc3ccncc3
0.271552	O=C(Nc1cc(c2nc(ccn2)C)ccc1)C=O
0.271552	O=C(Nc1cc(c2nc(ccn2)C)ccc1)C=O
0.271552	O=C(Nc1cc(c2nc(ccn2)C)ccc1)C=O
0.271552	O=C(Nc1cc(c2nc(ccn2)C)ccc1)C=O
0.271552	O=C(Nc1cc(c2nc(ccn2)C)ccc1)C=O
0.271552	O=C(Nc1cc(c2nc(ccn2)C)ccc1)C=O
0.271552	O=C(Nc1cc(c2nc(ccn2)C)ccc1)C=O
0.271552	O=C(Nc1cc(c2nc(ccn2)C)ccc1)C=O
0.271552	O=C(Nc1cc(c2nc(ccn2)C)ccc1)C=O
0.271552	O=C(Nc1cc(c2nc(ccn2)C)ccc1)C=O
0.271478	Brc1cnc(NNC(=O)C(=O)Nc2ccc(cc2)CN3CCN(c4ncccc4)CC3)c(c1)C
0.271478	Brc1cnc(NNC(=O)C(=O)Nc2ccc(cc2)CN3CCN(c4ncccc4)CC3)c(c1)C
0.271478	Brc1cnc(NNC(=O)C(=O)Nc2ccc(cc2)CN3CCN(c4ncccc4)CC3)c(c1)C
0.271478	Brc1cnc(NNC(=O)C(=O)Nc2ccc(cc2)CN3CCN(c4ncccc4)CC3)c(c1)C
0.271478	Brc1cnc(NNC(=O)C(=O)Nc2ccc(cc2)CN3CCN(c4ncccc4)CC3)c(c1)C
0.271478	Brc1cnc(NNC(=O)C(=O)Nc2ccc(cc2)CN3CCN(c4ncccc4)CC3)c(c1)C
0.271478	Brc1cnc(NNC(=O)C(=O)Nc2ccc(cc2)CN3CCN(c4ncccc4)CC3)c(c1)C
0.271478	Brc1cnc(NNC(=O)C(=O)Nc2ccc(cc2)CN3CCN(c4ncccc4)CC3)c(c1)C
0.271341	S(=O)(=O)(Nc1ccc(cc1)C(=O)N2CCN(c3nc(ncc3)c4ccccc4)CC2)c5c(ccc([N+]([O-])=O)c5)C
0.271341	S(=O)(=O)(Nc1ccc(cc1)C(=O)N2CCN(c3nc(ncc3)c4ccccc4)CC2)c5c(ccc([N+]([O-])=O)c5)C
0.271341	S(=O)(=O)(Nc1ccc(cc1)C(=O)N2CCN(c3nc(ncc3)c4ccccc4)CC2)c5c(ccc([N+]([O-])=O)c5)C
0.271341	S(=O)(=O)(Nc1ccc(cc1)C(=O)N2CCN(c3nc(ncc3)c4ccccc4)CC2)c5c(ccc([N+]([O-])=O)c5)C
0.271341	S(=O)(=O)(Nc1ccc(cc1)C(=O)N2CCN(c3nc(ncc3)c4ccccc4)CC2)c5c(ccc([N+]([O-])=O)c5)C
0.271341	S(=O)(=O)(Nc1ccc(cc1)C(=O)N2CCN(c3nc(ncc3)c4ccccc4)CC2)c5c(ccc([N+]([O-])=O)c5)C
0.271341	S(=O)(=O)(Nc1ccc(cc1)C(=O)N2CCN(c3nc(ncc3)c4ccccc4)CC2)c5c(ccc([N+]([O-])=O)c5)C
0.271341	S(=O)(=O)(Nc1ccc(cc1)C(=O)N2CCN(c3nc(ncc3)c4ccccc4)CC2)c5c(ccc([N+]([O-])=O)c5)C
0.271341	S(=O)(=O)(Nc1ccc(cc1)C(=O)N2CCN(c3nc(ncc3)c4ccccc4)CC2)c5c(ccc([N+]([O-])=O)c5)C
0.271341	S(=O)(=O)(Nc1ccc(cc1)C(=O)N2CCN(c3nc(ncc3)c4ccccc4)CC2)c5c(ccc([N+]([O-])=O)c5)C
0.271255	O=C(Nc1c(OC)ccc(c1)C(=O)N)c2cc(OC)c(cc2)C
0.271255	O=C(Nc1c(OC)ccc(c1)C(=O)N)c2cc(OC)c(cc2)C
0.271255	O=C(Nc1c(OC)ccc(c1)C(=O)N)c2cc(OC)c(cc2)C
0.271255	O=C(Nc1c(OC)ccc(c1)C(=O)N)c2cc(OC)c(cc2)C
[truncated: 8,001 more rows]
