# Supplementary material for: Galileo: Three-dimensional searching in large combinatorial fragment spaces on the example of pharmacophores
Source: J Comput Aided Mol Des. 2022 Nov 24;37(1):1–16. doi: 10.1007/s10822-022-00485-y (PMC10032335; doi:10.1007/s10822-022-00485-y)
Supplement: Supplementary file 4 — Supplementary file 3a [file 10822_2022_485_MOESM3_ESMa.zip › Imatinib_Galileo/19/out_4.csv]

Score	SMILES
0.388235	O=C(Nc1cc(c2ccccc2)c(cc1)C)C=3OC(=CC3)CN4CCCCC4
0.388235	O=C(Nc1cc(c2ccccc2)c(cc1)C)C=3OC(=CC3)CN4CCCCC4
0.388235	O=C(Nc1cc(c2ccccc2)c(cc1)C)C=3OC(=CC3)CN4CCCCC4
0.388235	O=C(Nc1cc(c2ccccc2)c(cc1)C)C=3OC(=CC3)CN4CCCCC4
0.388235	O=C(Nc1cc(c2ccccc2)c(cc1)C)C=3OC(=CC3)CN4CCCCC4
0.388235	O=C(Nc1cc(c2ccccc2)c(cc1)C)C=3OC(=CC3)CN4CCCCC4
0.388235	O=C(Nc1cc(c2ccccc2)c(cc1)C)C=3OC(=CC3)CN4CCCCC4
0.388235	O=C(Nc1cc(c2ccccc2)c(cc1)C)C=3OC(=CC3)CN4CCCCC4
0.388235	O=C(Nc1cc(c2ccccc2)c(cc1)C)C=3OC(=CC3)CN4CCCCC4
0.388235	O=C(Nc1cc(c2ccccc2)c(cc1)C)C=3OC(=CC3)CN4CCCCC4
0.384615	O=C(N1CCN(Cc2ccc(cc2)C(=O)Nc3ccccc3)CC1)c4cc(OC)c(cc4)C
0.384615	O=C(N1CCN(Cc2ccc(cc2)C(=O)Nc3ccccc3)CC1)c4cc(OC)c(cc4)C
0.384615	O=C(N1CCN(Cc2ccc(cc2)C(=O)Nc3ccccc3)CC1)c4cc(OC)c(cc4)C
0.384615	O=C(N1CCN(Cc2ccc(cc2)C(=O)Nc3ccccc3)CC1)c4cc(OC)c(cc4)C
0.384615	O=C(N1CCN(Cc2ccc(cc2)C(=O)Nc3ccccc3)CC1)c4cc(OC)c(cc4)C
0.384615	O=C(N1CCN(Cc2ccc(cc2)C(=O)Nc3ccccc3)CC1)c4cc(OC)c(cc4)C
0.384615	O=C(N1CCN(Cc2ccc(cc2)C(=O)Nc3ccccc3)CC1)c4cc(OC)c(cc4)C
0.384615	O=C(N1CCN(Cc2ccc(cc2)C(=O)Nc3ccccc3)CC1)c4cc(OC)c(cc4)C
0.384615	O=C(N1CCN(Cc2ccc(cc2)C(=O)Nc3ccccc3)CC1)c4cc(OC)c(cc4)C
0.384615	O=C(N1CCN(Cc2ccc(cc2)C(=O)Nc3ccccc3)CC1)c4cc(OC)c(cc4)C
0.38247	O=C(OC(C)(C)C)Nc1c(cc(cc1)C(=O)NCc2ccc(c3cnccc3)cc2)C
0.38247	O=C(OC(C)(C)C)Nc1c(cc(cc1)C(=O)NCc2ccc(c3cnccc3)cc2)C
0.38247	O=C(OC(C)(C)C)Nc1c(cc(cc1)C(=O)NCc2ccc(c3cnccc3)cc2)C
0.38247	O=C(OC(C)(C)C)Nc1c(cc(cc1)C(=O)NCc2ccc(c3cnccc3)cc2)C
0.38247	O=C(OC(C)(C)C)Nc1c(cc(cc1)C(=O)NCc2ccc(c3cnccc3)cc2)C
0.38247	O=C(OC(C)(C)C)Nc1c(cc(cc1)C(=O)NCc2ccc(c3cnccc3)cc2)C
0.38247	O=C(OC(C)(C)C)Nc1c(cc(cc1)C(=O)NCc2ccc(c3cnccc3)cc2)C
0.38247	O=C(OC(C)(C)C)Nc1c(cc(cc1)C(=O)NCc2ccc(c3cnccc3)cc2)C
0.38247	O=C(OC(C)(C)C)Nc1c(cc(cc1)C(=O)NCc2ccc(c3cnccc3)cc2)C
0.38247	O=C(OC(C)(C)C)Nc1c(cc(cc1)C(=O)NCc2ccc(c3cnccc3)cc2)C
0.379913	S(Cc1ccc(cc1)C(=O)Nc2cc(c3ccccc3)c(cc2)C)CC
0.379913	S(Cc1ccc(cc1)C(=O)Nc2cc(c3ccccc3)c(cc2)C)CC
0.377119	S(C1=NNC=N1)Cc2ccc(cc2)C(=O)Nc3ccc(c4nc(ncc4)C)cc3
0.377119	S(C1=NNC=N1)Cc2ccc(cc2)C(=O)Nc3ccc(c4nc(ncc4)C)cc3
0.377119	S(C1=NNC=N1)Cc2ccc(cc2)C(=O)Nc3ccc(c4nc(ncc4)C)cc3
0.377119	S(C1=NNC=N1)Cc2ccc(cc2)C(=O)Nc3ccc(c4nc(ncc4)C)cc3
0.377119	S(C1=NNC=N1)Cc2ccc(cc2)C(=O)Nc3ccc(c4nc(ncc4)C)cc3
0.377119	S(C1=NNC=N1)Cc2ccc(cc2)C(=O)Nc3ccc(c4nc(ncc4)C)cc3
0.377119	S(C1=NNC=N1)Cc2ccc(cc2)C(=O)Nc3ccc(c4nc(ncc4)C)cc3
0.377119	S(C1=NNC=N1)Cc2ccc(cc2)C(=O)Nc3ccc(c4nc(ncc4)C)cc3
0.377119	S(C1=NNC=N1)Cc2ccc(cc2)C(=O)Nc3ccc(c4nc(ncc4)C)cc3
0.377119	S(C1=NNC=N1)Cc2ccc(cc2)C(=O)Nc3ccc(c4nc(ncc4)C)cc3
0.369919	O=C(Nc1cc(c2ccccc2)c(cc1)C)c3ccc(cc3)C4=NOC(=N4)C
0.366197	S1C(=NC(c2ccc(NC(=O)CC(C)C)cc2)=C1)NC(=O)c3cc(NC(=O)C=4OC=CC4)c(cc3)C
0.366197	S1C(=NC(c2ccc(NC(=O)CC(C)C)cc2)=C1)NC(=O)c3cc(NC(=O)C=4OC=CC4)c(cc3)C
0.366197	S1C(=NC(c2ccc(NC(=O)CC(C)C)cc2)=C1)NC(=O)c3cc(NC(=O)C=4OC=CC4)c(cc3)C
0.366197	S1C(=NC(c2ccc(NC(=O)CC(C)C)cc2)=C1)NC(=O)c3cc(NC(=O)C=4OC=CC4)c(cc3)C
0.363958	O=C(N(Cc1ccc(cc1)CN2CCN(CC2)C)C)C(=O)Nc3cc(c(NC(=O)C=4OC=CC4)cc3)C
0.363958	O=C(N(Cc1ccc(cc1)CN2CCN(CC2)C)C)C(=O)Nc3cc(c(NC(=O)C=4OC=CC4)cc3)C
0.363958	O=C(N(Cc1ccc(cc1)CN2CCN(CC2)C)C)C(=O)Nc3cc(c(NC(=O)C=4OC=CC4)cc3)C
0.363958	O=C(N(Cc1ccc(cc1)CN2CCN(CC2)C)C)C(=O)Nc3cc(c(NC(=O)C=4OC=CC4)cc3)C
0.363958	O=C(N(Cc1ccc(cc1)CN2CCN(CC2)C)C)C(=O)Nc3cc(c(NC(=O)C=4OC=CC4)cc3)C
0.363958	O=C(N(Cc1ccc(cc1)CN2CCN(CC2)C)C)C(=O)Nc3cc(c(NC(=O)C=4OC=CC4)cc3)C
0.363958	O=C(N(Cc1ccc(cc1)CN2CCN(CC2)C)C)C(=O)Nc3cc(c(NC(=O)C=4OC=CC4)cc3)C
0.363958	O=C(N(Cc1ccc(cc1)CN2CCN(CC2)C)C)C(=O)Nc3cc(c(NC(=O)C=4OC=CC4)cc3)C
0.363958	O=C(N(Cc1ccc(cc1)CN2CCN(CC2)C)C)C(=O)Nc3cc(c(NC(=O)C=4OC=CC4)cc3)C
0.363958	O=C(N(Cc1ccc(cc1)CN2CCN(CC2)C)C)C(=O)Nc3cc(c(NC(=O)C=4OC=CC4)cc3)C
0.363636	O=C(Nc1c(ccc(c1)C=2ON=C(N2)c3cc(ccc3)CN4CCCCC4)C)Cc5ccncc5
0.363636	O=C(Nc1c(ccc(c1)C=2ON=C(N2)c3cc(ccc3)CN4CCCCC4)C)Cc5ccncc5
0.363636	O=C(Nc1c(ccc(c1)C=2ON=C(N2)c3cc(ccc3)CN4CCCCC4)C)Cc5ccncc5
0.363636	O=C(Nc1c(ccc(c1)C=2ON=C(N2)c3cc(ccc3)CN4CCCCC4)C)Cc5ccncc5
0.363636	O=C(Nc1c(ccc(c1)C=2ON=C(N2)c3cc(ccc3)CN4CCCCC4)C)Cc5ccncc5
0.363636	O=C(Nc1c(ccc(c1)C=2ON=C(N2)c3cc(ccc3)CN4CCCCC4)C)Cc5ccncc5
0.363636	O=C(Nc1c(ccc(c1)C=2ON=C(N2)c3cc(ccc3)CN4CCCCC4)C)Cc5ccncc5
0.363636	O=C(Nc1c(ccc(c1)C=2ON=C(N2)c3cc(ccc3)CN4CCCCC4)C)Cc5ccncc5
0.363636	O=C(Nc1c(ccc(c1)C=2ON=C(N2)c3cc(ccc3)CN4CCCCC4)C)Cc5ccncc5
0.363636	O=C(Nc1c(ccc(c1)C=2ON=C(N2)c3cc(ccc3)CN4CCCCC4)C)Cc5ccncc5
0.360324	O=C(NCc1ccc(c2cnccc2)cc1)c3ccc(Nc4c(OC)cc(OC)cc4)cc3
0.360324	O=C(NCc1ccc(c2cnccc2)cc1)c3ccc(Nc4c(OC)cc(OC)cc4)cc3
0.360324	O=C(NCc1ccc(c2cnccc2)cc1)c3ccc(Nc4c(OC)cc(OC)cc4)cc3
0.360324	O=C(NCc1ccc(c2cnccc2)cc1)c3ccc(Nc4c(OC)cc(OC)cc4)cc3
0.360324	O=C(NCc1ccc(c2cnccc2)cc1)c3ccc(Nc4c(OC)cc(OC)cc4)cc3
0.360324	O=C(NCc1ccc(c2cnccc2)cc1)c3ccc(Nc4c(OC)cc(OC)cc4)cc3
0.360324	O=C(NCc1ccc(c2cnccc2)cc1)c3ccc(Nc4c(OC)cc(OC)cc4)cc3
0.360324	O=C(NCc1ccc(c2cnccc2)cc1)c3ccc(Nc4c(OC)cc(OC)cc4)cc3
0.360324	O=C(NCc1ccc(c2cnccc2)cc1)c3ccc(Nc4c(OC)cc(OC)cc4)cc3
0.360324	O=C(NCc1ccc(c2cnccc2)cc1)c3ccc(Nc4c(OC)cc(OC)cc4)cc3
0.358696	S1C(=NC(c2cc(ccc2)C)=C1)NC(=O)c3cc(NC(=O)C=4OC=CC4)c(cc3)C
0.358696	S1C(=NC(c2cc(ccc2)C)=C1)NC(=O)c3cc(NC(=O)C=4OC=CC4)c(cc3)C
0.358696	S1C(=NC(c2cc(ccc2)C)=C1)NC(=O)c3cc(NC(=O)C=4OC=CC4)c(cc3)C
0.358696	S1C(=NC(c2cc(ccc2)C)=C1)NC(=O)c3cc(NC(=O)C=4OC=CC4)c(cc3)C
0.358696	S1C(=NC(c2cc(ccc2)C)=C1)NC(=O)c3cc(NC(=O)C=4OC=CC4)c(cc3)C
0.358696	S1C(=NC(c2cc(ccc2)C)=C1)NC(=O)c3cc(NC(=O)C=4OC=CC4)c(cc3)C
0.358696	S1C(=NC(c2cc(ccc2)C)=C1)NC(=O)c3cc(NC(=O)C=4OC=CC4)c(cc3)C
0.358696	S1C(=NC(c2cc(ccc2)C)=C1)NC(=O)c3cc(NC(=O)C=4OC=CC4)c(cc3)C
0.358696	S1C(=NC(c2cc(ccc2)C)=C1)NC(=O)c3cc(NC(=O)C=4OC=CC4)c(cc3)C
0.358696	S1C(=NC(c2cc(ccc2)C)=C1)NC(=O)c3cc(NC(=O)C=4OC=CC4)c(cc3)C
0.357692	O=C(OC(C)(C)C)Nc1c(cc(cc1)C(=O)Nc2cc(ccc2)C3=NOC=C3)C
0.357692	O=C(OC(C)(C)C)Nc1c(cc(cc1)C(=O)Nc2cc(ccc2)C3=NOC=C3)C
0.357692	O=C(OC(C)(C)C)Nc1c(cc(cc1)C(=O)Nc2cc(ccc2)C3=NOC=C3)C
0.357692	O=C(OC(C)(C)C)Nc1c(cc(cc1)C(=O)Nc2cc(ccc2)C3=NOC=C3)C
0.357692	O=C(OC(C)(C)C)Nc1c(cc(cc1)C(=O)Nc2cc(ccc2)C3=NOC=C3)C
0.357692	O=C(OC(C)(C)C)Nc1c(cc(cc1)C(=O)Nc2cc(ccc2)C3=NOC=C3)C
0.357692	O=C(OC(C)(C)C)Nc1c(cc(cc1)C(=O)Nc2cc(ccc2)C3=NOC=C3)C
0.357692	O=C(OC(C)(C)C)Nc1c(cc(cc1)C(=O)Nc2cc(ccc2)C3=NOC=C3)C
0.357692	O=C(OC(C)(C)C)Nc1c(cc(cc1)C(=O)Nc2cc(ccc2)C3=NOC=C3)C
0.357692	O=C(OC(C)(C)C)Nc1c(cc(cc1)C(=O)Nc2cc(ccc2)C3=NOC=C3)C
0.353383	O=C(Nc1cc(ccc1)C=2C=NN(C2)C)c3cc(NC(=O)C=4OC=CC4)c(cc3)C
0.353383	O=C(Nc1cc(ccc1)C=2C=NN(C2)C)c3cc(NC(=O)C=4OC=CC4)c(cc3)C
0.353383	O=C(Nc1cc(ccc1)C=2C=NN(C2)C)c3cc(NC(=O)C=4OC=CC4)c(cc3)C
0.353383	O=C(Nc1cc(ccc1)C=2C=NN(C2)C)c3cc(NC(=O)C=4OC=CC4)c(cc3)C
0.353383	O=C(Nc1cc(ccc1)C=2C=NN(C2)C)c3cc(NC(=O)C=4OC=CC4)c(cc3)C
0.353383	O=C(Nc1cc(ccc1)C=2C=NN(C2)C)c3cc(NC(=O)C=4OC=CC4)c(cc3)C
0.353383	O=C(Nc1cc(ccc1)C=2C=NN(C2)C)c3cc(NC(=O)C=4OC=CC4)c(cc3)C
0.353383	O=C(Nc1cc(ccc1)C=2C=NN(C2)C)c3cc(NC(=O)C=4OC=CC4)c(cc3)C
0.353383	O=C(Nc1cc(ccc1)C=2C=NN(C2)C)c3cc(NC(=O)C=4OC=CC4)c(cc3)C
0.352313	O=C(Nc1cc(ccc1)CNC(=O)C(=O)Nc2c(ccc(c2)C=3OC=C(N3)C)C)c4ccccc4
0.352313	O=C(Nc1cc(ccc1)CNC(=O)C(=O)Nc2c(ccc(c2)C=3OC=C(N3)C)C)c4ccccc4
0.352313	O=C(Nc1cc(ccc1)CNC(=O)C(=O)Nc2c(ccc(c2)C=3OC=C(N3)C)C)c4ccccc4
0.352313	O=C(Nc1cc(ccc1)CNC(=O)C(=O)Nc2c(ccc(c2)C=3OC=C(N3)C)C)c4ccccc4
0.352313	O=C(Nc1cc(ccc1)CNC(=O)C(=O)Nc2c(ccc(c2)C=3OC=C(N3)C)C)c4ccccc4
0.352313	O=C(Nc1cc(ccc1)CNC(=O)C(=O)Nc2c(ccc(c2)C=3OC=C(N3)C)C)c4ccccc4
0.352313	O=C(Nc1cc(ccc1)CNC(=O)C(=O)Nc2c(ccc(c2)C=3OC=C(N3)C)C)c4ccccc4
0.352313	O=C(Nc1cc(ccc1)CNC(=O)C(=O)Nc2c(ccc(c2)C=3OC=C(N3)C)C)c4ccccc4
0.352313	O=C(Nc1cc(ccc1)CNC(=O)C(=O)Nc2c(ccc(c2)C=3OC=C(N3)C)C)c4ccccc4
0.352313	O=C(Nc1cc(ccc1)CNC(=O)C(=O)Nc2c(ccc(c2)C=3OC=C(N3)C)C)c4ccccc4
0.351724	S(=O)(=O)(N1CCN(CC1)C)c2cc(ccc2)C(=O)Nc3c(ccc(c3)C=4ON=C(N4)C)C
0.351724	S(=O)(=O)(N1CCN(CC1)C)c2cc(ccc2)C(=O)Nc3c(ccc(c3)C=4ON=C(N4)C)C
0.351724	S(=O)(=O)(N1CCN(CC1)C)c2cc(ccc2)C(=O)Nc3c(ccc(c3)C=4ON=C(N4)C)C
0.351724	S(=O)(=O)(N1CCN(CC1)C)c2cc(ccc2)C(=O)Nc3c(ccc(c3)C=4ON=C(N4)C)C
0.351724	S(=O)(=O)(N1CCN(CC1)C)c2cc(ccc2)C(=O)Nc3c(ccc(c3)C=4ON=C(N4)C)C
0.351724	S(=O)(=O)(N1CCN(CC1)C)c2cc(ccc2)C(=O)Nc3c(ccc(c3)C=4ON=C(N4)C)C
0.351724	S(=O)(=O)(N1CCN(CC1)C)c2cc(ccc2)C(=O)Nc3c(ccc(c3)C=4ON=C(N4)C)C
0.351724	S(=O)(=O)(N1CCN(CC1)C)c2cc(ccc2)C(=O)Nc3c(ccc(c3)C=4ON=C(N4)C)C
0.351724	S(=O)(=O)(N1CCN(CC1)C)c2cc(ccc2)C(=O)Nc3c(ccc(c3)C=4ON=C(N4)C)C
0.351724	S(=O)(=O)(N1CCN(CC1)C)c2cc(ccc2)C(=O)Nc3c(ccc(c3)C=4ON=C(N4)C)C
0.35	S1CCN(Cc2cc(NC(=O)c3c(O)cc(cc3)C=O)c(cc2)C)CC1
0.35	S1CCN(Cc2cc(NC(=O)c3c(O)cc(cc3)C=O)c(cc2)C)CC1
0.35	O=C(NCC1(CCN(Cc2ccccc2)CC1)CC)c3cc(NC(=O)C=4OC=CC4)c(cc3)C
0.35	O=C(NCC1(CCN(Cc2ccccc2)CC1)CC)c3cc(NC(=O)C=4OC=CC4)c(cc3)C
0.345238	S(c1c(NC(=O)C)ccc(c1)C(=O)NCc2ccc(c3cnccc3)cc2)C
0.345238	S(c1c(NC(=O)C)ccc(c1)C(=O)NCc2ccc(c3cnccc3)cc2)C
0.345238	S(c1c(NC(=O)C)ccc(c1)C(=O)NCc2ccc(c3cnccc3)cc2)C
0.345238	S(c1c(NC(=O)C)ccc(c1)C(=O)NCc2ccc(c3cnccc3)cc2)C
0.345238	S(c1c(NC(=O)C)ccc(c1)C(=O)NCc2ccc(c3cnccc3)cc2)C
0.345238	S(c1c(NC(=O)C)ccc(c1)C(=O)NCc2ccc(c3cnccc3)cc2)C
0.345238	S(c1c(NC(=O)C)ccc(c1)C(=O)NCc2ccc(c3cnccc3)cc2)C
0.345238	S(c1c(NC(=O)C)ccc(c1)C(=O)NCc2ccc(c3cnccc3)cc2)C
0.345238	S(c1c(NC(=O)C)ccc(c1)C(=O)NCc2ccc(c3cnccc3)cc2)C
0.345238	S(c1c(NC(=O)C)ccc(c1)C(=O)NCc2ccc(c3cnccc3)cc2)C
0.343874	Clc1ccc(cc1)C=2N=C(OC2)NC(=O)c3cc(ccc3)CN4CCCCC4
0.343874	Clc1ccc(cc1)C=2N=C(OC2)NC(=O)c3cc(ccc3)CN4CCCCC4
0.343874	Clc1ccc(cc1)C=2N=C(OC2)NC(=O)c3cc(ccc3)CN4CCCCC4
0.343874	Clc1ccc(cc1)C=2N=C(OC2)NC(=O)c3cc(ccc3)CN4CCCCC4
0.343874	Clc1ccc(cc1)C=2N=C(OC2)NC(=O)c3cc(ccc3)CN4CCCCC4
0.343874	Clc1ccc(cc1)C=2N=C(OC2)NC(=O)c3cc(ccc3)CN4CCCCC4
0.343874	Clc1ccc(cc1)C=2N=C(OC2)NC(=O)c3cc(ccc3)CN4CCCCC4
0.343874	Clc1ccc(cc1)C=2N=C(OC2)NC(=O)c3cc(ccc3)CN4CCCCC4
0.343874	Clc1ccc(cc1)C=2N=C(OC2)NC(=O)c3cc(ccc3)CN4CCCCC4
0.343874	Clc1ccc(cc1)C=2N=C(OC2)NC(=O)c3cc(ccc3)CN4CCCCC4
0.343396	O=C(Nc1cc(c(cc1)C)C=2OC=C(N2)C)c3ccc(c4nnc(cc4)C)cc3
0.343396	O=C(Nc1cc(c(cc1)C)C=2OC=C(N2)C)c3ccc(c4nnc(cc4)C)cc3
0.343396	O=C(Nc1cc(c(cc1)C)C=2OC=C(N2)C)c3ccc(c4nnc(cc4)C)cc3
0.343396	O=C(Nc1cc(c(cc1)C)C=2OC=C(N2)C)c3ccc(c4nnc(cc4)C)cc3
0.343396	O=C(Nc1cc(c(cc1)C)C=2OC=C(N2)C)c3ccc(c4nnc(cc4)C)cc3
0.343396	O=C(Nc1cc(c(cc1)C)C=2OC=C(N2)C)c3ccc(c4nnc(cc4)C)cc3
0.343396	O=C(Nc1cc(c(cc1)C)C=2OC=C(N2)C)c3ccc(c4nnc(cc4)C)cc3
0.343396	O=C(Nc1cc(c(cc1)C)C=2OC=C(N2)C)c3ccc(c4nnc(cc4)C)cc3
0.343396	O=C(Nc1cc(c(cc1)C)C=2OC=C(N2)C)c3ccc(c4nnc(cc4)C)cc3
0.343396	O=C(Nc1cc(c(cc1)C)C=2OC=C(N2)C)c3ccc(c4nnc(cc4)C)cc3
0.343096	O=C(Nc1cc(c2ccccc2)c(cc1)C)C3=NNC=C3
0.343096	O=C(Nc1cc(c2ccccc2)c(cc1)C)C3=NNC=C3
0.343096	O=C(Nc1cc(c2ccccc2)c(cc1)C)C3=NNC=C3
0.343096	O=C(Nc1cc(c2ccccc2)c(cc1)C)C3=NNC=C3
0.343096	O=C(Nc1cc(c2ccccc2)c(cc1)C)C3=NNC=C3
0.343096	O=C(Nc1cc(c2ccccc2)c(cc1)C)C3=NNC=C3
0.343096	O=C(Nc1cc(c2ccccc2)c(cc1)C)C3=NNC=C3
0.343096	O=C(Nc1cc(c2ccccc2)c(cc1)C)C3=NNC=C3
0.343096	O=C(Nc1cc(c2ccccc2)c(cc1)C)C3=NNC=C3
0.343096	O=C(Nc1cc(c2ccccc2)c(cc1)C)C3=NNC=C3
0.341085	O=C(OC(C)(C)C)Nc1c(cc(cc1)C(=O)Nc2cc(c3ccccc3)c(cc2)C)C
0.341085	O=C(OC(C)(C)C)Nc1c(cc(cc1)C(=O)Nc2cc(c3ccccc3)c(cc2)C)C
0.341085	O=C(OC(C)(C)C)Nc1c(cc(cc1)C(=O)Nc2cc(c3ccccc3)c(cc2)C)C
0.341085	O=C(OC(C)(C)C)Nc1c(cc(cc1)C(=O)Nc2cc(c3ccccc3)c(cc2)C)C
0.341085	O=C(OC(C)(C)C)Nc1c(cc(cc1)C(=O)Nc2cc(c3ccccc3)c(cc2)C)C
0.341085	O=C(OC(C)(C)C)Nc1c(cc(cc1)C(=O)Nc2cc(c3ccccc3)c(cc2)C)C
0.341085	O=C(OC(C)(C)C)Nc1c(cc(cc1)C(=O)Nc2cc(c3ccccc3)c(cc2)C)C
0.340502	S(c1ncccc1C(=O)Nc2cc(c(c3cnccc3)cc2)C)c4cc(c(cc4)C)C
0.340502	S(c1ncccc1C(=O)Nc2cc(c(c3cnccc3)cc2)C)c4cc(c(cc4)C)C
0.340502	S(c1ncccc1C(=O)Nc2cc(c(c3cnccc3)cc2)C)c4cc(c(cc4)C)C
0.340502	S(c1ncccc1C(=O)Nc2cc(c(c3cnccc3)cc2)C)c4cc(c(cc4)C)C
0.340502	S(c1ncccc1C(=O)Nc2cc(c(c3cnccc3)cc2)C)c4cc(c(cc4)C)C
0.340502	S(c1ncccc1C(=O)Nc2cc(c(c3cnccc3)cc2)C)c4cc(c(cc4)C)C
0.340502	S(c1ncccc1C(=O)Nc2cc(c(c3cnccc3)cc2)C)c4cc(c(cc4)C)C
0.340502	S(c1ncccc1C(=O)Nc2cc(c(c3cnccc3)cc2)C)c4cc(c(cc4)C)C
0.340502	S(c1ncccc1C(=O)Nc2cc(c(c3cnccc3)cc2)C)c4cc(c(cc4)C)C
0.340502	S(c1ncccc1C(=O)Nc2cc(c(c3cnccc3)cc2)C)c4cc(c(cc4)C)C
0.34	O=C(Nc1cc(ccc1)C2=NOC=C2)c3cc(c(OC)cc3)C
0.34	O=C(Nc1cc(ccc1)C2=NOC=C2)c3cc(c(OC)cc3)C
0.34	O=C(Nc1cc(ccc1)C2=NOC=C2)c3cc(c(OC)cc3)C
0.34	O=C(Nc1cc(ccc1)C2=NOC=C2)c3cc(c(OC)cc3)C
0.34	O=C(Nc1cc(ccc1)C2=NOC=C2)c3cc(c(OC)cc3)C
0.34	O=C(Nc1cc(ccc1)C2=NOC=C2)c3cc(c(OC)cc3)C
0.34	O=C(Nc1cc(ccc1)C2=NOC=C2)c3cc(c(OC)cc3)C
0.34	O=C(Nc1cc(ccc1)C2=NOC=C2)c3cc(c(OC)cc3)C
0.34	O=C(Nc1cc(ccc1)C2=NOC=C2)c3cc(c(OC)cc3)C
0.338521	Clc1c(ccc(NC(=O)C2CC2)c1)C(=O)NCc3ccc(c4cnccc4)cc3
0.338521	Clc1c(ccc(NC(=O)C2CC2)c1)C(=O)NCc3ccc(c4cnccc4)cc3
0.338521	Clc1c(ccc(NC(=O)C2CC2)c1)C(=O)NCc3ccc(c4cnccc4)cc3
0.338521	Clc1c(ccc(NC(=O)C2CC2)c1)C(=O)NCc3ccc(c4cnccc4)cc3
0.338521	Clc1c(ccc(NC(=O)C2CC2)c1)C(=O)NCc3ccc(c4cnccc4)cc3
0.338521	Clc1c(ccc(NC(=O)C2CC2)c1)C(=O)NCc3ccc(c4cnccc4)cc3
0.338521	Clc1c(ccc(NC(=O)C2CC2)c1)C(=O)NCc3ccc(c4cnccc4)cc3
0.338521	Clc1c(ccc(NC(=O)C2CC2)c1)C(=O)NCc3ccc(c4cnccc4)cc3
0.338521	Clc1c(ccc(NC(=O)C2CC2)c1)C(=O)NCc3ccc(c4cnccc4)cc3
0.338521	Clc1c(ccc(NC(=O)C2CC2)c1)C(=O)NCc3ccc(c4cnccc4)cc3
0.337121	O=C(Nc1ncc(NC(=O)c2cc(NC(=O)C=3OC=CC3)c(cc2)C)cc1)c4cc(O)ccc4
0.337121	O=C(Nc1ncc(NC(=O)c2cc(NC(=O)C=3OC=CC3)c(cc2)C)cc1)c4cc(O)ccc4
0.337121	O=C(Nc1ncc(NC(=O)c2cc(NC(=O)C=3OC=CC3)c(cc2)C)cc1)c4cc(O)ccc4
0.337121	O=C(Nc1ncc(NC(=O)c2cc(NC(=O)C=3OC=CC3)c(cc2)C)cc1)c4cc(O)ccc4
0.337121	O=C(Nc1ncc(NC(=O)c2cc(NC(=O)C=3OC=CC3)c(cc2)C)cc1)c4cc(O)ccc4
0.337121	O=C(Nc1ncc(NC(=O)c2cc(NC(=O)C=3OC=CC3)c(cc2)C)cc1)c4cc(O)ccc4
0.337121	O=C(Nc1ncc(NC(=O)c2cc(NC(=O)C=3OC=CC3)c(cc2)C)cc1)c4cc(O)ccc4
0.337121	O=C(Nc1ncc(NC(=O)c2cc(NC(=O)C=3OC=CC3)c(cc2)C)cc1)c4cc(O)ccc4
0.337121	O=C(Nc1ncc(NC(=O)c2cc(NC(=O)C=3OC=CC3)c(cc2)C)cc1)c4cc(O)ccc4
0.337121	O=C(Nc1ncc(NC(=O)c2cc(NC(=O)C=3OC=CC3)c(cc2)C)cc1)c4cc(O)ccc4
0.3361	O=C(NCCN1CCN(Cc2ccccc2)CC1)c3nc(ncc3)c4ccccc4
0.3361	O=C(NCCN1CCN(Cc2ccccc2)CC1)c3nc(ncc3)c4ccccc4
0.336	O=C(Nc1cc(ccc1)CC#N)c2cc(NC(=O)C=3OC=CC3)c(cc2)C
0.336	O=C(Nc1cc(ccc1)CC#N)c2cc(NC(=O)C=3OC=CC3)c(cc2)C
0.336	O=C(Nc1cc(ccc1)CC#N)c2cc(NC(=O)C=3OC=CC3)c(cc2)C
0.336	O=C(Nc1cc(ccc1)CC#N)c2cc(NC(=O)C=3OC=CC3)c(cc2)C
0.336	O=C(Nc1cc(ccc1)CC#N)c2cc(NC(=O)C=3OC=CC3)c(cc2)C
0.336	O=C(Nc1cc(ccc1)CC#N)c2cc(NC(=O)C=3OC=CC3)c(cc2)C
0.336	O=C(Nc1cc(ccc1)CC#N)c2cc(NC(=O)C=3OC=CC3)c(cc2)C
0.336	O=C(Nc1cc(ccc1)CC#N)c2cc(NC(=O)C=3OC=CC3)c(cc2)C
0.336	O=C(Nc1cc(ccc1)CC#N)c2cc(NC(=O)C=3OC=CC3)c(cc2)C
0.336	O=C(Nc1cc(ccc1)CC#N)c2cc(NC(=O)C=3OC=CC3)c(cc2)C
0.33452	S1C(=NC(c2ccc(cc2)C(=O)Nc3c([N+]([O-])=O)ccc(N4CCN(CC4)C)c3)=C1)C
0.33452	S1C(=NC(c2ccc(cc2)C(=O)Nc3c([N+]([O-])=O)ccc(N4CCN(CC4)C)c3)=C1)C
0.33452	S1C(=NC(c2ccc(cc2)C(=O)Nc3c([N+]([O-])=O)ccc(N4CCN(CC4)C)c3)=C1)C
0.33452	S1C(=NC(c2ccc(cc2)C(=O)Nc3c([N+]([O-])=O)ccc(N4CCN(CC4)C)c3)=C1)C
0.33452	S1C(=NC(c2ccc(cc2)C(=O)Nc3c([N+]([O-])=O)ccc(N4CCN(CC4)C)c3)=C1)C
0.33452	S1C(=NC(c2ccc(cc2)C(=O)Nc3c([N+]([O-])=O)ccc(N4CCN(CC4)C)c3)=C1)C
0.33452	S1C(=NC(c2ccc(cc2)C(=O)Nc3c([N+]([O-])=O)ccc(N4CCN(CC4)C)c3)=C1)C
0.33452	S1C(=NC(c2ccc(cc2)C(=O)Nc3c([N+]([O-])=O)ccc(N4CCN(CC4)C)c3)=C1)C
0.33452	S1C(=NC(c2ccc(cc2)C(=O)Nc3c([N+]([O-])=O)ccc(N4CCN(CC4)C)c3)=C1)C
0.33452	S1C(=NC(c2ccc(cc2)C(=O)Nc3c([N+]([O-])=O)ccc(N4CCN(CC4)C)c3)=C1)C
0.333333	FC(F)(F)c1cc(ccc1)C(=O)Nc2cc(NC(=O)C=O)c(cc2)C
0.333333	FC(F)(F)c1cc(ccc1)C(=O)Nc2cc(NC(=O)C=O)c(cc2)C
0.333333	FC(F)(F)c1cc(ccc1)C(=O)Nc2cc(NC(=O)C=O)c(cc2)C
0.333333	FC(F)(F)c1cc(ccc1)C(=O)Nc2cc(NC(=O)C=O)c(cc2)C
0.333333	FC(F)(F)c1cc(ccc1)C(=O)Nc2cc(NC(=O)C=O)c(cc2)C
0.333333	FC(F)(F)c1cc(ccc1)C(=O)Nc2cc(NC(=O)C=O)c(cc2)C
0.333333	FC(F)(F)c1cc(ccc1)C(=O)Nc2cc(NC(=O)C=O)c(cc2)C
0.333333	FC(F)(F)c1cc(ccc1)C(=O)Nc2cc(NC(=O)C=O)c(cc2)C
0.333333	FC(F)(F)c1cc(ccc1)C(=O)Nc2cc(NC(=O)C=O)c(cc2)C
0.333333	FC(F)(F)c1cc(ccc1)C(=O)Nc2cc(NC(=O)C=O)c(cc2)C
0.333333	Clc1c(ccc(Cl)c1)C(=O)N2CCN(Cc3ccc(cc3)C(=O)Nc4ccccc4)CC2
0.333333	Clc1c(ccc(Cl)c1)C(=O)N2CCN(Cc3ccc(cc3)C(=O)Nc4ccccc4)CC2
0.333333	Clc1c(ccc(Cl)c1)C(=O)N2CCN(Cc3ccc(cc3)C(=O)Nc4ccccc4)CC2
0.333333	Clc1c(ccc(Cl)c1)C(=O)N2CCN(Cc3ccc(cc3)C(=O)Nc4ccccc4)CC2
0.333333	Clc1c(ccc(Cl)c1)C(=O)N2CCN(Cc3ccc(cc3)C(=O)Nc4ccccc4)CC2
0.333333	Clc1c(ccc(Cl)c1)C(=O)N2CCN(Cc3ccc(cc3)C(=O)Nc4ccccc4)CC2
0.333333	Clc1c(ccc(Cl)c1)C(=O)N2CCN(Cc3ccc(cc3)C(=O)Nc4ccccc4)CC2
0.333333	Clc1c(ccc(Cl)c1)C(=O)N2CCN(Cc3ccc(cc3)C(=O)Nc4ccccc4)CC2
0.333333	Clc1c(ccc(Cl)c1)C(=O)N2CCN(Cc3ccc(cc3)C(=O)Nc4ccccc4)CC2
0.333333	Clc1c(ccc(Cl)c1)C(=O)N2CCN(Cc3ccc(cc3)C(=O)Nc4ccccc4)CC2
0.333333	O=C(OC(C)(C)C)Nc1c(cc(cc1)C(=O)Nc2nc(ncc2)C)C
0.333333	O=C(OC(C)(C)C)Nc1c(cc(cc1)C(=O)Nc2nc(ncc2)C)C
0.333333	O=C(OC(C)(C)C)Nc1c(cc(cc1)C(=O)Nc2nc(ncc2)C)C
0.333333	O=C(OC(C)(C)C)Nc1c(cc(cc1)C(=O)Nc2nc(ncc2)C)C
0.332117	O=C(OC(C)(C)C)Nc1c(cc(cc1)C(=O)NCC(=O)N2CCN(Cc3ccccc3)CC2)C
0.332117	O=C(OC(C)(C)C)Nc1c(cc(cc1)C(=O)NCC(=O)N2CCN(Cc3ccccc3)CC2)C
0.332117	O=C(OC(C)(C)C)Nc1c(cc(cc1)C(=O)NCC(=O)N2CCN(Cc3ccccc3)CC2)C
0.332117	O=C(OC(C)(C)C)Nc1c(cc(cc1)C(=O)NCC(=O)N2CCN(Cc3ccccc3)CC2)C
0.332117	O=C(OC(C)(C)C)Nc1c(cc(cc1)C(=O)NCC(=O)N2CCN(Cc3ccccc3)CC2)C
0.332117	O=C(OC(C)(C)C)Nc1c(cc(cc1)C(=O)NCC(=O)N2CCN(Cc3ccccc3)CC2)C
0.332117	O=C(OC(C)(C)C)Nc1c(cc(cc1)C(=O)NCC(=O)N2CCN(Cc3ccccc3)CC2)C
0.332117	O=C(OC(C)(C)C)Nc1c(cc(cc1)C(=O)NCC(=O)N2CCN(Cc3ccccc3)CC2)C
0.332117	O=C(OC(C)(C)C)Nc1c(cc(cc1)C(=O)NCC(=O)N2CCN(Cc3ccccc3)CC2)C
0.332117	O=C(OC(C)(C)C)Nc1c(cc(cc1)C(=O)NCC(=O)N2CCN(Cc3ccccc3)CC2)C
0.331967	O=C(Nc1cc(ccc1)CNC(=O)C(=O)Nc2ccc(cc2)C=3NC=CC3)c4ccccc4
0.331967	O=C(Nc1cc(ccc1)CNC(=O)C(=O)Nc2ccc(cc2)C=3NC=CC3)c4ccccc4
0.331967	O=C(Nc1cc(ccc1)CNC(=O)C(=O)Nc2ccc(cc2)C=3NC=CC3)c4ccccc4
0.331967	O=C(Nc1cc(ccc1)CNC(=O)C(=O)Nc2ccc(cc2)C=3NC=CC3)c4ccccc4
0.331967	O=C(Nc1cc(ccc1)CNC(=O)C(=O)Nc2ccc(cc2)C=3NC=CC3)c4ccccc4
0.331967	O=C(Nc1cc(ccc1)CNC(=O)C(=O)Nc2ccc(cc2)C=3NC=CC3)c4ccccc4
0.331967	O=C(Nc1cc(ccc1)CNC(=O)C(=O)Nc2ccc(cc2)C=3NC=CC3)c4ccccc4
0.331967	O=C(Nc1cc(ccc1)CNC(=O)C(=O)Nc2ccc(cc2)C=3NC=CC3)c4ccccc4
0.331967	O=C(Nc1cc(ccc1)CNC(=O)C(=O)Nc2ccc(cc2)C=3NC=CC3)c4ccccc4
0.331967	O=C(Nc1cc(ccc1)CNC(=O)C(=O)Nc2ccc(cc2)C=3NC=CC3)c4ccccc4
0.331933	O=C(Nc1cc(ncc1)CC)c2cc(ccc2)CN3CCCCC3
0.331933	O=C(Nc1cc(ncc1)CC)c2cc(ccc2)CN3CCCCC3
0.331933	O=C(Nc1cc(ncc1)CC)c2cc(ccc2)CN3CCCCC3
0.32967	S1C(c2ccc(c3ccccc3)cc2)=CC=C1C(=O)Nc4c(ccc(c4)C=5ON=C(N5)C)C
0.32967	S1C(c2ccc(c3ccccc3)cc2)=CC=C1C(=O)Nc4c(ccc(c4)C=5ON=C(N5)C)C
0.32967	S1C(c2ccc(c3ccccc3)cc2)=CC=C1C(=O)Nc4c(ccc(c4)C=5ON=C(N5)C)C
0.32967	S1C(c2ccc(c3ccccc3)cc2)=CC=C1C(=O)Nc4c(ccc(c4)C=5ON=C(N5)C)C
0.32967	S1C(c2ccc(c3ccccc3)cc2)=CC=C1C(=O)Nc4c(ccc(c4)C=5ON=C(N5)C)C
0.32967	S1C(c2ccc(c3ccccc3)cc2)=CC=C1C(=O)Nc4c(ccc(c4)C=5ON=C(N5)C)C
0.32967	S1C(c2ccc(c3ccccc3)cc2)=CC=C1C(=O)Nc4c(ccc(c4)C=5ON=C(N5)C)C
0.32967	S1C(c2ccc(c3ccccc3)cc2)=CC=C1C(=O)Nc4c(ccc(c4)C=5ON=C(N5)C)C
0.32967	S1C(c2ccc(c3ccccc3)cc2)=CC=C1C(=O)Nc4c(ccc(c4)C=5ON=C(N5)C)C
0.32967	S1C(c2ccc(c3ccccc3)cc2)=CC=C1C(=O)Nc4c(ccc(c4)C=5ON=C(N5)C)C
0.327801	Fc1c(F)ccc(c1)C(=O)Nc2cc(ccc2)C3=NOC=C3
0.327801	Fc1c(F)ccc(c1)C(=O)Nc2cc(ccc2)C3=NOC=C3
0.327801	Fc1c(F)ccc(c1)C(=O)Nc2cc(ccc2)C3=NOC=C3
0.327801	Fc1c(F)ccc(c1)C(=O)Nc2cc(ccc2)C3=NOC=C3
0.327801	Fc1c(F)ccc(c1)C(=O)Nc2cc(ccc2)C3=NOC=C3
0.327801	Fc1c(F)ccc(c1)C(=O)Nc2cc(ccc2)C3=NOC=C3
0.327801	Fc1c(F)ccc(c1)C(=O)Nc2cc(ccc2)C3=NOC=C3
0.327801	Fc1c(F)ccc(c1)C(=O)Nc2cc(ccc2)C3=NOC=C3
0.327801	Fc1c(F)ccc(c1)C(=O)Nc2cc(ccc2)C3=NOC=C3
0.327801	Fc1c(F)ccc(c1)C(=O)Nc2cc(ccc2)C3=NOC=C3
0.326613	O=C(Nc1cc(c2ccccc2)c(cc1)C)c3ccc(N(CCC)CC)cc3
0.326613	O=C(Nc1cc(c2ccccc2)c(cc1)C)c3ccc(N(CCC)CC)cc3
0.326613	O=C(Nc1cc(c2ccccc2)c(cc1)C)c3ccc(N(CCC)CC)cc3
0.326613	O=C(Nc1cc(c2ccccc2)c(cc1)C)c3ccc(N(CCC)CC)cc3
0.326613	O=C(Nc1cc(c2ccccc2)c(cc1)C)c3ccc(N(CCC)CC)cc3
0.326613	O=C(Nc1cc(c2ccccc2)c(cc1)C)c3ccc(N(CCC)CC)cc3
0.326613	O=C(Nc1cc(c2ccccc2)c(cc1)C)c3ccc(N(CCC)CC)cc3
0.326613	O=C(Nc1cc(c2ccccc2)c(cc1)C)c3ccc(N(CCC)CC)cc3
0.326613	O=C(Nc1cc(c2ccccc2)c(cc1)C)c3ccc(N(CCC)CC)cc3
0.326613	O=C(Nc1cc(c2ccccc2)c(cc1)C)c3ccc(N(CCC)CC)cc3
0.326613	O=C(Nc1cc(c2ccccc2)c(cc1)C)c3cc(c(OC)cc3)C
0.326613	O=C(Nc1cc(c2ccccc2)c(cc1)C)c3cc(c(OC)cc3)C
0.326531	O=C(Nc1cc(c(c2cnccc2)cc1)C)CCCc3ccc(cc3)CCC
0.326531	O=C(Nc1cc(c(c2cnccc2)cc1)C)CCCc3ccc(cc3)CCC
0.326531	O=C(Nc1cc(c(c2cnccc2)cc1)C)CCCc3ccc(cc3)CCC
0.326531	O=C(Nc1cc(c(c2cnccc2)cc1)C)CCCc3ccc(cc3)CCC
0.326531	O=C(Nc1cc(c(c2cnccc2)cc1)C)CCCc3ccc(cc3)CCC
0.326531	O=C(Nc1cc(c(c2cnccc2)cc1)C)CCCc3ccc(cc3)CCC
0.326531	O=C(Nc1cc(c(c2cnccc2)cc1)C)CCCc3ccc(cc3)CCC
0.326531	O=C(Nc1cc(c(c2cnccc2)cc1)C)CCCc3ccc(cc3)CCC
0.326531	O=C(Nc1cc(c(c2cnccc2)cc1)C)CCCc3ccc(cc3)CCC
0.326531	O=C(Nc1cc(c(c2cnccc2)cc1)C)CCCc3ccc(cc3)CCC
0.326165	S(=O)(=O)(N(CC=C)C)c1ccc(cc1)C(=O)Nc2cc(NC(=O)CN3CCCCC3)c(cc2)C
0.326165	S(=O)(=O)(N(CC=C)C)c1ccc(cc1)C(=O)Nc2cc(NC(=O)CN3CCCCC3)c(cc2)C
0.326165	S(=O)(=O)(N(CC=C)C)c1ccc(cc1)C(=O)Nc2cc(NC(=O)CN3CCCCC3)c(cc2)C
0.326165	S(=O)(=O)(N(CC=C)C)c1ccc(cc1)C(=O)Nc2cc(NC(=O)CN3CCCCC3)c(cc2)C
0.326165	S(=O)(=O)(N(CC=C)C)c1ccc(cc1)C(=O)Nc2cc(NC(=O)CN3CCCCC3)c(cc2)C
0.326165	S(=O)(=O)(N(CC=C)C)c1ccc(cc1)C(=O)Nc2cc(NC(=O)CN3CCCCC3)c(cc2)C
0.326165	S(=O)(=O)(N(CC=C)C)c1ccc(cc1)C(=O)Nc2cc(NC(=O)CN3CCCCC3)c(cc2)C
0.326165	S(=O)(=O)(N(CC=C)C)c1ccc(cc1)C(=O)Nc2cc(NC(=O)CN3CCCCC3)c(cc2)C
0.326165	S(=O)(=O)(N(CC=C)C)c1ccc(cc1)C(=O)Nc2cc(NC(=O)CN3CCCCC3)c(cc2)C
0.325301	O=C(Nc1cc(ccc1)C2=NOC=C2)c3c(ccnc3)C
0.325301	O=C(Nc1cc(ccc1)C2=NOC=C2)c3c(ccnc3)C
0.325301	O=C(Nc1cc(ccc1)C2=NOC=C2)c3c(ccnc3)C
0.325301	O=C(Nc1cc(ccc1)C2=NOC=C2)c3c(ccnc3)C
0.325301	O=C(Nc1cc(ccc1)C2=NOC=C2)c3c(ccnc3)C
0.325301	O=C(Nc1cc(ccc1)C2=NOC=C2)c3c(ccnc3)C
0.325301	O=C(Nc1cc(ccc1)C2=NOC=C2)c3c(ccnc3)C
0.325301	O=C(Nc1cc(ccc1)C2=NOC=C2)c3c(ccnc3)C
0.325301	O=C(Nc1cc(ccc1)C2=NOC=C2)c3c(ccnc3)C
0.325301	O=C(Nc1cc(ccc1)C2=NOC=C2)c3c(ccnc3)C
0.324895	S1C(=NC(=C1)CN2CCN(Cc3ccc(cc3)C(=O)Nc4ccccc4)CC2)CC
0.324895	S1C(=NC(=C1)CN2CCN(Cc3ccc(cc3)C(=O)Nc4ccccc4)CC2)CC
0.324895	S1C(=NC(=C1)CN2CCN(Cc3ccc(cc3)C(=O)Nc4ccccc4)CC2)CC
0.324895	S1C(=NC(=C1)CN2CCN(Cc3ccc(cc3)C(=O)Nc4ccccc4)CC2)CC
0.324895	S1C(=NC(=C1)CN2CCN(Cc3ccc(cc3)C(=O)Nc4ccccc4)CC2)CC
0.324895	S1C(=NC(=C1)CN2CCN(Cc3ccc(cc3)C(=O)Nc4ccccc4)CC2)CC
0.324895	S1C(=NC(=C1)CN2CCN(Cc3ccc(cc3)C(=O)Nc4ccccc4)CC2)CC
0.324895	S1C(=NC(=C1)CN2CCN(Cc3ccc(cc3)C(=O)Nc4ccccc4)CC2)CC
0.324895	S1C(=NC(=C1)CN2CCN(Cc3ccc(cc3)C(=O)Nc4ccccc4)CC2)CC
0.324895	S1C(=NC(=C1)CN2CCN(Cc3ccc(cc3)C(=O)Nc4ccccc4)CC2)CC
0.324528	Brc1cc(NC(=O)c2ccc(OC)cc2)c(cc1)C(=O)Nc3cc(ccc3)C4=NOC=C4
0.324415	O=C(NCC1C(CN(Cc2ccccc2)CC1)C)c3cc(NC(=O)C=4OC=CC4)c(cc3)C
0.324415	O=C(NCC1C(CN(Cc2ccccc2)CC1)C)c3cc(NC(=O)C=4OC=CC4)c(cc3)C
0.323636	O=C(N1CCN(C(=O)C(=O)Nc2ccc(cc2)C=3NC=CC3)CC1)c4cc(OC)c(cc4)C
0.323636	O=C(N1CCN(C(=O)C(=O)Nc2ccc(cc2)C=3NC=CC3)CC1)c4cc(OC)c(cc4)C
0.323636	O=C(N1CCN(C(=O)C(=O)Nc2ccc(cc2)C=3NC=CC3)CC1)c4cc(OC)c(cc4)C
0.323636	O=C(N1CCN(C(=O)C(=O)Nc2ccc(cc2)C=3NC=CC3)CC1)c4cc(OC)c(cc4)C
0.323636	O=C(N1CCN(C(=O)C(=O)Nc2ccc(cc2)C=3NC=CC3)CC1)c4cc(OC)c(cc4)C
0.323636	O=C(N1CCN(C(=O)C(=O)Nc2ccc(cc2)C=3NC=CC3)CC1)c4cc(OC)c(cc4)C
0.323636	O=C(N1CCN(C(=O)C(=O)Nc2ccc(cc2)C=3NC=CC3)CC1)c4cc(OC)c(cc4)C
0.323636	O=C(N1CCN(C(=O)C(=O)Nc2ccc(cc2)C=3NC=CC3)CC1)c4cc(OC)c(cc4)C
0.323636	O=C(N1CCN(C(=O)C(=O)Nc2ccc(cc2)C=3NC=CC3)CC1)c4cc(OC)c(cc4)C
0.323636	O=C(N1CCN(C(=O)C(=O)Nc2ccc(cc2)C=3NC=CC3)CC1)c4cc(OC)c(cc4)C
0.321839	S(c1c(NC(=O)C)ccc(c1)C(=O)Nc2cc(ccc2)C3=NOC=C3)C
0.321839	S(c1c(NC(=O)C)ccc(c1)C(=O)Nc2cc(ccc2)C3=NOC=C3)C
0.321839	S(c1c(NC(=O)C)ccc(c1)C(=O)Nc2cc(ccc2)C3=NOC=C3)C
0.321839	S(c1c(NC(=O)C)ccc(c1)C(=O)Nc2cc(ccc2)C3=NOC=C3)C
0.321839	S(c1c(NC(=O)C)ccc(c1)C(=O)Nc2cc(ccc2)C3=NOC=C3)C
0.321839	S(c1c(NC(=O)C)ccc(c1)C(=O)Nc2cc(ccc2)C3=NOC=C3)C
0.321839	S(c1c(NC(=O)C)ccc(c1)C(=O)Nc2cc(ccc2)C3=NOC=C3)C
0.321839	S(c1c(NC(=O)C)ccc(c1)C(=O)Nc2cc(ccc2)C3=NOC=C3)C
0.321839	S(c1c(NC(=O)C)ccc(c1)C(=O)Nc2cc(ccc2)C3=NOC=C3)C
0.321839	S(c1c(NC(=O)C)ccc(c1)C(=O)Nc2cc(ccc2)C3=NOC=C3)C
0.320755	Fc1c(NC(=O)CC(C)C)ccc(c1)C(=O)Nc2cc(c3ccccc3)c(cc2)C
0.320755	Fc1c(NC(=O)CC(C)C)ccc(c1)C(=O)Nc2cc(c3ccccc3)c(cc2)C
0.320755	Fc1c(NC(=O)CC(C)C)ccc(c1)C(=O)Nc2cc(c3ccccc3)c(cc2)C
0.320755	Fc1c(NC(=O)CC(C)C)ccc(c1)C(=O)Nc2cc(c3ccccc3)c(cc2)C
0.320755	Fc1c(NC(=O)CC(C)C)ccc(c1)C(=O)Nc2cc(c3ccccc3)c(cc2)C
0.320755	Fc1c(NC(=O)CC(C)C)ccc(c1)C(=O)Nc2cc(c3ccccc3)c(cc2)C
0.320755	Fc1c(NC(=O)CC(C)C)ccc(c1)C(=O)Nc2cc(c3ccccc3)c(cc2)C
0.320755	Fc1c(NC(=O)CC(C)C)ccc(c1)C(=O)Nc2cc(c3ccccc3)c(cc2)C
0.320755	Fc1c(NC(=O)CC(C)C)ccc(c1)C(=O)Nc2cc(c3ccccc3)c(cc2)C
0.320755	Fc1c(NC(=O)CC(C)C)ccc(c1)C(=O)Nc2cc(c3ccccc3)c(cc2)C
0.320463	O=C(OC(C)(C)C)Nc1c(cc(cc1)C(=O)NCc2ccc(cc2)C3=NC=CN3)C
0.320463	O=C(OC(C)(C)C)Nc1c(cc(cc1)C(=O)NCc2ccc(cc2)C3=NC=CN3)C
0.320463	O=C(OC(C)(C)C)Nc1c(cc(cc1)C(=O)NCc2ccc(cc2)C3=NC=CN3)C
0.320463	O=C(OC(C)(C)C)Nc1c(cc(cc1)C(=O)NCc2ccc(cc2)C3=NC=CN3)C
0.320463	O=C(OC(C)(C)C)Nc1c(cc(cc1)C(=O)NCc2ccc(cc2)C3=NC=CN3)C
0.320463	O=C(OC(C)(C)C)Nc1c(cc(cc1)C(=O)NCc2ccc(cc2)C3=NC=CN3)C
0.320463	O=C(OC(C)(C)C)Nc1c(cc(cc1)C(=O)NCc2ccc(cc2)C3=NC=CN3)C
0.320463	O=C(OC(C)(C)C)Nc1c(cc(cc1)C(=O)NCc2ccc(cc2)C3=NC=CN3)C
0.320463	O=C(OC(C)(C)C)Nc1c(cc(cc1)C(=O)NCc2ccc(cc2)C3=NC=CN3)C
0.320463	O=C(OC(C)(C)C)Nc1c(cc(cc1)C(=O)NCc2ccc(cc2)C3=NC=CN3)C
0.320285	Brc1cc(ccc1)C(=O)Nc2c(cccc2)C(=O)Nc3c(ccc(c3)C=4ON=C(N4)C)C
0.320285	Brc1cc(ccc1)C(=O)Nc2c(cccc2)C(=O)Nc3c(ccc(c3)C=4ON=C(N4)C)C
0.320285	Brc1cc(ccc1)C(=O)Nc2c(cccc2)C(=O)Nc3c(ccc(c3)C=4ON=C(N4)C)C
0.320285	Brc1cc(ccc1)C(=O)Nc2c(cccc2)C(=O)Nc3c(ccc(c3)C=4ON=C(N4)C)C
0.320285	Brc1cc(ccc1)C(=O)Nc2c(cccc2)C(=O)Nc3c(ccc(c3)C=4ON=C(N4)C)C
0.320285	Brc1cc(ccc1)C(=O)Nc2c(cccc2)C(=O)Nc3c(ccc(c3)C=4ON=C(N4)C)C
0.320285	Brc1cc(ccc1)C(=O)Nc2c(cccc2)C(=O)Nc3c(ccc(c3)C=4ON=C(N4)C)C
0.320285	Brc1cc(ccc1)C(=O)Nc2c(cccc2)C(=O)Nc3c(ccc(c3)C=4ON=C(N4)C)C
0.320285	Brc1cc(ccc1)C(=O)Nc2c(cccc2)C(=O)Nc3c(ccc(c3)C=4ON=C(N4)C)C
0.320285	Brc1cc(ccc1)C(=O)Nc2c(cccc2)C(=O)Nc3c(ccc(c3)C=4ON=C(N4)C)C
0.319703	O=C(Nc1cc(c2ccccc2)c(cc1)C)c3nc(N4CCCC4)cnc3
0.319703	O=C(Nc1cc(c2ccccc2)c(cc1)C)c3nc(N4CCCC4)cnc3
0.319703	O=C(Nc1cc(c2ccccc2)c(cc1)C)c3nc(N4CCCC4)cnc3
0.319703	O=C(Nc1cc(c2ccccc2)c(cc1)C)c3nc(N4CCCC4)cnc3
0.319703	O=C(Nc1cc(c2ccccc2)c(cc1)C)c3nc(N4CCCC4)cnc3
0.319703	O=C(Nc1cc(c2ccccc2)c(cc1)C)c3nc(N4CCCC4)cnc3
0.319703	O=C(Nc1cc(c2ccccc2)c(cc1)C)c3nc(N4CCCC4)cnc3
0.319703	O=C(Nc1cc(c2ccccc2)c(cc1)C)c3nc(N4CCCC4)cnc3
0.319703	O=C(Nc1cc(c2ccccc2)c(cc1)C)c3nc(N4CCCC4)cnc3
0.319703	O=C(Nc1cc(c2ccccc2)c(cc1)C)c3nc(N4CCCC4)cnc3
0.318966	Fc1c(F)ccc(c1)C(=O)NCc2ccc(c3cnccc3)cc2
0.318966	Fc1c(F)ccc(c1)C(=O)NCc2ccc(c3cnccc3)cc2
0.318966	Fc1c(F)ccc(c1)C(=O)NCc2ccc(c3cnccc3)cc2
0.318966	Fc1c(F)ccc(c1)C(=O)NCc2ccc(c3cnccc3)cc2
0.318966	Fc1c(F)ccc(c1)C(=O)NCc2ccc(c3cnccc3)cc2
0.318966	Fc1c(F)ccc(c1)C(=O)NCc2ccc(c3cnccc3)cc2
0.318966	Fc1c(F)ccc(c1)C(=O)NCc2ccc(c3cnccc3)cc2
0.318966	Fc1c(F)ccc(c1)C(=O)NCc2ccc(c3cnccc3)cc2
0.318966	Fc1c(F)ccc(c1)C(=O)NCc2ccc(c3cnccc3)cc2
0.318966	Fc1c(F)ccc(c1)C(=O)NCc2ccc(c3cnccc3)cc2
0.318898	Fc1c(NC(=O)Cc2cnc(cc2)C)ccc(c1)CN3CCN(CC3)C
0.318898	Fc1c(NC(=O)Cc2cnc(cc2)C)ccc(c1)CN3CCN(CC3)C
0.318898	Fc1c(NC(=O)Cc2cnc(cc2)C)ccc(c1)CN3CCN(CC3)C
0.318898	Fc1c(NC(=O)Cc2cnc(cc2)C)ccc(c1)CN3CCN(CC3)C
0.318898	Fc1c(NC(=O)Cc2cnc(cc2)C)ccc(c1)CN3CCN(CC3)C
0.318898	Fc1c(NC(=O)Cc2cnc(cc2)C)ccc(c1)CN3CCN(CC3)C
0.318352	O=C(OC(C)(C)C)Nc1c(cc(cc1)C(=O)N2CCN(Cc3ccccc3)CCC2)C
0.318352	O=C(OC(C)(C)C)Nc1c(cc(cc1)C(=O)N2CCN(Cc3ccccc3)CCC2)C
0.318352	O=C(OC(C)(C)C)Nc1c(cc(cc1)C(=O)N2CCN(Cc3ccccc3)CCC2)C
0.318352	O=C(OC(C)(C)C)Nc1c(cc(cc1)C(=O)N2CCN(Cc3ccccc3)CCC2)C
0.318352	O=C(OC(C)(C)C)Nc1c(cc(cc1)C(=O)N2CCN(Cc3ccccc3)CCC2)C
0.318352	O=C(OC(C)(C)C)Nc1c(cc(cc1)C(=O)N2CCN(Cc3ccccc3)CCC2)C
0.318352	O=C(OC(C)(C)C)Nc1c(cc(cc1)C(=O)N2CCN(Cc3ccccc3)CCC2)C
0.318352	O=C(OC(C)(C)C)Nc1c(cc(cc1)C(=O)N2CCN(Cc3ccccc3)CCC2)C
0.318352	O=C(OC(C)(C)C)Nc1c(cc(cc1)C(=O)N2CCN(Cc3ccccc3)CCC2)C
0.318352	O=C(OC(C)(C)C)Nc1c(cc(cc1)C(=O)N2CCN(Cc3ccccc3)CCC2)C
0.318352	O=C(Nc1cc(ccc1)CNC(=O)c2c(cc(Oc3ccccc3)cc2)C)c4cnccc4
0.318352	O=C(Nc1cc(ccc1)CNC(=O)c2c(cc(Oc3ccccc3)cc2)C)c4cnccc4
0.318352	O=C(Nc1cc(ccc1)CNC(=O)c2c(cc(Oc3ccccc3)cc2)C)c4cnccc4
0.318352	O=C(Nc1cc(ccc1)CNC(=O)c2c(cc(Oc3ccccc3)cc2)C)c4cnccc4
0.318352	O=C(Nc1cc(ccc1)CNC(=O)c2c(cc(Oc3ccccc3)cc2)C)c4cnccc4
0.318352	O=C(Nc1cc(ccc1)CNC(=O)c2c(cc(Oc3ccccc3)cc2)C)c4cnccc4
0.318352	O=C(Nc1cc(ccc1)CNC(=O)c2c(cc(Oc3ccccc3)cc2)C)c4cnccc4
0.318352	O=C(Nc1cc(ccc1)CNC(=O)c2c(cc(Oc3ccccc3)cc2)C)c4cnccc4
0.316547	Brc1cc(ccc1)C(=O)Nc2c(cccc2)C(=O)N(Cc3ccc(cc3)CN4CCN(CC4)C)C
0.316547	Brc1cc(ccc1)C(=O)Nc2c(cccc2)C(=O)N(Cc3ccc(cc3)CN4CCN(CC4)C)C
0.316547	Brc1cc(ccc1)C(=O)Nc2c(cccc2)C(=O)N(Cc3ccc(cc3)CN4CCN(CC4)C)C
0.316547	Brc1cc(ccc1)C(=O)Nc2c(cccc2)C(=O)N(Cc3ccc(cc3)CN4CCN(CC4)C)C
0.316547	Brc1cc(ccc1)C(=O)Nc2c(cccc2)C(=O)N(Cc3ccc(cc3)CN4CCN(CC4)C)C
0.316547	Brc1cc(ccc1)C(=O)Nc2c(cccc2)C(=O)N(Cc3ccc(cc3)CN4CCN(CC4)C)C
0.316547	Brc1cc(ccc1)C(=O)Nc2c(cccc2)C(=O)N(Cc3ccc(cc3)CN4CCN(CC4)C)C
0.316547	Brc1cc(ccc1)C(=O)Nc2c(cccc2)C(=O)N(Cc3ccc(cc3)CN4CCN(CC4)C)C
0.316547	Brc1cc(ccc1)C(=O)Nc2c(cccc2)C(=O)N(Cc3ccc(cc3)CN4CCN(CC4)C)C
0.316547	Brc1cc(ccc1)C(=O)Nc2c(cccc2)C(=O)N(Cc3ccc(cc3)CN4CCN(CC4)C)C
0.315789	O=C(OC)c1c(ccc(c1)C(=O)NCC2=NC(c3ccccc3)=CN2)C
0.315789	O=C(OC)c1c(ccc(c1)C(=O)NCC2=NC(c3ccccc3)=CN2)C
0.315789	O=C(OC)c1c(ccc(c1)C(=O)NCC2=NC(c3ccccc3)=CN2)C
0.315789	S(c1ncccc1C(=O)Nc2cc(ccc2)C3=NOC=C3)c4cc(c(cc4)C)C
0.315789	S(c1ncccc1C(=O)Nc2cc(ccc2)C3=NOC=C3)c4cc(c(cc4)C)C
0.315789	S(c1ncccc1C(=O)Nc2cc(ccc2)C3=NOC=C3)c4cc(c(cc4)C)C
0.315789	S(c1ncccc1C(=O)Nc2cc(ccc2)C3=NOC=C3)c4cc(c(cc4)C)C
0.315789	S(c1ncccc1C(=O)Nc2cc(ccc2)C3=NOC=C3)c4cc(c(cc4)C)C
0.315789	S(c1ncccc1C(=O)Nc2cc(ccc2)C3=NOC=C3)c4cc(c(cc4)C)C
0.315789	S(c1ncccc1C(=O)Nc2cc(ccc2)C3=NOC=C3)c4cc(c(cc4)C)C
0.315789	S(c1ncccc1C(=O)Nc2cc(ccc2)C3=NOC=C3)c4cc(c(cc4)C)C
0.315789	S(c1ncccc1C(=O)Nc2cc(ccc2)C3=NOC=C3)c4cc(c(cc4)C)C
0.315789	S(c1ncccc1C(=O)Nc2cc(ccc2)C3=NOC=C3)c4cc(c(cc4)C)C
0.315254	O=C(Nc1ncc(N2CCN(C(=O)C3CC3)CC2)cc1)c4cc(NC(=O)C=5OC=CC5)c(cc4)C
0.315254	O=C(Nc1ncc(N2CCN(C(=O)C3CC3)CC2)cc1)c4cc(NC(=O)C=5OC=CC5)c(cc4)C
0.315254	O=C(Nc1ncc(N2CCN(C(=O)C3CC3)CC2)cc1)c4cc(NC(=O)C=5OC=CC5)c(cc4)C
0.315254	O=C(Nc1ncc(N2CCN(C(=O)C3CC3)CC2)cc1)c4cc(NC(=O)C=5OC=CC5)c(cc4)C
0.315254	O=C(Nc1ncc(N2CCN(C(=O)C3CC3)CC2)cc1)c4cc(NC(=O)C=5OC=CC5)c(cc4)C
0.315254	O=C(Nc1ncc(N2CCN(C(=O)C3CC3)CC2)cc1)c4cc(NC(=O)C=5OC=CC5)c(cc4)C
0.315254	O=C(Nc1ncc(N2CCN(C(=O)C3CC3)CC2)cc1)c4cc(NC(=O)C=5OC=CC5)c(cc4)C
0.315254	O=C(Nc1ncc(N2CCN(C(=O)C3CC3)CC2)cc1)c4cc(NC(=O)C=5OC=CC5)c(cc4)C
0.315254	O=C(Nc1ncc(N2CCN(C(=O)C3CC3)CC2)cc1)c4cc(NC(=O)C=5OC=CC5)c(cc4)C
0.315254	O=C(Nc1ncc(N2CCN(C(=O)C3CC3)CC2)cc1)c4cc(NC(=O)C=5OC=CC5)c(cc4)C
0.315175	Clc1c(ccc(NC(=O)C2CC2)c1)C(=O)Nc3ncc(c4ccccc4)cn3
0.315175	Clc1c(ccc(NC(=O)C2CC2)c1)C(=O)Nc3ncc(c4ccccc4)cn3
0.315175	Clc1c(ccc(NC(=O)C2CC2)c1)C(=O)Nc3ncc(c4ccccc4)cn3
0.315175	Clc1c(ccc(NC(=O)C2CC2)c1)C(=O)Nc3ncc(c4ccccc4)cn3
0.315175	Clc1c(ccc(NC(=O)C2CC2)c1)C(=O)Nc3ncc(c4ccccc4)cn3
0.315175	Clc1c(ccc(NC(=O)C2CC2)c1)C(=O)Nc3ncc(c4ccccc4)cn3
0.315175	Clc1c(ccc(NC(=O)C2CC2)c1)C(=O)Nc3ncc(c4ccccc4)cn3
0.315175	Clc1c(ccc(NC(=O)C2CC2)c1)C(=O)Nc3ncc(c4ccccc4)cn3
0.315175	Clc1c(ccc(NC(=O)C2CC2)c1)C(=O)Nc3ncc(c4ccccc4)cn3
0.315175	Clc1c(ccc(NC(=O)C2CC2)c1)C(=O)Nc3ncc(c4ccccc4)cn3
0.313993	Clc1cc(c2cnc(cc2)C(=O)Nc3c(ccc(N4C(=O)NCC4)c3)C)ccc1
0.313993	Clc1cc(c2cnc(cc2)C(=O)Nc3c(ccc(N4C(=O)NCC4)c3)C)ccc1
0.313953	S(c1cc(c(cc1)C)C(=O)Nc2cc(ccc2)C3=NOC=C3)C
0.313953	S(c1cc(c(cc1)C)C(=O)Nc2cc(ccc2)C3=NOC=C3)C
0.313953	Fc1c(NC(=O)CC(C)C)ccc(c1)C(=O)Nc2ncc(c3ccccc3)cn2
0.313953	Fc1c(NC(=O)CC(C)C)ccc(c1)C(=O)Nc2ncc(c3ccccc3)cn2
0.313953	Fc1c(NC(=O)CC(C)C)ccc(c1)C(=O)Nc2ncc(c3ccccc3)cn2
0.313953	Fc1c(NC(=O)CC(C)C)ccc(c1)C(=O)Nc2ncc(c3ccccc3)cn2
0.313953	Fc1c(NC(=O)CC(C)C)ccc(c1)C(=O)Nc2ncc(c3ccccc3)cn2
0.313953	Fc1c(NC(=O)CC(C)C)ccc(c1)C(=O)Nc2ncc(c3ccccc3)cn2
0.313953	Fc1c(NC(=O)CC(C)C)ccc(c1)C(=O)Nc2ncc(c3ccccc3)cn2
0.313953	Fc1c(NC(=O)CC(C)C)ccc(c1)C(=O)Nc2ncc(c3ccccc3)cn2
0.313953	Fc1c(NC(=O)CC(C)C)ccc(c1)C(=O)Nc2ncc(c3ccccc3)cn2
0.313953	Fc1c(NC(=O)CC(C)C)ccc(c1)C(=O)Nc2ncc(c3ccccc3)cn2
0.313808	O=C(OC(C)(C)C)Nc1c(cc(cc1)C(=O)Nc2cc(NC(=O)OC(C)(C)C)ccc2)C
0.313808	O=C(OC(C)(C)C)Nc1c(cc(cc1)C(=O)Nc2cc(NC(=O)OC(C)(C)C)ccc2)C
0.313808	O=C(OC(C)(C)C)Nc1c(cc(cc1)C(=O)Nc2cc(NC(=O)OC(C)(C)C)ccc2)C
0.313808	O=C(OC(C)(C)C)Nc1c(cc(cc1)C(=O)Nc2cc(NC(=O)OC(C)(C)C)ccc2)C
0.313808	O=C(OC(C)(C)C)Nc1c(cc(cc1)C(=O)Nc2cc(NC(=O)OC(C)(C)C)ccc2)C
0.313808	O=C(OC(C)(C)C)Nc1c(cc(cc1)C(=O)Nc2cc(NC(=O)OC(C)(C)C)ccc2)C
0.313808	O=C(OC(C)(C)C)Nc1c(cc(cc1)C(=O)Nc2cc(NC(=O)OC(C)(C)C)ccc2)C
0.313808	O=C(OC(C)(C)C)Nc1c(cc(cc1)C(=O)Nc2cc(NC(=O)OC(C)(C)C)ccc2)C
0.313808	O=C(OC(C)(C)C)Nc1c(cc(cc1)C(=O)Nc2cc(NC(=O)OC(C)(C)C)ccc2)C
0.313808	O=C(OC(C)(C)C)Nc1c(cc(cc1)C(=O)Nc2cc(NC(=O)OC(C)(C)C)ccc2)C
0.312977	O=C(Nc1cc(ccc1)C2=NOC=C2)c3c(cc(Oc4ccccc4)cc3)C
0.312977	O=C(Nc1cc(ccc1)C2=NOC=C2)c3c(cc(Oc4ccccc4)cc3)C
0.312977	O=C(Nc1cc(ccc1)C2=NOC=C2)c3c(cc(Oc4ccccc4)cc3)C
0.312977	O=C(Nc1cc(ccc1)C2=NOC=C2)c3c(cc(Oc4ccccc4)cc3)C
0.312977	O=C(Nc1cc(ccc1)C2=NOC=C2)c3c(cc(Oc4ccccc4)cc3)C
0.312977	O=C(Nc1cc(ccc1)C2=NOC=C2)c3c(cc(Oc4ccccc4)cc3)C
0.312977	O=C(Nc1cc(ccc1)C2=NOC=C2)c3c(cc(Oc4ccccc4)cc3)C
0.312977	O=C(Nc1cc(ccc1)C2=NOC=C2)c3c(cc(Oc4ccccc4)cc3)C
0.312977	O=C(Nc1cc(ccc1)C2=NOC=C2)c3c(cc(Oc4ccccc4)cc3)C
0.312977	O=C(Nc1cc(ccc1)C2=NOC=C2)c3c(cc(Oc4ccccc4)cc3)C
0.312741	Fc1cc(ccc1)C(=O)Nc2cc(ccc2)CNCC=3OC(c4cnccc4)=CC3
0.312741	Fc1cc(ccc1)C(=O)Nc2cc(ccc2)CNCC=3OC(c4cnccc4)=CC3
0.312741	Fc1cc(ccc1)C(=O)Nc2cc(ccc2)CNCC=3OC(c4cnccc4)=CC3
0.312741	Fc1cc(ccc1)C(=O)Nc2cc(ccc2)CNCC=3OC(c4cnccc4)=CC3
0.312741	Fc1cc(ccc1)C(=O)Nc2cc(ccc2)CNCC=3OC(c4cnccc4)=CC3
0.312741	Fc1cc(ccc1)C(=O)Nc2cc(ccc2)CNCC=3OC(c4cnccc4)=CC3
0.312741	Fc1cc(ccc1)C(=O)Nc2cc(ccc2)CNCC=3OC(c4cnccc4)=CC3
0.312741	Fc1cc(ccc1)C(=O)Nc2cc(ccc2)CNCC=3OC(c4cnccc4)=CC3
0.312741	Fc1cc(ccc1)C(=O)Nc2cc(ccc2)CNCC=3OC(c4cnccc4)=CC3
0.312741	Fc1cc(ccc1)C(=O)Nc2cc(ccc2)CNCC=3OC(c4cnccc4)=CC3
0.311594	O=C(N1CCN(CC1)C)c2cc(NC(=O)c3cc(NC(=O)C=4OC=CC4)c(cc3)C)c(OC)cc2
0.311475	Brc1cc(ccc1)C(=O)Nc2ccc(cc2)C(=O)N3CCN(Cc4ccccc4)CCC3
0.311475	Brc1cc(ccc1)C(=O)Nc2ccc(cc2)C(=O)N3CCN(Cc4ccccc4)CCC3
0.311475	Brc1cc(ccc1)C(=O)Nc2ccc(cc2)C(=O)N3CCN(Cc4ccccc4)CCC3
0.311475	Brc1cc(ccc1)C(=O)Nc2ccc(cc2)C(=O)N3CCN(Cc4ccccc4)CCC3
0.311475	Brc1cc(ccc1)C(=O)Nc2ccc(cc2)C(=O)N3CCN(Cc4ccccc4)CCC3
0.311475	Brc1cc(ccc1)C(=O)Nc2ccc(cc2)C(=O)N3CCN(Cc4ccccc4)CCC3
0.311475	Brc1cc(ccc1)C(=O)Nc2ccc(cc2)C(=O)N3CCN(Cc4ccccc4)CCC3
0.311475	Brc1cc(ccc1)C(=O)Nc2ccc(cc2)C(=O)N3CCN(Cc4ccccc4)CCC3
0.311475	Brc1cc(ccc1)C(=O)Nc2ccc(cc2)C(=O)N3CCN(Cc4ccccc4)CCC3
0.311475	Brc1cc(ccc1)C(=O)Nc2ccc(cc2)C(=O)N3CCN(Cc4ccccc4)CCC3
0.31068	O=C(OCC1c2c(c3c1cccc3)cccc2)Nc4c(ccc(c4)C(=O)Nc5ccc(NC(=O)NC6CCN(CC6)C)cc5)C
0.310469	Clc1c(cc(c2ncccc2)cc1)C(=O)Nc3cc(OC(F)F)c(cc3)C
0.310469	Clc1c(cc(c2ncccc2)cc1)C(=O)Nc3cc(OC(F)F)c(cc3)C
0.310469	Clc1c(cc(c2ncccc2)cc1)C(=O)Nc3cc(OC(F)F)c(cc3)C
0.310469	Clc1c(cc(c2ncccc2)cc1)C(=O)Nc3cc(OC(F)F)c(cc3)C
0.310469	Clc1c(cc(c2ncccc2)cc1)C(=O)Nc3cc(OC(F)F)c(cc3)C
0.310469	Clc1c(cc(c2ncccc2)cc1)C(=O)Nc3cc(OC(F)F)c(cc3)C
0.310469	Clc1c(cc(c2ncccc2)cc1)C(=O)Nc3cc(OC(F)F)c(cc3)C
0.310469	Clc1c(cc(c2ncccc2)cc1)C(=O)Nc3cc(OC(F)F)c(cc3)C
0.310469	Clc1c(cc(c2ncccc2)cc1)C(=O)Nc3cc(OC(F)F)c(cc3)C
0.310469	Clc1c(cc(c2ncccc2)cc1)C(=O)Nc3cc(OC(F)F)c(cc3)C
0.309353	FC(F)(F)c1cc(ccc1)C(=O)Nc2cc(NC(=O)C(=O)NCCc3cc(N)ccc3)c(cc2)C
0.309353	FC(F)(F)c1cc(ccc1)C(=O)Nc2cc(NC(=O)C(=O)NCCc3cc(N)ccc3)c(cc2)C
0.309353	FC(F)(F)c1cc(ccc1)C(=O)Nc2cc(NC(=O)C(=O)NCCc3cc(N)ccc3)c(cc2)C
0.309353	FC(F)(F)c1cc(ccc1)C(=O)Nc2cc(NC(=O)C(=O)NCCc3cc(N)ccc3)c(cc2)C
0.309353	FC(F)(F)c1cc(ccc1)C(=O)Nc2cc(NC(=O)C(=O)NCCc3cc(N)ccc3)c(cc2)C
0.309353	FC(F)(F)c1cc(ccc1)C(=O)Nc2cc(NC(=O)C(=O)NCCc3cc(N)ccc3)c(cc2)C
0.309353	FC(F)(F)c1cc(ccc1)C(=O)Nc2cc(NC(=O)C(=O)NCCc3cc(N)ccc3)c(cc2)C
0.309353	FC(F)(F)c1cc(ccc1)C(=O)Nc2cc(NC(=O)C(=O)NCCc3cc(N)ccc3)c(cc2)C
0.309353	FC(F)(F)c1cc(ccc1)C(=O)Nc2cc(NC(=O)C(=O)NCCc3cc(N)ccc3)c(cc2)C
0.309353	FC(F)(F)c1cc(ccc1)C(=O)Nc2cc(NC(=O)C(=O)NCCc3cc(N)ccc3)c(cc2)C
0.309322	ClCC(=O)Nc1nc(c2cc(F)c(F)cc2)ccn1
0.309322	ClCC(=O)Nc1nc(c2cc(F)c(F)cc2)ccn1
0.309322	ClCC(=O)Nc1nc(c2cc(F)c(F)cc2)ccn1
0.309322	ClCC(=O)Nc1nc(c2cc(F)c(F)cc2)ccn1
0.309322	ClCC(=O)Nc1nc(c2cc(F)c(F)cc2)ccn1
0.30916	S1C(=NC(c2ccc(cc2)C(=O)Nc3cc4c(cc3)CC(OC)C4)=C1)C
0.30916	S1C(=NC(c2ccc(cc2)C(=O)Nc3cc4c(cc3)CC(OC)C4)=C1)C
0.30916	S1C(=NC(c2ccc(cc2)C(=O)Nc3cc4c(cc3)CC(OC)C4)=C1)C
0.30916	S1C(=NC(c2ccc(cc2)C(=O)Nc3cc4c(cc3)CC(OC)C4)=C1)C
0.30916	S1C(=NC(c2ccc(cc2)C(=O)Nc3cc4c(cc3)CC(OC)C4)=C1)C
0.30916	S1C(=NC(c2ccc(cc2)C(=O)Nc3cc4c(cc3)CC(OC)C4)=C1)C
0.30916	S1C(=NC(c2ccc(cc2)C(=O)Nc3cc4c(cc3)CC(OC)C4)=C1)C
0.30916	S1C(=NC(c2ccc(cc2)C(=O)Nc3cc4c(cc3)CC(OC)C4)=C1)C
0.30916	S1C(=NC(c2ccc(cc2)C(=O)Nc3cc4c(cc3)CC(OC)C4)=C1)C
0.30916	S1C(=NC(c2ccc(cc2)C(=O)Nc3cc4c(cc3)CC(OC)C4)=C1)C
0.308943	O=C(Nc1c(cccc1)C(=O)NCCN2CCN(Cc3ccccc3)CC2)c4ccccc4
0.308943	O=C(Nc1c(cccc1)C(=O)NCCN2CCN(Cc3ccccc3)CC2)c4ccccc4
0.308943	O=C(Nc1c(cccc1)C(=O)NCCN2CCN(Cc3ccccc3)CC2)c4ccccc4
0.308943	O=C(Nc1c(cccc1)C(=O)NCCN2CCN(Cc3ccccc3)CC2)c4ccccc4
0.308943	O=C(Nc1c(cccc1)C(=O)NCCN2CCN(Cc3ccccc3)CC2)c4ccccc4
0.308943	O=C(Nc1c(cccc1)C(=O)NCCN2CCN(Cc3ccccc3)CC2)c4ccccc4
0.308943	O=C(Nc1c(cccc1)C(=O)NCCN2CCN(Cc3ccccc3)CC2)c4ccccc4
0.308943	O=C(Nc1c(cccc1)C(=O)NCCN2CCN(Cc3ccccc3)CC2)c4ccccc4
0.308943	O=C(Nc1c(cccc1)C(=O)NCCN2CCN(Cc3ccccc3)CC2)c4ccccc4
0.308943	O=C(Nc1c(cccc1)C(=O)NCCN2CCN(Cc3ccccc3)CC2)c4ccccc4
0.308642	O=C(Nc1cc(OCC)c(cc1)C)C(=O)Nc2ccc(cc2)C=3NC=CC3
0.308642	O=C(Nc1cc(OCC)c(cc1)C)C(=O)Nc2ccc(cc2)C=3NC=CC3
0.308642	O=C(Nc1cc(OCC)c(cc1)C)C(=O)Nc2ccc(cc2)C=3NC=CC3
0.308642	O=C(Nc1cc(OCC)c(cc1)C)C(=O)Nc2ccc(cc2)C=3NC=CC3
0.308642	O=C(Nc1cc(OCC)c(cc1)C)C(=O)Nc2ccc(cc2)C=3NC=CC3
0.308642	O=C(Nc1cc(OCC)c(cc1)C)C(=O)Nc2ccc(cc2)C=3NC=CC3
0.308642	O=C(Nc1cc(OCC)c(cc1)C)C(=O)Nc2ccc(cc2)C=3NC=CC3
0.308642	O=C(Nc1cc(OCC)c(cc1)C)C(=O)Nc2ccc(cc2)C=3NC=CC3
0.308642	O=C(Nc1cc(OCC)c(cc1)C)C(=O)Nc2ccc(cc2)C=3NC=CC3
0.30855	S(Cc1ccc(cc1)C(=O)Nc2cc(Oc3cc(ncc3)C(=O)NC)c(cc2)C)CC
0.30855	S(Cc1ccc(cc1)C(=O)Nc2cc(Oc3cc(ncc3)C(=O)NC)c(cc2)C)CC
0.30855	S(Cc1ccc(cc1)C(=O)Nc2cc(Oc3cc(ncc3)C(=O)NC)c(cc2)C)CC
0.30855	S(Cc1ccc(cc1)C(=O)Nc2cc(Oc3cc(ncc3)C(=O)NC)c(cc2)C)CC
0.30855	S(Cc1ccc(cc1)C(=O)Nc2cc(Oc3cc(ncc3)C(=O)NC)c(cc2)C)CC
0.30855	S(Cc1ccc(cc1)C(=O)Nc2cc(Oc3cc(ncc3)C(=O)NC)c(cc2)C)CC
0.30855	S(Cc1ccc(cc1)C(=O)Nc2cc(Oc3cc(ncc3)C(=O)NC)c(cc2)C)CC
0.30855	S(Cc1ccc(cc1)C(=O)Nc2cc(Oc3cc(ncc3)C(=O)NC)c(cc2)C)CC
0.307692	O=C(Nc1cc(c(c2cnccc2)cc1)C)C3C(C4CCOCC4)CN(Cc5ccccc5)C3
0.307692	O=C(Nc1cc(c(c2cnccc2)cc1)C)C3C(C4CCOCC4)CN(Cc5ccccc5)C3
0.307692	O=C(Nc1cc(c(c2cnccc2)cc1)C)C3C(C4CCOCC4)CN(Cc5ccccc5)C3
0.307692	O=C(Nc1cc(c(c2cnccc2)cc1)C)C3C(C4CCOCC4)CN(Cc5ccccc5)C3
0.307692	O=C(Nc1cc(c(c2cnccc2)cc1)C)C3C(C4CCOCC4)CN(Cc5ccccc5)C3
0.307692	O=C(Nc1cc(c(c2cnccc2)cc1)C)C3C(C4CCOCC4)CN(Cc5ccccc5)C3
0.307692	O=C(Nc1cc(c(c2cnccc2)cc1)C)C3C(C4CCOCC4)CN(Cc5ccccc5)C3
0.307692	O=C(Nc1cc(c(c2cnccc2)cc1)C)C3C(C4CCOCC4)CN(Cc5ccccc5)C3
0.307692	O=C(Nc1cc(c(c2cnccc2)cc1)C)C3C(C4CCOCC4)CN(Cc5ccccc5)C3
0.307692	O=C(Nc1cc(c(c2cnccc2)cc1)C)C3C(C4CCOCC4)CN(Cc5ccccc5)C3
0.30742	S1C(c2nc(c(cc2)C(=O)Nc3cc(OCC)c(cc3)C)C)=CC=C1
0.307393	O=C(Nc1cc(c2ccccc2)c(cc1)C)C=3N(N=CC3)C
0.307393	O=C(Nc1cc(c2ccccc2)c(cc1)C)C=3N(N=CC3)C
0.307393	O=C(Nc1cc(c2ccccc2)c(cc1)C)C=3N(N=CC3)C
0.307393	O=C(Nc1cc(c2ccccc2)c(cc1)C)C=3N(N=CC3)C
0.307393	O=C(Nc1cc(c2ccccc2)c(cc1)C)C=3N(N=CC3)C
0.307393	O=C(Nc1cc(c2ccccc2)c(cc1)C)C=3N(N=CC3)C
0.307393	O=C(Nc1cc(c2ccccc2)c(cc1)C)C=3N(N=CC3)C
0.307393	O=C(Nc1cc(c2ccccc2)c(cc1)C)C=3N(N=CC3)C
0.307393	O=C(Nc1cc(c2ccccc2)c(cc1)C)C=3N(N=CC3)C
0.307393	O=C(Nc1cc(c2ccccc2)c(cc1)C)C=3N(N=CC3)C
0.307116	Fc1c(N2CCOCC2)c(F)cc(c1)C(=O)Nc3cc(c4ccccc4)c(cc3)C
0.307116	Fc1c(N2CCOCC2)c(F)cc(c1)C(=O)Nc3cc(c4ccccc4)c(cc3)C
0.307116	Fc1c(N2CCOCC2)c(F)cc(c1)C(=O)Nc3cc(c4ccccc4)c(cc3)C
0.307116	Fc1c(N2CCOCC2)c(F)cc(c1)C(=O)Nc3cc(c4ccccc4)c(cc3)C
0.307116	Fc1c(N2CCOCC2)c(F)cc(c1)C(=O)Nc3cc(c4ccccc4)c(cc3)C
0.307116	Fc1c(N2CCOCC2)c(F)cc(c1)C(=O)Nc3cc(c4ccccc4)c(cc3)C
0.307116	Fc1c(N2CCOCC2)c(F)cc(c1)C(=O)Nc3cc(c4ccccc4)c(cc3)C
0.307116	Fc1c(N2CCOCC2)c(F)cc(c1)C(=O)Nc3cc(c4ccccc4)c(cc3)C
0.307116	Fc1c(N2CCOCC2)c(F)cc(c1)C(=O)Nc3cc(c4ccccc4)c(cc3)C
0.307116	Fc1c(N2CCOCC2)c(F)cc(c1)C(=O)Nc3cc(c4ccccc4)c(cc3)C
0.306977	O=C(Nc1cc(ccc1)CN)c2cnccc2
0.306977	O=C(Nc1cc(ccc1)CN)c2cnccc2
0.306977	O=C(Nc1cc(ccc1)CN)c2cnccc2
0.306977	O=C(Nc1cc(ccc1)CN)c2cnccc2
0.306977	O=C(Nc1cc(ccc1)CN)c2cnccc2
0.306977	O=C(Nc1cc(ccc1)CN)c2cnccc2
0.306977	O=C(Nc1cc(ccc1)CN)c2cnccc2
0.306977	O=C(Nc1cc(ccc1)CN)c2cnccc2
0.306977	O=C(Nc1cc(ccc1)CN)c2cnccc2
0.306977	O=C(Nc1cc(ccc1)CN)c2cnccc2
0.306667	O=C(Nc1c(ccc(c1)C(=O)N)C)Nc2ccccc2
0.306667	O=C(Nc1c(ccc(c1)C(=O)N)C)Nc2ccccc2
0.306667	O=C(Nc1c(ccc(c1)C(=O)N)C)Nc2ccccc2
0.306667	O=C(Nc1c(ccc(c1)C(=O)N)C)Nc2ccccc2
0.306667	O=C(Nc1c(ccc(c1)C(=O)N)C)Nc2ccccc2
0.306667	O=C(Nc1c(ccc(c1)C(=O)N)C)Nc2ccccc2
0.306667	O=C(Nc1c(ccc(c1)C(=O)N)C)Nc2ccccc2
0.306667	O=C(Nc1c(ccc(c1)C(=O)N)C)Nc2ccccc2
0.306667	O=C(Nc1c(ccc(c1)C(=O)N)C)Nc2ccccc2
0.306667	O=C(Nc1c(ccc(c1)C(=O)N)C)Nc2ccccc2
0.306383	Brc1cc(ccc1)C(=O)Nc2ccc(cc2)C(=O)Nc3cc(ccc3)C4=NOC=C4
0.306383	Brc1cc(ccc1)C(=O)Nc2ccc(cc2)C(=O)Nc3cc(ccc3)C4=NOC=C4
0.306383	Brc1cc(ccc1)C(=O)Nc2ccc(cc2)C(=O)Nc3cc(ccc3)C4=NOC=C4
0.306383	Brc1cc(ccc1)C(=O)Nc2ccc(cc2)C(=O)Nc3cc(ccc3)C4=NOC=C4
0.306383	Brc1cc(ccc1)C(=O)Nc2ccc(cc2)C(=O)Nc3cc(ccc3)C4=NOC=C4
0.306383	Brc1cc(ccc1)C(=O)Nc2ccc(cc2)C(=O)Nc3cc(ccc3)C4=NOC=C4
0.306383	Brc1cc(ccc1)C(=O)Nc2ccc(cc2)C(=O)Nc3cc(ccc3)C4=NOC=C4
0.306383	Brc1cc(ccc1)C(=O)Nc2ccc(cc2)C(=O)Nc3cc(ccc3)C4=NOC=C4
0.306383	Brc1cc(ccc1)C(=O)Nc2ccc(cc2)C(=O)Nc3cc(ccc3)C4=NOC=C4
0.306383	Brc1cc(ccc1)C(=O)Nc2ccc(cc2)C(=O)Nc3cc(ccc3)C4=NOC=C4
0.305994	Brc1cc(ccc1)C=2SC(=CC2)CN3CCN(C(=O)C(=O)Nc4c(ccc(c4)C=5OC=C(N5)C)C)CC3
0.305842	O=C(N1CCC(c2nc(ccn2)C=3C=NN(C3)C)CC1)c4cc(N)c(cc4)C
0.305842	O=C(N1CCC(c2nc(ccn2)C=3C=NN(C3)C)CC1)c4cc(N)c(cc4)C
0.305842	O=C(N1CCC(c2nc(ccn2)C=3C=NN(C3)C)CC1)c4cc(N)c(cc4)C
0.305842	O=C(N1CCC(c2nc(ccn2)C=3C=NN(C3)C)CC1)c4cc(N)c(cc4)C
0.305842	O=C(N1CCC(c2nc(ccn2)C=3C=NN(C3)C)CC1)c4cc(N)c(cc4)C
0.305842	O=C(N1CCC(c2nc(ccn2)C=3C=NN(C3)C)CC1)c4cc(N)c(cc4)C
0.305842	O=C(N1CCC(c2nc(ccn2)C=3C=NN(C3)C)CC1)c4cc(N)c(cc4)C
0.305842	O=C(N1CCC(c2nc(ccn2)C=3C=NN(C3)C)CC1)c4cc(N)c(cc4)C
0.305842	O=C(N1CCC(c2nc(ccn2)C=3C=NN(C3)C)CC1)c4cc(N)c(cc4)C
0.305842	O=C(N1CCC(c2nc(ccn2)C=3C=NN(C3)C)CC1)c4cc(N)c(cc4)C
0.305466	O=C(N1CCN(c2nc(ncc2)N(C)C)CC1)C(=O)Nc3cc(c(NC(=O)C=4OC=CC4)cc3)C
0.305466	O=C(N1CCN(c2nc(ncc2)N(C)C)CC1)C(=O)Nc3cc(c(NC(=O)C=4OC=CC4)cc3)C
0.305466	O=C(N1CCN(c2nc(ncc2)N(C)C)CC1)C(=O)Nc3cc(c(NC(=O)C=4OC=CC4)cc3)C
0.305466	O=C(N1CCN(c2nc(ncc2)N(C)C)CC1)C(=O)Nc3cc(c(NC(=O)C=4OC=CC4)cc3)C
0.305344	FC(F)Oc1c(ccc(NC(=O)c2cc(NC(=O)C=3OC=CC3)c(cc2)C)c1)C
0.305344	FC(F)Oc1c(ccc(NC(=O)c2cc(NC(=O)C=3OC=CC3)c(cc2)C)c1)C
0.305263	Clc1ccc(c2c(F)cc(cc2)C(=O)Nc3cc(ccc3)CN4C(=O)CCCC4)cc1
0.305263	Clc1ccc(c2c(F)cc(cc2)C(=O)Nc3cc(ccc3)CN4C(=O)CCCC4)cc1
0.305263	Clc1ccc(c2c(F)cc(cc2)C(=O)Nc3cc(ccc3)CN4C(=O)CCCC4)cc1
0.305263	Clc1ccc(c2c(F)cc(cc2)C(=O)Nc3cc(ccc3)CN4C(=O)CCCC4)cc1
0.305263	Clc1ccc(c2c(F)cc(cc2)C(=O)Nc3cc(ccc3)CN4C(=O)CCCC4)cc1
0.305263	Clc1ccc(c2c(F)cc(cc2)C(=O)Nc3cc(ccc3)CN4C(=O)CCCC4)cc1
0.305263	Clc1ccc(c2c(F)cc(cc2)C(=O)Nc3cc(ccc3)CN4C(=O)CCCC4)cc1
0.305263	Clc1ccc(c2c(F)cc(cc2)C(=O)Nc3cc(ccc3)CN4C(=O)CCCC4)cc1
0.305263	Clc1ccc(c2c(F)cc(cc2)C(=O)Nc3cc(ccc3)CN4C(=O)CCCC4)cc1
0.304985	FC(F)(F)c1c(ccc(NC(=O)c2cc(C#CC=3N4C(=NC3)C=NC=C4)c(cc2)C)c1)CN5CCN(CC5)C
0.304985	FC(F)(F)c1c(ccc(NC(=O)c2cc(C#CC=3N4C(=NC3)C=NC=C4)c(cc2)C)c1)CN5CCN(CC5)C
0.304985	FC(F)(F)c1c(ccc(NC(=O)c2cc(C#CC=3N4C(=NC3)C=NC=C4)c(cc2)C)c1)CN5CCN(CC5)C
0.304985	FC(F)(F)c1c(ccc(NC(=O)c2cc(C#CC=3N4C(=NC3)C=NC=C4)c(cc2)C)c1)CN5CCN(CC5)C
0.304985	FC(F)(F)c1c(ccc(NC(=O)c2cc(C#CC=3N4C(=NC3)C=NC=C4)c(cc2)C)c1)CN5CCN(CC5)C
0.304985	FC(F)(F)c1c(ccc(NC(=O)c2cc(C#CC=3N4C(=NC3)C=NC=C4)c(cc2)C)c1)CN5CCN(CC5)C
0.304878	FC(F)Oc1c(ccc(NC(=O)C(=O)Nc2ccc(cc2)C=3NC=CC3)c1)C
0.304878	FC(F)Oc1c(ccc(NC(=O)C(=O)Nc2ccc(cc2)C=3NC=CC3)c1)C
0.304878	FC(F)Oc1c(ccc(NC(=O)C(=O)Nc2ccc(cc2)C=3NC=CC3)c1)C
0.304878	FC(F)Oc1c(ccc(NC(=O)C(=O)Nc2ccc(cc2)C=3NC=CC3)c1)C
0.304878	FC(F)Oc1c(ccc(NC(=O)C(=O)Nc2ccc(cc2)C=3NC=CC3)c1)C
0.304878	FC(F)Oc1c(ccc(NC(=O)C(=O)Nc2ccc(cc2)C=3NC=CC3)c1)C
0.304878	FC(F)Oc1c(ccc(NC(=O)C(=O)Nc2ccc(cc2)C=3NC=CC3)c1)C
0.304878	FC(F)Oc1c(ccc(NC(=O)C(=O)Nc2ccc(cc2)C=3NC=CC3)c1)C
0.304878	FC(F)Oc1c(ccc(NC(=O)C(=O)Nc2ccc(cc2)C=3NC=CC3)c1)C
0.304878	FC(F)Oc1c(ccc(NC(=O)C(=O)Nc2ccc(cc2)C=3NC=CC3)c1)C
0.304511	FC(F)(F)c1cc(ccc1)C(=O)Nc2cc(NC(=O)C(=O)NCCNCCC)c(cc2)C
0.304511	FC(F)(F)c1cc(ccc1)C(=O)Nc2cc(NC(=O)C(=O)NCCNCCC)c(cc2)C
0.304511	FC(F)(F)c1cc(ccc1)C(=O)Nc2cc(NC(=O)C(=O)NCCNCCC)c(cc2)C
0.304511	FC(F)(F)c1cc(ccc1)C(=O)Nc2cc(NC(=O)C(=O)NCCNCCC)c(cc2)C
0.304511	FC(F)(F)c1cc(ccc1)C(=O)Nc2cc(NC(=O)C(=O)NCCNCCC)c(cc2)C
0.304511	FC(F)(F)c1cc(ccc1)C(=O)Nc2cc(NC(=O)C(=O)NCCNCCC)c(cc2)C
0.304511	FC(F)(F)c1cc(ccc1)C(=O)Nc2cc(NC(=O)C(=O)NCCNCCC)c(cc2)C
0.304511	FC(F)(F)c1cc(ccc1)C(=O)Nc2cc(NC(=O)C(=O)NCCNCCC)c(cc2)C
0.304511	FC(F)(F)c1cc(ccc1)C(=O)Nc2cc(NC(=O)C(=O)NCCNCCC)c(cc2)C
0.304511	FC(F)(F)c1cc(ccc1)C(=O)Nc2cc(NC(=O)C(=O)NCCNCCC)c(cc2)C
0.303406	S1C(=NC(c2cc(ccc2)C)=C1)NC(=O)c3cc(NC(=O)OCC4c5c(c6c4cccc6)cccc5)c(cc3)C
0.303406	S1C(=NC(c2cc(ccc2)C)=C1)NC(=O)c3cc(NC(=O)OCC4c5c(c6c4cccc6)cccc5)c(cc3)C
0.303406	S1C(=NC(c2cc(ccc2)C)=C1)NC(=O)c3cc(NC(=O)OCC4c5c(c6c4cccc6)cccc5)c(cc3)C
0.303406	S1C(=NC(c2cc(ccc2)C)=C1)NC(=O)c3cc(NC(=O)OCC4c5c(c6c4cccc6)cccc5)c(cc3)C
0.303406	S1C(=NC(c2cc(ccc2)C)=C1)NC(=O)c3cc(NC(=O)OCC4c5c(c6c4cccc6)cccc5)c(cc3)C
0.303406	S1C(=NC(c2cc(ccc2)C)=C1)NC(=O)c3cc(NC(=O)OCC4c5c(c6c4cccc6)cccc5)c(cc3)C
0.303406	S1C(=NC(c2cc(ccc2)C)=C1)NC(=O)c3cc(NC(=O)OCC4c5c(c6c4cccc6)cccc5)c(cc3)C
0.303406	S1C(=NC(c2cc(ccc2)C)=C1)NC(=O)c3cc(NC(=O)OCC4c5c(c6c4cccc6)cccc5)c(cc3)C
0.303406	S1C(=NC(c2cc(ccc2)C)=C1)NC(=O)c3cc(NC(=O)OCC4c5c(c6c4cccc6)cccc5)c(cc3)C
0.303406	S1C(=NC(c2cc(ccc2)C)=C1)NC(=O)c3cc(NC(=O)OCC4c5c(c6c4cccc6)cccc5)c(cc3)C
0.303249	S(=O)(=O)(N1CCN(CC1)C)c2cc(ccc2)C(=O)Nc3cc(OC(F)F)c(cc3)C
0.303249	S(=O)(=O)(N1CCN(CC1)C)c2cc(ccc2)C(=O)Nc3cc(OC(F)F)c(cc3)C
0.303249	S(=O)(=O)(N1CCN(CC1)C)c2cc(ccc2)C(=O)Nc3cc(OC(F)F)c(cc3)C
0.303249	S(=O)(=O)(N1CCN(CC1)C)c2cc(ccc2)C(=O)Nc3cc(OC(F)F)c(cc3)C
0.303249	S(=O)(=O)(N1CCN(CC1)C)c2cc(ccc2)C(=O)Nc3cc(OC(F)F)c(cc3)C
0.303249	S(=O)(=O)(N1CCN(CC1)C)c2cc(ccc2)C(=O)Nc3cc(OC(F)F)c(cc3)C
0.303249	S(=O)(=O)(N1CCN(CC1)C)c2cc(ccc2)C(=O)Nc3cc(OC(F)F)c(cc3)C
0.303249	S(=O)(=O)(N1CCN(CC1)C)c2cc(ccc2)C(=O)Nc3cc(OC(F)F)c(cc3)C
0.303249	S(=O)(=O)(N1CCN(CC1)C)c2cc(ccc2)C(=O)Nc3cc(OC(F)F)c(cc3)C
0.303249	S(=O)(=O)(N1CCN(CC1)C)c2cc(ccc2)C(=O)Nc3cc(OC(F)F)c(cc3)C
0.302682	O=C(Nc1c(OC)cc(NC(=O)c2ccc(cc2)C3=NOC(=N3)C)cc1)N
0.302682	O=C(Nc1c(OC)cc(NC(=O)c2ccc(cc2)C3=NOC(=N3)C)cc1)N
0.302682	O=C(Nc1c(OC)cc(NC(=O)c2ccc(cc2)C3=NOC(=N3)C)cc1)N
0.302682	O=C(Nc1c(OC)cc(NC(=O)c2ccc(cc2)C3=NOC(=N3)C)cc1)N
0.302682	O=C(Nc1c(OC)cc(NC(=O)c2ccc(cc2)C3=NOC(=N3)C)cc1)N
0.302682	O=C(Nc1c(OC)cc(NC(=O)c2ccc(cc2)C3=NOC(=N3)C)cc1)N
0.302682	O=C(Nc1c(OC)cc(NC(=O)c2ccc(cc2)C3=NOC(=N3)C)cc1)N
0.302682	O=C(Nc1c(OC)cc(NC(=O)c2ccc(cc2)C3=NOC(=N3)C)cc1)N
0.302682	O=C(Nc1c(OC)cc(NC(=O)c2ccc(cc2)C3=NOC(=N3)C)cc1)N
0.302682	O=C(Nc1c(OC)cc(NC(=O)c2ccc(cc2)C3=NOC(=N3)C)cc1)N
0.301242	S1C(=NC(c2cc3c(NC(=O)C3)cc2)=C1)NC(=O)c4cc(NC(=O)C=5OC=CC5)c(cc4)C
0.301242	S1C(=NC(c2cc3c(NC(=O)C3)cc2)=C1)NC(=O)c4cc(NC(=O)C=5OC=CC5)c(cc4)C
0.301242	S1C(=NC(c2cc3c(NC(=O)C3)cc2)=C1)NC(=O)c4cc(NC(=O)C=5OC=CC5)c(cc4)C
0.301242	S1C(=NC(c2cc3c(NC(=O)C3)cc2)=C1)NC(=O)c4cc(NC(=O)C=5OC=CC5)c(cc4)C
0.301242	S1C(=NC(c2cc3c(NC(=O)C3)cc2)=C1)NC(=O)c4cc(NC(=O)C=5OC=CC5)c(cc4)C
0.301242	S1C(=NC(c2cc3c(NC(=O)C3)cc2)=C1)NC(=O)c4cc(NC(=O)C=5OC=CC5)c(cc4)C
0.301242	S1C(=NC(c2cc3c(NC(=O)C3)cc2)=C1)NC(=O)c4cc(NC(=O)C=5OC=CC5)c(cc4)C
0.301242	S1C(=NC(c2cc3c(NC(=O)C3)cc2)=C1)NC(=O)c4cc(NC(=O)C=5OC=CC5)c(cc4)C
0.301242	S1C(=NC(c2cc3c(NC(=O)C3)cc2)=C1)NC(=O)c4cc(NC(=O)C=5OC=CC5)c(cc4)C
0.301242	S1C(=NC(c2cc3c(NC(=O)C3)cc2)=C1)NC(=O)c4cc(NC(=O)C=5OC=CC5)c(cc4)C
0.300676	O=C(Nc1c(cccc1)C=2ON=C(N2)C3CC3)c4cc(NC(=O)C=5OC=CC5)c(cc4)C
0.300676	O=C(Nc1c(cccc1)C=2ON=C(N2)C3CC3)c4cc(NC(=O)C=5OC=CC5)c(cc4)C
0.300676	O=C(Nc1c(cccc1)C=2ON=C(N2)C3CC3)c4cc(NC(=O)C=5OC=CC5)c(cc4)C
0.300676	O=C(Nc1c(cccc1)C=2ON=C(N2)C3CC3)c4cc(NC(=O)C=5OC=CC5)c(cc4)C
0.300395	O=C(NCc1ccc(c2cnccc2)cc1)c3c(cc(Oc4ccccc4)cc3)C
0.300353	Fc1cnc(cc1)C2=NOC(=N2)c3cc(NC(=O)Cc4ccncc4)c(cc3)C
0.300353	Fc1cnc(cc1)C2=NOC(=N2)c3cc(NC(=O)Cc4ccncc4)c(cc3)C
0.300353	Fc1cnc(cc1)C2=NOC(=N2)c3cc(NC(=O)Cc4ccncc4)c(cc3)C
0.300353	Fc1cnc(cc1)C2=NOC(=N2)c3cc(NC(=O)Cc4ccncc4)c(cc3)C
0.299639	S1C(NC(=O)c2ccc(cc2)CCCC)=C(C(=O)Nc3cc(ccc3)C4=NOC=C4)C=C1
0.299003	Clc1cc(ccc1)C=2N=C(SC2C)NC(=O)c3cc(NC(=O)C=4OC=CC4)c(cc3)C
0.299003	Clc1cc(ccc1)C=2N=C(SC2C)NC(=O)c3cc(NC(=O)C=4OC=CC4)c(cc3)C
0.299003	Clc1cc(ccc1)C=2N=C(SC2C)NC(=O)c3cc(NC(=O)C=4OC=CC4)c(cc3)C
0.299003	Clc1cc(ccc1)C=2N=C(SC2C)NC(=O)c3cc(NC(=O)C=4OC=CC4)c(cc3)C
0.299003	Clc1cc(ccc1)C=2N=C(SC2C)NC(=O)c3cc(NC(=O)C=4OC=CC4)c(cc3)C
0.298805	O=C(Nc1cc(ccc1)C2=NOC=C2)CCc3cc(c(cc3)C)C
0.298805	O=C(Nc1cc(ccc1)C2=NOC=C2)CCc3cc(c(cc3)C)C
0.298805	O=C(Nc1cc(ccc1)C2=NOC=C2)CCc3cc(c(cc3)C)C
0.298805	O=C(Nc1cc(ccc1)C2=NOC=C2)CCc3cc(c(cc3)C)C
0.298805	O=C(Nc1cc(ccc1)C2=NOC=C2)CCc3cc(c(cc3)C)C
0.298805	O=C(Nc1cc(ccc1)C2=NOC=C2)CCc3cc(c(cc3)C)C
0.298805	O=C(Nc1cc(ccc1)C2=NOC=C2)CCc3cc(c(cc3)C)C
0.298805	O=C(Nc1cc(ccc1)C2=NOC=C2)CCc3cc(c(cc3)C)C
0.298805	O=C(Nc1cc(ccc1)C2=NOC=C2)CCc3cc(c(cc3)C)C
0.298805	O=C(Nc1cc(ccc1)C2=NOC=C2)CCc3cc(c(cc3)C)C
0.298182	Fc1c(ccc(NC(=O)c2cc(ccc2)C3=NNC(=N3)C)c1)CC(=O)OC
0.298182	Fc1c(ccc(NC(=O)c2cc(ccc2)C3=NNC(=N3)C)c1)CC(=O)OC
0.298182	Fc1c(ccc(NC(=O)c2cc(ccc2)C3=NNC(=N3)C)c1)CC(=O)OC
0.298182	S(c1c(NC(=O)C)ccc(c1)C(=O)NCC(=O)N2CCN(Cc3ccccc3)CC2)C
0.298182	S(c1c(NC(=O)C)ccc(c1)C(=O)NCC(=O)N2CCN(Cc3ccccc3)CC2)C
0.298182	Fc1c(ccc(NC(=O)c2cc(ccc2)C3=NNC(=N3)C)c1)CC(=O)OC
0.298039	S1C(=NC=C1C(=O)Nc2ccc(c3nc(ncc3)C)cc2)C(=O)C
0.297945	O=C(N1CCN(C(=O)C(=O)Nc2cc(ccc2)C3=NOC=C3)CC1)c4cc(OC)c(cc4)C
0.297945	O=C(N1CCN(C(=O)C(=O)Nc2cc(ccc2)C3=NOC=C3)CC1)c4cc(OC)c(cc4)C
0.297945	O=C(N1CCN(C(=O)C(=O)Nc2cc(ccc2)C3=NOC=C3)CC1)c4cc(OC)c(cc4)C
0.297945	O=C(N1CCN(C(=O)C(=O)Nc2cc(ccc2)C3=NOC=C3)CC1)c4cc(OC)c(cc4)C
0.297945	O=C(N1CCN(C(=O)C(=O)Nc2cc(ccc2)C3=NOC=C3)CC1)c4cc(OC)c(cc4)C
0.297945	O=C(N1CCN(C(=O)C(=O)Nc2cc(ccc2)C3=NOC=C3)CC1)c4cc(OC)c(cc4)C
0.297945	O=C(N1CCN(C(=O)C(=O)Nc2cc(ccc2)C3=NOC=C3)CC1)c4cc(OC)c(cc4)C
0.297945	O=C(N1CCN(C(=O)C(=O)Nc2cc(ccc2)C3=NOC=C3)CC1)c4cc(OC)c(cc4)C
0.297945	O=C(N1CCN(C(=O)C(=O)Nc2cc(ccc2)C3=NOC=C3)CC1)c4cc(OC)c(cc4)C
0.297945	O=C(N1CCN(C(=O)C(=O)Nc2cc(ccc2)C3=NOC=C3)CC1)c4cc(OC)c(cc4)C
0.297619	O=C(Nc1cc(c(cc1)C)C(=O)NC(C)C)c2cc(ccc2)CCN
0.297619	O=C(Nc1cc(c(cc1)C)C(=O)NC(C)C)c2cc(ccc2)CCN
0.297619	O=C(Nc1cc(c(cc1)C)C(=O)NC(C)C)c2cc(ccc2)CCN
0.297619	O=C(Nc1cc(c(cc1)C)C(=O)NC(C)C)c2cc(ccc2)CCN
0.297619	O=C(Nc1cc(c(cc1)C)C(=O)NC(C)C)c2cc(ccc2)CCN
0.297619	O=C(Nc1cc(c(cc1)C)C(=O)NC(C)C)c2cc(ccc2)CCN
0.297619	O=C(Nc1cc(c(cc1)C)C(=O)NC(C)C)c2cc(ccc2)CCN
0.297619	O=C(Nc1cc(c(cc1)C)C(=O)NC(C)C)c2cc(ccc2)CCN
0.297619	O=C(Nc1cc(c(cc1)C)C(=O)NC(C)C)c2cc(ccc2)CCN
0.297619	O=C(Nc1cc(c(cc1)C)C(=O)NC(C)C)c2cc(ccc2)CCN
0.297125	S(=O)(=O)(c1cc(ccc1)C(=O)Nc2c(cc(NC(=O)N3CCC(C(=O)Nc4nccnc4)CC3)cc2)C)C
0.297125	S(=O)(=O)(c1cc(ccc1)C(=O)Nc2c(cc(NC(=O)N3CCC(C(=O)Nc4nccnc4)CC3)cc2)C)C
0.297125	S(=O)(=O)(c1cc(ccc1)C(=O)Nc2c(cc(NC(=O)N3CCC(C(=O)Nc4nccnc4)CC3)cc2)C)C
0.297125	S(=O)(=O)(c1cc(ccc1)C(=O)Nc2c(cc(NC(=O)N3CCC(C(=O)Nc4nccnc4)CC3)cc2)C)C
0.297125	S(=O)(=O)(c1cc(ccc1)C(=O)Nc2c(cc(NC(=O)N3CCC(C(=O)Nc4nccnc4)CC3)cc2)C)C
0.297125	S(=O)(=O)(c1cc(ccc1)C(=O)Nc2c(cc(NC(=O)N3CCC(C(=O)Nc4nccnc4)CC3)cc2)C)C
0.297125	S(=O)(=O)(c1cc(ccc1)C(=O)Nc2c(cc(NC(=O)N3CCC(C(=O)Nc4nccnc4)CC3)cc2)C)C
0.297125	S(=O)(=O)(c1cc(ccc1)C(=O)Nc2c(cc(NC(=O)N3CCC(C(=O)Nc4nccnc4)CC3)cc2)C)C
0.297125	S(=O)(=O)(c1cc(ccc1)C(=O)Nc2c(cc(NC(=O)N3CCC(C(=O)Nc4nccnc4)CC3)cc2)C)C
0.297125	S(=O)(=O)(c1cc(ccc1)C(=O)Nc2c(cc(NC(=O)N3CCC(C(=O)Nc4nccnc4)CC3)cc2)C)C
0.297101	S(c1ncccc1C(=O)NCc2ccc(c3cnccc3)cc2)c4cc(c(cc4)C)C
0.297101	S(c1ncccc1C(=O)NCc2ccc(c3cnccc3)cc2)c4cc(c(cc4)C)C
0.297101	S(c1ncccc1C(=O)NCc2ccc(c3cnccc3)cc2)c4cc(c(cc4)C)C
0.297101	S(c1ncccc1C(=O)NCc2ccc(c3cnccc3)cc2)c4cc(c(cc4)C)C
0.297101	S(c1ncccc1C(=O)NCc2ccc(c3cnccc3)cc2)c4cc(c(cc4)C)C
0.297101	S(c1ncccc1C(=O)NCc2ccc(c3cnccc3)cc2)c4cc(c(cc4)C)C
0.297101	S(c1ncccc1C(=O)NCc2ccc(c3cnccc3)cc2)c4cc(c(cc4)C)C
0.297101	S(c1ncccc1C(=O)NCc2ccc(c3cnccc3)cc2)c4cc(c(cc4)C)C
0.297101	S(c1ncccc1C(=O)NCc2ccc(c3cnccc3)cc2)c4cc(c(cc4)C)C
0.297101	S(c1ncccc1C(=O)NCc2ccc(c3cnccc3)cc2)c4cc(c(cc4)C)C
0.296875	O=C(NCCc1ccc(N2CCN(CC2)C)cc1)c3nc(ncc3)c4ccccc4
0.296875	O=C(NCCc1ccc(N2CCN(CC2)C)cc1)c3nc(ncc3)c4ccccc4
0.29682	S1C(NC(=O)c2cc(F)ccc2)=CC(=C1C(=O)NCc3ccc(c4cnccc4)cc3)C
0.29682	S1C(NC(=O)c2cc(F)ccc2)=CC(=C1C(=O)NCc3ccc(c4cnccc4)cc3)C
0.29682	S1C(NC(=O)c2cc(F)ccc2)=CC(=C1C(=O)NCc3ccc(c4cnccc4)cc3)C
0.29682	S1C(NC(=O)c2cc(F)ccc2)=CC(=C1C(=O)NCc3ccc(c4cnccc4)cc3)C
0.29682	S1C(NC(=O)c2cc(F)ccc2)=CC(=C1C(=O)NCc3ccc(c4cnccc4)cc3)C
0.29682	S1C(NC(=O)c2cc(F)ccc2)=CC(=C1C(=O)NCc3ccc(c4cnccc4)cc3)C
0.29682	S1C(NC(=O)c2cc(F)ccc2)=CC(=C1C(=O)NCc3ccc(c4cnccc4)cc3)C
0.29682	S1C(NC(=O)c2cc(F)ccc2)=CC(=C1C(=O)NCc3ccc(c4cnccc4)cc3)C
0.29682	S1C(NC(=O)c2cc(F)ccc2)=CC(=C1C(=O)NCc3ccc(c4cnccc4)cc3)C
0.29682	S1C(NC(=O)c2cc(F)ccc2)=CC(=C1C(=O)NCc3ccc(c4cnccc4)cc3)C
0.296578	Ic1cc(ccc1)CNC(=O)c2cc(NC(=O)C=3OC=CC3)c(cc2)C
0.296029	FC(F)(F)c1cc(ccc1)C(=O)Nc2cc(NC(=O)C(=O)NCC(N)C3CC3)c(cc2)C
0.296029	FC(F)(F)c1cc(ccc1)C(=O)Nc2cc(NC(=O)C(=O)NCC(N)C3CC3)c(cc2)C
0.296029	FC(F)(F)c1cc(ccc1)C(=O)Nc2cc(NC(=O)C(=O)NCC(N)C3CC3)c(cc2)C
0.296029	FC(F)(F)c1cc(ccc1)C(=O)Nc2cc(NC(=O)C(=O)NCC(N)C3CC3)c(cc2)C
0.296029	FC(F)(F)c1cc(ccc1)C(=O)Nc2cc(NC(=O)C(=O)NCC(N)C3CC3)c(cc2)C
0.296029	FC(F)(F)c1cc(ccc1)C(=O)Nc2cc(NC(=O)C(=O)NCC(N)C3CC3)c(cc2)C
0.295833	Brc1c(F)ccc(c1)CNCc2cc(NC(=O)c3ccc(cc3)C)ccc2
0.295833	Brc1c(F)ccc(c1)CNCc2cc(NC(=O)c3ccc(cc3)C)ccc2
0.295833	Brc1c(F)ccc(c1)CNCc2cc(NC(=O)c3ccc(cc3)C)ccc2
0.295833	Brc1c(F)ccc(c1)CNCc2cc(NC(=O)c3ccc(cc3)C)ccc2
0.295833	Brc1c(F)ccc(c1)CNCc2cc(NC(=O)c3ccc(cc3)C)ccc2
0.295775	Brc1c(ccc(c1)CN2CCN(CC2)C)C
0.29572	S1C(=NC(c2ccc(NC(=O)c3cc(F)c(F)cc3)cc2)=C1)C(F)(F)F
0.29572	S1C(=NC(c2ccc(NC(=O)c3cc(F)c(F)cc3)cc2)=C1)C(F)(F)F
0.29572	S1C(=NC(c2ccc(NC(=O)c3cc(F)c(F)cc3)cc2)=C1)C(F)(F)F
0.29572	S1C(=NC(c2ccc(NC(=O)c3cc(F)c(F)cc3)cc2)=C1)C(F)(F)F
0.29572	S1C(=NC(c2ccc(NC(=O)c3cc(F)c(F)cc3)cc2)=C1)C(F)(F)F
0.29572	S1C(=NC(c2ccc(NC(=O)c3cc(F)c(F)cc3)cc2)=C1)C(F)(F)F
0.29572	S1C(=NC(c2ccc(NC(=O)c3cc(F)c(F)cc3)cc2)=C1)C(F)(F)F
0.29572	S1C(=NC(c2ccc(NC(=O)c3cc(F)c(F)cc3)cc2)=C1)C(F)(F)F
0.29572	S1C(=NC(c2ccc(NC(=O)c3cc(F)c(F)cc3)cc2)=C1)C(F)(F)F
0.29572	S1C(=NC(c2ccc(NC(=O)c3cc(F)c(F)cc3)cc2)=C1)C(F)(F)F
0.295455	[O-][N+](=O)c1c(NC(=O)c2ccc(cc2)COC)cc(N3CCN(CC3)C)cc1
0.295455	[O-][N+](=O)c1c(NC(=O)c2ccc(cc2)COC)cc(N3CCN(CC3)C)cc1
0.295455	[O-][N+](=O)c1c(NC(=O)c2ccc(cc2)COC)cc(N3CCN(CC3)C)cc1
0.295455	[O-][N+](=O)c1c(NC(=O)c2ccc(cc2)COC)cc(N3CCN(CC3)C)cc1
0.295455	[O-][N+](=O)c1c(NC(=O)c2ccc(cc2)COC)cc(N3CCN(CC3)C)cc1
0.295455	[O-][N+](=O)c1c(NC(=O)c2ccc(cc2)COC)cc(N3CCN(CC3)C)cc1
0.295455	[O-][N+](=O)c1c(NC(=O)c2ccc(cc2)COC)cc(N3CCN(CC3)C)cc1
0.295455	[O-][N+](=O)c1c(NC(=O)c2ccc(cc2)COC)cc(N3CCN(CC3)C)cc1
0.295455	[O-][N+](=O)c1c(NC(=O)c2ccc(cc2)COC)cc(N3CCN(CC3)C)cc1
0.295455	[O-][N+](=O)c1c(NC(=O)c2ccc(cc2)COC)cc(N3CCN(CC3)C)cc1
0.295455	Clc1c(ccc(NC(=O)C2CC2)c1)C(=O)Nc3cc(c4ccccc4)c(cc3)C
0.295455	Clc1c(ccc(NC(=O)C2CC2)c1)C(=O)Nc3cc(c4ccccc4)c(cc3)C
0.295455	Clc1c(ccc(NC(=O)C2CC2)c1)C(=O)Nc3cc(c4ccccc4)c(cc3)C
0.295455	Clc1c(ccc(NC(=O)C2CC2)c1)C(=O)Nc3cc(c4ccccc4)c(cc3)C
0.295455	Clc1c(ccc(NC(=O)C2CC2)c1)C(=O)Nc3cc(c4ccccc4)c(cc3)C
0.295455	Clc1c(ccc(NC(=O)C2CC2)c1)C(=O)Nc3cc(c4ccccc4)c(cc3)C
0.295455	Clc1c(ccc(NC(=O)C2CC2)c1)C(=O)Nc3cc(c4ccccc4)c(cc3)C
0.295455	Clc1c(ccc(NC(=O)C2CC2)c1)C(=O)Nc3cc(c4ccccc4)c(cc3)C
0.295455	Clc1c(ccc(NC(=O)C2CC2)c1)C(=O)Nc3cc(c4ccccc4)c(cc3)C
0.295455	Clc1c(ccc(NC(=O)C2CC2)c1)C(=O)Nc3cc(c4ccccc4)c(cc3)C
0.295019	Clc1c(ccc(NC(=O)C2CC2)c1)C(=O)Nc3nc(ncc3)C
0.295019	Clc1c(ccc(NC(=O)C2CC2)c1)C(=O)Nc3nc(ncc3)C
0.295019	Clc1c(ccc(NC(=O)C2CC2)c1)C(=O)Nc3nc(ncc3)C
0.295019	Clc1c(ccc(NC(=O)C2CC2)c1)C(=O)Nc3nc(ncc3)C
0.295019	Clc1c(ccc(NC(=O)C2CC2)c1)C(=O)Nc3nc(ncc3)C
0.295019	Clc1c(ccc(NC(=O)C2CC2)c1)C(=O)Nc3nc(ncc3)C
0.295019	Clc1c(ccc(NC(=O)C2CC2)c1)C(=O)Nc3nc(ncc3)C
0.295019	Clc1c(ccc(NC(=O)C2CC2)c1)C(=O)Nc3nc(ncc3)C
0.295019	Clc1c(ccc(NC(=O)C2CC2)c1)C(=O)Nc3nc(ncc3)C
0.295019	Clc1c(ccc(NC(=O)C2CC2)c1)C(=O)Nc3nc(ncc3)C
0.294776	O=C(Nc1cnc(OC)cc1)c2cc(NC(=O)C(=O)Nc3cc(c(cc3)CC)C)ccc2
0.294776	O=C(Nc1cnc(OC)cc1)c2cc(NC(=O)C(=O)Nc3cc(c(cc3)CC)C)ccc2
0.294521	O=C(Nc1c(nc(N2CCN(CC2)C)cc1)C)c3c(Nc4cc(OC)ccc4)cccc3
0.294521	O=C(Nc1c(nc(N2CCN(CC2)C)cc1)C)c3c(Nc4cc(OC)ccc4)cccc3
0.294521	O=C(Nc1c(nc(N2CCN(CC2)C)cc1)C)c3c(Nc4cc(OC)ccc4)cccc3
0.294521	O=C(Nc1c(nc(N2CCN(CC2)C)cc1)C)c3c(Nc4cc(OC)ccc4)cccc3
0.294521	O=C(Nc1c(nc(N2CCN(CC2)C)cc1)C)c3c(Nc4cc(OC)ccc4)cccc3
0.294521	O=C(Nc1c(nc(N2CCN(CC2)C)cc1)C)c3c(Nc4cc(OC)ccc4)cccc3
0.294521	O=C(Nc1c(nc(N2CCN(CC2)C)cc1)C)c3c(Nc4cc(OC)ccc4)cccc3
0.294521	O=C(Nc1c(nc(N2CCN(CC2)C)cc1)C)c3c(Nc4cc(OC)ccc4)cccc3
0.294304	S1C(c2nc(c(cc2)C(=O)Nc3c([N+]([O-])=O)ccc(N4CCN(CC4)C)c3)C)=CC=C1
0.294304	S1C(c2nc(c(cc2)C(=O)Nc3c([N+]([O-])=O)ccc(N4CCN(CC4)C)c3)C)=CC=C1
0.294304	S1C(c2nc(c(cc2)C(=O)Nc3c([N+]([O-])=O)ccc(N4CCN(CC4)C)c3)C)=CC=C1
0.294304	S1C(c2nc(c(cc2)C(=O)Nc3c([N+]([O-])=O)ccc(N4CCN(CC4)C)c3)C)=CC=C1
0.294304	S1C(c2nc(c(cc2)C(=O)Nc3c([N+]([O-])=O)ccc(N4CCN(CC4)C)c3)C)=CC=C1
0.294304	S1C(c2nc(c(cc2)C(=O)Nc3c([N+]([O-])=O)ccc(N4CCN(CC4)C)c3)C)=CC=C1
0.294304	S1C(c2nc(c(cc2)C(=O)Nc3c([N+]([O-])=O)ccc(N4CCN(CC4)C)c3)C)=CC=C1
0.294304	S1C(c2nc(c(cc2)C(=O)Nc3c([N+]([O-])=O)ccc(N4CCN(CC4)C)c3)C)=CC=C1
0.294304	S1C(c2nc(c(cc2)C(=O)Nc3c([N+]([O-])=O)ccc(N4CCN(CC4)C)c3)C)=CC=C1
0.294304	S1C(c2nc(c(cc2)C(=O)Nc3c([N+]([O-])=O)ccc(N4CCN(CC4)C)c3)C)=CC=C1
0.293706	O=C(Nc1cc2c(cc1)C(N(C)C)CC2)c3cc(ccc3)CN4CCCCC4
0.293706	O=C(Nc1cc2c(cc1)C(N(C)C)CC2)c3cc(ccc3)CN4CCCCC4
0.293706	O=C(Nc1cc2c(cc1)C(N(C)C)CC2)c3cc(ccc3)CN4CCCCC4
0.293706	O=C(Nc1cc2c(cc1)C(N(C)C)CC2)c3cc(ccc3)CN4CCCCC4
0.293706	O=C(Nc1cc2c(cc1)C(N(C)C)CC2)c3cc(ccc3)CN4CCCCC4
0.293706	O=C(Nc1cc2c(cc1)C(N(C)C)CC2)c3cc(ccc3)CN4CCCCC4
0.293706	O=C(Nc1cc2c(cc1)C(N(C)C)CC2)c3cc(ccc3)CN4CCCCC4
0.293706	O=C(Nc1cc2c(cc1)C(N(C)C)CC2)c3cc(ccc3)CN4CCCCC4
0.293706	O=C(Nc1cc2c(cc1)C(N(C)C)CC2)c3cc(ccc3)CN4CCCCC4
0.293706	O=C(Nc1cc2c(cc1)C(N(C)C)CC2)c3cc(ccc3)CN4CCCCC4
0.29368	Brc1cc(NC(=S)NNC(=O)c2cc(NC(=O)C=3OC=CC3)c(cc2)C)ccc1
0.29368	Brc1cc(NC(=S)NNC(=O)c2cc(NC(=O)C=3OC=CC3)c(cc2)C)ccc1
0.29368	Brc1cc(NC(=S)NNC(=O)c2cc(NC(=O)C=3OC=CC3)c(cc2)C)ccc1
0.29368	Brc1cc(NC(=S)NNC(=O)c2cc(NC(=O)C=3OC=CC3)c(cc2)C)ccc1
0.29368	Brc1cc(NC(=S)NNC(=O)c2cc(NC(=O)C=3OC=CC3)c(cc2)C)ccc1
0.29368	Brc1cc(NC(=S)NNC(=O)c2cc(NC(=O)C=3OC=CC3)c(cc2)C)ccc1
0.29368	Brc1cc(NC(=S)NNC(=O)c2cc(NC(=O)C=3OC=CC3)c(cc2)C)ccc1
0.29368	Brc1cc(NC(=S)NNC(=O)c2cc(NC(=O)C=3OC=CC3)c(cc2)C)ccc1
0.29368	Brc1cc(NC(=S)NNC(=O)c2cc(NC(=O)C=3OC=CC3)c(cc2)C)ccc1
0.29368	Brc1cc(NC(=S)NNC(=O)c2cc(NC(=O)C=3OC=CC3)c(cc2)C)ccc1
0.293286	S(c1ncccc1C(=O)Nc2cc(c3ccccc3)c(cc2)C)c4cc(c(cc4)C)C
0.293286	S(c1ncccc1C(=O)Nc2cc(c3ccccc3)c(cc2)C)c4cc(c(cc4)C)C
0.293286	S(c1ncccc1C(=O)Nc2cc(c3ccccc3)c(cc2)C)c4cc(c(cc4)C)C
0.293286	S(c1ncccc1C(=O)Nc2cc(c3ccccc3)c(cc2)C)c4cc(c(cc4)C)C
0.293286	S(c1ncccc1C(=O)Nc2cc(c3ccccc3)c(cc2)C)c4cc(c(cc4)C)C
0.293286	S(c1ncccc1C(=O)Nc2cc(c3ccccc3)c(cc2)C)c4cc(c(cc4)C)C
0.293286	S(c1ncccc1C(=O)Nc2cc(c3ccccc3)c(cc2)C)c4cc(c(cc4)C)C
0.293286	S(c1ncccc1C(=O)Nc2cc(c3ccccc3)c(cc2)C)c4cc(c(cc4)C)C
0.293286	S(c1ncccc1C(=O)Nc2cc(c3ccccc3)c(cc2)C)c4cc(c(cc4)C)C
0.293286	S(c1ncccc1C(=O)Nc2cc(c3ccccc3)c(cc2)C)c4cc(c(cc4)C)C
0.293233	Clc1c(ccc(NC(=O)C2CC2)c1)C(=O)Nc3cc(ccc3)C4=NOC=C4
0.293233	Clc1c(ccc(NC(=O)C2CC2)c1)C(=O)Nc3cc(ccc3)C4=NOC=C4
0.293233	Clc1c(ccc(NC(=O)C2CC2)c1)C(=O)Nc3cc(ccc3)C4=NOC=C4
0.293233	Clc1c(ccc(NC(=O)C2CC2)c1)C(=O)Nc3cc(ccc3)C4=NOC=C4
0.293233	Clc1c(ccc(NC(=O)C2CC2)c1)C(=O)Nc3cc(ccc3)C4=NOC=C4
0.293233	Clc1c(ccc(NC(=O)C2CC2)c1)C(=O)Nc3cc(ccc3)C4=NOC=C4
0.293233	Clc1c(ccc(NC(=O)C2CC2)c1)C(=O)Nc3cc(ccc3)C4=NOC=C4
0.293233	Clc1c(ccc(NC(=O)C2CC2)c1)C(=O)Nc3cc(ccc3)C4=NOC=C4
0.293233	Clc1c(ccc(NC(=O)C2CC2)c1)C(=O)Nc3cc(ccc3)C4=NOC=C4
0.293233	Clc1c(ccc(NC(=O)C2CC2)c1)C(=O)Nc3cc(ccc3)C4=NOC=C4
0.29304	O=C(Nc1cc2c(cc1)CC(OC)C2)c3cc(NC(=O)C=4OC=CC4)c(cc3)C
0.29304	O=C(Nc1cc2c(cc1)CC(OC)C2)c3cc(NC(=O)C=4OC=CC4)c(cc3)C
0.29304	O=C(Nc1cc2c(cc1)CC(OC)C2)c3cc(NC(=O)C=4OC=CC4)c(cc3)C
0.29304	O=C(Nc1cc2c(cc1)CC(OC)C2)c3cc(NC(=O)C=4OC=CC4)c(cc3)C
0.29304	O=C(Nc1cc2c(cc1)CC(OC)C2)c3cc(NC(=O)C=4OC=CC4)c(cc3)C
0.29304	O=C(Nc1cc2c(cc1)CC(OC)C2)c3cc(NC(=O)C=4OC=CC4)c(cc3)C
0.29304	O=C(Nc1cc2c(cc1)CC(OC)C2)c3cc(NC(=O)C=4OC=CC4)c(cc3)C
0.29304	O=C(Nc1cc2c(cc1)CC(OC)C2)c3cc(NC(=O)C=4OC=CC4)c(cc3)C
0.29304	O=C(Nc1cc2c(cc1)CC(OC)C2)c3cc(NC(=O)C=4OC=CC4)c(cc3)C
0.29304	O=C(Nc1cc2c(cc1)CC(OC)C2)c3cc(NC(=O)C=4OC=CC4)c(cc3)C
0.292776	O=C(NCCN1CCN(Cc2ccccc2)CC1)c3c(Nc4cc(OC)ccc4)cccc3
0.292776	O=C(NCCN1CCN(Cc2ccccc2)CC1)c3c(Nc4cc(OC)ccc4)cccc3
0.292776	O=C(NCCN1CCN(Cc2ccccc2)CC1)c3c(Nc4cc(OC)ccc4)cccc3
0.292776	O=C(NCCN1CCN(Cc2ccccc2)CC1)c3c(Nc4cc(OC)ccc4)cccc3
0.292776	O=C(NCCN1CCN(Cc2ccccc2)CC1)c3c(Nc4cc(OC)ccc4)cccc3
0.292776	O=C(NCCN1CCN(Cc2ccccc2)CC1)c3c(Nc4cc(OC)ccc4)cccc3
0.292776	O=C(NCCN1CCN(Cc2ccccc2)CC1)c3c(Nc4cc(OC)ccc4)cccc3
0.292776	O=C(NCCN1CCN(Cc2ccccc2)CC1)c3c(Nc4cc(OC)ccc4)cccc3
0.292776	O=C(NCCN1CCN(Cc2ccccc2)CC1)c3c(Nc4cc(OC)ccc4)cccc3
0.292776	O=C(NCCN1CCN(Cc2ccccc2)CC1)c3c(Nc4cc(OC)ccc4)cccc3
0.292593	O=C(Nc1cc(ccc1)C2=NOC=C2)C=3N=C(NC3)C4CCN(CC4)C
0.292593	O=C(Nc1cc(ccc1)C2=NOC=C2)C=3N=C(NC3)C4CCN(CC4)C
0.292593	O=C(Nc1cc(ccc1)C2=NOC=C2)C=3N=C(NC3)C4CCN(CC4)C
0.292517	O=C(N1CCN(c2cc(c(cc2)C)C)CC1)C(=O)Nc3cc(ccc3)C(=O)Nc4cnc(OC)cc4
0.292517	O=C(N1CCN(c2cc(c(cc2)C)C)CC1)C(=O)Nc3cc(ccc3)C(=O)Nc4cnc(OC)cc4
0.292517	O=C(N1CCN(c2cc(c(cc2)C)C)CC1)C(=O)Nc3cc(ccc3)C(=O)Nc4cnc(OC)cc4
0.292517	O=C(N1CCN(c2cc(c(cc2)C)C)CC1)C(=O)Nc3cc(ccc3)C(=O)Nc4cnc(OC)cc4
0.292517	O=C(N1CCN(c2cc(c(cc2)C)C)CC1)C(=O)Nc3cc(ccc3)C(=O)Nc4cnc(OC)cc4
0.292517	O=C(N1CCN(c2cc(c(cc2)C)C)CC1)C(=O)Nc3cc(ccc3)C(=O)Nc4cnc(OC)cc4
0.292	Fc1c(cc(cc1)C(=O)Nc2ncc(c3ccccc3)cn2)COC
0.292	Fc1c(cc(cc1)C(=O)Nc2ncc(c3ccccc3)cn2)COC
0.292	Fc1c(cc(cc1)C(=O)Nc2ncc(c3ccccc3)cn2)COC
0.292	Fc1c(cc(cc1)C(=O)Nc2ncc(c3ccccc3)cn2)COC
0.292	Fc1c(cc(cc1)C(=O)Nc2ncc(c3ccccc3)cn2)COC
0.292	Fc1c(cc(cc1)C(=O)Nc2ncc(c3ccccc3)cn2)COC
0.292	Fc1c(cc(cc1)C(=O)Nc2ncc(c3ccccc3)cn2)COC
0.292	Fc1c(cc(cc1)C(=O)Nc2ncc(c3ccccc3)cn2)COC
0.291815	O=C(Nc1ccc(NC(=O)C(=O)NCCC2CCN(Cc3ccccc3)CC2)cc1)c4cc5OCOc5cc4
0.291513	O=C(Nc1c(ccc(c1)C=2OC=C(N2)C)C)C(=O)Nc3cc(ccc3)CC#N
0.291513	O=C(Nc1c(ccc(c1)C=2OC=C(N2)C)C)C(=O)Nc3cc(ccc3)CC#N
0.291513	O=C(Nc1c(ccc(c1)C=2OC=C(N2)C)C)C(=O)Nc3cc(ccc3)CC#N
0.291513	O=C(Nc1c(ccc(c1)C=2OC=C(N2)C)C)C(=O)Nc3cc(ccc3)CC#N
0.291513	O=C(Nc1c(ccc(c1)C=2OC=C(N2)C)C)C(=O)Nc3cc(ccc3)CC#N
0.291513	O=C(Nc1c(ccc(c1)C=2OC=C(N2)C)C)C(=O)Nc3cc(ccc3)CC#N
0.291513	O=C(Nc1c(ccc(c1)C=2OC=C(N2)C)C)C(=O)Nc3cc(ccc3)CC#N
0.291513	O=C(Nc1c(ccc(c1)C=2OC=C(N2)C)C)C(=O)Nc3cc(ccc3)CC#N
0.291513	O=C(Nc1c(ccc(c1)C=2OC=C(N2)C)C)C(=O)Nc3cc(ccc3)CC#N
0.291513	O=C(Nc1c(ccc(c1)C=2OC=C(N2)C)C)C(=O)Nc3cc(ccc3)CC#N
0.291498	O=C(Nc1cc(c2ccccc2)c(cc1)C)CCN3CCOCC3
0.291498	O=C(Nc1cc(c2ccccc2)c(cc1)C)CCN3CCOCC3
0.291498	O=C(Nc1cc(c2ccccc2)c(cc1)C)CCN3CCOCC3
0.291498	O=C(Nc1cc(c2ccccc2)c(cc1)C)CCN3CCOCC3
0.291498	O=C(Nc1cc(c2ccccc2)c(cc1)C)CCN3CCOCC3
0.291498	O=C(Nc1cc(c2ccccc2)c(cc1)C)CCN3CCOCC3
0.291498	O=C(Nc1cc(c2ccccc2)c(cc1)C)CCN3CCOCC3
0.291498	O=C(Nc1cc(c2ccccc2)c(cc1)C)CCN3CCOCC3
0.291498	O=C(Nc1cc(c2ccccc2)c(cc1)C)CCN3CCOCC3
0.291498	O=C(Nc1cc(c2ccccc2)c(cc1)C)CCN3CCOCC3
0.291367	S(=O)(=O)(Nc1c(ccc(NC(=O)C=2N(N=CC2)C)c1)C)c3ccccc3
0.291367	S(=O)(=O)(Nc1c(ccc(NC(=O)C=2N(N=CC2)C)c1)C)c3ccccc3
0.291367	S(=O)(=O)(Nc1c(ccc(NC(=O)C=2N(N=CC2)C)c1)C)c3ccccc3
0.291367	S(=O)(=O)(Nc1c(ccc(NC(=O)C=2N(N=CC2)C)c1)C)c3ccccc3
0.291367	S(=O)(=O)(Nc1c(ccc(NC(=O)C=2N(N=CC2)C)c1)C)c3ccccc3
0.291367	S(=O)(=O)(Nc1c(ccc(NC(=O)C=2N(N=CC2)C)c1)C)c3ccccc3
0.291367	S(=O)(=O)(Nc1c(ccc(NC(=O)C=2N(N=CC2)C)c1)C)c3ccccc3
0.291367	S(=O)(=O)(Nc1c(ccc(NC(=O)C=2N(N=CC2)C)c1)C)c3ccccc3
0.291367	S(=O)(=O)(Nc1c(ccc(NC(=O)C=2N(N=CC2)C)c1)C)c3ccccc3
0.291367	S(=O)(=O)(Nc1c(ccc(NC(=O)C=2N(N=CC2)C)c1)C)c3ccccc3
0.290698	Clc1c(ccc(F)c1)C(=O)Nc2cc(ccc2)C3=NOC=C3
0.290698	Clc1c(ccc(F)c1)C(=O)Nc2cc(ccc2)C3=NOC=C3
0.290698	Clc1c(ccc(F)c1)C(=O)Nc2cc(ccc2)C3=NOC=C3
0.290698	Clc1c(ccc(F)c1)C(=O)Nc2cc(ccc2)C3=NOC=C3
0.290698	Clc1c(ccc(F)c1)C(=O)Nc2cc(ccc2)C3=NOC=C3
0.290698	Clc1c(ccc(F)c1)C(=O)Nc2cc(ccc2)C3=NOC=C3
0.290698	Clc1c(ccc(F)c1)C(=O)Nc2cc(ccc2)C3=NOC=C3
0.290698	Clc1c(ccc(F)c1)C(=O)Nc2cc(ccc2)C3=NOC=C3
0.290698	Clc1c(ccc(F)c1)C(=O)Nc2cc(ccc2)C3=NOC=C3
0.290698	Clc1c(ccc(F)c1)C(=O)Nc2cc(ccc2)C3=NOC=C3
0.290698	Brc1cc(ccc1)C=2N=C(NC2)CN3CCN(C(=O)c4ccc(O)cc4)CC3
0.290323	Brc1cc(c2cc(NC(=O)c3c(Sc4cc(c(cc4)C)C)nccc3)ccc2)ccc1
0.290323	Brc1cc(c2cc(NC(=O)c3c(Sc4cc(c(cc4)C)C)nccc3)ccc2)ccc1
0.290323	Brc1cc(c2cc(NC(=O)c3c(Sc4cc(c(cc4)C)C)nccc3)ccc2)ccc1
0.290323	Brc1cc(c2cc(NC(=O)c3c(Sc4cc(c(cc4)C)C)nccc3)ccc2)ccc1
0.290323	Brc1cc(c2cc(NC(=O)c3c(Sc4cc(c(cc4)C)C)nccc3)ccc2)ccc1
0.290323	Brc1cc(c2cc(NC(=O)c3c(Sc4cc(c(cc4)C)C)nccc3)ccc2)ccc1
0.290323	Brc1cc(c2cc(NC(=O)c3c(Sc4cc(c(cc4)C)C)nccc3)ccc2)ccc1
0.290323	Brc1cc(c2cc(NC(=O)c3c(Sc4cc(c(cc4)C)C)nccc3)ccc2)ccc1
0.290323	Brc1cc(c2cc(NC(=O)c3c(Sc4cc(c(cc4)C)C)nccc3)ccc2)ccc1
0.290323	Brc1cc(c2cc(NC(=O)c3c(Sc4cc(c(cc4)C)C)nccc3)ccc2)ccc1
0.29021	O=C(Nc1cc(Oc2cc(ncc2)C(=O)NC)c(cc1)C)c3ccc(cc3)CNC(=O)C(C)(C)C
0.29021	O=C(Nc1cc(Oc2cc(ncc2)C(=O)NC)c(cc1)C)c3ccc(cc3)CNC(=O)C(C)(C)C
0.289916	FC(F)Oc1c(ccc(NC(=O)c2ccc(NC(=O)C=C)cc2)c1)C
0.289916	FC(F)Oc1c(ccc(NC(=O)c2ccc(NC(=O)C=C)cc2)c1)C
0.289916	FC(F)Oc1c(ccc(NC(=O)c2ccc(NC(=O)C=C)cc2)c1)C
0.289916	FC(F)Oc1c(ccc(NC(=O)c2ccc(NC(=O)C=C)cc2)c1)C
0.289916	FC(F)Oc1c(ccc(NC(=O)c2ccc(NC(=O)C=C)cc2)c1)C
0.289916	FC(F)Oc1c(ccc(NC(=O)c2ccc(NC(=O)C=C)cc2)c1)C
0.289916	FC(F)Oc1c(ccc(NC(=O)c2ccc(NC(=O)C=C)cc2)c1)C
0.289916	FC(F)Oc1c(ccc(NC(=O)c2ccc(NC(=O)C=C)cc2)c1)C
0.289916	FC(F)Oc1c(ccc(NC(=O)c2ccc(NC(=O)C=C)cc2)c1)C
0.289916	FC(F)Oc1c(ccc(NC(=O)c2ccc(NC(=O)C=C)cc2)c1)C
0.289902	Clc1c(cc(c2ncccc2)cc1)C(=O)Nc3c([N+]([O-])=O)ccc(N4CCN(CC4)C)c3
0.289902	Clc1c(cc(c2ncccc2)cc1)C(=O)Nc3c([N+]([O-])=O)ccc(N4CCN(CC4)C)c3
0.289902	Clc1c(cc(c2ncccc2)cc1)C(=O)Nc3c([N+]([O-])=O)ccc(N4CCN(CC4)C)c3
0.289902	Clc1c(cc(c2ncccc2)cc1)C(=O)Nc3c([N+]([O-])=O)ccc(N4CCN(CC4)C)c3
0.289855	S(c1ncccc1C(=O)Nc2ncc(c3ccccc3)cn2)c4cc(c(cc4)C)C
0.289855	S(c1ncccc1C(=O)Nc2ncc(c3ccccc3)cn2)c4cc(c(cc4)C)C
0.289855	S(c1ncccc1C(=O)Nc2ncc(c3ccccc3)cn2)c4cc(c(cc4)C)C
0.289753	O=C(Nc1c(ccc(c1)C=2ON=C(N2)c3cc(OC)ncc3)C)Cc4ccncc4
0.289753	O=C(Nc1c(ccc(c1)C=2ON=C(N2)c3cc(OC)ncc3)C)Cc4ccncc4
0.289753	O=C(Nc1c(ccc(c1)C=2ON=C(N2)c3cc(OC)ncc3)C)Cc4ccncc4
0.289753	O=C(Nc1c(ccc(c1)C=2ON=C(N2)c3cc(OC)ncc3)C)Cc4ccncc4
0.289753	O=C(Nc1c(ccc(c1)C=2ON=C(N2)c3cc(OC)ncc3)C)Cc4ccncc4
0.289753	O=C(Nc1c(ccc(c1)C=2ON=C(N2)c3cc(OC)ncc3)C)Cc4ccncc4
0.289753	O=C(Nc1c(ccc(c1)C=2ON=C(N2)c3cc(OC)ncc3)C)Cc4ccncc4
0.289753	O=C(Nc1c(ccc(c1)C=2ON=C(N2)c3cc(OC)ncc3)C)Cc4ccncc4
0.289753	O=C(Nc1c(ccc(c1)C=2ON=C(N2)c3cc(OC)ncc3)C)Cc4ccncc4
0.289753	O=C(Nc1c(ccc(c1)C=2ON=C(N2)c3cc(OC)ncc3)C)Cc4ccncc4
0.289655	O=C(NNC(=O)C(=O)Nc1c(ccc(c1)C=2OC=C(N2)C)C)c3ncccc3
0.289655	O=C(NNC(=O)C(=O)Nc1c(ccc(c1)C=2OC=C(N2)C)C)c3ncccc3
0.289655	O=C(NNC(=O)C(=O)Nc1c(ccc(c1)C=2OC=C(N2)C)C)c3ncccc3
0.289655	O=C(NNC(=O)C(=O)Nc1c(ccc(c1)C=2OC=C(N2)C)C)c3ncccc3
0.289655	O=C(NNC(=O)C(=O)Nc1c(ccc(c1)C=2OC=C(N2)C)C)c3ncccc3
0.289655	O=C(NNC(=O)C(=O)Nc1c(ccc(c1)C=2OC=C(N2)C)C)c3ncccc3
0.289655	O=C(NNC(=O)C(=O)Nc1c(ccc(c1)C=2OC=C(N2)C)C)c3ncccc3
0.289655	O=C(NNC(=O)C(=O)Nc1c(ccc(c1)C=2OC=C(N2)C)C)c3ncccc3
0.289655	O=C(NNC(=O)C(=O)Nc1c(ccc(c1)C=2OC=C(N2)C)C)c3ncccc3
0.289655	O=C(NNC(=O)C(=O)Nc1c(ccc(c1)C=2OC=C(N2)C)C)c3ncccc3
0.289655	Clc1c(NS(=O)(=O)c2cc(ccc2)C(=O)Nc3cc(ccc3)C4=NOC=C4)cc(Cl)cc1
0.289655	Clc1c(NS(=O)(=O)c2cc(ccc2)C(=O)Nc3cc(ccc3)C4=NOC=C4)cc(Cl)cc1
0.289655	Clc1c(NS(=O)(=O)c2cc(ccc2)C(=O)Nc3cc(ccc3)C4=NOC=C4)cc(Cl)cc1
0.289655	Clc1c(NS(=O)(=O)c2cc(ccc2)C(=O)Nc3cc(ccc3)C4=NOC=C4)cc(Cl)cc1
0.289655	Clc1c(NS(=O)(=O)c2cc(ccc2)C(=O)Nc3cc(ccc3)C4=NOC=C4)cc(Cl)cc1
0.289655	Clc1c(NS(=O)(=O)c2cc(ccc2)C(=O)Nc3cc(ccc3)C4=NOC=C4)cc(Cl)cc1
0.289655	Clc1c(NS(=O)(=O)c2cc(ccc2)C(=O)Nc3cc(ccc3)C4=NOC=C4)cc(Cl)cc1
0.289655	Clc1c(NS(=O)(=O)c2cc(ccc2)C(=O)Nc3cc(ccc3)C4=NOC=C4)cc(Cl)cc1
0.289655	Clc1c(NS(=O)(=O)c2cc(ccc2)C(=O)Nc3cc(ccc3)C4=NOC=C4)cc(Cl)cc1
0.289655	Clc1c(NS(=O)(=O)c2cc(ccc2)C(=O)Nc3cc(ccc3)C4=NOC=C4)cc(Cl)cc1
0.289377	O=C(NCC=1ON=C(N1)c2cc(OC)c(cc2)C)c3cnccc3
0.289377	O=C(NCC=1ON=C(N1)c2cc(OC)c(cc2)C)c3cnccc3
0.289377	O=C(NCC=1ON=C(N1)c2cc(OC)c(cc2)C)c3cnccc3
0.289377	S(=O)(=O)(Nc1c(c(ccc1)C)C)c2ccc(cc2)C(=O)NCc3ccc(c4cnccc4)cc3
0.289286	Clc1c(ccc(NC(=O)C2CC2)c1)C(=O)NCC(=O)N3CCN(Cc4ccccc4)CC3
0.289286	Clc1c(ccc(NC(=O)C2CC2)c1)C(=O)NCC(=O)N3CCN(Cc4ccccc4)CC3
0.289286	Clc1c(ccc(NC(=O)C2CC2)c1)C(=O)NCC(=O)N3CCN(Cc4ccccc4)CC3
0.289286	Clc1c(ccc(NC(=O)C2CC2)c1)C(=O)NCC(=O)N3CCN(Cc4ccccc4)CC3
0.289286	Clc1c(ccc(NC(=O)C2CC2)c1)C(=O)NCC(=O)N3CCN(Cc4ccccc4)CC3
0.289286	Clc1c(ccc(NC(=O)C2CC2)c1)C(=O)NCC(=O)N3CCN(Cc4ccccc4)CC3
0.289286	Clc1c(ccc(NC(=O)C2CC2)c1)C(=O)NCC(=O)N3CCN(Cc4ccccc4)CC3
0.289286	Clc1c(ccc(NC(=O)C2CC2)c1)C(=O)NCC(=O)N3CCN(Cc4ccccc4)CC3
0.289286	Clc1c(ccc(NC(=O)C2CC2)c1)C(=O)NCC(=O)N3CCN(Cc4ccccc4)CC3
0.289286	Clc1c(ccc(NC(=O)C2CC2)c1)C(=O)NCC(=O)N3CCN(Cc4ccccc4)CC3
0.288961	Clc1c(Nc2c(cccc2)C(=O)Nc3c(ccc(c3)C=4ON=C(N4)C)C)c(Cl)ccc1C
0.288961	Clc1c(Nc2c(cccc2)C(=O)Nc3c(ccc(c3)C=4ON=C(N4)C)C)c(Cl)ccc1C
0.288961	Clc1c(Nc2c(cccc2)C(=O)Nc3c(ccc(c3)C=4ON=C(N4)C)C)c(Cl)ccc1C
0.288961	Clc1c(Nc2c(cccc2)C(=O)Nc3c(ccc(c3)C=4ON=C(N4)C)C)c(Cl)ccc1C
0.288961	Clc1c(Nc2c(cccc2)C(=O)Nc3c(ccc(c3)C=4ON=C(N4)C)C)c(Cl)ccc1C
0.288961	Clc1c(Nc2c(cccc2)C(=O)Nc3c(ccc(c3)C=4ON=C(N4)C)C)c(Cl)ccc1C
0.288961	Clc1c(Nc2c(cccc2)C(=O)Nc3c(ccc(c3)C=4ON=C(N4)C)C)c(Cl)ccc1C
0.288961	Clc1c(Nc2c(cccc2)C(=O)Nc3c(ccc(c3)C=4ON=C(N4)C)C)c(Cl)ccc1C
0.288321	FC(F)Oc1c(ccc(NC(=O)C(=O)Nc2cc(ccc2)C(=O)Nc3cnc(OC)cc3)c1)C
0.288321	FC(F)Oc1c(ccc(NC(=O)C(=O)Nc2cc(ccc2)C(=O)Nc3cnc(OC)cc3)c1)C
0.288321	FC(F)Oc1c(ccc(NC(=O)C(=O)Nc2cc(ccc2)C(=O)Nc3cnc(OC)cc3)c1)C
0.288321	FC(F)Oc1c(ccc(NC(=O)C(=O)Nc2cc(ccc2)C(=O)Nc3cnc(OC)cc3)c1)C
0.288321	FC(F)Oc1c(ccc(NC(=O)C(=O)Nc2cc(ccc2)C(=O)Nc3cnc(OC)cc3)c1)C
0.288321	FC(F)Oc1c(ccc(NC(=O)C(=O)Nc2cc(ccc2)C(=O)Nc3cnc(OC)cc3)c1)C
0.288321	FC(F)Oc1c(ccc(NC(=O)C(=O)Nc2cc(ccc2)C(=O)Nc3cnc(OC)cc3)c1)C
0.288321	FC(F)Oc1c(ccc(NC(=O)C(=O)Nc2cc(ccc2)C(=O)Nc3cnc(OC)cc3)c1)C
0.288321	FC(F)Oc1c(ccc(NC(=O)C(=O)Nc2cc(ccc2)C(=O)Nc3cnc(OC)cc3)c1)C
0.288321	FC(F)Oc1c(ccc(NC(=O)C(=O)Nc2cc(ccc2)C(=O)Nc3cnc(OC)cc3)c1)C
0.288136	O=C(NCc1ccc(c2cnccc2)cc1)C3=CNC(c4ccccc4)=C3
0.288136	O=C(NCc1ccc(c2cnccc2)cc1)C3=CNC(c4ccccc4)=C3
0.287671	O=C(Nc1cc(ncc1)N2Cc3c(cccc3)CC2)c4cc(ccc4)CN5CCCCC5
0.287671	O=C(Nc1cc(ncc1)N2Cc3c(cccc3)CC2)c4cc(ccc4)CN5CCCCC5
0.287671	O=C(Nc1cc(ncc1)N2Cc3c(cccc3)CC2)c4cc(ccc4)CN5CCCCC5
0.287671	O=C(Nc1cc(ncc1)N2Cc3c(cccc3)CC2)c4cc(ccc4)CN5CCCCC5
0.287671	O=C(Nc1cc(ncc1)N2Cc3c(cccc3)CC2)c4cc(ccc4)CN5CCCCC5
0.287671	O=C(Nc1cc(ncc1)N2Cc3c(cccc3)CC2)c4cc(ccc4)CN5CCCCC5
0.287671	O=C(Nc1cc(ncc1)N2Cc3c(cccc3)CC2)c4cc(ccc4)CN5CCCCC5
0.287671	O=C(Nc1cc(ncc1)N2Cc3c(cccc3)CC2)c4cc(ccc4)CN5CCCCC5
0.287625	O=C(OC(C)(C)C)Nc1c(cc(cc1)C(=O)Nc2cc(ccc2)C3=NN=NN3C4CC4)C
0.287625	O=C(OC(C)(C)C)Nc1c(cc(cc1)C(=O)Nc2cc(ccc2)C3=NN=NN3C4CC4)C
0.287625	O=C(OC(C)(C)C)Nc1c(cc(cc1)C(=O)Nc2cc(ccc2)C3=NN=NN3C4CC4)C
0.287625	O=C(OC(C)(C)C)Nc1c(cc(cc1)C(=O)Nc2cc(ccc2)C3=NN=NN3C4CC4)C
0.287625	O=C(OC(C)(C)C)Nc1c(cc(cc1)C(=O)Nc2cc(ccc2)C3=NN=NN3C4CC4)C
0.287625	O=C(OC(C)(C)C)Nc1c(cc(cc1)C(=O)Nc2cc(ccc2)C3=NN=NN3C4CC4)C
0.287625	O=C(OC(C)(C)C)Nc1c(cc(cc1)C(=O)Nc2cc(ccc2)C3=NN=NN3C4CC4)C
0.287625	O=C(OC(C)(C)C)Nc1c(cc(cc1)C(=O)Nc2cc(ccc2)C3=NN=NN3C4CC4)C
0.287625	O=C(OC(C)(C)C)Nc1c(cc(cc1)C(=O)Nc2cc(ccc2)C3=NN=NN3C4CC4)C
0.287625	O=C(OC(C)(C)C)Nc1c(cc(cc1)C(=O)Nc2cc(ccc2)C3=NN=NN3C4CC4)C
0.287273	Fc1cc(F)cc(c1)C2=NNC(NC(=O)c3cc(c(NC(=O)OC(C)(C)C)cc3)C)=C2
0.287273	Fc1cc(F)cc(c1)C2=NNC(NC(=O)c3cc(c(NC(=O)OC(C)(C)C)cc3)C)=C2
0.287273	Fc1cc(F)cc(c1)C2=NNC(NC(=O)c3cc(c(NC(=O)OC(C)(C)C)cc3)C)=C2
0.287273	Fc1cc(F)cc(c1)C2=NNC(NC(=O)c3cc(c(NC(=O)OC(C)(C)C)cc3)C)=C2
0.287273	Fc1cc(F)cc(c1)C2=NNC(NC(=O)c3cc(c(NC(=O)OC(C)(C)C)cc3)C)=C2
0.287273	Fc1cc(F)cc(c1)C2=NNC(NC(=O)c3cc(c(NC(=O)OC(C)(C)C)cc3)C)=C2
0.287273	Fc1cc(F)cc(c1)C2=NNC(NC(=O)c3cc(c(NC(=O)OC(C)(C)C)cc3)C)=C2
0.287273	Fc1cc(F)cc(c1)C2=NNC(NC(=O)c3cc(c(NC(=O)OC(C)(C)C)cc3)C)=C2
0.287273	Fc1cc(F)cc(c1)C2=NNC(NC(=O)c3cc(c(NC(=O)OC(C)(C)C)cc3)C)=C2
0.287273	Fc1cc(F)cc(c1)C2=NNC(NC(=O)c3cc(c(NC(=O)OC(C)(C)C)cc3)C)=C2
0.286667	FC(F)(F)c1cc(ccc1)C(=O)Nc2cc(NC(=O)C(=O)N3CC(O)CNCC3)c(cc2)C
0.286667	FC(F)(F)c1cc(ccc1)C(=O)Nc2cc(NC(=O)C(=O)N3CC(O)CNCC3)c(cc2)C
0.286624	Brc1cc(ccc1)C=2ON=C(N2)C(NC(=O)c3cc(NC(=O)C=4OC=CC4)c(cc3)C)CC
0.286624	Brc1cc(ccc1)C=2ON=C(N2)C(NC(=O)c3cc(NC(=O)C=4OC=CC4)c(cc3)C)CC
0.286624	Brc1cc(ccc1)C=2ON=C(N2)C(NC(=O)c3cc(NC(=O)C=4OC=CC4)c(cc3)C)CC
0.286624	Brc1cc(ccc1)C=2ON=C(N2)C(NC(=O)c3cc(NC(=O)C=4OC=CC4)c(cc3)C)CC
0.286624	Brc1cc(ccc1)C=2ON=C(N2)C(NC(=O)c3cc(NC(=O)C=4OC=CC4)c(cc3)C)CC
0.286624	Brc1cc(ccc1)C=2ON=C(N2)C(NC(=O)c3cc(NC(=O)C=4OC=CC4)c(cc3)C)CC
0.286624	Brc1cc(ccc1)C=2ON=C(N2)C(NC(=O)c3cc(NC(=O)C=4OC=CC4)c(cc3)C)CC
0.286624	Brc1cc(ccc1)C=2ON=C(N2)C(NC(=O)c3cc(NC(=O)C=4OC=CC4)c(cc3)C)CC
0.286624	Brc1cc(ccc1)C=2ON=C(N2)C(NC(=O)c3cc(NC(=O)C=4OC=CC4)c(cc3)C)CC
0.286624	Brc1cc(ccc1)C=2ON=C(N2)C(NC(=O)c3cc(NC(=O)C=4OC=CC4)c(cc3)C)CC
0.286219	Clc1c(F)ccc(S(=O)(=O)Nc2ccc(cc2)C(=O)Nc3cc(ccc3)C4=NOC=C4)c1
0.286219	Clc1c(F)ccc(S(=O)(=O)Nc2ccc(cc2)C(=O)Nc3cc(ccc3)C4=NOC=C4)c1
0.286219	Clc1c(F)ccc(S(=O)(=O)Nc2ccc(cc2)C(=O)Nc3cc(ccc3)C4=NOC=C4)c1
0.286219	Clc1c(F)ccc(S(=O)(=O)Nc2ccc(cc2)C(=O)Nc3cc(ccc3)C4=NOC=C4)c1
0.286219	Clc1c(F)ccc(S(=O)(=O)Nc2ccc(cc2)C(=O)Nc3cc(ccc3)C4=NOC=C4)c1
0.286219	Clc1c(F)ccc(S(=O)(=O)Nc2ccc(cc2)C(=O)Nc3cc(ccc3)C4=NOC=C4)c1
0.286219	Clc1c(F)ccc(S(=O)(=O)Nc2ccc(cc2)C(=O)Nc3cc(ccc3)C4=NOC=C4)c1
0.286219	Clc1c(F)ccc(S(=O)(=O)Nc2ccc(cc2)C(=O)Nc3cc(ccc3)C4=NOC=C4)c1
0.286219	Clc1c(F)ccc(S(=O)(=O)Nc2ccc(cc2)C(=O)Nc3cc(ccc3)C4=NOC=C4)c1
0.286219	Clc1c(F)ccc(S(=O)(=O)Nc2ccc(cc2)C(=O)Nc3cc(ccc3)C4=NOC=C4)c1
0.286219	S(=O)(=O)(Nc1c(c(ccc1)C)C)c2ccc(cc2)C(=O)NCc3cc(c4cnccc4)ccc3
0.285714	Brc1c(SCc2ccccc2)ccc(NC(=O)c3cc(c(NC(=O)OC(C)(C)C)cc3)C)c1
0.285714	Brc1c(SCc2ccccc2)ccc(NC(=O)c3cc(c(NC(=O)OC(C)(C)C)cc3)C)c1
0.285714	Brc1c(SCc2ccccc2)ccc(NC(=O)c3cc(c(NC(=O)OC(C)(C)C)cc3)C)c1
0.285714	Brc1c(SCc2ccccc2)ccc(NC(=O)c3cc(c(NC(=O)OC(C)(C)C)cc3)C)c1
0.285714	Brc1c(SCc2ccccc2)ccc(NC(=O)c3cc(c(NC(=O)OC(C)(C)C)cc3)C)c1
0.285714	Brc1c(SCc2ccccc2)ccc(NC(=O)c3cc(c(NC(=O)OC(C)(C)C)cc3)C)c1
0.285714	Brc1c(SCc2ccccc2)ccc(NC(=O)c3cc(c(NC(=O)OC(C)(C)C)cc3)C)c1
0.285714	Brc1c(SCc2ccccc2)ccc(NC(=O)c3cc(c(NC(=O)OC(C)(C)C)cc3)C)c1
0.285714	Brc1c(SCc2ccccc2)ccc(NC(=O)c3cc(c(NC(=O)OC(C)(C)C)cc3)C)c1
0.285714	Brc1c(SCc2ccccc2)ccc(NC(=O)c3cc(c(NC(=O)OC(C)(C)C)cc3)C)c1
0.285714	Brc1cc(ccc1)C=2SC(=CC2)CN3CCN(C(=O)C(=O)Nc4c(Cl)ccc(c4)C(=O)NC(C)C)CC3
0.285714	Brc1cc(ccc1)C=2SC(=CC2)CN3CCN(C(=O)C(=O)Nc4c(Cl)ccc(c4)C(=O)NC(C)C)CC3
0.285714	Brc1cc(ccc1)C=2SC(=CC2)CN3CCN(C(=O)C(=O)Nc4c(Cl)ccc(c4)C(=O)NC(C)C)CC3
0.285714	Brc1cc(ccc1)C=2SC(=CC2)CN3CCN(C(=O)C(=O)Nc4c(Cl)ccc(c4)C(=O)NC(C)C)CC3
0.285714	Brc1cc(ccc1)C=2SC(=CC2)CN3CCN(C(=O)C(=O)Nc4c(Cl)ccc(c4)C(=O)NC(C)C)CC3
0.285714	Brc1cc(ccc1)C=2SC(=CC2)CN3CCN(C(=O)C(=O)Nc4c(Cl)ccc(c4)C(=O)NC(C)C)CC3
0.285714	Brc1cc(ccc1)C=2SC(=CC2)CN3CCN(C(=O)C(=O)Nc4c(Cl)ccc(c4)C(=O)NC(C)C)CC3
0.285714	Brc1cc(ccc1)C=2SC(=CC2)CN3CCN(C(=O)C(=O)Nc4c(Cl)ccc(c4)C(=O)NC(C)C)CC3
0.285714	Brc1cc(ccc1)C=2SC(=CC2)CN3CCN(C(=O)C(=O)Nc4c(Cl)ccc(c4)C(=O)NC(C)C)CC3
0.285714	Brc1cc(ccc1)C=2SC(=CC2)CN3CCN(C(=O)C(=O)Nc4c(Cl)ccc(c4)C(=O)NC(C)C)CC3
0.285714	O=C(NCc1ccc(c2cnccc2)cc1)CCc3cc(c(cc3)C)C
0.285714	O=C(NCc1ccc(c2cnccc2)cc1)CCc3cc(c(cc3)C)C
0.285714	O=C(NCc1ccc(c2cnccc2)cc1)CCc3cc(c(cc3)C)C
0.285714	O=C(NCc1ccc(c2cnccc2)cc1)CCc3cc(c(cc3)C)C
0.285714	O=C(NCc1ccc(c2cnccc2)cc1)CCc3cc(c(cc3)C)C
0.285714	O=C(NCc1ccc(c2cnccc2)cc1)CCc3cc(c(cc3)C)C
0.285714	O=C(NCc1ccc(c2cnccc2)cc1)CCc3cc(c(cc3)C)C
0.285714	O=C(NCc1ccc(c2cnccc2)cc1)CCc3cc(c(cc3)C)C
0.285714	O=C(NCc1ccc(c2cnccc2)cc1)CCc3cc(c(cc3)C)C
0.285714	O=C(NCc1ccc(c2cnccc2)cc1)CCc3cc(c(cc3)C)C
0.285714	O=C(Nc1cc(ccc1)C=2N=NNN2)c3ccc(cc3)CNC(=O)C(C)(C)C
0.285714	O=C(Nc1cc(ccc1)C=2N=NNN2)c3ccc(cc3)CNC(=O)C(C)(C)C
0.285714	O=C(Nc1cc(ccc1)C=2N=NNN2)c3ccc(cc3)CNC(=O)C(C)(C)C
0.285714	O=C(Nc1cc(ccc1)C=2N=NNN2)c3ccc(cc3)CNC(=O)C(C)(C)C
0.285714	O=C(Nc1cc(ccc1)C=2N=NNN2)c3ccc(cc3)CNC(=O)C(C)(C)C
0.285714	O=C(Nc1cc(ccc1)C=2N=NNN2)c3ccc(cc3)CNC(=O)C(C)(C)C
0.285714	O=C(Nc1cc(ccc1)C=2N=NNN2)c3ccc(cc3)CNC(=O)C(C)(C)C
0.285714	O=C(Nc1cc(ccc1)C=2N=NNN2)c3ccc(cc3)CNC(=O)C(C)(C)C
0.285714	O=C(Nc1cc(ccc1)C=2N=NNN2)c3ccc(cc3)CNC(=O)C(C)(C)C
0.285714	O=C(Nc1cc(ccc1)C=2N=NNN2)c3ccc(cc3)CNC(=O)C(C)(C)C
0.285714	Brc1cc(ccc1)C=2SC(=CC2)CN3CCN(C(=O)C(=O)Nc4c(cc(cc4)C=5ON=C(N5)C)C)CC3
0.285714	Brc1cc(ccc1)C=2SC(=CC2)CN3CCN(C(=O)C(=O)Nc4c(cc(cc4)C=5ON=C(N5)C)C)CC3
0.285714	Brc1cc(ccc1)C=2SC(=CC2)CN3CCN(C(=O)C(=O)Nc4c(cc(cc4)C=5ON=C(N5)C)C)CC3
0.285156	O=C(Nc1ccccc1)c2ccc(cc2)CN3CCN(C(C(=O)NC4CCCC4)C)CC3
0.285141	Fc1ccc(NC(=O)c2ccc(cc2)CNC(=O)CCC(=O)c3cc(c(cc3)C)C)cc1
0.285141	Fc1ccc(NC(=O)c2ccc(cc2)CNC(=O)CCC(=O)c3cc(c(cc3)C)C)cc1
0.285141	Fc1ccc(NC(=O)c2ccc(cc2)CNC(=O)CCC(=O)c3cc(c(cc3)C)C)cc1
0.285141	Fc1ccc(NC(=O)c2ccc(cc2)CNC(=O)CCC(=O)c3cc(c(cc3)C)C)cc1
0.285141	Fc1ccc(NC(=O)c2ccc(cc2)CNC(=O)CCC(=O)c3cc(c(cc3)C)C)cc1
0.285141	Fc1ccc(NC(=O)c2ccc(cc2)CNC(=O)CCC(=O)c3cc(c(cc3)C)C)cc1
0.285141	Fc1ccc(NC(=O)c2ccc(cc2)CNC(=O)CCC(=O)c3cc(c(cc3)C)C)cc1
0.285141	Fc1ccc(NC(=O)c2ccc(cc2)CNC(=O)CCC(=O)c3cc(c(cc3)C)C)cc1
0.285141	Fc1ccc(NC(=O)c2ccc(cc2)CNC(=O)CCC(=O)c3cc(c(cc3)C)C)cc1
0.285141	Fc1ccc(NC(=O)c2ccc(cc2)CNC(=O)CCC(=O)c3cc(c(cc3)C)C)cc1
0.28481	S(=O)(=O)(N1CCN(CC1)C)c2cc(ccc2)C(=O)Nc3cc4c(N(Cc5ccccc5)CCC4)cc3
0.28481	S(=O)(=O)(N1CCN(CC1)C)c2cc(ccc2)C(=O)Nc3cc4c(N(Cc5ccccc5)CCC4)cc3
0.28481	S(=O)(=O)(N1CCN(CC1)C)c2cc(ccc2)C(=O)Nc3cc4c(N(Cc5ccccc5)CCC4)cc3
0.28481	S(=O)(=O)(N1CCN(CC1)C)c2cc(ccc2)C(=O)Nc3cc4c(N(Cc5ccccc5)CCC4)cc3
0.28481	S(=O)(=O)(N1CCN(CC1)C)c2cc(ccc2)C(=O)Nc3cc4c(N(Cc5ccccc5)CCC4)cc3
0.28481	S(=O)(=O)(N1CCN(CC1)C)c2cc(ccc2)C(=O)Nc3cc4c(N(Cc5ccccc5)CCC4)cc3
0.28481	S(=O)(=O)(N1CCN(CC1)C)c2cc(ccc2)C(=O)Nc3cc4c(N(Cc5ccccc5)CCC4)cc3
0.28481	S(=O)(=O)(N1CCN(CC1)C)c2cc(ccc2)C(=O)Nc3cc4c(N(Cc5ccccc5)CCC4)cc3
0.28481	S(=O)(=O)(N1CCN(CC1)C)c2cc(ccc2)C(=O)Nc3cc4c(N(Cc5ccccc5)CCC4)cc3
0.28481	S(=O)(=O)(N1CCN(CC1)C)c2cc(ccc2)C(=O)Nc3cc4c(N(Cc5ccccc5)CCC4)cc3
0.284746	O=C(NCC=1OC=CC1)c2cc(c(NC(=O)C(=O)NCC=3ON=C(c4ccccc4)C3)cc2)C
0.284746	O=C(NCC=1OC=CC1)c2cc(c(NC(=O)C(=O)NCC=3ON=C(c4ccccc4)C3)cc2)C
0.284746	O=C(NCC=1OC=CC1)c2cc(c(NC(=O)C(=O)NCC=3ON=C(c4ccccc4)C3)cc2)C
0.284746	O=C(NCC=1OC=CC1)c2cc(c(NC(=O)C(=O)NCC=3ON=C(c4ccccc4)C3)cc2)C
0.284746	O=C(NCC=1OC=CC1)c2cc(c(NC(=O)C(=O)NCC=3ON=C(c4ccccc4)C3)cc2)C
0.284746	O=C(NCC=1OC=CC1)c2cc(c(NC(=O)C(=O)NCC=3ON=C(c4ccccc4)C3)cc2)C
0.284746	O=C(NCC=1OC=CC1)c2cc(c(NC(=O)C(=O)NCC=3ON=C(c4ccccc4)C3)cc2)C
0.284746	O=C(NCC=1OC=CC1)c2cc(c(NC(=O)C(=O)NCC=3ON=C(c4ccccc4)C3)cc2)C
0.284211	S(=O)(=O)(Nc1c(ccc(NC(=O)C=2C=NN(C2)CCOC)c1)C)c3ccccc3
0.284211	S(=O)(=O)(Nc1c(ccc(NC(=O)C=2C=NN(C2)CCOC)c1)C)c3ccccc3
0.284211	S(=O)(=O)(Nc1c(ccc(NC(=O)C=2C=NN(C2)CCOC)c1)C)c3ccccc3
0.284211	S(=O)(=O)(Nc1c(ccc(NC(=O)C=2C=NN(C2)CCOC)c1)C)c3ccccc3
0.284211	S(=O)(=O)(Nc1c(ccc(NC(=O)C=2C=NN(C2)CCOC)c1)C)c3ccccc3
0.284211	S(=O)(=O)(Nc1c(ccc(NC(=O)C=2C=NN(C2)CCOC)c1)C)c3ccccc3
0.284211	S(=O)(=O)(Nc1c(ccc(NC(=O)C=2C=NN(C2)CCOC)c1)C)c3ccccc3
0.284211	S(=O)(=O)(Nc1c(ccc(NC(=O)C=2C=NN(C2)CCOC)c1)C)c3ccccc3
0.284211	S(=O)(=O)(Nc1c(ccc(NC(=O)C=2C=NN(C2)CCOC)c1)C)c3ccccc3
0.284211	S(=O)(=O)(Nc1c(ccc(NC(=O)C=2C=NN(C2)CCOC)c1)C)c3ccccc3
0.284	O=C(Nc1cc(ccc1)C2=NOC=C2)c3ccc(N(CCC)CC)cc3
0.284	O=C(Nc1cc(ccc1)C2=NOC=C2)c3ccc(N(CCC)CC)cc3
0.284	O=C(Nc1cc(ccc1)C2=NOC=C2)c3ccc(N(CCC)CC)cc3
0.284	O=C(Nc1cc(ccc1)C2=NOC=C2)c3ccc(N(CCC)CC)cc3
0.284	O=C(Nc1cc(ccc1)C2=NOC=C2)c3ccc(N(CCC)CC)cc3
0.284	O=C(Nc1cc(ccc1)C2=NOC=C2)c3ccc(N(CCC)CC)cc3
0.284	O=C(Nc1cc(ccc1)C2=NOC=C2)c3ccc(N(CCC)CC)cc3
0.284	O=C(Nc1cc(ccc1)C2=NOC=C2)c3ccc(N(CCC)CC)cc3
0.284	O=C(Nc1cc(ccc1)C2=NOC=C2)c3ccc(N(CCC)CC)cc3
0.284	O=C(Nc1cc(ccc1)C2=NOC=C2)c3ccc(N(CCC)CC)cc3
0.283688	Fc1c(NCCN2CCOCC2)ccc(c1)C(=O)Nc3cc(N4C=NC=C4)ccc3
0.283688	Fc1c(NCCN2CCOCC2)ccc(c1)C(=O)Nc3cc(N4C=NC=C4)ccc3
0.283688	Fc1c(NCCN2CCOCC2)ccc(c1)C(=O)Nc3cc(N4C=NC=C4)ccc3
0.283688	Fc1c(NCCN2CCOCC2)ccc(c1)C(=O)Nc3cc(N4C=NC=C4)ccc3
0.283688	S1C(c2nc(c(cc2)C(=O)Nc3cc(OC)c(OC)cc3)C)=CC=C1
0.283582	S(c1c(NC(=O)C)ccc(c1)C(=O)N2CCN(Cc3ccccc3)CCC2)C
0.283582	S(c1c(NC(=O)C)ccc(c1)C(=O)N2CCN(Cc3ccccc3)CCC2)C
0.283582	S(c1c(NC(=O)C)ccc(c1)C(=O)N2CCN(Cc3ccccc3)CCC2)C
0.283582	S(c1c(NC(=O)C)ccc(c1)C(=O)N2CCN(Cc3ccccc3)CCC2)C
0.283582	S(c1c(NC(=O)C)ccc(c1)C(=O)N2CCN(Cc3ccccc3)CCC2)C
0.283582	S(c1c(NC(=O)C)ccc(c1)C(=O)N2CCN(Cc3ccccc3)CCC2)C
0.283582	S(c1c(NC(=O)C)ccc(c1)C(=O)N2CCN(Cc3ccccc3)CCC2)C
0.283582	S(c1c(NC(=O)C)ccc(c1)C(=O)N2CCN(Cc3ccccc3)CCC2)C
0.283582	S(c1c(NC(=O)C)ccc(c1)C(=O)N2CCN(Cc3ccccc3)CCC2)C
0.283582	S(c1c(NC(=O)C)ccc(c1)C(=O)N2CCN(Cc3ccccc3)CCC2)C
0.283439	[O-][N+](=O)c1c(NCc2cc(ccc2)C3=NNC=C3)ccc(c1)C(=O)Nc4cc5c(cc4)cccc5
0.283154	Brc1ccc(c2nc(ccn2)COC(=O)c3c(Cl)cc(NC(=O)C)cc3)cc1
0.283154	Brc1ccc(c2nc(ccn2)COC(=O)c3c(Cl)cc(NC(=O)C)cc3)cc1
0.282686	O=C(Nc1cc(ccc1)C2=NOC=C2)c3cc4c(cc3)C(=O)CCC4
0.282686	O=C(Nc1cc(ccc1)C2=NOC=C2)c3cc4c(cc3)C(=O)CCC4
0.282686	O=C(Nc1cc(ccc1)C2=NOC=C2)c3cc4c(cc3)C(=O)CCC4
0.282686	O=C(Nc1cc(ccc1)C2=NOC=C2)c3cc4c(cc3)C(=O)CCC4
0.282686	O=C(Nc1cc(ccc1)C2=NOC=C2)c3cc4c(cc3)C(=O)CCC4
0.282392	O=C(NC)c1nccc(Oc2c(ccc(NC(=O)C=3N=C(NC3)C4CCN(CC4)C)c2)C)c1
0.282392	O=C(NC)c1nccc(Oc2c(ccc(NC(=O)C=3N=C(NC3)C4CCN(CC4)C)c2)C)c1
0.282392	O=C(NC)c1nccc(Oc2c(ccc(NC(=O)C=3N=C(NC3)C4CCN(CC4)C)c2)C)c1
0.282353	O=C(Nc1c(ccc(c1)C=2ON=CN2)C)Cc3ccncc3
0.282353	O=C(Nc1c(ccc(c1)C=2ON=CN2)C)Cc3ccncc3
0.282353	O=C(Nc1c(ccc(c1)C=2ON=CN2)C)Cc3ccncc3
0.282353	O=C(Nc1c(ccc(c1)C=2ON=CN2)C)Cc3ccncc3
0.282353	O=C(Nc1c(ccc(c1)C=2ON=CN2)C)Cc3ccncc3
0.282353	O=C(Nc1c(ccc(c1)C=2ON=CN2)C)Cc3ccncc3
0.282353	O=C(Nc1c(ccc(c1)C=2ON=CN2)C)Cc3ccncc3
0.282353	O=C(Nc1c(ccc(c1)C=2ON=CN2)C)Cc3ccncc3
0.282353	O=C(Nc1c(ccc(c1)C=2ON=CN2)C)Cc3ccncc3
0.282353	O=C(Nc1c(ccc(c1)C=2ON=CN2)C)Cc3ccncc3
0.282313	S(=O)(=O)(Nc1ccc(OC)cc1)c2cc(c(cc2)C)C(=O)Nc3cc(ccc3)C4=NOC=C4
0.282313	S(=O)(=O)(Nc1ccc(OC)cc1)c2cc(c(cc2)C)C(=O)Nc3cc(ccc3)C4=NOC=C4
0.282313	S(=O)(=O)(Nc1ccc(OC)cc1)c2cc(c(cc2)C)C(=O)Nc3cc(ccc3)C4=NOC=C4
0.282313	S(=O)(=O)(Nc1ccc(OC)cc1)c2cc(c(cc2)C)C(=O)Nc3cc(ccc3)C4=NOC=C4
0.282313	S(=O)(=O)(Nc1ccc(OC)cc1)c2cc(c(cc2)C)C(=O)Nc3cc(ccc3)C4=NOC=C4
0.282313	S(=O)(=O)(Nc1ccc(OC)cc1)c2cc(c(cc2)C)C(=O)Nc3cc(ccc3)C4=NOC=C4
0.282313	S(=O)(=O)(Nc1ccc(OC)cc1)c2cc(c(cc2)C)C(=O)Nc3cc(ccc3)C4=NOC=C4
0.282313	S(=O)(=O)(Nc1ccc(OC)cc1)c2cc(c(cc2)C)C(=O)Nc3cc(ccc3)C4=NOC=C4
0.282313	S(=O)(=O)(Nc1ccc(OC)cc1)c2cc(c(cc2)C)C(=O)Nc3cc(ccc3)C4=NOC=C4
0.282313	S(=O)(=O)(Nc1ccc(OC)cc1)c2cc(c(cc2)C)C(=O)Nc3cc(ccc3)C4=NOC=C4
0.281967	O=C(OC(C)(C)C)N1CCN(c2ncc(nc2)C(=O)Nc3cc(c4ccccc4)c(cc3)C)CCC1
0.281967	O=C(OC(C)(C)C)N1CCN(c2ncc(nc2)C(=O)Nc3cc(c4ccccc4)c(cc3)C)CCC1
0.281879	O=C(NCc1ccc(c2cnccc2)cc1)c3cc(NC(=O)C4Oc5c(cccc5)C4)ccc3
0.281879	O=C(NCc1ccc(c2cnccc2)cc1)c3cc(NC(=O)C4Oc5c(cccc5)C4)ccc3
0.281879	O=C(NCc1ccc(c2cnccc2)cc1)c3cc(NC(=O)C4Oc5c(cccc5)C4)ccc3
0.281879	O=C(NCc1ccc(c2cnccc2)cc1)c3cc(NC(=O)C4Oc5c(cccc5)C4)ccc3
0.281879	O=C(NCc1ccc(c2cnccc2)cc1)c3cc(NC(=O)C4Oc5c(cccc5)C4)ccc3
0.281879	O=C(NCc1ccc(c2cnccc2)cc1)c3cc(NC(=O)C4Oc5c(cccc5)C4)ccc3
0.281879	O=C(NCc1ccc(c2cnccc2)cc1)c3cc(NC(=O)C4Oc5c(cccc5)C4)ccc3
0.281879	O=C(NCc1ccc(c2cnccc2)cc1)c3cc(NC(=O)C4Oc5c(cccc5)C4)ccc3
0.281879	O=C(NCc1ccc(c2cnccc2)cc1)c3cc(NC(=O)C4Oc5c(cccc5)C4)ccc3
0.281879	O=C(NCc1ccc(c2cnccc2)cc1)c3cc(NC(=O)C4Oc5c(cccc5)C4)ccc3
0.28169	O=C(Nc1cc(c2ccccc2)c(cc1)C)c3nc4c(NN=C4)cc3
0.28169	O=C(Nc1cc(c2ccccc2)c(cc1)C)c3nc4c(NN=C4)cc3
0.28169	O=C(Nc1cc(c2ccccc2)c(cc1)C)c3nc4c(NN=C4)cc3
0.281513	O=C(NCC1CC1)c2cc(NC(=O)C=O)c(cc2)C
0.281513	O=C(NCC1CC1)c2cc(NC(=O)C=O)c(cc2)C
0.281513	O=C(NCC1CC1)c2cc(NC(=O)C=O)c(cc2)C
0.281513	O=C(NCC1CC1)c2cc(NC(=O)C=O)c(cc2)C
0.281513	O=C(NCC1CC1)c2cc(NC(=O)C=O)c(cc2)C
0.281513	O=C(NCC1CC1)c2cc(NC(=O)C=O)c(cc2)C
0.281513	O=C(NCC1CC1)c2cc(NC(=O)C=O)c(cc2)C
0.281513	O=C(NCC1CC1)c2cc(NC(=O)C=O)c(cc2)C
0.281513	O=C(NCC1CC1)c2cc(NC(=O)C=O)c(cc2)C
0.281513	O=C(NCC1CC1)c2cc(NC(=O)C=O)c(cc2)C
0.281356	O=C(OC(C)(C)C)Nc1c(cc(cc1)C(=O)Nc2cc(Oc3cc(ncc3)C(=O)NC)c(cc2)C)C
0.281356	O=C(OC(C)(C)C)Nc1c(cc(cc1)C(=O)Nc2cc(Oc3cc(ncc3)C(=O)NC)c(cc2)C)C
0.281356	O=C(OC(C)(C)C)Nc1c(cc(cc1)C(=O)Nc2cc(Oc3cc(ncc3)C(=O)NC)c(cc2)C)C
0.281356	O=C(OC(C)(C)C)Nc1c(cc(cc1)C(=O)Nc2cc(Oc3cc(ncc3)C(=O)NC)c(cc2)C)C
0.281356	O=C(OC(C)(C)C)Nc1c(cc(cc1)C(=O)Nc2cc(Oc3cc(ncc3)C(=O)NC)c(cc2)C)C
0.281356	O=C(OC(C)(C)C)Nc1c(cc(cc1)C(=O)Nc2cc(Oc3cc(ncc3)C(=O)NC)c(cc2)C)C
0.281356	O=C(OC(C)(C)C)Nc1c(cc(cc1)C(=O)Nc2cc(Oc3cc(ncc3)C(=O)NC)c(cc2)C)C
0.281356	O=C(OC(C)(C)C)Nc1c(cc(cc1)C(=O)Nc2cc(Oc3cc(ncc3)C(=O)NC)c(cc2)C)C
0.281356	O=C(OC(C)(C)C)Nc1c(cc(cc1)C(=O)Nc2cc(Oc3cc(ncc3)C(=O)NC)c(cc2)C)C
0.281356	O=C(OC(C)(C)C)Nc1c(cc(cc1)C(=O)Nc2cc(Oc3cc(ncc3)C(=O)NC)c(cc2)C)C
0.28125	Clc1ccc(c2c(F)cc(cc2)C(=O)NCc3ccc(cc3)CN4CCNCC4)cc1
0.28125	Clc1ccc(c2c(F)cc(cc2)C(=O)NCc3ccc(cc3)CN4CCNCC4)cc1
0.28125	Clc1ccc(c2c(F)cc(cc2)C(=O)NCc3ccc(cc3)CN4CCNCC4)cc1
0.28125	Clc1ccc(c2c(F)cc(cc2)C(=O)NCc3ccc(cc3)CN4CCNCC4)cc1
0.28125	Clc1ccc(c2c(F)cc(cc2)C(=O)NCc3ccc(cc3)CN4CCNCC4)cc1
0.28125	Clc1ccc(c2c(F)cc(cc2)C(=O)NCc3ccc(cc3)CN4CCNCC4)cc1
0.28125	Clc1ccc(c2c(F)cc(cc2)C(=O)NCc3ccc(cc3)CN4CCNCC4)cc1
0.28125	Clc1ccc(c2c(F)cc(cc2)C(=O)NCc3ccc(cc3)CN4CCNCC4)cc1
0.28125	Clc1ccc(c2c(F)cc(cc2)C(=O)NCc3ccc(cc3)CN4CCNCC4)cc1
0.28125	Clc1ccc(c2c(F)cc(cc2)C(=O)NCc3ccc(cc3)CN4CCNCC4)cc1
0.281124	Clc1c(ccc(F)c1)C(=O)NCc2ccc(c3cnccc3)cc2
0.281124	Clc1c(ccc(F)c1)C(=O)NCc2ccc(c3cnccc3)cc2
0.281124	Clc1c(ccc(F)c1)C(=O)NCc2ccc(c3cnccc3)cc2
0.281124	Clc1c(ccc(F)c1)C(=O)NCc2ccc(c3cnccc3)cc2
0.281124	Clc1c(ccc(F)c1)C(=O)NCc2ccc(c3cnccc3)cc2
0.281124	Clc1c(ccc(F)c1)C(=O)NCc2ccc(c3cnccc3)cc2
0.281124	Clc1c(ccc(F)c1)C(=O)NCc2ccc(c3cnccc3)cc2
0.281124	Clc1c(ccc(F)c1)C(=O)NCc2ccc(c3cnccc3)cc2
0.280632	Fc1cc(ccc1)C(=O)Nc2cc(ccc2)CNC(=O)c3cc(c(N)cc3)C
0.280632	Fc1cc(ccc1)C(=O)Nc2cc(ccc2)CNC(=O)c3cc(c(N)cc3)C
0.280632	Fc1cc(ccc1)C(=O)Nc2cc(ccc2)CNC(=O)c3cc(c(N)cc3)C
0.280632	Fc1cc(ccc1)C(=O)Nc2cc(ccc2)CNC(=O)c3cc(c(N)cc3)C
0.280632	Fc1cc(ccc1)C(=O)Nc2cc(ccc2)CNC(=O)c3cc(c(N)cc3)C
0.280632	Fc1cc(ccc1)C(=O)Nc2cc(ccc2)CNC(=O)c3cc(c(N)cc3)C
0.280632	Fc1cc(ccc1)C(=O)Nc2cc(ccc2)CNC(=O)c3cc(c(N)cc3)C
0.280632	Fc1cc(ccc1)C(=O)Nc2cc(ccc2)CNC(=O)c3cc(c(N)cc3)C
0.280632	Fc1cc(ccc1)C(=O)Nc2cc(ccc2)CNC(=O)c3cc(c(N)cc3)C
0.280632	Fc1cc(ccc1)C(=O)Nc2cc(ccc2)CNC(=O)c3cc(c(N)cc3)C
0.280576	Brc1cc(c(cc1)C)CCC(=O)Nc2cnc(NC(=O)c3cc(O)ccc3)cc2
0.280576	Brc1cc(c(cc1)C)CCC(=O)Nc2cnc(NC(=O)c3cc(O)ccc3)cc2
0.280576	Brc1cc(c(cc1)C)CCC(=O)Nc2cnc(NC(=O)c3cc(O)ccc3)cc2
0.280576	Brc1cc(c(cc1)C)CCC(=O)Nc2cnc(NC(=O)c3cc(O)ccc3)cc2
0.280142	Brc1cc(ccc1)C=2SC(=CC2)CN3CCN(C(=O)C(=O)Nc4ccc(cc4)C(=O)NC)CC3
0.280142	Brc1cc(ccc1)C=2SC(=CC2)CN3CCN(C(=O)C(=O)Nc4ccc(cc4)C(=O)NC)CC3
0.280142	Brc1cc(ccc1)C=2SC(=CC2)CN3CCN(C(=O)C(=O)Nc4ccc(cc4)C(=O)NC)CC3
0.280142	Brc1cc(ccc1)C=2SC(=CC2)CN3CCN(C(=O)C(=O)Nc4ccc(cc4)C(=O)NC)CC3
0.280142	Brc1cc(ccc1)C=2SC(=CC2)CN3CCN(C(=O)C(=O)Nc4ccc(cc4)C(=O)NC)CC3
0.280142	Brc1cc(ccc1)C=2SC(=CC2)CN3CCN(C(=O)C(=O)Nc4ccc(cc4)C(=O)NC)CC3
0.280142	Brc1cc(ccc1)C=2SC(=CC2)CN3CCN(C(=O)C(=O)Nc4ccc(cc4)C(=O)NC)CC3
0.28013	S(=O)(=O)(N1CCN(CC1)C)c2cc(ccc2)C(=O)Nc3c(ccc(N4C(=O)NCC4)c3)C
0.28013	S(=O)(=O)(N1CCN(CC1)C)c2cc(ccc2)C(=O)Nc3c(ccc(N4C(=O)NCC4)c3)C
0.28013	S(=O)(=O)(N1CCN(CC1)C)c2cc(ccc2)C(=O)Nc3c(ccc(N4C(=O)NCC4)c3)C
0.28013	S(=O)(=O)(N1CCN(CC1)C)c2cc(ccc2)C(=O)Nc3c(ccc(N4C(=O)NCC4)c3)C
0.28013	S(=O)(=O)(N1CCN(CC1)C)c2cc(ccc2)C(=O)Nc3c(ccc(N4C(=O)NCC4)c3)C
0.28013	S(=O)(=O)(N1CCN(CC1)C)c2cc(ccc2)C(=O)Nc3c(ccc(N4C(=O)NCC4)c3)C
0.28013	S(=O)(=O)(N1CCN(CC1)C)c2cc(ccc2)C(=O)Nc3c(ccc(N4C(=O)NCC4)c3)C
0.28013	S(=O)(=O)(N1CCN(CC1)C)c2cc(ccc2)C(=O)Nc3c(ccc(N4C(=O)NCC4)c3)C
0.28013	S(=O)(=O)(N1CCN(CC1)C)c2cc(ccc2)C(=O)Nc3c(ccc(N4C(=O)NCC4)c3)C
0.28013	S(=O)(=O)(N1CCN(CC1)C)c2cc(ccc2)C(=O)Nc3c(ccc(N4C(=O)NCC4)c3)C
0.279863	O=C(OCC)c1c(cc(NNC(=O)C=2N=C(NC2C)c3cnccc3)cc1)C
0.279817	O=C(O)c1cc(NC(=O)c2cnccc2)ccc1
0.279817	O=C(O)c1cc(NC(=O)c2cnccc2)ccc1
0.279817	O=C(O)c1cc(NC(=O)c2cnccc2)ccc1
0.279817	O=C(O)c1cc(NC(=O)c2cnccc2)ccc1
0.279817	O=C(O)c1cc(NC(=O)c2cnccc2)ccc1
0.279817	O=C(O)c1cc(NC(=O)c2cnccc2)ccc1
0.279817	O=C(O)c1cc(NC(=O)c2cnccc2)ccc1
0.279817	O=C(O)c1cc(NC(=O)c2cnccc2)ccc1
0.279817	O=C(O)c1cc(NC(=O)c2cnccc2)ccc1
0.279817	O=C(O)c1cc(NC(=O)c2cnccc2)ccc1
0.279412	Clc1c(ccc(NC(=O)C2CC2)c1)C(=O)N3CCN(Cc4ccccc4)CCC3
0.279412	Clc1c(ccc(NC(=O)C2CC2)c1)C(=O)N3CCN(Cc4ccccc4)CCC3
0.279412	Clc1c(ccc(NC(=O)C2CC2)c1)C(=O)N3CCN(Cc4ccccc4)CCC3
0.279412	Clc1c(ccc(NC(=O)C2CC2)c1)C(=O)N3CCN(Cc4ccccc4)CCC3
0.279412	Clc1c(ccc(NC(=O)C2CC2)c1)C(=O)N3CCN(Cc4ccccc4)CCC3
0.279352	Clc1cc(NC(=O)c2ccc(cc2)CSCC)c(NCc3ccccc3)cc1
0.279352	Clc1cc(NC(=O)c2ccc(cc2)CSCC)c(NCc3ccccc3)cc1
0.279352	Clc1cc(NC(=O)c2ccc(cc2)CSCC)c(NCc3ccccc3)cc1
0.279352	Clc1cc(NC(=O)c2ccc(cc2)CSCC)c(NCc3ccccc3)cc1
0.279352	Clc1cc(NC(=O)c2ccc(cc2)CSCC)c(NCc3ccccc3)cc1
0.279352	Clc1cc(NC(=O)c2ccc(cc2)CSCC)c(NCc3ccccc3)cc1
0.279352	Clc1cc(NC(=O)c2ccc(cc2)CSCC)c(NCc3ccccc3)cc1
0.279352	Clc1cc(NC(=O)c2ccc(cc2)CSCC)c(NCc3ccccc3)cc1
0.279352	Clc1cc(NC(=O)c2ccc(cc2)CSCC)c(NCc3ccccc3)cc1
0.279352	Clc1cc(NC(=O)c2ccc(cc2)CSCC)c(NCc3ccccc3)cc1
0.278846	S1C(=NC(=C1)CN2CCN(C(=O)C(=O)Nc3c(ccc(c3)C=4OC=C(N4)C)C)CC2)CC
0.278746	Clc1c(ccc(c1)C(=O)Nc2cc(Oc3cc(ncc3)C(=O)NC)c(cc2)C)CC
0.278746	Clc1c(ccc(c1)C(=O)Nc2cc(Oc3cc(ncc3)C(=O)NC)c(cc2)C)CC
0.277344	S(=O)(=O)(c1cc(ccc1)C(=O)Nc2c(cc(NC=O)cc2)C)C
0.277344	S(=O)(=O)(c1cc(ccc1)C(=O)Nc2c(cc(NC=O)cc2)C)C
0.277344	S(=O)(=O)(c1cc(ccc1)C(=O)Nc2c(cc(NC=O)cc2)C)C
0.277344	S(=O)(=O)(c1cc(ccc1)C(=O)Nc2c(cc(NC=O)cc2)C)C
0.277344	S(=O)(=O)(c1cc(ccc1)C(=O)Nc2c(cc(NC=O)cc2)C)C
0.277344	S(=O)(=O)(c1cc(ccc1)C(=O)Nc2c(cc(NC=O)cc2)C)C
0.277344	S(=O)(=O)(c1cc(ccc1)C(=O)Nc2c(cc(NC=O)cc2)C)C
0.277344	S(=O)(=O)(c1cc(ccc1)C(=O)Nc2c(cc(NC=O)cc2)C)C
0.277344	S(=O)(=O)(c1cc(ccc1)C(=O)Nc2c(cc(NC=O)cc2)C)C
0.277344	S(=O)(=O)(c1cc(ccc1)C(=O)Nc2c(cc(NC=O)cc2)C)C
0.277311	S(=O)(=O)(Nc1cc(ccc1)C(=O)Nc2c(OC)cc(N3CCS(=O)(=O)CC3)cc2)c4c(ccc(c4)C=5N=C(SC5)C)C
0.27707	Fc1ccc(cc1)C=2N=C(NC2)C3CCN(C(=O)C(=O)Nc4c(ccc(c4)C=5OC=C(N5)C)C)CC3
0.277027	S1C(=NC(c2c(cc(c(c2)C)C)C)=C1)NC(=O)c3cc(c(NC(=O)OC(C)(C)C)cc3)C
0.277027	S1C(=NC(c2c(cc(c(c2)C)C)C)=C1)NC(=O)c3cc(c(NC(=O)OC(C)(C)C)cc3)C
0.277027	S1C(=NC(c2c(cc(c(c2)C)C)C)=C1)NC(=O)c3cc(c(NC(=O)OC(C)(C)C)cc3)C
0.277027	S1C(=NC(c2c(cc(c(c2)C)C)C)=C1)NC(=O)c3cc(c(NC(=O)OC(C)(C)C)cc3)C
0.277027	S1C(=NC(c2c(cc(c(c2)C)C)C)=C1)NC(=O)c3cc(c(NC(=O)OC(C)(C)C)cc3)C
0.277027	S1C(=NC(c2c(cc(c(c2)C)C)C)=C1)NC(=O)c3cc(c(NC(=O)OC(C)(C)C)cc3)C
0.277027	S1C(=NC(c2c(cc(c(c2)C)C)C)=C1)NC(=O)c3cc(c(NC(=O)OC(C)(C)C)cc3)C
0.277027	S1C(=NC(c2c(cc(c(c2)C)C)C)=C1)NC(=O)c3cc(c(NC(=O)OC(C)(C)C)cc3)C
0.277027	S1C(=NC(c2c(cc(c(c2)C)C)C)=C1)NC(=O)c3cc(c(NC(=O)OC(C)(C)C)cc3)C
0.277027	S1C(=NC(c2c(cc(c(c2)C)C)C)=C1)NC(=O)c3cc(c(NC(=O)OC(C)(C)C)cc3)C
0.277027	FC(F)(F)C(F)(c1cc(c(NC(=O)c2c(cccc2)CN3CCOCC3)cc1)C)C(F)(F)F
0.277027	FC(F)(F)C(F)(c1cc(c(NC(=O)c2c(cccc2)CN3CCOCC3)cc1)C)C(F)(F)F
0.277027	Clc1c(Sc2ccccc2)ccc(NC(=O)c3c(nc(cc3)C=4SC=CC4)C)c1
0.277027	Clc1c(Sc2ccccc2)ccc(NC(=O)c3c(nc(cc3)C=4SC=CC4)C)c1
0.277027	Clc1c(Sc2ccccc2)ccc(NC(=O)c3c(nc(cc3)C=4SC=CC4)C)c1
0.27686	O=C(Nc1c(ccc(c1)C=O)C)C=2OC=CC2
0.27686	O=C(Nc1c(ccc(c1)C=O)C)C=2OC=CC2
0.27686	O=C(Nc1c(ccc(c1)C=O)C)C=2OC=CC2
0.27686	O=C(Nc1c(ccc(c1)C=O)C)C=2OC=CC2
0.27686	O=C(Nc1c(ccc(c1)C=O)C)C=2OC=CC2
0.27686	O=C(Nc1c(ccc(c1)C=O)C)C=2OC=CC2
0.27686	O=C(Nc1c(ccc(c1)C=O)C)C=2OC=CC2
0.27686	O=C(Nc1c(ccc(c1)C=O)C)C=2OC=CC2
0.27686	O=C(Nc1c(ccc(c1)C=O)C)C=2OC=CC2
0.27686	O=C(Nc1c(ccc(c1)C=O)C)C=2OC=CC2
0.276527	O=C(Nc1c(ccc(c1)C=2OC=C(N2)C)C)C(=O)NCCc3ccc(OCCN4CCN(C(=O)C)CC4)cc3
0.276527	O=C(Nc1c(ccc(c1)C=2OC=C(N2)C)C)C(=O)NCCc3ccc(OCCN4CCN(C(=O)C)CC4)cc3
0.276527	O=C(Nc1c(ccc(c1)C=2OC=C(N2)C)C)C(=O)NCCc3ccc(OCCN4CCN(C(=O)C)CC4)cc3
0.276527	O=C(Nc1c(ccc(c1)C=2OC=C(N2)C)C)C(=O)NCCc3ccc(OCCN4CCN(C(=O)C)CC4)cc3
0.276527	O=C(Nc1c(ccc(c1)C=2OC=C(N2)C)C)C(=O)NCCc3ccc(OCCN4CCN(C(=O)C)CC4)cc3
0.276527	O=C(Nc1c(ccc(c1)C=2OC=C(N2)C)C)C(=O)NCCc3ccc(OCCN4CCN(C(=O)C)CC4)cc3
0.276527	O=C(Nc1c(ccc(c1)C=2OC=C(N2)C)C)C(=O)NCCc3ccc(OCCN4CCN(C(=O)C)CC4)cc3
0.276423	O=C(Nc1c(cc(NC(=O)C=O)cc1)C)C=2OC=CC2
0.276423	O=C(Nc1c(cc(NC(=O)C=O)cc1)C)C=2OC=CC2
0.276423	O=C(Nc1c(cc(NC(=O)C=O)cc1)C)C=2OC=CC2
0.276423	O=C(Nc1c(cc(NC(=O)C=O)cc1)C)C=2OC=CC2
0.276423	O=C(Nc1c(cc(NC(=O)C=O)cc1)C)C=2OC=CC2
0.276423	O=C(Nc1c(cc(NC(=O)C=O)cc1)C)C=2OC=CC2
0.276423	O=C(Nc1c(cc(NC(=O)C=O)cc1)C)C=2OC=CC2
0.276423	O=C(Nc1c(cc(NC(=O)C=O)cc1)C)C=2OC=CC2
0.276423	O=C(Nc1c(cc(NC(=O)C=O)cc1)C)C=2OC=CC2
0.276423	O=C(Nc1c(cc(NC(=O)C=O)cc1)C)C=2OC=CC2
0.27619	n1c(NN)cccc1c2cnccc2
0.27619	n1c(NN)cccc1c2cnccc2
0.275556	O=C(Nc1cc(ccc1)CN2CCN(CC2)C)C(=O)N
0.275556	O=C(Nc1cc(ccc1)CN2CCN(CC2)C)C(=O)N
0.275556	O=C(Nc1cc(ccc1)CN2CCN(CC2)C)C(=O)N
0.275556	O=C(Nc1cc(ccc1)CN2CCN(CC2)C)C(=O)N
0.275556	O=C(Nc1cc(ccc1)CN2CCN(CC2)C)C(=O)N
0.275556	O=C(Nc1cc(ccc1)CN2CCN(CC2)C)C(=O)N
0.275362	O=C(Nc1c(OC)cc(cc1)C(=O)N)C=2OC(=CC2)CN3CCCCC3
0.275362	O=C(Nc1c(OC)cc(cc1)C(=O)N)C=2OC(=CC2)CN3CCCCC3
0.275362	O=C(Nc1c(OC)cc(cc1)C(=O)N)C=2OC(=CC2)CN3CCCCC3
0.275362	O=C(Nc1c(OC)cc(cc1)C(=O)N)C=2OC(=CC2)CN3CCCCC3
0.275362	O=C(Nc1c(OC)cc(cc1)C(=O)N)C=2OC(=CC2)CN3CCCCC3
0.275362	O=C(Nc1c(OC)cc(cc1)C(=O)N)C=2OC(=CC2)CN3CCCCC3
0.275362	O=C(Nc1c(OC)cc(cc1)C(=O)N)C=2OC(=CC2)CN3CCCCC3
0.275362	O=C(Nc1c(OC)cc(cc1)C(=O)N)C=2OC(=CC2)CN3CCCCC3
0.275362	O=C(Nc1c(OC)cc(cc1)C(=O)N)C=2OC(=CC2)CN3CCCCC3
0.275362	O=C(Nc1c(OC)cc(cc1)C(=O)N)C=2OC(=CC2)CN3CCCCC3
0.275093	O=C(N1CCN(CC1)C)c2cc(NC(=O)C(=O)Nc3ccc(cc3)C(=O)NC)c(OC)cc2
0.275093	O=C(N1CCN(CC1)C)c2cc(NC(=O)C(=O)Nc3ccc(cc3)C(=O)NC)c(OC)cc2
0.275093	O=C(N1CCN(CC1)C)c2cc(NC(=O)C(=O)Nc3ccc(cc3)C(=O)NC)c(OC)cc2
0.275093	O=C(N1CCN(CC1)C)c2cc(NC(=O)C(=O)Nc3ccc(cc3)C(=O)NC)c(OC)cc2
0.275093	O=C(N1CCN(CC1)C)c2cc(NC(=O)C(=O)Nc3ccc(cc3)C(=O)NC)c(OC)cc2
0.275093	O=C(N1CCN(CC1)C)c2cc(NC(=O)C(=O)Nc3ccc(cc3)C(=O)NC)c(OC)cc2
0.275093	O=C(N1CCN(CC1)C)c2cc(NC(=O)C(=O)Nc3ccc(cc3)C(=O)NC)c(OC)cc2
0.275081	Brc1ccc(S(=O)(=O)Nc2c(cccc2)C(=O)Nc3c(ccc(c3)C=4ON=C(N4)C)C)cc1
0.275081	Brc1ccc(S(=O)(=O)Nc2c(cccc2)C(=O)Nc3c(ccc(c3)C=4ON=C(N4)C)C)cc1
0.275081	Brc1ccc(S(=O)(=O)Nc2c(cccc2)C(=O)Nc3c(ccc(c3)C=4ON=C(N4)C)C)cc1
0.275081	Brc1ccc(S(=O)(=O)Nc2c(cccc2)C(=O)Nc3c(ccc(c3)C=4ON=C(N4)C)C)cc1
0.275081	Brc1ccc(S(=O)(=O)Nc2c(cccc2)C(=O)Nc3c(ccc(c3)C=4ON=C(N4)C)C)cc1
0.275081	Brc1ccc(S(=O)(=O)Nc2c(cccc2)C(=O)Nc3c(ccc(c3)C=4ON=C(N4)C)C)cc1
0.275081	Brc1ccc(S(=O)(=O)Nc2c(cccc2)C(=O)Nc3c(ccc(c3)C=4ON=C(N4)C)C)cc1
0.275081	Brc1ccc(S(=O)(=O)Nc2c(cccc2)C(=O)Nc3c(ccc(c3)C=4ON=C(N4)C)C)cc1
0.275	FC(F)(F)CNC(=O)c1cc(NC(=O)C=O)c(cc1)C
0.275	Fc1c(ccc(NC(=O)c2c(cccc2)CN3CCOCC3)c1)CC(=O)OC
0.275	Fc1c(ccc(NC(=O)c2c(cccc2)CN3CCOCC3)c1)CC(=O)OC
0.275	Fc1c(ccc(NC(=O)c2c(cccc2)CN3CCOCC3)c1)CC(=O)OC
0.275	Fc1c(ccc(NC(=O)c2c(cccc2)CN3CCOCC3)c1)CC(=O)OC
0.275	Fc1c(ccc(NC(=O)c2c(cccc2)CN3CCOCC3)c1)CC(=O)OC
0.274914	S1C(NC(=O)c2cc(F)ccc2)=CC(=C1C(=O)Nc3cc(c4ccccc4)c(cc3)C)C
0.274914	S1C(NC(=O)c2cc(F)ccc2)=CC(=C1C(=O)Nc3cc(c4ccccc4)c(cc3)C)C
0.274914	S1C(NC(=O)c2cc(F)ccc2)=CC(=C1C(=O)Nc3cc(c4ccccc4)c(cc3)C)C
0.274914	S1C(NC(=O)c2cc(F)ccc2)=CC(=C1C(=O)Nc3cc(c4ccccc4)c(cc3)C)C
0.274914	S1C(NC(=O)c2cc(F)ccc2)=CC(=C1C(=O)Nc3cc(c4ccccc4)c(cc3)C)C
0.274914	S1C(NC(=O)c2cc(F)ccc2)=CC(=C1C(=O)Nc3cc(c4ccccc4)c(cc3)C)C
0.274914	S1C(NC(=O)c2cc(F)ccc2)=CC(=C1C(=O)Nc3cc(c4ccccc4)c(cc3)C)C
0.274914	S1C(NC(=O)c2cc(F)ccc2)=CC(=C1C(=O)Nc3cc(c4ccccc4)c(cc3)C)C
0.274914	S1C(NC(=O)c2cc(F)ccc2)=CC(=C1C(=O)Nc3cc(c4ccccc4)c(cc3)C)C
0.274914	S1C(NC(=O)c2cc(F)ccc2)=CC(=C1C(=O)Nc3cc(c4ccccc4)c(cc3)C)C
0.274725	Brc1cc(ccc1)C(=O)Nc2c(cccc2)C(=O)Nc3cc(OC(F)F)c(cc3)C
0.274725	Brc1cc(ccc1)C(=O)Nc2c(cccc2)C(=O)Nc3cc(OC(F)F)c(cc3)C
0.274725	Brc1cc(ccc1)C(=O)Nc2c(cccc2)C(=O)Nc3cc(OC(F)F)c(cc3)C
0.274725	Brc1cc(ccc1)C(=O)Nc2c(cccc2)C(=O)Nc3cc(OC(F)F)c(cc3)C
0.274725	Brc1cc(ccc1)C(=O)Nc2c(cccc2)C(=O)Nc3cc(OC(F)F)c(cc3)C
0.274725	Brc1cc(ccc1)C(=O)Nc2c(cccc2)C(=O)Nc3cc(OC(F)F)c(cc3)C
0.274725	Brc1cc(ccc1)C(=O)Nc2c(cccc2)C(=O)Nc3cc(OC(F)F)c(cc3)C
0.274725	Brc1cc(ccc1)C(=O)Nc2c(cccc2)C(=O)Nc3cc(OC(F)F)c(cc3)C
0.274725	Brc1cc(ccc1)C(=O)Nc2c(cccc2)C(=O)Nc3cc(OC(F)F)c(cc3)C
0.274725	Brc1cc(ccc1)C(=O)Nc2c(cccc2)C(=O)Nc3cc(OC(F)F)c(cc3)C
0.274725	O=C(NCc1ccc(c2cnccc2)cc1)c3cc4c(cc3)C(=O)CCC4
0.274678	Ic1c(NC(=O)c2ccc(NC(=O)C=C)cc2)cc(I)cc1
0.274678	Ic1c(NC(=O)c2ccc(NC(=O)C=C)cc2)cc(I)cc1
0.274678	Ic1c(NC(=O)c2ccc(NC(=O)C=C)cc2)cc(I)cc1
0.274678	Ic1c(NC(=O)c2ccc(NC(=O)C=C)cc2)cc(I)cc1
0.274678	Ic1c(NC(=O)c2ccc(NC(=O)C=C)cc2)cc(I)cc1
0.274678	Ic1c(NC(=O)c2ccc(NC(=O)C=C)cc2)cc(I)cc1
0.274678	Ic1c(NC(=O)c2ccc(NC(=O)C=C)cc2)cc(I)cc1
0.274678	Ic1c(NC(=O)c2ccc(NC(=O)C=C)cc2)cc(I)cc1
0.274678	Ic1c(NC(=O)c2ccc(NC(=O)C=C)cc2)cc(I)cc1
0.274678	Ic1c(NC(=O)c2ccc(NC(=O)C=C)cc2)cc(I)cc1
0.274194	O=C(Nc1ccc(OC)cc1)c2ccc(cc2)CN3CCC(C4NCCC4)CC3
0.274194	O=C(Nc1ccc(OC)cc1)c2ccc(cc2)CN3CCC(C4NCCC4)CC3
0.274194	O=C(Nc1ccc(OC)cc1)c2ccc(cc2)CN3CCC(C4NCCC4)CC3
0.274194	O=C(Nc1ccc(OC)cc1)c2ccc(cc2)CN3CCC(C4NCCC4)CC3
0.274194	O=C(Nc1ccc(OC)cc1)c2ccc(cc2)CN3CCC(C4NCCC4)CC3
0.274194	O=C(Nc1ccc(OC)cc1)c2ccc(cc2)CN3CCC(C4NCCC4)CC3
0.274194	O=C(Nc1ccc(OC)cc1)c2ccc(cc2)CN3CCC(C4NCCC4)CC3
0.274194	O=C(Nc1ccc(OC)cc1)c2ccc(cc2)CN3CCC(C4NCCC4)CC3
0.274194	O=C(Nc1ccc(OC)cc1)c2ccc(cc2)CN3CCC(C4NCCC4)CC3
0.274194	O=C(Nc1ccc(OC)cc1)c2ccc(cc2)CN3CCC(C4NCCC4)CC3
0.274194	O=C(Nc1cc(ccc1)C=2N=NNN2)CCc3cc(c(cc3)C)C
0.274194	O=C(Nc1cc(ccc1)C=2N=NNN2)CCc3cc(c(cc3)C)C
0.274194	O=C(Nc1cc(ccc1)C=2N=NNN2)CCc3cc(c(cc3)C)C
0.274194	O=C(Nc1cc(ccc1)C=2N=NNN2)CCc3cc(c(cc3)C)C
0.273438	FC(F)Oc1c(ccc(NC(=O)c2cncc(NC(=O)CC)c2)c1)C
0.273438	FC(F)Oc1c(ccc(NC(=O)c2cncc(NC(=O)CC)c2)c1)C
0.273438	FC(F)Oc1c(ccc(NC(=O)c2cncc(NC(=O)CC)c2)c1)C
0.273438	FC(F)Oc1c(ccc(NC(=O)c2cncc(NC(=O)CC)c2)c1)C
0.273438	FC(F)Oc1c(ccc(NC(=O)c2cncc(NC(=O)CC)c2)c1)C
0.273438	FC(F)Oc1c(ccc(NC(=O)c2cncc(NC(=O)CC)c2)c1)C
0.273438	FC(F)Oc1c(ccc(NC(=O)c2cncc(NC(=O)CC)c2)c1)C
0.273438	FC(F)Oc1c(ccc(NC(=O)c2cncc(NC(=O)CC)c2)c1)C
0.273438	FC(F)Oc1c(ccc(NC(=O)c2cncc(NC(=O)CC)c2)c1)C
0.273438	FC(F)Oc1c(ccc(NC(=O)c2cncc(NC(=O)CC)c2)c1)C
0.273077	O=C(Nc1cc(OCCNC(=O)c2ccc(Nc3c(OC)cc(OC)cc3)cc2)ccc1)c4ccc(OC)cc4
0.273077	O=C(Nc1cc(OCCNC(=O)c2ccc(Nc3c(OC)cc(OC)cc3)cc2)ccc1)c4ccc(OC)cc4
0.273077	O=C(Nc1cc(OCCNC(=O)c2ccc(Nc3c(OC)cc(OC)cc3)cc2)ccc1)c4ccc(OC)cc4
0.273077	O=C(Nc1cc(OCCNC(=O)c2ccc(Nc3c(OC)cc(OC)cc3)cc2)ccc1)c4ccc(OC)cc4
0.273077	O=C(Nc1cc(OCCNC(=O)c2ccc(Nc3c(OC)cc(OC)cc3)cc2)ccc1)c4ccc(OC)cc4
0.273077	O=C(Nc1cc(OCCNC(=O)c2ccc(Nc3c(OC)cc(OC)cc3)cc2)ccc1)c4ccc(OC)cc4
0.273077	O=C(Nc1cc(OCCNC(=O)c2ccc(Nc3c(OC)cc(OC)cc3)cc2)ccc1)c4ccc(OC)cc4
0.273077	O=C(Nc1cc(OCCNC(=O)c2ccc(Nc3c(OC)cc(OC)cc3)cc2)ccc1)c4ccc(OC)cc4
0.273077	O=C(Nc1cc(OCCNC(=O)c2ccc(Nc3c(OC)cc(OC)cc3)cc2)ccc1)c4ccc(OC)cc4
0.273077	O=C(Nc1cc(OCCNC(=O)c2ccc(Nc3c(OC)cc(OC)cc3)cc2)ccc1)c4ccc(OC)cc4
0.273038	Clc1c(ccc(NC(=O)c2cc(NC(=O)C=3OC=CC3)c(cc2)C)c1)C(=O)NC(CC)(C)C
0.273026	O=C(OC(C)(C)C)Nc1c(cc(cc1)C(=O)NCC2=NOC(c3ncccc3)=C2)C
0.273026	O=C(OC(C)(C)C)Nc1c(cc(cc1)C(=O)NCC2=NOC(c3ncccc3)=C2)C
0.273026	O=C(OC(C)(C)C)Nc1c(cc(cc1)C(=O)NCC2=NOC(c3ncccc3)=C2)C
0.273026	O=C(OC(C)(C)C)Nc1c(cc(cc1)C(=O)NCC2=NOC(c3ncccc3)=C2)C
0.273026	O=C(OC(C)(C)C)Nc1c(cc(cc1)C(=O)NCC2=NOC(c3ncccc3)=C2)C
0.273026	O=C(OC(C)(C)C)Nc1c(cc(cc1)C(=O)NCC2=NOC(c3ncccc3)=C2)C
0.272727	Brc1c(F)ccc(c1)CNCc2cc(NC(=O)c3ccccc3)ccc2
0.272727	Brc1c(F)ccc(c1)CNCc2cc(NC(=O)c3ccccc3)ccc2
0.272727	Brc1c(F)ccc(c1)CNCc2cc(NC(=O)c3ccccc3)ccc2
0.272727	Brc1c(F)ccc(c1)CNCc2cc(NC(=O)c3ccccc3)ccc2
0.272727	Brc1c(F)ccc(c1)CNCc2cc(NC(=O)c3ccccc3)ccc2
0.272727	Brc1c(F)ccc(c1)CNCc2cc(NC(=O)c3ccccc3)ccc2
0.272727	Brc1c(F)ccc(c1)CNCc2cc(NC(=O)c3ccccc3)ccc2
0.272727	Brc1c(F)ccc(c1)CNCc2cc(NC(=O)c3ccccc3)ccc2
0.272727	Brc1c(F)ccc(c1)CNCc2cc(NC(=O)c3ccccc3)ccc2
0.272727	Brc1c(F)ccc(c1)CNCc2cc(NC(=O)c3ccccc3)ccc2
0.272727	O=C(Nc1cc(c(NC(=O)C=2OC=CC2)cc1)C)C(=O)NC(CCN3CCCC3)C
0.272727	O=C(Nc1cc(c(NC(=O)C=2OC=CC2)cc1)C)C(=O)NC(CCN3CCCC3)C
0.272436	O=C(Nc1cc(c(NC(=O)C=2OC=CC2)cc1)C)C(=O)NC(c3ncccc3)Cc4ccc(cc4)C
0.272436	O=C(Nc1cc(c(NC(=O)C=2OC=CC2)cc1)C)C(=O)NC(c3ncccc3)Cc4ccc(cc4)C
0.272436	O=C(Nc1cc(c(NC(=O)C=2OC=CC2)cc1)C)C(=O)NC(c3ncccc3)Cc4ccc(cc4)C
0.272436	O=C(Nc1cc(c(NC(=O)C=2OC=CC2)cc1)C)C(=O)NC(c3ncccc3)Cc4ccc(cc4)C
0.272436	O=C(Nc1cc(c(NC(=O)C=2OC=CC2)cc1)C)C(=O)NC(c3ncccc3)Cc4ccc(cc4)C
0.272436	O=C(Nc1cc(c(NC(=O)C=2OC=CC2)cc1)C)C(=O)NC(c3ncccc3)Cc4ccc(cc4)C
0.272436	O=C(Nc1cc(c(NC(=O)C=2OC=CC2)cc1)C)C(=O)NC(c3ncccc3)Cc4ccc(cc4)C
0.272436	O=C(Nc1cc(c(NC(=O)C=2OC=CC2)cc1)C)C(=O)NC(c3ncccc3)Cc4ccc(cc4)C
0.272436	O=C(Nc1cc(c(NC(=O)C=2OC=CC2)cc1)C)C(=O)NC(c3ncccc3)Cc4ccc(cc4)C
0.272436	O=C(Nc1cc(c(NC(=O)C=2OC=CC2)cc1)C)C(=O)NC(c3ncccc3)Cc4ccc(cc4)C
0.272414	O=C(N(C)C)c1cc(NC(=O)c2cncc(c3c(cc(OC)cc3)C)c2)c(OC)cc1
0.272414	O=C(N(C)C)c1cc(NC(=O)c2cncc(c3c(cc(OC)cc3)C)c2)c(OC)cc1
0.272414	O=C(N(C)C)c1cc(NC(=O)c2cncc(c3c(cc(OC)cc3)C)c2)c(OC)cc1
0.272031	O=C(OC(C)(C)C)Nc1c(cc(cc1)C(=O)Nc2c(NC(C)C)ccc(c2)C)C
0.272031	S(Cc1ccc(cc1)C(=O)Nc2c(cc(cc2)C(F)(C(F)(F)F)C(F)(F)F)C)C
0.272031	S1C(=NC(c2ccc(cc2)C(=O)Nc3c(F)c(F)cc(F)c3)=C1)C
0.272031	S1C(=NC(c2ccc(cc2)C(=O)Nc3c(F)c(F)cc(F)c3)=C1)C
0.272031	S1C(=NC(c2ccc(cc2)C(=O)Nc3c(F)c(F)cc(F)c3)=C1)C
0.272031	S1C(=NC(c2ccc(cc2)C(=O)Nc3c(F)c(F)cc(F)c3)=C1)C
0.272031	S1C(=NC(c2ccc(cc2)C(=O)Nc3c(F)c(F)cc(F)c3)=C1)C
0.271967	O=C(Nc1ncc(c2ccccc2)cn1)c3ccc(cc3)CNC(=O)C(C)(C)C
0.271967	O=C(Nc1ncc(c2ccccc2)cn1)c3ccc(cc3)CNC(=O)C(C)(C)C
0.271967	O=C(Nc1ncc(c2ccccc2)cn1)c3ccc(cc3)CNC(=O)C(C)(C)C
0.271967	O=C(Nc1ncc(c2ccccc2)cn1)c3ccc(cc3)CNC(=O)C(C)(C)C
0.271967	O=C(Nc1ncc(c2ccccc2)cn1)c3ccc(cc3)CNC(=O)C(C)(C)C
0.271967	O=C(Nc1ncc(c2ccccc2)cn1)c3ccc(cc3)CNC(=O)C(C)(C)C
0.271967	O=C(Nc1ncc(c2ccccc2)cn1)c3ccc(cc3)CNC(=O)C(C)(C)C
0.271967	O=C(Nc1ncc(c2ccccc2)cn1)c3ccc(cc3)CNC(=O)C(C)(C)C
0.271967	O=C(Nc1ncc(c2ccccc2)cn1)c3ccc(cc3)CNC(=O)C(C)(C)C
0.271967	O=C(Nc1ncc(c2ccccc2)cn1)c3ccc(cc3)CNC(=O)C(C)(C)C
0.271739	S1C(=NC(C(=O)Nc2cnc(NC(=O)c3cc(O)ccc3)cc2)=C1)c4ccc(cc4)C
0.271739	S1C(=NC(C(=O)Nc2cnc(NC(=O)c3cc(O)ccc3)cc2)=C1)c4ccc(cc4)C
0.271739	S1C(=NC(C(=O)Nc2cnc(NC(=O)c3cc(O)ccc3)cc2)=C1)c4ccc(cc4)C
0.271739	S1C(=NC(C(=O)Nc2cnc(NC(=O)c3cc(O)ccc3)cc2)=C1)c4ccc(cc4)C
0.271739	S1C(=NC(C(=O)Nc2cnc(NC(=O)c3cc(O)ccc3)cc2)=C1)c4ccc(cc4)C
0.271739	S1C(=NC(C(=O)Nc2cnc(NC(=O)c3cc(O)ccc3)cc2)=C1)c4ccc(cc4)C
0.271739	S1C(=NC(C(=O)Nc2cnc(NC(=O)c3cc(O)ccc3)cc2)=C1)c4ccc(cc4)C
0.271605	Brc1c2nc(c3cnccc3)cc(c2ccc1)C(=O)NCc4ccc(cc4)C(=O)Nc5ccc(F)cc5
0.271605	Brc1c2nc(c3cnccc3)cc(c2ccc1)C(=O)NCc4ccc(cc4)C(=O)Nc5ccc(F)cc5
0.271605	Brc1c2nc(c3cnccc3)cc(c2ccc1)C(=O)NCc4ccc(cc4)C(=O)Nc5ccc(F)cc5
0.271605	Brc1c2nc(c3cnccc3)cc(c2ccc1)C(=O)NCc4ccc(cc4)C(=O)Nc5ccc(F)cc5
0.271605	Brc1c2nc(c3cnccc3)cc(c2ccc1)C(=O)NCc4ccc(cc4)C(=O)Nc5ccc(F)cc5
0.271605	Brc1c2nc(c3cnccc3)cc(c2ccc1)C(=O)NCc4ccc(cc4)C(=O)Nc5ccc(F)cc5
0.271605	Brc1c2nc(c3cnccc3)cc(c2ccc1)C(=O)NCc4ccc(cc4)C(=O)Nc5ccc(F)cc5
0.271605	Brc1c2nc(c3cnccc3)cc(c2ccc1)C(=O)NCc4ccc(cc4)C(=O)Nc5ccc(F)cc5
0.271605	Brc1c2nc(c3cnccc3)cc(c2ccc1)C(=O)NCc4ccc(cc4)C(=O)Nc5ccc(F)cc5
0.271605	Brc1c2nc(c3cnccc3)cc(c2ccc1)C(=O)NCc4ccc(cc4)C(=O)Nc5ccc(F)cc5
0.271375	O=C(Nc1cc(c2ccccc2)c(cc1)C)c3c(OCC)ccc(c3)C
0.271375	O=C(Nc1cc(c2ccccc2)c(cc1)C)c3c(OCC)ccc(c3)C
0.271375	O=C(Nc1cc(c2ccccc2)c(cc1)C)c3c(OCC)ccc(c3)C
0.271375	O=C(Nc1cc(c2ccccc2)c(cc1)C)c3c(OCC)ccc(c3)C
0.271375	O=C(Nc1cc(c2ccccc2)c(cc1)C)c3c(OCC)ccc(c3)C
0.271375	O=C(Nc1cc(c2ccccc2)c(cc1)C)c3c(OCC)ccc(c3)C
0.271375	O=C(Nc1cc(c2ccccc2)c(cc1)C)c3c(OCC)ccc(c3)C
0.271375	O=C(Nc1cc(c2ccccc2)c(cc1)C)c3c(OCC)ccc(c3)C
0.271375	O=C(Nc1cc(c2ccccc2)c(cc1)C)c3c(OCC)ccc(c3)C
0.271375	O=C(Nc1cc(c2ccccc2)c(cc1)C)c3c(OCC)ccc(c3)C
0.271318	O=C(Nc1cc(ccc1)C2=NOC=C2)c3cnc(nc3)C4CCOCC4
0.271318	O=C(Nc1cc(ccc1)C2=NOC=C2)c3cnc(nc3)C4CCOCC4
0.271318	O=C(Nc1cc(ccc1)C2=NOC=C2)c3cnc(nc3)C4CCOCC4
0.271318	O=C(Nc1cc(ccc1)C2=NOC=C2)c3cnc(nc3)C4CCOCC4
0.271318	O=C(Nc1cc(ccc1)C2=NOC=C2)c3cnc(nc3)C4CCOCC4
0.271318	O=C(Nc1cc(ccc1)C2=NOC=C2)c3cnc(nc3)C4CCOCC4
0.271318	O=C(Nc1cc(ccc1)C2=NOC=C2)c3cnc(nc3)C4CCOCC4
0.271318	O=C(Nc1cc(ccc1)C2=NOC=C2)c3cnc(nc3)C4CCOCC4
0.271255	Clc1nc(Cl)cc(c1)C(=O)Nc2cc(OC(F)F)c(cc2)C
0.271255	Clc1nc(Cl)cc(c1)C(=O)Nc2cc(OC(F)F)c(cc2)C
0.271255	Clc1nc(Cl)cc(c1)C(=O)Nc2cc(OC(F)F)c(cc2)C
0.271255	Clc1nc(Cl)cc(c1)C(=O)Nc2cc(OC(F)F)c(cc2)C
0.271255	Clc1nc(Cl)cc(c1)C(=O)Nc2cc(OC(F)F)c(cc2)C
0.271255	Clc1nc(Cl)cc(c1)C(=O)Nc2cc(OC(F)F)c(cc2)C
0.271255	Clc1nc(Cl)cc(c1)C(=O)Nc2cc(OC(F)F)c(cc2)C
0.271255	Clc1nc(Cl)cc(c1)C(=O)Nc2cc(OC(F)F)c(cc2)C
0.271255	Clc1nc(Cl)cc(c1)C(=O)Nc2cc(OC(F)F)c(cc2)C
0.271255	Clc1nc(Cl)cc(c1)C(=O)Nc2cc(OC(F)F)c(cc2)C
0.270992	Clc1ccc(Sc2ccc(cc2)C(=O)Nc3c(nc(N4CCN(CC4)C)cc3)C)cc1
0.270992	Clc1ccc(Sc2ccc(cc2)C(=O)Nc3c(nc(N4CCN(CC4)C)cc3)C)cc1
0.270992	Clc1ccc(Sc2ccc(cc2)C(=O)Nc3c(nc(N4CCN(CC4)C)cc3)C)cc1
0.270992	Clc1ccc(Sc2ccc(cc2)C(=O)Nc3c(nc(N4CCN(CC4)C)cc3)C)cc1
0.270992	Clc1ccc(Sc2ccc(cc2)C(=O)Nc3c(nc(N4CCN(CC4)C)cc3)C)cc1
0.270992	Clc1ccc(Sc2ccc(cc2)C(=O)Nc3c(nc(N4CCN(CC4)C)cc3)C)cc1
0.270992	Clc1ccc(Sc2ccc(cc2)C(=O)Nc3c(nc(N4CCN(CC4)C)cc3)C)cc1
0.270992	Clc1ccc(Sc2ccc(cc2)C(=O)Nc3c(nc(N4CCN(CC4)C)cc3)C)cc1
0.270992	Clc1ccc(Sc2ccc(cc2)C(=O)Nc3c(nc(N4CCN(CC4)C)cc3)C)cc1
0.270992	Clc1ccc(Sc2ccc(cc2)C(=O)Nc3c(nc(N4CCN(CC4)C)cc3)C)cc1
0.270627	FC(F)(F)c1cc(ccc1)C(=O)Nc2cc(NC(=O)C(=O)NCC34CNC(CC3)CC4)c(cc2)C
0.270627	FC(F)(F)c1cc(ccc1)C(=O)Nc2cc(NC(=O)C(=O)NCC34CNC(CC3)CC4)c(cc2)C
0.270588	S(=O)(=O)(Nc1cc(ccc1)C(=O)NC2=NC=CN2C3CC3)c4c(ccc(c4)C=5N=C(SC5)C)C
0.270588	S(=O)(=O)(Nc1cc(ccc1)C(=O)NC2=NC=CN2C3CC3)c4c(ccc(c4)C=5N=C(SC5)C)C
0.270161	O=C(Nc1ccc(OC)cc1)c2ccc(cc2)COc3cc(c(C#N)cc3)C
0.270161	O=C(Nc1ccc(OC)cc1)c2ccc(cc2)COc3cc(c(C#N)cc3)C
0.270161	O=C(Nc1ccc(OC)cc1)c2ccc(cc2)COc3cc(c(C#N)cc3)C
0.270161	O=C(Nc1ccc(OC)cc1)c2ccc(cc2)COc3cc(c(C#N)cc3)C
0.270161	O=C(Nc1ccc(OC)cc1)c2ccc(cc2)COc3cc(c(C#N)cc3)C
0.270161	O=C(Nc1ccc(OC)cc1)c2ccc(cc2)COc3cc(c(C#N)cc3)C
0.270161	O=C(Nc1ccc(OC)cc1)c2ccc(cc2)COc3cc(c(C#N)cc3)C
0.270161	O=C(Nc1ccc(OC)cc1)c2ccc(cc2)COc3cc(c(C#N)cc3)C
0.270161	O=C(Nc1ccc(OC)cc1)c2ccc(cc2)COc3cc(c(C#N)cc3)C
0.270161	O=C(Nc1ccc(OC)cc1)c2ccc(cc2)COc3cc(c(C#N)cc3)C
0.270161	O=C(Nc1c(OC)cc(NC(=O)c2cnncc2)cc1)N
0.270161	O=C(Nc1c(OC)cc(NC(=O)c2cnncc2)cc1)N
0.270161	O=C(Nc1c(OC)cc(NC(=O)c2cnncc2)cc1)N
0.270161	O=C(Nc1c(OC)cc(NC(=O)c2cnncc2)cc1)N
0.270161	O=C(Nc1c(OC)cc(NC(=O)c2cnncc2)cc1)N
0.270161	O=C(Nc1c(OC)cc(NC(=O)c2cnncc2)cc1)N
0.270161	O=C(Nc1c(OC)cc(NC(=O)c2cnncc2)cc1)N
0.270161	O=C(Nc1c(OC)cc(NC(=O)c2cnncc2)cc1)N
0.270161	O=C(Nc1c(OC)cc(NC(=O)c2cnncc2)cc1)N
0.270161	O=C(Nc1c(OC)cc(NC(=O)c2cnncc2)cc1)N
0.270042	Fc1c(F)ccc(c1)C(=O)Nc2nc(ccc2)C
0.270042	Fc1c(F)ccc(c1)C(=O)Nc2nc(ccc2)C
0.270042	Fc1c(F)ccc(c1)C(=O)Nc2nc(ccc2)C
0.270042	Fc1c(F)ccc(c1)C(=O)Nc2nc(ccc2)C
0.270042	Fc1c(F)ccc(c1)C(=O)Nc2nc(ccc2)C
0.270042	Fc1c(F)ccc(c1)C(=O)Nc2nc(ccc2)C
0.270042	Fc1c(F)ccc(c1)C(=O)Nc2nc(ccc2)C
0.270042	Fc1c(F)ccc(c1)C(=O)Nc2nc(ccc2)C
0.270042	Fc1c(F)ccc(c1)C(=O)Nc2nc(ccc2)C
0.270042	Fc1c(F)ccc(c1)C(=O)Nc2nc(ccc2)C
0.27	S1C(=NC(=C1)CN2CCN(C(=O)c3c(Nc4cc(OC)ccc4)cccc3)CC2)c5ccccc5
0.27	S1C(=NC(=C1)CN2CCN(C(=O)c3c(Nc4cc(OC)ccc4)cccc3)CC2)c5ccccc5
0.27	S1C(=NC(=C1)CN2CCN(C(=O)c3c(Nc4cc(OC)ccc4)cccc3)CC2)c5ccccc5
0.27	S1C(=NC(=C1)CN2CCN(C(=O)c3c(Nc4cc(OC)ccc4)cccc3)CC2)c5ccccc5
0.27	S1C(=NC(=C1)CN2CCN(C(=O)c3c(Nc4cc(OC)ccc4)cccc3)CC2)c5ccccc5
0.27	S1C(=NC(=C1)CN2CCN(C(=O)c3c(Nc4cc(OC)ccc4)cccc3)CC2)c5ccccc5
0.27	S1C(=NC(=C1)CN2CCN(C(=O)c3c(Nc4cc(OC)ccc4)cccc3)CC2)c5ccccc5
0.27	S1C(=NC(=C1)CN2CCN(C(=O)c3c(Nc4cc(OC)ccc4)cccc3)CC2)c5ccccc5
0.27	S1C(=NC(=C1)CN2CCN(C(=O)c3c(Nc4cc(OC)ccc4)cccc3)CC2)c5ccccc5
0.27	S1C(=NC(=C1)CN2CCN(C(=O)c3c(Nc4cc(OC)ccc4)cccc3)CC2)c5ccccc5
0.269962	Brc1cc(ccc1)C=2N=C(NC2)CNc3ccc(cc3)C(=O)NCCC(=O)N
0.269962	Brc1cc(ccc1)C=2N=C(NC2)CNc3ccc(cc3)C(=O)NCCC(=O)N
0.269962	Brc1cc(ccc1)C=2N=C(NC2)CNc3ccc(cc3)C(=O)NCCC(=O)N
0.269962	Brc1cc(ccc1)C=2N=C(NC2)CNc3ccc(cc3)C(=O)NCCC(=O)N
0.269962	Brc1cc(ccc1)C=2N=C(NC2)CNc3ccc(cc3)C(=O)NCCC(=O)N
0.269962	Brc1cc(ccc1)C=2N=C(NC2)CNc3ccc(cc3)C(=O)NCCC(=O)N
0.269962	Brc1cc(ccc1)C=2N=C(NC2)CNc3ccc(cc3)C(=O)NCCC(=O)N
0.269962	Brc1cc(ccc1)C=2N=C(NC2)CNc3ccc(cc3)C(=O)NCCC(=O)N
0.269962	Brc1cc(ccc1)C=2N=C(NC2)CNc3ccc(cc3)C(=O)NCCC(=O)N
0.269962	Brc1cc(ccc1)C=2N=C(NC2)CNc3ccc(cc3)C(=O)NCCC(=O)N
0.269962	Clc1c(ccc(NC(=O)C2CC2)c1)C(=O)Nc3cc(ccc3)C=4N=NNN4
0.269962	Clc1c(ccc(NC(=O)C2CC2)c1)C(=O)Nc3cc(ccc3)C=4N=NNN4
0.269962	Clc1c(ccc(NC(=O)C2CC2)c1)C(=O)Nc3cc(ccc3)C=4N=NNN4
0.269962	Clc1c(ccc(NC(=O)C2CC2)c1)C(=O)Nc3cc(ccc3)C=4N=NNN4
0.269962	Clc1c(ccc(NC(=O)C2CC2)c1)C(=O)Nc3cc(ccc3)C=4N=NNN4
0.269962	Clc1c(ccc(NC(=O)C2CC2)c1)C(=O)Nc3cc(ccc3)C=4N=NNN4
0.269962	Clc1c(ccc(NC(=O)C2CC2)c1)C(=O)Nc3cc(ccc3)C=4N=NNN4
0.269962	Clc1c(ccc(NC(=O)C2CC2)c1)C(=O)Nc3cc(ccc3)C=4N=NNN4
0.269962	Clc1c(ccc(NC(=O)C2CC2)c1)C(=O)Nc3cc(ccc3)C=4N=NNN4
0.269962	Clc1c(ccc(NC(=O)C2CC2)c1)C(=O)Nc3cc(ccc3)C=4N=NNN4
0.269896	S(=O)(=O)(N1CCN(CC1)C)c2cc(ccc2)C(=O)NC=3SC=C(N3)c4cc(ccc4)C
0.269896	S(=O)(=O)(N1CCN(CC1)C)c2cc(ccc2)C(=O)NC=3SC=C(N3)c4cc(ccc4)C
0.269896	S(=O)(=O)(N1CCN(CC1)C)c2cc(ccc2)C(=O)NC=3SC=C(N3)c4cc(ccc4)C
0.269896	S(=O)(=O)(N1CCN(CC1)C)c2cc(ccc2)C(=O)NC=3SC=C(N3)c4cc(ccc4)C
0.269896	S(=O)(=O)(N1CCN(CC1)C)c2cc(ccc2)C(=O)NC=3SC=C(N3)c4cc(ccc4)C
0.269896	S(=O)(=O)(N1CCN(CC1)C)c2cc(ccc2)C(=O)NC=3SC=C(N3)c4cc(ccc4)C
0.269896	S(=O)(=O)(N1CCN(CC1)C)c2cc(ccc2)C(=O)NC=3SC=C(N3)c4cc(ccc4)C
0.269896	S(=O)(=O)(N1CCN(CC1)C)c2cc(ccc2)C(=O)NC=3SC=C(N3)c4cc(ccc4)C
0.269896	S(=O)(=O)(N1CCN(CC1)C)c2cc(ccc2)C(=O)NC=3SC=C(N3)c4cc(ccc4)C
0.269896	S(=O)(=O)(N1CCN(CC1)C)c2cc(ccc2)C(=O)NC=3SC=C(N3)c4cc(ccc4)C
0.269784	O=C(OC(C)(C)C)Nc1c(cc(cc1)C(=O)NCCOc2cc(NC(=O)c3ccc(OC)cc3)ccc2)C
0.269784	O=C(OC(C)(C)C)Nc1c(cc(cc1)C(=O)NCCOc2cc(NC(=O)c3ccc(OC)cc3)ccc2)C
0.269784	O=C(OC(C)(C)C)Nc1c(cc(cc1)C(=O)NCCOc2cc(NC(=O)c3ccc(OC)cc3)ccc2)C
0.269784	O=C(OC(C)(C)C)Nc1c(cc(cc1)C(=O)NCCOc2cc(NC(=O)c3ccc(OC)cc3)ccc2)C
0.269784	O=C(OC(C)(C)C)Nc1c(cc(cc1)C(=O)NCCOc2cc(NC(=O)c3ccc(OC)cc3)ccc2)C
0.269784	O=C(OC(C)(C)C)Nc1c(cc(cc1)C(=O)NCCOc2cc(NC(=O)c3ccc(OC)cc3)ccc2)C
0.269784	O=C(OC(C)(C)C)Nc1c(cc(cc1)C(=O)NCCOc2cc(NC(=O)c3ccc(OC)cc3)ccc2)C
0.269784	O=C(OC(C)(C)C)Nc1c(cc(cc1)C(=O)NCCOc2cc(NC(=O)c3ccc(OC)cc3)ccc2)C
0.269784	O=C(OC(C)(C)C)Nc1c(cc(cc1)C(=O)NCCOc2cc(NC(=O)c3ccc(OC)cc3)ccc2)C
0.269784	O=C(OC(C)(C)C)Nc1c(cc(cc1)C(=O)NCCOc2cc(NC(=O)c3ccc(OC)cc3)ccc2)C
0.269737	S(=O)(=O)(c1cc(ccc1)C(=O)Nc2c(cc(NC(=O)N(C3CC3)Cc4ccc(cc4)C(=O)NC5CC5)cc2)C)C
0.269663	Clc1ccc(Sc2ccc(cc2)C(=O)NNc3nc(nc(c3C)C)c4cnccc4)cc1
0.269663	Clc1ccc(Sc2ccc(cc2)C(=O)NNc3nc(nc(c3C)C)c4cnccc4)cc1
0.269663	Clc1ccc(Sc2ccc(cc2)C(=O)NNc3nc(nc(c3C)C)c4cnccc4)cc1
0.269663	Clc1ccc(Sc2ccc(cc2)C(=O)NNc3nc(nc(c3C)C)c4cnccc4)cc1
0.269663	Clc1ccc(Sc2ccc(cc2)C(=O)NNc3nc(nc(c3C)C)c4cnccc4)cc1
0.269663	Clc1ccc(Sc2ccc(cc2)C(=O)NNc3nc(nc(c3C)C)c4cnccc4)cc1
0.269663	Clc1ccc(Sc2ccc(cc2)C(=O)NNc3nc(nc(c3C)C)c4cnccc4)cc1
0.269663	Clc1ccc(Sc2ccc(cc2)C(=O)NNc3nc(nc(c3C)C)c4cnccc4)cc1
0.269663	Clc1ccc(Sc2ccc(cc2)C(=O)NNc3nc(nc(c3C)C)c4cnccc4)cc1
0.269663	Clc1ccc(Sc2ccc(cc2)C(=O)NNc3nc(nc(c3C)C)c4cnccc4)cc1
0.26936	Clc1ccc(S(=O)(=O)N2CCN(C(=O)c3cc(NC(=O)C=4OC=CC4)c(cc3)C)CC2)cc1
0.26936	Clc1ccc(S(=O)(=O)N2CCN(C(=O)c3cc(NC(=O)C=4OC=CC4)c(cc3)C)CC2)cc1
0.26936	Clc1ccc(S(=O)(=O)N2CCN(C(=O)c3cc(NC(=O)C=4OC=CC4)c(cc3)C)CC2)cc1
0.26936	Clc1ccc(S(=O)(=O)N2CCN(C(=O)c3cc(NC(=O)C=4OC=CC4)c(cc3)C)CC2)cc1
0.26936	Clc1ccc(S(=O)(=O)N2CCN(C(=O)c3cc(NC(=O)C=4OC=CC4)c(cc3)C)CC2)cc1
0.26936	S1C(c2nc(c(cc2)C(=O)Nc3cc4c(cc3)CC(OC)C4)C)=CC=C1
0.26936	S1C(c2nc(c(cc2)C(=O)Nc3cc4c(cc3)CC(OC)C4)C)=CC=C1
0.26936	S1C(c2nc(c(cc2)C(=O)Nc3cc4c(cc3)CC(OC)C4)C)=CC=C1
0.26936	S1C(c2nc(c(cc2)C(=O)Nc3cc4c(cc3)CC(OC)C4)C)=CC=C1
0.269231	O=C1N(c2cc(NC(=O)c3cncc(NC(=O)CC)c3)c(cc2)C)CCN1
0.269231	O=C1N(c2cc(NC(=O)c3cncc(NC(=O)CC)c3)c(cc2)C)CCN1
0.269231	O=C1N(c2cc(NC(=O)c3cncc(NC(=O)CC)c3)c(cc2)C)CCN1
0.269231	O=C1N(c2cc(NC(=O)c3cncc(NC(=O)CC)c3)c(cc2)C)CCN1
0.269231	O=C1N(c2cc(NC(=O)c3cncc(NC(=O)CC)c3)c(cc2)C)CCN1
0.269231	O=C1N(c2cc(NC(=O)c3cncc(NC(=O)CC)c3)c(cc2)C)CCN1
0.269231	O=C1N(c2cc(NC(=O)c3cncc(NC(=O)CC)c3)c(cc2)C)CCN1
0.269231	O=C1N(c2cc(NC(=O)c3cncc(NC(=O)CC)c3)c(cc2)C)CCN1
0.269231	O=C1N(c2cc(NC(=O)c3cncc(NC(=O)CC)c3)c(cc2)C)CCN1
0.269231	O=C1N(c2cc(NC(=O)c3cncc(NC(=O)CC)c3)c(cc2)C)CCN1
0.269231	Brc1cc(c2cc(NC(=O)C(=O)N3CCN(C(=O)c4cc(OC)c(cc4)C)CC3)ccc2)ccc1
0.269231	Brc1cc(c2cc(NC(=O)C(=O)N3CCN(C(=O)c4cc(OC)c(cc4)C)CC3)ccc2)ccc1
0.269231	Brc1cc(c2cc(NC(=O)C(=O)N3CCN(C(=O)c4cc(OC)c(cc4)C)CC3)ccc2)ccc1
0.269091	S1C(=NC=C1C(=O)OC)CC2CCN(Cc3ccc(cc3)C(=O)Nc4ccccc4)CC2
0.269091	S1C(=NC=C1C(=O)OC)CC2CCN(Cc3ccc(cc3)C(=O)Nc4ccccc4)CC2
0.268852	Fc1cncc(c1)C2CN(C(=O)c3cc(NC(=O)C=4OC=CC4)c(cc3)C)CC2
0.268852	Fc1cncc(c1)C2CN(C(=O)c3cc(NC(=O)C=4OC=CC4)c(cc3)C)CC2
0.268852	Fc1cncc(c1)C2CN(C(=O)c3cc(NC(=O)C=4OC=CC4)c(cc3)C)CC2
0.268852	Fc1cncc(c1)C2CN(C(=O)c3cc(NC(=O)C=4OC=CC4)c(cc3)C)CC2
0.268852	Fc1cncc(c1)C2CN(C(=O)c3cc(NC(=O)C=4OC=CC4)c(cc3)C)CC2
0.268852	Fc1cncc(c1)C2CN(C(=O)c3cc(NC(=O)C=4OC=CC4)c(cc3)C)CC2
0.268852	Fc1cncc(c1)C2CN(C(=O)c3cc(NC(=O)C=4OC=CC4)c(cc3)C)CC2
0.268852	Fc1cncc(c1)C2CN(C(=O)c3cc(NC(=O)C=4OC=CC4)c(cc3)C)CC2
0.268852	Fc1cncc(c1)C2CN(C(=O)c3cc(NC(=O)C=4OC=CC4)c(cc3)C)CC2
0.268852	Fc1cncc(c1)C2CN(C(=O)c3cc(NC(=O)C=4OC=CC4)c(cc3)C)CC2
0.268657	O=C(OC(C)(C)C)Nc1c(cc(cc1)C(=O)Nc2cc3OCCOc3cc2)C
0.268657	O=C(OC(C)(C)C)Nc1c(cc(cc1)C(=O)Nc2cc3OCCOc3cc2)C
0.268657	O=C(OC(C)(C)C)Nc1c(cc(cc1)C(=O)Nc2cc3OCCOc3cc2)C
0.268657	O=C(OC(C)(C)C)Nc1c(cc(cc1)C(=O)Nc2cc3OCCOc3cc2)C
0.268657	S(=O)(=O)(Nc1cc(ccc1)C(=O)NCc2c(c3ccncc3)cccc2)c4c(ccc(c4)C=5N=C(SC5)C)C
0.268657	S(=O)(=O)(Nc1cc(ccc1)C(=O)NCc2c(c3ccncc3)cccc2)c4c(ccc(c4)C=5N=C(SC5)C)C
0.268657	S(=O)(=O)(Nc1cc(ccc1)C(=O)NCc2c(c3ccncc3)cccc2)c4c(ccc(c4)C=5N=C(SC5)C)C
0.268657	S(=O)(=O)(Nc1cc(ccc1)C(=O)NCc2c(c3ccncc3)cccc2)c4c(ccc(c4)C=5N=C(SC5)C)C
0.268657	S(=O)(=O)(Nc1cc(ccc1)C(=O)NCc2c(c3ccncc3)cccc2)c4c(ccc(c4)C=5N=C(SC5)C)C
0.268657	S(=O)(=O)(Nc1cc(ccc1)C(=O)NCc2c(c3ccncc3)cccc2)c4c(ccc(c4)C=5N=C(SC5)C)C
0.268657	S(=O)(=O)(Nc1cc(ccc1)C(=O)NCc2c(c3ccncc3)cccc2)c4c(ccc(c4)C=5N=C(SC5)C)C
0.268657	S(=O)(=O)(Nc1cc(ccc1)C(=O)NCc2c(c3ccncc3)cccc2)c4c(ccc(c4)C=5N=C(SC5)C)C
0.268657	S(=O)(=O)(Nc1cc(ccc1)C(=O)NCc2c(c3ccncc3)cccc2)c4c(ccc(c4)C=5N=C(SC5)C)C
0.268657	S(=O)(=O)(Nc1cc(ccc1)C(=O)NCc2c(c3ccncc3)cccc2)c4c(ccc(c4)C=5N=C(SC5)C)C
0.268482	Clc1cc(NC(=O)C2=NNC=C2)c(NCc3ccccc3)cc1
0.268482	Clc1cc(NC(=O)C2=NNC=C2)c(NCc3ccccc3)cc1
0.268482	Clc1cc(NC(=O)C2=NNC=C2)c(NCc3ccccc3)cc1
0.268482	Clc1cc(NC(=O)C2=NNC=C2)c(NCc3ccccc3)cc1
0.268482	Clc1cc(NC(=O)C2=NNC=C2)c(NCc3ccccc3)cc1
0.268482	Clc1cc(NC(=O)C2=NNC=C2)c(NCc3ccccc3)cc1
0.268482	Clc1cc(NC(=O)C2=NNC=C2)c(NCc3ccccc3)cc1
0.268482	Clc1cc(NC(=O)C2=NNC=C2)c(NCc3ccccc3)cc1
0.268482	Clc1cc(NC(=O)C2=NNC=C2)c(NCc3ccccc3)cc1
0.268482	Clc1cc(NC(=O)C2=NNC=C2)c(NCc3ccccc3)cc1
0.268382	Clc1c(cc(NC(=O)CC(C)C)cc1)C(=O)Nc2cc(c3ccccc3)c(cc2)C
0.268382	Clc1c(cc(NC(=O)CC(C)C)cc1)C(=O)Nc2cc(c3ccccc3)c(cc2)C
0.268382	Clc1c(cc(NC(=O)CC(C)C)cc1)C(=O)Nc2cc(c3ccccc3)c(cc2)C
0.268382	Clc1c(cc(NC(=O)CC(C)C)cc1)C(=O)Nc2cc(c3ccccc3)c(cc2)C
0.268382	Clc1c(cc(NC(=O)CC(C)C)cc1)C(=O)Nc2cc(c3ccccc3)c(cc2)C
0.268382	Clc1c(cc(NC(=O)CC(C)C)cc1)C(=O)Nc2cc(c3ccccc3)c(cc2)C
0.268382	Clc1c(cc(NC(=O)CC(C)C)cc1)C(=O)Nc2cc(c3ccccc3)c(cc2)C
0.268382	Clc1c(cc(NC(=O)CC(C)C)cc1)C(=O)Nc2cc(c3ccccc3)c(cc2)C
0.268382	Clc1c(cc(NC(=O)CC(C)C)cc1)C(=O)Nc2cc(c3ccccc3)c(cc2)C
0.268382	Clc1c(cc(NC(=O)CC(C)C)cc1)C(=O)Nc2cc(c3ccccc3)c(cc2)C
0.268371	O=C(N1CCN(C(=O)C(=O)Nc2nccc(c2)C=3C=NN(C3)C)CC1)c4cc(OC)c(cc4)C
0.268371	O=C(N1CCN(C(=O)C(=O)Nc2nccc(c2)C=3C=NN(C3)C)CC1)c4cc(OC)c(cc4)C
0.268371	O=C(N1CCN(C(=O)C(=O)Nc2nccc(c2)C=3C=NN(C3)C)CC1)c4cc(OC)c(cc4)C
0.268371	O=C(N1CCN(C(=O)C(=O)Nc2nccc(c2)C=3C=NN(C3)C)CC1)c4cc(OC)c(cc4)C
0.268371	O=C(N1CCN(C(=O)C(=O)Nc2nccc(c2)C=3C=NN(C3)C)CC1)c4cc(OC)c(cc4)C
0.268371	O=C(N1CCN(C(=O)C(=O)Nc2nccc(c2)C=3C=NN(C3)C)CC1)c4cc(OC)c(cc4)C
0.268371	O=C(N1CCN(C(=O)C(=O)Nc2nccc(c2)C=3C=NN(C3)C)CC1)c4cc(OC)c(cc4)C
0.268371	O=C(N1CCN(C(=O)C(=O)Nc2nccc(c2)C=3C=NN(C3)C)CC1)c4cc(OC)c(cc4)C
0.268041	Fc1c(ccc(NC(=O)CCC=2ON=C(N2)c3cnccc3)c1)CC(=O)OC
0.268041	Fc1c(ccc(NC(=O)CCC=2ON=C(N2)c3cnccc3)c1)CC(=O)OC
0.267797	S1C(=NC=C1c2c(cc(cc2)C)C)NC(=O)c3c(NC(=O)c4ccccc4)cccc3
0.267797	S1C(=NC=C1c2c(cc(cc2)C)C)NC(=O)c3c(NC(=O)c4ccccc4)cccc3
0.267797	S1C(=NC=C1c2c(cc(cc2)C)C)NC(=O)c3c(NC(=O)c4ccccc4)cccc3
0.267797	S1C(=NC=C1c2c(cc(cc2)C)C)NC(=O)c3c(NC(=O)c4ccccc4)cccc3
0.267797	S1C(=NC=C1c2c(cc(cc2)C)C)NC(=O)c3c(NC(=O)c4ccccc4)cccc3
0.267797	S1C(=NC=C1c2c(cc(cc2)C)C)NC(=O)c3c(NC(=O)c4ccccc4)cccc3
0.267797	S1C(=NC=C1c2c(cc(cc2)C)C)NC(=O)c3c(NC(=O)c4ccccc4)cccc3
0.267797	S1C(=NC=C1c2c(cc(cc2)C)C)NC(=O)c3c(NC(=O)c4ccccc4)cccc3
0.267797	S1C(=NC=C1c2c(cc(cc2)C)C)NC(=O)c3c(NC(=O)c4ccccc4)cccc3
0.267797	S1C(=NC=C1c2c(cc(cc2)C)C)NC(=O)c3c(NC(=O)c4ccccc4)cccc3
0.267658	S(=O)(=O)(N1CCN(CC1)C)c2cc(ccc2)C(=O)Nc3ncc(NC(=O)c4ccccc4)cc3
0.267658	S(=O)(=O)(N1CCN(CC1)C)c2cc(ccc2)C(=O)Nc3ncc(NC(=O)c4ccccc4)cc3
0.267658	S(=O)(=O)(N1CCN(CC1)C)c2cc(ccc2)C(=O)Nc3ncc(NC(=O)c4ccccc4)cc3
0.267658	S(=O)(=O)(N1CCN(CC1)C)c2cc(ccc2)C(=O)Nc3ncc(NC(=O)c4ccccc4)cc3
0.267658	S(=O)(=O)(N1CCN(CC1)C)c2cc(ccc2)C(=O)Nc3ncc(NC(=O)c4ccccc4)cc3
0.267658	S(=O)(=O)(N1CCN(CC1)C)c2cc(ccc2)C(=O)Nc3ncc(NC(=O)c4ccccc4)cc3
0.267658	S(=O)(=O)(N1CCN(CC1)C)c2cc(ccc2)C(=O)Nc3ncc(NC(=O)c4ccccc4)cc3
0.267658	S(=O)(=O)(N1CCN(CC1)C)c2cc(ccc2)C(=O)Nc3ncc(NC(=O)c4ccccc4)cc3
0.267658	S(=O)(=O)(N1CCN(CC1)C)c2cc(ccc2)C(=O)Nc3ncc(NC(=O)c4ccccc4)cc3
0.267658	S(=O)(=O)(N1CCN(CC1)C)c2cc(ccc2)C(=O)Nc3ncc(NC(=O)c4ccccc4)cc3
0.267658	O=C(Nc1cnc(NC(=O)c2cc(O)ccc2)cc1)c3nc(ncc3)CC(C)C
0.267658	O=C(Nc1cnc(NC(=O)c2cc(O)ccc2)cc1)c3nc(ncc3)CC(C)C
0.267399	S1C(=NC(C(=O)Nc2cc(ccc2)C=3C=NN(C3)C)=C1)c4ccc(cc4)C
0.267399	S1C(=NC(C(=O)Nc2cc(ccc2)C=3C=NN(C3)C)=C1)c4ccc(cc4)C
0.267399	S1C(=NC(C(=O)Nc2cc(ccc2)C=3C=NN(C3)C)=C1)c4ccc(cc4)C
0.267399	S1C(=NC(C(=O)Nc2cc(ccc2)C=3C=NN(C3)C)=C1)c4ccc(cc4)C
0.267399	S1C(=NC(C(=O)Nc2cc(ccc2)C=3C=NN(C3)C)=C1)c4ccc(cc4)C
0.267361	BrC=1SC(C2=NOC(=N2)c3cc(NC(=O)Cc4ccncc4)c(cc3)C)=CC1
0.267361	BrC=1SC(C2=NOC(=N2)c3cc(NC(=O)Cc4ccncc4)c(cc3)C)=CC1
0.267361	BrC=1SC(C2=NOC(=N2)c3cc(NC(=O)Cc4ccncc4)c(cc3)C)=CC1
0.267361	BrC=1SC(C2=NOC(=N2)c3cc(NC(=O)Cc4ccncc4)c(cc3)C)=CC1
0.267361	BrC=1SC(C2=NOC(=N2)c3cc(NC(=O)Cc4ccncc4)c(cc3)C)=CC1
0.267361	BrC=1SC(C2=NOC(=N2)c3cc(NC(=O)Cc4ccncc4)c(cc3)C)=CC1
0.267361	BrC=1SC(C2=NOC(=N2)c3cc(NC(=O)Cc4ccncc4)c(cc3)C)=CC1
0.267361	BrC=1SC(C2=NOC(=N2)c3cc(NC(=O)Cc4ccncc4)c(cc3)C)=CC1
0.267361	BrC=1SC(C2=NOC(=N2)c3cc(NC(=O)Cc4ccncc4)c(cc3)C)=CC1
0.267361	BrC=1SC(C2=NOC(=N2)c3cc(NC(=O)Cc4ccncc4)c(cc3)C)=CC1
0.267123	Clc1cc(N(C(=O)CNc2c(ccc(c2)C(=O)Nc3ccccc3)C)CCC#N)ccc1
0.266904	O=C(Nc1ccc(cc1)C2=NOC(=N2)C(C)(C)C)c3c(cc(Oc4ccccc4)cc3)C
0.266892	O=C(Nc1cc(c2ccccc2)c(cc1)C)C3C(C4CCOCC4)CN(Cc5ccccc5)C3
0.266892	O=C(Nc1cc(c2ccccc2)c(cc1)C)C3C(C4CCOCC4)CN(Cc5ccccc5)C3
0.266892	O=C(Nc1cc(c2ccccc2)c(cc1)C)C3C(C4CCOCC4)CN(Cc5ccccc5)C3
0.266892	O=C(Nc1cc(c2ccccc2)c(cc1)C)C3C(C4CCOCC4)CN(Cc5ccccc5)C3
0.266892	O=C(Nc1cc(c2ccccc2)c(cc1)C)C3C(C4CCOCC4)CN(Cc5ccccc5)C3
0.266892	O=C(Nc1cc(c2ccccc2)c(cc1)C)C3C(C4CCOCC4)CN(Cc5ccccc5)C3
0.266892	O=C(Nc1cc(c2ccccc2)c(cc1)C)C3C(C4CCOCC4)CN(Cc5ccccc5)C3
0.266892	O=C(Nc1cc(c2ccccc2)c(cc1)C)C3C(C4CCOCC4)CN(Cc5ccccc5)C3
0.266892	O=C(Nc1cc(c2ccccc2)c(cc1)C)C3C(C4CCOCC4)CN(Cc5ccccc5)C3
0.266892	O=C(Nc1cc(c2ccccc2)c(cc1)C)C3C(C4CCOCC4)CN(Cc5ccccc5)C3
0.266667	Clc1c(ccc(F)c1)C(=O)Nc2cc(ccc2)C=3N=NNN3
0.266667	Clc1c(ccc(F)c1)C(=O)Nc2cc(ccc2)C=3N=NNN3
0.266667	Clc1c(ccc(F)c1)C(=O)Nc2cc(ccc2)C=3N=NNN3
0.266667	Clc1c(ccc(F)c1)C(=O)Nc2cc(ccc2)C=3N=NNN3
0.266667	Clc1c(ccc(F)c1)C(=O)Nc2cc(ccc2)C=3N=NNN3
0.266667	Clc1c(ccc(F)c1)C(=O)Nc2cc(ccc2)C=3N=NNN3
0.266667	Clc1c(ccc(F)c1)C(=O)Nc2cc(ccc2)C=3N=NNN3
0.266667	Clc1c(ccc(F)c1)C(=O)Nc2cc(ccc2)C=3N=NNN3
0.266667	Clc1c(ccc(F)c1)C(=O)Nc2cc(ccc2)C=3N=NNN3
0.266667	Clc1c(ccc(F)c1)C(=O)Nc2cc(ccc2)C=3N=NNN3
0.266458	S1C(=NC(=C1)CN2CCC(C(=O)Nc3cc(Oc4cc(ncc4)C(=O)NC)c(cc3)C)CC2)C
0.266458	S1C(=NC(=C1)CN2CCC(C(=O)Nc3cc(Oc4cc(ncc4)C(=O)NC)c(cc3)C)CC2)C
0.266458	S1C(=NC(=C1)CN2CCC(C(=O)Nc3cc(Oc4cc(ncc4)C(=O)NC)c(cc3)C)CC2)C
0.266458	S1C(=NC(=C1)CN2CCC(C(=O)Nc3cc(Oc4cc(ncc4)C(=O)NC)c(cc3)C)CC2)C
0.266458	S1C(=NC(=C1)CN2CCC(C(=O)Nc3cc(Oc4cc(ncc4)C(=O)NC)c(cc3)C)CC2)C
0.266458	S1C(=NC(=C1)CN2CCC(C(=O)Nc3cc(Oc4cc(ncc4)C(=O)NC)c(cc3)C)CC2)C
0.266458	S1C(=NC(=C1)CN2CCC(C(=O)Nc3cc(Oc4cc(ncc4)C(=O)NC)c(cc3)C)CC2)C
0.266458	S1C(=NC(=C1)CN2CCC(C(=O)Nc3cc(Oc4cc(ncc4)C(=O)NC)c(cc3)C)CC2)C
0.266458	S1C(=NC(=C1)CN2CCC(C(=O)Nc3cc(Oc4cc(ncc4)C(=O)NC)c(cc3)C)CC2)C
0.266458	S1C(=NC(=C1)CN2CCC(C(=O)Nc3cc(Oc4cc(ncc4)C(=O)NC)c(cc3)C)CC2)C
0.266393	O=C(Nc1cc2c(cc1)CC(OC)C2)c3ccc(cc3)COC
0.266393	O=C(Nc1cc2c(cc1)CC(OC)C2)c3ccc(cc3)COC
0.266393	O=C(Nc1cc2c(cc1)CC(OC)C2)c3ccc(cc3)COC
0.266393	O=C(Nc1cc2c(cc1)CC(OC)C2)c3ccc(cc3)COC
0.266393	O=C(Nc1cc2c(cc1)CC(OC)C2)c3ccc(cc3)COC
0.266393	O=C(Nc1cc2c(cc1)CC(OC)C2)c3ccc(cc3)COC
0.266393	O=C(Nc1cc2c(cc1)CC(OC)C2)c3ccc(cc3)COC
0.266393	O=C(Nc1cc2c(cc1)CC(OC)C2)c3ccc(cc3)COC
0.266393	O=C(Nc1cc2c(cc1)CC(OC)C2)c3ccc(cc3)COC
0.266393	O=C(Nc1cc2c(cc1)CC(OC)C2)c3ccc(cc3)COC
0.266234	FC(F)(F)c1cc(ccc1)C(=O)Nc2cc(NC(=O)C(=O)NCC3OCC4(NC3)CC4)c(cc2)C
0.266234	FC(F)(F)c1cc(ccc1)C(=O)Nc2cc(NC(=O)C(=O)NCC3OCC4(NC3)CC4)c(cc2)C
0.266234	FC(F)(F)c1cc(ccc1)C(=O)Nc2cc(NC(=O)C(=O)NCC3OCC4(NC3)CC4)c(cc2)C
0.266234	FC(F)(F)c1cc(ccc1)C(=O)Nc2cc(NC(=O)C(=O)NCC3OCC4(NC3)CC4)c(cc2)C
0.266234	FC(F)(F)c1cc(ccc1)C(=O)Nc2cc(NC(=O)C(=O)NCC3OCC4(NC3)CC4)c(cc2)C
0.266234	FC(F)(F)c1cc(ccc1)C(=O)Nc2cc(NC(=O)C(=O)NCC3OCC4(NC3)CC4)c(cc2)C
0.266234	FC(F)(F)c1cc(ccc1)C(=O)Nc2cc(NC(=O)C(=O)NCC3OCC4(NC3)CC4)c(cc2)C
0.266234	FC(F)(F)c1cc(ccc1)C(=O)Nc2cc(NC(=O)C(=O)NCC3OCC4(NC3)CC4)c(cc2)C
0.266234	FC(F)(F)c1cc(ccc1)C(=O)Nc2cc(NC(=O)C(=O)NCC3OCC4(NC3)CC4)c(cc2)C
0.266187	O=C(Nc1cc(c(c2cnccc2)cc1)C)C3OC4(CC3)CCC4
0.266187	O=C(Nc1cc(c(c2cnccc2)cc1)C)C3OC4(CC3)CCC4
0.266187	O=C(Nc1cc(c(c2cnccc2)cc1)C)C3OC4(CC3)CCC4
0.266187	O=C(Nc1cc(c(c2cnccc2)cc1)C)C3OC4(CC3)CCC4
0.266187	O=C(Nc1cc(c(c2cnccc2)cc1)C)C3OC4(CC3)CCC4
0.266187	O=C(Nc1cc(c(c2cnccc2)cc1)C)C3OC4(CC3)CCC4
0.266187	O=C(Nc1cc(c(c2cnccc2)cc1)C)C3OC4(CC3)CCC4
0.266187	O=C(Nc1cc(c(c2cnccc2)cc1)C)C3OC4(CC3)CCC4
0.266187	O=C(Nc1cc(c(c2cnccc2)cc1)C)C3OC4(CC3)CCC4
0.266187	O=C(Nc1cc(c(c2cnccc2)cc1)C)C3OC4(CC3)CCC4
0.265957	O=C(OC(C)(C)C)Nc1c(cc(cc1)C(=O)Nc2c(N3CCCCC3)ccc(c2)C(=O)N)C
0.265957	O=C(OC(C)(C)C)Nc1c(cc(cc1)C(=O)Nc2c(N3CCCCC3)ccc(c2)C(=O)N)C
0.265957	O=C(OC(C)(C)C)Nc1c(cc(cc1)C(=O)Nc2c(N3CCCCC3)ccc(c2)C(=O)N)C
0.265957	O=C(OC(C)(C)C)Nc1c(cc(cc1)C(=O)Nc2c(N3CCCCC3)ccc(c2)C(=O)N)C
0.265957	O=C(OC(C)(C)C)Nc1c(cc(cc1)C(=O)Nc2c(N3CCCCC3)ccc(c2)C(=O)N)C
0.265957	O=C(OC(C)(C)C)Nc1c(cc(cc1)C(=O)Nc2c(N3CCCCC3)ccc(c2)C(=O)N)C
0.265957	O=C(OC(C)(C)C)Nc1c(cc(cc1)C(=O)Nc2c(N3CCCCC3)ccc(c2)C(=O)N)C
0.265957	O=C(OC(C)(C)C)Nc1c(cc(cc1)C(=O)Nc2c(N3CCCCC3)ccc(c2)C(=O)N)C
0.265957	O=C(OC(C)(C)C)Nc1c(cc(cc1)C(=O)Nc2c(N3CCCCC3)ccc(c2)C(=O)N)C
0.265957	O=C(OC(C)(C)C)Nc1c(cc(cc1)C(=O)Nc2c(N3CCCCC3)ccc(c2)C(=O)N)C
0.265918	O=C(OC(C)(C)C)Nc1c(cc(cc1)C(=O)Nc2cc(c(cc2)C(=O)OC)C)C
0.265918	O=C(OC(C)(C)C)Nc1c(cc(cc1)C(=O)Nc2cc(c(cc2)C(=O)OC)C)C
0.265918	O=C(OC(C)(C)C)Nc1c(cc(cc1)C(=O)Nc2cc(c(cc2)C(=O)OC)C)C
0.265918	O=C(OC(C)(C)C)Nc1c(cc(cc1)C(=O)Nc2cc(c(cc2)C(=O)OC)C)C
0.265918	O=C(OC(C)(C)C)Nc1c(cc(cc1)C(=O)Nc2cc(c(cc2)C(=O)OC)C)C
0.265918	O=C(OC(C)(C)C)Nc1c(cc(cc1)C(=O)Nc2cc(c(cc2)C(=O)OC)C)C
0.265918	O=C(OC(C)(C)C)Nc1c(cc(cc1)C(=O)Nc2cc(c(cc2)C(=O)OC)C)C
0.265918	O=C(OC(C)(C)C)Nc1c(cc(cc1)C(=O)Nc2cc(c(cc2)C(=O)OC)C)C
0.265918	O=C(OC(C)(C)C)Nc1c(cc(cc1)C(=O)Nc2cc(c(cc2)C(=O)OC)C)C
0.265918	O=C(OC(C)(C)C)Nc1c(cc(cc1)C(=O)Nc2cc(c(cc2)C(=O)OC)C)C
0.265306	FC(F)Oc1c(ccc(NC(=O)C(=O)Nc2ccc(cc2)C(=O)NC)c1)C
0.265306	FC(F)Oc1c(ccc(NC(=O)C(=O)Nc2ccc(cc2)C(=O)NC)c1)C
0.265306	FC(F)Oc1c(ccc(NC(=O)C(=O)Nc2ccc(cc2)C(=O)NC)c1)C
0.265306	FC(F)Oc1c(ccc(NC(=O)C(=O)Nc2ccc(cc2)C(=O)NC)c1)C
0.265306	FC(F)Oc1c(ccc(NC(=O)C(=O)Nc2ccc(cc2)C(=O)NC)c1)C
0.265306	FC(F)Oc1c(ccc(NC(=O)C(=O)Nc2ccc(cc2)C(=O)NC)c1)C
0.265306	FC(F)Oc1c(ccc(NC(=O)C(=O)Nc2ccc(cc2)C(=O)NC)c1)C
0.265306	FC(F)Oc1c(ccc(NC(=O)C(=O)Nc2ccc(cc2)C(=O)NC)c1)C
[truncated: 8,001 more rows]
