# Supplementary material for: Galileo: Three-dimensional searching in large combinatorial fragment spaces on the example of pharmacophores
Source: J Comput Aided Mol Des. 2022 Nov 24;37(1):1–16. doi: 10.1007/s10822-022-00485-y (PMC10032335; doi:10.1007/s10822-022-00485-y)
Supplement: Supplementary file 4 — Supplementary file 3a [file 10822_2022_485_MOESM3_ESMa.zip › Imatinib_Galileo/19/out_5.csv]

Score	SMILES
0.41129	Fc1c(NC(=O)Cc2ccccc2)cc(NC(=O)c3cc(ccc3)CN4CCN(CC4)C)cc1
0.41129	Fc1c(NC(=O)Cc2ccccc2)cc(NC(=O)c3cc(ccc3)CN4CCN(CC4)C)cc1
0.41129	Fc1c(NC(=O)Cc2ccccc2)cc(NC(=O)c3cc(ccc3)CN4CCN(CC4)C)cc1
0.41129	Fc1c(NC(=O)Cc2ccccc2)cc(NC(=O)c3cc(ccc3)CN4CCN(CC4)C)cc1
0.41129	Fc1c(NC(=O)Cc2ccccc2)cc(NC(=O)c3cc(ccc3)CN4CCN(CC4)C)cc1
0.41129	Fc1c(NC(=O)Cc2ccccc2)cc(NC(=O)c3cc(ccc3)CN4CCN(CC4)C)cc1
0.41129	Fc1c(NC(=O)Cc2ccccc2)cc(NC(=O)c3cc(ccc3)CN4CCN(CC4)C)cc1
0.41129	Fc1c(NC(=O)Cc2ccccc2)cc(NC(=O)c3cc(ccc3)CN4CCN(CC4)C)cc1
0.41129	Fc1c(NC(=O)Cc2ccccc2)cc(NC(=O)c3cc(ccc3)CN4CCN(CC4)C)cc1
0.41129	Fc1c(NC(=O)Cc2ccccc2)cc(NC(=O)c3cc(ccc3)CN4CCN(CC4)C)cc1
0.400735	O=C1NN=C(N1)c2cc(NC(=O)c3ncc(cc3)CN4CCOCC4)c(cc2)C
0.400735	O=C1NN=C(N1)c2cc(NC(=O)c3ncc(cc3)CN4CCOCC4)c(cc2)C
0.400735	O=C1NN=C(N1)c2cc(NC(=O)c3ncc(cc3)CN4CCOCC4)c(cc2)C
0.400735	O=C1NN=C(N1)c2cc(NC(=O)c3ncc(cc3)CN4CCOCC4)c(cc2)C
0.400735	O=C1NN=C(N1)c2cc(NC(=O)c3ncc(cc3)CN4CCOCC4)c(cc2)C
0.400735	O=C1NN=C(N1)c2cc(NC(=O)c3ncc(cc3)CN4CCOCC4)c(cc2)C
0.400735	O=C1NN=C(N1)c2cc(NC(=O)c3ncc(cc3)CN4CCOCC4)c(cc2)C
0.400735	O=C1NN=C(N1)c2cc(NC(=O)c3ncc(cc3)CN4CCOCC4)c(cc2)C
0.400735	O=C1NN=C(N1)c2cc(NC(=O)c3ncc(cc3)CN4CCOCC4)c(cc2)C
0.400735	O=C1NN=C(N1)c2cc(NC(=O)c3ncc(cc3)CN4CCOCC4)c(cc2)C
0.380783	FC(F)(F)c1c(ccc(NC(=O)C=2N=C(OC2)c3cnccc3)c1)CN4CCCC4
0.380783	FC(F)(F)c1c(ccc(NC(=O)C=2N=C(OC2)c3cnccc3)c1)CN4CCCC4
0.380783	FC(F)(F)c1c(ccc(NC(=O)C=2N=C(OC2)c3cnccc3)c1)CN4CCCC4
0.380783	FC(F)(F)c1c(ccc(NC(=O)C=2N=C(OC2)c3cnccc3)c1)CN4CCCC4
0.380783	FC(F)(F)c1c(ccc(NC(=O)C=2N=C(OC2)c3cnccc3)c1)CN4CCCC4
0.380783	FC(F)(F)c1c(ccc(NC(=O)C=2N=C(OC2)c3cnccc3)c1)CN4CCCC4
0.380783	FC(F)(F)c1c(ccc(NC(=O)C=2N=C(OC2)c3cnccc3)c1)CN4CCCC4
0.380783	FC(F)(F)c1c(ccc(NC(=O)C=2N=C(OC2)c3cnccc3)c1)CN4CCCC4
0.380783	FC(F)(F)c1c(ccc(NC(=O)C=2N=C(OC2)c3cnccc3)c1)CN4CCCC4
0.380783	FC(F)(F)c1c(ccc(NC(=O)C=2N=C(OC2)c3cnccc3)c1)CN4CCCC4
0.376984	S(c1ccc(cc1)C(=O)Nc2nc(ncc2)c3nc(ccc3)C)Cc4cnccc4
0.376984	S(c1ccc(cc1)C(=O)Nc2nc(ncc2)c3nc(ccc3)C)Cc4cnccc4
0.376984	S(c1ccc(cc1)C(=O)Nc2nc(ncc2)c3nc(ccc3)C)Cc4cnccc4
0.376984	S(c1ccc(cc1)C(=O)Nc2nc(ncc2)c3nc(ccc3)C)Cc4cnccc4
0.376984	S(c1ccc(cc1)C(=O)Nc2nc(ncc2)c3nc(ccc3)C)Cc4cnccc4
0.376984	S(c1ccc(cc1)C(=O)Nc2nc(ncc2)c3nc(ccc3)C)Cc4cnccc4
0.376984	S(c1ccc(cc1)C(=O)Nc2nc(ncc2)c3nc(ccc3)C)Cc4cnccc4
0.376984	S(c1ccc(cc1)C(=O)Nc2nc(ncc2)c3nc(ccc3)C)Cc4cnccc4
0.376984	S(c1ccc(cc1)C(=O)Nc2nc(ncc2)c3nc(ccc3)C)Cc4cnccc4
0.376984	S(c1ccc(cc1)C(=O)Nc2nc(ncc2)c3nc(ccc3)C)Cc4cnccc4
0.376569	O=C(Nc1nc(c2cnccc2)ccc1)c3ccc(cc3)C4(C#N)CC4
0.376569	O=C(Nc1nc(c2cnccc2)ccc1)c3ccc(cc3)C4(C#N)CC4
0.376569	O=C(Nc1nc(c2cnccc2)ccc1)c3ccc(cc3)C4(C#N)CC4
0.376569	O=C(Nc1nc(c2cnccc2)ccc1)c3ccc(cc3)C4(C#N)CC4
0.376569	O=C(Nc1nc(c2cnccc2)ccc1)c3ccc(cc3)C4(C#N)CC4
0.376569	O=C(Nc1nc(c2cnccc2)ccc1)c3ccc(cc3)C4(C#N)CC4
0.376569	O=C(Nc1nc(c2cnccc2)ccc1)c3ccc(cc3)C4(C#N)CC4
0.376569	O=C(Nc1nc(c2cnccc2)ccc1)c3ccc(cc3)C4(C#N)CC4
0.376569	O=C(Nc1nc(c2cnccc2)ccc1)c3ccc(cc3)C4(C#N)CC4
0.376569	O=C(Nc1nc(c2cnccc2)ccc1)c3ccc(cc3)C4(C#N)CC4
0.375	O=C1NN=C(N1)c2cc(NC(=O)c3cnc(c4ncccc4)cc3)c(cc2)C
0.375	O=C1NN=C(N1)c2cc(NC(=O)c3cnc(c4ncccc4)cc3)c(cc2)C
0.375	O=C1NN=C(N1)c2cc(NC(=O)c3cnc(c4ncccc4)cc3)c(cc2)C
0.375	O=C1NN=C(N1)c2cc(NC(=O)c3cnc(c4ncccc4)cc3)c(cc2)C
0.375	O=C1NN=C(N1)c2cc(NC(=O)c3cnc(c4ncccc4)cc3)c(cc2)C
0.375	O=C1NN=C(N1)c2cc(NC(=O)c3cnc(c4ncccc4)cc3)c(cc2)C
0.375	O=C1NN=C(N1)c2cc(NC(=O)c3cnc(c4ncccc4)cc3)c(cc2)C
0.375	O=C1NN=C(N1)c2cc(NC(=O)c3cnc(c4ncccc4)cc3)c(cc2)C
0.375	O=C1NN=C(N1)c2cc(NC(=O)c3cnc(c4ncccc4)cc3)c(cc2)C
0.375	O=C1NN=C(N1)c2cc(NC(=O)c3cnc(c4ncccc4)cc3)c(cc2)C
0.375	O=C(N(C)C)Nc1c(ccc(NC(=O)c2cncc(c3ccc(OC)cc3)c2)c1)C
0.375	O=C(N(C)C)Nc1c(ccc(NC(=O)c2cncc(c3ccc(OC)cc3)c2)c1)C
0.375	O=C(N(C)C)Nc1c(ccc(NC(=O)c2cncc(c3ccc(OC)cc3)c2)c1)C
0.375	O=C(N(C)C)Nc1c(ccc(NC(=O)c2cncc(c3ccc(OC)cc3)c2)c1)C
0.375	O=C(N(C)C)Nc1c(ccc(NC(=O)c2cncc(c3ccc(OC)cc3)c2)c1)C
0.375	O=C(N(C)C)Nc1c(ccc(NC(=O)c2cncc(c3ccc(OC)cc3)c2)c1)C
0.375	O=C(N(C)C)Nc1c(ccc(NC(=O)c2cncc(c3ccc(OC)cc3)c2)c1)C
0.375	O=C(N(C)C)Nc1c(ccc(NC(=O)c2cncc(c3ccc(OC)cc3)c2)c1)C
0.375	O=C(N(C)C)Nc1c(ccc(NC(=O)c2cncc(c3ccc(OC)cc3)c2)c1)C
0.375	O=C(N(C)C)Nc1c(ccc(NC(=O)c2cncc(c3ccc(OC)cc3)c2)c1)C
0.359184	O=C(Nc1nc(c2cnccc2)ccc1)c3cc(OCC(=O)N)ccc3
0.359184	O=C(Nc1nc(c2cnccc2)ccc1)c3cc(OCC(=O)N)ccc3
0.359184	O=C(Nc1nc(c2cnccc2)ccc1)c3cc(OCC(=O)N)ccc3
0.359184	O=C(Nc1nc(c2cnccc2)ccc1)c3cc(OCC(=O)N)ccc3
0.359184	O=C(Nc1nc(c2cnccc2)ccc1)c3cc(OCC(=O)N)ccc3
0.359184	O=C(Nc1nc(c2cnccc2)ccc1)c3cc(OCC(=O)N)ccc3
0.359184	O=C(Nc1nc(c2cnccc2)ccc1)c3cc(OCC(=O)N)ccc3
0.359184	O=C(Nc1nc(c2cnccc2)ccc1)c3cc(OCC(=O)N)ccc3
0.359184	O=C(Nc1nc(c2cnccc2)ccc1)c3cc(OCC(=O)N)ccc3
0.359184	O=C(Nc1nc(c2cnccc2)ccc1)c3cc(OCC(=O)N)ccc3
0.356322	FC(F)(F)c1cc(c(NC(=O)c2ncc(cc2)CN3CCOCC3)cc1)C
0.356322	FC(F)(F)c1cc(c(NC(=O)c2ncc(cc2)CN3CCOCC3)cc1)C
0.356322	FC(F)(F)c1cc(c(NC(=O)c2ncc(cc2)CN3CCOCC3)cc1)C
0.356322	FC(F)(F)c1cc(c(NC(=O)c2ncc(cc2)CN3CCOCC3)cc1)C
0.356322	FC(F)(F)c1cc(c(NC(=O)c2ncc(cc2)CN3CCOCC3)cc1)C
0.356322	FC(F)(F)c1cc(c(NC(=O)c2ncc(cc2)CN3CCOCC3)cc1)C
0.356322	FC(F)(F)c1cc(c(NC(=O)c2ncc(cc2)CN3CCOCC3)cc1)C
0.356322	FC(F)(F)c1cc(c(NC(=O)c2ncc(cc2)CN3CCOCC3)cc1)C
0.356322	FC(F)(F)c1cc(c(NC(=O)c2ncc(cc2)CN3CCOCC3)cc1)C
0.356322	FC(F)(F)c1cc(c(NC(=O)c2ncc(cc2)CN3CCOCC3)cc1)C
0.354582	O=C(Nc1cc(c(cc1)C(=O)N)C)c2cnc(c3ncccc3)cc2
0.354582	O=C(Nc1cc(c(cc1)C(=O)N)C)c2cnc(c3ncccc3)cc2
0.354582	O=C(Nc1cc(c(cc1)C(=O)N)C)c2cnc(c3ncccc3)cc2
0.354582	O=C(Nc1cc(c(cc1)C(=O)N)C)c2cnc(c3ncccc3)cc2
0.354582	O=C(Nc1cc(c(cc1)C(=O)N)C)c2cnc(c3ncccc3)cc2
0.354582	O=C(Nc1cc(c(cc1)C(=O)N)C)c2cnc(c3ncccc3)cc2
0.354582	O=C(Nc1cc(c(cc1)C(=O)N)C)c2cnc(c3ncccc3)cc2
0.354582	O=C(Nc1cc(c(cc1)C(=O)N)C)c2cnc(c3ncccc3)cc2
0.354582	O=C(Nc1cc(c(cc1)C(=O)N)C)c2cnc(c3ncccc3)cc2
0.354582	O=C(Nc1cc(c(cc1)C(=O)N)C)c2cnc(c3ncccc3)cc2
0.351916	FC(F)(F)c1nc(ncc1)Nc2cc(ccc2)C(=O)OCC(=O)NC(=O)Nc3c(ccc(c3)C)C
0.351916	FC(F)(F)c1nc(ncc1)Nc2cc(ccc2)C(=O)OCC(=O)NC(=O)Nc3c(ccc(c3)C)C
0.351916	FC(F)(F)c1nc(ncc1)Nc2cc(ccc2)C(=O)OCC(=O)NC(=O)Nc3c(ccc(c3)C)C
0.351916	FC(F)(F)c1nc(ncc1)Nc2cc(ccc2)C(=O)OCC(=O)NC(=O)Nc3c(ccc(c3)C)C
0.351916	FC(F)(F)c1nc(ncc1)Nc2cc(ccc2)C(=O)OCC(=O)NC(=O)Nc3c(ccc(c3)C)C
0.351916	FC(F)(F)c1nc(ncc1)Nc2cc(ccc2)C(=O)OCC(=O)NC(=O)Nc3c(ccc(c3)C)C
0.351916	FC(F)(F)c1nc(ncc1)Nc2cc(ccc2)C(=O)OCC(=O)NC(=O)Nc3c(ccc(c3)C)C
0.351916	FC(F)(F)c1nc(ncc1)Nc2cc(ccc2)C(=O)OCC(=O)NC(=O)Nc3c(ccc(c3)C)C
0.351916	FC(F)(F)c1nc(ncc1)Nc2cc(ccc2)C(=O)OCC(=O)NC(=O)Nc3c(ccc(c3)C)C
0.351916	FC(F)(F)c1nc(ncc1)Nc2cc(ccc2)C(=O)OCC(=O)NC(=O)Nc3c(ccc(c3)C)C
0.348739	O=C(Nc1ccc(cc1)C2=NNC=C2)c3c(ccc(NC(=O)C)c3)C
0.348739	O=C(Nc1ccc(cc1)C2=NNC=C2)c3c(ccc(NC(=O)C)c3)C
0.348739	O=C(Nc1ccc(cc1)C2=NNC=C2)c3c(ccc(NC(=O)C)c3)C
0.348739	O=C(Nc1ccc(cc1)C2=NNC=C2)c3c(ccc(NC(=O)C)c3)C
0.348739	O=C(Nc1ccc(cc1)C2=NNC=C2)c3c(ccc(NC(=O)C)c3)C
0.348739	O=C(Nc1ccc(cc1)C2=NNC=C2)c3c(ccc(NC(=O)C)c3)C
0.348739	O=C(Nc1ccc(cc1)C2=NNC=C2)c3c(ccc(NC(=O)C)c3)C
0.348739	O=C(Nc1ccc(cc1)C2=NNC=C2)c3c(ccc(NC(=O)C)c3)C
0.348739	O=C(Nc1ccc(cc1)C2=NNC=C2)c3c(ccc(NC(=O)C)c3)C
0.348739	O=C(Nc1ccc(cc1)C2=NNC=C2)c3c(ccc(NC(=O)C)c3)C
0.345679	FC(F)(F)c1c(ccc(NC(=O)c2ccncc2)c1)CN3CCCC3
0.345679	FC(F)(F)c1c(ccc(NC(=O)c2ccncc2)c1)CN3CCCC3
0.345679	FC(F)(F)c1c(ccc(NC(=O)c2ccncc2)c1)CN3CCCC3
0.345679	FC(F)(F)c1c(ccc(NC(=O)c2ccncc2)c1)CN3CCCC3
0.345679	FC(F)(F)c1c(ccc(NC(=O)c2ccncc2)c1)CN3CCCC3
0.345679	FC(F)(F)c1c(ccc(NC(=O)c2ccncc2)c1)CN3CCCC3
0.345679	FC(F)(F)c1c(ccc(NC(=O)c2ccncc2)c1)CN3CCCC3
0.345679	FC(F)(F)c1c(ccc(NC(=O)c2ccncc2)c1)CN3CCCC3
0.345679	FC(F)(F)c1c(ccc(NC(=O)c2ccncc2)c1)CN3CCCC3
0.345679	FC(F)(F)c1c(ccc(NC(=O)c2ccncc2)c1)CN3CCCC3
0.341564	FC(F)(F)c1c(ccc(NC(=O)c2ccc(cc2)C(=O)Nc3ccccc3)c1)CN4CCCC4
0.341564	FC(F)(F)c1c(ccc(NC(=O)c2ccc(cc2)C(=O)Nc3ccccc3)c1)CN4CCCC4
0.341564	FC(F)(F)c1c(ccc(NC(=O)c2ccc(cc2)C(=O)Nc3ccccc3)c1)CN4CCCC4
0.341564	FC(F)(F)c1c(ccc(NC(=O)c2ccc(cc2)C(=O)Nc3ccccc3)c1)CN4CCCC4
0.341564	FC(F)(F)c1c(ccc(NC(=O)c2ccc(cc2)C(=O)Nc3ccccc3)c1)CN4CCCC4
0.341564	FC(F)(F)c1c(ccc(NC(=O)c2ccc(cc2)C(=O)Nc3ccccc3)c1)CN4CCCC4
0.341564	FC(F)(F)c1c(ccc(NC(=O)c2ccc(cc2)C(=O)Nc3ccccc3)c1)CN4CCCC4
0.341564	FC(F)(F)c1c(ccc(NC(=O)c2ccc(cc2)C(=O)Nc3ccccc3)c1)CN4CCCC4
0.341564	FC(F)(F)c1c(ccc(NC(=O)c2ccc(cc2)C(=O)Nc3ccccc3)c1)CN4CCCC4
0.341564	FC(F)(F)c1c(ccc(NC(=O)c2ccc(cc2)C(=O)Nc3ccccc3)c1)CN4CCCC4
0.338776	Ic1c(Cl)ccc(NC(=O)c2cnc(c3ncccc3)cc2)c1
0.338776	Ic1c(Cl)ccc(NC(=O)c2cnc(c3ncccc3)cc2)c1
0.338776	Ic1c(Cl)ccc(NC(=O)c2cnc(c3ncccc3)cc2)c1
0.338776	Ic1c(Cl)ccc(NC(=O)c2cnc(c3ncccc3)cc2)c1
0.338776	Ic1c(Cl)ccc(NC(=O)c2cnc(c3ncccc3)cc2)c1
0.338776	Ic1c(Cl)ccc(NC(=O)c2cnc(c3ncccc3)cc2)c1
0.338776	Ic1c(Cl)ccc(NC(=O)c2cnc(c3ncccc3)cc2)c1
0.338776	Ic1c(Cl)ccc(NC(=O)c2cnc(c3ncccc3)cc2)c1
0.338776	Ic1c(Cl)ccc(NC(=O)c2cnc(c3ncccc3)cc2)c1
0.338776	Ic1c(Cl)ccc(NC(=O)c2cnc(c3ncccc3)cc2)c1
0.338583	O=C(Nc1c(cccc1)Cc2cnccc2)c3cnc(c4ncccc4)cc3
0.338583	O=C(Nc1c(cccc1)Cc2cnccc2)c3cnc(c4ncccc4)cc3
0.338583	O=C(Nc1c(cccc1)Cc2cnccc2)c3cnc(c4ncccc4)cc3
0.338583	O=C(Nc1c(cccc1)Cc2cnccc2)c3cnc(c4ncccc4)cc3
0.338583	O=C(Nc1c(cccc1)Cc2cnccc2)c3cnc(c4ncccc4)cc3
0.338583	O=C(Nc1c(cccc1)Cc2cnccc2)c3cnc(c4ncccc4)cc3
0.338583	O=C(Nc1c(cccc1)Cc2cnccc2)c3cnc(c4ncccc4)cc3
0.338583	O=C(Nc1c(cccc1)Cc2cnccc2)c3cnc(c4ncccc4)cc3
0.338583	O=C(Nc1c(cccc1)Cc2cnccc2)c3cnc(c4ncccc4)cc3
0.338583	O=C(Nc1c(cccc1)Cc2cnccc2)c3cnc(c4ncccc4)cc3
0.338521	O=C(N(C)C)Nc1c(ccc(NC(=O)c2ccc(cc2)CC=3OC(=NN3)C)c1)C
0.338521	O=C(N(C)C)Nc1c(ccc(NC(=O)c2ccc(cc2)CC=3OC(=NN3)C)c1)C
0.338521	O=C(N(C)C)Nc1c(ccc(NC(=O)c2ccc(cc2)CC=3OC(=NN3)C)c1)C
0.338521	O=C(N(C)C)Nc1c(ccc(NC(=O)c2ccc(cc2)CC=3OC(=NN3)C)c1)C
0.338521	O=C(N(C)C)Nc1c(ccc(NC(=O)c2ccc(cc2)CC=3OC(=NN3)C)c1)C
0.338521	O=C(N(C)C)Nc1c(ccc(NC(=O)c2ccc(cc2)CC=3OC(=NN3)C)c1)C
0.338521	O=C(N(C)C)Nc1c(ccc(NC(=O)c2ccc(cc2)CC=3OC(=NN3)C)c1)C
0.338521	O=C(N(C)C)Nc1c(ccc(NC(=O)c2ccc(cc2)CC=3OC(=NN3)C)c1)C
0.338521	O=C(N(C)C)Nc1c(ccc(NC(=O)c2ccc(cc2)CC=3OC(=NN3)C)c1)C
0.338521	O=C(N(C)C)Nc1c(ccc(NC(=O)c2ccc(cc2)CC=3OC(=NN3)C)c1)C
0.3379	O=C(O)c1cc(NC(=O)c2ccccc2)c(cc1)C
0.3379	O=C(O)c1cc(NC(=O)c2ccccc2)c(cc1)C
0.3379	O=C(O)c1cc(NC(=O)c2ccccc2)c(cc1)C
0.3379	O=C(O)c1cc(NC(=O)c2ccccc2)c(cc1)C
0.3379	O=C(O)c1cc(NC(=O)c2ccccc2)c(cc1)C
0.3379	O=C(O)c1cc(NC(=O)c2ccccc2)c(cc1)C
0.3379	O=C(O)c1cc(NC(=O)c2ccccc2)c(cc1)C
0.3379	O=C(O)c1cc(NC(=O)c2ccccc2)c(cc1)C
0.3379	O=C(O)c1cc(NC(=O)c2ccccc2)c(cc1)C
0.3379	O=C(O)c1cc(NC(=O)c2ccccc2)c(cc1)C
0.337553	O=C(OCC)c1ccc(cc1)C(=O)Nc2cc(NC(=O)N(C)C)c(cc2)C
0.337553	O=C(OCC)c1ccc(cc1)C(=O)Nc2cc(NC(=O)N(C)C)c(cc2)C
0.337553	O=C(OCC)c1ccc(cc1)C(=O)Nc2cc(NC(=O)N(C)C)c(cc2)C
0.337553	O=C(OCC)c1ccc(cc1)C(=O)Nc2cc(NC(=O)N(C)C)c(cc2)C
0.337553	O=C(OCC)c1ccc(cc1)C(=O)Nc2cc(NC(=O)N(C)C)c(cc2)C
0.337553	O=C(OCC)c1ccc(cc1)C(=O)Nc2cc(NC(=O)N(C)C)c(cc2)C
0.337553	O=C(OCC)c1ccc(cc1)C(=O)Nc2cc(NC(=O)N(C)C)c(cc2)C
0.337553	O=C(OCC)c1ccc(cc1)C(=O)Nc2cc(NC(=O)N(C)C)c(cc2)C
0.337553	O=C(OCC)c1ccc(cc1)C(=O)Nc2cc(NC(=O)N(C)C)c(cc2)C
0.337553	O=C(OCC)c1ccc(cc1)C(=O)Nc2cc(NC(=O)N(C)C)c(cc2)C
0.336918	Brc1ccc(NS(=O)(=O)c2c(ccc(NC(=O)c3cnc(c4ncccc4)cc3)c2)C)cc1
0.336918	Brc1ccc(NS(=O)(=O)c2c(ccc(NC(=O)c3cnc(c4ncccc4)cc3)c2)C)cc1
0.336918	Brc1ccc(NS(=O)(=O)c2c(ccc(NC(=O)c3cnc(c4ncccc4)cc3)c2)C)cc1
0.336918	Brc1ccc(NS(=O)(=O)c2c(ccc(NC(=O)c3cnc(c4ncccc4)cc3)c2)C)cc1
0.336918	Brc1ccc(NS(=O)(=O)c2c(ccc(NC(=O)c3cnc(c4ncccc4)cc3)c2)C)cc1
0.336918	Brc1ccc(NS(=O)(=O)c2c(ccc(NC(=O)c3cnc(c4ncccc4)cc3)c2)C)cc1
0.336918	Brc1ccc(NS(=O)(=O)c2c(ccc(NC(=O)c3cnc(c4ncccc4)cc3)c2)C)cc1
0.336918	Brc1ccc(NS(=O)(=O)c2c(ccc(NC(=O)c3cnc(c4ncccc4)cc3)c2)C)cc1
0.336918	Brc1ccc(NS(=O)(=O)c2c(ccc(NC(=O)c3cnc(c4ncccc4)cc3)c2)C)cc1
0.336918	Brc1ccc(NS(=O)(=O)c2c(ccc(NC(=O)c3cnc(c4ncccc4)cc3)c2)C)cc1
0.333333	Brc1ccc(c2nc(ncc2)NC(=O)N(Cc3cnccc3)Cc4ccc(cc4)CC)cc1
0.333333	Brc1ccc(c2nc(ncc2)NC(=O)N(Cc3cnccc3)Cc4ccc(cc4)CC)cc1
0.333333	Brc1ccc(c2nc(ncc2)NC(=O)N(Cc3cnccc3)Cc4ccc(cc4)CC)cc1
0.333333	Brc1ccc(c2nc(ncc2)NC(=O)N(Cc3cnccc3)Cc4ccc(cc4)CC)cc1
0.333333	Brc1ccc(c2nc(ncc2)NC(=O)N(Cc3cnccc3)Cc4ccc(cc4)CC)cc1
0.333333	Brc1ccc(c2nc(ncc2)NC(=O)N(Cc3cnccc3)Cc4ccc(cc4)CC)cc1
0.333333	Brc1ccc(c2nc(ncc2)NC(=O)N(Cc3cnccc3)Cc4ccc(cc4)CC)cc1
0.333333	Brc1ccc(c2nc(ncc2)NC(=O)N(Cc3cnccc3)Cc4ccc(cc4)CC)cc1
0.333333	Brc1ccc(c2nc(ncc2)NC(=O)N(Cc3cnccc3)Cc4ccc(cc4)CC)cc1
0.333333	Brc1ccc(c2nc(ncc2)NC(=O)N(Cc3cnccc3)Cc4ccc(cc4)CC)cc1
0.332192	FC(F)(F)c1c(ccc(NC(=O)c2cc(ccc2)C3=NOC(=N3)C4CC4)c1)CN5CCCC5
0.332192	FC(F)(F)c1c(ccc(NC(=O)c2cc(ccc2)C3=NOC(=N3)C4CC4)c1)CN5CCCC5
0.332192	FC(F)(F)c1c(ccc(NC(=O)c2cc(ccc2)C3=NOC(=N3)C4CC4)c1)CN5CCCC5
0.332192	FC(F)(F)c1c(ccc(NC(=O)c2cc(ccc2)C3=NOC(=N3)C4CC4)c1)CN5CCCC5
0.332192	FC(F)(F)c1c(ccc(NC(=O)c2cc(ccc2)C3=NOC(=N3)C4CC4)c1)CN5CCCC5
0.332192	FC(F)(F)c1c(ccc(NC(=O)c2cc(ccc2)C3=NOC(=N3)C4CC4)c1)CN5CCCC5
0.332192	FC(F)(F)c1c(ccc(NC(=O)c2cc(ccc2)C3=NOC(=N3)C4CC4)c1)CN5CCCC5
0.332192	FC(F)(F)c1c(ccc(NC(=O)c2cc(ccc2)C3=NOC(=N3)C4CC4)c1)CN5CCCC5
0.332192	FC(F)(F)c1c(ccc(NC(=O)c2cc(ccc2)C3=NOC(=N3)C4CC4)c1)CN5CCCC5
0.332192	FC(F)(F)c1c(ccc(NC(=O)c2cc(ccc2)C3=NOC(=N3)C4CC4)c1)CN5CCCC5
0.332117	Brc1ccc(cc1)C=2OC=C(N2)COC(=O)c3cc(NC(=O)c4ccccc4)c(cc3)C
0.332117	Brc1ccc(cc1)C=2OC=C(N2)COC(=O)c3cc(NC(=O)c4ccccc4)c(cc3)C
0.332117	Brc1ccc(cc1)C=2OC=C(N2)COC(=O)c3cc(NC(=O)c4ccccc4)c(cc3)C
0.332075	Fc1c(NC(=O)Cc2ccccc2)cc(NC(=O)c3cncc(c4ccc(OC)cc4)c3)cc1
0.332075	Fc1c(NC(=O)Cc2ccccc2)cc(NC(=O)c3cncc(c4ccc(OC)cc4)c3)cc1
0.332075	Fc1c(NC(=O)Cc2ccccc2)cc(NC(=O)c3cncc(c4ccc(OC)cc4)c3)cc1
0.332075	Fc1c(NC(=O)Cc2ccccc2)cc(NC(=O)c3cncc(c4ccc(OC)cc4)c3)cc1
0.332075	Fc1c(NC(=O)Cc2ccccc2)cc(NC(=O)c3cncc(c4ccc(OC)cc4)c3)cc1
0.332075	Fc1c(NC(=O)Cc2ccccc2)cc(NC(=O)c3cncc(c4ccc(OC)cc4)c3)cc1
0.332075	Fc1c(NC(=O)Cc2ccccc2)cc(NC(=O)c3cncc(c4ccc(OC)cc4)c3)cc1
0.330986	O=C(Nc1c(OCC)cc(N2CCN(CC2)CCC)cc1)c3cnc(c4ncccc4)cc3
0.330986	O=C(Nc1c(OCC)cc(N2CCN(CC2)CCC)cc1)c3cnc(c4ncccc4)cc3
0.330986	O=C(Nc1c(OCC)cc(N2CCN(CC2)CCC)cc1)c3cnc(c4ncccc4)cc3
0.330986	O=C(Nc1c(OCC)cc(N2CCN(CC2)CCC)cc1)c3cnc(c4ncccc4)cc3
0.330986	O=C(Nc1c(OCC)cc(N2CCN(CC2)CCC)cc1)c3cnc(c4ncccc4)cc3
0.330986	O=C(Nc1c(OCC)cc(N2CCN(CC2)CCC)cc1)c3cnc(c4ncccc4)cc3
0.330986	O=C(Nc1c(OCC)cc(N2CCN(CC2)CCC)cc1)c3cnc(c4ncccc4)cc3
0.330986	O=C(Nc1c(OCC)cc(N2CCN(CC2)CCC)cc1)c3cnc(c4ncccc4)cc3
0.330986	O=C(Nc1c(OCC)cc(N2CCN(CC2)CCC)cc1)c3cnc(c4ncccc4)cc3
0.330986	O=C(Nc1c(OCC)cc(N2CCN(CC2)CCC)cc1)c3cnc(c4ncccc4)cc3
0.330769	Clc1c(ccc(NC(=O)c2cncc(c3ccc(OC)cc3)c2)c1)C(=O)Nc4cnccc4
0.330769	Clc1c(ccc(NC(=O)c2cncc(c3ccc(OC)cc3)c2)c1)C(=O)Nc4cnccc4
0.330769	Clc1c(ccc(NC(=O)c2cncc(c3ccc(OC)cc3)c2)c1)C(=O)Nc4cnccc4
0.330769	Clc1c(ccc(NC(=O)c2cncc(c3ccc(OC)cc3)c2)c1)C(=O)Nc4cnccc4
0.330769	Clc1c(ccc(NC(=O)c2cncc(c3ccc(OC)cc3)c2)c1)C(=O)Nc4cnccc4
0.330769	Clc1c(ccc(NC(=O)c2cncc(c3ccc(OC)cc3)c2)c1)C(=O)Nc4cnccc4
0.330769	Clc1c(ccc(NC(=O)c2cncc(c3ccc(OC)cc3)c2)c1)C(=O)Nc4cnccc4
0.330769	Clc1c(ccc(NC(=O)c2cncc(c3ccc(OC)cc3)c2)c1)C(=O)Nc4cnccc4
0.330769	Clc1c(ccc(NC(=O)c2cncc(c3ccc(OC)cc3)c2)c1)C(=O)Nc4cnccc4
0.330769	Clc1c(ccc(NC(=O)c2cncc(c3ccc(OC)cc3)c2)c1)C(=O)Nc4cnccc4
0.330612	Clc1c(ccc(NC(=O)c2ccc(cc2)CC(=O)N)c1)C(=O)Nc3cnccc3
0.328358	O=C(Nc1cc(ccc1)CN2C(=O)CCC2)c3cc(C#C)c(cc3)C
0.328358	O=C(Nc1cc(ccc1)CN2C(=O)CCC2)c3cc(C#C)c(cc3)C
0.328358	O=C(Nc1cc(ccc1)CN2C(=O)CCC2)c3cc(C#C)c(cc3)C
0.328358	O=C(Nc1cc(ccc1)CN2C(=O)CCC2)c3cc(C#C)c(cc3)C
0.328358	O=C(Nc1cc(ccc1)CN2C(=O)CCC2)c3cc(C#C)c(cc3)C
0.328358	O=C(Nc1cc(ccc1)CN2C(=O)CCC2)c3cc(C#C)c(cc3)C
0.328358	O=C(Nc1cc(ccc1)CN2C(=O)CCC2)c3cc(C#C)c(cc3)C
0.328358	O=C(Nc1cc(ccc1)CN2C(=O)CCC2)c3cc(C#C)c(cc3)C
0.328358	O=C(Nc1cc(ccc1)CN2C(=O)CCC2)c3cc(C#C)c(cc3)C
0.328358	O=C(Nc1cc(ccc1)CN2C(=O)CCC2)c3cc(C#C)c(cc3)C
0.328063	Ic1c(cccc1)C(=O)Nc2c(F)ccc(NC(=O)c3ccc(c4ccc(cc4)CN)cc3)c2
0.328063	Ic1c(cccc1)C(=O)Nc2c(F)ccc(NC(=O)c3ccc(c4ccc(cc4)CN)cc3)c2
0.328063	Ic1c(cccc1)C(=O)Nc2c(F)ccc(NC(=O)c3ccc(c4ccc(cc4)CN)cc3)c2
0.328063	Ic1c(cccc1)C(=O)Nc2c(F)ccc(NC(=O)c3ccc(c4ccc(cc4)CN)cc3)c2
0.328063	Ic1c(cccc1)C(=O)Nc2c(F)ccc(NC(=O)c3ccc(c4ccc(cc4)CN)cc3)c2
0.328063	Ic1c(cccc1)C(=O)Nc2c(F)ccc(NC(=O)c3ccc(c4ccc(cc4)CN)cc3)c2
0.328063	Ic1c(cccc1)C(=O)Nc2c(F)ccc(NC(=O)c3ccc(c4ccc(cc4)CN)cc3)c2
0.328063	Ic1c(cccc1)C(=O)Nc2c(F)ccc(NC(=O)c3ccc(c4ccc(cc4)CN)cc3)c2
0.328063	Ic1c(cccc1)C(=O)Nc2c(F)ccc(NC(=O)c3ccc(c4ccc(cc4)CN)cc3)c2
0.328063	Ic1c(cccc1)C(=O)Nc2c(F)ccc(NC(=O)c3ccc(c4ccc(cc4)CN)cc3)c2
0.325758	Clc1c(ccc(NC(=O)c2ncc(c3cc(Cl)ccc3)cc2)c1)C(=O)Nc4cnccc4
0.325758	Clc1c(ccc(NC(=O)c2ncc(c3cc(Cl)ccc3)cc2)c1)C(=O)Nc4cnccc4
0.325758	Clc1c(ccc(NC(=O)c2ncc(c3cc(Cl)ccc3)cc2)c1)C(=O)Nc4cnccc4
0.325758	Clc1c(ccc(NC(=O)c2ncc(c3cc(Cl)ccc3)cc2)c1)C(=O)Nc4cnccc4
0.325758	Clc1c(ccc(NC(=O)c2ncc(c3cc(Cl)ccc3)cc2)c1)C(=O)Nc4cnccc4
0.325758	Clc1c(ccc(NC(=O)c2ncc(c3cc(Cl)ccc3)cc2)c1)C(=O)Nc4cnccc4
0.325758	Clc1c(ccc(NC(=O)c2ncc(c3cc(Cl)ccc3)cc2)c1)C(=O)Nc4cnccc4
0.325758	Clc1c(ccc(NC(=O)c2ncc(c3cc(Cl)ccc3)cc2)c1)C(=O)Nc4cnccc4
0.325758	Clc1c(ccc(NC(=O)c2ncc(c3cc(Cl)ccc3)cc2)c1)C(=O)Nc4cnccc4
0.325758	Clc1c(ccc(NC(=O)c2ncc(c3cc(Cl)ccc3)cc2)c1)C(=O)Nc4cnccc4
0.324895	O=C(Nc1ccccc1)c2ccc(cc2)C(=O)NC3=NOC(c4cnccc4)=C3
0.324895	O=C(Nc1ccccc1)c2ccc(cc2)C(=O)NC3=NOC(c4cnccc4)=C3
0.324895	O=C(Nc1ccccc1)c2ccc(cc2)C(=O)NC3=NOC(c4cnccc4)=C3
0.324895	O=C(Nc1ccccc1)c2ccc(cc2)C(=O)NC3=NOC(c4cnccc4)=C3
0.324895	O=C(Nc1ccccc1)c2ccc(cc2)C(=O)NC3=NOC(c4cnccc4)=C3
0.324895	O=C(Nc1ccccc1)c2ccc(cc2)C(=O)NC3=NOC(c4cnccc4)=C3
0.324895	O=C(Nc1ccccc1)c2ccc(cc2)C(=O)NC3=NOC(c4cnccc4)=C3
0.324895	O=C(Nc1ccccc1)c2ccc(cc2)C(=O)NC3=NOC(c4cnccc4)=C3
0.324895	O=C(Nc1ccccc1)c2ccc(cc2)C(=O)NC3=NOC(c4cnccc4)=C3
0.324895	O=C(Nc1ccccc1)c2ccc(cc2)C(=O)NC3=NOC(c4cnccc4)=C3
0.323944	S1C(=NC(c2cnccc2)=C1)NC(=O)c3cc4c(cc3)C5OC4CC5
0.323636	FC(F)(F)c1cc(NC(=O)c2cc(NC(=O)C(Oc3ccc(c4ccccc4)cc3)C)c(cc2)C)ccc1
0.323636	FC(F)(F)c1cc(NC(=O)c2cc(NC(=O)C(Oc3ccc(c4ccccc4)cc3)C)c(cc2)C)ccc1
0.323636	FC(F)(F)c1cc(NC(=O)c2cc(NC(=O)C(Oc3ccc(c4ccccc4)cc3)C)c(cc2)C)ccc1
0.323636	FC(F)(F)c1cc(NC(=O)c2cc(NC(=O)C(Oc3ccc(c4ccccc4)cc3)C)c(cc2)C)ccc1
0.323636	FC(F)(F)c1cc(NC(=O)c2cc(NC(=O)C(Oc3ccc(c4ccccc4)cc3)C)c(cc2)C)ccc1
0.323636	FC(F)(F)c1cc(NC(=O)c2cc(NC(=O)C(Oc3ccc(c4ccccc4)cc3)C)c(cc2)C)ccc1
0.323636	FC(F)(F)c1cc(NC(=O)c2cc(NC(=O)C(Oc3ccc(c4ccccc4)cc3)C)c(cc2)C)ccc1
0.323636	FC(F)(F)c1cc(NC(=O)c2cc(NC(=O)C(Oc3ccc(c4ccccc4)cc3)C)c(cc2)C)ccc1
0.323636	FC(F)(F)c1cc(NC(=O)c2cc(NC(=O)C(Oc3ccc(c4ccccc4)cc3)C)c(cc2)C)ccc1
0.323636	FC(F)(F)c1cc(NC(=O)c2cc(NC(=O)C(Oc3ccc(c4ccccc4)cc3)C)c(cc2)C)ccc1
0.323625	O=C(Nc1c(ccc(c1)C)C)c2c3c(nc(c4cnccc4)c2)ccc(c3)C
0.323625	O=C(Nc1c(ccc(c1)C)C)c2c3c(nc(c4cnccc4)c2)ccc(c3)C
0.323625	O=C(Nc1c(ccc(c1)C)C)c2c3c(nc(c4cnccc4)c2)ccc(c3)C
0.323625	O=C(Nc1c(ccc(c1)C)C)c2c3c(nc(c4cnccc4)c2)ccc(c3)C
0.323625	O=C(Nc1c(ccc(c1)C)C)c2c3c(nc(c4cnccc4)c2)ccc(c3)C
0.323625	O=C(Nc1c(ccc(c1)C)C)c2c3c(nc(c4cnccc4)c2)ccc(c3)C
0.323625	O=C(Nc1c(ccc(c1)C)C)c2c3c(nc(c4cnccc4)c2)ccc(c3)C
0.323625	O=C(Nc1c(ccc(c1)C)C)c2c3c(nc(c4cnccc4)c2)ccc(c3)C
0.323625	O=C(Nc1c(ccc(c1)C)C)c2c3c(nc(c4cnccc4)c2)ccc(c3)C
0.323625	O=C(Nc1c(ccc(c1)C)C)c2c3c(nc(c4cnccc4)c2)ccc(c3)C
0.322727	S=C(N)c1ccc(cc1)C(=O)Nc2c(ccc(c2)C)C
0.322727	S=C(N)c1ccc(cc1)C(=O)Nc2c(ccc(c2)C)C
0.322727	S=C(N)c1ccc(cc1)C(=O)Nc2c(ccc(c2)C)C
0.322727	S=C(N)c1ccc(cc1)C(=O)Nc2c(ccc(c2)C)C
0.322727	S=C(N)c1ccc(cc1)C(=O)Nc2c(ccc(c2)C)C
0.322727	S=C(N)c1ccc(cc1)C(=O)Nc2c(ccc(c2)C)C
0.322727	S=C(N)c1ccc(cc1)C(=O)Nc2c(ccc(c2)C)C
0.322727	S=C(N)c1ccc(cc1)C(=O)Nc2c(ccc(c2)C)C
0.322727	S=C(N)c1ccc(cc1)C(=O)Nc2c(ccc(c2)C)C
0.322727	S=C(N)c1ccc(cc1)C(=O)Nc2c(ccc(c2)C)C
0.321429	Clc1c(Cl)ccc(c1)CN(Cc2cc(NC(=O)c3ccc(cc3)C)ccc2)CCN4CCCC4
0.321429	Clc1c(Cl)ccc(c1)CN(Cc2cc(NC(=O)c3ccc(cc3)C)ccc2)CCN4CCCC4
0.321429	Clc1c(Cl)ccc(c1)CN(Cc2cc(NC(=O)c3ccc(cc3)C)ccc2)CCN4CCCC4
0.321429	Clc1c(Cl)ccc(c1)CN(Cc2cc(NC(=O)c3ccc(cc3)C)ccc2)CCN4CCCC4
0.321429	Clc1c(Cl)ccc(c1)CN(Cc2cc(NC(=O)c3ccc(cc3)C)ccc2)CCN4CCCC4
0.321429	Clc1c(Cl)ccc(c1)CN(Cc2cc(NC(=O)c3ccc(cc3)C)ccc2)CCN4CCCC4
0.321429	Clc1c(Cl)ccc(c1)CN(Cc2cc(NC(=O)c3ccc(cc3)C)ccc2)CCN4CCCC4
0.321429	Clc1c(Cl)ccc(c1)CN(Cc2cc(NC(=O)c3ccc(cc3)C)ccc2)CCN4CCCC4
0.321429	Clc1c(Cl)ccc(c1)CN(Cc2cc(NC(=O)c3ccc(cc3)C)ccc2)CCN4CCCC4
0.321429	Clc1c(Cl)ccc(c1)CN(Cc2cc(NC(=O)c3ccc(cc3)C)ccc2)CCN4CCCC4
0.32107	FC(F)(F)c1nc(ncc1)Nc2cc(ccc2)C(=O)OCC(=O)Nc3c(cc([N+]([O-])=O)cc3)C
0.32107	FC(F)(F)c1nc(ncc1)Nc2cc(ccc2)C(=O)OCC(=O)Nc3c(cc([N+]([O-])=O)cc3)C
0.32107	FC(F)(F)c1nc(ncc1)Nc2cc(ccc2)C(=O)OCC(=O)Nc3c(cc([N+]([O-])=O)cc3)C
0.32107	FC(F)(F)c1nc(ncc1)Nc2cc(ccc2)C(=O)OCC(=O)Nc3c(cc([N+]([O-])=O)cc3)C
0.32107	FC(F)(F)c1nc(ncc1)Nc2cc(ccc2)C(=O)OCC(=O)Nc3c(cc([N+]([O-])=O)cc3)C
0.32107	FC(F)(F)c1nc(ncc1)Nc2cc(ccc2)C(=O)OCC(=O)Nc3c(cc([N+]([O-])=O)cc3)C
0.32107	FC(F)(F)c1nc(ncc1)Nc2cc(ccc2)C(=O)OCC(=O)Nc3c(cc([N+]([O-])=O)cc3)C
0.32107	FC(F)(F)c1nc(ncc1)Nc2cc(ccc2)C(=O)OCC(=O)Nc3c(cc([N+]([O-])=O)cc3)C
0.32107	FC(F)(F)c1nc(ncc1)Nc2cc(ccc2)C(=O)OCC(=O)Nc3c(cc([N+]([O-])=O)cc3)C
0.32107	FC(F)(F)c1nc(ncc1)Nc2cc(ccc2)C(=O)OCC(=O)Nc3c(cc([N+]([O-])=O)cc3)C
0.320896	FC(F)(F)COc1c(NC(=O)c2cnc(c3ncccc3)cc2)cc(cc1)C
0.320896	FC(F)(F)COc1c(NC(=O)c2cnc(c3ncccc3)cc2)cc(cc1)C
0.320896	FC(F)(F)COc1c(NC(=O)c2cnc(c3ncccc3)cc2)cc(cc1)C
0.320896	FC(F)(F)COc1c(NC(=O)c2cnc(c3ncccc3)cc2)cc(cc1)C
0.320896	FC(F)(F)COc1c(NC(=O)c2cnc(c3ncccc3)cc2)cc(cc1)C
0.320896	FC(F)(F)COc1c(NC(=O)c2cnc(c3ncccc3)cc2)cc(cc1)C
0.320896	FC(F)(F)COc1c(NC(=O)c2cnc(c3ncccc3)cc2)cc(cc1)C
0.320896	FC(F)(F)COc1c(NC(=O)c2cnc(c3ncccc3)cc2)cc(cc1)C
0.320896	FC(F)(F)COc1c(NC(=O)c2cnc(c3ncccc3)cc2)cc(cc1)C
0.320896	FC(F)(F)COc1c(NC(=O)c2cnc(c3ncccc3)cc2)cc(cc1)C
0.319066	O=C(N(C)C)Nc1c(ccc(NC(=O)c2cc(nc(c2)C)NC3CC3)c1)C
0.319066	O=C(N(C)C)Nc1c(ccc(NC(=O)c2cc(nc(c2)C)NC3CC3)c1)C
0.319066	O=C(N(C)C)Nc1c(ccc(NC(=O)c2cc(nc(c2)C)NC3CC3)c1)C
0.318841	O=C1NN=C(N1)c2cc(NC(=O)c3ccc(cc3)CC=4OC(=NN4)C)c(cc2)C
0.318841	O=C1NN=C(N1)c2cc(NC(=O)c3ccc(cc3)CC=4OC(=NN4)C)c(cc2)C
0.318841	O=C1NN=C(N1)c2cc(NC(=O)c3ccc(cc3)CC=4OC(=NN4)C)c(cc2)C
0.318841	O=C1NN=C(N1)c2cc(NC(=O)c3ccc(cc3)CC=4OC(=NN4)C)c(cc2)C
0.318841	O=C1NN=C(N1)c2cc(NC(=O)c3ccc(cc3)CC=4OC(=NN4)C)c(cc2)C
0.318841	O=C1NN=C(N1)c2cc(NC(=O)c3ccc(cc3)CC=4OC(=NN4)C)c(cc2)C
0.318841	O=C1NN=C(N1)c2cc(NC(=O)c3ccc(cc3)CC=4OC(=NN4)C)c(cc2)C
0.318841	O=C1NN=C(N1)c2cc(NC(=O)c3ccc(cc3)CC=4OC(=NN4)C)c(cc2)C
0.318841	O=C1NN=C(N1)c2cc(NC(=O)c3ccc(cc3)CC=4OC(=NN4)C)c(cc2)C
0.318841	O=C1NN=C(N1)c2cc(NC(=O)c3ccc(cc3)CC=4OC(=NN4)C)c(cc2)C
0.318725	Fc1c(NC(=O)C)cc(NC(=O)c2cncc(c3ccc(OC)cc3)c2)cc1
0.318725	Fc1c(NC(=O)C)cc(NC(=O)c2cncc(c3ccc(OC)cc3)c2)cc1
0.318725	Fc1c(NC(=O)C)cc(NC(=O)c2cncc(c3ccc(OC)cc3)c2)cc1
0.318725	Fc1c(NC(=O)C)cc(NC(=O)c2cncc(c3ccc(OC)cc3)c2)cc1
0.318725	Fc1c(NC(=O)C)cc(NC(=O)c2cncc(c3ccc(OC)cc3)c2)cc1
0.318725	Fc1c(NC(=O)C)cc(NC(=O)c2cncc(c3ccc(OC)cc3)c2)cc1
0.318725	Fc1c(NC(=O)C)cc(NC(=O)c2cncc(c3ccc(OC)cc3)c2)cc1
0.318725	Fc1c(NC(=O)C)cc(NC(=O)c2cncc(c3ccc(OC)cc3)c2)cc1
0.318725	Fc1c(NC(=O)C)cc(NC(=O)c2cncc(c3ccc(OC)cc3)c2)cc1
0.318725	Fc1c(NC(=O)C)cc(NC(=O)c2cncc(c3ccc(OC)cc3)c2)cc1
0.318548	O=C1NN=C(N1)c2cc(NC(=O)C=3C=NNC3)c(cc2)C
0.318548	O=C1NN=C(N1)c2cc(NC(=O)C=3C=NNC3)c(cc2)C
0.318548	O=C1NN=C(N1)c2cc(NC(=O)C=3C=NNC3)c(cc2)C
0.318548	O=C1NN=C(N1)c2cc(NC(=O)C=3C=NNC3)c(cc2)C
0.318548	O=C1NN=C(N1)c2cc(NC(=O)C=3C=NNC3)c(cc2)C
0.318548	O=C1NN=C(N1)c2cc(NC(=O)C=3C=NNC3)c(cc2)C
0.318548	O=C1NN=C(N1)c2cc(NC(=O)C=3C=NNC3)c(cc2)C
0.318548	O=C1NN=C(N1)c2cc(NC(=O)C=3C=NNC3)c(cc2)C
0.318548	O=C1NN=C(N1)c2cc(NC(=O)C=3C=NNC3)c(cc2)C
0.318548	O=C1NN=C(N1)c2cc(NC(=O)C=3C=NNC3)c(cc2)C
0.318493	O=C(Nc1cc(ccc1)CN2CC=3N(C=NC3c4ccccc4)CC2)c5ccc(cc5)C
0.318493	O=C(Nc1cc(ccc1)CN2CC=3N(C=NC3c4ccccc4)CC2)c5ccc(cc5)C
0.318493	O=C(Nc1cc(ccc1)CN2CC=3N(C=NC3c4ccccc4)CC2)c5ccc(cc5)C
0.318493	O=C(Nc1cc(ccc1)CN2CC=3N(C=NC3c4ccccc4)CC2)c5ccc(cc5)C
0.318493	O=C(Nc1cc(ccc1)CN2CC=3N(C=NC3c4ccccc4)CC2)c5ccc(cc5)C
0.318493	O=C(Nc1cc(ccc1)CN2CC=3N(C=NC3c4ccccc4)CC2)c5ccc(cc5)C
0.318493	O=C(Nc1cc(ccc1)CN2CC=3N(C=NC3c4ccccc4)CC2)c5ccc(cc5)C
0.318493	O=C(Nc1cc(ccc1)CN2CC=3N(C=NC3c4ccccc4)CC2)c5ccc(cc5)C
0.318493	O=C(Nc1cc(ccc1)CN2CC=3N(C=NC3c4ccccc4)CC2)c5ccc(cc5)C
0.318493	O=C(Nc1cc(ccc1)CN2CC=3N(C=NC3c4ccccc4)CC2)c5ccc(cc5)C
0.318008	O=C(Nc1ccc(N2CCN(CC2)C)cc1)c3ccc(cc3)C=4OC(=NN4)c5c(cccc5)C
0.318008	O=C(Nc1ccc(N2CCN(CC2)C)cc1)c3ccc(cc3)C=4OC(=NN4)c5c(cccc5)C
0.318008	O=C(Nc1ccc(N2CCN(CC2)C)cc1)c3ccc(cc3)C=4OC(=NN4)c5c(cccc5)C
0.318008	O=C(Nc1ccc(N2CCN(CC2)C)cc1)c3ccc(cc3)C=4OC(=NN4)c5c(cccc5)C
0.318008	O=C(Nc1ccc(N2CCN(CC2)C)cc1)c3ccc(cc3)C=4OC(=NN4)c5c(cccc5)C
0.318008	O=C(Nc1ccc(N2CCN(CC2)C)cc1)c3ccc(cc3)C=4OC(=NN4)c5c(cccc5)C
0.318008	O=C(Nc1ccc(N2CCN(CC2)C)cc1)c3ccc(cc3)C=4OC(=NN4)c5c(cccc5)C
0.318008	O=C(Nc1ccc(N2CCN(CC2)C)cc1)c3ccc(cc3)C=4OC(=NN4)c5c(cccc5)C
0.318008	O=C(Nc1ccc(N2CCN(CC2)C)cc1)c3ccc(cc3)C=4OC(=NN4)c5c(cccc5)C
0.318008	O=C(Nc1ccc(N2CCN(CC2)C)cc1)c3ccc(cc3)C=4OC(=NN4)c5c(cccc5)C
0.317829	O=C(OCC)c1ccc(cc1)C(=O)Nc2c(ccc(c2)C3=NNC(=O)N3)C
0.317829	O=C(OCC)c1ccc(cc1)C(=O)Nc2c(ccc(c2)C3=NNC(=O)N3)C
0.317829	O=C(OCC)c1ccc(cc1)C(=O)Nc2c(ccc(c2)C3=NNC(=O)N3)C
0.317829	O=C(OCC)c1ccc(cc1)C(=O)Nc2c(ccc(c2)C3=NNC(=O)N3)C
0.317829	O=C(OCC)c1ccc(cc1)C(=O)Nc2c(ccc(c2)C3=NNC(=O)N3)C
0.317829	O=C(OCC)c1ccc(cc1)C(=O)Nc2c(ccc(c2)C3=NNC(=O)N3)C
0.317829	O=C(OCC)c1ccc(cc1)C(=O)Nc2c(ccc(c2)C3=NNC(=O)N3)C
0.317829	O=C(OCC)c1ccc(cc1)C(=O)Nc2c(ccc(c2)C3=NNC(=O)N3)C
0.317829	O=C(OCC)c1ccc(cc1)C(=O)Nc2c(ccc(c2)C3=NNC(=O)N3)C
0.317829	O=C(OCC)c1ccc(cc1)C(=O)Nc2c(ccc(c2)C3=NNC(=O)N3)C
0.317073	O=C(Nc1cc(ccc1)CN(Cc2c(cncc2)C)C)c3ccc(cc3)C
0.314961	Clc1cc(Cl)cc(c1)C(=O)Nc2ccc(cc2)C(=O)Nc3cc(c(cc3)CN4CCCC4)C(F)(F)F
0.314961	Clc1cc(Cl)cc(c1)C(=O)Nc2ccc(cc2)C(=O)Nc3cc(c(cc3)CN4CCCC4)C(F)(F)F
0.314879	Ic1c(cccc1)C(=O)Nc2c(F)ccc(NC(=O)c3c(nc(cc3)C4=CSC=C4)C)c2
0.314879	Ic1c(cccc1)C(=O)Nc2c(F)ccc(NC(=O)c3c(nc(cc3)C4=CSC=C4)C)c2
0.314879	Ic1c(cccc1)C(=O)Nc2c(F)ccc(NC(=O)c3c(nc(cc3)C4=CSC=C4)C)c2
0.314879	Ic1c(cccc1)C(=O)Nc2c(F)ccc(NC(=O)c3c(nc(cc3)C4=CSC=C4)C)c2
0.314879	Ic1c(cccc1)C(=O)Nc2c(F)ccc(NC(=O)c3c(nc(cc3)C4=CSC=C4)C)c2
0.314879	Ic1c(cccc1)C(=O)Nc2c(F)ccc(NC(=O)c3c(nc(cc3)C4=CSC=C4)C)c2
0.314879	Ic1c(cccc1)C(=O)Nc2c(F)ccc(NC(=O)c3c(nc(cc3)C4=CSC=C4)C)c2
0.314879	Ic1c(cccc1)C(=O)Nc2c(F)ccc(NC(=O)c3c(nc(cc3)C4=CSC=C4)C)c2
0.314879	Ic1c(cccc1)C(=O)Nc2c(F)ccc(NC(=O)c3c(nc(cc3)C4=CSC=C4)C)c2
0.314879	Ic1c(cccc1)C(=O)Nc2c(F)ccc(NC(=O)c3c(nc(cc3)C4=CSC=C4)C)c2
0.314879	S1C(=NC(c2ccc(cc2)CCC(NC(=O)C)C)=C1)NC(=O)c3c(ccc(NC(=O)C)c3)C
0.314879	S1C(=NC(c2ccc(cc2)CCC(NC(=O)C)C)=C1)NC(=O)c3c(ccc(NC(=O)C)c3)C
0.314879	S1C(=NC(c2ccc(cc2)CCC(NC(=O)C)C)=C1)NC(=O)c3c(ccc(NC(=O)C)c3)C
0.313869	S1C(=NC(c2ccc(cc2)CCNC(=O)C)=C1)NC(=O)c3cc(C#C)c(cc3)C
0.313869	S1C(=NC(c2ccc(cc2)CCNC(=O)C)=C1)NC(=O)c3cc(C#C)c(cc3)C
0.313869	S1C(=NC(c2ccc(cc2)CCNC(=O)C)=C1)NC(=O)c3cc(C#C)c(cc3)C
0.313869	S1C(=NC(c2ccc(cc2)CCNC(=O)C)=C1)NC(=O)c3cc(C#C)c(cc3)C
0.313869	S1C(=NC(c2ccc(cc2)CCNC(=O)C)=C1)NC(=O)c3cc(C#C)c(cc3)C
0.313869	S1C(=NC(c2ccc(cc2)CCNC(=O)C)=C1)NC(=O)c3cc(C#C)c(cc3)C
0.313869	S1C(=NC(c2ccc(cc2)CCNC(=O)C)=C1)NC(=O)c3cc(C#C)c(cc3)C
0.313869	S1C(=NC(c2ccc(cc2)CCNC(=O)C)=C1)NC(=O)c3cc(C#C)c(cc3)C
0.313869	S1C(=NC(c2ccc(cc2)CCNC(=O)C)=C1)NC(=O)c3cc(C#C)c(cc3)C
0.313869	S1C(=NC(c2ccc(cc2)CCNC(=O)C)=C1)NC(=O)c3cc(C#C)c(cc3)C
0.313725	O=C(NCc1cc(c2ccncc2)ccc1)c3c(ccc(NC(=O)C)c3)C
0.313725	O=C(NCc1cc(c2ccncc2)ccc1)c3c(ccc(NC(=O)C)c3)C
0.313725	O=C(NCc1cc(c2ccncc2)ccc1)c3c(ccc(NC(=O)C)c3)C
0.313725	O=C(NCc1cc(c2ccncc2)ccc1)c3c(ccc(NC(=O)C)c3)C
0.313725	O=C(NCc1cc(c2ccncc2)ccc1)c3c(ccc(NC(=O)C)c3)C
0.313725	O=C(NCc1cc(c2ccncc2)ccc1)c3c(ccc(NC(=O)C)c3)C
0.313725	O=C(NCc1cc(c2ccncc2)ccc1)c3c(ccc(NC(=O)C)c3)C
0.313725	O=C(NCc1cc(c2ccncc2)ccc1)c3c(ccc(NC(=O)C)c3)C
0.313725	O=C(NCc1cc(c2ccncc2)ccc1)c3c(ccc(NC(=O)C)c3)C
0.313725	O=C(NCc1cc(c2ccncc2)ccc1)c3c(ccc(NC(=O)C)c3)C
0.312253	Fc1ccc(cc1)C(=O)Nc2cc(ccc2)C(=O)N3CCN(CC=4ON=CC4)CC3
0.312253	Fc1ccc(cc1)C(=O)Nc2cc(ccc2)C(=O)N3CCN(CC=4ON=CC4)CC3
0.312253	Fc1ccc(cc1)C(=O)Nc2cc(ccc2)C(=O)N3CCN(CC=4ON=CC4)CC3
0.312253	Fc1ccc(cc1)C(=O)Nc2cc(ccc2)C(=O)N3CCN(CC=4ON=CC4)CC3
0.312253	Fc1ccc(cc1)C(=O)Nc2cc(ccc2)C(=O)N3CCN(CC=4ON=CC4)CC3
0.312253	Fc1ccc(cc1)C(=O)Nc2cc(ccc2)C(=O)N3CCN(CC=4ON=CC4)CC3
0.312253	Fc1ccc(cc1)C(=O)Nc2cc(ccc2)C(=O)N3CCN(CC=4ON=CC4)CC3
0.312253	Fc1ccc(cc1)C(=O)Nc2cc(ccc2)C(=O)N3CCN(CC=4ON=CC4)CC3
0.312253	Fc1ccc(cc1)C(=O)Nc2cc(ccc2)C(=O)N3CCN(CC=4ON=CC4)CC3
0.312253	Fc1ccc(cc1)C(=O)Nc2cc(ccc2)C(=O)N3CCN(CC=4ON=CC4)CC3
0.311594	S1C(=NC(c2cc3c(cc2)COC3)=C1)NC(=O)c4cc(NC(=O)c5ccc(F)cc5)ccc4
0.311594	S1C(=NC(c2cc3c(cc2)COC3)=C1)NC(=O)c4cc(NC(=O)c5ccc(F)cc5)ccc4
0.311594	S1C(=NC(c2cc3c(cc2)COC3)=C1)NC(=O)c4cc(NC(=O)c5ccc(F)cc5)ccc4
0.311594	S1C(=NC(c2cc3c(cc2)COC3)=C1)NC(=O)c4cc(NC(=O)c5ccc(F)cc5)ccc4
0.311594	S1C(=NC(c2cc3c(cc2)COC3)=C1)NC(=O)c4cc(NC(=O)c5ccc(F)cc5)ccc4
0.311594	S1C(=NC(c2cc3c(cc2)COC3)=C1)NC(=O)c4cc(NC(=O)c5ccc(F)cc5)ccc4
0.311594	S1C(=NC(c2cc3c(cc2)COC3)=C1)NC(=O)c4cc(NC(=O)c5ccc(F)cc5)ccc4
0.311594	S1C(=NC(c2cc3c(cc2)COC3)=C1)NC(=O)c4cc(NC(=O)c5ccc(F)cc5)ccc4
0.311594	S1C(=NC(c2cc3c(cc2)COC3)=C1)NC(=O)c4cc(NC(=O)c5ccc(F)cc5)ccc4
0.311594	S1C(=NC(c2cc3c(cc2)COC3)=C1)NC(=O)c4cc(NC(=O)c5ccc(F)cc5)ccc4
0.310924	O=C(Nc1cc(Oc2ncccc2)ccc1)c3ccc(c4ccc(cc4)CN)cc3
0.310924	O=C(Nc1cc(Oc2ncccc2)ccc1)c3ccc(c4ccc(cc4)CN)cc3
0.310924	O=C(Nc1cc(Oc2ncccc2)ccc1)c3ccc(c4ccc(cc4)CN)cc3
0.310924	O=C(Nc1cc(Oc2ncccc2)ccc1)c3ccc(c4ccc(cc4)CN)cc3
0.310924	O=C(Nc1cc(Oc2ncccc2)ccc1)c3ccc(c4ccc(cc4)CN)cc3
0.310924	O=C(Nc1cc(Oc2ncccc2)ccc1)c3ccc(c4ccc(cc4)CN)cc3
0.310924	O=C(Nc1cc(Oc2ncccc2)ccc1)c3ccc(c4ccc(cc4)CN)cc3
0.310924	O=C(Nc1cc(Oc2ncccc2)ccc1)c3ccc(c4ccc(cc4)CN)cc3
0.310924	O=C(Nc1cc(Oc2ncccc2)ccc1)c3ccc(c4ccc(cc4)CN)cc3
0.310924	O=C(Nc1cc(Oc2ncccc2)ccc1)c3ccc(c4ccc(cc4)CN)cc3
0.310861	S1C2=C(N=C1)CCN(Cc3cc(NC(=O)c4ccc(cc4)C)ccc3)C2
0.310345	n1ccc(cc1)CN2CCC(Nc3c(ccc(c3)C)C)CC2
0.310345	n1ccc(cc1)CN2CCC(Nc3c(ccc(c3)C)C)CC2
0.310345	n1ccc(cc1)CN2CCC(Nc3c(ccc(c3)C)C)CC2
0.310345	n1ccc(cc1)CN2CCC(Nc3c(ccc(c3)C)C)CC2
0.310345	n1ccc(cc1)CN2CCC(Nc3c(ccc(c3)C)C)CC2
0.310345	n1ccc(cc1)CN2CCC(Nc3c(ccc(c3)C)C)CC2
0.310345	n1ccc(cc1)CN2CCC(Nc3c(ccc(c3)C)C)CC2
0.310345	n1ccc(cc1)CN2CCC(Nc3c(ccc(c3)C)C)CC2
0.310345	n1ccc(cc1)CN2CCC(Nc3c(ccc(c3)C)C)CC2
0.310345	n1ccc(cc1)CN2CCC(Nc3c(ccc(c3)C)C)CC2
0.309091	O=C(Nc1c(ccc(c1)C=2ON=C(N2)c3cc(N)ccc3)C)C=4OC=CC4
0.309091	O=C(Nc1c(ccc(c1)C=2ON=C(N2)c3cc(N)ccc3)C)C=4OC=CC4
0.309091	O=C(Nc1c(ccc(c1)C=2ON=C(N2)c3cc(N)ccc3)C)C=4OC=CC4
0.309091	O=C(Nc1c(ccc(c1)C=2ON=C(N2)c3cc(N)ccc3)C)C=4OC=CC4
0.309091	O=C(Nc1c(ccc(c1)C=2ON=C(N2)c3cc(N)ccc3)C)C=4OC=CC4
0.309091	O=C(Nc1c(ccc(c1)C=2ON=C(N2)c3cc(N)ccc3)C)C=4OC=CC4
0.309091	O=C(Nc1c(ccc(c1)C=2ON=C(N2)c3cc(N)ccc3)C)C=4OC=CC4
0.309091	O=C(Nc1c(ccc(c1)C=2ON=C(N2)c3cc(N)ccc3)C)C=4OC=CC4
0.309091	O=C(Nc1c(ccc(c1)C=2ON=C(N2)c3cc(N)ccc3)C)C=4OC=CC4
0.309091	O=C(Nc1c(ccc(c1)C=2ON=C(N2)c3cc(N)ccc3)C)C=4OC=CC4
0.308756	O=C(Nc1cc(NC(=O)CC)ccc1)c2ccc(c3ccc(cc3)CN)cc2
0.308756	O=C(Nc1cc(NC(=O)CC)ccc1)c2ccc(c3ccc(cc3)CN)cc2
0.308756	O=C(Nc1cc(NC(=O)CC)ccc1)c2ccc(c3ccc(cc3)CN)cc2
0.308756	O=C(Nc1cc(NC(=O)CC)ccc1)c2ccc(c3ccc(cc3)CN)cc2
0.308756	O=C(Nc1cc(NC(=O)CC)ccc1)c2ccc(c3ccc(cc3)CN)cc2
0.308756	O=C(Nc1cc(NC(=O)CC)ccc1)c2ccc(c3ccc(cc3)CN)cc2
0.308756	O=C(Nc1cc(NC(=O)CC)ccc1)c2ccc(c3ccc(cc3)CN)cc2
0.308756	O=C(Nc1cc(NC(=O)CC)ccc1)c2ccc(c3ccc(cc3)CN)cc2
0.308756	O=C(Nc1cc(NC(=O)CC)ccc1)c2ccc(c3ccc(cc3)CN)cc2
0.308756	O=C(Nc1cc(NC(=O)CC)ccc1)c2ccc(c3ccc(cc3)CN)cc2
0.30855	Clc1c(ccc(NC(=O)c2ccc(cc2)CC=3OC(=NN3)C)c1)C(=O)Nc4cnccc4
0.30855	Clc1c(ccc(NC(=O)c2ccc(cc2)CC=3OC(=NN3)C)c1)C(=O)Nc4cnccc4
0.30855	Clc1c(ccc(NC(=O)c2ccc(cc2)CC=3OC(=NN3)C)c1)C(=O)Nc4cnccc4
0.30855	Clc1c(ccc(NC(=O)c2ccc(cc2)CC=3OC(=NN3)C)c1)C(=O)Nc4cnccc4
0.30855	Clc1c(ccc(NC(=O)c2ccc(cc2)CC=3OC(=NN3)C)c1)C(=O)Nc4cnccc4
0.30855	Clc1c(ccc(NC(=O)c2ccc(cc2)CC=3OC(=NN3)C)c1)C(=O)Nc4cnccc4
0.30855	Clc1c(ccc(NC(=O)c2ccc(cc2)CC=3OC(=NN3)C)c1)C(=O)Nc4cnccc4
0.30855	Clc1c(ccc(NC(=O)c2ccc(cc2)CC=3OC(=NN3)C)c1)C(=O)Nc4cnccc4
0.30855	Clc1c(ccc(NC(=O)c2ccc(cc2)CC=3OC(=NN3)C)c1)C(=O)Nc4cnccc4
0.30855	Clc1c(ccc(NC(=O)c2ccc(cc2)CC=3OC(=NN3)C)c1)C(=O)Nc4cnccc4
0.308271	O=C1NN=C(N1)c2cc(NC(=O)c3ccc(cc3)C4CC(=O)C4)c(cc2)C
0.308271	O=C1NN=C(N1)c2cc(NC(=O)c3ccc(cc3)C4CC(=O)C4)c(cc2)C
0.308271	O=C1NN=C(N1)c2cc(NC(=O)c3ccc(cc3)C4CC(=O)C4)c(cc2)C
0.308271	O=C1NN=C(N1)c2cc(NC(=O)c3ccc(cc3)C4CC(=O)C4)c(cc2)C
0.308271	O=C1NN=C(N1)c2cc(NC(=O)c3ccc(cc3)C4CC(=O)C4)c(cc2)C
0.308271	O=C1NN=C(N1)c2cc(NC(=O)c3ccc(cc3)C4CC(=O)C4)c(cc2)C
0.308271	O=C1NN=C(N1)c2cc(NC(=O)c3ccc(cc3)C4CC(=O)C4)c(cc2)C
0.308271	O=C1NN=C(N1)c2cc(NC(=O)c3ccc(cc3)C4CC(=O)C4)c(cc2)C
0.308271	O=C1NN=C(N1)c2cc(NC(=O)c3ccc(cc3)C4CC(=O)C4)c(cc2)C
0.308271	O=C1NN=C(N1)c2cc(NC(=O)c3ccc(cc3)C4CC(=O)C4)c(cc2)C
0.307692	Brc1cc(c2cnc(NC(=O)c3cnc(c4ncccc4)cc3)cc2)ccc1
0.307692	Brc1cc(c2cnc(NC(=O)c3cnc(c4ncccc4)cc3)cc2)ccc1
0.307692	Brc1cc(c2cnc(NC(=O)c3cnc(c4ncccc4)cc3)cc2)ccc1
0.307692	Brc1cc(c2cnc(NC(=O)c3cnc(c4ncccc4)cc3)cc2)ccc1
0.307692	Brc1cc(c2cnc(NC(=O)c3cnc(c4ncccc4)cc3)cc2)ccc1
0.307692	Brc1cc(c2cnc(NC(=O)c3cnc(c4ncccc4)cc3)cc2)ccc1
0.307692	Brc1cc(c2cnc(NC(=O)c3cnc(c4ncccc4)cc3)cc2)ccc1
0.307692	Brc1cc(c2cnc(NC(=O)c3cnc(c4ncccc4)cc3)cc2)ccc1
0.307692	Brc1cc(c2cnc(NC(=O)c3cnc(c4ncccc4)cc3)cc2)ccc1
0.307692	Brc1cc(c2cnc(NC(=O)c3cnc(c4ncccc4)cc3)cc2)ccc1
0.307377	Fc1ccc(cc1)C(=O)Nc2cc(ccc2)C(=O)Nc3c(cc(cc3)C(F)(F)F)C
0.307377	Fc1ccc(cc1)C(=O)Nc2cc(ccc2)C(=O)Nc3c(cc(cc3)C(F)(F)F)C
0.307377	Fc1ccc(cc1)C(=O)Nc2cc(ccc2)C(=O)Nc3c(cc(cc3)C(F)(F)F)C
0.307377	Fc1ccc(cc1)C(=O)Nc2cc(ccc2)C(=O)Nc3c(cc(cc3)C(F)(F)F)C
0.307377	Fc1ccc(cc1)C(=O)Nc2cc(ccc2)C(=O)Nc3c(cc(cc3)C(F)(F)F)C
0.307377	Fc1ccc(cc1)C(=O)Nc2cc(ccc2)C(=O)Nc3c(cc(cc3)C(F)(F)F)C
0.307377	Fc1ccc(cc1)C(=O)Nc2cc(ccc2)C(=O)Nc3c(cc(cc3)C(F)(F)F)C
0.307377	Fc1ccc(cc1)C(=O)Nc2cc(ccc2)C(=O)Nc3c(cc(cc3)C(F)(F)F)C
0.307377	Fc1ccc(cc1)C(=O)Nc2cc(ccc2)C(=O)Nc3c(cc(cc3)C(F)(F)F)C
0.307377	Fc1ccc(cc1)C(=O)Nc2cc(ccc2)C(=O)Nc3c(cc(cc3)C(F)(F)F)C
0.306859	O=C1N(CCOc2cc(c(NC(=O)c3ccc(c4ccc(cc4)CN)cc3)cc2)C)CCN1
0.306859	O=C1N(CCOc2cc(c(NC(=O)c3ccc(c4ccc(cc4)CN)cc3)cc2)C)CCN1
0.306859	O=C1N(CCOc2cc(c(NC(=O)c3ccc(c4ccc(cc4)CN)cc3)cc2)C)CCN1
0.306859	O=C1N(CCOc2cc(c(NC(=O)c3ccc(c4ccc(cc4)CN)cc3)cc2)C)CCN1
0.306859	O=C1N(CCOc2cc(c(NC(=O)c3ccc(c4ccc(cc4)CN)cc3)cc2)C)CCN1
0.306859	O=C1N(CCOc2cc(c(NC(=O)c3ccc(c4ccc(cc4)CN)cc3)cc2)C)CCN1
0.306859	O=C1N(CCOc2cc(c(NC(=O)c3ccc(c4ccc(cc4)CN)cc3)cc2)C)CCN1
0.306859	O=C1N(CCOc2cc(c(NC(=O)c3ccc(c4ccc(cc4)CN)cc3)cc2)C)CCN1
0.306859	O=C1N(CCOc2cc(c(NC(=O)c3ccc(c4ccc(cc4)CN)cc3)cc2)C)CCN1
0.306859	O=C1N(CCOc2cc(c(NC(=O)c3ccc(c4ccc(cc4)CN)cc3)cc2)C)CCN1
0.305755	FC(F)(F)c1cc(NC(=O)c2cc(NC(=O)C(Cc3ccccc3)CC(C)C)c(cc2)C)ccc1
0.305755	FC(F)(F)c1cc(NC(=O)c2cc(NC(=O)C(Cc3ccccc3)CC(C)C)c(cc2)C)ccc1
0.305755	FC(F)(F)c1cc(NC(=O)c2cc(NC(=O)C(Cc3ccccc3)CC(C)C)c(cc2)C)ccc1
0.305755	FC(F)(F)c1cc(NC(=O)c2cc(NC(=O)C(Cc3ccccc3)CC(C)C)c(cc2)C)ccc1
0.305755	FC(F)(F)c1cc(NC(=O)c2cc(NC(=O)C(Cc3ccccc3)CC(C)C)c(cc2)C)ccc1
0.305755	FC(F)(F)c1cc(NC(=O)c2cc(NC(=O)C(Cc3ccccc3)CC(C)C)c(cc2)C)ccc1
0.305755	FC(F)(F)c1cc(NC(=O)c2cc(NC(=O)C(Cc3ccccc3)CC(C)C)c(cc2)C)ccc1
0.305755	FC(F)(F)c1cc(NC(=O)c2cc(NC(=O)C(Cc3ccccc3)CC(C)C)c(cc2)C)ccc1
0.305755	FC(F)(F)c1cc(NC(=O)c2cc(NC(=O)C(Cc3ccccc3)CC(C)C)c(cc2)C)ccc1
0.305755	FC(F)(F)c1cc(NC(=O)c2cc(NC(=O)C(Cc3ccccc3)CC(C)C)c(cc2)C)ccc1
0.30566	O=C1NN=C(N1)c2cc(NC(=O)c3cnc(nc3)C(C)(C)C)c(cc2)C
0.30566	O=C1NN=C(N1)c2cc(NC(=O)c3cnc(nc3)C(C)(C)C)c(cc2)C
0.30566	O=C1NN=C(N1)c2cc(NC(=O)c3cnc(nc3)C(C)(C)C)c(cc2)C
0.30566	O=C1NN=C(N1)c2cc(NC(=O)c3cnc(nc3)C(C)(C)C)c(cc2)C
0.30566	O=C1NN=C(N1)c2cc(NC(=O)c3cnc(nc3)C(C)(C)C)c(cc2)C
0.30566	O=C1NN=C(N1)c2cc(NC(=O)c3cnc(nc3)C(C)(C)C)c(cc2)C
0.30566	O=C1NN=C(N1)c2cc(NC(=O)c3cnc(nc3)C(C)(C)C)c(cc2)C
0.30566	O=C1NN=C(N1)c2cc(NC(=O)c3cnc(nc3)C(C)(C)C)c(cc2)C
0.30566	O=C1NN=C(N1)c2cc(NC(=O)c3cnc(nc3)C(C)(C)C)c(cc2)C
0.30566	O=C1NN=C(N1)c2cc(NC(=O)c3cnc(nc3)C(C)(C)C)c(cc2)C
0.305648	O=C(N(C)C)Nc1c(ccc(NC(=O)c2cc(ccc2)C=3Oc4c(N3)cccc4)c1)C
0.305648	O=C(N(C)C)Nc1c(ccc(NC(=O)c2cc(ccc2)C=3Oc4c(N3)cccc4)c1)C
0.305648	O=C(N(C)C)Nc1c(ccc(NC(=O)c2cc(ccc2)C=3Oc4c(N3)cccc4)c1)C
0.305648	O=C(N(C)C)Nc1c(ccc(NC(=O)c2cc(ccc2)C=3Oc4c(N3)cccc4)c1)C
0.305648	O=C(N(C)C)Nc1c(ccc(NC(=O)c2cc(ccc2)C=3Oc4c(N3)cccc4)c1)C
0.305648	O=C(N(C)C)Nc1c(ccc(NC(=O)c2cc(ccc2)C=3Oc4c(N3)cccc4)c1)C
0.305648	O=C(N(C)C)Nc1c(ccc(NC(=O)c2cc(ccc2)C=3Oc4c(N3)cccc4)c1)C
0.305648	O=C(N(C)C)Nc1c(ccc(NC(=O)c2cc(ccc2)C=3Oc4c(N3)cccc4)c1)C
0.305648	O=C(N(C)C)Nc1c(ccc(NC(=O)c2cc(ccc2)C=3Oc4c(N3)cccc4)c1)C
0.305648	O=C(N(C)C)Nc1c(ccc(NC(=O)c2cc(ccc2)C=3Oc4c(N3)cccc4)c1)C
0.305556	Brc1ccc(cc1)CN2CCC(NC(=O)c3cnc(c4ncccc4)cc3)CC2
0.305556	Brc1ccc(cc1)CN2CCC(NC(=O)c3cnc(c4ncccc4)cc3)CC2
0.305556	Brc1ccc(cc1)CN2CCC(NC(=O)c3cnc(c4ncccc4)cc3)CC2
0.304795	Fc1c(c2c(cc(F)cc2)C)ccc(c1)C(=O)Nc3cc(ccc3)CN4C(=O)CCC4
0.304795	Fc1c(c2c(cc(F)cc2)C)ccc(c1)C(=O)Nc3cc(ccc3)CN4C(=O)CCC4
0.304795	Fc1c(c2c(cc(F)cc2)C)ccc(c1)C(=O)Nc3cc(ccc3)CN4C(=O)CCC4
0.304795	Fc1c(c2c(cc(F)cc2)C)ccc(c1)C(=O)Nc3cc(ccc3)CN4C(=O)CCC4
0.304795	Fc1c(c2c(cc(F)cc2)C)ccc(c1)C(=O)Nc3cc(ccc3)CN4C(=O)CCC4
0.304795	Fc1c(c2c(cc(F)cc2)C)ccc(c1)C(=O)Nc3cc(ccc3)CN4C(=O)CCC4
0.304795	Fc1c(c2c(cc(F)cc2)C)ccc(c1)C(=O)Nc3cc(ccc3)CN4C(=O)CCC4
0.304795	Fc1c(c2c(cc(F)cc2)C)ccc(c1)C(=O)Nc3cc(ccc3)CN4C(=O)CCC4
0.304795	Fc1c(c2c(cc(F)cc2)C)ccc(c1)C(=O)Nc3cc(ccc3)CN4C(=O)CCC4
0.304795	Fc1c(c2c(cc(F)cc2)C)ccc(c1)C(=O)Nc3cc(ccc3)CN4C(=O)CCC4
0.304183	S(=O)(=O)(c1ccc(cc1)C(=O)Nc2cc(c(cc2)CN3CCCC3)C(F)(F)F)C
0.304183	S(=O)(=O)(c1ccc(cc1)C(=O)Nc2cc(c(cc2)CN3CCCC3)C(F)(F)F)C
0.304183	S(=O)(=O)(c1ccc(cc1)C(=O)Nc2cc(c(cc2)CN3CCCC3)C(F)(F)F)C
0.304183	S(=O)(=O)(c1ccc(cc1)C(=O)Nc2cc(c(cc2)CN3CCCC3)C(F)(F)F)C
0.304183	S(=O)(=O)(c1ccc(cc1)C(=O)Nc2cc(c(cc2)CN3CCCC3)C(F)(F)F)C
0.304183	S(=O)(=O)(c1ccc(cc1)C(=O)Nc2cc(c(cc2)CN3CCCC3)C(F)(F)F)C
0.304183	S(=O)(=O)(c1ccc(cc1)C(=O)Nc2cc(c(cc2)CN3CCCC3)C(F)(F)F)C
0.304183	S(=O)(=O)(c1ccc(cc1)C(=O)Nc2cc(c(cc2)CN3CCCC3)C(F)(F)F)C
0.304183	S(=O)(=O)(c1ccc(cc1)C(=O)Nc2cc(c(cc2)CN3CCCC3)C(F)(F)F)C
0.304183	S(=O)(=O)(c1ccc(cc1)C(=O)Nc2cc(c(cc2)CN3CCCC3)C(F)(F)F)C
0.303571	S1C(=NC(c2ccc(cc2)CCNC(=O)C)=C1)NC(=O)c3ncc(cc3)CN4CCOCC4
0.303571	S1C(=NC(c2ccc(cc2)CCNC(=O)C)=C1)NC(=O)c3ncc(cc3)CN4CCOCC4
0.303571	S1C(=NC(c2ccc(cc2)CCNC(=O)C)=C1)NC(=O)c3ncc(cc3)CN4CCOCC4
0.303571	S1C(=NC(c2ccc(cc2)CCNC(=O)C)=C1)NC(=O)c3ncc(cc3)CN4CCOCC4
0.303571	S1C(=NC(c2ccc(cc2)CCNC(=O)C)=C1)NC(=O)c3ncc(cc3)CN4CCOCC4
0.303571	S1C(=NC(c2ccc(cc2)CCNC(=O)C)=C1)NC(=O)c3ncc(cc3)CN4CCOCC4
0.303571	S1C(=NC(c2ccc(cc2)CCNC(=O)C)=C1)NC(=O)c3ncc(cc3)CN4CCOCC4
0.303571	S1C(=NC(c2ccc(cc2)CCNC(=O)C)=C1)NC(=O)c3ncc(cc3)CN4CCOCC4
0.303571	S1C(=NC(c2ccc(cc2)CCNC(=O)C)=C1)NC(=O)c3ncc(cc3)CN4CCOCC4
0.303571	S1C(=NC(c2ccc(cc2)CCNC(=O)C)=C1)NC(=O)c3ncc(cc3)CN4CCOCC4
0.303571	Brc1cc(c(cc1)COC(=O)c2cc(Nc3nc(ccn3)C(F)(F)F)ccc2)C
0.303571	Brc1cc(c(cc1)COC(=O)c2cc(Nc3nc(ccn3)C(F)(F)F)ccc2)C
0.303571	Brc1cc(c(cc1)COC(=O)c2cc(Nc3nc(ccn3)C(F)(F)F)ccc2)C
0.303571	Brc1cc(c(cc1)COC(=O)c2cc(Nc3nc(ccn3)C(F)(F)F)ccc2)C
0.303571	Brc1cc(c(cc1)COC(=O)c2cc(Nc3nc(ccn3)C(F)(F)F)ccc2)C
0.303571	Brc1cc(c(cc1)COC(=O)c2cc(Nc3nc(ccn3)C(F)(F)F)ccc2)C
0.303571	Brc1cc(c(cc1)COC(=O)c2cc(Nc3nc(ccn3)C(F)(F)F)ccc2)C
0.303571	Brc1cc(c(cc1)COC(=O)c2cc(Nc3nc(ccn3)C(F)(F)F)ccc2)C
0.303571	Brc1cc(c(cc1)COC(=O)c2cc(Nc3nc(ccn3)C(F)(F)F)ccc2)C
0.303571	Brc1cc(c(cc1)COC(=O)c2cc(Nc3nc(ccn3)C(F)(F)F)ccc2)C
0.302682	O=C(Nc1ccc(N2CCN(CC2)C)cc1)c3cc(OC)c(OCc4ccncc4)cc3
0.302682	O=C(Nc1ccc(N2CCN(CC2)C)cc1)c3cc(OC)c(OCc4ccncc4)cc3
0.302682	O=C(Nc1ccc(N2CCN(CC2)C)cc1)c3cc(OC)c(OCc4ccncc4)cc3
0.302682	O=C(Nc1ccc(N2CCN(CC2)C)cc1)c3cc(OC)c(OCc4ccncc4)cc3
0.302682	O=C(Nc1ccc(N2CCN(CC2)C)cc1)c3cc(OC)c(OCc4ccncc4)cc3
0.302682	O=C(Nc1ccc(N2CCN(CC2)C)cc1)c3cc(OC)c(OCc4ccncc4)cc3
0.302682	O=C(Nc1ccc(N2CCN(CC2)C)cc1)c3cc(OC)c(OCc4ccncc4)cc3
0.302682	O=C(Nc1ccc(N2CCN(CC2)C)cc1)c3cc(OC)c(OCc4ccncc4)cc3
0.302682	O=C(Nc1ccc(N2CCN(CC2)C)cc1)c3cc(OC)c(OCc4ccncc4)cc3
0.302682	O=C(Nc1ccc(N2CCN(CC2)C)cc1)c3cc(OC)c(OCc4ccncc4)cc3
0.302583	O=C(NCc1c(cccc1)CN2CCN(c3ccccc3)CC2)c4cnc(c5ncccc5)cc4
0.302583	O=C(NCc1c(cccc1)CN2CCN(c3ccccc3)CC2)c4cnc(c5ncccc5)cc4
0.302583	O=C(NCc1c(cccc1)CN2CCN(c3ccccc3)CC2)c4cnc(c5ncccc5)cc4
0.302583	O=C(NCc1c(cccc1)CN2CCN(c3ccccc3)CC2)c4cnc(c5ncccc5)cc4
0.302405	Brc1ccc(S(=O)(=O)Nc2cc(ccc2)C(=O)Nc3c(ccc(c3)C4=NNC(=O)N4)C)cc1
0.302405	Brc1ccc(S(=O)(=O)Nc2cc(ccc2)C(=O)Nc3c(ccc(c3)C4=NNC(=O)N4)C)cc1
0.302405	Brc1ccc(S(=O)(=O)Nc2cc(ccc2)C(=O)Nc3c(ccc(c3)C4=NNC(=O)N4)C)cc1
0.302405	Brc1ccc(S(=O)(=O)Nc2cc(ccc2)C(=O)Nc3c(ccc(c3)C4=NNC(=O)N4)C)cc1
0.302405	Brc1ccc(S(=O)(=O)Nc2cc(ccc2)C(=O)Nc3c(ccc(c3)C4=NNC(=O)N4)C)cc1
0.302405	Brc1ccc(S(=O)(=O)Nc2cc(ccc2)C(=O)Nc3c(ccc(c3)C4=NNC(=O)N4)C)cc1
0.302405	Brc1ccc(S(=O)(=O)Nc2cc(ccc2)C(=O)Nc3c(ccc(c3)C4=NNC(=O)N4)C)cc1
0.302405	Brc1ccc(S(=O)(=O)Nc2cc(ccc2)C(=O)Nc3c(ccc(c3)C4=NNC(=O)N4)C)cc1
0.302405	Brc1ccc(S(=O)(=O)Nc2cc(ccc2)C(=O)Nc3c(ccc(c3)C4=NNC(=O)N4)C)cc1
0.302405	Brc1ccc(S(=O)(=O)Nc2cc(ccc2)C(=O)Nc3c(ccc(c3)C4=NNC(=O)N4)C)cc1
0.302326	FC(F)(F)c1nc(ncc1)Nc2cc(ccc2)C(=O)OC(C(=O)NC3CCN(Cc4ccccc4)CC3)C
0.302326	FC(F)(F)c1nc(ncc1)Nc2cc(ccc2)C(=O)OC(C(=O)NC3CCN(Cc4ccccc4)CC3)C
0.302326	FC(F)(F)c1nc(ncc1)Nc2cc(ccc2)C(=O)OC(C(=O)NC3CCN(Cc4ccccc4)CC3)C
0.302326	FC(F)(F)c1nc(ncc1)Nc2cc(ccc2)C(=O)OC(C(=O)NC3CCN(Cc4ccccc4)CC3)C
0.302326	FC(F)(F)c1nc(ncc1)Nc2cc(ccc2)C(=O)OC(C(=O)NC3CCN(Cc4ccccc4)CC3)C
0.302326	FC(F)(F)c1nc(ncc1)Nc2cc(ccc2)C(=O)OC(C(=O)NC3CCN(Cc4ccccc4)CC3)C
0.302326	FC(F)(F)c1nc(ncc1)Nc2cc(ccc2)C(=O)OC(C(=O)NC3CCN(Cc4ccccc4)CC3)C
0.302326	FC(F)(F)c1nc(ncc1)Nc2cc(ccc2)C(=O)OC(C(=O)NC3CCN(Cc4ccccc4)CC3)C
0.302326	FC(F)(F)c1nc(ncc1)Nc2cc(ccc2)C(=O)OC(C(=O)NC3CCN(Cc4ccccc4)CC3)C
0.302326	FC(F)(F)c1nc(ncc1)Nc2cc(ccc2)C(=O)OC(C(=O)NC3CCN(Cc4ccccc4)CC3)C
0.302239	Ic1c(cccc1)C(=O)Nc2cc(ccc2)C(=O)NC3CCN(Cc4ccc(Br)cc4)CC3
0.302239	Ic1c(cccc1)C(=O)Nc2cc(ccc2)C(=O)NC3CCN(Cc4ccc(Br)cc4)CC3
0.302239	Ic1c(cccc1)C(=O)Nc2cc(ccc2)C(=O)NC3CCN(Cc4ccc(Br)cc4)CC3
0.302239	Ic1c(cccc1)C(=O)Nc2cc(ccc2)C(=O)NC3CCN(Cc4ccc(Br)cc4)CC3
0.302239	Ic1c(cccc1)C(=O)Nc2cc(ccc2)C(=O)NC3CCN(Cc4ccc(Br)cc4)CC3
0.302239	Ic1c(cccc1)C(=O)Nc2cc(ccc2)C(=O)NC3CCN(Cc4ccc(Br)cc4)CC3
0.302239	Ic1c(cccc1)C(=O)Nc2cc(ccc2)C(=O)NC3CCN(Cc4ccc(Br)cc4)CC3
0.302239	Ic1c(cccc1)C(=O)Nc2cc(ccc2)C(=O)NC3CCN(Cc4ccc(Br)cc4)CC3
0.302239	Ic1c(cccc1)C(=O)Nc2cc(ccc2)C(=O)NC3CCN(Cc4ccc(Br)cc4)CC3
0.302239	Ic1c(cccc1)C(=O)Nc2cc(ccc2)C(=O)NC3CCN(Cc4ccc(Br)cc4)CC3
0.301205	Clc1c(ccc(NC(=O)c2ccc(cc2)C(=O)OCC)c1)C(=O)Nc3cnccc3
0.301205	Clc1c(ccc(NC(=O)c2ccc(cc2)C(=O)OCC)c1)C(=O)Nc3cnccc3
0.301205	Clc1c(ccc(NC(=O)c2ccc(cc2)C(=O)OCC)c1)C(=O)Nc3cnccc3
0.301205	Clc1c(ccc(NC(=O)c2ccc(cc2)C(=O)OCC)c1)C(=O)Nc3cnccc3
0.301205	Clc1c(ccc(NC(=O)c2ccc(cc2)C(=O)OCC)c1)C(=O)Nc3cnccc3
0.301205	Clc1c(ccc(NC(=O)c2ccc(cc2)C(=O)OCC)c1)C(=O)Nc3cnccc3
0.301205	Clc1c(ccc(NC(=O)c2ccc(cc2)C(=O)OCC)c1)C(=O)Nc3cnccc3
0.301205	Clc1c(ccc(NC(=O)c2ccc(cc2)C(=O)OCC)c1)C(=O)Nc3cnccc3
0.301205	Clc1c(ccc(NC(=O)c2ccc(cc2)C(=O)OCC)c1)C(=O)Nc3cnccc3
0.301205	Clc1c(ccc(NC(=O)c2ccc(cc2)C(=O)OCC)c1)C(=O)Nc3cnccc3
0.300781	Clc1c(ccc(NC(=O)c2cnc(nc2)C(C)(C)C)c1)C(=O)Nc3cnccc3
0.300781	Clc1c(ccc(NC(=O)c2cnc(nc2)C(C)(C)C)c1)C(=O)Nc3cnccc3
0.300781	Clc1c(ccc(NC(=O)c2cnc(nc2)C(C)(C)C)c1)C(=O)Nc3cnccc3
0.300781	Clc1c(ccc(NC(=O)c2cnc(nc2)C(C)(C)C)c1)C(=O)Nc3cnccc3
0.300781	Clc1c(ccc(NC(=O)c2cnc(nc2)C(C)(C)C)c1)C(=O)Nc3cnccc3
0.300781	Clc1c(ccc(NC(=O)c2cnc(nc2)C(C)(C)C)c1)C(=O)Nc3cnccc3
0.300781	Clc1c(ccc(NC(=O)c2cnc(nc2)C(C)(C)C)c1)C(=O)Nc3cnccc3
0.300781	Clc1c(ccc(NC(=O)c2cnc(nc2)C(C)(C)C)c1)C(=O)Nc3cnccc3
0.300781	Clc1c(ccc(NC(=O)c2cnc(nc2)C(C)(C)C)c1)C(=O)Nc3cnccc3
0.300781	Clc1c(ccc(NC(=O)c2cnc(nc2)C(C)(C)C)c1)C(=O)Nc3cnccc3
0.299363	Clc1c(S(=O)(=O)N2CCC(Cc3ccccc3)CC2)cc(cc1)C(=O)Nc4cc(NC(=O)N(C)C)c(cc4)C
0.299363	Clc1c(S(=O)(=O)N2CCC(Cc3ccccc3)CC2)cc(cc1)C(=O)Nc4cc(NC(=O)N(C)C)c(cc4)C
0.299363	Clc1c(S(=O)(=O)N2CCC(Cc3ccccc3)CC2)cc(cc1)C(=O)Nc4cc(NC(=O)N(C)C)c(cc4)C
0.299363	Clc1c(S(=O)(=O)N2CCC(Cc3ccccc3)CC2)cc(cc1)C(=O)Nc4cc(NC(=O)N(C)C)c(cc4)C
0.299363	Clc1c(S(=O)(=O)N2CCC(Cc3ccccc3)CC2)cc(cc1)C(=O)Nc4cc(NC(=O)N(C)C)c(cc4)C
0.299363	Clc1c(S(=O)(=O)N2CCC(Cc3ccccc3)CC2)cc(cc1)C(=O)Nc4cc(NC(=O)N(C)C)c(cc4)C
0.299363	Clc1c(S(=O)(=O)N2CCC(Cc3ccccc3)CC2)cc(cc1)C(=O)Nc4cc(NC(=O)N(C)C)c(cc4)C
0.299363	Clc1c(S(=O)(=O)N2CCC(Cc3ccccc3)CC2)cc(cc1)C(=O)Nc4cc(NC(=O)N(C)C)c(cc4)C
0.299363	Clc1c(S(=O)(=O)N2CCC(Cc3ccccc3)CC2)cc(cc1)C(=O)Nc4cc(NC(=O)N(C)C)c(cc4)C
0.299363	Clc1c(S(=O)(=O)N2CCC(Cc3ccccc3)CC2)cc(cc1)C(=O)Nc4cc(NC(=O)N(C)C)c(cc4)C
0.29932	Ic1c(cccc1)C(=O)Nc2c(F)ccc(NC(=O)c3ccc(cc3)C=4OC(=NN4)c5c(cccc5)C)c2
0.29932	Ic1c(cccc1)C(=O)Nc2c(F)ccc(NC(=O)c3ccc(cc3)C=4OC(=NN4)c5c(cccc5)C)c2
0.29932	Ic1c(cccc1)C(=O)Nc2c(F)ccc(NC(=O)c3ccc(cc3)C=4OC(=NN4)c5c(cccc5)C)c2
0.29932	Ic1c(cccc1)C(=O)Nc2c(F)ccc(NC(=O)c3ccc(cc3)C=4OC(=NN4)c5c(cccc5)C)c2
0.29932	Ic1c(cccc1)C(=O)Nc2c(F)ccc(NC(=O)c3ccc(cc3)C=4OC(=NN4)c5c(cccc5)C)c2
0.29932	Ic1c(cccc1)C(=O)Nc2c(F)ccc(NC(=O)c3ccc(cc3)C=4OC(=NN4)c5c(cccc5)C)c2
0.29932	Ic1c(cccc1)C(=O)Nc2c(F)ccc(NC(=O)c3ccc(cc3)C=4OC(=NN4)c5c(cccc5)C)c2
0.29932	Ic1c(cccc1)C(=O)Nc2c(F)ccc(NC(=O)c3ccc(cc3)C=4OC(=NN4)c5c(cccc5)C)c2
0.29932	Ic1c(cccc1)C(=O)Nc2c(F)ccc(NC(=O)c3ccc(cc3)C=4OC(=NN4)c5c(cccc5)C)c2
0.29932	Ic1c(cccc1)C(=O)Nc2c(F)ccc(NC(=O)c3ccc(cc3)C=4OC(=NN4)c5c(cccc5)C)c2
0.299242	Clc1c(NC(=O)NC(C)(C)C)cc(cc1)C(=O)NCc2ccc(cc2)CN3CCNCC3
0.29918	O=C(Nc1ccc(cc1)C(=O)NCCc2ccccc2)c3cc(C#C)c(cc3)C
0.29918	O=C(Nc1ccc(cc1)C(=O)NCCc2ccccc2)c3cc(C#C)c(cc3)C
0.29918	O=C(Nc1ccc(cc1)C(=O)NCCc2ccccc2)c3cc(C#C)c(cc3)C
0.29918	O=C(Nc1ccc(cc1)C(=O)NCCc2ccccc2)c3cc(C#C)c(cc3)C
0.29918	O=C(Nc1ccc(cc1)C(=O)NCCc2ccccc2)c3cc(C#C)c(cc3)C
0.29918	O=C(Nc1ccc(cc1)C(=O)NCCc2ccccc2)c3cc(C#C)c(cc3)C
0.299145	O=C(Nc1c(ccc(c1)C)C)c2cc(C#C)c(cc2)C
0.299145	O=C(Nc1c(ccc(c1)C)C)c2cc(C#C)c(cc2)C
0.299145	O=C(Nc1c(ccc(c1)C)C)c2cc(C#C)c(cc2)C
0.299145	O=C(Nc1c(ccc(c1)C)C)c2cc(C#C)c(cc2)C
0.299145	O=C(Nc1c(ccc(c1)C)C)c2cc(C#C)c(cc2)C
0.299145	O=C(Nc1c(ccc(c1)C)C)c2cc(C#C)c(cc2)C
0.299145	O=C(Nc1c(ccc(c1)C)C)c2cc(C#C)c(cc2)C
0.299145	O=C(Nc1c(ccc(c1)C)C)c2cc(C#C)c(cc2)C
0.299145	O=C(Nc1c(ccc(c1)C)C)c2cc(C#C)c(cc2)C
0.299145	O=C(Nc1c(ccc(c1)C)C)c2cc(C#C)c(cc2)C
0.298611	FC(F)(F)c1nc(ncc1)Nc2cc(ccc2)C(=O)OCC(=O)Nc3cc(OC)c(OC)cc3
0.298611	FC(F)(F)c1nc(ncc1)Nc2cc(ccc2)C(=O)OCC(=O)Nc3cc(OC)c(OC)cc3
0.298611	FC(F)(F)c1nc(ncc1)Nc2cc(ccc2)C(=O)OCC(=O)Nc3cc(OC)c(OC)cc3
0.298611	FC(F)(F)c1nc(ncc1)Nc2cc(ccc2)C(=O)OCC(=O)Nc3cc(OC)c(OC)cc3
0.298611	FC(F)(F)c1nc(ncc1)Nc2cc(ccc2)C(=O)OCC(=O)Nc3cc(OC)c(OC)cc3
0.298611	FC(F)(F)c1nc(ncc1)Nc2cc(ccc2)C(=O)OCC(=O)Nc3cc(OC)c(OC)cc3
0.298611	FC(F)(F)c1nc(ncc1)Nc2cc(ccc2)C(=O)OCC(=O)Nc3cc(OC)c(OC)cc3
0.298611	FC(F)(F)c1nc(ncc1)Nc2cc(ccc2)C(=O)OCC(=O)Nc3cc(OC)c(OC)cc3
0.298611	FC(F)(F)c1nc(ncc1)Nc2cc(ccc2)C(=O)OCC(=O)Nc3cc(OC)c(OC)cc3
0.298611	FC(F)(F)c1nc(ncc1)Nc2cc(ccc2)C(=O)OCC(=O)Nc3cc(OC)c(OC)cc3
0.298561	O=C1NN=C(N1)c2cc(NC(=O)c3cc(nc(c3)C)NC4CC4)c(cc2)C
0.298561	O=C1NN=C(N1)c2cc(NC(=O)c3cc(nc(c3)C)NC4CC4)c(cc2)C
0.298561	O=C1NN=C(N1)c2cc(NC(=O)c3cc(nc(c3)C)NC4CC4)c(cc2)C
0.298561	O=C1NN=C(N1)c2cc(NC(=O)c3cc(nc(c3)C)NC4CC4)c(cc2)C
0.298561	O=C1NN=C(N1)c2cc(NC(=O)c3cc(nc(c3)C)NC4CC4)c(cc2)C
0.298561	O=C1NN=C(N1)c2cc(NC(=O)c3cc(nc(c3)C)NC4CC4)c(cc2)C
0.298561	O=C1NN=C(N1)c2cc(NC(=O)c3cc(nc(c3)C)NC4CC4)c(cc2)C
0.298561	O=C1NN=C(N1)c2cc(NC(=O)c3cc(nc(c3)C)NC4CC4)c(cc2)C
0.298561	O=C1NN=C(N1)c2cc(NC(=O)c3cc(nc(c3)C)NC4CC4)c(cc2)C
0.298561	O=C1NN=C(N1)c2cc(NC(=O)c3cc(nc(c3)C)NC4CC4)c(cc2)C
0.298387	O=C(Nc1c(ccc(c1)C)C)c2c(cccc2)Cc3ccccc3
0.298387	O=C(Nc1c(ccc(c1)C)C)c2c(cccc2)Cc3ccccc3
0.298387	O=C(Nc1c(ccc(c1)C)C)c2c(cccc2)Cc3ccccc3
0.298387	O=C(Nc1c(ccc(c1)C)C)c2c(cccc2)Cc3ccccc3
0.298387	O=C(Nc1c(ccc(c1)C)C)c2c(cccc2)Cc3ccccc3
0.298387	O=C(Nc1c(ccc(c1)C)C)c2c(cccc2)Cc3ccccc3
0.298387	O=C(Nc1c(ccc(c1)C)C)c2c(cccc2)Cc3ccccc3
0.298387	O=C(Nc1c(ccc(c1)C)C)c2c(cccc2)Cc3ccccc3
0.298387	O=C(Nc1c(ccc(c1)C)C)c2c(cccc2)Cc3ccccc3
0.298387	O=C(Nc1c(ccc(c1)C)C)c2c(cccc2)Cc3ccccc3
0.297398	O=C(OCC(=O)NCc1ccc(cc1)COc2ccccc2)c3cc(NC(=O)c4ccccc4)c(cc3)C
0.297398	O=C(OCC(=O)NCc1ccc(cc1)COc2ccccc2)c3cc(NC(=O)c4ccccc4)c(cc3)C
0.297398	O=C(OCC(=O)NCc1ccc(cc1)COc2ccccc2)c3cc(NC(=O)c4ccccc4)c(cc3)C
0.297398	O=C(OCC(=O)NCc1ccc(cc1)COc2ccccc2)c3cc(NC(=O)c4ccccc4)c(cc3)C
0.297398	O=C(OCC(=O)NCc1ccc(cc1)COc2ccccc2)c3cc(NC(=O)c4ccccc4)c(cc3)C
0.297398	O=C(OCC(=O)NCc1ccc(cc1)COc2ccccc2)c3cc(NC(=O)c4ccccc4)c(cc3)C
0.297398	O=C(OCC(=O)NCc1ccc(cc1)COc2ccccc2)c3cc(NC(=O)c4ccccc4)c(cc3)C
0.297398	O=C(OCC(=O)NCc1ccc(cc1)COc2ccccc2)c3cc(NC(=O)c4ccccc4)c(cc3)C
0.297398	O=C(OCC(=O)NCc1ccc(cc1)COc2ccccc2)c3cc(NC(=O)c4ccccc4)c(cc3)C
0.297398	O=C(OCC(=O)NCc1ccc(cc1)COc2ccccc2)c3cc(NC(=O)c4ccccc4)c(cc3)C
0.296992	FC(F)(F)c1cc(NC(=O)c2cc(NC(=O)C(C=C=C)C)c(cc2)C)ccc1
0.296992	FC(F)(F)c1cc(NC(=O)c2cc(NC(=O)C(C=C=C)C)c(cc2)C)ccc1
0.296992	FC(F)(F)c1cc(NC(=O)c2cc(NC(=O)C(C=C=C)C)c(cc2)C)ccc1
0.296992	FC(F)(F)c1cc(NC(=O)c2cc(NC(=O)C(C=C=C)C)c(cc2)C)ccc1
0.296992	FC(F)(F)c1cc(NC(=O)c2cc(NC(=O)C(C=C=C)C)c(cc2)C)ccc1
0.296992	FC(F)(F)c1cc(NC(=O)c2cc(NC(=O)C(C=C=C)C)c(cc2)C)ccc1
0.296992	FC(F)(F)c1cc(NC(=O)c2cc(NC(=O)C(C=C=C)C)c(cc2)C)ccc1
0.296992	FC(F)(F)c1cc(NC(=O)c2cc(NC(=O)C(C=C=C)C)c(cc2)C)ccc1
0.296992	FC(F)(F)c1cc(NC(=O)c2cc(NC(=O)C(C=C=C)C)c(cc2)C)ccc1
0.296992	FC(F)(F)c1cc(NC(=O)c2cc(NC(=O)C(C=C=C)C)c(cc2)C)ccc1
0.296943	O=C(O)c1c(cc(NC(=O)c2ccccc2)cc1)C
0.296943	O=C(O)c1c(cc(NC(=O)c2ccccc2)cc1)C
0.296943	O=C(O)c1c(cc(NC(=O)c2ccccc2)cc1)C
0.296943	O=C(O)c1c(cc(NC(=O)c2ccccc2)cc1)C
0.296943	O=C(O)c1c(cc(NC(=O)c2ccccc2)cc1)C
0.296943	O=C(O)c1c(cc(NC(=O)c2ccccc2)cc1)C
0.296943	O=C(O)c1c(cc(NC(=O)c2ccccc2)cc1)C
0.296943	O=C(O)c1c(cc(NC(=O)c2ccccc2)cc1)C
0.296943	O=C(O)c1c(cc(NC(=O)c2ccccc2)cc1)C
0.296943	O=C(O)c1c(cc(NC(=O)c2ccccc2)cc1)C
0.29682	Fc1c(NC(=O)CC(C)C)ccc(c1)C(=O)Nc2c(ccc(c2)C3=NNC(=O)N3)C
0.29682	Fc1c(NC(=O)CC(C)C)ccc(c1)C(=O)Nc2c(ccc(c2)C3=NNC(=O)N3)C
0.29682	Fc1c(NC(=O)CC(C)C)ccc(c1)C(=O)Nc2c(ccc(c2)C3=NNC(=O)N3)C
0.29682	Fc1c(NC(=O)CC(C)C)ccc(c1)C(=O)Nc2c(ccc(c2)C3=NNC(=O)N3)C
0.29682	Fc1c(NC(=O)CC(C)C)ccc(c1)C(=O)Nc2c(ccc(c2)C3=NNC(=O)N3)C
0.29682	Fc1c(NC(=O)CC(C)C)ccc(c1)C(=O)Nc2c(ccc(c2)C3=NNC(=O)N3)C
0.29682	Fc1c(NC(=O)CC(C)C)ccc(c1)C(=O)Nc2c(ccc(c2)C3=NNC(=O)N3)C
0.29682	Fc1c(NC(=O)CC(C)C)ccc(c1)C(=O)Nc2c(ccc(c2)C3=NNC(=O)N3)C
0.29682	Fc1c(NC(=O)CC(C)C)ccc(c1)C(=O)Nc2c(ccc(c2)C3=NNC(=O)N3)C
0.29682	Fc1c(NC(=O)CC(C)C)ccc(c1)C(=O)Nc2c(ccc(c2)C3=NNC(=O)N3)C
0.296578	Clc1cc(c(cc1)C)C(=O)Nc2c(cccc2)Cc3cnccc3
0.296578	Clc1cc(c(cc1)C)C(=O)Nc2c(cccc2)Cc3cnccc3
0.296578	Clc1cc(c(cc1)C)C(=O)Nc2c(cccc2)Cc3cnccc3
0.296578	Clc1cc(c(cc1)C)C(=O)Nc2c(cccc2)Cc3cnccc3
0.296578	Clc1cc(c(cc1)C)C(=O)Nc2c(cccc2)Cc3cnccc3
0.296578	Clc1cc(c(cc1)C)C(=O)Nc2c(cccc2)Cc3cnccc3
0.296578	Clc1cc(c(cc1)C)C(=O)Nc2c(cccc2)Cc3cnccc3
0.296578	Clc1cc(c(cc1)C)C(=O)Nc2c(cccc2)Cc3cnccc3
0.296578	Clc1cc(c(cc1)C)C(=O)Nc2c(cccc2)Cc3cnccc3
0.296578	Clc1cc(c(cc1)C)C(=O)Nc2c(cccc2)Cc3cnccc3
0.296578	Fc1ccc(cc1)C(=O)Nc2cc(ccc2)C(=O)Nc3c(cc(N4N=CC=C4)cc3)C
0.296578	Fc1ccc(cc1)C(=O)Nc2cc(ccc2)C(=O)Nc3c(cc(N4N=CC=C4)cc3)C
0.296578	Fc1ccc(cc1)C(=O)Nc2cc(ccc2)C(=O)Nc3c(cc(N4N=CC=C4)cc3)C
0.296578	Fc1ccc(cc1)C(=O)Nc2cc(ccc2)C(=O)Nc3c(cc(N4N=CC=C4)cc3)C
0.296578	Fc1ccc(cc1)C(=O)Nc2cc(ccc2)C(=O)Nc3c(cc(N4N=CC=C4)cc3)C
0.296578	Fc1ccc(cc1)C(=O)Nc2cc(ccc2)C(=O)Nc3c(cc(N4N=CC=C4)cc3)C
0.296578	Fc1ccc(cc1)C(=O)Nc2cc(ccc2)C(=O)Nc3c(cc(N4N=CC=C4)cc3)C
0.296578	Fc1ccc(cc1)C(=O)Nc2cc(ccc2)C(=O)Nc3c(cc(N4N=CC=C4)cc3)C
0.296578	Fc1ccc(cc1)C(=O)Nc2cc(ccc2)C(=O)Nc3c(cc(N4N=CC=C4)cc3)C
0.296578	Fc1ccc(cc1)C(=O)Nc2cc(ccc2)C(=O)Nc3c(cc(N4N=CC=C4)cc3)C
0.296053	S(=O)(=O)(NCc1ccccc1)c2c(ccc(c2)C(=O)Nc3c(ccc(c3)C4=NNC(=O)N4)C)C
0.296053	S(=O)(=O)(NCc1ccccc1)c2c(ccc(c2)C(=O)Nc3c(ccc(c3)C4=NNC(=O)N4)C)C
0.296053	S(=O)(=O)(NCc1ccccc1)c2c(ccc(c2)C(=O)Nc3c(ccc(c3)C4=NNC(=O)N4)C)C
0.296053	S(=O)(=O)(NCc1ccccc1)c2c(ccc(c2)C(=O)Nc3c(ccc(c3)C4=NNC(=O)N4)C)C
0.296053	S(=O)(=O)(NCc1ccccc1)c2c(ccc(c2)C(=O)Nc3c(ccc(c3)C4=NNC(=O)N4)C)C
0.296053	S(=O)(=O)(NCc1ccccc1)c2c(ccc(c2)C(=O)Nc3c(ccc(c3)C4=NNC(=O)N4)C)C
0.296053	S(=O)(=O)(NCc1ccccc1)c2c(ccc(c2)C(=O)Nc3c(ccc(c3)C4=NNC(=O)N4)C)C
0.296053	S(=O)(=O)(NCc1ccccc1)c2c(ccc(c2)C(=O)Nc3c(ccc(c3)C4=NNC(=O)N4)C)C
0.296053	S(=O)(=O)(NCc1ccccc1)c2c(ccc(c2)C(=O)Nc3c(ccc(c3)C4=NNC(=O)N4)C)C
0.296053	S(=O)(=O)(NCc1ccccc1)c2c(ccc(c2)C(=O)Nc3c(ccc(c3)C4=NNC(=O)N4)C)C
0.295833	O=C(O)c1cc(NC(=O)C=2OC=CC2)c(cc1)C
0.295833	O=C(O)c1cc(NC(=O)C=2OC=CC2)c(cc1)C
0.295833	O=C(O)c1cc(NC(=O)C=2OC=CC2)c(cc1)C
0.295833	O=C(O)c1cc(NC(=O)C=2OC=CC2)c(cc1)C
0.295833	O=C(O)c1cc(NC(=O)C=2OC=CC2)c(cc1)C
0.295833	O=C(O)c1cc(NC(=O)C=2OC=CC2)c(cc1)C
0.295833	O=C(O)c1cc(NC(=O)C=2OC=CC2)c(cc1)C
0.295833	O=C(O)c1cc(NC(=O)C=2OC=CC2)c(cc1)C
0.295833	O=C(O)c1cc(NC(=O)C=2OC=CC2)c(cc1)C
0.295833	O=C(O)c1cc(NC(=O)C=2OC=CC2)c(cc1)C
0.295833	FC(F)(F)c1cc(c(NC(=O)c2ccc(cc2)CCCC)cc1)C
0.295833	FC(F)(F)c1cc(c(NC(=O)c2ccc(cc2)CCCC)cc1)C
0.295833	FC(F)(F)c1cc(c(NC(=O)c2ccc(cc2)CCCC)cc1)C
0.295833	FC(F)(F)c1cc(c(NC(=O)c2ccc(cc2)CCCC)cc1)C
0.295833	FC(F)(F)c1cc(c(NC(=O)c2ccc(cc2)CCCC)cc1)C
0.295833	FC(F)(F)c1cc(c(NC(=O)c2ccc(cc2)CCCC)cc1)C
0.295833	FC(F)(F)c1cc(c(NC(=O)c2ccc(cc2)CCCC)cc1)C
0.295833	FC(F)(F)c1cc(c(NC(=O)c2ccc(cc2)CCCC)cc1)C
0.295833	FC(F)(F)c1cc(c(NC(=O)c2ccc(cc2)CCCC)cc1)C
0.295833	FC(F)(F)c1cc(c(NC(=O)c2ccc(cc2)CCCC)cc1)C
0.295455	S(=O)(=O)(N(C)C)c1ncc(cc1)C(=O)Nc2c(ccc(c2)C)C
0.295455	S(=O)(=O)(N(C)C)c1ncc(cc1)C(=O)Nc2c(ccc(c2)C)C
0.295455	S(=O)(=O)(N(C)C)c1ncc(cc1)C(=O)Nc2c(ccc(c2)C)C
0.295455	S(=O)(=O)(N(C)C)c1ncc(cc1)C(=O)Nc2c(ccc(c2)C)C
0.295455	S(=O)(=O)(N(C)C)c1ncc(cc1)C(=O)Nc2c(ccc(c2)C)C
0.295455	S(=O)(=O)(N(C)C)c1ncc(cc1)C(=O)Nc2c(ccc(c2)C)C
0.295455	S(=O)(=O)(N(C)C)c1ncc(cc1)C(=O)Nc2c(ccc(c2)C)C
0.295455	S(=O)(=O)(N(C)C)c1ncc(cc1)C(=O)Nc2c(ccc(c2)C)C
0.295455	S(=O)(=O)(N(C)C)c1ncc(cc1)C(=O)Nc2c(ccc(c2)C)C
0.295455	S(=O)(=O)(N(C)C)c1ncc(cc1)C(=O)Nc2c(ccc(c2)C)C
0.295139	S1C(C=2OC(C(=O)Nc3c(ccc(c3)C(=O)Nc4cc(ccc4)C(F)(F)F)C)=CC2)=CC=C1
0.295139	S1C(C=2OC(C(=O)Nc3c(ccc(c3)C(=O)Nc4cc(ccc4)C(F)(F)F)C)=CC2)=CC=C1
0.295139	S1C(C=2OC(C(=O)Nc3c(ccc(c3)C(=O)Nc4cc(ccc4)C(F)(F)F)C)=CC2)=CC=C1
0.295139	S1C(C=2OC(C(=O)Nc3c(ccc(c3)C(=O)Nc4cc(ccc4)C(F)(F)F)C)=CC2)=CC=C1
0.295139	S1C(C=2OC(C(=O)Nc3c(ccc(c3)C(=O)Nc4cc(ccc4)C(F)(F)F)C)=CC2)=CC=C1
0.295139	S1C(C=2OC(C(=O)Nc3c(ccc(c3)C(=O)Nc4cc(ccc4)C(F)(F)F)C)=CC2)=CC=C1
0.295139	S1C(C=2OC(C(=O)Nc3c(ccc(c3)C(=O)Nc4cc(ccc4)C(F)(F)F)C)=CC2)=CC=C1
0.295139	S1C(C=2OC(C(=O)Nc3c(ccc(c3)C(=O)Nc4cc(ccc4)C(F)(F)F)C)=CC2)=CC=C1
0.295139	S1C(C=2OC(C(=O)Nc3c(ccc(c3)C(=O)Nc4cc(ccc4)C(F)(F)F)C)=CC2)=CC=C1
0.295139	S1C(C=2OC(C(=O)Nc3c(ccc(c3)C(=O)Nc4cc(ccc4)C(F)(F)F)C)=CC2)=CC=C1
0.295019	O=C(Nc1cc(NC(=O)CC)ccc1)c2ccc(cc2)C=3OC(=NN3)c4c(cccc4)C
0.295019	O=C(Nc1cc(NC(=O)CC)ccc1)c2ccc(cc2)C=3OC(=NN3)c4c(cccc4)C
0.295019	O=C(Nc1cc(NC(=O)CC)ccc1)c2ccc(cc2)C=3OC(=NN3)c4c(cccc4)C
0.295019	O=C(Nc1cc(NC(=O)CC)ccc1)c2ccc(cc2)C=3OC(=NN3)c4c(cccc4)C
0.295019	O=C(Nc1cc(NC(=O)CC)ccc1)c2ccc(cc2)C=3OC(=NN3)c4c(cccc4)C
0.295019	O=C(Nc1cc(NC(=O)CC)ccc1)c2ccc(cc2)C=3OC(=NN3)c4c(cccc4)C
0.295019	O=C(Nc1cc(NC(=O)CC)ccc1)c2ccc(cc2)C=3OC(=NN3)c4c(cccc4)C
0.295019	O=C(Nc1cc(NC(=O)CC)ccc1)c2ccc(cc2)C=3OC(=NN3)c4c(cccc4)C
0.295019	O=C(Nc1cc(NC(=O)CC)ccc1)c2ccc(cc2)C=3OC(=NN3)c4c(cccc4)C
0.295019	O=C(Nc1cc(NC(=O)CC)ccc1)c2ccc(cc2)C=3OC(=NN3)c4c(cccc4)C
0.294643	S(C1=NN=C(N1CC=2OC=CC2)c3ccncc3)CC(=O)Nc4c(ccc(c4)C(=O)Nc5cc(ccc5)C(F)(F)F)C
0.294643	S(C1=NN=C(N1CC=2OC=CC2)c3ccncc3)CC(=O)Nc4c(ccc(c4)C(=O)Nc5cc(ccc5)C(F)(F)F)C
0.294574	S1C=C(c2nc(c(cc2)C(=O)Nc3ccc(cc3)CSCC)C)C=C1
0.294574	S1C=C(c2nc(c(cc2)C(=O)Nc3ccc(cc3)CSCC)C)C=C1
0.294574	S1C=C(c2nc(c(cc2)C(=O)Nc3ccc(cc3)CSCC)C)C=C1
0.294574	S1C=C(c2nc(c(cc2)C(=O)Nc3ccc(cc3)CSCC)C)C=C1
0.294574	S1C=C(c2nc(c(cc2)C(=O)Nc3ccc(cc3)CSCC)C)C=C1
0.294574	S1C=C(c2nc(c(cc2)C(=O)Nc3ccc(cc3)CSCC)C)C=C1
0.294574	S1C=C(c2nc(c(cc2)C(=O)Nc3ccc(cc3)CSCC)C)C=C1
0.294574	S1C=C(c2nc(c(cc2)C(=O)Nc3ccc(cc3)CSCC)C)C=C1
0.294118	FC(F)(F)c1cc(NC(=O)c2cc(N)c(cc2)C)ccc1
0.294118	FC(F)(F)c1cc(NC(=O)c2cc(N)c(cc2)C)ccc1
0.294118	FC(F)(F)c1cc(NC(=O)c2cc(N)c(cc2)C)ccc1
0.294118	FC(F)(F)c1cc(NC(=O)c2cc(N)c(cc2)C)ccc1
0.294118	FC(F)(F)c1cc(NC(=O)c2cc(N)c(cc2)C)ccc1
0.294118	FC(F)(F)c1cc(NC(=O)c2cc(N)c(cc2)C)ccc1
0.294118	FC(F)(F)c1cc(NC(=O)c2cc(N)c(cc2)C)ccc1
0.294118	FC(F)(F)c1cc(NC(=O)c2cc(N)c(cc2)C)ccc1
0.294118	FC(F)(F)c1cc(NC(=O)c2cc(N)c(cc2)C)ccc1
0.294118	FC(F)(F)c1cc(NC(=O)c2cc(N)c(cc2)C)ccc1
0.294118	Clc1c(c(Cl)cc(NC(=O)c2ccc(c3ccccc3)cc2)c1)C
0.294118	Clc1c(c(Cl)cc(NC(=O)c2ccc(c3ccccc3)cc2)c1)C
0.294118	Clc1c(c(Cl)cc(NC(=O)c2ccc(c3ccccc3)cc2)c1)C
0.294118	Clc1c(c(Cl)cc(NC(=O)c2ccc(c3ccccc3)cc2)c1)C
0.294118	Clc1c(c(Cl)cc(NC(=O)c2ccc(c3ccccc3)cc2)c1)C
0.294118	Clc1c(c(Cl)cc(NC(=O)c2ccc(c3ccccc3)cc2)c1)C
0.294118	Clc1c(c(Cl)cc(NC(=O)c2ccc(c3ccccc3)cc2)c1)C
0.294118	Clc1c(c(Cl)cc(NC(=O)c2ccc(c3ccccc3)cc2)c1)C
0.293907	[O-][N+](=O)c1cc(NC(=O)c2cnc(c3ncccc3)cc2)c(cc1)C(C)(C)C
0.293907	[O-][N+](=O)c1cc(NC(=O)c2cnc(c3ncccc3)cc2)c(cc1)C(C)(C)C
0.293907	[O-][N+](=O)c1cc(NC(=O)c2cnc(c3ncccc3)cc2)c(cc1)C(C)(C)C
0.293907	[O-][N+](=O)c1cc(NC(=O)c2cnc(c3ncccc3)cc2)c(cc1)C(C)(C)C
0.293907	[O-][N+](=O)c1cc(NC(=O)c2cnc(c3ncccc3)cc2)c(cc1)C(C)(C)C
0.293907	[O-][N+](=O)c1cc(NC(=O)c2cnc(c3ncccc3)cc2)c(cc1)C(C)(C)C
0.293907	[O-][N+](=O)c1cc(NC(=O)c2cnc(c3ncccc3)cc2)c(cc1)C(C)(C)C
0.293907	[O-][N+](=O)c1cc(NC(=O)c2cnc(c3ncccc3)cc2)c(cc1)C(C)(C)C
0.293907	[O-][N+](=O)c1cc(NC(=O)c2cnc(c3ncccc3)cc2)c(cc1)C(C)(C)C
0.293907	[O-][N+](=O)c1cc(NC(=O)c2cnc(c3ncccc3)cc2)c(cc1)C(C)(C)C
0.293651	Brc1c(N2CCN(CC2)C)ccc(NC(=O)c3cc(Cl)ccc3)c1
0.293478	O=C(NC=1NN=C(C1)CCc2c(cccc2)C)c3cnc(c4ncccc4)cc3
0.293478	O=C(NC=1NN=C(C1)CCc2c(cccc2)C)c3cnc(c4ncccc4)cc3
0.293478	O=C(NC=1NN=C(C1)CCc2c(cccc2)C)c3cnc(c4ncccc4)cc3
0.293478	O=C(NC=1NN=C(C1)CCc2c(cccc2)C)c3cnc(c4ncccc4)cc3
0.293478	O=C(NC=1NN=C(C1)CCc2c(cccc2)C)c3cnc(c4ncccc4)cc3
0.293478	O=C(NC=1NN=C(C1)CCc2c(cccc2)C)c3cnc(c4ncccc4)cc3
0.293478	O=C(NC=1NN=C(C1)CCc2c(cccc2)C)c3cnc(c4ncccc4)cc3
0.293478	O=C(NC=1NN=C(C1)CCc2c(cccc2)C)c3cnc(c4ncccc4)cc3
0.293478	O=C(NC=1NN=C(C1)CCc2c(cccc2)C)c3cnc(c4ncccc4)cc3
0.293478	O=C(NC=1NN=C(C1)CCc2c(cccc2)C)c3cnc(c4ncccc4)cc3
0.293333	Fc1ccc(NC(=O)COc2c(OC)cc(cc2)C(=O)Nc3c(ccc(c3)C4=NNC(=O)N4)C)cc1
0.293333	Fc1ccc(NC(=O)COc2c(OC)cc(cc2)C(=O)Nc3c(ccc(c3)C4=NNC(=O)N4)C)cc1
0.293333	Fc1ccc(NC(=O)COc2c(OC)cc(cc2)C(=O)Nc3c(ccc(c3)C4=NNC(=O)N4)C)cc1
0.293333	Fc1ccc(NC(=O)COc2c(OC)cc(cc2)C(=O)Nc3c(ccc(c3)C4=NNC(=O)N4)C)cc1
0.293333	Fc1ccc(NC(=O)COc2c(OC)cc(cc2)C(=O)Nc3c(ccc(c3)C4=NNC(=O)N4)C)cc1
0.293333	Fc1ccc(NC(=O)COc2c(OC)cc(cc2)C(=O)Nc3c(ccc(c3)C4=NNC(=O)N4)C)cc1
0.293333	Fc1ccc(NC(=O)COc2c(OC)cc(cc2)C(=O)Nc3c(ccc(c3)C4=NNC(=O)N4)C)cc1
0.293333	Fc1ccc(NC(=O)COc2c(OC)cc(cc2)C(=O)Nc3c(ccc(c3)C4=NNC(=O)N4)C)cc1
0.293333	Fc1ccc(NC(=O)COc2c(OC)cc(cc2)C(=O)Nc3c(ccc(c3)C4=NNC(=O)N4)C)cc1
0.293333	Fc1ccc(NC(=O)COc2c(OC)cc(cc2)C(=O)Nc3c(ccc(c3)C4=NNC(=O)N4)C)cc1
0.292969	Clc1c(Cl)cc(NC(=O)c2cnc(c3ncccc3)cc2)c(O)c1
0.292969	Clc1c(Cl)cc(NC(=O)c2cnc(c3ncccc3)cc2)c(O)c1
0.292969	Clc1c(Cl)cc(NC(=O)c2cnc(c3ncccc3)cc2)c(O)c1
0.292969	Clc1c(Cl)cc(NC(=O)c2cnc(c3ncccc3)cc2)c(O)c1
0.292969	Clc1c(Cl)cc(NC(=O)c2cnc(c3ncccc3)cc2)c(O)c1
0.292969	Clc1c(Cl)cc(NC(=O)c2cnc(c3ncccc3)cc2)c(O)c1
0.292969	Clc1c(Cl)cc(NC(=O)c2cnc(c3ncccc3)cc2)c(O)c1
0.292969	Clc1c(Cl)cc(NC(=O)c2cnc(c3ncccc3)cc2)c(O)c1
0.292969	Clc1c(Cl)cc(NC(=O)c2cnc(c3ncccc3)cc2)c(O)c1
0.292969	Clc1c(Cl)cc(NC(=O)c2cnc(c3ncccc3)cc2)c(O)c1
0.292373	O=C(OCC)c1ccc(cc1)C(=O)Nc2cc(OC)c(cc2)C
0.292254	O=C(Nc1cc2OCOc2cc1)c3ccc(NC(=O)C=4ON=C(N4)c5nccnc5)cc3
0.292254	O=C(Nc1cc2OCOc2cc1)c3ccc(NC(=O)C=4ON=C(N4)c5nccnc5)cc3
0.292181	O=C(Nc1ccc(cc1)CNC(=O)c2cncc(c3ccc(OC)cc3)c2)c4ccncc4
0.291667	O=C(Nc1c(OC)cc(N)cc1)c2cnccc2
0.291667	O=C(Nc1c(OC)cc(N)cc1)c2cnccc2
0.291667	O=C(Nc1c(OC)cc(N)cc1)c2cnccc2
0.291667	O=C(Nc1c(OC)cc(N)cc1)c2cnccc2
0.291667	O=C(Nc1c(OC)cc(N)cc1)c2cnccc2
0.291667	O=C(Nc1c(OC)cc(N)cc1)c2cnccc2
0.291667	O=C(Nc1c(OC)cc(N)cc1)c2cnccc2
0.291667	O=C(Nc1c(OC)cc(N)cc1)c2cnccc2
0.291667	O=C(Nc1c(OC)cc(N)cc1)c2cnccc2
0.291667	O=C(Nc1c(OC)cc(N)cc1)c2cnccc2
0.291667	S1C(=NC(=C1)CC(=O)OCC)C2CCN(Cc3cc(NC(=O)c4ccc(cc4)C)ccc3)CC2
0.291667	S1C(=NC(=C1)CC(=O)OCC)C2CCN(Cc3cc(NC(=O)c4ccc(cc4)C)ccc3)CC2
0.291667	S1C(=NC(=C1)CC(=O)OCC)C2CCN(Cc3cc(NC(=O)c4ccc(cc4)C)ccc3)CC2
0.291667	S1C(=NC(=C1)CC(=O)OCC)C2CCN(Cc3cc(NC(=O)c4ccc(cc4)C)ccc3)CC2
0.291667	S1C(=NC(=C1)CC(=O)OCC)C2CCN(Cc3cc(NC(=O)c4ccc(cc4)C)ccc3)CC2
0.291667	S1C(=NC(=C1)CC(=O)OCC)C2CCN(Cc3cc(NC(=O)c4ccc(cc4)C)ccc3)CC2
0.291667	S1C(=NC(=C1)CC(=O)OCC)C2CCN(Cc3cc(NC(=O)c4ccc(cc4)C)ccc3)CC2
0.291667	S1C(=NC(=C1)CC(=O)OCC)C2CCN(Cc3cc(NC(=O)c4ccc(cc4)C)ccc3)CC2
0.291667	S1C(=NC(=C1)CC(=O)OCC)C2CCN(Cc3cc(NC(=O)c4ccc(cc4)C)ccc3)CC2
0.291667	S1C(=NC(=C1)CC(=O)OCC)C2CCN(Cc3cc(NC(=O)c4ccc(cc4)C)ccc3)CC2
0.291339	Fc1cc(F)cc(c1)C(=O)Nc2cc(c(cc2)CN3CCCC3)C(F)(F)F
0.291339	Fc1cc(F)cc(c1)C(=O)Nc2cc(c(cc2)CN3CCCC3)C(F)(F)F
0.291339	Fc1cc(F)cc(c1)C(=O)Nc2cc(c(cc2)CN3CCCC3)C(F)(F)F
0.291339	Fc1cc(F)cc(c1)C(=O)Nc2cc(c(cc2)CN3CCCC3)C(F)(F)F
0.291339	Fc1cc(F)cc(c1)C(=O)Nc2cc(c(cc2)CN3CCCC3)C(F)(F)F
0.291339	Fc1cc(F)cc(c1)C(=O)Nc2cc(c(cc2)CN3CCCC3)C(F)(F)F
0.291339	Fc1cc(F)cc(c1)C(=O)Nc2cc(c(cc2)CN3CCCC3)C(F)(F)F
0.291339	Fc1cc(F)cc(c1)C(=O)Nc2cc(c(cc2)CN3CCCC3)C(F)(F)F
0.291339	Fc1cc(F)cc(c1)C(=O)Nc2cc(c(cc2)CN3CCCC3)C(F)(F)F
0.291339	Fc1cc(F)cc(c1)C(=O)Nc2cc(c(cc2)CN3CCCC3)C(F)(F)F
0.291188	Fc1c(ccc(NC(=O)c2cncc(c3ccc(OC)cc3)c2)c1)CN(C)C
0.291188	Fc1c(ccc(NC(=O)c2cncc(c3ccc(OC)cc3)c2)c1)CN(C)C
0.291188	Fc1c(ccc(NC(=O)c2cncc(c3ccc(OC)cc3)c2)c1)CN(C)C
0.290984	O=C(Nc1c(ccc(c1)C)C)c2cc3OCCOc3cc2
0.290984	O=C(Nc1c(ccc(c1)C)C)c2cc3OCCOc3cc2
0.290984	O=C(Nc1c(ccc(c1)C)C)c2cc3OCCOc3cc2
0.290984	O=C(Nc1c(ccc(c1)C)C)c2cc3OCCOc3cc2
0.290984	O=C(Nc1c(ccc(c1)C)C)c2cc3OCCOc3cc2
0.290984	O=C(Nc1c(ccc(c1)C)C)c2cc3OCCOc3cc2
0.290984	O=C(Nc1c(ccc(c1)C)C)c2cc3OCCOc3cc2
0.290984	O=C(Nc1c(ccc(c1)C)C)c2cc3OCCOc3cc2
0.290984	O=C(Nc1c(ccc(c1)C)C)c2cc3OCCOc3cc2
0.290984	O=C(Nc1c(ccc(c1)C)C)c2cc3OCCOc3cc2
0.290698	Ic1c(cccc1)C(=O)Nc2cc(ccc2)C(=O)Nc3cc(Cl)c(cc3)C(=O)Nc4cnccc4
0.290698	Ic1c(cccc1)C(=O)Nc2cc(ccc2)C(=O)Nc3cc(Cl)c(cc3)C(=O)Nc4cnccc4
0.290698	Ic1c(cccc1)C(=O)Nc2cc(ccc2)C(=O)Nc3cc(Cl)c(cc3)C(=O)Nc4cnccc4
0.290698	Ic1c(cccc1)C(=O)Nc2cc(ccc2)C(=O)Nc3cc(Cl)c(cc3)C(=O)Nc4cnccc4
0.290698	Ic1c(cccc1)C(=O)Nc2cc(ccc2)C(=O)Nc3cc(Cl)c(cc3)C(=O)Nc4cnccc4
0.290698	Ic1c(cccc1)C(=O)Nc2cc(ccc2)C(=O)Nc3cc(Cl)c(cc3)C(=O)Nc4cnccc4
0.290698	Ic1c(cccc1)C(=O)Nc2cc(ccc2)C(=O)Nc3cc(Cl)c(cc3)C(=O)Nc4cnccc4
0.290698	Ic1c(cccc1)C(=O)Nc2cc(ccc2)C(=O)Nc3cc(Cl)c(cc3)C(=O)Nc4cnccc4
0.290698	Ic1c(cccc1)C(=O)Nc2cc(ccc2)C(=O)Nc3cc(Cl)c(cc3)C(=O)Nc4cnccc4
0.290698	Ic1c(cccc1)C(=O)Nc2cc(ccc2)C(=O)Nc3cc(Cl)c(cc3)C(=O)Nc4cnccc4
0.290323	O=C(Nc1c(cccc1)Cc2cnccc2)c3ccc(cc3)C4=NC=NN4CC
0.290323	O=C(Nc1c(cccc1)Cc2cnccc2)c3ccc(cc3)C4=NC=NN4CC
0.290323	O=C(Nc1c(cccc1)Cc2cnccc2)c3ccc(cc3)C4=NC=NN4CC
0.290323	O=C(Nc1c(cccc1)Cc2cnccc2)c3ccc(cc3)C4=NC=NN4CC
0.290323	O=C(Nc1c(cccc1)Cc2cnccc2)c3ccc(cc3)C4=NC=NN4CC
0.290323	O=C(Nc1c(cccc1)Cc2cnccc2)c3ccc(cc3)C4=NC=NN4CC
0.290323	O=C(Nc1c(cccc1)Cc2cnccc2)c3ccc(cc3)C4=NC=NN4CC
0.290323	O=C(Nc1c(cccc1)Cc2cnccc2)c3ccc(cc3)C4=NC=NN4CC
0.290323	O=C(Nc1c(cccc1)Cc2cnccc2)c3ccc(cc3)C4=NC=NN4CC
0.290323	O=C(Nc1c(cccc1)Cc2cnccc2)c3ccc(cc3)C4=NC=NN4CC
0.289916	Fc1cc(c(cc1)C)CNC(=O)c2ccc(cc2)C(=O)Nc3ccccc3
0.289916	Fc1cc(c(cc1)C)CNC(=O)c2ccc(cc2)C(=O)Nc3ccccc3
0.289916	Fc1cc(c(cc1)C)CNC(=O)c2ccc(cc2)C(=O)Nc3ccccc3
0.289916	Fc1cc(c(cc1)C)CNC(=O)c2ccc(cc2)C(=O)Nc3ccccc3
0.289916	Fc1cc(c(cc1)C)CNC(=O)c2ccc(cc2)C(=O)Nc3ccccc3
0.289916	Fc1cc(c(cc1)C)CNC(=O)c2ccc(cc2)C(=O)Nc3ccccc3
0.289916	Fc1cc(c(cc1)C)CNC(=O)c2ccc(cc2)C(=O)Nc3ccccc3
0.289916	Fc1cc(c(cc1)C)CNC(=O)c2ccc(cc2)C(=O)Nc3ccccc3
0.289916	Fc1cc(c(cc1)C)CNC(=O)c2ccc(cc2)C(=O)Nc3ccccc3
0.289916	Fc1cc(c(cc1)C)CNC(=O)c2ccc(cc2)C(=O)Nc3ccccc3
0.289855	Brc1cc(c2cnc(NC(=O)c3cc(F)c(NC(=O)CC(C)C)cc3)cc2)ccc1
0.289855	Brc1cc(c2cnc(NC(=O)c3cc(F)c(NC(=O)CC(C)C)cc3)cc2)ccc1
0.289855	Brc1cc(c2cnc(NC(=O)c3cc(F)c(NC(=O)CC(C)C)cc3)cc2)ccc1
0.289855	Brc1cc(c2cnc(NC(=O)c3cc(F)c(NC(=O)CC(C)C)cc3)cc2)ccc1
0.289855	Brc1cc(c2cnc(NC(=O)c3cc(F)c(NC(=O)CC(C)C)cc3)cc2)ccc1
0.289855	Brc1cc(c2cnc(NC(=O)c3cc(F)c(NC(=O)CC(C)C)cc3)cc2)ccc1
0.289855	Brc1cc(c2cnc(NC(=O)c3cc(F)c(NC(=O)CC(C)C)cc3)cc2)ccc1
0.289855	Brc1cc(c2cnc(NC(=O)c3cc(F)c(NC(=O)CC(C)C)cc3)cc2)ccc1
0.289855	Brc1cc(c2cnc(NC(=O)c3cc(F)c(NC(=O)CC(C)C)cc3)cc2)ccc1
0.289855	Brc1cc(c2cnc(NC(=O)c3cc(F)c(NC(=O)CC(C)C)cc3)cc2)ccc1
0.289855	Brc1cc(NC(=O)c2ccc(cc2)C=3OC(=NN3)c4c(cccc4)C)c(cc1)C=5N=NNN5
0.289855	Brc1cc(NC(=O)c2ccc(cc2)C=3OC(=NN3)c4c(cccc4)C)c(cc1)C=5N=NNN5
0.289855	Brc1cc(NC(=O)c2ccc(cc2)C=3OC(=NN3)c4c(cccc4)C)c(cc1)C=5N=NNN5
0.289855	Brc1cc(NC(=O)c2ccc(cc2)C=3OC(=NN3)c4c(cccc4)C)c(cc1)C=5N=NNN5
0.289855	Brc1cc(NC(=O)c2ccc(cc2)C=3OC(=NN3)c4c(cccc4)C)c(cc1)C=5N=NNN5
0.289855	Brc1cc(NC(=O)c2ccc(cc2)C=3OC(=NN3)c4c(cccc4)C)c(cc1)C=5N=NNN5
0.289855	Brc1cc(NC(=O)c2ccc(cc2)C=3OC(=NN3)c4c(cccc4)C)c(cc1)C=5N=NNN5
0.289855	Brc1cc(NC(=O)c2ccc(cc2)C=3OC(=NN3)c4c(cccc4)C)c(cc1)C=5N=NNN5
0.289855	Brc1cc(NC(=O)c2ccc(cc2)C=3OC(=NN3)c4c(cccc4)C)c(cc1)C=5N=NNN5
0.289855	Brc1cc(NC(=O)c2ccc(cc2)C=3OC(=NN3)c4c(cccc4)C)c(cc1)C=5N=NNN5
0.288732	FC(F)(F)c1nc(ncc1)Nc2cc(ccc2)C(=O)OCC(=O)Nc3ccc(N4CCCCC4)cc3
0.288732	FC(F)(F)c1nc(ncc1)Nc2cc(ccc2)C(=O)OCC(=O)Nc3ccc(N4CCCCC4)cc3
0.288732	FC(F)(F)c1nc(ncc1)Nc2cc(ccc2)C(=O)OCC(=O)Nc3ccc(N4CCCCC4)cc3
0.288732	FC(F)(F)c1nc(ncc1)Nc2cc(ccc2)C(=O)OCC(=O)Nc3ccc(N4CCCCC4)cc3
0.288344	FC(F)(F)c1cc(NC(=O)c2cc(NC(=O)c3c(OC)ccc(c3)CN4C(=O)c5c(cccc5)C4=O)c(cc2)C)ccc1
0.288344	FC(F)(F)c1cc(NC(=O)c2cc(NC(=O)c3c(OC)ccc(c3)CN4C(=O)c5c(cccc5)C4=O)c(cc2)C)ccc1
0.288344	FC(F)(F)c1cc(NC(=O)c2cc(NC(=O)c3c(OC)ccc(c3)CN4C(=O)c5c(cccc5)C4=O)c(cc2)C)ccc1
0.288344	FC(F)(F)c1cc(NC(=O)c2cc(NC(=O)c3c(OC)ccc(c3)CN4C(=O)c5c(cccc5)C4=O)c(cc2)C)ccc1
0.288344	FC(F)(F)c1cc(NC(=O)c2cc(NC(=O)c3c(OC)ccc(c3)CN4C(=O)c5c(cccc5)C4=O)c(cc2)C)ccc1
0.288344	FC(F)(F)c1cc(NC(=O)c2cc(NC(=O)c3c(OC)ccc(c3)CN4C(=O)c5c(cccc5)C4=O)c(cc2)C)ccc1
0.288344	FC(F)(F)c1cc(NC(=O)c2cc(NC(=O)c3c(OC)ccc(c3)CN4C(=O)c5c(cccc5)C4=O)c(cc2)C)ccc1
0.288344	FC(F)(F)c1cc(NC(=O)c2cc(NC(=O)c3c(OC)ccc(c3)CN4C(=O)c5c(cccc5)C4=O)c(cc2)C)ccc1
0.288344	FC(F)(F)c1cc(NC(=O)c2cc(NC(=O)c3c(OC)ccc(c3)CN4C(=O)c5c(cccc5)C4=O)c(cc2)C)ccc1
0.288344	FC(F)(F)c1cc(NC(=O)c2cc(NC(=O)c3c(OC)ccc(c3)CN4C(=O)c5c(cccc5)C4=O)c(cc2)C)ccc1
0.288321	O=C1NN=C(N1)c2cc(NC(=O)C=3NN=C(c4cc(c(cc4)C)C)C3)c(cc2)C
0.288321	O=C1NN=C(N1)c2cc(NC(=O)C=3NN=C(c4cc(c(cc4)C)C)C3)c(cc2)C
0.288321	O=C1NN=C(N1)c2cc(NC(=O)C=3NN=C(c4cc(c(cc4)C)C)C3)c(cc2)C
0.288321	O=C1NN=C(N1)c2cc(NC(=O)C=3NN=C(c4cc(c(cc4)C)C)C3)c(cc2)C
0.288321	O=C1NN=C(N1)c2cc(NC(=O)C=3NN=C(c4cc(c(cc4)C)C)C3)c(cc2)C
0.287975	O=C(Nc1nc(c2cnccc2)ccc1)c3cc4N=CN(c4cc3)c5cc(ccc5)C
0.287975	O=C(Nc1nc(c2cnccc2)ccc1)c3cc4N=CN(c4cc3)c5cc(ccc5)C
0.287975	O=C(Nc1nc(c2cnccc2)ccc1)c3cc4N=CN(c4cc3)c5cc(ccc5)C
0.287879	Clc1c(ncc(c1)C(=O)Nc2cc(ccc2)CN3CCCC3)N(C)C
0.287879	Clc1c(ncc(c1)C(=O)Nc2cc(ccc2)CN3CCCC3)N(C)C
0.287879	Clc1c(ncc(c1)C(=O)Nc2cc(ccc2)CN3CCCC3)N(C)C
0.287879	Clc1c(ncc(c1)C(=O)Nc2cc(ccc2)CN3CCCC3)N(C)C
0.287879	Clc1c(ncc(c1)C(=O)Nc2cc(ccc2)CN3CCCC3)N(C)C
0.287879	Clc1c(ncc(c1)C(=O)Nc2cc(ccc2)CN3CCCC3)N(C)C
0.287879	Clc1c(ncc(c1)C(=O)Nc2cc(ccc2)CN3CCCC3)N(C)C
0.287879	Clc1c(ncc(c1)C(=O)Nc2cc(ccc2)CN3CCCC3)N(C)C
0.287879	Clc1c(ncc(c1)C(=O)Nc2cc(ccc2)CN3CCCC3)N(C)C
0.287879	Clc1c(ncc(c1)C(=O)Nc2cc(ccc2)CN3CCCC3)N(C)C
0.287879	Clc1c(ccc(NC(=O)C=2SC=CC2C)c1)C(=O)Nc3cnccc3
0.287879	Clc1c(ccc(NC(=O)C=2SC=CC2C)c1)C(=O)Nc3cnccc3
0.287879	Clc1c(ccc(NC(=O)C=2SC=CC2C)c1)C(=O)Nc3cnccc3
0.287879	Clc1c(ccc(NC(=O)C=2SC=CC2C)c1)C(=O)Nc3cnccc3
0.287879	Clc1c(ccc(NC(=O)C=2SC=CC2C)c1)C(=O)Nc3cnccc3
0.287879	Clc1c(ccc(NC(=O)C=2SC=CC2C)c1)C(=O)Nc3cnccc3
0.287879	Clc1c(ccc(NC(=O)C=2SC=CC2C)c1)C(=O)Nc3cnccc3
0.287879	Clc1c(ccc(NC(=O)C=2SC=CC2C)c1)C(=O)Nc3cnccc3
0.287879	Clc1c(ccc(NC(=O)C=2SC=CC2C)c1)C(=O)Nc3cnccc3
0.287879	Clc1c(ccc(NC(=O)C=2SC=CC2C)c1)C(=O)Nc3cnccc3
0.287823	Ic1c(cccc1)C(=O)Nc2cc(ccc2)C(=O)Nc3cnc(N4CCN(CC4)C)cc3
0.287823	Ic1c(cccc1)C(=O)Nc2cc(ccc2)C(=O)Nc3cnc(N4CCN(CC4)C)cc3
0.287823	Ic1c(cccc1)C(=O)Nc2cc(ccc2)C(=O)Nc3cnc(N4CCN(CC4)C)cc3
0.287823	Ic1c(cccc1)C(=O)Nc2cc(ccc2)C(=O)Nc3cnc(N4CCN(CC4)C)cc3
0.287823	Ic1c(cccc1)C(=O)Nc2cc(ccc2)C(=O)Nc3cnc(N4CCN(CC4)C)cc3
0.287823	Ic1c(cccc1)C(=O)Nc2cc(ccc2)C(=O)Nc3cnc(N4CCN(CC4)C)cc3
0.287823	Ic1c(cccc1)C(=O)Nc2cc(ccc2)C(=O)Nc3cnc(N4CCN(CC4)C)cc3
0.287823	Ic1c(cccc1)C(=O)Nc2cc(ccc2)C(=O)Nc3cnc(N4CCN(CC4)C)cc3
0.287823	Ic1c(cccc1)C(=O)Nc2cc(ccc2)C(=O)Nc3cnc(N4CCN(CC4)C)cc3
0.287823	Ic1c(cccc1)C(=O)Nc2cc(ccc2)C(=O)Nc3cnc(N4CCN(CC4)C)cc3
0.28777	Fc1c(N2C=NC=C2)c(F)cc(NC(=O)c3ncc(cc3)CN4CCOCC4)c1
0.28777	Fc1c(N2C=NC=C2)c(F)cc(NC(=O)c3ncc(cc3)CN4CCOCC4)c1
0.28777	Fc1c(N2C=NC=C2)c(F)cc(NC(=O)c3ncc(cc3)CN4CCOCC4)c1
0.28777	Fc1c(N2C=NC=C2)c(F)cc(NC(=O)c3ncc(cc3)CN4CCOCC4)c1
0.28777	Fc1c(N2C=NC=C2)c(F)cc(NC(=O)c3ncc(cc3)CN4CCOCC4)c1
0.28777	Fc1c(N2C=NC=C2)c(F)cc(NC(=O)c3ncc(cc3)CN4CCOCC4)c1
0.28777	Fc1c(N2C=NC=C2)c(F)cc(NC(=O)c3ncc(cc3)CN4CCOCC4)c1
0.28777	Fc1c(N2C=NC=C2)c(F)cc(NC(=O)c3ncc(cc3)CN4CCOCC4)c1
0.28777	Fc1c(N2C=NC=C2)c(F)cc(NC(=O)c3ncc(cc3)CN4CCOCC4)c1
0.28777	Fc1c(N2C=NC=C2)c(F)cc(NC(=O)c3ncc(cc3)CN4CCOCC4)c1
0.287234	FC(F)(F)c1c(N)ccc(c1)C(=O)Nc2c(ccc(c2)C3=NNC(=O)N3)C
0.287234	FC(F)(F)c1c(N)ccc(c1)C(=O)Nc2c(ccc(c2)C3=NNC(=O)N3)C
0.287234	FC(F)(F)c1c(N)ccc(c1)C(=O)Nc2c(ccc(c2)C3=NNC(=O)N3)C
0.287234	FC(F)(F)c1c(N)ccc(c1)C(=O)Nc2c(ccc(c2)C3=NNC(=O)N3)C
0.287234	FC(F)(F)c1c(N)ccc(c1)C(=O)Nc2c(ccc(c2)C3=NNC(=O)N3)C
0.287234	FC(F)(F)c1c(N)ccc(c1)C(=O)Nc2c(ccc(c2)C3=NNC(=O)N3)C
0.287234	FC(F)(F)c1c(N)ccc(c1)C(=O)Nc2c(ccc(c2)C3=NNC(=O)N3)C
0.287234	FC(F)(F)c1c(N)ccc(c1)C(=O)Nc2c(ccc(c2)C3=NNC(=O)N3)C
0.287234	FC(F)(F)c1c(N)ccc(c1)C(=O)Nc2c(ccc(c2)C3=NNC(=O)N3)C
0.287234	FC(F)(F)c1c(N)ccc(c1)C(=O)Nc2c(ccc(c2)C3=NNC(=O)N3)C
0.286713	FC(F)(F)c1c(ccc(NC(=O)c2cc3c(ccnc3)cc2)c1)CN4CCCC4
0.286713	FC(F)(F)c1c(ccc(NC(=O)c2cc3c(ccnc3)cc2)c1)CN4CCCC4
0.286713	FC(F)(F)c1c(ccc(NC(=O)c2cc3c(ccnc3)cc2)c1)CN4CCCC4
0.286713	FC(F)(F)c1c(ccc(NC(=O)c2cc3c(ccnc3)cc2)c1)CN4CCCC4
0.286713	FC(F)(F)c1c(ccc(NC(=O)c2cc3c(ccnc3)cc2)c1)CN4CCCC4
0.286713	FC(F)(F)c1c(ccc(NC(=O)c2cc3c(ccnc3)cc2)c1)CN4CCCC4
0.286713	FC(F)(F)c1c(ccc(NC(=O)c2cc3c(ccnc3)cc2)c1)CN4CCCC4
0.28629	O=C(O)c1cc(NC(=O)c2cc3OCCOc3cc2)c(cc1)C
0.28629	O=C(O)c1cc(NC(=O)c2cc3OCCOc3cc2)c(cc1)C
0.28629	O=C(O)c1cc(NC(=O)c2cc3OCCOc3cc2)c(cc1)C
0.28629	O=C(O)c1cc(NC(=O)c2cc3OCCOc3cc2)c(cc1)C
0.28629	O=C(O)c1cc(NC(=O)c2cc3OCCOc3cc2)c(cc1)C
0.28626	O=C(OCC1CCC(c2ccccc2)CC1)c3cc(NC(=O)c4ccccc4)c(cc3)C
0.28626	O=C(OCC1CCC(c2ccccc2)CC1)c3cc(NC(=O)c4ccccc4)c(cc3)C
0.28626	O=C(OCC1CCC(c2ccccc2)CC1)c3cc(NC(=O)c4ccccc4)c(cc3)C
0.28626	O=C(OCC1CCC(c2ccccc2)CC1)c3cc(NC(=O)c4ccccc4)c(cc3)C
0.28626	O=C(OCC1CCC(c2ccccc2)CC1)c3cc(NC(=O)c4ccccc4)c(cc3)C
0.28626	O=C(OCC1CCC(c2ccccc2)CC1)c3cc(NC(=O)c4ccccc4)c(cc3)C
0.28626	O=C(OCC1CCC(c2ccccc2)CC1)c3cc(NC(=O)c4ccccc4)c(cc3)C
0.28626	O=C(OCC1CCC(c2ccccc2)CC1)c3cc(NC(=O)c4ccccc4)c(cc3)C
0.286219	S(=O)(=O)(c1cc(F)c(NC(=O)c2cnc(c3ncccc3)cc2)cc1)C4CC4
0.286219	S(=O)(=O)(c1cc(F)c(NC(=O)c2cnc(c3ncccc3)cc2)cc1)C4CC4
0.286219	S(=O)(=O)(c1cc(F)c(NC(=O)c2cnc(c3ncccc3)cc2)cc1)C4CC4
0.286219	S(=O)(=O)(c1cc(F)c(NC(=O)c2cnc(c3ncccc3)cc2)cc1)C4CC4
0.286219	S(=O)(=O)(c1cc(F)c(NC(=O)c2cnc(c3ncccc3)cc2)cc1)C4CC4
0.286219	S(=O)(=O)(c1cc(F)c(NC(=O)c2cnc(c3ncccc3)cc2)cc1)C4CC4
0.286219	S(=O)(=O)(c1cc(F)c(NC(=O)c2cnc(c3ncccc3)cc2)cc1)C4CC4
0.286219	S(=O)(=O)(c1cc(F)c(NC(=O)c2cnc(c3ncccc3)cc2)cc1)C4CC4
0.286219	S(=O)(=O)(c1cc(F)c(NC(=O)c2cnc(c3ncccc3)cc2)cc1)C4CC4
0.286219	S(=O)(=O)(c1cc(F)c(NC(=O)c2cnc(c3ncccc3)cc2)cc1)C4CC4
0.286207	O=C(N(Cc1ccc(cc1)C(=O)NC)CC=2OC=CC2)C(=O)Nc3c(ccc(c4ccc(C#N)cc4)c3)C
0.286207	O=C(N(Cc1ccc(cc1)C(=O)NC)CC=2OC=CC2)C(=O)Nc3c(ccc(c4ccc(C#N)cc4)c3)C
0.286207	O=C(N(Cc1ccc(cc1)C(=O)NC)CC=2OC=CC2)C(=O)Nc3c(ccc(c4ccc(C#N)cc4)c3)C
0.286145	FC(F)(F)c1cc(c(NC(=O)c2c3c(nc(c4cnccc4)c2)ccc(c3)C)cc1)C
0.286145	FC(F)(F)c1cc(c(NC(=O)c2c3c(nc(c4cnccc4)c2)ccc(c3)C)cc1)C
0.286145	FC(F)(F)c1cc(c(NC(=O)c2c3c(nc(c4cnccc4)c2)ccc(c3)C)cc1)C
0.286145	FC(F)(F)c1cc(c(NC(=O)c2c3c(nc(c4cnccc4)c2)ccc(c3)C)cc1)C
0.286145	FC(F)(F)c1cc(c(NC(=O)c2c3c(nc(c4cnccc4)c2)ccc(c3)C)cc1)C
0.286145	FC(F)(F)c1cc(c(NC(=O)c2c3c(nc(c4cnccc4)c2)ccc(c3)C)cc1)C
0.286145	FC(F)(F)c1cc(c(NC(=O)c2c3c(nc(c4cnccc4)c2)ccc(c3)C)cc1)C
0.286145	FC(F)(F)c1cc(c(NC(=O)c2c3c(nc(c4cnccc4)c2)ccc(c3)C)cc1)C
0.286145	FC(F)(F)c1cc(c(NC(=O)c2c3c(nc(c4cnccc4)c2)ccc(c3)C)cc1)C
0.286145	FC(F)(F)c1cc(c(NC(=O)c2c3c(nc(c4cnccc4)c2)ccc(c3)C)cc1)C
0.285714	Brc1cc(NC(=O)c2cnc(cc2)C=3N=NNN3)c(cc1)C=4N=NNN4
0.285714	Brc1cc(NC(=O)c2cnc(cc2)C=3N=NNN3)c(cc1)C=4N=NNN4
0.285714	Brc1cc(NC(=O)c2cnc(cc2)C=3N=NNN3)c(cc1)C=4N=NNN4
0.285714	Brc1cc(NC(=O)c2cnc(cc2)C=3N=NNN3)c(cc1)C=4N=NNN4
0.285714	Brc1cc(NC(=O)c2cnc(cc2)C=3N=NNN3)c(cc1)C=4N=NNN4
0.285714	Brc1cc(NC(=O)c2cnc(cc2)C=3N=NNN3)c(cc1)C=4N=NNN4
0.285714	Brc1cc(NC(=O)c2cnc(cc2)C=3N=NNN3)c(cc1)C=4N=NNN4
0.285714	Brc1cc(NC(=O)c2cnc(cc2)C=3N=NNN3)c(cc1)C=4N=NNN4
0.285714	Brc1cc(NC(=O)c2cnc(cc2)C=3N=NNN3)c(cc1)C=4N=NNN4
0.285714	Brc1cc(NC(=O)c2cnc(cc2)C=3N=NNN3)c(cc1)C=4N=NNN4
0.285714	O=C(Nc1cc(OC)c(OC)cc1)CC2=NOC(=N2)c3c(nccc3)Nc4c(cc(cc4)C)C
0.285714	O=C(Nc1cc(OC)c(OC)cc1)CC2=NOC(=N2)c3c(nccc3)Nc4c(cc(cc4)C)C
0.285714	O=C(Nc1cc(OC)c(OC)cc1)CC2=NOC(=N2)c3c(nccc3)Nc4c(cc(cc4)C)C
0.285714	O=C(Nc1cc(OC)c(OC)cc1)CC2=NOC(=N2)c3c(nccc3)Nc4c(cc(cc4)C)C
0.285714	O=C(Nc1cc(OC)c(OC)cc1)CC2=NOC(=N2)c3c(nccc3)Nc4c(cc(cc4)C)C
0.285714	O=C(Nc1cc(OC)c(OC)cc1)CC2=NOC(=N2)c3c(nccc3)Nc4c(cc(cc4)C)C
0.285714	O=C(Nc1cc(OC)c(OC)cc1)CC2=NOC(=N2)c3c(nccc3)Nc4c(cc(cc4)C)C
0.285714	O=C(Nc1cc(OC)c(OC)cc1)CC2=NOC(=N2)c3c(nccc3)Nc4c(cc(cc4)C)C
0.285714	O=C(Nc1cc(OC)c(OC)cc1)CC2=NOC(=N2)c3c(nccc3)Nc4c(cc(cc4)C)C
0.285714	O=C(Nc1cc(OC)c(OC)cc1)CC2=NOC(=N2)c3c(nccc3)Nc4c(cc(cc4)C)C
0.285156	Clc1c(NC(=O)c2cc(NC(=O)c3ccc(F)cc3)ccc2)cc(cc1)CS(=O)(=O)C
0.285156	Clc1c(NC(=O)c2cc(NC(=O)c3ccc(F)cc3)ccc2)cc(cc1)CS(=O)(=O)C
0.285156	Clc1c(NC(=O)c2cc(NC(=O)c3ccc(F)cc3)ccc2)cc(cc1)CS(=O)(=O)C
0.285156	Clc1c(NC(=O)c2cc(NC(=O)c3ccc(F)cc3)ccc2)cc(cc1)CS(=O)(=O)C
0.285156	Clc1c(NC(=O)c2cc(NC(=O)c3ccc(F)cc3)ccc2)cc(cc1)CS(=O)(=O)C
0.285156	Clc1c(NC(=O)c2cc(NC(=O)c3ccc(F)cc3)ccc2)cc(cc1)CS(=O)(=O)C
0.285156	Clc1c(NC(=O)c2cc(NC(=O)c3ccc(F)cc3)ccc2)cc(cc1)CS(=O)(=O)C
0.285156	Clc1c(NC(=O)c2cc(NC(=O)c3ccc(F)cc3)ccc2)cc(cc1)CS(=O)(=O)C
0.285156	Clc1c(NC(=O)c2cc(NC(=O)c3ccc(F)cc3)ccc2)cc(cc1)CS(=O)(=O)C
0.285156	Clc1c(NC(=O)c2cc(NC(=O)c3ccc(F)cc3)ccc2)cc(cc1)CS(=O)(=O)C
0.284314	Brc1cc2N=C(Nc2cc1)c3ccc(NC(=O)c4cc(OC)c(OCc5cnccc5)cc4)cc3
0.284314	Brc1cc2N=C(Nc2cc1)c3ccc(NC(=O)c4cc(OC)c(OCc5cnccc5)cc4)cc3
0.284314	Brc1cc2N=C(Nc2cc1)c3ccc(NC(=O)c4cc(OC)c(OCc5cnccc5)cc4)cc3
0.284314	Brc1cc2N=C(Nc2cc1)c3ccc(NC(=O)c4cc(OC)c(OCc5cnccc5)cc4)cc3
0.284314	Brc1cc2N=C(Nc2cc1)c3ccc(NC(=O)c4cc(OC)c(OCc5cnccc5)cc4)cc3
0.284314	Brc1cc2N=C(Nc2cc1)c3ccc(NC(=O)c4cc(OC)c(OCc5cnccc5)cc4)cc3
0.284314	Brc1cc2N=C(Nc2cc1)c3ccc(NC(=O)c4cc(OC)c(OCc5cnccc5)cc4)cc3
0.284211	Clc1c(NC(=O)COC(=O)c2cc(Nc3nc(ccn3)C(F)(F)F)ccc2)cccc1
0.284211	Clc1c(NC(=O)COC(=O)c2cc(Nc3nc(ccn3)C(F)(F)F)ccc2)cccc1
0.284173	O=C(Nc1cc(NC(=O)C(=O)NC=2NN=C(c3c(c(ccc3)C)C)C2)ccc1)c4ccncc4
0.284173	O=C(Nc1cc(NC(=O)C(=O)NC=2NN=C(c3c(c(ccc3)C)C)C2)ccc1)c4ccncc4
0.284173	O=C(Nc1cc(NC(=O)C(=O)NC=2NN=C(c3c(c(ccc3)C)C)C2)ccc1)c4ccncc4
0.284173	O=C(Nc1cc(NC(=O)C(=O)NC=2NN=C(c3c(c(ccc3)C)C)C2)ccc1)c4ccncc4
0.284173	O=C(Nc1cc(NC(=O)C(=O)NC=2NN=C(c3c(c(ccc3)C)C)C2)ccc1)c4ccncc4
0.284173	O=C(Nc1cc(NC(=O)C(=O)NC=2NN=C(c3c(c(ccc3)C)C)C2)ccc1)c4ccncc4
0.284173	O=C(Nc1cc(NC(=O)C(=O)NC=2NN=C(c3c(c(ccc3)C)C)C2)ccc1)c4ccncc4
0.284173	O=C(Nc1cc(NC(=O)C(=O)NC=2NN=C(c3c(c(ccc3)C)C)C2)ccc1)c4ccncc4
0.284173	O=C(Nc1cc(NC(=O)C(=O)NC=2NN=C(c3c(c(ccc3)C)C)C2)ccc1)c4ccncc4
0.284173	O=C(Nc1cc(NC(=O)C(=O)NC=2NN=C(c3c(c(ccc3)C)C)C2)ccc1)c4ccncc4
0.283688	S(c1c(cc(cc1)C(=O)Nc2c(ccc(c2)C(=O)Nc3cc(ccc3)C(F)(F)F)C)C(F)(F)F)C4CCCC4
0.283688	S(c1c(cc(cc1)C(=O)Nc2c(ccc(c2)C(=O)Nc3cc(ccc3)C(F)(F)F)C)C(F)(F)F)C4CCCC4
0.283688	S(c1c(cc(cc1)C(=O)Nc2c(ccc(c2)C(=O)Nc3cc(ccc3)C(F)(F)F)C)C(F)(F)F)C4CCCC4
0.283688	S(c1c(cc(cc1)C(=O)Nc2c(ccc(c2)C(=O)Nc3cc(ccc3)C(F)(F)F)C)C(F)(F)F)C4CCCC4
0.283688	S(c1c(cc(cc1)C(=O)Nc2c(ccc(c2)C(=O)Nc3cc(ccc3)C(F)(F)F)C)C(F)(F)F)C4CCCC4
0.283688	S(c1c(cc(cc1)C(=O)Nc2c(ccc(c2)C(=O)Nc3cc(ccc3)C(F)(F)F)C)C(F)(F)F)C4CCCC4
0.283688	S(c1c(cc(cc1)C(=O)Nc2c(ccc(c2)C(=O)Nc3cc(ccc3)C(F)(F)F)C)C(F)(F)F)C4CCCC4
0.283688	S(c1c(cc(cc1)C(=O)Nc2c(ccc(c2)C(=O)Nc3cc(ccc3)C(F)(F)F)C)C(F)(F)F)C4CCCC4
0.283688	S(c1c(cc(cc1)C(=O)Nc2c(ccc(c2)C(=O)Nc3cc(ccc3)C(F)(F)F)C)C(F)(F)F)C4CCCC4
0.283688	S(c1c(cc(cc1)C(=O)Nc2c(ccc(c2)C(=O)Nc3cc(ccc3)C(F)(F)F)C)C(F)(F)F)C4CCCC4
0.283333	Clc1ccc(Sc2ncccc2C(=O)Nc3c(ccc(c3)C4=NNC(=O)N4)C)cc1
0.283333	Clc1ccc(Sc2ncccc2C(=O)Nc3c(ccc(c3)C4=NNC(=O)N4)C)cc1
0.283333	Clc1ccc(Sc2ncccc2C(=O)Nc3c(ccc(c3)C4=NNC(=O)N4)C)cc1
0.283333	Clc1ccc(Sc2ncccc2C(=O)Nc3c(ccc(c3)C4=NNC(=O)N4)C)cc1
0.283333	Clc1ccc(Sc2ncccc2C(=O)Nc3c(ccc(c3)C4=NNC(=O)N4)C)cc1
0.283333	Clc1ccc(Sc2ncccc2C(=O)Nc3c(ccc(c3)C4=NNC(=O)N4)C)cc1
0.283333	Clc1ccc(Sc2ncccc2C(=O)Nc3c(ccc(c3)C4=NNC(=O)N4)C)cc1
0.283333	Clc1ccc(Sc2ncccc2C(=O)Nc3c(ccc(c3)C4=NNC(=O)N4)C)cc1
0.283333	Clc1ccc(Sc2ncccc2C(=O)Nc3c(ccc(c3)C4=NNC(=O)N4)C)cc1
0.283333	Clc1ccc(Sc2ncccc2C(=O)Nc3c(ccc(c3)C4=NNC(=O)N4)C)cc1
0.283088	O=C(N1CCCC1)Nc2cc(NC(=O)c3cc(OC)c(OCc4ccncc4)cc3)ccc2
0.283088	O=C(N1CCCC1)Nc2cc(NC(=O)c3cc(OC)c(OCc4ccncc4)cc3)ccc2
0.283088	O=C(N1CCCC1)Nc2cc(NC(=O)c3cc(OC)c(OCc4ccncc4)cc3)ccc2
0.283088	O=C(N1CCCC1)Nc2cc(NC(=O)c3cc(OC)c(OCc4ccncc4)cc3)ccc2
0.283088	O=C(N1CCCC1)Nc2cc(NC(=O)c3cc(OC)c(OCc4ccncc4)cc3)ccc2
0.283088	O=C(N1CCCC1)Nc2cc(NC(=O)c3cc(OC)c(OCc4ccncc4)cc3)ccc2
0.283088	O=C(N1CCCC1)Nc2cc(NC(=O)c3cc(OC)c(OCc4ccncc4)cc3)ccc2
0.283088	O=C(N1CCCC1)Nc2cc(NC(=O)c3cc(OC)c(OCc4ccncc4)cc3)ccc2
0.283088	O=C(N1CCCC1)Nc2cc(NC(=O)c3cc(OC)c(OCc4ccncc4)cc3)ccc2
0.283088	O=C(N1CCCC1)Nc2cc(NC(=O)c3cc(OC)c(OCc4ccncc4)cc3)ccc2
0.282869	Ic1cc(c(cc1)C)C(=O)Nc2cc(NC(=O)N(C)C)c(cc2)C
0.282869	Ic1cc(c(cc1)C)C(=O)Nc2cc(NC(=O)N(C)C)c(cc2)C
0.282869	Ic1cc(c(cc1)C)C(=O)Nc2cc(NC(=O)N(C)C)c(cc2)C
0.282869	Ic1cc(c(cc1)C)C(=O)Nc2cc(NC(=O)N(C)C)c(cc2)C
0.282869	Ic1cc(c(cc1)C)C(=O)Nc2cc(NC(=O)N(C)C)c(cc2)C
0.282869	Ic1cc(c(cc1)C)C(=O)Nc2cc(NC(=O)N(C)C)c(cc2)C
0.282869	Ic1cc(c(cc1)C)C(=O)Nc2cc(NC(=O)N(C)C)c(cc2)C
0.282869	Ic1cc(c(cc1)C)C(=O)Nc2cc(NC(=O)N(C)C)c(cc2)C
0.282869	Ic1cc(c(cc1)C)C(=O)Nc2cc(NC(=O)N(C)C)c(cc2)C
0.282869	Ic1cc(c(cc1)C)C(=O)Nc2cc(NC(=O)N(C)C)c(cc2)C
0.282869	Clc1c(Oc2ccc(cc2)C(=O)Nc3c(ccc(c3)C)C)cc(Cl)cc1
0.282869	Clc1c(Oc2ccc(cc2)C(=O)Nc3c(ccc(c3)C)C)cc(Cl)cc1
0.282869	Clc1c(Oc2ccc(cc2)C(=O)Nc3c(ccc(c3)C)C)cc(Cl)cc1
0.282869	Clc1c(Oc2ccc(cc2)C(=O)Nc3c(ccc(c3)C)C)cc(Cl)cc1
0.282869	Clc1c(Oc2ccc(cc2)C(=O)Nc3c(ccc(c3)C)C)cc(Cl)cc1
0.282869	Clc1c(Oc2ccc(cc2)C(=O)Nc3c(ccc(c3)C)C)cc(Cl)cc1
0.282869	Clc1c(Oc2ccc(cc2)C(=O)Nc3c(ccc(c3)C)C)cc(Cl)cc1
0.282869	Clc1c(Oc2ccc(cc2)C(=O)Nc3c(ccc(c3)C)C)cc(Cl)cc1
0.282869	Clc1c(Oc2ccc(cc2)C(=O)Nc3c(ccc(c3)C)C)cc(Cl)cc1
0.282869	Clc1c(Oc2ccc(cc2)C(=O)Nc3c(ccc(c3)C)C)cc(Cl)cc1
0.282828	O=C(Nc1c(ccc(c1)C=2ON=C(N2)C3NCCC3)C)C=4OC=CC4
0.282828	O=C(Nc1c(ccc(c1)C=2ON=C(N2)C3NCCC3)C)C=4OC=CC4
0.282828	O=C(Nc1c(ccc(c1)C=2ON=C(N2)C3NCCC3)C)C=4OC=CC4
0.282828	O=C(Nc1c(ccc(c1)C=2ON=C(N2)C3NCCC3)C)C=4OC=CC4
0.282828	O=C(Nc1c(ccc(c1)C=2ON=C(N2)C3NCCC3)C)C=4OC=CC4
0.282828	O=C(Nc1c(ccc(c1)C=2ON=C(N2)C3NCCC3)C)C=4OC=CC4
0.282828	O=C(Nc1c(ccc(c1)C=2ON=C(N2)C3NCCC3)C)C=4OC=CC4
0.282828	O=C(Nc1c(ccc(c1)C=2ON=C(N2)C3NCCC3)C)C=4OC=CC4
0.282443	S1C=C(c2ncc(cc2)C(=O)Nc3ccc(OCc4nccnc4)cc3)C=C1
0.282443	S1C=C(c2ncc(cc2)C(=O)Nc3ccc(OCc4nccnc4)cc3)C=C1
0.282443	S1C=C(c2ncc(cc2)C(=O)Nc3ccc(OCc4nccnc4)cc3)C=C1
0.282443	S1C=C(c2ncc(cc2)C(=O)Nc3ccc(OCc4nccnc4)cc3)C=C1
0.282443	S1C=C(c2ncc(cc2)C(=O)Nc3ccc(OCc4nccnc4)cc3)C=C1
0.282443	S1C=C(c2ncc(cc2)C(=O)Nc3ccc(OCc4nccnc4)cc3)C=C1
0.282443	S1C=C(c2ncc(cc2)C(=O)Nc3ccc(OCc4nccnc4)cc3)C=C1
0.282443	S1C=C(c2ncc(cc2)C(=O)Nc3ccc(OCc4nccnc4)cc3)C=C1
0.282443	S1C=C(c2ncc(cc2)C(=O)Nc3ccc(OCc4nccnc4)cc3)C=C1
0.282443	S1C=C(c2ncc(cc2)C(=O)Nc3ccc(OCc4nccnc4)cc3)C=C1
0.282313	O=C1NN=C(N1)c2cc(NC(=O)c3c(nc(cc3)C)C4CC4)c(cc2)C
0.282313	O=C1NN=C(N1)c2cc(NC(=O)c3c(nc(cc3)C)C4CC4)c(cc2)C
0.282313	O=C1NN=C(N1)c2cc(NC(=O)c3c(nc(cc3)C)C4CC4)c(cc2)C
0.282313	O=C1NN=C(N1)c2cc(NC(=O)c3c(nc(cc3)C)C4CC4)c(cc2)C
0.282313	O=C1NN=C(N1)c2cc(NC(=O)c3c(nc(cc3)C)C4CC4)c(cc2)C
0.282313	O=C1NN=C(N1)c2cc(NC(=O)c3c(nc(cc3)C)C4CC4)c(cc2)C
0.282313	O=C1NN=C(N1)c2cc(NC(=O)c3c(nc(cc3)C)C4CC4)c(cc2)C
0.282313	O=C1NN=C(N1)c2cc(NC(=O)c3c(nc(cc3)C)C4CC4)c(cc2)C
0.282313	O=C1NN=C(N1)c2cc(NC(=O)c3c(nc(cc3)C)C4CC4)c(cc2)C
0.282313	O=C1NN=C(N1)c2cc(NC(=O)c3c(nc(cc3)C)C4CC4)c(cc2)C
0.281955	S1C(=NC(=C1)C)NC(=O)c2cc(NC(=O)c3ccc(cc3)C(=O)Nc4ccccc4)c(OC)cc2
0.281955	S1C(=NC(=C1)C)NC(=O)c2cc(NC(=O)c3ccc(cc3)C(=O)Nc4ccccc4)c(OC)cc2
0.281955	S1C(=NC(=C1)C)NC(=O)c2cc(NC(=O)c3ccc(cc3)C(=O)Nc4ccccc4)c(OC)cc2
0.281955	S1C(=NC(=C1)C)NC(=O)c2cc(NC(=O)c3ccc(cc3)C(=O)Nc4ccccc4)c(OC)cc2
0.281955	S1C(=NC(=C1)C)NC(=O)c2cc(NC(=O)c3ccc(cc3)C(=O)Nc4ccccc4)c(OC)cc2
0.281955	S1C(=NC(=C1)C)NC(=O)c2cc(NC(=O)c3ccc(cc3)C(=O)Nc4ccccc4)c(OC)cc2
0.281955	S1C(=NC(=C1)C)NC(=O)c2cc(NC(=O)c3ccc(cc3)C(=O)Nc4ccccc4)c(OC)cc2
0.281955	S1C(=NC(=C1)C)NC(=O)c2cc(NC(=O)c3ccc(cc3)C(=O)Nc4ccccc4)c(OC)cc2
0.281955	S1C(=NC(=C1)C)NC(=O)c2cc(NC(=O)c3ccc(cc3)C(=O)Nc4ccccc4)c(OC)cc2
0.281955	S1C(=NC(=C1)C)NC(=O)c2cc(NC(=O)c3ccc(cc3)C(=O)Nc4ccccc4)c(OC)cc2
0.281853	O=C(Nc1ccccc1)c2ncc(c3cc(ncc3)N4CCCC4)cc2
0.281853	O=C(Nc1ccccc1)c2ncc(c3cc(ncc3)N4CCCC4)cc2
0.281853	O=C(Nc1ccccc1)c2ncc(c3cc(ncc3)N4CCCC4)cc2
0.281853	O=C(Nc1ccccc1)c2ncc(c3cc(ncc3)N4CCCC4)cc2
0.281853	O=C(Nc1ccccc1)c2ncc(c3cc(ncc3)N4CCCC4)cc2
0.281853	O=C(Nc1ccccc1)c2ncc(c3cc(ncc3)N4CCCC4)cc2
0.281853	O=C(Nc1ccccc1)c2ncc(c3cc(ncc3)N4CCCC4)cc2
0.281853	O=C(Nc1ccccc1)c2ncc(c3cc(ncc3)N4CCCC4)cc2
0.28169	Ic1c(cccc1)C(=O)Nc2c(F)ccc(NC(=O)c3ccc(Oc4nccc(c4)C)cc3)c2
0.28169	Ic1c(cccc1)C(=O)Nc2c(F)ccc(NC(=O)c3ccc(Oc4nccc(c4)C)cc3)c2
0.28169	Ic1c(cccc1)C(=O)Nc2c(F)ccc(NC(=O)c3ccc(Oc4nccc(c4)C)cc3)c2
0.28169	Ic1c(cccc1)C(=O)Nc2c(F)ccc(NC(=O)c3ccc(Oc4nccc(c4)C)cc3)c2
0.28169	Ic1c(cccc1)C(=O)Nc2c(F)ccc(NC(=O)c3ccc(Oc4nccc(c4)C)cc3)c2
0.28169	Ic1c(cccc1)C(=O)Nc2c(F)ccc(NC(=O)c3ccc(Oc4nccc(c4)C)cc3)c2
0.28169	Ic1c(cccc1)C(=O)Nc2c(F)ccc(NC(=O)c3ccc(Oc4nccc(c4)C)cc3)c2
0.28169	Ic1c(cccc1)C(=O)Nc2c(F)ccc(NC(=O)c3ccc(Oc4nccc(c4)C)cc3)c2
0.28169	Ic1c(cccc1)C(=O)Nc2c(F)ccc(NC(=O)c3ccc(Oc4nccc(c4)C)cc3)c2
0.28169	Ic1c(cccc1)C(=O)Nc2c(F)ccc(NC(=O)c3ccc(Oc4nccc(c4)C)cc3)c2
0.28169	Fc1c(ccc(c1)C(=O)OC)COC(=O)c2cc(Nc3nc(ccn3)C(F)(F)F)ccc2
0.281513	O=C(NCC1CC1)c2cc(NC(=O)C=O)c(cc2)C
0.281513	O=C(NCC1CC1)c2cc(NC(=O)C=O)c(cc2)C
0.281513	O=C(NCC1CC1)c2cc(NC(=O)C=O)c(cc2)C
0.281513	O=C(NCC1CC1)c2cc(NC(=O)C=O)c(cc2)C
0.281513	O=C(NCC1CC1)c2cc(NC(=O)C=O)c(cc2)C
0.281513	O=C(NCC1CC1)c2cc(NC(=O)C=O)c(cc2)C
0.281513	O=C(NCC1CC1)c2cc(NC(=O)C=O)c(cc2)C
0.281513	O=C(NCC1CC1)c2cc(NC(=O)C=O)c(cc2)C
0.281513	O=C(NCC1CC1)c2cc(NC(=O)C=O)c(cc2)C
0.281513	O=C(NCC1CC1)c2cc(NC(=O)C=O)c(cc2)C
0.281124	O=C(OCC)c1ccc(cc1)C(=O)Nc2c(cccc2)Cc3cnccc3
0.281124	O=C(OCC)c1ccc(cc1)C(=O)Nc2c(cccc2)Cc3cnccc3
0.281124	O=C(OCC)c1ccc(cc1)C(=O)Nc2c(cccc2)Cc3cnccc3
0.281124	O=C(OCC)c1ccc(cc1)C(=O)Nc2c(cccc2)Cc3cnccc3
0.281124	O=C(OCC)c1ccc(cc1)C(=O)Nc2c(cccc2)Cc3cnccc3
0.281124	O=C(OCC)c1ccc(cc1)C(=O)Nc2c(cccc2)Cc3cnccc3
0.281124	O=C(OCC)c1ccc(cc1)C(=O)Nc2c(cccc2)Cc3cnccc3
0.281124	O=C(OCC)c1ccc(cc1)C(=O)Nc2c(cccc2)Cc3cnccc3
0.281124	O=C(OCC)c1ccc(cc1)C(=O)Nc2c(cccc2)Cc3cnccc3
0.281124	O=C(OCC)c1ccc(cc1)C(=O)Nc2c(cccc2)Cc3cnccc3
0.280936	Clc1c(ccc(Cl)c1)C(=O)Nc2cc(ccc2)CN3C(CN(Cc4ccc(Cl)cc4)CC3)CC(C)C
0.280936	Clc1c(ccc(Cl)c1)C(=O)Nc2cc(ccc2)CN3C(CN(Cc4ccc(Cl)cc4)CC3)CC(C)C
0.280936	Clc1c(ccc(Cl)c1)C(=O)Nc2cc(ccc2)CN3C(CN(Cc4ccc(Cl)cc4)CC3)CC(C)C
0.280936	Clc1c(ccc(Cl)c1)C(=O)Nc2cc(ccc2)CN3C(CN(Cc4ccc(Cl)cc4)CC3)CC(C)C
0.280936	Clc1c(ccc(Cl)c1)C(=O)Nc2cc(ccc2)CN3C(CN(Cc4ccc(Cl)cc4)CC3)CC(C)C
0.280936	Clc1c(ccc(Cl)c1)C(=O)Nc2cc(ccc2)CN3C(CN(Cc4ccc(Cl)cc4)CC3)CC(C)C
0.280936	Clc1c(ccc(Cl)c1)C(=O)Nc2cc(ccc2)CN3C(CN(Cc4ccc(Cl)cc4)CC3)CC(C)C
0.280936	Clc1c(ccc(Cl)c1)C(=O)Nc2cc(ccc2)CN3C(CN(Cc4ccc(Cl)cc4)CC3)CC(C)C
0.280936	Clc1c(ccc(Cl)c1)C(=O)Nc2cc(ccc2)CN3C(CN(Cc4ccc(Cl)cc4)CC3)CC(C)C
0.280936	Clc1c(ccc(Cl)c1)C(=O)Nc2cc(ccc2)CN3C(CN(Cc4ccc(Cl)cc4)CC3)CC(C)C
0.280851	Clc1c(ccc(NC(=O)c2ccc(cc2)C(=O)Nc3ccccc3)c1)CN(C)C
0.280851	Clc1c(ccc(NC(=O)c2ccc(cc2)C(=O)Nc3ccccc3)c1)CN(C)C
0.280851	Clc1c(ccc(NC(=O)c2ccc(cc2)C(=O)Nc3ccccc3)c1)CN(C)C
0.280851	Clc1c(ccc(NC(=O)c2ccc(cc2)C(=O)Nc3ccccc3)c1)CN(C)C
0.280851	Clc1c(ccc(NC(=O)c2ccc(cc2)C(=O)Nc3ccccc3)c1)CN(C)C
0.280851	Clc1c(ccc(NC(=O)c2ccc(cc2)C(=O)Nc3ccccc3)c1)CN(C)C
0.280851	Clc1c(ccc(NC(=O)c2ccc(cc2)C(=O)Nc3ccccc3)c1)CN(C)C
0.280851	Clc1c(ccc(NC(=O)c2ccc(cc2)C(=O)Nc3ccccc3)c1)CN(C)C
0.280851	Clc1c(ccc(NC(=O)c2ccc(cc2)C(=O)Nc3ccccc3)c1)CN(C)C
0.280851	Clc1c(ccc(NC(=O)c2ccc(cc2)C(=O)Nc3ccccc3)c1)CN(C)C
0.280632	O=C(Nc1cc(ccc1)CN2C(=O)CCC2)c3ccc(cc3)CCCC
0.280632	O=C(Nc1cc(ccc1)CN2C(=O)CCC2)c3ccc(cc3)CCCC
0.280632	O=C(Nc1cc(ccc1)CN2C(=O)CCC2)c3ccc(cc3)CCCC
0.280632	O=C(Nc1cc(ccc1)CN2C(=O)CCC2)c3ccc(cc3)CCCC
0.280632	O=C(Nc1cc(ccc1)CN2C(=O)CCC2)c3ccc(cc3)CCCC
0.280632	O=C(Nc1cc(ccc1)CN2C(=O)CCC2)c3ccc(cc3)CCCC
0.280632	O=C(Nc1cc(ccc1)CN2C(=O)CCC2)c3ccc(cc3)CCCC
0.280632	O=C(Nc1cc(ccc1)CN2C(=O)CCC2)c3ccc(cc3)CCCC
0.280374	O=C(Nc1ccc(cc1)C(=O)NCCc2ccccc2)c3c4c(nc(c5cnccc5)c3)ccc(c4)C
0.280374	O=C(Nc1ccc(cc1)C(=O)NCCc2ccccc2)c3c4c(nc(c5cnccc5)c3)ccc(c4)C
0.280374	O=C(Nc1ccc(cc1)C(=O)NCCc2ccccc2)c3c4c(nc(c5cnccc5)c3)ccc(c4)C
0.280374	O=C(Nc1ccc(cc1)C(=O)NCCc2ccccc2)c3c4c(nc(c5cnccc5)c3)ccc(c4)C
0.280374	O=C(Nc1ccc(cc1)C(=O)NCCc2ccccc2)c3c4c(nc(c5cnccc5)c3)ccc(c4)C
0.280374	O=C(Nc1ccc(cc1)C(=O)NCCc2ccccc2)c3c4c(nc(c5cnccc5)c3)ccc(c4)C
0.280374	O=C(Nc1ccc(cc1)C(=O)NCCc2ccccc2)c3c4c(nc(c5cnccc5)c3)ccc(c4)C
0.280374	O=C(Nc1ccc(cc1)C(=O)NCCc2ccccc2)c3c4c(nc(c5cnccc5)c3)ccc(c4)C
0.280374	O=C(Nc1ccc(cc1)C(=O)NCCc2ccccc2)c3c4c(nc(c5cnccc5)c3)ccc(c4)C
0.280374	O=C(Nc1ccc(cc1)C(=O)NCCc2ccccc2)c3c4c(nc(c5cnccc5)c3)ccc(c4)C
0.279365	S(=O)(=O)(N(Cc1ccccc1)C)c2c(OC)ccc(c2)C(=O)Nc3cc(NC(=O)N(C)C)c(cc3)C
0.279365	S(=O)(=O)(N(Cc1ccccc1)C)c2c(OC)ccc(c2)C(=O)Nc3cc(NC(=O)N(C)C)c(cc3)C
0.279365	S(=O)(=O)(N(Cc1ccccc1)C)c2c(OC)ccc(c2)C(=O)Nc3cc(NC(=O)N(C)C)c(cc3)C
0.279365	S(=O)(=O)(N(Cc1ccccc1)C)c2c(OC)ccc(c2)C(=O)Nc3cc(NC(=O)N(C)C)c(cc3)C
0.279365	S(=O)(=O)(N(Cc1ccccc1)C)c2c(OC)ccc(c2)C(=O)Nc3cc(NC(=O)N(C)C)c(cc3)C
0.279365	S(=O)(=O)(N(Cc1ccccc1)C)c2c(OC)ccc(c2)C(=O)Nc3cc(NC(=O)N(C)C)c(cc3)C
0.279365	S(=O)(=O)(N(Cc1ccccc1)C)c2c(OC)ccc(c2)C(=O)Nc3cc(NC(=O)N(C)C)c(cc3)C
0.279365	S(=O)(=O)(N(Cc1ccccc1)C)c2c(OC)ccc(c2)C(=O)Nc3cc(NC(=O)N(C)C)c(cc3)C
0.279365	S(=O)(=O)(N(Cc1ccccc1)C)c2c(OC)ccc(c2)C(=O)Nc3cc(NC(=O)N(C)C)c(cc3)C
0.279365	S(=O)(=O)(N(Cc1ccccc1)C)c2c(OC)ccc(c2)C(=O)Nc3cc(NC(=O)N(C)C)c(cc3)C
0.27931	Clc1c(Nc2c(cccc2)C(=O)Nc3cc(NC(=O)C(C)(C)C)c(cc3)C)c(Cl)ccc1C
0.27907	Brc1cc(ccc1)COc2c(Cl)cc(cc2)C(=O)Nc3cc(c(cc3)CN4CCCC4)C(F)(F)F
0.27907	Brc1cc(ccc1)COc2c(Cl)cc(cc2)C(=O)Nc3cc(c(cc3)CN4CCCC4)C(F)(F)F
0.27907	Brc1cc(ccc1)COc2c(Cl)cc(cc2)C(=O)Nc3cc(c(cc3)CN4CCCC4)C(F)(F)F
0.27907	Brc1cc(ccc1)COc2c(Cl)cc(cc2)C(=O)Nc3cc(c(cc3)CN4CCCC4)C(F)(F)F
0.27907	Brc1cc(ccc1)COc2c(Cl)cc(cc2)C(=O)Nc3cc(c(cc3)CN4CCCC4)C(F)(F)F
0.278846	FC(F)(F)c1nc(ncc1)Nc2cc(ccc2)C(=O)OCC=3OC(c4c(cccc4)C)=CN3
0.278846	FC(F)(F)c1nc(ncc1)Nc2cc(ccc2)C(=O)OCC=3OC(c4c(cccc4)C)=CN3
0.278846	FC(F)(F)c1nc(ncc1)Nc2cc(ccc2)C(=O)OCC=3OC(c4c(cccc4)C)=CN3
0.278846	FC(F)(F)c1nc(ncc1)Nc2cc(ccc2)C(=O)OCC=3OC(c4c(cccc4)C)=CN3
0.278846	FC(F)(F)c1nc(ncc1)Nc2cc(ccc2)C(=O)OCC=3OC(c4c(cccc4)C)=CN3
0.27881	Clc1c(ccc(NC(=O)c2c(Sc3ccccc3)cc(cc2)C)c1)C(=O)Nc4cnccc4
0.27881	Clc1c(ccc(NC(=O)c2c(Sc3ccccc3)cc(cc2)C)c1)C(=O)Nc4cnccc4
0.27881	Clc1c(ccc(NC(=O)c2c(Sc3ccccc3)cc(cc2)C)c1)C(=O)Nc4cnccc4
0.27881	Clc1c(ccc(NC(=O)c2c(Sc3ccccc3)cc(cc2)C)c1)C(=O)Nc4cnccc4
0.27881	Clc1c(ccc(NC(=O)c2c(Sc3ccccc3)cc(cc2)C)c1)C(=O)Nc4cnccc4
0.27881	Clc1c(ccc(NC(=O)c2c(Sc3ccccc3)cc(cc2)C)c1)C(=O)Nc4cnccc4
0.27881	Clc1c(ccc(NC(=O)c2c(Sc3ccccc3)cc(cc2)C)c1)C(=O)Nc4cnccc4
0.27881	Clc1c(ccc(NC(=O)c2c(Sc3ccccc3)cc(cc2)C)c1)C(=O)Nc4cnccc4
0.27881	Clc1c(ccc(NC(=O)c2c(Sc3ccccc3)cc(cc2)C)c1)C(=O)Nc4cnccc4
0.27881	Clc1c(ccc(NC(=O)c2c(Sc3ccccc3)cc(cc2)C)c1)C(=O)Nc4cnccc4
0.278788	FC(F)(F)c1nc(ncc1)Nc2cc(ccc2)C(=O)OCC(=O)NC=3N(N=C(c4ccc(cc4)C)C3)c5ccccc5
0.278788	FC(F)(F)c1nc(ncc1)Nc2cc(ccc2)C(=O)OCC(=O)NC=3N(N=C(c4ccc(cc4)C)C3)c5ccccc5
0.278788	FC(F)(F)c1nc(ncc1)Nc2cc(ccc2)C(=O)OCC(=O)NC=3N(N=C(c4ccc(cc4)C)C3)c5ccccc5
0.278788	FC(F)(F)c1nc(ncc1)Nc2cc(ccc2)C(=O)OCC(=O)NC=3N(N=C(c4ccc(cc4)C)C3)c5ccccc5
0.278788	FC(F)(F)c1nc(ncc1)Nc2cc(ccc2)C(=O)OCC(=O)NC=3N(N=C(c4ccc(cc4)C)C3)c5ccccc5
0.278626	O=C(Nc1ccc(cc1)C2=NNC=C2)c3c(nc(cc3)C)C4CC4
0.278626	O=C(Nc1ccc(cc1)C2=NNC=C2)c3c(nc(cc3)C)C4CC4
0.278626	O=C(Nc1ccc(cc1)C2=NNC=C2)c3c(nc(cc3)C)C4CC4
0.278626	O=C(Nc1ccc(cc1)C2=NNC=C2)c3c(nc(cc3)C)C4CC4
0.278626	O=C(Nc1ccc(cc1)C2=NNC=C2)c3c(nc(cc3)C)C4CC4
0.278626	O=C(Nc1ccc(cc1)C2=NNC=C2)c3c(nc(cc3)C)C4CC4
0.278626	O=C(Nc1ccc(cc1)C2=NNC=C2)c3c(nc(cc3)C)C4CC4
0.278626	O=C(Nc1ccc(cc1)C2=NNC=C2)c3c(nc(cc3)C)C4CC4
0.278626	O=C(Nc1ccc(cc1)C2=NNC=C2)c3c(nc(cc3)C)C4CC4
0.278626	O=C(Nc1ccc(cc1)C2=NNC=C2)c3c(nc(cc3)C)C4CC4
0.278481	O=C(Nc1cc2c(cc1)C(=O)c3c(cccc3)C2=O)c4ccc(cc4)C(=O)Nc5ccccc5
0.278481	O=C(Nc1cc2c(cc1)C(=O)c3c(cccc3)C2=O)c4ccc(cc4)C(=O)Nc5ccccc5
0.278481	O=C(Nc1cc2c(cc1)C(=O)c3c(cccc3)C2=O)c4ccc(cc4)C(=O)Nc5ccccc5
0.278481	O=C(Nc1cc2c(cc1)C(=O)c3c(cccc3)C2=O)c4ccc(cc4)C(=O)Nc5ccccc5
0.278481	O=C(Nc1cc2c(cc1)C(=O)c3c(cccc3)C2=O)c4ccc(cc4)C(=O)Nc5ccccc5
0.278481	O=C(Nc1cc2c(cc1)C(=O)c3c(cccc3)C2=O)c4ccc(cc4)C(=O)Nc5ccccc5
0.278481	O=C(Nc1cc2c(cc1)C(=O)c3c(cccc3)C2=O)c4ccc(cc4)C(=O)Nc5ccccc5
0.278481	O=C(Nc1cc2c(cc1)C(=O)c3c(cccc3)C2=O)c4ccc(cc4)C(=O)Nc5ccccc5
0.278481	O=C(Nc1cc2c(cc1)C(=O)c3c(cccc3)C2=O)c4ccc(cc4)C(=O)Nc5ccccc5
0.278481	O=C(Nc1cc2c(cc1)C(=O)c3c(cccc3)C2=O)c4ccc(cc4)C(=O)Nc5ccccc5
0.278351	Fc1ccc(NC(=O)COc2c(OC)cc(cc2)C(=O)Nc3c(cccc3)Cc4cnccc4)cc1
0.278351	Fc1ccc(NC(=O)COc2c(OC)cc(cc2)C(=O)Nc3c(cccc3)Cc4cnccc4)cc1
0.278351	Fc1ccc(NC(=O)COc2c(OC)cc(cc2)C(=O)Nc3c(cccc3)Cc4cnccc4)cc1
0.278351	Fc1ccc(NC(=O)COc2c(OC)cc(cc2)C(=O)Nc3c(cccc3)Cc4cnccc4)cc1
0.278351	Fc1ccc(NC(=O)COc2c(OC)cc(cc2)C(=O)Nc3c(cccc3)Cc4cnccc4)cc1
0.278351	Fc1ccc(NC(=O)COc2c(OC)cc(cc2)C(=O)Nc3c(cccc3)Cc4cnccc4)cc1
0.278351	Fc1ccc(NC(=O)COc2c(OC)cc(cc2)C(=O)Nc3c(cccc3)Cc4cnccc4)cc1
0.278351	Fc1ccc(NC(=O)COc2c(OC)cc(cc2)C(=O)Nc3c(cccc3)Cc4cnccc4)cc1
0.278351	Fc1ccc(NC(=O)COc2c(OC)cc(cc2)C(=O)Nc3c(cccc3)Cc4cnccc4)cc1
0.278351	Fc1ccc(NC(=O)COc2c(OC)cc(cc2)C(=O)Nc3c(cccc3)Cc4cnccc4)cc1
0.278226	Clc1c(cccc1)C2=NNC(=N2)NC(=O)c3ccc(cc3)C(=O)Nc4ccccc4
0.278226	Clc1c(cccc1)C2=NNC(=N2)NC(=O)c3ccc(cc3)C(=O)Nc4ccccc4
0.278226	Clc1c(cccc1)C2=NNC(=N2)NC(=O)c3ccc(cc3)C(=O)Nc4ccccc4
0.278226	Clc1c(cccc1)C2=NNC(=N2)NC(=O)c3ccc(cc3)C(=O)Nc4ccccc4
0.278226	Clc1c(cccc1)C2=NNC(=N2)NC(=O)c3ccc(cc3)C(=O)Nc4ccccc4
0.278226	Clc1c(cccc1)C2=NNC(=N2)NC(=O)c3ccc(cc3)C(=O)Nc4ccccc4
0.278226	Clc1c(cccc1)C2=NNC(=N2)NC(=O)c3ccc(cc3)C(=O)Nc4ccccc4
0.278226	Clc1c(cccc1)C2=NNC(=N2)NC(=O)c3ccc(cc3)C(=O)Nc4ccccc4
0.278226	Clc1c(cccc1)C2=NNC(=N2)NC(=O)c3ccc(cc3)C(=O)Nc4ccccc4
0.278226	Clc1c(cccc1)C2=NNC(=N2)NC(=O)c3ccc(cc3)C(=O)Nc4ccccc4
0.278146	FC(F)(F)c1cc(NC(=O)c2cc(NC(=O)C3CN(C(=O)OC)CCC3)c(cc2)C)ccc1
0.278146	FC(F)(F)c1cc(NC(=O)c2cc(NC(=O)C3CN(C(=O)OC)CCC3)c(cc2)C)ccc1
0.278146	FC(F)(F)c1cc(NC(=O)c2cc(NC(=O)C3CN(C(=O)OC)CCC3)c(cc2)C)ccc1
0.278146	FC(F)(F)c1cc(NC(=O)c2cc(NC(=O)C3CN(C(=O)OC)CCC3)c(cc2)C)ccc1
0.278146	FC(F)(F)c1cc(NC(=O)c2cc(NC(=O)C3CN(C(=O)OC)CCC3)c(cc2)C)ccc1
0.278146	FC(F)(F)c1cc(NC(=O)c2cc(NC(=O)C3CN(C(=O)OC)CCC3)c(cc2)C)ccc1
0.278146	FC(F)(F)c1cc(NC(=O)c2cc(NC(=O)C3CN(C(=O)OC)CCC3)c(cc2)C)ccc1
0.278146	FC(F)(F)c1cc(NC(=O)c2cc(NC(=O)C3CN(C(=O)OC)CCC3)c(cc2)C)ccc1
0.278146	FC(F)(F)c1cc(NC(=O)c2cc(NC(=O)C3CN(C(=O)OC)CCC3)c(cc2)C)ccc1
0.278146	FC(F)(F)c1cc(NC(=O)c2cc(NC(=O)C3CN(C(=O)OC)CCC3)c(cc2)C)ccc1
0.278027	O=C(Nc1nccc(N)c1)c2ccc(cc2)C(=O)Nc3ccccc3
0.278027	O=C(Nc1nccc(N)c1)c2ccc(cc2)C(=O)Nc3ccccc3
0.278027	O=C(Nc1nccc(N)c1)c2ccc(cc2)C(=O)Nc3ccccc3
0.278027	O=C(Nc1nccc(N)c1)c2ccc(cc2)C(=O)Nc3ccccc3
0.278027	O=C(Nc1nccc(N)c1)c2ccc(cc2)C(=O)Nc3ccccc3
0.278027	O=C(Nc1nccc(N)c1)c2ccc(cc2)C(=O)Nc3ccccc3
0.278027	O=C(Nc1nccc(N)c1)c2ccc(cc2)C(=O)Nc3ccccc3
0.278027	O=C(Nc1nccc(N)c1)c2ccc(cc2)C(=O)Nc3ccccc3
0.278027	O=C(Nc1nccc(N)c1)c2ccc(cc2)C(=O)Nc3ccccc3
0.277992	O(c1ccc(cc1)C=NNc2nc(c3cnccc3)ccc2)CCN4CCOCC4
0.277992	O(c1ccc(cc1)C=NNc2nc(c3cnccc3)ccc2)CCN4CCOCC4
0.277978	O=C(Nc1cc(Oc2ncccc2)ccc1)c3cc(OC)c(OCc4ccncc4)cc3
0.277978	O=C(Nc1cc(Oc2ncccc2)ccc1)c3cc(OC)c(OCc4ccncc4)cc3
0.277978	O=C(Nc1cc(Oc2ncccc2)ccc1)c3cc(OC)c(OCc4ccncc4)cc3
0.277978	O=C(Nc1cc(Oc2ncccc2)ccc1)c3cc(OC)c(OCc4ccncc4)cc3
0.277978	O=C(Nc1cc(Oc2ncccc2)ccc1)c3cc(OC)c(OCc4ccncc4)cc3
0.277978	O=C(Nc1cc(Oc2ncccc2)ccc1)c3cc(OC)c(OCc4ccncc4)cc3
0.277978	O=C(Nc1cc(Oc2ncccc2)ccc1)c3cc(OC)c(OCc4ccncc4)cc3
0.277978	O=C(Nc1cc(Oc2ncccc2)ccc1)c3cc(OC)c(OCc4ccncc4)cc3
0.277978	O=C(Nc1cc(Oc2ncccc2)ccc1)c3cc(OC)c(OCc4ccncc4)cc3
0.277978	O=C(Nc1cc(Oc2ncccc2)ccc1)c3cc(OC)c(OCc4ccncc4)cc3
0.277778	Ic1c(NC(=O)c2c3c(nc(c4cnccc4)c2)ccc(c3)C)cc(I)cc1
0.277778	Ic1c(NC(=O)c2c3c(nc(c4cnccc4)c2)ccc(c3)C)cc(I)cc1
0.277778	Ic1c(NC(=O)c2c3c(nc(c4cnccc4)c2)ccc(c3)C)cc(I)cc1
0.277778	Ic1c(NC(=O)c2c3c(nc(c4cnccc4)c2)ccc(c3)C)cc(I)cc1
0.277778	Ic1c(NC(=O)c2c3c(nc(c4cnccc4)c2)ccc(c3)C)cc(I)cc1
0.277778	Ic1c(NC(=O)c2c3c(nc(c4cnccc4)c2)ccc(c3)C)cc(I)cc1
0.277778	Ic1c(NC(=O)c2c3c(nc(c4cnccc4)c2)ccc(c3)C)cc(I)cc1
0.277778	Ic1c(NC(=O)c2c3c(nc(c4cnccc4)c2)ccc(c3)C)cc(I)cc1
0.277778	Ic1c(NC(=O)c2c3c(nc(c4cnccc4)c2)ccc(c3)C)cc(I)cc1
0.277778	Ic1c(NC(=O)c2c3c(nc(c4cnccc4)c2)ccc(c3)C)cc(I)cc1
0.277419	O1N=C(N=C1c2c(nccc2)Nc3c(cc(cc3)C)C)c4cc(ncc4)N5CCCC5
0.277419	O1N=C(N=C1c2c(nccc2)Nc3c(cc(cc3)C)C)c4cc(ncc4)N5CCCC5
0.277419	O1N=C(N=C1c2c(nccc2)Nc3c(cc(cc3)C)C)c4cc(ncc4)N5CCCC5
0.277419	O1N=C(N=C1c2c(nccc2)Nc3c(cc(cc3)C)C)c4cc(ncc4)N5CCCC5
0.277419	O1N=C(N=C1c2c(nccc2)Nc3c(cc(cc3)C)C)c4cc(ncc4)N5CCCC5
0.277419	O1N=C(N=C1c2c(nccc2)Nc3c(cc(cc3)C)C)c4cc(ncc4)N5CCCC5
0.277419	O1N=C(N=C1c2c(nccc2)Nc3c(cc(cc3)C)C)c4cc(ncc4)N5CCCC5
0.277419	O1N=C(N=C1c2c(nccc2)Nc3c(cc(cc3)C)C)c4cc(ncc4)N5CCCC5
0.277419	O1N=C(N=C1c2c(nccc2)Nc3c(cc(cc3)C)C)c4cc(ncc4)N5CCCC5
0.277419	O1N=C(N=C1c2c(nccc2)Nc3c(cc(cc3)C)C)c4cc(ncc4)N5CCCC5
0.277311	O=C(Nc1cc(ccc1)C(=O)NCC(=O)OC)c2ccc(c3ccc(cc3)CN)cc2
0.277311	O=C(Nc1cc(ccc1)C(=O)NCC(=O)OC)c2ccc(c3ccc(cc3)CN)cc2
0.277311	O=C(Nc1cc(ccc1)C(=O)NCC(=O)OC)c2ccc(c3ccc(cc3)CN)cc2
0.277311	O=C(Nc1cc(ccc1)C(=O)NCC(=O)OC)c2ccc(c3ccc(cc3)CN)cc2
0.277311	O=C(Nc1cc(ccc1)C(=O)NCC(=O)OC)c2ccc(c3ccc(cc3)CN)cc2
0.277311	O=C(Nc1cc(ccc1)C(=O)NCC(=O)OC)c2ccc(c3ccc(cc3)CN)cc2
0.277311	O=C(Nc1cc(ccc1)C(=O)NCC(=O)OC)c2ccc(c3ccc(cc3)CN)cc2
0.277311	O=C(Nc1cc(ccc1)C(=O)NCC(=O)OC)c2ccc(c3ccc(cc3)CN)cc2
0.277311	O=C(Nc1cc(ccc1)C(=O)NCC(=O)OC)c2ccc(c3ccc(cc3)CN)cc2
0.277311	O=C(Nc1cc(ccc1)C(=O)NCC(=O)OC)c2ccc(c3ccc(cc3)CN)cc2
0.277193	Clc1c(Oc2ccc(cc2)C(=O)Nc3cc(ccc3)CN4C(=O)CCC4)cc(Cl)cc1
0.277193	Clc1c(Oc2ccc(cc2)C(=O)Nc3cc(ccc3)CN4C(=O)CCC4)cc(Cl)cc1
0.277193	Clc1c(Oc2ccc(cc2)C(=O)Nc3cc(ccc3)CN4C(=O)CCC4)cc(Cl)cc1
0.277193	Clc1c(Oc2ccc(cc2)C(=O)Nc3cc(ccc3)CN4C(=O)CCC4)cc(Cl)cc1
0.277193	Clc1c(Oc2ccc(cc2)C(=O)Nc3cc(ccc3)CN4C(=O)CCC4)cc(Cl)cc1
0.277193	Clc1c(Oc2ccc(cc2)C(=O)Nc3cc(ccc3)CN4C(=O)CCC4)cc(Cl)cc1
0.277193	Clc1c(Oc2ccc(cc2)C(=O)Nc3cc(ccc3)CN4C(=O)CCC4)cc(Cl)cc1
0.277193	Clc1c(Oc2ccc(cc2)C(=O)Nc3cc(ccc3)CN4C(=O)CCC4)cc(Cl)cc1
0.277193	Clc1c(Oc2ccc(cc2)C(=O)Nc3cc(ccc3)CN4C(=O)CCC4)cc(Cl)cc1
0.277193	Clc1c(Oc2ccc(cc2)C(=O)Nc3cc(ccc3)CN4C(=O)CCC4)cc(Cl)cc1
0.277027	S1C(NC(=O)C=2OC=CC2)=CC=C1C(=O)Nc3c(ccc(c3)C4=NNC(=O)N4)C
0.277027	S1C(NC(=O)C=2OC=CC2)=CC=C1C(=O)Nc3c(ccc(c3)C4=NNC(=O)N4)C
0.277027	S1C(NC(=O)C=2OC=CC2)=CC=C1C(=O)Nc3c(ccc(c3)C4=NNC(=O)N4)C
0.277027	S1C(NC(=O)C=2OC=CC2)=CC=C1C(=O)Nc3c(ccc(c3)C4=NNC(=O)N4)C
0.277027	S1C(NC(=O)C=2OC=CC2)=CC=C1C(=O)Nc3c(ccc(c3)C4=NNC(=O)N4)C
0.277027	S1C(NC(=O)C=2OC=CC2)=CC=C1C(=O)Nc3c(ccc(c3)C4=NNC(=O)N4)C
0.277027	S1C(NC(=O)C=2OC=CC2)=CC=C1C(=O)Nc3c(ccc(c3)C4=NNC(=O)N4)C
0.277027	S1C(NC(=O)C=2OC=CC2)=CC=C1C(=O)Nc3c(ccc(c3)C4=NNC(=O)N4)C
0.277027	S1C(NC(=O)C=2OC=CC2)=CC=C1C(=O)Nc3c(ccc(c3)C4=NNC(=O)N4)C
0.277027	S1C(NC(=O)C=2OC=CC2)=CC=C1C(=O)Nc3c(ccc(c3)C4=NNC(=O)N4)C
0.276817	O=C(OC(C)(C)C)Nc1c(cccc1)C(=O)Nc2c(ccc(c2)C3=NNC(=O)N3)C
0.276817	O=C(OC(C)(C)C)Nc1c(cccc1)C(=O)Nc2c(ccc(c2)C3=NNC(=O)N3)C
0.276817	O=C(OC(C)(C)C)Nc1c(cccc1)C(=O)Nc2c(ccc(c2)C3=NNC(=O)N3)C
0.276817	O=C(OC(C)(C)C)Nc1c(cccc1)C(=O)Nc2c(ccc(c2)C3=NNC(=O)N3)C
0.276817	O=C(OC(C)(C)C)Nc1c(cccc1)C(=O)Nc2c(ccc(c2)C3=NNC(=O)N3)C
0.276817	O=C(OC(C)(C)C)Nc1c(cccc1)C(=O)Nc2c(ccc(c2)C3=NNC(=O)N3)C
0.276817	O=C(OC(C)(C)C)Nc1c(cccc1)C(=O)Nc2c(ccc(c2)C3=NNC(=O)N3)C
0.276817	O=C(OC(C)(C)C)Nc1c(cccc1)C(=O)Nc2c(ccc(c2)C3=NNC(=O)N3)C
0.276817	O=C(OC(C)(C)C)Nc1c(cccc1)C(=O)Nc2c(ccc(c2)C3=NNC(=O)N3)C
0.276817	O=C(OC(C)(C)C)Nc1c(cccc1)C(=O)Nc2c(ccc(c2)C3=NNC(=O)N3)C
0.276817	Clc1c(c2ccc(cc2)C(C(=O)Nc3cc(Cl)c(cc3)C(=O)Nc4cnccc4)C)cccc1
0.276817	Clc1c(c2ccc(cc2)C(C(=O)Nc3cc(Cl)c(cc3)C(=O)Nc4cnccc4)C)cccc1
0.276817	Clc1c(c2ccc(cc2)C(C(=O)Nc3cc(Cl)c(cc3)C(=O)Nc4cnccc4)C)cccc1
0.276817	Clc1c(c2ccc(cc2)C(C(=O)Nc3cc(Cl)c(cc3)C(=O)Nc4cnccc4)C)cccc1
0.276817	Clc1c(c2ccc(cc2)C(C(=O)Nc3cc(Cl)c(cc3)C(=O)Nc4cnccc4)C)cccc1
0.276817	Clc1c(c2ccc(cc2)C(C(=O)Nc3cc(Cl)c(cc3)C(=O)Nc4cnccc4)C)cccc1
0.276817	Clc1c(c2ccc(cc2)C(C(=O)Nc3cc(Cl)c(cc3)C(=O)Nc4cnccc4)C)cccc1
0.276817	Clc1c(c2ccc(cc2)C(C(=O)Nc3cc(Cl)c(cc3)C(=O)Nc4cnccc4)C)cccc1
0.276817	Clc1c(c2ccc(cc2)C(C(=O)Nc3cc(Cl)c(cc3)C(=O)Nc4cnccc4)C)cccc1
0.276817	Clc1c(c2ccc(cc2)C(C(=O)Nc3cc(Cl)c(cc3)C(=O)Nc4cnccc4)C)cccc1
0.276753	Brc1cc(NC(=O)c2c(ccc(NC(=O)C)c2)C)c(cc1)C=3N=NNN3
0.276753	Brc1cc(NC(=O)c2c(ccc(NC(=O)C)c2)C)c(cc1)C=3N=NNN3
0.276753	Brc1cc(NC(=O)c2c(ccc(NC(=O)C)c2)C)c(cc1)C=3N=NNN3
0.276753	Brc1cc(NC(=O)c2c(ccc(NC(=O)C)c2)C)c(cc1)C=3N=NNN3
0.276753	Brc1cc(NC(=O)c2c(ccc(NC(=O)C)c2)C)c(cc1)C=3N=NNN3
0.276753	Brc1cc(NC(=O)c2c(ccc(NC(=O)C)c2)C)c(cc1)C=3N=NNN3
0.276753	Brc1cc(NC(=O)c2c(ccc(NC(=O)C)c2)C)c(cc1)C=3N=NNN3
0.276753	Brc1cc(NC(=O)c2c(ccc(NC(=O)C)c2)C)c(cc1)C=3N=NNN3
0.276753	Brc1cc(NC(=O)c2c(ccc(NC(=O)C)c2)C)c(cc1)C=3N=NNN3
0.276753	Brc1cc(NC(=O)c2c(ccc(NC(=O)C)c2)C)c(cc1)C=3N=NNN3
0.276596	Brc1cc(ccc1)C(=O)Nc2cc(ccc2)C=3ON=C(N3)C(c4cnccc4)C
0.276596	Brc1cc(ccc1)C(=O)Nc2cc(ccc2)C=3ON=C(N3)C(c4cnccc4)C
0.276596	Brc1cc(ccc1)C(=O)Nc2cc(ccc2)C=3ON=C(N3)C(c4cnccc4)C
0.276596	Brc1cc(ccc1)C(=O)Nc2cc(ccc2)C=3ON=C(N3)C(c4cnccc4)C
0.276596	Brc1cc(ccc1)C(=O)Nc2cc(ccc2)C=3ON=C(N3)C(c4cnccc4)C
0.276596	Brc1cc(ccc1)C(=O)Nc2cc(ccc2)C=3ON=C(N3)C(c4cnccc4)C
0.276596	Brc1cc(ccc1)C(=O)Nc2cc(ccc2)C=3ON=C(N3)C(c4cnccc4)C
0.276596	Brc1cc(ccc1)C(=O)Nc2cc(ccc2)C=3ON=C(N3)C(c4cnccc4)C
0.276596	Brc1cc(ccc1)C(=O)Nc2cc(ccc2)C=3ON=C(N3)C(c4cnccc4)C
0.276596	Brc1cc(ccc1)C(=O)Nc2cc(ccc2)C=3ON=C(N3)C(c4cnccc4)C
0.276364	S(=O)(=O)(Nc1cc(ccc1)C(=O)Nc2c(ccc(c2)C)C)c3cc(F)c(F)cc3
0.276364	S(=O)(=O)(Nc1cc(ccc1)C(=O)Nc2c(ccc(c2)C)C)c3cc(F)c(F)cc3
0.276364	S(=O)(=O)(Nc1cc(ccc1)C(=O)Nc2c(ccc(c2)C)C)c3cc(F)c(F)cc3
0.276364	S(=O)(=O)(Nc1cc(ccc1)C(=O)Nc2c(ccc(c2)C)C)c3cc(F)c(F)cc3
0.276364	S(=O)(=O)(Nc1cc(ccc1)C(=O)Nc2c(ccc(c2)C)C)c3cc(F)c(F)cc3
0.276364	S(=O)(=O)(Nc1cc(ccc1)C(=O)Nc2c(ccc(c2)C)C)c3cc(F)c(F)cc3
0.276364	S(=O)(=O)(Nc1cc(ccc1)C(=O)Nc2c(ccc(c2)C)C)c3cc(F)c(F)cc3
0.276364	S(=O)(=O)(Nc1cc(ccc1)C(=O)Nc2c(ccc(c2)C)C)c3cc(F)c(F)cc3
0.276364	S(=O)(=O)(Nc1cc(ccc1)C(=O)Nc2c(ccc(c2)C)C)c3cc(F)c(F)cc3
0.276364	S(=O)(=O)(Nc1cc(ccc1)C(=O)Nc2c(ccc(c2)C)C)c3cc(F)c(F)cc3
0.276119	Fc1c(c2c(cc(F)cc2)C)ccc(c1)C(=O)Nc3ccc(cc3)C(=O)NCCc4ccccc4
0.276119	Fc1c(c2c(cc(F)cc2)C)ccc(c1)C(=O)Nc3ccc(cc3)C(=O)NCCc4ccccc4
0.276119	Fc1c(c2c(cc(F)cc2)C)ccc(c1)C(=O)Nc3ccc(cc3)C(=O)NCCc4ccccc4
0.276119	Fc1c(c2c(cc(F)cc2)C)ccc(c1)C(=O)Nc3ccc(cc3)C(=O)NCCc4ccccc4
0.276119	Fc1c(c2c(cc(F)cc2)C)ccc(c1)C(=O)Nc3ccc(cc3)C(=O)NCCc4ccccc4
0.276119	Fc1c(c2c(cc(F)cc2)C)ccc(c1)C(=O)Nc3ccc(cc3)C(=O)NCCc4ccccc4
0.276119	Fc1c(c2c(cc(F)cc2)C)ccc(c1)C(=O)Nc3ccc(cc3)C(=O)NCCc4ccccc4
0.276119	Fc1c(c2c(cc(F)cc2)C)ccc(c1)C(=O)Nc3ccc(cc3)C(=O)NCCc4ccccc4
0.276119	Fc1c(c2c(cc(F)cc2)C)ccc(c1)C(=O)Nc3ccc(cc3)C(=O)NCCc4ccccc4
0.276119	Fc1c(c2c(cc(F)cc2)C)ccc(c1)C(=O)Nc3ccc(cc3)C(=O)NCCc4ccccc4
0.276	Brc1ccc(cc1)CN2CCC(NC(=O)c3cc(Nc4ccc(C#N)cc4)ccc3)CC2
0.276	Brc1ccc(cc1)CN2CCC(NC(=O)c3cc(Nc4ccc(C#N)cc4)ccc3)CC2
0.276	Brc1ccc(cc1)CN2CCC(NC(=O)c3cc(Nc4ccc(C#N)cc4)ccc3)CC2
0.276	Brc1ccc(cc1)CN2CCC(NC(=O)c3cc(Nc4ccc(C#N)cc4)ccc3)CC2
0.276	Brc1ccc(cc1)CN2CCC(NC(=O)c3cc(Nc4ccc(C#N)cc4)ccc3)CC2
0.276	Brc1ccc(cc1)CN2CCC(NC(=O)c3cc(Nc4ccc(C#N)cc4)ccc3)CC2
0.276	Brc1ccc(cc1)CN2CCC(NC(=O)c3cc(Nc4ccc(C#N)cc4)ccc3)CC2
0.276	Brc1ccc(cc1)CN2CCC(NC(=O)c3cc(Nc4ccc(C#N)cc4)ccc3)CC2
0.276	Brc1ccc(cc1)CN2CCC(NC(=O)c3cc(Nc4ccc(C#N)cc4)ccc3)CC2
0.276	Brc1ccc(cc1)CN2CCC(NC(=O)c3cc(Nc4ccc(C#N)cc4)ccc3)CC2
0.275986	O=C(N(C)C)Nc1c(ccc(NC(=O)c2ncccc2Oc3ccccc3)c1)C
0.275986	O=C(N(C)C)Nc1c(ccc(NC(=O)c2ncccc2Oc3ccccc3)c1)C
0.275986	O=C(N(C)C)Nc1c(ccc(NC(=O)c2ncccc2Oc3ccccc3)c1)C
0.275986	O=C(N(C)C)Nc1c(ccc(NC(=O)c2ncccc2Oc3ccccc3)c1)C
0.275986	O=C(N(C)C)Nc1c(ccc(NC(=O)c2ncccc2Oc3ccccc3)c1)C
0.275986	O=C(N(C)C)Nc1c(ccc(NC(=O)c2ncccc2Oc3ccccc3)c1)C
0.275986	O=C(N(C)C)Nc1c(ccc(NC(=O)c2ncccc2Oc3ccccc3)c1)C
0.275986	O=C(N(C)C)Nc1c(ccc(NC(=O)c2ncccc2Oc3ccccc3)c1)C
0.275986	O=C(N(C)C)Nc1c(ccc(NC(=O)c2ncccc2Oc3ccccc3)c1)C
0.275986	O=C(N(C)C)Nc1c(ccc(NC(=O)c2ncccc2Oc3ccccc3)c1)C
0.275862	O=C(Nc1cc(NC(=O)CC)ccc1)c2cc(OC)c(OCc3ccncc3)cc2
0.275862	O=C(Nc1cc(NC(=O)CC)ccc1)c2cc(OC)c(OCc3ccncc3)cc2
0.275862	O=C(Nc1cc(NC(=O)CC)ccc1)c2cc(OC)c(OCc3ccncc3)cc2
0.275862	O=C(Nc1cc(NC(=O)CC)ccc1)c2cc(OC)c(OCc3ccncc3)cc2
0.275862	O=C(Nc1cc(NC(=O)CC)ccc1)c2cc(OC)c(OCc3ccncc3)cc2
0.275862	O=C(Nc1cc(NC(=O)CC)ccc1)c2cc(OC)c(OCc3ccncc3)cc2
0.275862	O=C(Nc1cc(NC(=O)CC)ccc1)c2cc(OC)c(OCc3ccncc3)cc2
0.275862	O=C(Nc1cc(NC(=O)CC)ccc1)c2cc(OC)c(OCc3ccncc3)cc2
0.275862	O=C(Nc1cc(NC(=O)CC)ccc1)c2cc(OC)c(OCc3ccncc3)cc2
0.275862	O=C(Nc1cc(NC(=O)CC)ccc1)c2cc(OC)c(OCc3ccncc3)cc2
0.275591	Fc1ccc(cc1)C(=O)Nc2cc(ccc2)C(=O)Nc3cc(ccc3)CN4C(=O)CCC4
0.275591	Fc1ccc(cc1)C(=O)Nc2cc(ccc2)C(=O)Nc3cc(ccc3)CN4C(=O)CCC4
0.275591	Fc1ccc(cc1)C(=O)Nc2cc(ccc2)C(=O)Nc3cc(ccc3)CN4C(=O)CCC4
0.275591	Fc1ccc(cc1)C(=O)Nc2cc(ccc2)C(=O)Nc3cc(ccc3)CN4C(=O)CCC4
0.275591	Fc1ccc(cc1)C(=O)Nc2cc(ccc2)C(=O)Nc3cc(ccc3)CN4C(=O)CCC4
0.275591	Fc1ccc(cc1)C(=O)Nc2cc(ccc2)C(=O)Nc3cc(ccc3)CN4C(=O)CCC4
0.275591	Fc1ccc(cc1)C(=O)Nc2cc(ccc2)C(=O)Nc3cc(ccc3)CN4C(=O)CCC4
0.275591	Fc1ccc(cc1)C(=O)Nc2cc(ccc2)C(=O)Nc3cc(ccc3)CN4C(=O)CCC4
0.275591	Fc1ccc(cc1)C(=O)Nc2cc(ccc2)C(=O)Nc3cc(ccc3)CN4C(=O)CCC4
0.275591	Fc1ccc(cc1)C(=O)Nc2cc(ccc2)C(=O)Nc3cc(ccc3)CN4C(=O)CCC4
0.275472	Ic1c(cccc1)C(=O)Nc2c(F)ccc(NC(=O)c3c(ccc(NC(=O)C)c3)C)c2
0.275472	Ic1c(cccc1)C(=O)Nc2c(F)ccc(NC(=O)c3c(ccc(NC(=O)C)c3)C)c2
0.275472	Ic1c(cccc1)C(=O)Nc2c(F)ccc(NC(=O)c3c(ccc(NC(=O)C)c3)C)c2
0.275472	Ic1c(cccc1)C(=O)Nc2c(F)ccc(NC(=O)c3c(ccc(NC(=O)C)c3)C)c2
0.274775	n1c(Nc2c(cc(cc2)C)C)cccc1
0.274775	n1c(Nc2c(cc(cc2)C)C)cccc1
0.274775	n1c(Nc2c(cc(cc2)C)C)cccc1
0.274775	n1c(Nc2c(cc(cc2)C)C)cccc1
0.274775	n1c(Nc2c(cc(cc2)C)C)cccc1
0.274775	n1c(Nc2c(cc(cc2)C)C)cccc1
0.274775	n1c(Nc2c(cc(cc2)C)C)cccc1
0.274775	n1c(Nc2c(cc(cc2)C)C)cccc1
0.274775	n1c(Nc2c(cc(cc2)C)C)cccc1
0.274775	n1c(Nc2c(cc(cc2)C)C)cccc1
0.27459	O=C(Nc1c(ccc(c1)C)C)c2c(c(ccc2)C)C
0.27459	O=C(Nc1c(ccc(c1)C)C)c2c(c(ccc2)C)C
0.27459	O=C(Nc1c(ccc(c1)C)C)c2c(c(ccc2)C)C
0.27459	O=C(Nc1c(ccc(c1)C)C)c2c(c(ccc2)C)C
0.27459	O=C(Nc1c(ccc(c1)C)C)c2c(c(ccc2)C)C
0.27459	O=C(Nc1c(ccc(c1)C)C)c2c(c(ccc2)C)C
0.27459	O=C(Nc1c(ccc(c1)C)C)c2c(c(ccc2)C)C
0.27459	O=C(Nc1c(ccc(c1)C)C)c2c(c(ccc2)C)C
0.27459	O=C(Nc1c(ccc(c1)C)C)c2c(c(ccc2)C)C
0.27459	O=C(Nc1c(ccc(c1)C)C)c2c(c(ccc2)C)C
0.27459	O=C(OCC(=O)O)c1cc(Nc2nc(ccn2)C)ccc1
0.27459	O=C(OCC(=O)O)c1cc(Nc2nc(ccn2)C)ccc1
0.27459	O=C(OCC(=O)O)c1cc(Nc2nc(ccn2)C)ccc1
0.27459	O=C(OCC(=O)O)c1cc(Nc2nc(ccn2)C)ccc1
0.27459	O=C(OCC(=O)O)c1cc(Nc2nc(ccn2)C)ccc1
0.27459	O=C(OCC(=O)O)c1cc(Nc2nc(ccn2)C)ccc1
0.27459	O=C(OCC(=O)O)c1cc(Nc2nc(ccn2)C)ccc1
0.27459	O=C(OCC(=O)O)c1cc(Nc2nc(ccn2)C)ccc1
0.27459	O=C(OCC(=O)O)c1cc(Nc2nc(ccn2)C)ccc1
0.27459	O=C(OCC(=O)O)c1cc(Nc2nc(ccn2)C)ccc1
0.27451	Ic1c(cccc1)C(=O)Nc2c(F)ccc(NC(=O)c3ccc(cc3)C(=O)c4ccccc4)c2
0.27451	Ic1c(cccc1)C(=O)Nc2c(F)ccc(NC(=O)c3ccc(cc3)C(=O)c4ccccc4)c2
0.27451	Ic1c(cccc1)C(=O)Nc2c(F)ccc(NC(=O)c3ccc(cc3)C(=O)c4ccccc4)c2
0.274306	O=C(Nc1c(cc(N2N=CC=C2)cc1)C)c3cc(ncc3)NC4CCCC4
0.274306	O=C(Nc1c(cc(N2N=CC=C2)cc1)C)c3cc(ncc3)NC4CCCC4
0.274306	O=C(Nc1c(cc(N2N=CC=C2)cc1)C)c3cc(ncc3)NC4CCCC4
0.274306	O=C(Nc1c(cc(N2N=CC=C2)cc1)C)c3cc(ncc3)NC4CCCC4
0.274306	O=C(Nc1c(cc(N2N=CC=C2)cc1)C)c3cc(ncc3)NC4CCCC4
0.274306	O=C(Nc1c(cc(N2N=CC=C2)cc1)C)c3cc(ncc3)NC4CCCC4
0.274306	O=C(Nc1c(cc(N2N=CC=C2)cc1)C)c3cc(ncc3)NC4CCCC4
0.274306	O=C(Nc1c(cc(N2N=CC=C2)cc1)C)c3cc(ncc3)NC4CCCC4
0.274306	O=C(Nc1c(cc(N2N=CC=C2)cc1)C)c3cc(ncc3)NC4CCCC4
0.274306	O=C(Nc1c(cc(N2N=CC=C2)cc1)C)c3cc(ncc3)NC4CCCC4
0.274021	O=C(N1CCOCC1)c2cc(NC(=O)c3cc(OC)c(OCc4ccncc4)cc3)ccc2
0.274021	O=C(N1CCOCC1)c2cc(NC(=O)c3cc(OC)c(OCc4ccncc4)cc3)ccc2
0.274021	O=C(N1CCOCC1)c2cc(NC(=O)c3cc(OC)c(OCc4ccncc4)cc3)ccc2
0.274021	O=C(N1CCOCC1)c2cc(NC(=O)c3cc(OC)c(OCc4ccncc4)cc3)ccc2
0.274021	O=C(N1CCOCC1)c2cc(NC(=O)c3cc(OC)c(OCc4ccncc4)cc3)ccc2
0.274021	O=C(N1CCOCC1)c2cc(NC(=O)c3cc(OC)c(OCc4ccncc4)cc3)ccc2
0.274021	O=C(N1CCOCC1)c2cc(NC(=O)c3cc(OC)c(OCc4ccncc4)cc3)ccc2
0.274021	O=C(N1CCOCC1)c2cc(NC(=O)c3cc(OC)c(OCc4ccncc4)cc3)ccc2
0.274021	O=C(N1CCOCC1)c2cc(NC(=O)c3cc(OC)c(OCc4ccncc4)cc3)ccc2
0.274021	O=C(N1CCOCC1)c2cc(NC(=O)c3cc(OC)c(OCc4ccncc4)cc3)ccc2
0.273723	[O-][N+](=O)c1c(Nc2ccccc2)ccc(c1)C(=O)Nc3ccc(Oc4c(cccc4)C)cc3
0.273723	[O-][N+](=O)c1c(Nc2ccccc2)ccc(c1)C(=O)Nc3ccc(Oc4c(cccc4)C)cc3
0.273723	[O-][N+](=O)c1c(Nc2ccccc2)ccc(c1)C(=O)Nc3ccc(Oc4c(cccc4)C)cc3
0.273723	[O-][N+](=O)c1c(Nc2ccccc2)ccc(c1)C(=O)Nc3ccc(Oc4c(cccc4)C)cc3
0.273723	[O-][N+](=O)c1c(Nc2ccccc2)ccc(c1)C(=O)Nc3ccc(Oc4c(cccc4)C)cc3
0.273723	[O-][N+](=O)c1c(Nc2ccccc2)ccc(c1)C(=O)Nc3ccc(Oc4c(cccc4)C)cc3
0.273723	[O-][N+](=O)c1c(Nc2ccccc2)ccc(c1)C(=O)Nc3ccc(Oc4c(cccc4)C)cc3
0.273723	[O-][N+](=O)c1c(Nc2ccccc2)ccc(c1)C(=O)Nc3ccc(Oc4c(cccc4)C)cc3
0.273723	[O-][N+](=O)c1c(Nc2ccccc2)ccc(c1)C(=O)Nc3ccc(Oc4c(cccc4)C)cc3
0.273723	[O-][N+](=O)c1c(Nc2ccccc2)ccc(c1)C(=O)Nc3ccc(Oc4c(cccc4)C)cc3
0.273649	Clc1cnc(cc1)C2=NOC(=N2)c3c(nccc3)Nc4c(cc(cc4)C)C
0.273408	FC(F)(F)c1nc(ncc1)Nc2cc(ccc2)C(=O)OCc3ccc(cc3)C(F)F
0.273408	FC(F)(F)c1nc(ncc1)Nc2cc(ccc2)C(=O)OCc3ccc(cc3)C(F)F
0.273408	FC(F)(F)c1nc(ncc1)Nc2cc(ccc2)C(=O)OCc3ccc(cc3)C(F)F
0.273408	FC(F)(F)c1nc(ncc1)Nc2cc(ccc2)C(=O)OCc3ccc(cc3)C(F)F
0.273408	FC(F)(F)c1nc(ncc1)Nc2cc(ccc2)C(=O)OCc3ccc(cc3)C(F)F
0.273408	FC(F)(F)c1nc(ncc1)Nc2cc(ccc2)C(=O)OCc3ccc(cc3)C(F)F
0.273408	FC(F)(F)c1nc(ncc1)Nc2cc(ccc2)C(=O)OCc3ccc(cc3)C(F)F
0.273408	FC(F)(F)c1nc(ncc1)Nc2cc(ccc2)C(=O)OCc3ccc(cc3)C(F)F
0.273408	FC(F)(F)c1nc(ncc1)Nc2cc(ccc2)C(=O)OCc3ccc(cc3)C(F)F
0.273408	FC(F)(F)c1nc(ncc1)Nc2cc(ccc2)C(=O)OCc3ccc(cc3)C(F)F
0.273171	O=C(Nc1cc(ccc1)C)c2ccc(cc2)C
0.273171	O=C(Nc1cc(ccc1)C)c2ccc(cc2)C
0.273171	O=C(Nc1cc(ccc1)C)c2ccc(cc2)C
0.273171	O=C(Nc1cc(ccc1)C)c2ccc(cc2)C
0.273171	O=C(Nc1cc(ccc1)C)c2ccc(cc2)C
0.273171	O=C(Nc1cc(ccc1)C)c2ccc(cc2)C
0.273171	O=C(Nc1cc(ccc1)C)c2ccc(cc2)C
0.273171	O=C(Nc1cc(ccc1)C)c2ccc(cc2)C
0.273171	O=C(Nc1cc(ccc1)C)c2ccc(cc2)C
0.273171	O=C(Nc1cc(ccc1)C)c2ccc(cc2)C
0.272727	FC1(F)Oc2c(O1)ccc(c2)C(=O)Nc3cc(ccc3)CN4C(=O)CCC4
0.272727	FC1(F)Oc2c(O1)ccc(c2)C(=O)Nc3cc(ccc3)CN4C(=O)CCC4
0.272727	FC1(F)Oc2c(O1)ccc(c2)C(=O)Nc3cc(ccc3)CN4C(=O)CCC4
0.272727	FC1(F)Oc2c(O1)ccc(c2)C(=O)Nc3cc(ccc3)CN4C(=O)CCC4
0.272727	FC1(F)Oc2c(O1)ccc(c2)C(=O)Nc3cc(ccc3)CN4C(=O)CCC4
0.272727	FC1(F)Oc2c(O1)ccc(c2)C(=O)Nc3cc(ccc3)CN4C(=O)CCC4
0.272727	FC1(F)Oc2c(O1)ccc(c2)C(=O)Nc3cc(ccc3)CN4C(=O)CCC4
0.272727	FC1(F)Oc2c(O1)ccc(c2)C(=O)Nc3cc(ccc3)CN4C(=O)CCC4
0.272727	FC1(F)Oc2c(O1)ccc(c2)C(=O)Nc3cc(ccc3)CN4C(=O)CCC4
0.272727	FC1(F)Oc2c(O1)ccc(c2)C(=O)Nc3cc(ccc3)CN4C(=O)CCC4
0.272727	Fc1ccc(cc1)C(=O)Nc2cc(ccc2)C(=O)Nc3c(OC)cc(c(c3)C)CC
0.272727	Fc1ccc(cc1)C(=O)Nc2cc(ccc2)C(=O)Nc3c(OC)cc(c(c3)C)CC
0.272727	Fc1ccc(cc1)C(=O)Nc2cc(ccc2)C(=O)Nc3c(OC)cc(c(c3)C)CC
0.272727	Fc1ccc(cc1)C(=O)Nc2cc(ccc2)C(=O)Nc3c(OC)cc(c(c3)C)CC
0.272727	Fc1ccc(cc1)C(=O)Nc2cc(ccc2)C(=O)Nc3c(OC)cc(c(c3)C)CC
0.272727	Fc1ccc(cc1)C(=O)Nc2cc(ccc2)C(=O)Nc3c(OC)cc(c(c3)C)CC
0.272727	Fc1ccc(cc1)C(=O)Nc2cc(ccc2)C(=O)Nc3c(OC)cc(c(c3)C)CC
0.272727	Fc1ccc(cc1)C(=O)Nc2cc(ccc2)C(=O)Nc3c(OC)cc(c(c3)C)CC
0.272727	Fc1ccc(cc1)C(=O)Nc2cc(ccc2)C(=O)Nc3c(OC)cc(c(c3)C)CC
0.272727	Fc1ccc(cc1)C(=O)Nc2cc(ccc2)C(=O)Nc3c(OC)cc(c(c3)C)CC
0.272727	Fc1c(OC)ccc(NC(=O)c2ccncc2)c1
0.272727	Fc1c(OC)ccc(NC(=O)c2ccncc2)c1
0.272727	Fc1c(OC)ccc(NC(=O)c2ccncc2)c1
0.272727	Fc1c(OC)ccc(NC(=O)c2ccncc2)c1
0.272727	Fc1c(OC)ccc(NC(=O)c2ccncc2)c1
0.272727	Fc1c(OC)ccc(NC(=O)c2ccncc2)c1
0.272727	Fc1c(OC)ccc(NC(=O)c2ccncc2)c1
0.272727	Fc1c(OC)ccc(NC(=O)c2ccncc2)c1
0.272727	Fc1c(OC)ccc(NC(=O)c2ccncc2)c1
0.272727	Fc1c(OC)ccc(NC(=O)c2ccncc2)c1
0.272401	O=C(N(C)C)Nc1c(ccc(NC(=O)c2c(NC(=O)C=3OC=CC3)c(ccc2)C)c1)C
0.272374	O=C(Nc1c(cccc1)Cc2cnccc2)c3ccc(cc3)C4CC(=O)C4
0.272374	O=C(Nc1c(cccc1)Cc2cnccc2)c3ccc(cc3)C4CC(=O)C4
0.272374	O=C(Nc1c(cccc1)Cc2cnccc2)c3ccc(cc3)C4CC(=O)C4
0.272374	O=C(Nc1c(cccc1)Cc2cnccc2)c3ccc(cc3)C4CC(=O)C4
0.272374	O=C(Nc1c(cccc1)Cc2cnccc2)c3ccc(cc3)C4CC(=O)C4
0.272374	O=C(Nc1c(cccc1)Cc2cnccc2)c3ccc(cc3)C4CC(=O)C4
0.272374	O=C(Nc1c(cccc1)Cc2cnccc2)c3ccc(cc3)C4CC(=O)C4
0.272374	O=C(Nc1c(cccc1)Cc2cnccc2)c3ccc(cc3)C4CC(=O)C4
0.272374	O=C(Nc1c(cccc1)Cc2cnccc2)c3ccc(cc3)C4CC(=O)C4
0.272374	O=C(Nc1c(cccc1)Cc2cnccc2)c3ccc(cc3)C4CC(=O)C4
0.271967	Clc1c(ccc(N)c1)C(=O)Nc2cnccc2
0.271967	Clc1c(ccc(N)c1)C(=O)Nc2cnccc2
0.271967	Clc1c(ccc(N)c1)C(=O)Nc2cnccc2
0.271967	Clc1c(ccc(N)c1)C(=O)Nc2cnccc2
0.271967	Clc1c(ccc(N)c1)C(=O)Nc2cnccc2
0.271967	Clc1c(ccc(N)c1)C(=O)Nc2cnccc2
0.271967	Clc1c(ccc(N)c1)C(=O)Nc2cnccc2
0.271967	Clc1c(ccc(N)c1)C(=O)Nc2cnccc2
0.271967	Clc1c(ccc(N)c1)C(=O)Nc2cnccc2
0.271967	Clc1c(ccc(N)c1)C(=O)Nc2cnccc2
0.271777	Fc1c(NC(=O)N2CCCCC2)ccc(c1)C(=O)Nc3nccc(c3C)C
0.271777	Fc1c(NC(=O)N2CCCCC2)ccc(c1)C(=O)Nc3nccc(c3C)C
0.271777	Fc1c(NC(=O)N2CCCCC2)ccc(c1)C(=O)Nc3nccc(c3C)C
0.271777	Fc1c(NC(=O)N2CCCCC2)ccc(c1)C(=O)Nc3nccc(c3C)C
0.271777	Fc1c(NC(=O)N2CCCCC2)ccc(c1)C(=O)Nc3nccc(c3C)C
0.271777	Fc1c(NC(=O)N2CCCCC2)ccc(c1)C(=O)Nc3nccc(c3C)C
0.271777	Fc1c(NC(=O)N2CCCCC2)ccc(c1)C(=O)Nc3nccc(c3C)C
0.271777	Fc1c(NC(=O)N2CCCCC2)ccc(c1)C(=O)Nc3nccc(c3C)C
0.271777	Fc1c(NC(=O)N2CCCCC2)ccc(c1)C(=O)Nc3nccc(c3C)C
0.271777	Fc1c(NC(=O)N2CCCCC2)ccc(c1)C(=O)Nc3nccc(c3C)C
0.271523	O=C(O)C1C(C(=O)Nc2c(ccc(c2)C3=NNC(=O)N3)C)CN(Cc4ccccc4)C1
0.271523	O=C(O)C1C(C(=O)Nc2c(ccc(c2)C3=NNC(=O)N3)C)CN(Cc4ccccc4)C1
0.271523	O=C(O)C1C(C(=O)Nc2c(ccc(c2)C3=NNC(=O)N3)C)CN(Cc4ccccc4)C1
0.271523	O=C(O)C1C(C(=O)Nc2c(ccc(c2)C3=NNC(=O)N3)C)CN(Cc4ccccc4)C1
0.271523	O=C(O)C1C(C(=O)Nc2c(ccc(c2)C3=NNC(=O)N3)C)CN(Cc4ccccc4)C1
0.271523	O=C(O)C1C(C(=O)Nc2c(ccc(c2)C3=NNC(=O)N3)C)CN(Cc4ccccc4)C1
0.271523	O=C(O)C1C(C(=O)Nc2c(ccc(c2)C3=NNC(=O)N3)C)CN(Cc4ccccc4)C1
0.271523	O=C(O)C1C(C(=O)Nc2c(ccc(c2)C3=NNC(=O)N3)C)CN(Cc4ccccc4)C1
0.271523	O=C(O)C1C(C(=O)Nc2c(ccc(c2)C3=NNC(=O)N3)C)CN(Cc4ccccc4)C1
0.271523	O=C(O)C1C(C(=O)Nc2c(ccc(c2)C3=NNC(=O)N3)C)CN(Cc4ccccc4)C1
0.271523	Ic1c(cccc1)C(=O)Nc2c(F)ccc(NC(=O)C=3N(N=C(c4ccccc4)C3)C)c2
0.271523	Ic1c(cccc1)C(=O)Nc2c(F)ccc(NC(=O)C=3N(N=C(c4ccccc4)C3)C)c2
0.271523	Ic1c(cccc1)C(=O)Nc2c(F)ccc(NC(=O)C=3N(N=C(c4ccccc4)C3)C)c2
0.271523	Ic1c(cccc1)C(=O)Nc2c(F)ccc(NC(=O)C=3N(N=C(c4ccccc4)C3)C)c2
0.271523	Ic1c(cccc1)C(=O)Nc2c(F)ccc(NC(=O)C=3N(N=C(c4ccccc4)C3)C)c2
0.271478	Brc1cc(c([N+]([O-])=O)cc1)C(=O)Nc2c(ccc(c2)C(=O)Nc3cc(ccc3)C(F)(F)F)C
0.271429	S1C=C(c2nc(c(cc2)C(=O)NCC3CCN(CC4=CSC=C4)CC3)C)C=C1
0.271429	S1C=C(c2nc(c(cc2)C(=O)NCC3CCN(CC4=CSC=C4)CC3)C)C=C1
0.271429	S1C=C(c2nc(c(cc2)C(=O)NCC3CCN(CC4=CSC=C4)CC3)C)C=C1
0.271429	S1C=C(c2nc(c(cc2)C(=O)NCC3CCN(CC4=CSC=C4)CC3)C)C=C1
0.271429	S1C=C(c2nc(c(cc2)C(=O)NCC3CCN(CC4=CSC=C4)CC3)C)C=C1
0.271429	S1C=C(c2nc(c(cc2)C(=O)NCC3CCN(CC4=CSC=C4)CC3)C)C=C1
0.271429	S1C=C(c2nc(c(cc2)C(=O)NCC3CCN(CC4=CSC=C4)CC3)C)C=C1
0.271429	S1C=C(c2nc(c(cc2)C(=O)NCC3CCN(CC4=CSC=C4)CC3)C)C=C1
0.271429	S1C=C(c2nc(c(cc2)C(=O)NCC3CCN(CC4=CSC=C4)CC3)C)C=C1
0.271429	S1C=C(c2nc(c(cc2)C(=O)NCC3CCN(CC4=CSC=C4)CC3)C)C=C1
0.271386	Clc1c(Sc2ccccc2)ccc(NC(=O)c3c4c(nc(c5cnccc5)c3)ccc(c4)C)c1
0.271386	Clc1c(Sc2ccccc2)ccc(NC(=O)c3c4c(nc(c5cnccc5)c3)ccc(c4)C)c1
0.271386	Clc1c(Sc2ccccc2)ccc(NC(=O)c3c4c(nc(c5cnccc5)c3)ccc(c4)C)c1
0.271386	Clc1c(Sc2ccccc2)ccc(NC(=O)c3c4c(nc(c5cnccc5)c3)ccc(c4)C)c1
0.271386	Clc1c(Sc2ccccc2)ccc(NC(=O)c3c4c(nc(c5cnccc5)c3)ccc(c4)C)c1
0.271386	Clc1c(Sc2ccccc2)ccc(NC(=O)c3c4c(nc(c5cnccc5)c3)ccc(c4)C)c1
0.271386	Clc1c(Sc2ccccc2)ccc(NC(=O)c3c4c(nc(c5cnccc5)c3)ccc(c4)C)c1
0.271386	Clc1c(Sc2ccccc2)ccc(NC(=O)c3c4c(nc(c5cnccc5)c3)ccc(c4)C)c1
0.271386	Clc1c(Sc2ccccc2)ccc(NC(=O)c3c4c(nc(c5cnccc5)c3)ccc(c4)C)c1
0.271386	Clc1c(Sc2ccccc2)ccc(NC(=O)c3c4c(nc(c5cnccc5)c3)ccc(c4)C)c1
0.271375	Clc1c(SCC2CC2)cc(NC(=O)c3cncc(c4ccc(OC)cc4)c3)cc1
0.271375	Clc1c(SCC2CC2)cc(NC(=O)c3cncc(c4ccc(OC)cc4)c3)cc1
0.271375	Clc1c(SCC2CC2)cc(NC(=O)c3cncc(c4ccc(OC)cc4)c3)cc1
0.271375	Clc1c(SCC2CC2)cc(NC(=O)c3cncc(c4ccc(OC)cc4)c3)cc1
0.271375	Clc1c(SCC2CC2)cc(NC(=O)c3cncc(c4ccc(OC)cc4)c3)cc1
0.271318	O=C(Nc1cc(c(c2ccncc2)cc1)C)NC3CCN(CCO)CC3
0.271127	S1C(=NC(c2ccc(cc2)CCNC(=O)C)=C1)NC(=O)c3cc4OCCOc4cc3
0.271127	S1C(=NC(c2ccc(cc2)CCNC(=O)C)=C1)NC(=O)c3cc4OCCOc4cc3
0.271127	S1C(=NC(c2ccc(cc2)CCNC(=O)C)=C1)NC(=O)c3cc4OCCOc4cc3
0.271127	S1C(=NC(c2ccc(cc2)CCNC(=O)C)=C1)NC(=O)c3cc4OCCOc4cc3
0.271127	S1C(=NC(c2ccc(cc2)CCNC(=O)C)=C1)NC(=O)c3cc4OCCOc4cc3
0.271127	S1C(=NC(c2ccc(cc2)CCNC(=O)C)=C1)NC(=O)c3cc4OCCOc4cc3
0.271127	S1C(=NC(c2ccc(cc2)CCNC(=O)C)=C1)NC(=O)c3cc4OCCOc4cc3
0.271127	S1C(=NC(c2ccc(cc2)CCNC(=O)C)=C1)NC(=O)c3cc4OCCOc4cc3
0.271127	S1C(=NC(c2ccc(cc2)CCNC(=O)C)=C1)NC(=O)c3cc4OCCOc4cc3
0.271127	S1C(=NC(c2ccc(cc2)CCNC(=O)C)=C1)NC(=O)c3cc4OCCOc4cc3
0.270833	S1C(=NC(c2ccc(cc2)CCNC(=O)C)=C1)NC(=O)c3cc(ncc3)NC4CCCC4
0.270833	S1C(=NC(c2ccc(cc2)CCNC(=O)C)=C1)NC(=O)c3cc(ncc3)NC4CCCC4
0.270833	S1C(=NC(c2ccc(cc2)CCNC(=O)C)=C1)NC(=O)c3cc(ncc3)NC4CCCC4
0.270833	S1C(=NC(c2ccc(cc2)CCNC(=O)C)=C1)NC(=O)c3cc(ncc3)NC4CCCC4
0.270833	S1C(=NC(c2ccc(cc2)CCNC(=O)C)=C1)NC(=O)c3cc(ncc3)NC4CCCC4
0.270833	S1C(=NC(c2ccc(cc2)CCNC(=O)C)=C1)NC(=O)c3cc(ncc3)NC4CCCC4
0.270833	S1C(=NC(c2ccc(cc2)CCNC(=O)C)=C1)NC(=O)c3cc(ncc3)NC4CCCC4
0.270833	S1C(=NC(c2ccc(cc2)CCNC(=O)C)=C1)NC(=O)c3cc(ncc3)NC4CCCC4
0.270833	S1C(=NC(c2ccc(cc2)CCNC(=O)C)=C1)NC(=O)c3cc(ncc3)NC4CCCC4
0.270833	S1C(=NC(c2ccc(cc2)CCNC(=O)C)=C1)NC(=O)c3cc(ncc3)NC4CCCC4
0.270655	O=C(Nc1c(cc(N2N=CC=C2)cc1)C)c3c4c(nc(c5cnccc5)c3)ccc(c4)C
0.270655	O=C(Nc1c(cc(N2N=CC=C2)cc1)C)c3c4c(nc(c5cnccc5)c3)ccc(c4)C
0.27027	S1C(=NC(C=2C=NN(C2)C)=C1)CNc3ccc(NC(=O)c4cc5OCOc5cc4)cc3
0.27027	S1C(=NC(C=2C=NN(C2)C)=C1)CNc3ccc(NC(=O)c4cc5OCOc5cc4)cc3
0.27027	S1C(=NC(C=2C=NN(C2)C)=C1)CNc3ccc(NC(=O)c4cc5OCOc5cc4)cc3
0.27027	S1C(=NC(C=2C=NN(C2)C)=C1)CNc3ccc(NC(=O)c4cc5OCOc5cc4)cc3
0.27027	S1C(=NC(C=2C=NN(C2)C)=C1)CNc3ccc(NC(=O)c4cc5OCOc5cc4)cc3
0.27027	S1C(=NC(C=2C=NN(C2)C)=C1)CNc3ccc(NC(=O)c4cc5OCOc5cc4)cc3
0.27027	S1C(=NC(C=2C=NN(C2)C)=C1)CNc3ccc(NC(=O)c4cc5OCOc5cc4)cc3
0.27027	S1C(=NC(C=2C=NN(C2)C)=C1)CNc3ccc(NC(=O)c4cc5OCOc5cc4)cc3
0.27027	S1C(=NC(C=2C=NN(C2)C)=C1)CNc3ccc(NC(=O)c4cc5OCOc5cc4)cc3
0.269767	n1c(NN=C)cccc1c2cnccc2
0.269767	n1c(NN=C)cccc1c2cnccc2
0.269767	n1c(NN=C)cccc1c2cnccc2
0.269767	n1c(NN=C)cccc1c2cnccc2
0.269767	n1c(NN=C)cccc1c2cnccc2
0.269767	n1c(NN=C)cccc1c2cnccc2
0.269767	n1c(NN=C)cccc1c2cnccc2
0.269767	n1c(NN=C)cccc1c2cnccc2
0.269767	n1c(NN=C)cccc1c2cnccc2
0.269767	n1c(NN=C)cccc1c2cnccc2
0.269504	FC(F)(F)c1cc(c(NC(=O)c2cc(ccc2)C3CN(CCC3)C)cc1)C
0.269504	FC(F)(F)c1cc(c(NC(=O)c2cc(ccc2)C3CN(CCC3)C)cc1)C
0.269504	FC(F)(F)c1cc(c(NC(=O)c2cc(ccc2)C3CN(CCC3)C)cc1)C
0.269504	FC(F)(F)c1cc(c(NC(=O)c2cc(ccc2)C3CN(CCC3)C)cc1)C
0.269504	FC(F)(F)c1cc(c(NC(=O)c2cc(ccc2)C3CN(CCC3)C)cc1)C
0.269504	FC(F)(F)c1cc(c(NC(=O)c2cc(ccc2)C3CN(CCC3)C)cc1)C
0.269504	FC(F)(F)c1cc(c(NC(=O)c2cc(ccc2)C3CN(CCC3)C)cc1)C
0.269504	FC(F)(F)c1cc(c(NC(=O)c2cc(ccc2)C3CN(CCC3)C)cc1)C
0.269504	FC(F)(F)c1cc(c(NC(=O)c2cc(ccc2)C3CN(CCC3)C)cc1)C
0.269504	FC(F)(F)c1cc(c(NC(=O)c2cc(ccc2)C3CN(CCC3)C)cc1)C
0.269504	O=C(OC)CNC(=O)c1cc(NC(=O)c2ccc(cc2)C=3OC(=NN3)c4c(cccc4)C)ccc1
0.269504	O=C(OC)CNC(=O)c1cc(NC(=O)c2ccc(cc2)C=3OC(=NN3)c4c(cccc4)C)ccc1
0.269504	O=C(OC)CNC(=O)c1cc(NC(=O)c2ccc(cc2)C=3OC(=NN3)c4c(cccc4)C)ccc1
0.269504	O=C(OC)CNC(=O)c1cc(NC(=O)c2ccc(cc2)C=3OC(=NN3)c4c(cccc4)C)ccc1
0.269504	O=C(OC)CNC(=O)c1cc(NC(=O)c2ccc(cc2)C=3OC(=NN3)c4c(cccc4)C)ccc1
0.269504	O=C(OC)CNC(=O)c1cc(NC(=O)c2ccc(cc2)C=3OC(=NN3)c4c(cccc4)C)ccc1
0.269504	O=C(OC)CNC(=O)c1cc(NC(=O)c2ccc(cc2)C=3OC(=NN3)c4c(cccc4)C)ccc1
0.269504	O=C(OC)CNC(=O)c1cc(NC(=O)c2ccc(cc2)C=3OC(=NN3)c4c(cccc4)C)ccc1
0.269504	O=C(OC)CNC(=O)c1cc(NC(=O)c2ccc(cc2)C=3OC(=NN3)c4c(cccc4)C)ccc1
0.269504	O=C(OC)CNC(=O)c1cc(NC(=O)c2ccc(cc2)C=3OC(=NN3)c4c(cccc4)C)ccc1
0.269091	Clc1c(ccc(c1)C(=O)OC)C(=O)Nc2c(ccc(N3CCCC3)c2)C
0.269091	Clc1c(ccc(c1)C(=O)OC)C(=O)Nc2c(ccc(N3CCCC3)c2)C
0.269091	Clc1c(ccc(c1)C(=O)OC)C(=O)Nc2c(ccc(N3CCCC3)c2)C
0.269091	Clc1c(ccc(c1)C(=O)OC)C(=O)Nc2c(ccc(N3CCCC3)c2)C
0.269091	Clc1c(ccc(c1)C(=O)OC)C(=O)Nc2c(ccc(N3CCCC3)c2)C
0.269091	Clc1c(ccc(c1)C(=O)OC)C(=O)Nc2c(ccc(N3CCCC3)c2)C
0.269091	Clc1c(ccc(c1)C(=O)OC)C(=O)Nc2c(ccc(N3CCCC3)c2)C
0.269091	Clc1c(ccc(c1)C(=O)OC)C(=O)Nc2c(ccc(N3CCCC3)c2)C
0.269091	Clc1c(ccc(c1)C(=O)OC)C(=O)Nc2c(ccc(N3CCCC3)c2)C
0.269091	Clc1c(ccc(c1)C(=O)OC)C(=O)Nc2c(ccc(N3CCCC3)c2)C
0.268868	Brc1ccc(c2nc(ncc2)NC=O)cc1
0.268868	Brc1ccc(c2nc(ncc2)NC=O)cc1
0.268868	Brc1ccc(c2nc(ncc2)NC=O)cc1
0.268868	Brc1ccc(c2nc(ncc2)NC=O)cc1
0.268868	Brc1ccc(c2nc(ncc2)NC=O)cc1
0.268868	Brc1ccc(c2nc(ncc2)NC=O)cc1
0.268868	Brc1ccc(c2nc(ncc2)NC=O)cc1
0.268868	Brc1ccc(c2nc(ncc2)NC=O)cc1
0.268868	Brc1ccc(c2nc(ncc2)NC=O)cc1
0.268868	Brc1ccc(c2nc(ncc2)NC=O)cc1
0.268775	S1C=C(C=C1)CN2CCC(CNCc3ccc(cc3)C(=O)NCc4cnccc4)CC2
0.268775	S1C=C(C=C1)CN2CCC(CNCc3ccc(cc3)C(=O)NCc4cnccc4)CC2
0.268775	S1C=C(C=C1)CN2CCC(CNCc3ccc(cc3)C(=O)NCc4cnccc4)CC2
0.268775	S1C=C(C=C1)CN2CCC(CNCc3ccc(cc3)C(=O)NCc4cnccc4)CC2
0.268775	S1C=C(C=C1)CN2CCC(CNCc3ccc(cc3)C(=O)NCc4cnccc4)CC2
0.268775	S1C=C(C=C1)CN2CCC(CNCc3ccc(cc3)C(=O)NCc4cnccc4)CC2
0.268775	S1C=C(C=C1)CN2CCC(CNCc3ccc(cc3)C(=O)NCc4cnccc4)CC2
0.268775	S1C=C(C=C1)CN2CCC(CNCc3ccc(cc3)C(=O)NCc4cnccc4)CC2
0.268775	S1C=C(C=C1)CN2CCC(CNCc3ccc(cc3)C(=O)NCc4cnccc4)CC2
0.268775	S1C=C(C=C1)CN2CCC(CNCc3ccc(cc3)C(=O)NCc4cnccc4)CC2
0.268707	Clc1c(S(F)(=O)=O)ccc(c1)C(=O)Nc2cc(c(cc2)CN3CCCC3)C(F)(F)F
0.268707	Clc1c(S(F)(=O)=O)ccc(c1)C(=O)Nc2cc(c(cc2)CN3CCCC3)C(F)(F)F
0.268707	Clc1c(S(F)(=O)=O)ccc(c1)C(=O)Nc2cc(c(cc2)CN3CCCC3)C(F)(F)F
0.268707	Clc1c(S(F)(=O)=O)ccc(c1)C(=O)Nc2cc(c(cc2)CN3CCCC3)C(F)(F)F
0.268707	Clc1c(S(F)(=O)=O)ccc(c1)C(=O)Nc2cc(c(cc2)CN3CCCC3)C(F)(F)F
0.268707	Clc1c(S(F)(=O)=O)ccc(c1)C(=O)Nc2cc(c(cc2)CN3CCCC3)C(F)(F)F
0.268707	Clc1c(S(F)(=O)=O)ccc(c1)C(=O)Nc2cc(c(cc2)CN3CCCC3)C(F)(F)F
0.268707	Clc1c(S(F)(=O)=O)ccc(c1)C(=O)Nc2cc(c(cc2)CN3CCCC3)C(F)(F)F
0.268707	Clc1c(S(F)(=O)=O)ccc(c1)C(=O)Nc2cc(c(cc2)CN3CCCC3)C(F)(F)F
0.268707	Clc1c(S(F)(=O)=O)ccc(c1)C(=O)Nc2cc(c(cc2)CN3CCCC3)C(F)(F)F
0.268382	Clc1cc(c(cc1)C)C(=O)Nc2c(ccc(c2)C3=NNC(=O)N3)C
0.268382	Clc1cc(c(cc1)C)C(=O)Nc2c(ccc(c2)C3=NNC(=O)N3)C
0.268382	Clc1cc(c(cc1)C)C(=O)Nc2c(ccc(c2)C3=NNC(=O)N3)C
0.268382	Clc1cc(c(cc1)C)C(=O)Nc2c(ccc(c2)C3=NNC(=O)N3)C
0.268382	Clc1cc(c(cc1)C)C(=O)Nc2c(ccc(c2)C3=NNC(=O)N3)C
0.268382	Clc1cc(c(cc1)C)C(=O)Nc2c(ccc(c2)C3=NNC(=O)N3)C
0.268382	Clc1cc(c(cc1)C)C(=O)Nc2c(ccc(c2)C3=NNC(=O)N3)C
0.268382	Clc1cc(c(cc1)C)C(=O)Nc2c(ccc(c2)C3=NNC(=O)N3)C
0.268382	Clc1cc(c(cc1)C)C(=O)Nc2c(ccc(c2)C3=NNC(=O)N3)C
0.268382	Clc1cc(c(cc1)C)C(=O)Nc2c(ccc(c2)C3=NNC(=O)N3)C
0.268116	O=C(Nc1c(ccc(NC2CC(c3cnccc3)CCC2)c1)C)C(C)(C)C
0.268116	O=C(Nc1c(ccc(NC2CC(c3cnccc3)CCC2)c1)C)C(C)(C)C
0.268116	O=C(Nc1c(ccc(NC2CC(c3cnccc3)CCC2)c1)C)C(C)(C)C
0.268116	O=C(Nc1c(ccc(NC2CC(c3cnccc3)CCC2)c1)C)C(C)(C)C
0.268116	O=C(Nc1c(ccc(NC2CC(c3cnccc3)CCC2)c1)C)C(C)(C)C
0.268116	O=C(Nc1c(ccc(NC2CC(c3cnccc3)CCC2)c1)C)C(C)(C)C
0.268116	O=C(Nc1c(ccc(NC2CC(c3cnccc3)CCC2)c1)C)C(C)(C)C
0.268116	O=C(Nc1c(ccc(NC2CC(c3cnccc3)CCC2)c1)C)C(C)(C)C
0.268116	O=C(Nc1c(ccc(NC2CC(c3cnccc3)CCC2)c1)C)C(C)(C)C
0.268116	O=C(Nc1c(ccc(NC2CC(c3cnccc3)CCC2)c1)C)C(C)(C)C
0.268116	S(=O)(c1cc(NC(=O)c2cnc(c3ncccc3)cc2)ccc1)CC(=O)NCC
0.268116	S(=O)(c1cc(NC(=O)c2cnc(c3ncccc3)cc2)ccc1)CC(=O)NCC
0.268116	S(=O)(c1cc(NC(=O)c2cnc(c3ncccc3)cc2)ccc1)CC(=O)NCC
0.268116	S(=O)(c1cc(NC(=O)c2cnc(c3ncccc3)cc2)ccc1)CC(=O)NCC
0.267974	O=C(Nc1c(OCC)cc(N2CCN(CC2)CCC)cc1)c3ccc(cc3)C4=NC=NN4CC
0.267782	FC(F)(F)c1nc(ncc1)Nc2cc(ccc2)C(=O)O
0.267782	FC(F)(F)c1nc(ncc1)Nc2cc(ccc2)C(=O)O
0.267782	FC(F)(F)c1nc(ncc1)Nc2cc(ccc2)C(=O)O
0.267782	FC(F)(F)c1nc(ncc1)Nc2cc(ccc2)C(=O)O
0.267782	FC(F)(F)c1nc(ncc1)Nc2cc(ccc2)C(=O)O
0.267782	FC(F)(F)c1nc(ncc1)Nc2cc(ccc2)C(=O)O
0.267782	FC(F)(F)c1nc(ncc1)Nc2cc(ccc2)C(=O)O
0.267782	FC(F)(F)c1nc(ncc1)Nc2cc(ccc2)C(=O)O
0.267782	FC(F)(F)c1nc(ncc1)Nc2cc(ccc2)C(=O)O
0.267782	FC(F)(F)c1nc(ncc1)Nc2cc(ccc2)C(=O)O
0.267742	FC(F)(F)c1nc(ncc1)Nc2cc(ccc2)C(=O)OCC(=O)NCCc3cc(OCC)c(OCC)cc3
0.267742	FC(F)(F)c1nc(ncc1)Nc2cc(ccc2)C(=O)OCC(=O)NCCc3cc(OCC)c(OCC)cc3
0.267742	FC(F)(F)c1nc(ncc1)Nc2cc(ccc2)C(=O)OCC(=O)NCCc3cc(OCC)c(OCC)cc3
0.267742	FC(F)(F)c1nc(ncc1)Nc2cc(ccc2)C(=O)OCC(=O)NCCc3cc(OCC)c(OCC)cc3
0.267717	Clc1c(NC(=O)c2nccnc2)c(Cl)cc(NC(=O)c3ccc(cc3)C(=O)Nc4ccccc4)c1
0.267717	Clc1c(NC(=O)c2nccnc2)c(Cl)cc(NC(=O)c3ccc(cc3)C(=O)Nc4ccccc4)c1
0.267717	Clc1c(NC(=O)c2nccnc2)c(Cl)cc(NC(=O)c3ccc(cc3)C(=O)Nc4ccccc4)c1
0.267717	Clc1c(NC(=O)c2nccnc2)c(Cl)cc(NC(=O)c3ccc(cc3)C(=O)Nc4ccccc4)c1
0.267717	Clc1c(NC(=O)c2nccnc2)c(Cl)cc(NC(=O)c3ccc(cc3)C(=O)Nc4ccccc4)c1
0.267717	Clc1c(NC(=O)c2nccnc2)c(Cl)cc(NC(=O)c3ccc(cc3)C(=O)Nc4ccccc4)c1
0.267717	Clc1c(NC(=O)c2nccnc2)c(Cl)cc(NC(=O)c3ccc(cc3)C(=O)Nc4ccccc4)c1
0.267717	Clc1c(NC(=O)c2nccnc2)c(Cl)cc(NC(=O)c3ccc(cc3)C(=O)Nc4ccccc4)c1
0.267717	Clc1c(NC(=O)c2nccnc2)c(Cl)cc(NC(=O)c3ccc(cc3)C(=O)Nc4ccccc4)c1
0.267717	Clc1c(NC(=O)c2nccnc2)c(Cl)cc(NC(=O)c3ccc(cc3)C(=O)Nc4ccccc4)c1
0.267717	O=C(OCC)c1c(NC(=O)c2ccc(cc2)C(=O)OCC)ccc(c3ccccc3)c1
0.267717	O=C(OCC)c1c(NC(=O)c2ccc(cc2)C(=O)OCC)ccc(c3ccccc3)c1
0.267717	O=C(OCC)c1c(NC(=O)c2ccc(cc2)C(=O)OCC)ccc(c3ccccc3)c1
0.267717	O=C(OCC)c1c(NC(=O)c2ccc(cc2)C(=O)OCC)ccc(c3ccccc3)c1
0.267606	FC(F)(F)c1cc([N+]([O-])=O)cc(c1)C(=O)Nc2c(ccc(c2)C3=NNC(=O)N3)C
0.267606	FC(F)(F)c1cc([N+]([O-])=O)cc(c1)C(=O)Nc2c(ccc(c2)C3=NNC(=O)N3)C
0.267606	FC(F)(F)c1cc([N+]([O-])=O)cc(c1)C(=O)Nc2c(ccc(c2)C3=NNC(=O)N3)C
0.267606	FC(F)(F)c1cc([N+]([O-])=O)cc(c1)C(=O)Nc2c(ccc(c2)C3=NNC(=O)N3)C
0.267606	FC(F)(F)c1cc([N+]([O-])=O)cc(c1)C(=O)Nc2c(ccc(c2)C3=NNC(=O)N3)C
0.267361	S1C=C(C=C1)CN2CCC(CNC(=O)c3ccc(cc3)C=4OC(=NN4)c5c(cccc5)C)CC2
0.267361	S1C=C(C=C1)CN2CCC(CNC(=O)c3ccc(cc3)C=4OC(=NN4)c5c(cccc5)C)CC2
0.267361	S1C=C(C=C1)CN2CCC(CNC(=O)c3ccc(cc3)C=4OC(=NN4)c5c(cccc5)C)CC2
0.267361	S1C=C(C=C1)CN2CCC(CNC(=O)c3ccc(cc3)C=4OC(=NN4)c5c(cccc5)C)CC2
0.267361	S1C=C(C=C1)CN2CCC(CNC(=O)c3ccc(cc3)C=4OC(=NN4)c5c(cccc5)C)CC2
0.267361	S1C=C(C=C1)CN2CCC(CNC(=O)c3ccc(cc3)C=4OC(=NN4)c5c(cccc5)C)CC2
0.267361	S1C=C(C=C1)CN2CCC(CNC(=O)c3ccc(cc3)C=4OC(=NN4)c5c(cccc5)C)CC2
0.267361	S1C=C(C=C1)CN2CCC(CNC(=O)c3ccc(cc3)C=4OC(=NN4)c5c(cccc5)C)CC2
0.267361	S1C=C(C=C1)CN2CCC(CNC(=O)c3ccc(cc3)C=4OC(=NN4)c5c(cccc5)C)CC2
0.267361	S1C=C(C=C1)CN2CCC(CNC(=O)c3ccc(cc3)C=4OC(=NN4)c5c(cccc5)C)CC2
0.267361	O=C(Nc1c(OCC)cc(N2CCN(CC2)CCC)cc1)c3c(ccnc3)C
[truncated: 8,001 more rows]
