# Supplementary material for: Galileo: Three-dimensional searching in large combinatorial fragment spaces on the example of pharmacophores
Source: J Comput Aided Mol Des. 2022 Nov 24;37(1):1–16. doi: 10.1007/s10822-022-00485-y (PMC10032335; doi:10.1007/s10822-022-00485-y)
Supplement: Supplementary file 4 — Supplementary file 3a [file 10822_2022_485_MOESM3_ESMa.zip › Imatinib_Galileo/19/out_6.csv]

Score	SMILES
0.481013	O=C(N1CCN(Cc2cnccc2)CC1)c3cc(NC(=O)c4ccccc4)c(cc3)C
0.481013	O=C(N1CCN(Cc2cnccc2)CC1)c3cc(NC(=O)c4ccccc4)c(cc3)C
0.481013	O=C(N1CCN(Cc2cnccc2)CC1)c3cc(NC(=O)c4ccccc4)c(cc3)C
0.481013	O=C(N1CCN(Cc2cnccc2)CC1)c3cc(NC(=O)c4ccccc4)c(cc3)C
0.481013	O=C(N1CCN(Cc2cnccc2)CC1)c3cc(NC(=O)c4ccccc4)c(cc3)C
0.481013	O=C(N1CCN(Cc2cnccc2)CC1)c3cc(NC(=O)c4ccccc4)c(cc3)C
0.481013	O=C(N1CCN(Cc2cnccc2)CC1)c3cc(NC(=O)c4ccccc4)c(cc3)C
0.481013	O=C(N1CCN(Cc2cnccc2)CC1)c3cc(NC(=O)c4ccccc4)c(cc3)C
0.481013	O=C(N1CCN(Cc2cnccc2)CC1)c3cc(NC(=O)c4ccccc4)c(cc3)C
0.481013	O=C(N1CCN(Cc2cnccc2)CC1)c3cc(NC(=O)c4ccccc4)c(cc3)C
0.471264	FC(F)(F)c1nc(ncc1)Nc2cc(c(cc2)C)C(=O)Nc3cc(ccc3)CN4CCCCC4
0.471264	FC(F)(F)c1nc(ncc1)Nc2cc(c(cc2)C)C(=O)Nc3cc(ccc3)CN4CCCCC4
0.471264	FC(F)(F)c1nc(ncc1)Nc2cc(c(cc2)C)C(=O)Nc3cc(ccc3)CN4CCCCC4
0.471264	FC(F)(F)c1nc(ncc1)Nc2cc(c(cc2)C)C(=O)Nc3cc(ccc3)CN4CCCCC4
0.471264	FC(F)(F)c1nc(ncc1)Nc2cc(c(cc2)C)C(=O)Nc3cc(ccc3)CN4CCCCC4
0.471264	FC(F)(F)c1nc(ncc1)Nc2cc(c(cc2)C)C(=O)Nc3cc(ccc3)CN4CCCCC4
0.471264	FC(F)(F)c1nc(ncc1)Nc2cc(c(cc2)C)C(=O)Nc3cc(ccc3)CN4CCCCC4
0.471264	FC(F)(F)c1nc(ncc1)Nc2cc(c(cc2)C)C(=O)Nc3cc(ccc3)CN4CCCCC4
0.471264	FC(F)(F)c1nc(ncc1)Nc2cc(c(cc2)C)C(=O)Nc3cc(ccc3)CN4CCCCC4
0.471264	FC(F)(F)c1nc(ncc1)Nc2cc(c(cc2)C)C(=O)Nc3cc(ccc3)CN4CCCCC4
0.45815	O=C(Nc1c(ccc(c1)C(=O)Nc2cc(ccc2)CN3CCCCC3)C)c4ccccc4
0.45815	O=C(Nc1c(ccc(c1)C(=O)Nc2cc(ccc2)CN3CCCCC3)C)c4ccccc4
0.45815	O=C(Nc1c(ccc(c1)C(=O)Nc2cc(ccc2)CN3CCCCC3)C)c4ccccc4
0.45815	O=C(Nc1c(ccc(c1)C(=O)Nc2cc(ccc2)CN3CCCCC3)C)c4ccccc4
0.45815	O=C(Nc1c(ccc(c1)C(=O)Nc2cc(ccc2)CN3CCCCC3)C)c4ccccc4
0.45815	O=C(Nc1c(ccc(c1)C(=O)Nc2cc(ccc2)CN3CCCCC3)C)c4ccccc4
0.45815	O=C(Nc1c(ccc(c1)C(=O)Nc2cc(ccc2)CN3CCCCC3)C)c4ccccc4
0.45815	O=C(Nc1c(ccc(c1)C(=O)Nc2cc(ccc2)CN3CCCCC3)C)c4ccccc4
0.45815	O=C(Nc1c(ccc(c1)C(=O)Nc2cc(ccc2)CN3CCCCC3)C)c4ccccc4
0.45815	O=C(Nc1c(ccc(c1)C(=O)Nc2cc(ccc2)CN3CCCCC3)C)c4ccccc4
0.442379	FC(F)(F)c1nc(ncc1)Nc2cc(c(cc2)C)C(=O)N3CCN(Cc4cnccc4)CC3
0.442379	FC(F)(F)c1nc(ncc1)Nc2cc(c(cc2)C)C(=O)N3CCN(Cc4cnccc4)CC3
0.442379	FC(F)(F)c1nc(ncc1)Nc2cc(c(cc2)C)C(=O)N3CCN(Cc4cnccc4)CC3
0.442379	FC(F)(F)c1nc(ncc1)Nc2cc(c(cc2)C)C(=O)N3CCN(Cc4cnccc4)CC3
0.442379	FC(F)(F)c1nc(ncc1)Nc2cc(c(cc2)C)C(=O)N3CCN(Cc4cnccc4)CC3
0.442379	FC(F)(F)c1nc(ncc1)Nc2cc(c(cc2)C)C(=O)N3CCN(Cc4cnccc4)CC3
0.442379	FC(F)(F)c1nc(ncc1)Nc2cc(c(cc2)C)C(=O)N3CCN(Cc4cnccc4)CC3
0.442379	FC(F)(F)c1nc(ncc1)Nc2cc(c(cc2)C)C(=O)N3CCN(Cc4cnccc4)CC3
0.442379	FC(F)(F)c1nc(ncc1)Nc2cc(c(cc2)C)C(=O)N3CCN(Cc4cnccc4)CC3
0.442379	FC(F)(F)c1nc(ncc1)Nc2cc(c(cc2)C)C(=O)N3CCN(Cc4cnccc4)CC3
0.427481	FC(F)(F)c1nc(ncc1)Nc2cc(c(cc2)C)C(=O)Nc3ccc(cc3)C=4N=NNC4
0.427481	FC(F)(F)c1nc(ncc1)Nc2cc(c(cc2)C)C(=O)Nc3ccc(cc3)C=4N=NNC4
0.427481	FC(F)(F)c1nc(ncc1)Nc2cc(c(cc2)C)C(=O)Nc3ccc(cc3)C=4N=NNC4
0.427481	FC(F)(F)c1nc(ncc1)Nc2cc(c(cc2)C)C(=O)Nc3ccc(cc3)C=4N=NNC4
0.427481	FC(F)(F)c1nc(ncc1)Nc2cc(c(cc2)C)C(=O)Nc3ccc(cc3)C=4N=NNC4
0.427481	FC(F)(F)c1nc(ncc1)Nc2cc(c(cc2)C)C(=O)Nc3ccc(cc3)C=4N=NNC4
0.427481	FC(F)(F)c1nc(ncc1)Nc2cc(c(cc2)C)C(=O)Nc3ccc(cc3)C=4N=NNC4
0.427481	FC(F)(F)c1nc(ncc1)Nc2cc(c(cc2)C)C(=O)Nc3ccc(cc3)C=4N=NNC4
0.427481	FC(F)(F)c1nc(ncc1)Nc2cc(c(cc2)C)C(=O)Nc3ccc(cc3)C=4N=NNC4
0.427481	FC(F)(F)c1nc(ncc1)Nc2cc(c(cc2)C)C(=O)Nc3ccc(cc3)C=4N=NNC4
0.419087	O=C(Nc1c(ccc(c1)C(=O)Nc2cc(ccc2)C=3N=NNC3)C)Nc4ccccc4
0.419087	O=C(Nc1c(ccc(c1)C(=O)Nc2cc(ccc2)C=3N=NNC3)C)Nc4ccccc4
0.419087	O=C(Nc1c(ccc(c1)C(=O)Nc2cc(ccc2)C=3N=NNC3)C)Nc4ccccc4
0.419087	O=C(Nc1c(ccc(c1)C(=O)Nc2cc(ccc2)C=3N=NNC3)C)Nc4ccccc4
0.419087	O=C(Nc1c(ccc(c1)C(=O)Nc2cc(ccc2)C=3N=NNC3)C)Nc4ccccc4
0.419087	O=C(Nc1c(ccc(c1)C(=O)Nc2cc(ccc2)C=3N=NNC3)C)Nc4ccccc4
0.419087	O=C(Nc1c(ccc(c1)C(=O)Nc2cc(ccc2)C=3N=NNC3)C)Nc4ccccc4
0.419087	O=C(Nc1c(ccc(c1)C(=O)Nc2cc(ccc2)C=3N=NNC3)C)Nc4ccccc4
0.419087	O=C(Nc1c(ccc(c1)C(=O)Nc2cc(ccc2)C=3N=NNC3)C)Nc4ccccc4
0.419087	O=C(Nc1c(ccc(c1)C(=O)Nc2cc(ccc2)C=3N=NNC3)C)Nc4ccccc4
0.411067	Fc1cncc(c2cc(NC(=O)c3cc(Nc4nnc(cc4)C)ccc3)c(cc2)C)c1
0.411067	Fc1cncc(c2cc(NC(=O)c3cc(Nc4nnc(cc4)C)ccc3)c(cc2)C)c1
0.411067	Fc1cncc(c2cc(NC(=O)c3cc(Nc4nnc(cc4)C)ccc3)c(cc2)C)c1
0.411067	Fc1cncc(c2cc(NC(=O)c3cc(Nc4nnc(cc4)C)ccc3)c(cc2)C)c1
0.411067	Fc1cncc(c2cc(NC(=O)c3cc(Nc4nnc(cc4)C)ccc3)c(cc2)C)c1
0.411067	Fc1cncc(c2cc(NC(=O)c3cc(Nc4nnc(cc4)C)ccc3)c(cc2)C)c1
0.411067	Fc1cncc(c2cc(NC(=O)c3cc(Nc4nnc(cc4)C)ccc3)c(cc2)C)c1
0.411067	Fc1cncc(c2cc(NC(=O)c3cc(Nc4nnc(cc4)C)ccc3)c(cc2)C)c1
0.411067	Fc1cncc(c2cc(NC(=O)c3cc(Nc4nnc(cc4)C)ccc3)c(cc2)C)c1
0.411067	Fc1cncc(c2cc(NC(=O)c3cc(Nc4nnc(cc4)C)ccc3)c(cc2)C)c1
0.400794	Fc1cncc(c2cc(NC(=O)c3ccc(cc3)C4=NC(=NN4)C5CC5)c(cc2)C)c1
0.400794	Fc1cncc(c2cc(NC(=O)c3ccc(cc3)C4=NC(=NN4)C5CC5)c(cc2)C)c1
0.400794	Fc1cncc(c2cc(NC(=O)c3ccc(cc3)C4=NC(=NN4)C5CC5)c(cc2)C)c1
0.400794	Fc1cncc(c2cc(NC(=O)c3ccc(cc3)C4=NC(=NN4)C5CC5)c(cc2)C)c1
0.400794	Fc1cncc(c2cc(NC(=O)c3ccc(cc3)C4=NC(=NN4)C5CC5)c(cc2)C)c1
0.400794	Fc1cncc(c2cc(NC(=O)c3ccc(cc3)C4=NC(=NN4)C5CC5)c(cc2)C)c1
0.400794	Fc1cncc(c2cc(NC(=O)c3ccc(cc3)C4=NC(=NN4)C5CC5)c(cc2)C)c1
0.400794	Fc1cncc(c2cc(NC(=O)c3ccc(cc3)C4=NC(=NN4)C5CC5)c(cc2)C)c1
0.400794	Fc1cncc(c2cc(NC(=O)c3ccc(cc3)C4=NC(=NN4)C5CC5)c(cc2)C)c1
0.400794	Fc1cncc(c2cc(NC(=O)c3ccc(cc3)C4=NC(=NN4)C5CC5)c(cc2)C)c1
0.395161	O=C(Nc1c(ccc(c1)C(=O)NCc2ncc(nc2)c3ccccc3)C)c4ccccc4
0.395161	O=C(Nc1c(ccc(c1)C(=O)NCc2ncc(nc2)c3ccccc3)C)c4ccccc4
0.395161	O=C(Nc1c(ccc(c1)C(=O)NCc2ncc(nc2)c3ccccc3)C)c4ccccc4
0.395161	O=C(Nc1c(ccc(c1)C(=O)NCc2ncc(nc2)c3ccccc3)C)c4ccccc4
0.395161	O=C(Nc1c(ccc(c1)C(=O)NCc2ncc(nc2)c3ccccc3)C)c4ccccc4
0.395161	O=C(Nc1c(ccc(c1)C(=O)NCc2ncc(nc2)c3ccccc3)C)c4ccccc4
0.395161	O=C(Nc1c(ccc(c1)C(=O)NCc2ncc(nc2)c3ccccc3)C)c4ccccc4
0.395161	O=C(Nc1c(ccc(c1)C(=O)NCc2ncc(nc2)c3ccccc3)C)c4ccccc4
0.395161	O=C(Nc1c(ccc(c1)C(=O)NCc2ncc(nc2)c3ccccc3)C)c4ccccc4
0.395161	O=C(Nc1c(ccc(c1)C(=O)NCc2ncc(nc2)c3ccccc3)C)c4ccccc4
0.394161	Clc1c(Cl)ccc(Nc2ncccc2C(=O)Nc3c(ccc(c4cncc(F)c4)c3)C)c1
0.394161	Clc1c(Cl)ccc(Nc2ncccc2C(=O)Nc3c(ccc(c4cncc(F)c4)c3)C)c1
0.394161	Clc1c(Cl)ccc(Nc2ncccc2C(=O)Nc3c(ccc(c4cncc(F)c4)c3)C)c1
0.394161	Clc1c(Cl)ccc(Nc2ncccc2C(=O)Nc3c(ccc(c4cncc(F)c4)c3)C)c1
0.394161	Clc1c(Cl)ccc(Nc2ncccc2C(=O)Nc3c(ccc(c4cncc(F)c4)c3)C)c1
0.394161	Clc1c(Cl)ccc(Nc2ncccc2C(=O)Nc3c(ccc(c4cncc(F)c4)c3)C)c1
0.394161	Clc1c(Cl)ccc(Nc2ncccc2C(=O)Nc3c(ccc(c4cncc(F)c4)c3)C)c1
0.394161	Clc1c(Cl)ccc(Nc2ncccc2C(=O)Nc3c(ccc(c4cncc(F)c4)c3)C)c1
0.394161	Clc1c(Cl)ccc(Nc2ncccc2C(=O)Nc3c(ccc(c4cncc(F)c4)c3)C)c1
0.394161	Clc1c(Cl)ccc(Nc2ncccc2C(=O)Nc3c(ccc(c4cncc(F)c4)c3)C)c1
0.387597	S1CCN(Cc2c(c(NC(=O)c3cc(NC(=O)Nc4ccccc4)c(cc3)C)ccc2)C)CC1
0.387597	S1CCN(Cc2c(c(NC(=O)c3cc(NC(=O)Nc4ccccc4)c(cc3)C)ccc2)C)CC1
0.387597	S1CCN(Cc2c(c(NC(=O)c3cc(NC(=O)Nc4ccccc4)c(cc3)C)ccc2)C)CC1
0.387597	S1CCN(Cc2c(c(NC(=O)c3cc(NC(=O)Nc4ccccc4)c(cc3)C)ccc2)C)CC1
0.387597	S1CCN(Cc2c(c(NC(=O)c3cc(NC(=O)Nc4ccccc4)c(cc3)C)ccc2)C)CC1
0.387597	S1CCN(Cc2c(c(NC(=O)c3cc(NC(=O)Nc4ccccc4)c(cc3)C)ccc2)C)CC1
0.387597	S1CCN(Cc2c(c(NC(=O)c3cc(NC(=O)Nc4ccccc4)c(cc3)C)ccc2)C)CC1
0.387597	S1CCN(Cc2c(c(NC(=O)c3cc(NC(=O)Nc4ccccc4)c(cc3)C)ccc2)C)CC1
0.387597	S1CCN(Cc2c(c(NC(=O)c3cc(NC(=O)Nc4ccccc4)c(cc3)C)ccc2)C)CC1
0.386973	S1C(c2cnccc2)=CC=C1C(=O)Nc3ccc(cc3)CN4CCN(c5ncccc5)CC4
0.386973	S1C(c2cnccc2)=CC=C1C(=O)Nc3ccc(cc3)CN4CCN(c5ncccc5)CC4
0.386973	S1C(c2cnccc2)=CC=C1C(=O)Nc3ccc(cc3)CN4CCN(c5ncccc5)CC4
0.386973	S1C(c2cnccc2)=CC=C1C(=O)Nc3ccc(cc3)CN4CCN(c5ncccc5)CC4
0.386973	S1C(c2cnccc2)=CC=C1C(=O)Nc3ccc(cc3)CN4CCN(c5ncccc5)CC4
0.386973	S1C(c2cnccc2)=CC=C1C(=O)Nc3ccc(cc3)CN4CCN(c5ncccc5)CC4
0.386973	S1C(c2cnccc2)=CC=C1C(=O)Nc3ccc(cc3)CN4CCN(c5ncccc5)CC4
0.386973	S1C(c2cnccc2)=CC=C1C(=O)Nc3ccc(cc3)CN4CCN(c5ncccc5)CC4
0.386973	S1C(c2cnccc2)=CC=C1C(=O)Nc3ccc(cc3)CN4CCN(c5ncccc5)CC4
0.386973	S1C(c2cnccc2)=CC=C1C(=O)Nc3ccc(cc3)CN4CCN(c5ncccc5)CC4
0.381356	O=C(Nc1cc(c(O)cc1)C)c2cc(ccc2)CN3CCOCC3
0.381356	O=C(Nc1cc(c(O)cc1)C)c2cc(ccc2)CN3CCOCC3
0.381356	O=C(Nc1cc(c(O)cc1)C)c2cc(ccc2)CN3CCOCC3
0.381356	O=C(Nc1cc(c(O)cc1)C)c2cc(ccc2)CN3CCOCC3
0.381356	O=C(Nc1cc(c(O)cc1)C)c2cc(ccc2)CN3CCOCC3
0.381356	O=C(Nc1cc(c(O)cc1)C)c2cc(ccc2)CN3CCOCC3
0.381356	O=C(Nc1cc(c(O)cc1)C)c2cc(ccc2)CN3CCOCC3
0.381356	O=C(Nc1cc(c(O)cc1)C)c2cc(ccc2)CN3CCOCC3
0.381356	O=C(Nc1cc(c(O)cc1)C)c2cc(ccc2)CN3CCOCC3
0.381356	O=C(Nc1cc(c(O)cc1)C)c2cc(ccc2)CN3CCOCC3
0.370229	Clc1c(ccc(NC(=O)c2cnc(cc2)C=3N=NNN3)c1)CN4CCOCC4
0.370229	Clc1c(ccc(NC(=O)c2cnc(cc2)C=3N=NNN3)c1)CN4CCOCC4
0.370229	Clc1c(ccc(NC(=O)c2cnc(cc2)C=3N=NNN3)c1)CN4CCOCC4
0.370229	Clc1c(ccc(NC(=O)c2cnc(cc2)C=3N=NNN3)c1)CN4CCOCC4
0.370229	Clc1c(ccc(NC(=O)c2cnc(cc2)C=3N=NNN3)c1)CN4CCOCC4
0.370229	Clc1c(ccc(NC(=O)c2cnc(cc2)C=3N=NNN3)c1)CN4CCOCC4
0.370229	Clc1c(ccc(NC(=O)c2cnc(cc2)C=3N=NNN3)c1)CN4CCOCC4
0.370229	Clc1c(ccc(NC(=O)c2cnc(cc2)C=3N=NNN3)c1)CN4CCOCC4
0.370229	Clc1c(ccc(NC(=O)c2cnc(cc2)C=3N=NNN3)c1)CN4CCOCC4
0.370229	Clc1c(ccc(NC(=O)c2cnc(cc2)C=3N=NNN3)c1)CN4CCOCC4
0.369099	Clc1c(NC(=O)c2cc(NC(=O)c3ccccc3)c(cc2)C)ccc(c4ccccc4)c1
0.369099	Clc1c(NC(=O)c2cc(NC(=O)c3ccccc3)c(cc2)C)ccc(c4ccccc4)c1
0.369099	Clc1c(NC(=O)c2cc(NC(=O)c3ccccc3)c(cc2)C)ccc(c4ccccc4)c1
0.369099	Clc1c(NC(=O)c2cc(NC(=O)c3ccccc3)c(cc2)C)ccc(c4ccccc4)c1
0.369099	Clc1c(NC(=O)c2cc(NC(=O)c3ccccc3)c(cc2)C)ccc(c4ccccc4)c1
0.369099	Clc1c(NC(=O)c2cc(NC(=O)c3ccccc3)c(cc2)C)ccc(c4ccccc4)c1
0.369099	Clc1c(NC(=O)c2cc(NC(=O)c3ccccc3)c(cc2)C)ccc(c4ccccc4)c1
0.369099	Clc1c(NC(=O)c2cc(NC(=O)c3ccccc3)c(cc2)C)ccc(c4ccccc4)c1
0.369099	Clc1c(NC(=O)c2cc(NC(=O)c3ccccc3)c(cc2)C)ccc(c4ccccc4)c1
0.369099	Clc1c(NC(=O)c2cc(NC(=O)c3ccccc3)c(cc2)C)ccc(c4ccccc4)c1
0.366667	Fc1cncc(c2cc(NC(=O)c3cnc(N4CCC(CC4)C)cc3)c(cc2)C)c1
0.366667	Fc1cncc(c2cc(NC(=O)c3cnc(N4CCC(CC4)C)cc3)c(cc2)C)c1
0.366667	Fc1cncc(c2cc(NC(=O)c3cnc(N4CCC(CC4)C)cc3)c(cc2)C)c1
0.366667	Fc1cncc(c2cc(NC(=O)c3cnc(N4CCC(CC4)C)cc3)c(cc2)C)c1
0.366667	Fc1cncc(c2cc(NC(=O)c3cnc(N4CCC(CC4)C)cc3)c(cc2)C)c1
0.366667	Fc1cncc(c2cc(NC(=O)c3cnc(N4CCC(CC4)C)cc3)c(cc2)C)c1
0.366667	Fc1cncc(c2cc(NC(=O)c3cnc(N4CCC(CC4)C)cc3)c(cc2)C)c1
0.366667	Fc1cncc(c2cc(NC(=O)c3cnc(N4CCC(CC4)C)cc3)c(cc2)C)c1
0.366667	Fc1cncc(c2cc(NC(=O)c3cnc(N4CCC(CC4)C)cc3)c(cc2)C)c1
0.366667	Fc1cncc(c2cc(NC(=O)c3cnc(N4CCC(CC4)C)cc3)c(cc2)C)c1
0.363971	S(=O)(=O)(NCCCN1CCCC1)c2ccc(cc2)C(=O)Nc3c(ccc(c4cncc(F)c4)c3)C
0.363971	S(=O)(=O)(NCCCN1CCCC1)c2ccc(cc2)C(=O)Nc3c(ccc(c4cncc(F)c4)c3)C
0.363971	S(=O)(=O)(NCCCN1CCCC1)c2ccc(cc2)C(=O)Nc3c(ccc(c4cncc(F)c4)c3)C
0.363971	S(=O)(=O)(NCCCN1CCCC1)c2ccc(cc2)C(=O)Nc3c(ccc(c4cncc(F)c4)c3)C
0.363971	S(=O)(=O)(NCCCN1CCCC1)c2ccc(cc2)C(=O)Nc3c(ccc(c4cncc(F)c4)c3)C
0.363971	S(=O)(=O)(NCCCN1CCCC1)c2ccc(cc2)C(=O)Nc3c(ccc(c4cncc(F)c4)c3)C
0.363971	S(=O)(=O)(NCCCN1CCCC1)c2ccc(cc2)C(=O)Nc3c(ccc(c4cncc(F)c4)c3)C
0.363971	S(=O)(=O)(NCCCN1CCCC1)c2ccc(cc2)C(=O)Nc3c(ccc(c4cncc(F)c4)c3)C
0.363971	S(=O)(=O)(NCCCN1CCCC1)c2ccc(cc2)C(=O)Nc3c(ccc(c4cncc(F)c4)c3)C
0.363971	S(=O)(=O)(NCCCN1CCCC1)c2ccc(cc2)C(=O)Nc3c(ccc(c4cncc(F)c4)c3)C
0.361217	Clc1c(cc(NC(=O)c2c(ccc(Nc3nc(ccn3)C(F)(F)F)c2)C)cc1)C
0.361217	Clc1c(cc(NC(=O)c2c(ccc(Nc3nc(ccn3)C(F)(F)F)c2)C)cc1)C
0.361217	Clc1c(cc(NC(=O)c2c(ccc(Nc3nc(ccn3)C(F)(F)F)c2)C)cc1)C
0.361217	Clc1c(cc(NC(=O)c2c(ccc(Nc3nc(ccn3)C(F)(F)F)c2)C)cc1)C
0.361217	Clc1c(cc(NC(=O)c2c(ccc(Nc3nc(ccn3)C(F)(F)F)c2)C)cc1)C
0.361217	Clc1c(cc(NC(=O)c2c(ccc(Nc3nc(ccn3)C(F)(F)F)c2)C)cc1)C
0.361217	Clc1c(cc(NC(=O)c2c(ccc(Nc3nc(ccn3)C(F)(F)F)c2)C)cc1)C
0.361217	Clc1c(cc(NC(=O)c2c(ccc(Nc3nc(ccn3)C(F)(F)F)c2)C)cc1)C
0.361217	Clc1c(cc(NC(=O)c2c(ccc(Nc3nc(ccn3)C(F)(F)F)c2)C)cc1)C
0.361217	Clc1c(cc(NC(=O)c2c(ccc(Nc3nc(ccn3)C(F)(F)F)c2)C)cc1)C
0.360996	O=C(Nc1cc(ccc1)CN2CCCCC2)c3cc(Nc4nnc(cc4)C)ccc3
0.360996	O=C(Nc1cc(ccc1)CN2CCCCC2)c3cc(Nc4nnc(cc4)C)ccc3
0.360996	O=C(Nc1cc(ccc1)CN2CCCCC2)c3cc(Nc4nnc(cc4)C)ccc3
0.360996	O=C(Nc1cc(ccc1)CN2CCCCC2)c3cc(Nc4nnc(cc4)C)ccc3
0.360996	O=C(Nc1cc(ccc1)CN2CCCCC2)c3cc(Nc4nnc(cc4)C)ccc3
0.360996	O=C(Nc1cc(ccc1)CN2CCCCC2)c3cc(Nc4nnc(cc4)C)ccc3
0.360996	O=C(Nc1cc(ccc1)CN2CCCCC2)c3cc(Nc4nnc(cc4)C)ccc3
0.360996	O=C(Nc1cc(ccc1)CN2CCCCC2)c3cc(Nc4nnc(cc4)C)ccc3
0.360996	O=C(Nc1cc(ccc1)CN2CCCCC2)c3cc(Nc4nnc(cc4)C)ccc3
0.360996	O=C(Nc1cc(ccc1)CN2CCCCC2)c3cc(Nc4nnc(cc4)C)ccc3
0.360731	O=C(Nc1cc(c(O)cc1)C)c2cnccc2
0.360731	O=C(Nc1cc(c(O)cc1)C)c2cnccc2
0.360731	O=C(Nc1cc(c(O)cc1)C)c2cnccc2
0.360731	O=C(Nc1cc(c(O)cc1)C)c2cnccc2
0.360731	O=C(Nc1cc(c(O)cc1)C)c2cnccc2
0.360731	O=C(Nc1cc(c(O)cc1)C)c2cnccc2
0.360731	O=C(Nc1cc(c(O)cc1)C)c2cnccc2
0.360731	O=C(Nc1cc(c(O)cc1)C)c2cnccc2
0.360324	Clc1c(cc(NC(=O)C=2SC(c3cnccc3)=CC2)cc1)C
0.360324	Clc1c(cc(NC(=O)C=2SC(c3cnccc3)=CC2)cc1)C
0.360324	Clc1c(cc(NC(=O)C=2SC(c3cnccc3)=CC2)cc1)C
0.360324	Clc1c(cc(NC(=O)C=2SC(c3cnccc3)=CC2)cc1)C
0.360324	Clc1c(cc(NC(=O)C=2SC(c3cnccc3)=CC2)cc1)C
0.360324	Clc1c(cc(NC(=O)C=2SC(c3cnccc3)=CC2)cc1)C
0.360324	Clc1c(cc(NC(=O)C=2SC(c3cnccc3)=CC2)cc1)C
0.360324	Clc1c(cc(NC(=O)C=2SC(c3cnccc3)=CC2)cc1)C
0.360324	Clc1c(cc(NC(=O)C=2SC(c3cnccc3)=CC2)cc1)C
0.360324	Clc1c(cc(NC(=O)C=2SC(c3cnccc3)=CC2)cc1)C
0.358079	Clc1c(cc(NC(=O)c2cc(NC(=O)c3ccccc3)c(cc2)C)cc1)C
0.358079	Clc1c(cc(NC(=O)c2cc(NC(=O)c3ccccc3)c(cc2)C)cc1)C
0.358079	Clc1c(cc(NC(=O)c2cc(NC(=O)c3ccccc3)c(cc2)C)cc1)C
0.358079	Clc1c(cc(NC(=O)c2cc(NC(=O)c3ccccc3)c(cc2)C)cc1)C
0.358079	Clc1c(cc(NC(=O)c2cc(NC(=O)c3ccccc3)c(cc2)C)cc1)C
0.358079	Clc1c(cc(NC(=O)c2cc(NC(=O)c3ccccc3)c(cc2)C)cc1)C
0.358079	Clc1c(cc(NC(=O)c2cc(NC(=O)c3ccccc3)c(cc2)C)cc1)C
0.358079	Clc1c(cc(NC(=O)c2cc(NC(=O)c3ccccc3)c(cc2)C)cc1)C
0.358079	Clc1c(cc(NC(=O)c2cc(NC(=O)c3ccccc3)c(cc2)C)cc1)C
0.358079	Clc1c(cc(NC(=O)c2cc(NC(=O)c3ccccc3)c(cc2)C)cc1)C
0.355556	S1C(c2cnccc2)=CC=C1C(=O)NC=3SC=C(N3)c4cc(c(cc4)C)C
0.355556	S1C(c2cnccc2)=CC=C1C(=O)NC=3SC=C(N3)c4cc(c(cc4)C)C
0.355556	S1C(c2cnccc2)=CC=C1C(=O)NC=3SC=C(N3)c4cc(c(cc4)C)C
0.355556	S1C(c2cnccc2)=CC=C1C(=O)NC=3SC=C(N3)c4cc(c(cc4)C)C
0.355556	S1C(c2cnccc2)=CC=C1C(=O)NC=3SC=C(N3)c4cc(c(cc4)C)C
0.355556	S1C(c2cnccc2)=CC=C1C(=O)NC=3SC=C(N3)c4cc(c(cc4)C)C
0.355556	S1C(c2cnccc2)=CC=C1C(=O)NC=3SC=C(N3)c4cc(c(cc4)C)C
0.355556	S1C(c2cnccc2)=CC=C1C(=O)NC=3SC=C(N3)c4cc(c(cc4)C)C
0.355556	S1C(c2cnccc2)=CC=C1C(=O)NC=3SC=C(N3)c4cc(c(cc4)C)C
0.355556	S1C(c2cnccc2)=CC=C1C(=O)NC=3SC=C(N3)c4cc(c(cc4)C)C
0.354839	O=C(Nc1c(ccc(c1)C=2OC(=CC2)C)C)c3cc(Nc4ccccc4)ccc3
0.354839	O=C(Nc1c(ccc(c1)C=2OC(=CC2)C)C)c3cc(Nc4ccccc4)ccc3
0.354839	O=C(Nc1c(ccc(c1)C=2OC(=CC2)C)C)c3cc(Nc4ccccc4)ccc3
0.354839	O=C(Nc1c(ccc(c1)C=2OC(=CC2)C)C)c3cc(Nc4ccccc4)ccc3
0.354701	Fc1cncc(c2cc(NC(=O)c3cc(F)cc(c3)C)c(cc2)C)c1
0.354701	Fc1cncc(c2cc(NC(=O)c3cc(F)cc(c3)C)c(cc2)C)c1
0.353612	S1CCN(Cc2cc(c(NC(=O)c3ncc(OC(C)C)cc3)cc2)C)CC1
0.353612	S1CCN(Cc2cc(c(NC(=O)c3ncc(OC(C)C)cc3)cc2)C)CC1
0.353612	S1CCN(Cc2cc(c(NC(=O)c3ncc(OC(C)C)cc3)cc2)C)CC1
0.35102	O=C(Nc1c(ccc(c1)C=2OC=C(N2)C)C)c3ccc(O)cc3
0.35102	O=C(Nc1c(ccc(c1)C=2OC=C(N2)C)C)c3ccc(O)cc3
0.35102	O=C(Nc1c(ccc(c1)C=2OC=C(N2)C)C)c3ccc(O)cc3
0.35102	O=C(Nc1c(ccc(c1)C=2OC=C(N2)C)C)c3ccc(O)cc3
0.35102	O=C(Nc1c(ccc(c1)C=2OC=C(N2)C)C)c3ccc(O)cc3
0.35102	O=C(Nc1c(ccc(c1)C=2OC=C(N2)C)C)c3ccc(O)cc3
0.35102	O=C(Nc1c(ccc(c1)C=2OC=C(N2)C)C)c3ccc(O)cc3
0.35102	O=C(Nc1c(ccc(c1)C=2OC=C(N2)C)C)c3ccc(O)cc3
0.35102	O=C(Nc1c(ccc(c1)C=2OC=C(N2)C)C)c3ccc(O)cc3
0.35102	O=C(Nc1c(ccc(c1)C=2OC=C(N2)C)C)c3ccc(O)cc3
0.350806	Fc1nc(NC(=O)c2cc(NC(=O)Nc3ccccc3)c(cc2)C)c(cc1)C
0.350806	Fc1nc(NC(=O)c2cc(NC(=O)Nc3ccccc3)c(cc2)C)c(cc1)C
0.350806	Fc1nc(NC(=O)c2cc(NC(=O)Nc3ccccc3)c(cc2)C)c(cc1)C
0.350806	Fc1nc(NC(=O)c2cc(NC(=O)Nc3ccccc3)c(cc2)C)c(cc1)C
0.350806	Fc1nc(NC(=O)c2cc(NC(=O)Nc3ccccc3)c(cc2)C)c(cc1)C
0.350806	Fc1nc(NC(=O)c2cc(NC(=O)Nc3ccccc3)c(cc2)C)c(cc1)C
0.350806	Fc1nc(NC(=O)c2cc(NC(=O)Nc3ccccc3)c(cc2)C)c(cc1)C
0.350806	Fc1nc(NC(=O)c2cc(NC(=O)Nc3ccccc3)c(cc2)C)c(cc1)C
0.350806	Fc1nc(NC(=O)c2cc(NC(=O)Nc3ccccc3)c(cc2)C)c(cc1)C
0.350806	Fc1nc(NC(=O)c2cc(NC(=O)Nc3ccccc3)c(cc2)C)c(cc1)C
0.35	O=C(Nc1ccc(cc1)CNC(=O)CCC=2OC(c3cc(c(cc3)C)C)=CN2)c4cnccc4
0.35	O=C(Nc1ccc(cc1)CNC(=O)CCC=2OC(c3cc(c(cc3)C)C)=CN2)c4cnccc4
0.35	O=C(Nc1ccc(cc1)CNC(=O)CCC=2OC(c3cc(c(cc3)C)C)=CN2)c4cnccc4
0.35	O=C(Nc1ccc(cc1)CNC(=O)CCC=2OC(c3cc(c(cc3)C)C)=CN2)c4cnccc4
0.35	O=C(Nc1ccc(cc1)CNC(=O)CCC=2OC(c3cc(c(cc3)C)C)=CN2)c4cnccc4
0.35	O=C(Nc1ccc(cc1)CNC(=O)CCC=2OC(c3cc(c(cc3)C)C)=CN2)c4cnccc4
0.35	O=C(Nc1ccc(cc1)CNC(=O)CCC=2OC(c3cc(c(cc3)C)C)=CN2)c4cnccc4
0.35	O=C(Nc1ccc(cc1)CNC(=O)CCC=2OC(c3cc(c(cc3)C)C)=CN2)c4cnccc4
0.35	O=C(Nc1ccc(cc1)CNC(=O)CCC=2OC(c3cc(c(cc3)C)C)=CN2)c4cnccc4
0.35	O=C(Nc1ccc(cc1)CNC(=O)CCC=2OC(c3cc(c(cc3)C)C)=CN2)c4cnccc4
0.35	FCCc1ccc(cc1)C(=O)Nc2cc(ccc2)CN3CCCCC3
0.35	FCCc1ccc(cc1)C(=O)Nc2cc(ccc2)CN3CCCCC3
0.35	FCCc1ccc(cc1)C(=O)Nc2cc(ccc2)CN3CCCCC3
0.35	FCCc1ccc(cc1)C(=O)Nc2cc(ccc2)CN3CCCCC3
0.35	FCCc1ccc(cc1)C(=O)Nc2cc(ccc2)CN3CCCCC3
0.35	FCCc1ccc(cc1)C(=O)Nc2cc(ccc2)CN3CCCCC3
0.35	FCCc1ccc(cc1)C(=O)Nc2cc(ccc2)CN3CCCCC3
0.35	FCCc1ccc(cc1)C(=O)Nc2cc(ccc2)CN3CCCCC3
0.35	FCCc1ccc(cc1)C(=O)Nc2cc(ccc2)CN3CCCCC3
0.35	FCCc1ccc(cc1)C(=O)Nc2cc(ccc2)CN3CCCCC3
0.349265	Brc1ccc(S(=O)(=O)Nc2cc(ccc2)C(=O)Nc3c(ccc(c4cncc(F)c4)c3)C)cc1
0.349265	Brc1ccc(S(=O)(=O)Nc2cc(ccc2)C(=O)Nc3c(ccc(c4cncc(F)c4)c3)C)cc1
0.349265	Brc1ccc(S(=O)(=O)Nc2cc(ccc2)C(=O)Nc3c(ccc(c4cncc(F)c4)c3)C)cc1
0.349265	Brc1ccc(S(=O)(=O)Nc2cc(ccc2)C(=O)Nc3c(ccc(c4cncc(F)c4)c3)C)cc1
0.349265	Brc1ccc(S(=O)(=O)Nc2cc(ccc2)C(=O)Nc3c(ccc(c4cncc(F)c4)c3)C)cc1
0.349265	Brc1ccc(S(=O)(=O)Nc2cc(ccc2)C(=O)Nc3c(ccc(c4cncc(F)c4)c3)C)cc1
0.349265	Brc1ccc(S(=O)(=O)Nc2cc(ccc2)C(=O)Nc3c(ccc(c4cncc(F)c4)c3)C)cc1
0.349265	Brc1ccc(S(=O)(=O)Nc2cc(ccc2)C(=O)Nc3c(ccc(c4cncc(F)c4)c3)C)cc1
0.349138	FC(F)(F)c1cc(ccc1)C(=O)Nc2cc(NC)c(cc2)C
0.349138	FC(F)(F)c1cc(ccc1)C(=O)Nc2cc(NC)c(cc2)C
0.349138	FC(F)(F)c1cc(ccc1)C(=O)Nc2cc(NC)c(cc2)C
0.349138	FC(F)(F)c1cc(ccc1)C(=O)Nc2cc(NC)c(cc2)C
0.349138	FC(F)(F)c1cc(ccc1)C(=O)Nc2cc(NC)c(cc2)C
0.349138	FC(F)(F)c1cc(ccc1)C(=O)Nc2cc(NC)c(cc2)C
0.349138	FC(F)(F)c1cc(ccc1)C(=O)Nc2cc(NC)c(cc2)C
0.349138	FC(F)(F)c1cc(ccc1)C(=O)Nc2cc(NC)c(cc2)C
0.349138	FC(F)(F)c1cc(ccc1)C(=O)Nc2cc(NC)c(cc2)C
0.349138	FC(F)(F)c1cc(ccc1)C(=O)Nc2cc(NC)c(cc2)C
0.348485	O=C(Nc1c(ccc(c1)C=2OC(=CC2)C)C)c3cnc(cc3)C=4N=NNN4
0.348485	O=C(Nc1c(ccc(c1)C=2OC(=CC2)C)C)c3cnc(cc3)C=4N=NNN4
0.348485	O=C(Nc1c(ccc(c1)C=2OC(=CC2)C)C)c3cnc(cc3)C=4N=NNN4
0.348485	O=C(Nc1c(ccc(c1)C=2OC(=CC2)C)C)c3cnc(cc3)C=4N=NNN4
0.348485	O=C(Nc1c(ccc(c1)C=2OC(=CC2)C)C)c3cnc(cc3)C=4N=NNN4
0.348485	O=C(Nc1c(ccc(c1)C=2OC(=CC2)C)C)c3cnc(cc3)C=4N=NNN4
0.348485	O=C(Nc1c(ccc(c1)C=2OC(=CC2)C)C)c3cnc(cc3)C=4N=NNN4
0.348485	O=C(Nc1c(ccc(c1)C=2OC(=CC2)C)C)c3cnc(cc3)C=4N=NNN4
0.348485	O=C(Nc1c(ccc(c1)C=2OC(=CC2)C)C)c3cnc(cc3)C=4N=NNN4
0.348485	O=C(Nc1c(ccc(c1)C=2OC(=CC2)C)C)c3cnc(cc3)C=4N=NNN4
0.347368	Clc1c(Cl)ccc(Nc2ncccc2C(=O)Nc3c(ccc(c3)C=4OC(=CC4)C)C)c1
0.347368	Clc1c(Cl)ccc(Nc2ncccc2C(=O)Nc3c(ccc(c3)C=4OC(=CC4)C)C)c1
0.347368	Clc1c(Cl)ccc(Nc2ncccc2C(=O)Nc3c(ccc(c3)C=4OC(=CC4)C)C)c1
0.347368	Clc1c(Cl)ccc(Nc2ncccc2C(=O)Nc3c(ccc(c3)C=4OC(=CC4)C)C)c1
0.347368	Clc1c(Cl)ccc(Nc2ncccc2C(=O)Nc3c(ccc(c3)C=4OC(=CC4)C)C)c1
0.347368	Clc1c(Cl)ccc(Nc2ncccc2C(=O)Nc3c(ccc(c3)C=4OC(=CC4)C)C)c1
0.347368	Clc1c(Cl)ccc(Nc2ncccc2C(=O)Nc3c(ccc(c3)C=4OC(=CC4)C)C)c1
0.347368	Clc1c(Cl)ccc(Nc2ncccc2C(=O)Nc3c(ccc(c3)C=4OC(=CC4)C)C)c1
0.347368	Clc1c(Cl)ccc(Nc2ncccc2C(=O)Nc3c(ccc(c3)C=4OC(=CC4)C)C)c1
0.347368	Clc1c(Cl)ccc(Nc2ncccc2C(=O)Nc3c(ccc(c3)C=4OC(=CC4)C)C)c1
0.346774	Clc1cc(c(NC(=O)c2cc(NC(=O)c3ccccc3)c(cc2)C)cc1)c4cc(Cl)ccc4
0.346774	Clc1cc(c(NC(=O)c2cc(NC(=O)c3ccccc3)c(cc2)C)cc1)c4cc(Cl)ccc4
0.346774	Clc1cc(c(NC(=O)c2cc(NC(=O)c3ccccc3)c(cc2)C)cc1)c4cc(Cl)ccc4
0.346774	Clc1cc(c(NC(=O)c2cc(NC(=O)c3ccccc3)c(cc2)C)cc1)c4cc(Cl)ccc4
0.346491	S1C(=NC(c2ccc(cc2)C)=C1)Nc3c(ccc(c3)C)C
0.346491	S1C(=NC(c2ccc(cc2)C)=C1)Nc3c(ccc(c3)C)C
0.346491	S1C(=NC(c2ccc(cc2)C)=C1)Nc3c(ccc(c3)C)C
0.346491	S1C(=NC(c2ccc(cc2)C)=C1)Nc3c(ccc(c3)C)C
0.346154	S(=O)(=O)(c1ccc(cc1)C(=O)Nc2c(ccc(c3cncc(F)c3)c2)C)CC4CC4
0.346154	S(=O)(=O)(c1ccc(cc1)C(=O)Nc2c(ccc(c3cncc(F)c3)c2)C)CC4CC4
0.346154	S(=O)(=O)(c1ccc(cc1)C(=O)Nc2c(ccc(c3cncc(F)c3)c2)C)CC4CC4
0.346154	S(=O)(=O)(c1ccc(cc1)C(=O)Nc2c(ccc(c3cncc(F)c3)c2)C)CC4CC4
0.346154	S(=O)(=O)(c1ccc(cc1)C(=O)Nc2c(ccc(c3cncc(F)c3)c2)C)CC4CC4
0.346154	S(=O)(=O)(c1ccc(cc1)C(=O)Nc2c(ccc(c3cncc(F)c3)c2)C)CC4CC4
0.346154	S(=O)(=O)(c1ccc(cc1)C(=O)Nc2c(ccc(c3cncc(F)c3)c2)C)CC4CC4
0.346154	S(=O)(=O)(c1ccc(cc1)C(=O)Nc2c(ccc(c3cncc(F)c3)c2)C)CC4CC4
0.346154	S(=O)(=O)(c1ccc(cc1)C(=O)Nc2c(ccc(c3cncc(F)c3)c2)C)CC4CC4
0.346154	S(=O)(=O)(c1ccc(cc1)C(=O)Nc2c(ccc(c3cncc(F)c3)c2)C)CC4CC4
0.346021	FC(F)(F)c1nc(ncc1)Nc2cc(c(cc2)C)C(=O)Nc3c(OCC(F)(F)F)ccc(c3)C
0.346021	FC(F)(F)c1nc(ncc1)Nc2cc(c(cc2)C)C(=O)Nc3c(OCC(F)(F)F)ccc(c3)C
0.346021	FC(F)(F)c1nc(ncc1)Nc2cc(c(cc2)C)C(=O)Nc3c(OCC(F)(F)F)ccc(c3)C
0.346021	FC(F)(F)c1nc(ncc1)Nc2cc(c(cc2)C)C(=O)Nc3c(OCC(F)(F)F)ccc(c3)C
0.346021	FC(F)(F)c1nc(ncc1)Nc2cc(c(cc2)C)C(=O)Nc3c(OCC(F)(F)F)ccc(c3)C
0.346021	FC(F)(F)c1nc(ncc1)Nc2cc(c(cc2)C)C(=O)Nc3c(OCC(F)(F)F)ccc(c3)C
0.346021	FC(F)(F)c1nc(ncc1)Nc2cc(c(cc2)C)C(=O)Nc3c(OCC(F)(F)F)ccc(c3)C
0.346021	FC(F)(F)c1nc(ncc1)Nc2cc(c(cc2)C)C(=O)Nc3c(OCC(F)(F)F)ccc(c3)C
0.346021	FC(F)(F)c1nc(ncc1)Nc2cc(c(cc2)C)C(=O)Nc3c(OCC(F)(F)F)ccc(c3)C
0.346021	FC(F)(F)c1nc(ncc1)Nc2cc(c(cc2)C)C(=O)Nc3c(OCC(F)(F)F)ccc(c3)C
0.345588	S1C(=NC=C1C(=O)Nc2c(cc(cc2)CN3CCSCC3)C)c4ncccn4
0.345588	S1C(=NC=C1C(=O)Nc2c(cc(cc2)CN3CCSCC3)C)c4ncccn4
0.345588	S1C(=NC=C1C(=O)Nc2c(cc(cc2)CN3CCSCC3)C)c4ncccn4
0.345588	S1C(=NC=C1C(=O)Nc2c(cc(cc2)CN3CCSCC3)C)c4ncccn4
0.341463	Clc1c(cc(NC(=O)c2cc(NC(=O)c3ccccc3)c(cc2)C)cc1)COC
0.341463	Clc1c(cc(NC(=O)c2cc(NC(=O)c3ccccc3)c(cc2)C)cc1)COC
0.341463	Clc1c(cc(NC(=O)c2cc(NC(=O)c3ccccc3)c(cc2)C)cc1)COC
0.341463	Clc1c(cc(NC(=O)c2cc(NC(=O)c3ccccc3)c(cc2)C)cc1)COC
0.341463	Clc1c(cc(NC(=O)c2cc(NC(=O)c3ccccc3)c(cc2)C)cc1)COC
0.341463	Clc1c(cc(NC(=O)c2cc(NC(=O)c3ccccc3)c(cc2)C)cc1)COC
0.341463	Clc1c(cc(NC(=O)c2cc(NC(=O)c3ccccc3)c(cc2)C)cc1)COC
0.341463	Clc1c(cc(NC(=O)c2cc(NC(=O)c3ccccc3)c(cc2)C)cc1)COC
0.341463	Clc1c(cc(NC(=O)c2cc(NC(=O)c3ccccc3)c(cc2)C)cc1)COC
0.341463	Clc1c(cc(NC(=O)c2cc(NC(=O)c3ccccc3)c(cc2)C)cc1)COC
0.340502	FC(F)(F)c1nc(ncc1)Nc2cc(c(cc2)C)C(=O)Nc3cc(OC(F)F)ncc3
0.340502	FC(F)(F)c1nc(ncc1)Nc2cc(c(cc2)C)C(=O)Nc3cc(OC(F)F)ncc3
0.340502	FC(F)(F)c1nc(ncc1)Nc2cc(c(cc2)C)C(=O)Nc3cc(OC(F)F)ncc3
0.340502	FC(F)(F)c1nc(ncc1)Nc2cc(c(cc2)C)C(=O)Nc3cc(OC(F)F)ncc3
0.340502	FC(F)(F)c1nc(ncc1)Nc2cc(c(cc2)C)C(=O)Nc3cc(OC(F)F)ncc3
0.340502	FC(F)(F)c1nc(ncc1)Nc2cc(c(cc2)C)C(=O)Nc3cc(OC(F)F)ncc3
0.340502	FC(F)(F)c1nc(ncc1)Nc2cc(c(cc2)C)C(=O)Nc3cc(OC(F)F)ncc3
0.340502	FC(F)(F)c1nc(ncc1)Nc2cc(c(cc2)C)C(=O)Nc3cc(OC(F)F)ncc3
0.340502	FC(F)(F)c1nc(ncc1)Nc2cc(c(cc2)C)C(=O)Nc3cc(OC(F)F)ncc3
0.340502	FC(F)(F)c1nc(ncc1)Nc2cc(c(cc2)C)C(=O)Nc3cc(OC(F)F)ncc3
0.338912	O=C(O)c1ccc(cc1)CNC(=O)c2cc(NC(=O)Nc3ccccc3)c(cc2)C
0.338912	O=C(O)c1ccc(cc1)CNC(=O)c2cc(NC(=O)Nc3ccccc3)c(cc2)C
0.338912	O=C(O)c1ccc(cc1)CNC(=O)c2cc(NC(=O)Nc3ccccc3)c(cc2)C
0.338912	O=C(O)c1ccc(cc1)CNC(=O)c2cc(NC(=O)Nc3ccccc3)c(cc2)C
0.338912	O=C(O)c1ccc(cc1)CNC(=O)c2cc(NC(=O)Nc3ccccc3)c(cc2)C
0.338912	O=C(O)c1ccc(cc1)CNC(=O)c2cc(NC(=O)Nc3ccccc3)c(cc2)C
0.338912	O=C(O)c1ccc(cc1)CNC(=O)c2cc(NC(=O)Nc3ccccc3)c(cc2)C
0.338912	O=C(O)c1ccc(cc1)CNC(=O)c2cc(NC(=O)Nc3ccccc3)c(cc2)C
0.338912	O=C(O)c1ccc(cc1)CNC(=O)c2cc(NC(=O)Nc3ccccc3)c(cc2)C
0.338912	O=C(O)c1ccc(cc1)CNC(=O)c2cc(NC(=O)Nc3ccccc3)c(cc2)C
0.338462	Clc1c(NS(=O)(=O)C)ccc(NC(=O)c2cc(ccc2)CN3CCOCC3)c1
0.338462	Clc1c(NS(=O)(=O)C)ccc(NC(=O)c2cc(ccc2)CN3CCOCC3)c1
0.338462	Clc1c(NS(=O)(=O)C)ccc(NC(=O)c2cc(ccc2)CN3CCOCC3)c1
0.338462	Clc1c(NS(=O)(=O)C)ccc(NC(=O)c2cc(ccc2)CN3CCOCC3)c1
0.338462	Clc1c(NS(=O)(=O)C)ccc(NC(=O)c2cc(ccc2)CN3CCOCC3)c1
0.338462	Clc1c(NS(=O)(=O)C)ccc(NC(=O)c2cc(ccc2)CN3CCOCC3)c1
0.338462	Clc1c(NS(=O)(=O)C)ccc(NC(=O)c2cc(ccc2)CN3CCOCC3)c1
0.338462	Clc1c(NS(=O)(=O)C)ccc(NC(=O)c2cc(ccc2)CN3CCOCC3)c1
0.338462	Clc1c(NS(=O)(=O)C)ccc(NC(=O)c2cc(ccc2)CN3CCOCC3)c1
0.338462	Clc1c(NS(=O)(=O)C)ccc(NC(=O)c2cc(ccc2)CN3CCOCC3)c1
0.3379	O=C(Nc1c(ccc(c1)C(=O)N)C)c2ccccc2
0.3379	O=C(Nc1c(ccc(c1)C(=O)N)C)c2ccccc2
0.3379	O=C(Nc1c(ccc(c1)C(=O)N)C)c2ccccc2
0.3379	O=C(Nc1c(ccc(c1)C(=O)N)C)c2ccccc2
0.3379	O=C(Nc1c(ccc(c1)C(=O)N)C)c2ccccc2
0.3379	O=C(Nc1c(ccc(c1)C(=O)N)C)c2ccccc2
0.3379	O=C(Nc1c(ccc(c1)C(=O)N)C)c2ccccc2
0.3379	O=C(Nc1c(ccc(c1)C(=O)N)C)c2ccccc2
0.3379	O=C(Nc1c(ccc(c1)C(=O)N)C)c2ccccc2
0.3379	O=C(Nc1c(ccc(c1)C(=O)N)C)c2ccccc2
0.337349	Clc1c(cc(cc1)C(=O)Nc2cc(ccc2)CN3CCCCC3)CCC
0.337349	Clc1c(cc(cc1)C(=O)Nc2cc(ccc2)CN3CCCCC3)CCC
0.337349	Clc1c(cc(cc1)C(=O)Nc2cc(ccc2)CN3CCCCC3)CCC
0.337349	Clc1c(cc(cc1)C(=O)Nc2cc(ccc2)CN3CCCCC3)CCC
0.337349	Clc1c(cc(cc1)C(=O)Nc2cc(ccc2)CN3CCCCC3)CCC
0.337349	Clc1c(cc(cc1)C(=O)Nc2cc(ccc2)CN3CCCCC3)CCC
0.337349	Clc1c(cc(cc1)C(=O)Nc2cc(ccc2)CN3CCCCC3)CCC
0.337349	Clc1c(cc(cc1)C(=O)Nc2cc(ccc2)CN3CCCCC3)CCC
0.337349	Clc1c(cc(cc1)C(=O)Nc2cc(ccc2)CN3CCCCC3)CCC
0.337349	Clc1c(cc(cc1)C(=O)Nc2cc(ccc2)CN3CCCCC3)CCC
0.337349	O=C(Nc1c(ccc(c1)C(=O)NCC2CN(CC2)C)C)c3ccccc3
0.337349	O=C(Nc1c(ccc(c1)C(=O)NCC2CN(CC2)C)C)c3ccccc3
0.337349	O=C(Nc1c(ccc(c1)C(=O)NCC2CN(CC2)C)C)c3ccccc3
0.337349	O=C(Nc1c(ccc(c1)C(=O)NCC2CN(CC2)C)C)c3ccccc3
0.337349	O=C(Nc1c(ccc(c1)C(=O)NCC2CN(CC2)C)C)c3ccccc3
0.337349	O=C(Nc1c(ccc(c1)C(=O)NCC2CN(CC2)C)C)c3ccccc3
0.337349	O=C(Nc1c(ccc(c1)C(=O)NCC2CN(CC2)C)C)c3ccccc3
0.337349	O=C(Nc1c(ccc(c1)C(=O)NCC2CN(CC2)C)C)c3ccccc3
0.337349	O=C(Nc1c(ccc(c1)C(=O)NCC2CN(CC2)C)C)c3ccccc3
0.337255	O=C(Nc1c(ccc(c1)C(=O)Nc2c(cc(cc2)C(=O)N3CCOCC3)C)C)Nc4ccccc4
0.337255	O=C(Nc1c(ccc(c1)C(=O)Nc2c(cc(cc2)C(=O)N3CCOCC3)C)C)Nc4ccccc4
0.337255	O=C(Nc1c(ccc(c1)C(=O)Nc2c(cc(cc2)C(=O)N3CCOCC3)C)C)Nc4ccccc4
0.337255	O=C(Nc1c(ccc(c1)C(=O)Nc2c(cc(cc2)C(=O)N3CCOCC3)C)C)Nc4ccccc4
0.337255	O=C(Nc1c(ccc(c1)C(=O)Nc2c(cc(cc2)C(=O)N3CCOCC3)C)C)Nc4ccccc4
0.337255	O=C(Nc1c(ccc(c1)C(=O)Nc2c(cc(cc2)C(=O)N3CCOCC3)C)C)Nc4ccccc4
0.337255	O=C(Nc1c(ccc(c1)C(=O)Nc2c(cc(cc2)C(=O)N3CCOCC3)C)C)Nc4ccccc4
0.337255	O=C(Nc1c(ccc(c1)C(=O)Nc2c(cc(cc2)C(=O)N3CCOCC3)C)C)Nc4ccccc4
0.337255	O=C(Nc1c(ccc(c1)C(=O)Nc2c(cc(cc2)C(=O)N3CCOCC3)C)C)Nc4ccccc4
0.337255	O=C(Nc1c(ccc(c1)C(=O)Nc2c(cc(cc2)C(=O)N3CCOCC3)C)C)Nc4ccccc4
0.337165	S1CCN(Cc2cc(c(NC(=O)CCNC(=O)c3cc(ccc3)C)cc2)C)CC1
0.337165	S1CCN(Cc2cc(c(NC(=O)CCNC(=O)c3cc(ccc3)C)cc2)C)CC1
0.337165	S1CCN(Cc2cc(c(NC(=O)CCNC(=O)c3cc(ccc3)C)cc2)C)CC1
0.337165	S1CCN(Cc2cc(c(NC(=O)CCNC(=O)c3cc(ccc3)C)cc2)C)CC1
0.337165	S1CCN(Cc2cc(c(NC(=O)CCNC(=O)c3cc(ccc3)C)cc2)C)CC1
0.337165	S1CCN(Cc2cc(c(NC(=O)CCNC(=O)c3cc(ccc3)C)cc2)C)CC1
0.337165	S1CCN(Cc2cc(c(NC(=O)CCNC(=O)c3cc(ccc3)C)cc2)C)CC1
0.337165	S1CCN(Cc2cc(c(NC(=O)CCNC(=O)c3cc(ccc3)C)cc2)C)CC1
0.337165	S1CCN(Cc2cc(c(NC(=O)CCNC(=O)c3cc(ccc3)C)cc2)C)CC1
0.336996	O=C(Nc1c(ccc(c1)C=2OC=C(N2)C)C)c3ccc(cc3)COc4ccc(cc4)C(C)(C)C
0.336996	O=C(Nc1c(ccc(c1)C=2OC=C(N2)C)C)c3ccc(cc3)COc4ccc(cc4)C(C)(C)C
0.336996	O=C(Nc1c(ccc(c1)C=2OC=C(N2)C)C)c3ccc(cc3)COc4ccc(cc4)C(C)(C)C
0.336996	O=C(Nc1c(ccc(c1)C=2OC=C(N2)C)C)c3ccc(cc3)COc4ccc(cc4)C(C)(C)C
0.336996	O=C(Nc1c(ccc(c1)C=2OC=C(N2)C)C)c3ccc(cc3)COc4ccc(cc4)C(C)(C)C
0.336996	O=C(Nc1c(ccc(c1)C=2OC=C(N2)C)C)c3ccc(cc3)COc4ccc(cc4)C(C)(C)C
0.336996	O=C(Nc1c(ccc(c1)C=2OC=C(N2)C)C)c3ccc(cc3)COc4ccc(cc4)C(C)(C)C
0.336996	O=C(Nc1c(ccc(c1)C=2OC=C(N2)C)C)c3ccc(cc3)COc4ccc(cc4)C(C)(C)C
0.336996	O=C(Nc1c(ccc(c1)C=2OC=C(N2)C)C)c3ccc(cc3)COc4ccc(cc4)C(C)(C)C
0.336996	O=C(Nc1c(ccc(c1)C=2OC=C(N2)C)C)c3ccc(cc3)COc4ccc(cc4)C(C)(C)C
0.335793	Clc1c(Cl)ccc(Nc2ncccc2C(=O)Nc3ccc(OCc4cnccc4)cc3)c1
0.335793	Clc1c(Cl)ccc(Nc2ncccc2C(=O)Nc3ccc(OCc4cnccc4)cc3)c1
0.335793	Clc1c(Cl)ccc(Nc2ncccc2C(=O)Nc3ccc(OCc4cnccc4)cc3)c1
0.335793	Clc1c(Cl)ccc(Nc2ncccc2C(=O)Nc3ccc(OCc4cnccc4)cc3)c1
0.335793	Clc1c(Cl)ccc(Nc2ncccc2C(=O)Nc3ccc(OCc4cnccc4)cc3)c1
0.335793	Clc1c(Cl)ccc(Nc2ncccc2C(=O)Nc3ccc(OCc4cnccc4)cc3)c1
0.335793	Clc1c(Cl)ccc(Nc2ncccc2C(=O)Nc3ccc(OCc4cnccc4)cc3)c1
0.335793	Clc1c(Cl)ccc(Nc2ncccc2C(=O)Nc3ccc(OCc4cnccc4)cc3)c1
0.335793	Clc1c(Cl)ccc(Nc2ncccc2C(=O)Nc3ccc(OCc4cnccc4)cc3)c1
0.335793	Clc1c(Cl)ccc(Nc2ncccc2C(=O)Nc3ccc(OCc4cnccc4)cc3)c1
0.33574	O=C(Nc1ccc(cc1)CN2CCN(c3ncccc3)CC2)c4cc(OC)c(OCC(C)C)cc4
0.33574	O=C(Nc1ccc(cc1)CN2CCN(c3ncccc3)CC2)c4cc(OC)c(OCC(C)C)cc4
0.33574	O=C(Nc1ccc(cc1)CN2CCN(c3ncccc3)CC2)c4cc(OC)c(OCC(C)C)cc4
0.33574	O=C(Nc1ccc(cc1)CN2CCN(c3ncccc3)CC2)c4cc(OC)c(OCC(C)C)cc4
0.33574	O=C(Nc1ccc(cc1)CN2CCN(c3ncccc3)CC2)c4cc(OC)c(OCC(C)C)cc4
0.33574	O=C(Nc1ccc(cc1)CN2CCN(c3ncccc3)CC2)c4cc(OC)c(OCC(C)C)cc4
0.33574	O=C(Nc1ccc(cc1)CN2CCN(c3ncccc3)CC2)c4cc(OC)c(OCC(C)C)cc4
0.33574	O=C(Nc1ccc(cc1)CN2CCN(c3ncccc3)CC2)c4cc(OC)c(OCC(C)C)cc4
0.33574	O=C(Nc1ccc(cc1)CN2CCN(c3ncccc3)CC2)c4cc(OC)c(OCC(C)C)cc4
0.33574	O=C(Nc1ccc(cc1)CN2CCN(c3ncccc3)CC2)c4cc(OC)c(OCC(C)C)cc4
0.334586	Clc1c(Oc2ccc(Cl)cc2)ccc(c1)C(=O)Nc3c(ccc(c4cncc(F)c4)c3)C
0.334586	Clc1c(Oc2ccc(Cl)cc2)ccc(c1)C(=O)Nc3c(ccc(c4cncc(F)c4)c3)C
0.334586	Clc1c(Oc2ccc(Cl)cc2)ccc(c1)C(=O)Nc3c(ccc(c4cncc(F)c4)c3)C
0.334586	Clc1c(Oc2ccc(Cl)cc2)ccc(c1)C(=O)Nc3c(ccc(c4cncc(F)c4)c3)C
0.334586	Clc1c(Oc2ccc(Cl)cc2)ccc(c1)C(=O)Nc3c(ccc(c4cncc(F)c4)c3)C
0.334586	Clc1c(Oc2ccc(Cl)cc2)ccc(c1)C(=O)Nc3c(ccc(c4cncc(F)c4)c3)C
0.334586	Clc1c(Oc2ccc(Cl)cc2)ccc(c1)C(=O)Nc3c(ccc(c4cncc(F)c4)c3)C
0.334586	Clc1c(Oc2ccc(Cl)cc2)ccc(c1)C(=O)Nc3c(ccc(c4cncc(F)c4)c3)C
0.334586	Clc1c(Oc2ccc(Cl)cc2)ccc(c1)C(=O)Nc3c(ccc(c4cncc(F)c4)c3)C
0.334586	Clc1c(Oc2ccc(Cl)cc2)ccc(c1)C(=O)Nc3c(ccc(c4cncc(F)c4)c3)C
0.333333	O=C(O)c1c(ccc(Nc2nc(ccn2)C)c1)C
0.333333	O=C(O)c1c(ccc(Nc2nc(ccn2)C)c1)C
0.333333	O=C(O)c1c(ccc(Nc2nc(ccn2)C)c1)C
0.333333	O=C(O)c1c(ccc(Nc2nc(ccn2)C)c1)C
0.333333	O=C(O)c1c(ccc(Nc2nc(ccn2)C)c1)C
0.333333	O=C(O)c1c(ccc(Nc2nc(ccn2)C)c1)C
0.333333	O=C(O)c1c(ccc(Nc2nc(ccn2)C)c1)C
0.333333	O=C(O)c1c(ccc(Nc2nc(ccn2)C)c1)C
0.333333	O=C(O)c1c(ccc(Nc2nc(ccn2)C)c1)C
0.333333	O=C(O)c1c(ccc(Nc2nc(ccn2)C)c1)C
0.333333	S(=O)(=O)(c1ccc(cc1)C)Cc2ccc(cc2)C(=O)Nc3c(ccc(c3)C=4OC=C(N4)C)C
0.333333	S(=O)(=O)(c1ccc(cc1)C)Cc2ccc(cc2)C(=O)Nc3c(ccc(c3)C=4OC=C(N4)C)C
0.333333	S(=O)(=O)(c1ccc(cc1)C)Cc2ccc(cc2)C(=O)Nc3c(ccc(c3)C=4OC=C(N4)C)C
0.333333	S(=O)(=O)(c1ccc(cc1)C)Cc2ccc(cc2)C(=O)Nc3c(ccc(c3)C=4OC=C(N4)C)C
0.333333	S(=O)(=O)(c1ccc(cc1)C)Cc2ccc(cc2)C(=O)Nc3c(ccc(c3)C=4OC=C(N4)C)C
0.333333	S(=O)(=O)(c1ccc(cc1)C)Cc2ccc(cc2)C(=O)Nc3c(ccc(c3)C=4OC=C(N4)C)C
0.333333	S(=O)(=O)(c1ccc(cc1)C)Cc2ccc(cc2)C(=O)Nc3c(ccc(c3)C=4OC=C(N4)C)C
0.333333	S(=O)(=O)(c1ccc(cc1)C)Cc2ccc(cc2)C(=O)Nc3c(ccc(c3)C=4OC=C(N4)C)C
0.333333	S(=O)(=O)(c1ccc(cc1)C)Cc2ccc(cc2)C(=O)Nc3c(ccc(c3)C=4OC=C(N4)C)C
0.333333	S(=O)(=O)(c1ccc(cc1)C)Cc2ccc(cc2)C(=O)Nc3c(ccc(c3)C=4OC=C(N4)C)C
0.332155	FC(F)(F)c1nc(ncc1)Nc2cc(c(cc2)C)C(=O)NCC3CN(CC3)C
0.332155	FC(F)(F)c1nc(ncc1)Nc2cc(c(cc2)C)C(=O)NCC3CN(CC3)C
0.332155	FC(F)(F)c1nc(ncc1)Nc2cc(c(cc2)C)C(=O)NCC3CN(CC3)C
0.332155	FC(F)(F)c1nc(ncc1)Nc2cc(c(cc2)C)C(=O)NCC3CN(CC3)C
0.332155	FC(F)(F)c1nc(ncc1)Nc2cc(c(cc2)C)C(=O)NCC3CN(CC3)C
0.332155	FC(F)(F)c1nc(ncc1)Nc2cc(c(cc2)C)C(=O)NCC3CN(CC3)C
0.332155	FC(F)(F)c1nc(ncc1)Nc2cc(c(cc2)C)C(=O)NCC3CN(CC3)C
0.332155	FC(F)(F)c1nc(ncc1)Nc2cc(c(cc2)C)C(=O)NCC3CN(CC3)C
0.332155	FC(F)(F)c1nc(ncc1)Nc2cc(c(cc2)C)C(=O)NCC3CN(CC3)C
0.332155	FC(F)(F)c1nc(ncc1)Nc2cc(c(cc2)C)C(=O)NCC3CN(CC3)C
0.332075	Brc1c(NC(=O)OC(C)(C)C)ccc(c1)C(=O)Nc2cc(ncc2)c3ccccc3
0.332075	Brc1c(NC(=O)OC(C)(C)C)ccc(c1)C(=O)Nc2cc(ncc2)c3ccccc3
0.332075	Brc1c(NC(=O)OC(C)(C)C)ccc(c1)C(=O)Nc2cc(ncc2)c3ccccc3
0.332075	Brc1c(NC(=O)OC(C)(C)C)ccc(c1)C(=O)Nc2cc(ncc2)c3ccccc3
0.332075	Brc1c(NC(=O)OC(C)(C)C)ccc(c1)C(=O)Nc2cc(ncc2)c3ccccc3
0.332075	Brc1c(NC(=O)OC(C)(C)C)ccc(c1)C(=O)Nc2cc(ncc2)c3ccccc3
0.332075	Brc1c(NC(=O)OC(C)(C)C)ccc(c1)C(=O)Nc2cc(ncc2)c3ccccc3
0.332075	Brc1c(NC(=O)OC(C)(C)C)ccc(c1)C(=O)Nc2cc(ncc2)c3ccccc3
0.332075	Brc1c(NC(=O)OC(C)(C)C)ccc(c1)C(=O)Nc2cc(ncc2)c3ccccc3
0.332075	Brc1c(NC(=O)OC(C)(C)C)ccc(c1)C(=O)Nc2cc(ncc2)c3ccccc3
0.330855	O=C(Nc1c(ccc(c1)C(=O)N(CC(O)CN2CCN(CC2)C)C)C)Nc3ccccc3
0.330855	O=C(Nc1c(ccc(c1)C(=O)N(CC(O)CN2CCN(CC2)C)C)C)Nc3ccccc3
0.330855	O=C(Nc1c(ccc(c1)C(=O)N(CC(O)CN2CCN(CC2)C)C)C)Nc3ccccc3
0.330855	O=C(Nc1c(ccc(c1)C(=O)N(CC(O)CN2CCN(CC2)C)C)C)Nc3ccccc3
0.330855	O=C(Nc1c(ccc(c1)C(=O)N(CC(O)CN2CCN(CC2)C)C)C)Nc3ccccc3
0.330855	O=C(Nc1c(ccc(c1)C(=O)N(CC(O)CN2CCN(CC2)C)C)C)Nc3ccccc3
0.330855	O=C(Nc1c(ccc(c1)C(=O)N(CC(O)CN2CCN(CC2)C)C)C)Nc3ccccc3
0.330855	O=C(Nc1c(ccc(c1)C(=O)N(CC(O)CN2CCN(CC2)C)C)C)Nc3ccccc3
0.330855	O=C(Nc1c(ccc(c1)C(=O)N(CC(O)CN2CCN(CC2)C)C)C)Nc3ccccc3
0.330855	O=C(Nc1c(ccc(c1)C(=O)N(CC(O)CN2CCN(CC2)C)C)C)Nc3ccccc3
0.330827	Brc1c(Cl)cc(NC(=O)C(=O)NCc2ccc(NC(=O)c3cnccc3)cc2)c(c1)C
0.330827	Brc1c(Cl)cc(NC(=O)C(=O)NCc2ccc(NC(=O)c3cnccc3)cc2)c(c1)C
0.330827	Brc1c(Cl)cc(NC(=O)C(=O)NCc2ccc(NC(=O)c3cnccc3)cc2)c(c1)C
0.330827	Brc1c(Cl)cc(NC(=O)C(=O)NCc2ccc(NC(=O)c3cnccc3)cc2)c(c1)C
0.330827	Brc1c(Cl)cc(NC(=O)C(=O)NCc2ccc(NC(=O)c3cnccc3)cc2)c(c1)C
0.330827	Brc1c(Cl)cc(NC(=O)C(=O)NCc2ccc(NC(=O)c3cnccc3)cc2)c(c1)C
0.330827	Brc1c(Cl)cc(NC(=O)C(=O)NCc2ccc(NC(=O)c3cnccc3)cc2)c(c1)C
0.330827	Brc1c(Cl)cc(NC(=O)C(=O)NCc2ccc(NC(=O)c3cnccc3)cc2)c(c1)C
0.330827	Brc1c(Cl)cc(NC(=O)C(=O)NCc2ccc(NC(=O)c3cnccc3)cc2)c(c1)C
0.330827	Brc1c(Cl)cc(NC(=O)C(=O)NCc2ccc(NC(=O)c3cnccc3)cc2)c(c1)C
0.330739	O=C(Nc1c(ccc(c1)C(=O)Nc2ncnc(c2)C(C)C)C)Nc3ccccc3
0.330579	O=C(Oc1ccc(NC(=O)c2ccc(cc2)C)cc1)c3ncc(c4cnccc4)cc3
0.330579	O=C(Oc1ccc(NC(=O)c2ccc(cc2)C)cc1)c3ncc(c4cnccc4)cc3
0.330579	O=C(Oc1ccc(NC(=O)c2ccc(cc2)C)cc1)c3ncc(c4cnccc4)cc3
0.330579	O=C(Oc1ccc(NC(=O)c2ccc(cc2)C)cc1)c3ncc(c4cnccc4)cc3
0.330579	O=C(Oc1ccc(NC(=O)c2ccc(cc2)C)cc1)c3ncc(c4cnccc4)cc3
0.330579	O=C(Oc1ccc(NC(=O)c2ccc(cc2)C)cc1)c3ncc(c4cnccc4)cc3
0.330579	O=C(Oc1ccc(NC(=O)c2ccc(cc2)C)cc1)c3ncc(c4cnccc4)cc3
0.330579	O=C(Oc1ccc(NC(=O)c2ccc(cc2)C)cc1)c3ncc(c4cnccc4)cc3
0.330579	O=C(Oc1ccc(NC(=O)c2ccc(cc2)C)cc1)c3ncc(c4cnccc4)cc3
0.330579	O=C(Oc1ccc(NC(=O)c2ccc(cc2)C)cc1)c3ncc(c4cnccc4)cc3
0.330317	O=C(Nc1c(ccc(c1)C=O)C)c2ccccc2
0.330317	O=C(Nc1c(ccc(c1)C=O)C)c2ccccc2
0.330317	O=C(Nc1c(ccc(c1)C=O)C)c2ccccc2
0.330317	O=C(Nc1c(ccc(c1)C=O)C)c2ccccc2
0.330317	O=C(Nc1c(ccc(c1)C=O)C)c2ccccc2
0.330317	O=C(Nc1c(ccc(c1)C=O)C)c2ccccc2
0.330317	O=C(Nc1c(ccc(c1)C=O)C)c2ccccc2
0.330317	O=C(Nc1c(ccc(c1)C=O)C)c2ccccc2
0.330317	O=C(Nc1c(ccc(c1)C=O)C)c2ccccc2
0.330317	O=C(Nc1c(ccc(c1)C=O)C)c2ccccc2
0.329502	Clc1cc(ccc1)C(=O)NCC(=O)Nc2c(ccc(c3cncc(F)c3)c2)C
0.329502	Clc1cc(ccc1)C(=O)NCC(=O)Nc2c(ccc(c3cncc(F)c3)c2)C
0.329502	Clc1cc(ccc1)C(=O)NCC(=O)Nc2c(ccc(c3cncc(F)c3)c2)C
0.329502	Clc1cc(ccc1)C(=O)NCC(=O)Nc2c(ccc(c3cncc(F)c3)c2)C
0.329502	Clc1cc(ccc1)C(=O)NCC(=O)Nc2c(ccc(c3cncc(F)c3)c2)C
0.329502	Clc1cc(ccc1)C(=O)NCC(=O)Nc2c(ccc(c3cncc(F)c3)c2)C
0.329502	Clc1cc(ccc1)C(=O)NCC(=O)Nc2c(ccc(c3cncc(F)c3)c2)C
0.329502	Clc1cc(ccc1)C(=O)NCC(=O)Nc2c(ccc(c3cncc(F)c3)c2)C
0.329502	Clc1cc(ccc1)C(=O)NCC(=O)Nc2c(ccc(c3cncc(F)c3)c2)C
0.329502	Clc1cc(ccc1)C(=O)NCC(=O)Nc2c(ccc(c3cncc(F)c3)c2)C
0.329457	Clc1c(NC(=O)c2cc(Nc3nnc(cc3)C)ccc2)ccc(c4ccccc4)c1
0.329457	Clc1c(NC(=O)c2cc(Nc3nnc(cc3)C)ccc2)ccc(c4ccccc4)c1
0.329457	Clc1c(NC(=O)c2cc(Nc3nnc(cc3)C)ccc2)ccc(c4ccccc4)c1
0.329457	Clc1c(NC(=O)c2cc(Nc3nnc(cc3)C)ccc2)ccc(c4ccccc4)c1
0.329457	Clc1c(NC(=O)c2cc(Nc3nnc(cc3)C)ccc2)ccc(c4ccccc4)c1
0.329457	Clc1c(NC(=O)c2cc(Nc3nnc(cc3)C)ccc2)ccc(c4ccccc4)c1
0.329457	Clc1c(NC(=O)c2cc(Nc3nnc(cc3)C)ccc2)ccc(c4ccccc4)c1
0.329457	Clc1c(NC(=O)c2cc(Nc3nnc(cc3)C)ccc2)ccc(c4ccccc4)c1
0.329457	Clc1c(NC(=O)c2cc(Nc3nnc(cc3)C)ccc2)ccc(c4ccccc4)c1
0.329457	Clc1c(NC(=O)c2cc(Nc3nnc(cc3)C)ccc2)ccc(c4ccccc4)c1
0.328302	O=C(Nc1cc(ccc1)CC(=O)N2CCN(CC2)C)c3cnc(cc3)C=4N=NNN4
0.328302	O=C(Nc1cc(ccc1)CC(=O)N2CCN(CC2)C)c3cnc(cc3)C=4N=NNN4
0.328302	O=C(Nc1cc(ccc1)CC(=O)N2CCN(CC2)C)c3cnc(cc3)C=4N=NNN4
0.328302	O=C(Nc1cc(ccc1)CC(=O)N2CCN(CC2)C)c3cnc(cc3)C=4N=NNN4
0.328302	O=C(Nc1cc(ccc1)CC(=O)N2CCN(CC2)C)c3cnc(cc3)C=4N=NNN4
0.328302	O=C(Nc1cc(ccc1)CC(=O)N2CCN(CC2)C)c3cnc(cc3)C=4N=NNN4
0.328302	O=C(Nc1cc(ccc1)CC(=O)N2CCN(CC2)C)c3cnc(cc3)C=4N=NNN4
0.328302	O=C(Nc1cc(ccc1)CC(=O)N2CCN(CC2)C)c3cnc(cc3)C=4N=NNN4
0.328302	O=C(Nc1cc(ccc1)CC(=O)N2CCN(CC2)C)c3cnc(cc3)C=4N=NNN4
0.328302	O=C(Nc1cc(ccc1)CC(=O)N2CCN(CC2)C)c3cnc(cc3)C=4N=NNN4
0.328185	O=C(Nc1cc(ccc1)CC(=O)N2CCN(CC2)C)c3ccc(cc3)C=4OC(=NN4)c5ccc(cc5)C
0.328185	O=C(Nc1cc(ccc1)CC(=O)N2CCN(CC2)C)c3ccc(cc3)C=4OC(=NN4)c5ccc(cc5)C
0.328185	O=C(Nc1cc(ccc1)CC(=O)N2CCN(CC2)C)c3ccc(cc3)C=4OC(=NN4)c5ccc(cc5)C
0.328185	O=C(Nc1cc(ccc1)CC(=O)N2CCN(CC2)C)c3ccc(cc3)C=4OC(=NN4)c5ccc(cc5)C
0.328185	O=C(Nc1cc(ccc1)CC(=O)N2CCN(CC2)C)c3ccc(cc3)C=4OC(=NN4)c5ccc(cc5)C
0.328185	O=C(Nc1cc(ccc1)CC(=O)N2CCN(CC2)C)c3ccc(cc3)C=4OC(=NN4)c5ccc(cc5)C
0.328185	O=C(Nc1cc(ccc1)CC(=O)N2CCN(CC2)C)c3ccc(cc3)C=4OC(=NN4)c5ccc(cc5)C
0.328185	O=C(Nc1cc(ccc1)CC(=O)N2CCN(CC2)C)c3ccc(cc3)C=4OC(=NN4)c5ccc(cc5)C
0.328185	O=C(Nc1cc(ccc1)CC(=O)N2CCN(CC2)C)c3ccc(cc3)C=4OC(=NN4)c5ccc(cc5)C
0.328185	O=C(Nc1cc(ccc1)CC(=O)N2CCN(CC2)C)c3ccc(cc3)C=4OC(=NN4)c5ccc(cc5)C
0.327511	O=C(Nc1ccc(cc1)C2=NNC(=N2)CN)c3cnccc3
0.327511	O=C(Nc1ccc(cc1)C2=NNC(=N2)CN)c3cnccc3
0.327511	O=C(Nc1ccc(cc1)C2=NNC(=N2)CN)c3cnccc3
0.327511	O=C(Nc1ccc(cc1)C2=NNC(=N2)CN)c3cnccc3
0.327511	O=C(Nc1ccc(cc1)C2=NNC(=N2)CN)c3cnccc3
0.327511	O=C(Nc1ccc(cc1)C2=NNC(=N2)CN)c3cnccc3
0.327511	O=C(Nc1ccc(cc1)C2=NNC(=N2)CN)c3cnccc3
0.327511	O=C(Nc1ccc(cc1)C2=NNC(=N2)CN)c3cnccc3
0.327511	O=C(Nc1ccc(cc1)C2=NNC(=N2)CN)c3cnccc3
0.327511	O=C(Nc1ccc(cc1)C2=NNC(=N2)CN)c3cnccc3
0.327138	FC(F)(F)c1cc(ccc1)C(=O)Nc2cc(NC(=O)C(=O)Nc3ccc(cc3)CC(=O)N(C)C)c(cc2)C
0.327138	FC(F)(F)c1cc(ccc1)C(=O)Nc2cc(NC(=O)C(=O)Nc3ccc(cc3)CC(=O)N(C)C)c(cc2)C
0.326693	O=C(Nc1ccc(OCc2cnccc2)cc1)c3cc(Nc4nnc(cc4)C)ccc3
0.326693	O=C(Nc1ccc(OCc2cnccc2)cc1)c3cc(Nc4nnc(cc4)C)ccc3
0.326693	O=C(Nc1ccc(OCc2cnccc2)cc1)c3cc(Nc4nnc(cc4)C)ccc3
0.326693	O=C(Nc1ccc(OCc2cnccc2)cc1)c3cc(Nc4nnc(cc4)C)ccc3
0.326693	O=C(Nc1ccc(OCc2cnccc2)cc1)c3cc(Nc4nnc(cc4)C)ccc3
0.326693	O=C(Nc1ccc(OCc2cnccc2)cc1)c3cc(Nc4nnc(cc4)C)ccc3
0.326667	Fc1c(NC(=O)c2c(ccc(Nc3nc(ccn3)C(F)(F)F)c2)C)ccc(c1)C4CCOCC4
0.326667	Fc1c(NC(=O)c2c(ccc(Nc3nc(ccn3)C(F)(F)F)c2)C)ccc(c1)C4CCOCC4
0.326667	Fc1c(NC(=O)c2c(ccc(Nc3nc(ccn3)C(F)(F)F)c2)C)ccc(c1)C4CCOCC4
0.326667	Fc1c(NC(=O)c2c(ccc(Nc3nc(ccn3)C(F)(F)F)c2)C)ccc(c1)C4CCOCC4
0.326667	Fc1c(NC(=O)c2c(ccc(Nc3nc(ccn3)C(F)(F)F)c2)C)ccc(c1)C4CCOCC4
0.326667	Fc1c(NC(=O)c2c(ccc(Nc3nc(ccn3)C(F)(F)F)c2)C)ccc(c1)C4CCOCC4
0.326667	Fc1c(NC(=O)c2c(ccc(Nc3nc(ccn3)C(F)(F)F)c2)C)ccc(c1)C4CCOCC4
0.326667	Fc1c(NC(=O)c2c(ccc(Nc3nc(ccn3)C(F)(F)F)c2)C)ccc(c1)C4CCOCC4
0.326667	Fc1c(NC(=O)c2c(ccc(Nc3nc(ccn3)C(F)(F)F)c2)C)ccc(c1)C4CCOCC4
0.326667	Fc1c(NC(=O)c2c(ccc(Nc3nc(ccn3)C(F)(F)F)c2)C)ccc(c1)C4CCOCC4
0.324627	O=C(Nc1c(ccc(c1)C=2ON=C(N2)C)C)c3ccc(OCCN(CC)CC)cc3
0.324627	O=C(Nc1c(ccc(c1)C=2ON=C(N2)C)C)c3ccc(OCCN(CC)CC)cc3
0.324627	O=C(Nc1c(ccc(c1)C=2ON=C(N2)C)C)c3ccc(OCCN(CC)CC)cc3
0.324627	O=C(Nc1c(ccc(c1)C=2ON=C(N2)C)C)c3ccc(OCCN(CC)CC)cc3
0.324627	O=C(Nc1c(ccc(c1)C=2ON=C(N2)C)C)c3ccc(OCCN(CC)CC)cc3
0.324627	O=C(Nc1c(ccc(c1)C=2ON=C(N2)C)C)c3ccc(OCCN(CC)CC)cc3
0.324627	O=C(Nc1c(ccc(c1)C=2ON=C(N2)C)C)c3ccc(OCCN(CC)CC)cc3
0.324627	O=C(Nc1c(ccc(c1)C=2ON=C(N2)C)C)c3ccc(OCCN(CC)CC)cc3
0.324627	O=C(Nc1c(ccc(c1)C=2ON=C(N2)C)C)c3ccc(OCCN(CC)CC)cc3
0.324627	O=C(Nc1c(ccc(c1)C=2ON=C(N2)C)C)c3ccc(OCCN(CC)CC)cc3
0.324324	S1C(=NC=C1C(=O)Nc2nc(c3ccccc3)ccn2)Cc4ccc(F)cc4
0.324324	S1C(=NC=C1C(=O)Nc2nc(c3ccccc3)ccn2)Cc4ccc(F)cc4
0.324324	S1C(=NC=C1C(=O)Nc2nc(c3ccccc3)ccn2)Cc4ccc(F)cc4
0.324	O=C(Nc1ccc(OCc2cnccc2)cc1)c3ccc(cc3)C4=NC(=NN4)C5CC5
0.324	O=C(Nc1ccc(OCc2cnccc2)cc1)c3ccc(cc3)C4=NC(=NN4)C5CC5
0.324	O=C(Nc1ccc(OCc2cnccc2)cc1)c3ccc(cc3)C4=NC(=NN4)C5CC5
0.324	O=C(Nc1ccc(OCc2cnccc2)cc1)c3ccc(cc3)C4=NC(=NN4)C5CC5
0.324	O=C(Nc1ccc(OCc2cnccc2)cc1)c3ccc(cc3)C4=NC(=NN4)C5CC5
0.324	O=C(Nc1ccc(OCc2cnccc2)cc1)c3ccc(cc3)C4=NC(=NN4)C5CC5
0.324	O=C(Nc1ccc(OCc2cnccc2)cc1)c3ccc(cc3)C4=NC(=NN4)C5CC5
0.324	O=C(Nc1ccc(OCc2cnccc2)cc1)c3ccc(cc3)C4=NC(=NN4)C5CC5
0.324	O=C(Nc1ccc(OCc2cnccc2)cc1)c3ccc(cc3)C4=NC(=NN4)C5CC5
0.324	O=C(Nc1ccc(OCc2cnccc2)cc1)c3ccc(cc3)C4=NC(=NN4)C5CC5
0.323308	Brc1ncc(c(c1)C)C(=O)Nc2c(cc(cc2)CN3CCSCC3)C
0.323308	Brc1ncc(c(c1)C)C(=O)Nc2c(cc(cc2)CN3CCSCC3)C
0.323308	Brc1ncc(c(c1)C)C(=O)Nc2c(cc(cc2)CN3CCSCC3)C
0.323308	Brc1ncc(c(c1)C)C(=O)Nc2c(cc(cc2)CN3CCSCC3)C
0.323308	Brc1ncc(c(c1)C)C(=O)Nc2c(cc(cc2)CN3CCSCC3)C
0.323308	Brc1ncc(c(c1)C)C(=O)Nc2c(cc(cc2)CN3CCSCC3)C
0.323308	Brc1ncc(c(c1)C)C(=O)Nc2c(cc(cc2)CN3CCSCC3)C
0.323308	Brc1ncc(c(c1)C)C(=O)Nc2c(cc(cc2)CN3CCSCC3)C
0.323308	Brc1ncc(c(c1)C)C(=O)Nc2c(cc(cc2)CN3CCSCC3)C
0.323194	Clc1ncc(cc1N)C(=O)Nc2c(ccc(c3cncc(F)c3)c2)C
0.323194	Clc1ncc(cc1N)C(=O)Nc2c(ccc(c3cncc(F)c3)c2)C
0.323194	Clc1ncc(cc1N)C(=O)Nc2c(ccc(c3cncc(F)c3)c2)C
0.323194	Clc1ncc(cc1N)C(=O)Nc2c(ccc(c3cncc(F)c3)c2)C
0.323194	Clc1ncc(cc1N)C(=O)Nc2c(ccc(c3cncc(F)c3)c2)C
0.323194	Clc1ncc(cc1N)C(=O)Nc2c(ccc(c3cncc(F)c3)c2)C
0.323194	Clc1ncc(cc1N)C(=O)Nc2c(ccc(c3cncc(F)c3)c2)C
0.323194	Clc1ncc(cc1N)C(=O)Nc2c(ccc(c3cncc(F)c3)c2)C
0.323194	Clc1ncc(cc1N)C(=O)Nc2c(ccc(c3cncc(F)c3)c2)C
0.323194	Clc1ncc(cc1N)C(=O)Nc2c(ccc(c3cncc(F)c3)c2)C
0.32197	Clc1c(cc(NC(=O)C=2SC(c3cnccc3)=CC2)cc1)COC
0.32197	Clc1c(cc(NC(=O)C=2SC(c3cnccc3)=CC2)cc1)COC
0.32197	Clc1c(cc(NC(=O)C=2SC(c3cnccc3)=CC2)cc1)COC
0.32197	Clc1c(cc(NC(=O)C=2SC(c3cnccc3)=CC2)cc1)COC
0.32197	Clc1c(cc(NC(=O)C=2SC(c3cnccc3)=CC2)cc1)COC
0.32197	Clc1c(cc(NC(=O)C=2SC(c3cnccc3)=CC2)cc1)COC
0.32197	Clc1c(cc(NC(=O)C=2SC(c3cnccc3)=CC2)cc1)COC
0.32197	Clc1c(cc(NC(=O)C=2SC(c3cnccc3)=CC2)cc1)COC
0.32197	Clc1c(cc(NC(=O)C=2SC(c3cnccc3)=CC2)cc1)COC
0.32197	Clc1c(cc(NC(=O)C=2SC(c3cnccc3)=CC2)cc1)COC
0.321839	Fc1c(OCCOC)ccc(NC(=O)c2cc(ccc2)CN3CCOCC3)c1
0.321839	Fc1c(OCCOC)ccc(NC(=O)c2cc(ccc2)CN3CCOCC3)c1
0.321839	Fc1c(OCCOC)ccc(NC(=O)c2cc(ccc2)CN3CCOCC3)c1
0.321839	Fc1c(OCCOC)ccc(NC(=O)c2cc(ccc2)CN3CCOCC3)c1
0.321839	Fc1c(OCCOC)ccc(NC(=O)c2cc(ccc2)CN3CCOCC3)c1
0.321839	Fc1c(OCCOC)ccc(NC(=O)c2cc(ccc2)CN3CCOCC3)c1
0.321839	Fc1c(OCCOC)ccc(NC(=O)c2cc(ccc2)CN3CCOCC3)c1
0.321839	Fc1c(OCCOC)ccc(NC(=O)c2cc(ccc2)CN3CCOCC3)c1
0.321839	Fc1c(OCCOC)ccc(NC(=O)c2cc(ccc2)CN3CCOCC3)c1
0.321839	Fc1c(OCCOC)ccc(NC(=O)c2cc(ccc2)CN3CCOCC3)c1
0.321555	S1CCN(Cc2cc(c(NC(=O)c3cc(N4C(=O)OCC4)ccc3)cc2)C)CC1
0.321555	S1CCN(Cc2cc(c(NC(=O)c3cc(N4C(=O)OCC4)ccc3)cc2)C)CC1
0.321555	S1CCN(Cc2cc(c(NC(=O)c3cc(N4C(=O)OCC4)ccc3)cc2)C)CC1
0.321555	S1CCN(Cc2cc(c(NC(=O)c3cc(N4C(=O)OCC4)ccc3)cc2)C)CC1
0.321555	S1CCN(Cc2cc(c(NC(=O)c3cc(N4C(=O)OCC4)ccc3)cc2)C)CC1
0.321555	S1CCN(Cc2cc(c(NC(=O)c3cc(N4C(=O)OCC4)ccc3)cc2)C)CC1
0.321555	S1CCN(Cc2cc(c(NC(=O)c3cc(N4C(=O)OCC4)ccc3)cc2)C)CC1
0.321555	S1CCN(Cc2cc(c(NC(=O)c3cc(N4C(=O)OCC4)ccc3)cc2)C)CC1
0.321555	S1CCN(Cc2cc(c(NC(=O)c3cc(N4C(=O)OCC4)ccc3)cc2)C)CC1
0.320755	O=C(Nc1ccc(cc1)CNCc2ccc(cc2)C)c3cnccc3
0.320755	O=C(Nc1ccc(cc1)CNCc2ccc(cc2)C)c3cnccc3
0.320755	O=C(Nc1ccc(cc1)CNCc2ccc(cc2)C)c3cnccc3
0.320755	O=C(Nc1ccc(cc1)CNCc2ccc(cc2)C)c3cnccc3
0.320755	O=C(Nc1ccc(cc1)CNCc2ccc(cc2)C)c3cnccc3
0.320755	O=C(Nc1ccc(cc1)CNCc2ccc(cc2)C)c3cnccc3
0.320755	O=C(Nc1ccc(cc1)CNCc2ccc(cc2)C)c3cnccc3
0.320755	O=C(Nc1ccc(cc1)CNCc2ccc(cc2)C)c3cnccc3
0.320755	O=C(Nc1ccc(cc1)CNCc2ccc(cc2)C)c3cnccc3
0.320755	O=C(Nc1ccc(cc1)CNCc2ccc(cc2)C)c3cnccc3
0.320463	O=C(Nc1c(ccc(c1)C(=O)N2CCN(CC(O)(C)C)CC2)C)Nc3ccccc3
0.320463	O=C(Nc1c(ccc(c1)C(=O)N2CCN(CC(O)(C)C)CC2)C)Nc3ccccc3
0.320463	O=C(Nc1c(ccc(c1)C(=O)N2CCN(CC(O)(C)C)CC2)C)Nc3ccccc3
0.320463	O=C(Nc1c(ccc(c1)C(=O)N2CCN(CC(O)(C)C)CC2)C)Nc3ccccc3
0.320463	O=C(Nc1c(ccc(c1)C(=O)N2CCN(CC(O)(C)C)CC2)C)Nc3ccccc3
0.320463	O=C(Nc1c(ccc(c1)C(=O)N2CCN(CC(O)(C)C)CC2)C)Nc3ccccc3
0.320463	O=C(Nc1c(ccc(c1)C(=O)N2CCN(CC(O)(C)C)CC2)C)Nc3ccccc3
0.320463	O=C(Nc1c(ccc(c1)C(=O)N2CCN(CC(O)(C)C)CC2)C)Nc3ccccc3
0.320463	O=C(Nc1c(ccc(c1)C(=O)N2CCN(CC(O)(C)C)CC2)C)Nc3ccccc3
0.320463	O=C(Nc1c(ccc(c1)C(=O)N2CCN(CC(O)(C)C)CC2)C)Nc3ccccc3
0.318681	Fc1cncc(c2cc(NC(=O)C3=NN(c4ccc(cc4)C)C=C3)c(cc2)C)c1
0.318681	Fc1cncc(c2cc(NC(=O)C3=NN(c4ccc(cc4)C)C=C3)c(cc2)C)c1
0.318681	Fc1cncc(c2cc(NC(=O)C3=NN(c4ccc(cc4)C)C=C3)c(cc2)C)c1
0.318681	Fc1cncc(c2cc(NC(=O)C3=NN(c4ccc(cc4)C)C=C3)c(cc2)C)c1
0.318681	Fc1cncc(c2cc(NC(=O)C3=NN(c4ccc(cc4)C)C=C3)c(cc2)C)c1
0.318681	Fc1cncc(c2cc(NC(=O)C3=NN(c4ccc(cc4)C)C=C3)c(cc2)C)c1
0.318681	Fc1cncc(c2cc(NC(=O)C3=NN(c4ccc(cc4)C)C=C3)c(cc2)C)c1
0.318681	Fc1cncc(c2cc(NC(=O)C3=NN(c4ccc(cc4)C)C=C3)c(cc2)C)c1
0.318681	Fc1cncc(c2cc(NC(=O)C3=NN(c4ccc(cc4)C)C=C3)c(cc2)C)c1
0.318681	Fc1cncc(c2cc(NC(=O)C3=NN(c4ccc(cc4)C)C=C3)c(cc2)C)c1
0.316832	Brc1ccc(NS(=O)(=O)c2c(ccc(NC(=O)c3c(ccc(Nc4nc(ccn4)C(F)(F)F)c3)C)c2)C)cc1
0.316726	O=C(N1CC(CC(C1)C)C)c2cc(NC(=O)C(=O)N3CCN(Cc4ccc(cc4)C)CC3)c(cc2)C
0.316726	O=C(N1CC(CC(C1)C)C)c2cc(NC(=O)C(=O)N3CCN(Cc4ccc(cc4)C)CC3)c(cc2)C
0.316667	O=C(N1CC(CCC1)C)c2cc(c(NC(=O)C(=O)NCc3ccc(NC(=O)c4cnccc4)cc3)cc2)C
0.316667	O=C(N1CC(CCC1)C)c2cc(c(NC(=O)C(=O)NCc3ccc(NC(=O)c4cnccc4)cc3)cc2)C
0.316667	O=C(N1CC(CCC1)C)c2cc(c(NC(=O)C(=O)NCc3ccc(NC(=O)c4cnccc4)cc3)cc2)C
0.316667	O=C(N1CC(CCC1)C)c2cc(c(NC(=O)C(=O)NCc3ccc(NC(=O)c4cnccc4)cc3)cc2)C
0.316667	O=C(N1CC(CCC1)C)c2cc(c(NC(=O)C(=O)NCc3ccc(NC(=O)c4cnccc4)cc3)cc2)C
0.316667	O=C(N1CC(CCC1)C)c2cc(c(NC(=O)C(=O)NCc3ccc(NC(=O)c4cnccc4)cc3)cc2)C
0.316667	O=C(N1CC(CCC1)C)c2cc(c(NC(=O)C(=O)NCc3ccc(NC(=O)c4cnccc4)cc3)cc2)C
0.316667	O=C(N1CC(CCC1)C)c2cc(c(NC(=O)C(=O)NCc3ccc(NC(=O)c4cnccc4)cc3)cc2)C
0.316667	O=C(N1CC(CCC1)C)c2cc(c(NC(=O)C(=O)NCc3ccc(NC(=O)c4cnccc4)cc3)cc2)C
0.316667	O=C(N1CC(CCC1)C)c2cc(c(NC(=O)C(=O)NCc3ccc(NC(=O)c4cnccc4)cc3)cc2)C
0.315789	Clc1c(Oc2cc(OC)ccc2)ccc(NC(=O)c3cc(ccc3)CN4CCOCC4)c1
0.315789	Clc1c(Oc2cc(OC)ccc2)ccc(NC(=O)c3cc(ccc3)CN4CCOCC4)c1
0.315789	Clc1c(Oc2cc(OC)ccc2)ccc(NC(=O)c3cc(ccc3)CN4CCOCC4)c1
0.315789	Clc1c(Oc2cc(OC)ccc2)ccc(NC(=O)c3cc(ccc3)CN4CCOCC4)c1
0.315789	Clc1c(Oc2cc(OC)ccc2)ccc(NC(=O)c3cc(ccc3)CN4CCOCC4)c1
0.315789	Clc1c(Oc2cc(OC)ccc2)ccc(NC(=O)c3cc(ccc3)CN4CCOCC4)c1
0.315254	S1C(c2cnccc2)=CC=C1C(=O)Nc3cc(N4C(=O)NCC4=O)c(cc3)C
0.315254	S1C(c2cnccc2)=CC=C1C(=O)Nc3cc(N4C(=O)NCC4=O)c(cc3)C
0.315254	S1C(c2cnccc2)=CC=C1C(=O)Nc3cc(N4C(=O)NCC4=O)c(cc3)C
0.315254	S1C(c2cnccc2)=CC=C1C(=O)Nc3cc(N4C(=O)NCC4=O)c(cc3)C
0.315254	S1C(c2cnccc2)=CC=C1C(=O)Nc3cc(N4C(=O)NCC4=O)c(cc3)C
0.315254	S1C(c2cnccc2)=CC=C1C(=O)Nc3cc(N4C(=O)NCC4=O)c(cc3)C
0.315254	S1C(c2cnccc2)=CC=C1C(=O)Nc3cc(N4C(=O)NCC4=O)c(cc3)C
0.315254	S1C(c2cnccc2)=CC=C1C(=O)Nc3cc(N4C(=O)NCC4=O)c(cc3)C
0.315254	S1C(c2cnccc2)=CC=C1C(=O)Nc3cc(N4C(=O)NCC4=O)c(cc3)C
0.315254	S1C(c2cnccc2)=CC=C1C(=O)Nc3cc(N4C(=O)NCC4=O)c(cc3)C
0.315217	S1C(c2cnccc2)=CC=C1C(=O)Nc3c(NCC)ccc(c3)C(=O)OCC
0.315217	S1C(c2cnccc2)=CC=C1C(=O)Nc3c(NCC)ccc(c3)C(=O)OCC
0.315217	S1C(c2cnccc2)=CC=C1C(=O)Nc3c(NCC)ccc(c3)C(=O)OCC
0.315217	S1C(c2cnccc2)=CC=C1C(=O)Nc3c(NCC)ccc(c3)C(=O)OCC
0.315217	S1C(c2cnccc2)=CC=C1C(=O)Nc3c(NCC)ccc(c3)C(=O)OCC
0.315217	S1C(c2cnccc2)=CC=C1C(=O)Nc3c(NCC)ccc(c3)C(=O)OCC
0.315217	S1C(c2cnccc2)=CC=C1C(=O)Nc3c(NCC)ccc(c3)C(=O)OCC
0.315217	S1C(c2cnccc2)=CC=C1C(=O)Nc3c(NCC)ccc(c3)C(=O)OCC
0.315217	S1C(c2cnccc2)=CC=C1C(=O)Nc3c(NCC)ccc(c3)C(=O)OCC
0.315217	S1C(c2cnccc2)=CC=C1C(=O)Nc3c(NCC)ccc(c3)C(=O)OCC
0.314394	O=C(N(C)C)Nc1c(cc(cc1)C)C(=O)NCc2ccc(c3cnccc3)cc2
0.314394	O=C(N(C)C)Nc1c(cc(cc1)C)C(=O)NCc2ccc(c3cnccc3)cc2
0.313953	Clc1c(NC(=O)C=2SC(c3cnccc3)=CC2)ccc(c4ccccc4)c1
0.313953	Clc1c(NC(=O)C=2SC(c3cnccc3)=CC2)ccc(c4ccccc4)c1
0.313953	Clc1c(NC(=O)C=2SC(c3cnccc3)=CC2)ccc(c4ccccc4)c1
0.313953	Clc1c(NC(=O)C=2SC(c3cnccc3)=CC2)ccc(c4ccccc4)c1
0.313953	Clc1c(NC(=O)C=2SC(c3cnccc3)=CC2)ccc(c4ccccc4)c1
0.313953	Clc1c(NC(=O)C=2SC(c3cnccc3)=CC2)ccc(c4ccccc4)c1
0.313953	Clc1c(NC(=O)C=2SC(c3cnccc3)=CC2)ccc(c4ccccc4)c1
0.313953	Clc1c(NC(=O)C=2SC(c3cnccc3)=CC2)ccc(c4ccccc4)c1
0.313953	Clc1c(NC(=O)C=2SC(c3cnccc3)=CC2)ccc(c4ccccc4)c1
0.313953	Clc1c(NC(=O)C=2SC(c3cnccc3)=CC2)ccc(c4ccccc4)c1
0.313901	n1c(c2cc(NC)c(cc2)C)cncc1
0.313901	n1c(c2cc(NC)c(cc2)C)cncc1
0.313901	n1c(c2cc(NC)c(cc2)C)cncc1
0.313901	n1c(c2cc(NC)c(cc2)C)cncc1
0.313901	n1c(c2cc(NC)c(cc2)C)cncc1
0.313901	n1c(c2cc(NC)c(cc2)C)cncc1
0.313901	n1c(c2cc(NC)c(cc2)C)cncc1
0.313901	n1c(c2cc(NC)c(cc2)C)cncc1
0.313901	n1c(c2cc(NC)c(cc2)C)cncc1
0.313901	n1c(c2cc(NC)c(cc2)C)cncc1
0.31338	Fc1cncc(c2cc(NC(=O)c3cc4c(cc3)C(=O)CCC4)c(cc2)C)c1
0.31338	Fc1cncc(c2cc(NC(=O)c3cc4c(cc3)C(=O)CCC4)c(cc2)C)c1
0.31338	Fc1cncc(c2cc(NC(=O)c3cc4c(cc3)C(=O)CCC4)c(cc2)C)c1
0.31338	Fc1cncc(c2cc(NC(=O)c3cc4c(cc3)C(=O)CCC4)c(cc2)C)c1
0.31338	Fc1cncc(c2cc(NC(=O)c3cc4c(cc3)C(=O)CCC4)c(cc2)C)c1
0.31338	Fc1cncc(c2cc(NC(=O)c3cc4c(cc3)C(=O)CCC4)c(cc2)C)c1
0.31338	Fc1cncc(c2cc(NC(=O)c3cc4c(cc3)C(=O)CCC4)c(cc2)C)c1
0.31338	Fc1cncc(c2cc(NC(=O)c3cc4c(cc3)C(=O)CCC4)c(cc2)C)c1
0.31338	Fc1cncc(c2cc(NC(=O)c3cc4c(cc3)C(=O)CCC4)c(cc2)C)c1
0.31338	Fc1cncc(c2cc(NC(=O)c3cc4c(cc3)C(=O)CCC4)c(cc2)C)c1
0.312741	Brc1ccc(c2c(cc(NC(=O)c3ccc(cc3)CS(=O)(=O)c4ccc(cc4)C)cc2)C)cc1
0.312741	Brc1ccc(c2c(cc(NC(=O)c3ccc(cc3)CS(=O)(=O)c4ccc(cc4)C)cc2)C)cc1
0.312741	Brc1ccc(c2c(cc(NC(=O)c3ccc(cc3)CS(=O)(=O)c4ccc(cc4)C)cc2)C)cc1
0.312741	Brc1ccc(c2c(cc(NC(=O)c3ccc(cc3)CS(=O)(=O)c4ccc(cc4)C)cc2)C)cc1
0.312741	Brc1ccc(c2c(cc(NC(=O)c3ccc(cc3)CS(=O)(=O)c4ccc(cc4)C)cc2)C)cc1
0.312741	Brc1ccc(c2c(cc(NC(=O)c3ccc(cc3)CS(=O)(=O)c4ccc(cc4)C)cc2)C)cc1
0.312741	Brc1ccc(c2c(cc(NC(=O)c3ccc(cc3)CS(=O)(=O)c4ccc(cc4)C)cc2)C)cc1
0.312741	Brc1ccc(c2c(cc(NC(=O)c3ccc(cc3)CS(=O)(=O)c4ccc(cc4)C)cc2)C)cc1
0.312741	Brc1ccc(c2c(cc(NC(=O)c3ccc(cc3)CS(=O)(=O)c4ccc(cc4)C)cc2)C)cc1
0.312741	Brc1ccc(c2c(cc(NC(=O)c3ccc(cc3)CS(=O)(=O)c4ccc(cc4)C)cc2)C)cc1
0.3125	Clc1c(cc(NC(=O)C)cc1)C(=O)NCc2ccc(NC(=O)c3cnccc3)cc2
0.312268	O=C(N(C)C)Nc1c(cc(cc1)C)C(=O)NCc2ccc(NC(=O)c3cnccc3)cc2
0.312268	O=C(N(C)C)Nc1c(cc(cc1)C)C(=O)NCc2ccc(NC(=O)c3cnccc3)cc2
0.312268	O=C(N(C)C)Nc1c(cc(cc1)C)C(=O)NCc2ccc(NC(=O)c3cnccc3)cc2
0.312268	O=C(N(C)C)Nc1c(cc(cc1)C)C(=O)NCc2ccc(NC(=O)c3cnccc3)cc2
0.312268	O=C(N(C)C)Nc1c(cc(cc1)C)C(=O)NCc2ccc(NC(=O)c3cnccc3)cc2
0.312268	O=C(N(C)C)Nc1c(cc(cc1)C)C(=O)NCc2ccc(NC(=O)c3cnccc3)cc2
0.312268	O=C(N(C)C)Nc1c(cc(cc1)C)C(=O)NCc2ccc(NC(=O)c3cnccc3)cc2
0.312268	O=C(N(C)C)Nc1c(cc(cc1)C)C(=O)NCc2ccc(NC(=O)c3cnccc3)cc2
0.312268	O=C(N(C)C)Nc1c(cc(cc1)C)C(=O)NCc2ccc(NC(=O)c3cnccc3)cc2
0.312268	O=C(N(C)C)Nc1c(cc(cc1)C)C(=O)NCc2ccc(NC(=O)c3cnccc3)cc2
0.312253	O=C(Nc1cc(ccc1)CN2CCCCC2)c3ncc(OC(C)C)cc3
0.312253	O=C(Nc1cc(ccc1)CN2CCCCC2)c3ncc(OC(C)C)cc3
0.311594	S1C(c2cnccc2)=CC=C1C(=O)Nc3c(OCC(F)(F)F)ccc(c3)C
0.311594	S1C(c2cnccc2)=CC=C1C(=O)Nc3c(OCC(F)(F)F)ccc(c3)C
0.311594	S1C(c2cnccc2)=CC=C1C(=O)Nc3c(OCC(F)(F)F)ccc(c3)C
0.311594	S1C(c2cnccc2)=CC=C1C(=O)Nc3c(OCC(F)(F)F)ccc(c3)C
0.311594	S1C(c2cnccc2)=CC=C1C(=O)Nc3c(OCC(F)(F)F)ccc(c3)C
0.311594	S1C(c2cnccc2)=CC=C1C(=O)Nc3c(OCC(F)(F)F)ccc(c3)C
0.311594	S1C(c2cnccc2)=CC=C1C(=O)Nc3c(OCC(F)(F)F)ccc(c3)C
0.311594	S1C(c2cnccc2)=CC=C1C(=O)Nc3c(OCC(F)(F)F)ccc(c3)C
0.311594	S1C(c2cnccc2)=CC=C1C(=O)Nc3c(OCC(F)(F)F)ccc(c3)C
0.311594	S1C(c2cnccc2)=CC=C1C(=O)Nc3c(OCC(F)(F)F)ccc(c3)C
0.311594	S(=O)(=O)(NCC)c1cc(c(cc1)C)C(=O)Nc2cc(ccc2)CN3CCCCC3
0.311594	S(=O)(=O)(NCC)c1cc(c(cc1)C)C(=O)Nc2cc(ccc2)CN3CCCCC3
0.311594	S(=O)(=O)(NCC)c1cc(c(cc1)C)C(=O)Nc2cc(ccc2)CN3CCCCC3
0.311594	S(=O)(=O)(NCC)c1cc(c(cc1)C)C(=O)Nc2cc(ccc2)CN3CCCCC3
0.311594	S(=O)(=O)(NCC)c1cc(c(cc1)C)C(=O)Nc2cc(ccc2)CN3CCCCC3
0.311594	S(=O)(=O)(NCC)c1cc(c(cc1)C)C(=O)Nc2cc(ccc2)CN3CCCCC3
0.311594	S(=O)(=O)(NCC)c1cc(c(cc1)C)C(=O)Nc2cc(ccc2)CN3CCCCC3
0.311594	S(=O)(=O)(NCC)c1cc(c(cc1)C)C(=O)Nc2cc(ccc2)CN3CCCCC3
0.311594	S(=O)(=O)(NCC)c1cc(c(cc1)C)C(=O)Nc2cc(ccc2)CN3CCCCC3
0.311594	S(=O)(=O)(NCC)c1cc(c(cc1)C)C(=O)Nc2cc(ccc2)CN3CCCCC3
0.311594	S1C(=NC=C1C(=O)Nc2c(cc(cc2)CN3CCSCC3)C)Cc4ccc(F)cc4
0.311594	S1C(=NC=C1C(=O)Nc2c(cc(cc2)CN3CCSCC3)C)Cc4ccc(F)cc4
0.311594	S1C(=NC=C1C(=O)Nc2c(cc(cc2)CN3CCSCC3)C)Cc4ccc(F)cc4
0.311594	S1C(=NC=C1C(=O)Nc2c(cc(cc2)CN3CCSCC3)C)Cc4ccc(F)cc4
0.311594	S1C(=NC=C1C(=O)Nc2c(cc(cc2)CN3CCSCC3)C)Cc4ccc(F)cc4
0.311594	S1C(=NC=C1C(=O)Nc2c(cc(cc2)CN3CCSCC3)C)Cc4ccc(F)cc4
0.311594	S1C(=NC=C1C(=O)Nc2c(cc(cc2)CN3CCSCC3)C)Cc4ccc(F)cc4
0.311594	S1C(=NC=C1C(=O)Nc2c(cc(cc2)CN3CCSCC3)C)Cc4ccc(F)cc4
0.311594	S1C(=NC=C1C(=O)Nc2c(cc(cc2)CN3CCSCC3)C)Cc4ccc(F)cc4
0.311594	S1C(=NC=C1C(=O)Nc2c(cc(cc2)CN3CCSCC3)C)Cc4ccc(F)cc4
0.311258	FC(F)(F)c1nc(ncc1)Nc2cc(c(cc2)C)C(=O)NC3CN(CC(=O)N)CCC3
0.311258	FC(F)(F)c1nc(ncc1)Nc2cc(c(cc2)C)C(=O)NC3CN(CC(=O)N)CCC3
0.311258	FC(F)(F)c1nc(ncc1)Nc2cc(c(cc2)C)C(=O)NC3CN(CC(=O)N)CCC3
0.311258	FC(F)(F)c1nc(ncc1)Nc2cc(c(cc2)C)C(=O)NC3CN(CC(=O)N)CCC3
0.311258	FC(F)(F)c1nc(ncc1)Nc2cc(c(cc2)C)C(=O)NC3CN(CC(=O)N)CCC3
0.311258	FC(F)(F)c1nc(ncc1)Nc2cc(c(cc2)C)C(=O)NC3CN(CC(=O)N)CCC3
0.311258	FC(F)(F)c1nc(ncc1)Nc2cc(c(cc2)C)C(=O)NC3CN(CC(=O)N)CCC3
0.311258	FC(F)(F)c1nc(ncc1)Nc2cc(c(cc2)C)C(=O)NC3CN(CC(=O)N)CCC3
0.311258	FC(F)(F)c1nc(ncc1)Nc2cc(c(cc2)C)C(=O)NC3CN(CC(=O)N)CCC3
0.311258	FC(F)(F)c1nc(ncc1)Nc2cc(c(cc2)C)C(=O)NC3CN(CC(=O)N)CCC3
0.31068	O=C(Nc1ccc(cc1)CN)c2cnccc2
0.31068	O=C(Nc1ccc(cc1)CN)c2cnccc2
0.31068	O=C(Nc1ccc(cc1)CN)c2cnccc2
0.31068	O=C(Nc1ccc(cc1)CN)c2cnccc2
0.31068	O=C(Nc1ccc(cc1)CN)c2cnccc2
0.31068	O=C(Nc1ccc(cc1)CN)c2cnccc2
0.31068	O=C(Nc1ccc(cc1)CN)c2cnccc2
0.31068	O=C(Nc1ccc(cc1)CN)c2cnccc2
0.31068	O=C(Nc1ccc(cc1)CN)c2cnccc2
0.31068	O=C(Nc1ccc(cc1)CN)c2cnccc2
0.309013	O=C(Nc1ccc(cc1)C(=O)Nc2cnccc2)c3cnc(cc3)C=4N=NNN4
0.309013	O=C(Nc1ccc(cc1)C(=O)Nc2cnccc2)c3cnc(cc3)C=4N=NNN4
0.309013	O=C(Nc1ccc(cc1)C(=O)Nc2cnccc2)c3cnc(cc3)C=4N=NNN4
0.309013	O=C(Nc1ccc(cc1)C(=O)Nc2cnccc2)c3cnc(cc3)C=4N=NNN4
0.309013	O=C(Nc1ccc(cc1)C(=O)Nc2cnccc2)c3cnc(cc3)C=4N=NNN4
0.309013	O=C(Nc1ccc(cc1)C(=O)Nc2cnccc2)c3cnc(cc3)C=4N=NNN4
0.309013	O=C(Nc1ccc(cc1)C(=O)Nc2cnccc2)c3cnc(cc3)C=4N=NNN4
0.309013	O=C(Nc1ccc(cc1)C(=O)Nc2cnccc2)c3cnc(cc3)C=4N=NNN4
0.309013	O=C(Nc1ccc(cc1)C(=O)Nc2cnccc2)c3cnc(cc3)C=4N=NNN4
0.309013	O=C(Nc1ccc(cc1)C(=O)Nc2cnccc2)c3cnc(cc3)C=4N=NNN4
0.308594	Clc1c(Cl)ccc(NC(=O)Nc2cc(ccc2)C(=O)Nc3ccc(cc3)C4=NNC(=N4)CN)c1
0.308594	Clc1c(Cl)ccc(NC(=O)Nc2cc(ccc2)C(=O)Nc3ccc(cc3)C4=NNC(=N4)CN)c1
0.308594	Clc1c(Cl)ccc(NC(=O)Nc2cc(ccc2)C(=O)Nc3ccc(cc3)C4=NNC(=N4)CN)c1
0.308594	Clc1c(Cl)ccc(NC(=O)Nc2cc(ccc2)C(=O)Nc3ccc(cc3)C4=NNC(=N4)CN)c1
0.308594	Clc1c(Cl)ccc(NC(=O)Nc2cc(ccc2)C(=O)Nc3ccc(cc3)C4=NNC(=N4)CN)c1
0.308594	Clc1c(Cl)ccc(NC(=O)Nc2cc(ccc2)C(=O)Nc3ccc(cc3)C4=NNC(=N4)CN)c1
0.308594	Clc1c(Cl)ccc(NC(=O)Nc2cc(ccc2)C(=O)Nc3ccc(cc3)C4=NNC(=N4)CN)c1
0.308594	Clc1c(Cl)ccc(NC(=O)Nc2cc(ccc2)C(=O)Nc3ccc(cc3)C4=NNC(=N4)CN)c1
0.308594	Clc1c(Cl)ccc(NC(=O)Nc2cc(ccc2)C(=O)Nc3ccc(cc3)C4=NNC(=N4)CN)c1
0.308594	Clc1c(Cl)ccc(NC(=O)Nc2cc(ccc2)C(=O)Nc3ccc(cc3)C4=NNC(=N4)CN)c1
0.308017	Fc1c(ccc(NC(=O)c2cnccc2)c1)C(C)C
0.308017	Fc1c(ccc(NC(=O)c2cnccc2)c1)C(C)C
0.308017	Fc1c(ccc(NC(=O)c2cnccc2)c1)C(C)C
0.308017	Fc1c(ccc(NC(=O)c2cnccc2)c1)C(C)C
0.308017	Fc1c(ccc(NC(=O)c2cnccc2)c1)C(C)C
0.308017	Fc1c(ccc(NC(=O)c2cnccc2)c1)C(C)C
0.308017	Fc1c(ccc(NC(=O)c2cnccc2)c1)C(C)C
0.308017	Fc1c(ccc(NC(=O)c2cnccc2)c1)C(C)C
0.308017	Fc1c(ccc(NC(=O)c2cnccc2)c1)C(C)C
0.308017	Fc1c(ccc(NC(=O)c2cnccc2)c1)C(C)C
0.307692	S1C(c2cnccc2)=CC=C1C(=O)Nc3ccc(cc3)C(=O)Nc4cnccc4
0.307692	S1C(c2cnccc2)=CC=C1C(=O)Nc3ccc(cc3)C(=O)Nc4cnccc4
0.307692	S1C(c2cnccc2)=CC=C1C(=O)Nc3ccc(cc3)C(=O)Nc4cnccc4
0.307692	S1C(c2cnccc2)=CC=C1C(=O)Nc3ccc(cc3)C(=O)Nc4cnccc4
0.307692	S1C(c2cnccc2)=CC=C1C(=O)Nc3ccc(cc3)C(=O)Nc4cnccc4
0.307692	S1C(c2cnccc2)=CC=C1C(=O)Nc3ccc(cc3)C(=O)Nc4cnccc4
0.307692	S1C(c2cnccc2)=CC=C1C(=O)Nc3ccc(cc3)C(=O)Nc4cnccc4
0.307692	S1C(c2cnccc2)=CC=C1C(=O)Nc3ccc(cc3)C(=O)Nc4cnccc4
0.307692	S1C(c2cnccc2)=CC=C1C(=O)Nc3ccc(cc3)C(=O)Nc4cnccc4
0.307692	S1C(c2cnccc2)=CC=C1C(=O)Nc3ccc(cc3)C(=O)Nc4cnccc4
0.307692	S1C(=NC=C1C(=O)Nc2cc(ccc2)C=3N=NNC3)c4cc(c(cc4)C)C
0.307692	S1C(=NC=C1C(=O)Nc2cc(ccc2)C=3N=NNC3)c4cc(c(cc4)C)C
0.307692	S1C(=NC=C1C(=O)Nc2cc(ccc2)C=3N=NNC3)c4cc(c(cc4)C)C
0.307692	S1C(=NC=C1C(=O)Nc2cc(ccc2)C=3N=NNC3)c4cc(c(cc4)C)C
0.307692	S1C(=NC=C1C(=O)Nc2cc(ccc2)C=3N=NNC3)c4cc(c(cc4)C)C
0.307692	S1C(=NC=C1C(=O)Nc2cc(ccc2)C=3N=NNC3)c4cc(c(cc4)C)C
0.307692	S1C(=NC=C1C(=O)Nc2cc(ccc2)C=3N=NNC3)c4cc(c(cc4)C)C
0.307692	S1C(=NC=C1C(=O)Nc2cc(ccc2)C=3N=NNC3)c4cc(c(cc4)C)C
0.307692	S1C(=NC=C1C(=O)Nc2cc(ccc2)C=3N=NNC3)c4cc(c(cc4)C)C
0.307692	S1C(=NC=C1C(=O)Nc2cc(ccc2)C=3N=NNC3)c4cc(c(cc4)C)C
0.307692	S(=O)(=O)(N(C)C)c1c(F)ccc(c1)C(=O)Nc2c(ccc(c3cncc(F)c3)c2)C
0.307692	S(=O)(=O)(N(C)C)c1c(F)ccc(c1)C(=O)Nc2c(ccc(c3cncc(F)c3)c2)C
0.307692	S(=O)(=O)(N(C)C)c1c(F)ccc(c1)C(=O)Nc2c(ccc(c3cncc(F)c3)c2)C
0.307692	S(=O)(=O)(N(C)C)c1c(F)ccc(c1)C(=O)Nc2c(ccc(c3cncc(F)c3)c2)C
0.307692	S(=O)(=O)(N(C)C)c1c(F)ccc(c1)C(=O)Nc2c(ccc(c3cncc(F)c3)c2)C
0.307692	S(=O)(=O)(N(C)C)c1c(F)ccc(c1)C(=O)Nc2c(ccc(c3cncc(F)c3)c2)C
0.307692	S(=O)(=O)(N(C)C)c1c(F)ccc(c1)C(=O)Nc2c(ccc(c3cncc(F)c3)c2)C
0.307692	S(=O)(=O)(N(C)C)c1c(F)ccc(c1)C(=O)Nc2c(ccc(c3cncc(F)c3)c2)C
0.307692	S(=O)(=O)(N(C)C)c1c(F)ccc(c1)C(=O)Nc2c(ccc(c3cncc(F)c3)c2)C
0.307692	S(=O)(=O)(N(C)C)c1c(F)ccc(c1)C(=O)Nc2c(ccc(c3cncc(F)c3)c2)C
0.307339	O=C(Nc1ccccc1)c2cc(N)c(cc2)C
0.307339	O=C(Nc1ccccc1)c2cc(N)c(cc2)C
0.307339	O=C(Nc1ccccc1)c2cc(N)c(cc2)C
0.307339	O=C(Nc1ccccc1)c2cc(N)c(cc2)C
0.307339	O=C(Nc1ccccc1)c2cc(N)c(cc2)C
0.307339	O=C(Nc1ccccc1)c2cc(N)c(cc2)C
0.307339	O=C(Nc1ccccc1)c2cc(N)c(cc2)C
0.307339	O=C(Nc1ccccc1)c2cc(N)c(cc2)C
0.307339	O=C(Nc1ccccc1)c2cc(N)c(cc2)C
0.307339	O=C(Nc1ccccc1)c2cc(N)c(cc2)C
0.307116	Clc1c(Oc2cc(OC)ccc2)ccc(NC(=O)c3cc(NC(=O)Nc4ccccc4)c(cc3)C)c1
0.307116	Clc1c(Oc2cc(OC)ccc2)ccc(NC(=O)c3cc(NC(=O)Nc4ccccc4)c(cc3)C)c1
0.307116	Clc1c(Oc2cc(OC)ccc2)ccc(NC(=O)c3cc(NC(=O)Nc4ccccc4)c(cc3)C)c1
0.307116	Clc1c(Oc2cc(OC)ccc2)ccc(NC(=O)c3cc(NC(=O)Nc4ccccc4)c(cc3)C)c1
0.306773	O=C(Nc1ccc(OCc2cnccc2)cc1)c3cnc(cc3)C=4N=NNN4
0.306773	O=C(Nc1ccc(OCc2cnccc2)cc1)c3cnc(cc3)C=4N=NNN4
0.306773	O=C(Nc1ccc(OCc2cnccc2)cc1)c3cnc(cc3)C=4N=NNN4
0.306773	O=C(Nc1ccc(OCc2cnccc2)cc1)c3cnc(cc3)C=4N=NNN4
0.306773	O=C(Nc1ccc(OCc2cnccc2)cc1)c3cnc(cc3)C=4N=NNN4
0.306773	O=C(Nc1ccc(OCc2cnccc2)cc1)c3cnc(cc3)C=4N=NNN4
0.306773	O=C(Nc1ccc(OCc2cnccc2)cc1)c3cnc(cc3)C=4N=NNN4
0.306773	O=C(Nc1ccc(OCc2cnccc2)cc1)c3cnc(cc3)C=4N=NNN4
0.306773	O=C(Nc1ccc(OCc2cnccc2)cc1)c3cnc(cc3)C=4N=NNN4
0.306773	O=C(Nc1ccc(OCc2cnccc2)cc1)c3cnc(cc3)C=4N=NNN4
0.306202	Clc1nc(ccc1C(=O)NCc2ccc(NC(=O)c3cnccc3)cc2)C
0.306202	Clc1nc(ccc1C(=O)NCc2ccc(NC(=O)c3cnccc3)cc2)C
0.306202	Clc1nc(ccc1C(=O)NCc2ccc(NC(=O)c3cnccc3)cc2)C
0.306202	Clc1nc(ccc1C(=O)NCc2ccc(NC(=O)c3cnccc3)cc2)C
0.306202	Clc1nc(ccc1C(=O)NCc2ccc(NC(=O)c3cnccc3)cc2)C
0.306202	Clc1nc(ccc1C(=O)NCc2ccc(NC(=O)c3cnccc3)cc2)C
0.306202	Clc1nc(ccc1C(=O)NCc2ccc(NC(=O)c3cnccc3)cc2)C
0.306202	Clc1nc(ccc1C(=O)NCc2ccc(NC(=O)c3cnccc3)cc2)C
0.306202	Clc1nc(ccc1C(=O)NCc2ccc(NC(=O)c3cnccc3)cc2)C
0.306202	Clc1nc(ccc1C(=O)NCc2ccc(NC(=O)c3cnccc3)cc2)C
0.30597	O=C(Nc1c(ccc(NC(=O)C2CC2)c1)C)C=Cc3ccc(OCc4cnccc4)cc3
0.30597	O=C(Nc1c(ccc(NC(=O)C2CC2)c1)C)C=Cc3ccc(OCc4cnccc4)cc3
0.30597	O=C(Nc1c(ccc(NC(=O)C2CC2)c1)C)C=Cc3ccc(OCc4cnccc4)cc3
0.305466	FC(F)(F)c1nc(ncc1)Nc2cc(c(cc2)C)C(=O)Nc3cc(N4C(=O)NCC4=O)c(cc3)C
0.305466	FC(F)(F)c1nc(ncc1)Nc2cc(c(cc2)C)C(=O)Nc3cc(N4C(=O)NCC4=O)c(cc3)C
0.305466	FC(F)(F)c1nc(ncc1)Nc2cc(c(cc2)C)C(=O)Nc3cc(N4C(=O)NCC4=O)c(cc3)C
0.305466	FC(F)(F)c1nc(ncc1)Nc2cc(c(cc2)C)C(=O)Nc3cc(N4C(=O)NCC4=O)c(cc3)C
0.305466	FC(F)(F)c1nc(ncc1)Nc2cc(c(cc2)C)C(=O)Nc3cc(N4C(=O)NCC4=O)c(cc3)C
0.305466	FC(F)(F)c1nc(ncc1)Nc2cc(c(cc2)C)C(=O)Nc3cc(N4C(=O)NCC4=O)c(cc3)C
0.305466	FC(F)(F)c1nc(ncc1)Nc2cc(c(cc2)C)C(=O)Nc3cc(N4C(=O)NCC4=O)c(cc3)C
0.305466	FC(F)(F)c1nc(ncc1)Nc2cc(c(cc2)C)C(=O)Nc3cc(N4C(=O)NCC4=O)c(cc3)C
0.305466	FC(F)(F)c1nc(ncc1)Nc2cc(c(cc2)C)C(=O)Nc3cc(N4C(=O)NCC4=O)c(cc3)C
0.305466	FC(F)(F)c1nc(ncc1)Nc2cc(c(cc2)C)C(=O)Nc3cc(N4C(=O)NCC4=O)c(cc3)C
0.304498	S(=O)(=O)(N1CCCCC1)c2c(ccc(c2)C(=O)Nc3ccc(cc3)C4=NNC(=N4)CN)C
0.304498	S(=O)(=O)(N1CCCCC1)c2c(ccc(c2)C(=O)Nc3ccc(cc3)C4=NNC(=N4)CN)C
0.304498	S(=O)(=O)(N1CCCCC1)c2c(ccc(c2)C(=O)Nc3ccc(cc3)C4=NNC(=N4)CN)C
0.304498	S(=O)(=O)(N1CCCCC1)c2c(ccc(c2)C(=O)Nc3ccc(cc3)C4=NNC(=N4)CN)C
0.304498	S(=O)(=O)(N1CCCCC1)c2c(ccc(c2)C(=O)Nc3ccc(cc3)C4=NNC(=N4)CN)C
0.304498	S(=O)(=O)(N1CCCCC1)c2c(ccc(c2)C(=O)Nc3ccc(cc3)C4=NNC(=N4)CN)C
0.304498	S(=O)(=O)(N1CCCCC1)c2c(ccc(c2)C(=O)Nc3ccc(cc3)C4=NNC(=N4)CN)C
0.304498	S(=O)(=O)(N1CCCCC1)c2c(ccc(c2)C(=O)Nc3ccc(cc3)C4=NNC(=N4)CN)C
0.304498	S(=O)(=O)(N1CCCCC1)c2c(ccc(c2)C(=O)Nc3ccc(cc3)C4=NNC(=N4)CN)C
0.304498	S(=O)(=O)(N1CCCCC1)c2c(ccc(c2)C(=O)Nc3ccc(cc3)C4=NNC(=N4)CN)C
0.304498	O=C(Nc1c(ccc(c1)C=2OC=C(N2)C)C)c3c(O)ccc(NC(=O)c4cc(OC)cc(OC)c4)c3
0.304498	O=C(Nc1c(ccc(c1)C=2OC=C(N2)C)C)c3c(O)ccc(NC(=O)c4cc(OC)cc(OC)c4)c3
0.304498	O=C(Nc1c(ccc(c1)C=2OC=C(N2)C)C)c3c(O)ccc(NC(=O)c4cc(OC)cc(OC)c4)c3
0.304348	O=C(OC(C)(C)C)Nc1cc(ccc1)C=2N=C3N(C(=O)c4cc(NC(=O)c5ccccc5)c(cc4)C)CCCN3C2
0.304348	O=C(OC(C)(C)C)Nc1cc(ccc1)C=2N=C3N(C(=O)c4cc(NC(=O)c5ccccc5)c(cc4)C)CCCN3C2
0.304348	O=C(OC(C)(C)C)Nc1cc(ccc1)C=2N=C3N(C(=O)c4cc(NC(=O)c5ccccc5)c(cc4)C)CCCN3C2
0.304348	O=C(OC(C)(C)C)Nc1cc(ccc1)C=2N=C3N(C(=O)c4cc(NC(=O)c5ccccc5)c(cc4)C)CCCN3C2
0.304348	O=C(OC(C)(C)C)Nc1cc(ccc1)C=2N=C3N(C(=O)c4cc(NC(=O)c5ccccc5)c(cc4)C)CCCN3C2
0.303846	Clc1c(ccc(NC(=O)c2nnc(N)cc2)c1)CN3CCOCC3
0.303846	Clc1c(ccc(NC(=O)c2nnc(N)cc2)c1)CN3CCOCC3
0.30315	Brc1c(Cl)ncc(c1)C(=O)Nc2cc(ccc2)CN3CCCCC3
0.30315	Brc1c(Cl)ncc(c1)C(=O)Nc2cc(ccc2)CN3CCCCC3
0.30315	Brc1c(Cl)ncc(c1)C(=O)Nc2cc(ccc2)CN3CCCCC3
0.30315	Brc1c(Cl)ncc(c1)C(=O)Nc2cc(ccc2)CN3CCCCC3
0.30315	Brc1c(Cl)ncc(c1)C(=O)Nc2cc(ccc2)CN3CCCCC3
0.30315	Brc1c(Cl)ncc(c1)C(=O)Nc2cc(ccc2)CN3CCCCC3
0.30315	Brc1c(Cl)ncc(c1)C(=O)Nc2cc(ccc2)CN3CCCCC3
0.30315	Brc1c(Cl)ncc(c1)C(=O)Nc2cc(ccc2)CN3CCCCC3
0.30315	Brc1c(Cl)ncc(c1)C(=O)Nc2cc(ccc2)CN3CCCCC3
0.30315	Brc1c(Cl)ncc(c1)C(=O)Nc2cc(ccc2)CN3CCCCC3
0.30315	Clc1ncc(cc1F)C(=O)Nc2cc(ccc2)CN3CCCCC3
0.30315	Clc1ncc(cc1F)C(=O)Nc2cc(ccc2)CN3CCCCC3
0.30315	Clc1ncc(cc1F)C(=O)Nc2cc(ccc2)CN3CCCCC3
0.30315	Clc1ncc(cc1F)C(=O)Nc2cc(ccc2)CN3CCCCC3
0.30315	Clc1ncc(cc1F)C(=O)Nc2cc(ccc2)CN3CCCCC3
0.30315	Clc1ncc(cc1F)C(=O)Nc2cc(ccc2)CN3CCCCC3
0.30315	Clc1ncc(cc1F)C(=O)Nc2cc(ccc2)CN3CCCCC3
0.30315	Clc1ncc(cc1F)C(=O)Nc2cc(ccc2)CN3CCCCC3
0.30315	Clc1ncc(cc1F)C(=O)Nc2cc(ccc2)CN3CCCCC3
0.30315	Clc1ncc(cc1F)C(=O)Nc2cc(ccc2)CN3CCCCC3
0.302682	S1C(=NC=C1c2ccccc2)NC(=O)NCc3ccc(NC(=O)c4cnccc4)cc3
0.302682	S1C(=NC=C1c2ccccc2)NC(=O)NCc3ccc(NC(=O)c4cnccc4)cc3
0.302682	S1C(=NC=C1c2ccccc2)NC(=O)NCc3ccc(NC(=O)c4cnccc4)cc3
0.302682	S1C(=NC=C1c2ccccc2)NC(=O)NCc3ccc(NC(=O)c4cnccc4)cc3
0.302682	S1C(=NC=C1c2ccccc2)NC(=O)NCc3ccc(NC(=O)c4cnccc4)cc3
0.302682	S1C(=NC=C1c2ccccc2)NC(=O)NCc3ccc(NC(=O)c4cnccc4)cc3
0.302682	S1C(=NC=C1c2ccccc2)NC(=O)NCc3ccc(NC(=O)c4cnccc4)cc3
0.302682	S1C(=NC=C1c2ccccc2)NC(=O)NCc3ccc(NC(=O)c4cnccc4)cc3
0.302682	S1C(=NC=C1c2ccccc2)NC(=O)NCc3ccc(NC(=O)c4cnccc4)cc3
0.302682	S1C(=NC=C1c2ccccc2)NC(=O)NCc3ccc(NC(=O)c4cnccc4)cc3
0.302158	O=C(Nc1c(ccc(c1)C=2OC(=CC2)C)C)c3c(NC(=O)Cc4ccccc4)cccc3
0.302158	O=C(Nc1c(ccc(c1)C=2OC(=CC2)C)C)c3c(NC(=O)Cc4ccccc4)cccc3
0.302158	O=C(Nc1c(ccc(c1)C=2OC(=CC2)C)C)c3c(NC(=O)Cc4ccccc4)cccc3
0.302158	O=C(Nc1c(ccc(c1)C=2OC(=CC2)C)C)c3c(NC(=O)Cc4ccccc4)cccc3
0.302158	O=C(Nc1c(ccc(c1)C=2OC(=CC2)C)C)c3c(NC(=O)Cc4ccccc4)cccc3
0.302158	O=C(Nc1c(ccc(c1)C=2OC(=CC2)C)C)c3c(NC(=O)Cc4ccccc4)cccc3
0.302158	O=C(Nc1c(ccc(c1)C=2OC(=CC2)C)C)c3c(NC(=O)Cc4ccccc4)cccc3
0.302158	O=C(Nc1c(ccc(c1)C=2OC(=CC2)C)C)c3c(NC(=O)Cc4ccccc4)cccc3
0.302158	O=C(Nc1c(ccc(c1)C=2OC(=CC2)C)C)c3c(NC(=O)Cc4ccccc4)cccc3
0.302158	O=C(Nc1c(ccc(c1)C=2OC(=CC2)C)C)c3c(NC(=O)Cc4ccccc4)cccc3
0.301653	O=C(Nc1cc(ccc1)CN2CCCCC2)c3nnc(N)cc3
0.301653	O=C(Nc1cc(ccc1)CN2CCCCC2)c3nnc(N)cc3
0.301653	O=C(Nc1cc(ccc1)CN2CCCCC2)c3nnc(N)cc3
0.301653	O=C(Nc1cc(ccc1)CN2CCCCC2)c3nnc(N)cc3
0.301653	O=C(Nc1cc(ccc1)CN2CCCCC2)c3nnc(N)cc3
0.301653	O=C(Nc1cc(ccc1)CN2CCCCC2)c3nnc(N)cc3
0.301653	O=C(Nc1cc(ccc1)CN2CCCCC2)c3nnc(N)cc3
0.300781	Fc1cnc(c2nc(N3CCN(Cc4cnccc4)CC3)ccn2)cc1
0.300781	Fc1cnc(c2nc(N3CCN(Cc4cnccc4)CC3)ccn2)cc1
0.300781	Fc1cnc(c2nc(N3CCN(Cc4cnccc4)CC3)ccn2)cc1
0.300781	Fc1cnc(c2nc(N3CCN(Cc4cnccc4)CC3)ccn2)cc1
0.300781	Fc1cnc(c2nc(N3CCN(Cc4cnccc4)CC3)ccn2)cc1
0.300781	Fc1cnc(c2nc(N3CCN(Cc4cnccc4)CC3)ccn2)cc1
0.300781	Fc1cnc(c2nc(N3CCN(Cc4cnccc4)CC3)ccn2)cc1
0.300781	Fc1cnc(c2nc(N3CCN(Cc4cnccc4)CC3)ccn2)cc1
0.300781	Fc1cnc(c2nc(N3CCN(Cc4cnccc4)CC3)ccn2)cc1
0.300781	Fc1cnc(c2nc(N3CCN(Cc4cnccc4)CC3)ccn2)cc1
0.300412	FC(F)(F)c1nc(ncc1)Nc2cc(c(cc2)C)C=O
0.300412	FC(F)(F)c1nc(ncc1)Nc2cc(c(cc2)C)C=O
0.300412	FC(F)(F)c1nc(ncc1)Nc2cc(c(cc2)C)C=O
0.300412	FC(F)(F)c1nc(ncc1)Nc2cc(c(cc2)C)C=O
0.300412	FC(F)(F)c1nc(ncc1)Nc2cc(c(cc2)C)C=O
0.300412	FC(F)(F)c1nc(ncc1)Nc2cc(c(cc2)C)C=O
0.300412	FC(F)(F)c1nc(ncc1)Nc2cc(c(cc2)C)C=O
0.300412	FC(F)(F)c1nc(ncc1)Nc2cc(c(cc2)C)C=O
0.300412	FC(F)(F)c1nc(ncc1)Nc2cc(c(cc2)C)C=O
0.300412	FC(F)(F)c1nc(ncc1)Nc2cc(c(cc2)C)C=O
0.299342	O=C(Nc1cc(NC(=O)CN(C)C)c(cc1)C)C=2C(=NN(c3ccccc3)C2)c4ccncc4
0.299342	O=C(Nc1cc(NC(=O)CN(C)C)c(cc1)C)C=2C(=NN(c3ccccc3)C2)c4ccncc4
0.299342	O=C(Nc1cc(NC(=O)CN(C)C)c(cc1)C)C=2C(=NN(c3ccccc3)C2)c4ccncc4
0.299342	O=C(Nc1cc(NC(=O)CN(C)C)c(cc1)C)C=2C(=NN(c3ccccc3)C2)c4ccncc4
0.299342	O=C(Nc1cc(NC(=O)CN(C)C)c(cc1)C)C=2C(=NN(c3ccccc3)C2)c4ccncc4
0.299342	O=C(Nc1cc(NC(=O)CN(C)C)c(cc1)C)C=2C(=NN(c3ccccc3)C2)c4ccncc4
0.298851	O=C(Nc1cc(ccc1)C=2N=NNC2)c3cc(ncc3)NC4CCCC4
0.298851	O=C(Nc1cc(ccc1)C=2N=NNC2)c3cc(ncc3)NC4CCCC4
0.298851	O=C(Nc1cc(ccc1)C=2N=NNC2)c3cc(ncc3)NC4CCCC4
0.298851	O=C(Nc1cc(ccc1)C=2N=NNC2)c3cc(ncc3)NC4CCCC4
0.298851	O=C(Nc1cc(ccc1)C=2N=NNC2)c3cc(ncc3)NC4CCCC4
0.298851	O=C(Nc1cc(ccc1)C=2N=NNC2)c3cc(ncc3)NC4CCCC4
0.298851	O=C(Nc1cc(ccc1)C=2N=NNC2)c3cc(ncc3)NC4CCCC4
0.298851	O=C(Nc1cc(ccc1)C=2N=NNC2)c3cc(ncc3)NC4CCCC4
0.298851	O=C(Nc1cc(ccc1)C=2N=NNC2)c3cc(ncc3)NC4CCCC4
0.298851	O=C(Nc1cc(ccc1)C=2N=NNC2)c3cc(ncc3)NC4CCCC4
0.298246	Fc1cncc(c2cc(NC(=O)C)c(cc2)C)c1
0.298246	Fc1cncc(c2cc(NC(=O)C)c(cc2)C)c1
0.298246	Fc1cncc(c2cc(NC(=O)C)c(cc2)C)c1
0.298246	Fc1cncc(c2cc(NC(=O)C)c(cc2)C)c1
0.298039	O=C(Nc1c(OCc2ccccc2)cc(OC)cc1)c3cnccc3
0.298039	O=C(Nc1c(OCc2ccccc2)cc(OC)cc1)c3cnccc3
0.298039	O=C(Nc1c(OCc2ccccc2)cc(OC)cc1)c3cnccc3
0.298039	O=C(Nc1c(OCc2ccccc2)cc(OC)cc1)c3cnccc3
0.297872	S1CCN(Cc2c(c(NC(=O)c3cc(ncc3)NC4CCCC4)ccc2)C)CC1
0.297872	S1CCN(Cc2c(c(NC(=O)c3cc(ncc3)NC4CCCC4)ccc2)C)CC1
0.297872	S1CCN(Cc2c(c(NC(=O)c3cc(ncc3)NC4CCCC4)ccc2)C)CC1
0.297872	S1CCN(Cc2c(c(NC(=O)c3cc(ncc3)NC4CCCC4)ccc2)C)CC1
0.297872	S1CCN(Cc2c(c(NC(=O)c3cc(ncc3)NC4CCCC4)ccc2)C)CC1
0.297872	S1CCN(Cc2c(c(NC(=O)c3cc(ncc3)NC4CCCC4)ccc2)C)CC1
0.297872	S1CCN(Cc2c(c(NC(=O)c3cc(ncc3)NC4CCCC4)ccc2)C)CC1
0.297872	S1CCN(Cc2c(c(NC(=O)c3cc(ncc3)NC4CCCC4)ccc2)C)CC1
0.297872	S1CCN(Cc2c(c(NC(=O)c3cc(ncc3)NC4CCCC4)ccc2)C)CC1
0.297872	S1CCN(Cc2c(c(NC(=O)c3cc(ncc3)NC4CCCC4)ccc2)C)CC1
0.297794	O=C(OC)c1c(ccc(c1)CN2CCN(c3nc(OC)ccn3)CC2)C
0.297794	O=C(OC)c1c(ccc(c1)CN2CCN(c3nc(OC)ccn3)CC2)C
0.297794	O=C(OC)c1c(ccc(c1)CN2CCN(c3nc(OC)ccn3)CC2)C
0.297794	O=C(OC)c1c(ccc(c1)CN2CCN(c3nc(OC)ccn3)CC2)C
0.297794	O=C(OC)c1c(ccc(c1)CN2CCN(c3nc(OC)ccn3)CC2)C
0.297794	O=C(OC)c1c(ccc(c1)CN2CCN(c3nc(OC)ccn3)CC2)C
0.297794	O=C(OC)c1c(ccc(c1)CN2CCN(c3nc(OC)ccn3)CC2)C
0.297794	O=C(OC)c1c(ccc(c1)CN2CCN(c3nc(OC)ccn3)CC2)C
0.297794	O=C(OC)c1c(ccc(c1)CN2CCN(c3nc(OC)ccn3)CC2)C
0.297794	O=C(OC)c1c(ccc(c1)CN2CCN(c3nc(OC)ccn3)CC2)C
0.297398	FC(F)(F)C(F)(c1cc(c(NC(=O)c2cc(NC(=O)Nc3ccccc3)c(cc2)C)cc1)C)C(F)(F)F
0.297398	FC(F)(F)C(F)(c1cc(c(NC(=O)c2cc(NC(=O)Nc3ccccc3)c(cc2)C)cc1)C)C(F)(F)F
0.297398	FC(F)(F)C(F)(c1cc(c(NC(=O)c2cc(NC(=O)Nc3ccccc3)c(cc2)C)cc1)C)C(F)(F)F
0.297398	FC(F)(F)C(F)(c1cc(c(NC(=O)c2cc(NC(=O)Nc3ccccc3)c(cc2)C)cc1)C)C(F)(F)F
0.297398	FC(F)(F)C(F)(c1cc(c(NC(=O)c2cc(NC(=O)Nc3ccccc3)c(cc2)C)cc1)C)C(F)(F)F
0.297398	FC(F)(F)C(F)(c1cc(c(NC(=O)c2cc(NC(=O)Nc3ccccc3)c(cc2)C)cc1)C)C(F)(F)F
0.297398	FC(F)(F)C(F)(c1cc(c(NC(=O)c2cc(NC(=O)Nc3ccccc3)c(cc2)C)cc1)C)C(F)(F)F
0.297398	FC(F)(F)C(F)(c1cc(c(NC(=O)c2cc(NC(=O)Nc3ccccc3)c(cc2)C)cc1)C)C(F)(F)F
0.297398	FC(F)(F)C(F)(c1cc(c(NC(=O)c2cc(NC(=O)Nc3ccccc3)c(cc2)C)cc1)C)C(F)(F)F
0.297398	FC(F)(F)C(F)(c1cc(c(NC(=O)c2cc(NC(=O)Nc3ccccc3)c(cc2)C)cc1)C)C(F)(F)F
0.297101	O=C(OC(C)(C)C)N1CCN(Cc2ccc(cc2)CNC(=O)c3cc(Nc4nnc(cc4)C)ccc3)CC1
0.297101	O=C(OC(C)(C)C)N1CCN(Cc2ccc(cc2)CNC(=O)c3cc(Nc4nnc(cc4)C)ccc3)CC1
0.297101	O=C(OC(C)(C)C)N1CCN(Cc2ccc(cc2)CNC(=O)c3cc(Nc4nnc(cc4)C)ccc3)CC1
0.297101	O=C(OC(C)(C)C)N1CCN(Cc2ccc(cc2)CNC(=O)c3cc(Nc4nnc(cc4)C)ccc3)CC1
0.297101	O=C(OC(C)(C)C)N1CCN(Cc2ccc(cc2)CNC(=O)c3cc(Nc4nnc(cc4)C)ccc3)CC1
0.297101	O=C(OC(C)(C)C)N1CCN(Cc2ccc(cc2)CNC(=O)c3cc(Nc4nnc(cc4)C)ccc3)CC1
0.297101	O=C(OC(C)(C)C)N1CCN(Cc2ccc(cc2)CNC(=O)c3cc(Nc4nnc(cc4)C)ccc3)CC1
0.297101	O=C(OC(C)(C)C)N1CCN(Cc2ccc(cc2)CNC(=O)c3cc(Nc4nnc(cc4)C)ccc3)CC1
0.297101	O=C(OC(C)(C)C)N1CCN(Cc2ccc(cc2)CNC(=O)c3cc(Nc4nnc(cc4)C)ccc3)CC1
0.297101	O=C(OC(C)(C)C)N1CCN(Cc2ccc(cc2)CNC(=O)c3cc(Nc4nnc(cc4)C)ccc3)CC1
0.296429	O=C(N1CCOCC1)c2cc(c(NC(=O)c3cc(ncc3)NC4CCCC4)cc2)C
0.296429	O=C(N1CCOCC1)c2cc(c(NC(=O)c3cc(ncc3)NC4CCCC4)cc2)C
0.296429	O=C(N1CCOCC1)c2cc(c(NC(=O)c3cc(ncc3)NC4CCCC4)cc2)C
0.296429	O=C(N1CCOCC1)c2cc(c(NC(=O)c3cc(ncc3)NC4CCCC4)cc2)C
0.296429	O=C(N1CCOCC1)c2cc(c(NC(=O)c3cc(ncc3)NC4CCCC4)cc2)C
0.296429	O=C(N1CCOCC1)c2cc(c(NC(=O)c3cc(ncc3)NC4CCCC4)cc2)C
0.296429	O=C(N1CCOCC1)c2cc(c(NC(=O)c3cc(ncc3)NC4CCCC4)cc2)C
0.296429	O=C(N1CCOCC1)c2cc(c(NC(=O)c3cc(ncc3)NC4CCCC4)cc2)C
0.296429	O=C(N1CCOCC1)c2cc(c(NC(=O)c3cc(ncc3)NC4CCCC4)cc2)C
0.296429	O=C(N1CCOCC1)c2cc(c(NC(=O)c3cc(ncc3)NC4CCCC4)cc2)C
0.296417	S(=O)(=O)(N1CCCCCC1)c2cc(NC(=O)C(=O)NCc3ccc(NC(=O)c4cnccc4)cc3)c(OC)cc2
0.296417	S(=O)(=O)(N1CCCCCC1)c2cc(NC(=O)C(=O)NCc3ccc(NC(=O)c4cnccc4)cc3)c(OC)cc2
0.296417	S(=O)(=O)(N1CCCCCC1)c2cc(NC(=O)C(=O)NCc3ccc(NC(=O)c4cnccc4)cc3)c(OC)cc2
0.296417	S(=O)(=O)(N1CCCCCC1)c2cc(NC(=O)C(=O)NCc3ccc(NC(=O)c4cnccc4)cc3)c(OC)cc2
0.296417	S(=O)(=O)(N1CCCCCC1)c2cc(NC(=O)C(=O)NCc3ccc(NC(=O)c4cnccc4)cc3)c(OC)cc2
0.296417	S(=O)(=O)(N1CCCCCC1)c2cc(NC(=O)C(=O)NCc3ccc(NC(=O)c4cnccc4)cc3)c(OC)cc2
0.296417	S(=O)(=O)(N1CCCCCC1)c2cc(NC(=O)C(=O)NCc3ccc(NC(=O)c4cnccc4)cc3)c(OC)cc2
0.296417	S(=O)(=O)(N1CCCCCC1)c2cc(NC(=O)C(=O)NCc3ccc(NC(=O)c4cnccc4)cc3)c(OC)cc2
0.296417	S(=O)(=O)(N1CCCCCC1)c2cc(NC(=O)C(=O)NCc3ccc(NC(=O)c4cnccc4)cc3)c(OC)cc2
0.296417	S(=O)(=O)(N1CCCCCC1)c2cc(NC(=O)C(=O)NCc3ccc(NC(=O)c4cnccc4)cc3)c(OC)cc2
0.296053	S(c1c([N+]([O-])=O)cc(cc1)C(=O)Nc2cc(ccc2)CN3CCCCC3)C=4SC=C(N4)C
0.296053	S(c1c([N+]([O-])=O)cc(cc1)C(=O)Nc2cc(ccc2)CN3CCCCC3)C=4SC=C(N4)C
0.296053	S(c1c([N+]([O-])=O)cc(cc1)C(=O)Nc2cc(ccc2)CN3CCCCC3)C=4SC=C(N4)C
0.296053	S(c1c([N+]([O-])=O)cc(cc1)C(=O)Nc2cc(ccc2)CN3CCCCC3)C=4SC=C(N4)C
0.296053	S(c1c([N+]([O-])=O)cc(cc1)C(=O)Nc2cc(ccc2)CN3CCCCC3)C=4SC=C(N4)C
0.296053	S(c1c([N+]([O-])=O)cc(cc1)C(=O)Nc2cc(ccc2)CN3CCCCC3)C=4SC=C(N4)C
0.296053	S(c1c([N+]([O-])=O)cc(cc1)C(=O)Nc2cc(ccc2)CN3CCCCC3)C=4SC=C(N4)C
0.296053	S(c1c([N+]([O-])=O)cc(cc1)C(=O)Nc2cc(ccc2)CN3CCCCC3)C=4SC=C(N4)C
0.296053	S(c1c([N+]([O-])=O)cc(cc1)C(=O)Nc2cc(ccc2)CN3CCCCC3)C=4SC=C(N4)C
0.296053	S(c1c([N+]([O-])=O)cc(cc1)C(=O)Nc2cc(ccc2)CN3CCCCC3)C=4SC=C(N4)C
0.29589	Fc1cc2N(C(=Nc2cc1)c3cc(c(NC(=O)c4cc(ccc4)CNc5nc(ccn5)C)cc3)C)C(C)C
0.29582	Brc1cc(c(NC(=O)CN(C(=O)c2c(ccc(Nc3nc(ccn3)C(F)(F)F)c2)C)C)cc1)C
0.29582	Brc1cc(c(NC(=O)CN(C(=O)c2c(ccc(Nc3nc(ccn3)C(F)(F)F)c2)C)C)cc1)C
0.29582	Brc1cc(c(NC(=O)CN(C(=O)c2c(ccc(Nc3nc(ccn3)C(F)(F)F)c2)C)C)cc1)C
0.29582	Brc1cc(c(NC(=O)CN(C(=O)c2c(ccc(Nc3nc(ccn3)C(F)(F)F)c2)C)C)cc1)C
0.29582	Brc1cc(c(NC(=O)CN(C(=O)c2c(ccc(Nc3nc(ccn3)C(F)(F)F)c2)C)C)cc1)C
0.29582	Brc1cc(c(NC(=O)CN(C(=O)c2c(ccc(Nc3nc(ccn3)C(F)(F)F)c2)C)C)cc1)C
0.29582	Brc1cc(c(NC(=O)CN(C(=O)c2c(ccc(Nc3nc(ccn3)C(F)(F)F)c2)C)C)cc1)C
0.29582	Brc1cc(c(NC(=O)CN(C(=O)c2c(ccc(Nc3nc(ccn3)C(F)(F)F)c2)C)C)cc1)C
0.29582	Brc1cc(c(NC(=O)CN(C(=O)c2c(ccc(Nc3nc(ccn3)C(F)(F)F)c2)C)C)cc1)C
0.29582	Brc1cc(c(NC(=O)CN(C(=O)c2c(ccc(Nc3nc(ccn3)C(F)(F)F)c2)C)C)cc1)C
0.295681	S(=O)(=O)(c1ccc(cc1)C)Cc2ccc(cc2)C(=O)NC=3SC=C(N3)c4c(F)cc(NC(=O)C)cc4
0.295681	S(=O)(=O)(c1ccc(cc1)C)Cc2ccc(cc2)C(=O)NC=3SC=C(N3)c4c(F)cc(NC(=O)C)cc4
0.295681	S(=O)(=O)(c1ccc(cc1)C)Cc2ccc(cc2)C(=O)NC=3SC=C(N3)c4c(F)cc(NC(=O)C)cc4
0.295681	S(=O)(=O)(c1ccc(cc1)C)Cc2ccc(cc2)C(=O)NC=3SC=C(N3)c4c(F)cc(NC(=O)C)cc4
0.295681	S(=O)(=O)(c1ccc(cc1)C)Cc2ccc(cc2)C(=O)NC=3SC=C(N3)c4c(F)cc(NC(=O)C)cc4
0.295681	S(=O)(=O)(c1ccc(cc1)C)Cc2ccc(cc2)C(=O)NC=3SC=C(N3)c4c(F)cc(NC(=O)C)cc4
0.295681	S(=O)(=O)(c1ccc(cc1)C)Cc2ccc(cc2)C(=O)NC=3SC=C(N3)c4c(F)cc(NC(=O)C)cc4
0.295681	S(=O)(=O)(c1ccc(cc1)C)Cc2ccc(cc2)C(=O)NC=3SC=C(N3)c4c(F)cc(NC(=O)C)cc4
0.295681	S(=O)(=O)(c1ccc(cc1)C)Cc2ccc(cc2)C(=O)NC=3SC=C(N3)c4c(F)cc(NC(=O)C)cc4
0.295681	S(=O)(=O)(c1ccc(cc1)C)Cc2ccc(cc2)C(=O)NC=3SC=C(N3)c4c(F)cc(NC(=O)C)cc4
0.295533	FC(F)Oc1cc(NC(=O)C(=O)NCc2ccc(NC(=O)c3cnccc3)cc2)c(cc1)C(=O)OC
0.295533	FC(F)Oc1cc(NC(=O)C(=O)NCc2ccc(NC(=O)c3cnccc3)cc2)c(cc1)C(=O)OC
0.295533	FC(F)Oc1cc(NC(=O)C(=O)NCc2ccc(NC(=O)c3cnccc3)cc2)c(cc1)C(=O)OC
0.295533	FC(F)Oc1cc(NC(=O)C(=O)NCc2ccc(NC(=O)c3cnccc3)cc2)c(cc1)C(=O)OC
0.295533	FC(F)Oc1cc(NC(=O)C(=O)NCc2ccc(NC(=O)c3cnccc3)cc2)c(cc1)C(=O)OC
0.295533	FC(F)Oc1cc(NC(=O)C(=O)NCc2ccc(NC(=O)c3cnccc3)cc2)c(cc1)C(=O)OC
0.295533	FC(F)Oc1cc(NC(=O)C(=O)NCc2ccc(NC(=O)c3cnccc3)cc2)c(cc1)C(=O)OC
0.295533	FC(F)Oc1cc(NC(=O)C(=O)NCc2ccc(NC(=O)c3cnccc3)cc2)c(cc1)C(=O)OC
0.295533	FC(F)Oc1cc(NC(=O)C(=O)NCc2ccc(NC(=O)c3cnccc3)cc2)c(cc1)C(=O)OC
0.295533	FC(F)Oc1cc(NC(=O)C(=O)NCc2ccc(NC(=O)c3cnccc3)cc2)c(cc1)C(=O)OC
0.295203	Brc1c(S(=O)(=O)N(C)C)ccc(c1)C(=O)Nc2ccc(cc2)CN3CCSCC3
0.295203	Brc1c(S(=O)(=O)N(C)C)ccc(c1)C(=O)Nc2ccc(cc2)CN3CCSCC3
0.295203	Brc1c(S(=O)(=O)N(C)C)ccc(c1)C(=O)Nc2ccc(cc2)CN3CCSCC3
0.295203	Brc1c(S(=O)(=O)N(C)C)ccc(c1)C(=O)Nc2ccc(cc2)CN3CCSCC3
0.295203	O=C(N1CCC2(NC(=O)C2)CC1)c3cc(NC(=O)c4ccccc4)c(cc3)C
0.295203	Clc1cc(NCC(F)(F)F)c(cc1)C(=O)N2CCN(Cc3cnccc3)CC2
0.295203	Clc1cc(NCC(F)(F)F)c(cc1)C(=O)N2CCN(Cc3cnccc3)CC2
0.295203	Clc1cc(NCC(F)(F)F)c(cc1)C(=O)N2CCN(Cc3cnccc3)CC2
0.295203	Clc1cc(NCC(F)(F)F)c(cc1)C(=O)N2CCN(Cc3cnccc3)CC2
0.295203	Clc1cc(NCC(F)(F)F)c(cc1)C(=O)N2CCN(Cc3cnccc3)CC2
0.295203	Clc1cc(NCC(F)(F)F)c(cc1)C(=O)N2CCN(Cc3cnccc3)CC2
0.295203	Clc1cc(NCC(F)(F)F)c(cc1)C(=O)N2CCN(Cc3cnccc3)CC2
0.295154	O=C(Nc1ccc(cc1)C(=O)Nc2c(cccc2)C)NC3CC3
0.295154	O=C(Nc1ccc(cc1)C(=O)Nc2c(cccc2)C)NC3CC3
0.295082	O=C(Nc1ccc(N(CCC)CCC)cc1)c2cc(ccc2)CN3CCOCC3
0.294118	Clc1c(cc(NC(=O)c2nc(ncc2)N3CCCCC3)cc1)COC
0.294118	Fc1c(NC(=O)c2cc(Nc3ccccc3)ccc2)ccc(c1)C
0.293907	Clc1cc(c2ccc(cc2)C(=O)Nc3c(cc(SC4=NC=CN4C)cc3)C)ccc1
0.293907	Clc1cc(c2ccc(cc2)C(=O)Nc3c(cc(SC4=NC=CN4C)cc3)C)ccc1
0.293907	Clc1cc(c2ccc(cc2)C(=O)Nc3c(cc(SC4=NC=CN4C)cc3)C)ccc1
0.293907	Clc1cc(c2ccc(cc2)C(=O)Nc3c(cc(SC4=NC=CN4C)cc3)C)ccc1
0.293907	Clc1cc(c2ccc(cc2)C(=O)Nc3c(cc(SC4=NC=CN4C)cc3)C)ccc1
0.293907	Clc1cc(c2ccc(cc2)C(=O)Nc3c(cc(SC4=NC=CN4C)cc3)C)ccc1
0.293907	Clc1cc(c2ccc(cc2)C(=O)Nc3c(cc(SC4=NC=CN4C)cc3)C)ccc1
0.293907	Clc1cc(c2ccc(cc2)C(=O)Nc3c(cc(SC4=NC=CN4C)cc3)C)ccc1
0.293907	Clc1cc(c2ccc(cc2)C(=O)Nc3c(cc(SC4=NC=CN4C)cc3)C)ccc1
0.293907	Clc1cc(c2ccc(cc2)C(=O)Nc3c(cc(SC4=NC=CN4C)cc3)C)ccc1
0.293893	S1C(=NC=C1C(=O)Nc2cc(ccc2)CN3CCCCC3)c4ncccn4
0.293893	S1C(=NC=C1C(=O)Nc2cc(ccc2)CN3CCCCC3)c4ncccn4
0.293893	S1C(=NC=C1C(=O)Nc2cc(ccc2)CN3CCCCC3)c4ncccn4
0.293893	S1C(=NC=C1C(=O)Nc2cc(ccc2)CN3CCCCC3)c4ncccn4
0.293893	S1C(=NC=C1C(=O)Nc2cc(ccc2)CN3CCCCC3)c4ncccn4
0.293893	S1C(=NC=C1C(=O)Nc2cc(ccc2)CN3CCCCC3)c4ncccn4
0.293893	S1C(=NC=C1C(=O)Nc2cc(ccc2)CN3CCCCC3)c4ncccn4
0.293893	S1C(=NC=C1C(=O)Nc2cc(ccc2)CN3CCCCC3)c4ncccn4
0.293893	S1C(=NC=C1C(=O)Nc2cc(ccc2)CN3CCCCC3)c4ncccn4
0.293893	S1C(=NC=C1C(=O)Nc2cc(ccc2)CN3CCCCC3)c4ncccn4
0.293478	S1C(C(=O)NCCCC(=O)Nc2c(ccc(c3cncc(F)c3)c2)C)=CC=C1
0.293478	S1C(C(=O)NCCCC(=O)Nc2c(ccc(c3cncc(F)c3)c2)C)=CC=C1
0.293478	S1C(C(=O)NCCCC(=O)Nc2c(ccc(c3cncc(F)c3)c2)C)=CC=C1
0.293478	S1C(C(=O)NCCCC(=O)Nc2c(ccc(c3cncc(F)c3)c2)C)=CC=C1
0.293478	S1C(C(=O)NCCCC(=O)Nc2c(ccc(c3cncc(F)c3)c2)C)=CC=C1
0.293478	S1C(C(=O)NCCCC(=O)Nc2c(ccc(c3cncc(F)c3)c2)C)=CC=C1
0.293478	S1C(C(=O)NCCCC(=O)Nc2c(ccc(c3cncc(F)c3)c2)C)=CC=C1
0.293478	S1C(C(=O)NCCCC(=O)Nc2c(ccc(c3cncc(F)c3)c2)C)=CC=C1
0.293478	S1C(C(=O)NCCCC(=O)Nc2c(ccc(c3cncc(F)c3)c2)C)=CC=C1
0.293478	S1C(C(=O)NCCCC(=O)Nc2c(ccc(c3cncc(F)c3)c2)C)=CC=C1
0.292994	S(c1c([N+]([O-])=O)cc(cc1)C(=O)Nc2c(ccc(c3cncc(F)c3)c2)C)C=4SC=C(N4)C
0.292776	Clc1c(cc(NC(=O)c2cnc(cc2)C=3N=NNN3)cc1)COC
0.292776	Clc1c(cc(NC(=O)c2cnc(cc2)C=3N=NNN3)cc1)COC
0.292776	Clc1c(cc(NC(=O)c2cnc(cc2)C=3N=NNN3)cc1)COC
0.292776	Clc1c(cc(NC(=O)c2cnc(cc2)C=3N=NNN3)cc1)COC
0.292776	Clc1c(cc(NC(=O)c2cnc(cc2)C=3N=NNN3)cc1)COC
0.292776	Clc1c(cc(NC(=O)c2cnc(cc2)C=3N=NNN3)cc1)COC
0.292776	Clc1c(cc(NC(=O)c2cnc(cc2)C=3N=NNN3)cc1)COC
0.292776	Clc1c(cc(NC(=O)c2cnc(cc2)C=3N=NNN3)cc1)COC
0.292776	Clc1c(cc(NC(=O)c2cnc(cc2)C=3N=NNN3)cc1)COC
0.292776	Clc1c(cc(NC(=O)c2cnc(cc2)C=3N=NNN3)cc1)COC
0.292517	S1C(c2cnccc2)=CC=C1C(=O)Nc3c(cc(N4CCOCC4)cc3)C(=O)N
0.292517	S1C(c2cnccc2)=CC=C1C(=O)Nc3c(cc(N4CCOCC4)cc3)C(=O)N
0.292517	S1C(c2cnccc2)=CC=C1C(=O)Nc3c(cc(N4CCOCC4)cc3)C(=O)N
0.292517	S1C(c2cnccc2)=CC=C1C(=O)Nc3c(cc(N4CCOCC4)cc3)C(=O)N
0.292517	S1C(c2cnccc2)=CC=C1C(=O)Nc3c(cc(N4CCOCC4)cc3)C(=O)N
0.292517	S1C(c2cnccc2)=CC=C1C(=O)Nc3c(cc(N4CCOCC4)cc3)C(=O)N
0.292517	S1C(c2cnccc2)=CC=C1C(=O)Nc3c(cc(N4CCOCC4)cc3)C(=O)N
0.292517	S1C(c2cnccc2)=CC=C1C(=O)Nc3c(cc(N4CCOCC4)cc3)C(=O)N
0.292517	S1C(c2cnccc2)=CC=C1C(=O)Nc3c(cc(N4CCOCC4)cc3)C(=O)N
0.292517	S1C(c2cnccc2)=CC=C1C(=O)Nc3c(cc(N4CCOCC4)cc3)C(=O)N
0.292517	S(=O)(=O)(N1CCCCC1)c2cc(c(cc2)C)C(=O)Nc3c(ccc(c4cncc(F)c4)c3)C
0.292517	S(=O)(=O)(N1CCCCC1)c2cc(c(cc2)C)C(=O)Nc3c(ccc(c4cncc(F)c4)c3)C
0.292517	S(=O)(=O)(N1CCCCC1)c2cc(c(cc2)C)C(=O)Nc3c(ccc(c4cncc(F)c4)c3)C
0.292517	S(=O)(=O)(N1CCCCC1)c2cc(c(cc2)C)C(=O)Nc3c(ccc(c4cncc(F)c4)c3)C
0.292517	S(=O)(=O)(N1CCCCC1)c2cc(c(cc2)C)C(=O)Nc3c(ccc(c4cncc(F)c4)c3)C
0.292517	S(=O)(=O)(N1CCCCC1)c2cc(c(cc2)C)C(=O)Nc3c(ccc(c4cncc(F)c4)c3)C
0.292517	S(=O)(=O)(N1CCCCC1)c2cc(c(cc2)C)C(=O)Nc3c(ccc(c4cncc(F)c4)c3)C
0.292517	S(=O)(=O)(N1CCCCC1)c2cc(c(cc2)C)C(=O)Nc3c(ccc(c4cncc(F)c4)c3)C
0.292517	S(=O)(=O)(N1CCCCC1)c2cc(c(cc2)C)C(=O)Nc3c(ccc(c4cncc(F)c4)c3)C
0.292517	S(=O)(=O)(N1CCCCC1)c2cc(c(cc2)C)C(=O)Nc3c(ccc(c4cncc(F)c4)c3)C
0.292135	S1C(c2cnccc2)=CC=C1C(=O)Nc3cc(ccc3)COC4CCCCC4
0.292135	S1C(c2cnccc2)=CC=C1C(=O)Nc3cc(ccc3)COC4CCCCC4
0.292135	S1C(c2cnccc2)=CC=C1C(=O)Nc3cc(ccc3)COC4CCCCC4
0.292135	S1C(c2cnccc2)=CC=C1C(=O)Nc3cc(ccc3)COC4CCCCC4
0.292135	S1C(c2cnccc2)=CC=C1C(=O)Nc3cc(ccc3)COC4CCCCC4
0.292135	S1C(c2cnccc2)=CC=C1C(=O)Nc3cc(ccc3)COC4CCCCC4
0.292135	S1C(c2cnccc2)=CC=C1C(=O)Nc3cc(ccc3)COC4CCCCC4
0.292135	S1C(c2cnccc2)=CC=C1C(=O)Nc3cc(ccc3)COC4CCCCC4
0.292135	S1C(c2cnccc2)=CC=C1C(=O)Nc3cc(ccc3)COC4CCCCC4
0.292135	S1C(c2cnccc2)=CC=C1C(=O)Nc3cc(ccc3)COC4CCCCC4
0.291971	S(=O)(=O)(c1cc(ccc1)C(=O)Nc2c(cc(NC(=O)NCc3ccc(cc3)CCN)cc2)C)C
0.291971	S(=O)(=O)(c1cc(ccc1)C(=O)Nc2c(cc(NC(=O)NCc3ccc(cc3)CCN)cc2)C)C
0.291971	S(=O)(=O)(c1cc(ccc1)C(=O)Nc2c(cc(NC(=O)NCc3ccc(cc3)CCN)cc2)C)C
0.291971	S(=O)(=O)(c1cc(ccc1)C(=O)Nc2c(cc(NC(=O)NCc3ccc(cc3)CCN)cc2)C)C
0.291971	S(=O)(=O)(c1cc(ccc1)C(=O)Nc2c(cc(NC(=O)NCc3ccc(cc3)CCN)cc2)C)C
0.291525	S(c1cc(c(NC(=O)c2cc(Nc3nnc(cc3)C)ccc2)cc1)C)C4=NC=CN4C
0.291525	S(c1cc(c(NC(=O)c2cc(Nc3nnc(cc3)C)ccc2)cc1)C)C4=NC=CN4C
0.291525	S(c1cc(c(NC(=O)c2cc(Nc3nnc(cc3)C)ccc2)cc1)C)C4=NC=CN4C
0.291525	S(c1cc(c(NC(=O)c2cc(Nc3nnc(cc3)C)ccc2)cc1)C)C4=NC=CN4C
0.291525	S(c1cc(c(NC(=O)c2cc(Nc3nnc(cc3)C)ccc2)cc1)C)C4=NC=CN4C
0.291525	S(c1cc(c(NC(=O)c2cc(Nc3nnc(cc3)C)ccc2)cc1)C)C4=NC=CN4C
0.291525	S(c1cc(c(NC(=O)c2cc(Nc3nnc(cc3)C)ccc2)cc1)C)C4=NC=CN4C
0.291525	S(c1cc(c(NC(=O)c2cc(Nc3nnc(cc3)C)ccc2)cc1)C)C4=NC=CN4C
0.291525	S(c1cc(c(NC(=O)c2cc(Nc3nnc(cc3)C)ccc2)cc1)C)C4=NC=CN4C
0.291525	S(c1cc(c(NC(=O)c2cc(Nc3nnc(cc3)C)ccc2)cc1)C)C4=NC=CN4C
0.291367	FC(F)(F)C(F)(F)c1cc(c(NC(=O)c2cnc(cc2)C=3N=NNN3)cc1)C
0.291367	FC(F)(F)C(F)(F)c1cc(c(NC(=O)c2cnc(cc2)C=3N=NNN3)cc1)C
0.291367	FC(F)(F)C(F)(F)c1cc(c(NC(=O)c2cnc(cc2)C=3N=NNN3)cc1)C
0.291367	FC(F)(F)C(F)(F)c1cc(c(NC(=O)c2cnc(cc2)C=3N=NNN3)cc1)C
0.291367	FC(F)(F)C(F)(F)c1cc(c(NC(=O)c2cnc(cc2)C=3N=NNN3)cc1)C
0.291139	O=C(Nc1cc(OC)c(NC(=O)C)cc1)c2ccc(cc2)CN
0.291139	O=C(Nc1cc(OC)c(NC(=O)C)cc1)c2ccc(cc2)CN
0.291139	O=C(Nc1cc(OC)c(NC(=O)C)cc1)c2ccc(cc2)CN
0.291139	O=C(Nc1cc(OC)c(NC(=O)C)cc1)c2ccc(cc2)CN
0.291139	O=C(Nc1cc(OC)c(NC(=O)C)cc1)c2ccc(cc2)CN
0.291139	O=C(Nc1cc(OC)c(NC(=O)C)cc1)c2ccc(cc2)CN
0.291139	O=C(Nc1cc(OC)c(NC(=O)C)cc1)c2ccc(cc2)CN
0.291139	O=C(Nc1cc(OC)c(NC(=O)C)cc1)c2ccc(cc2)CN
0.291139	O=C(Nc1cc(OC)c(NC(=O)C)cc1)c2ccc(cc2)CN
0.291139	O=C(Nc1cc(OC)c(NC(=O)C)cc1)c2ccc(cc2)CN
0.29097	Clc1cc(OC(CNC(=O)c2c(ccc(Nc3nc(ccn3)C(F)(F)F)c2)C)C)ccc1
0.29097	Clc1cc(OC(CNC(=O)c2c(ccc(Nc3nc(ccn3)C(F)(F)F)c2)C)C)ccc1
0.29097	Clc1cc(OC(CNC(=O)c2c(ccc(Nc3nc(ccn3)C(F)(F)F)c2)C)C)ccc1
0.29097	Clc1cc(OC(CNC(=O)c2c(ccc(Nc3nc(ccn3)C(F)(F)F)c2)C)C)ccc1
0.29097	Clc1cc(OC(CNC(=O)c2c(ccc(Nc3nc(ccn3)C(F)(F)F)c2)C)C)ccc1
0.29097	Clc1cc(OC(CNC(=O)c2c(ccc(Nc3nc(ccn3)C(F)(F)F)c2)C)C)ccc1
0.29097	Clc1cc(OC(CNC(=O)c2c(ccc(Nc3nc(ccn3)C(F)(F)F)c2)C)C)ccc1
0.29097	Clc1cc(OC(CNC(=O)c2c(ccc(Nc3nc(ccn3)C(F)(F)F)c2)C)C)ccc1
0.29097	Clc1cc(OC(CNC(=O)c2c(ccc(Nc3nc(ccn3)C(F)(F)F)c2)C)C)ccc1
0.29097	Clc1cc(OC(CNC(=O)c2c(ccc(Nc3nc(ccn3)C(F)(F)F)c2)C)C)ccc1
0.29078	Fc1c(F)c2c(cc1F)CCN(C2)Cc3cc(NC(=O)c4ccc(cc4)C)ccc3
0.289963	S1C(=NC(c2ccccc2)=C1)NC(=O)c3cc(OC)c(cc3)CN
0.289855	O=C(Nc1c(NCc2ccccc2)ccc(c1)C(=O)N)c3cc(ncc3)NC4CCCC4
0.289855	O=C(Nc1c(NCc2ccccc2)ccc(c1)C(=O)N)c3cc(ncc3)NC4CCCC4
0.289855	O=C(Nc1c(NCc2ccccc2)ccc(c1)C(=O)N)c3cc(ncc3)NC4CCCC4
0.289855	O=C(Nc1c(NCc2ccccc2)ccc(c1)C(=O)N)c3cc(ncc3)NC4CCCC4
0.289855	O=C(Nc1c(NCc2ccccc2)ccc(c1)C(=O)N)c3cc(ncc3)NC4CCCC4
0.289855	O=C(Nc1c(NCc2ccccc2)ccc(c1)C(=O)N)c3cc(ncc3)NC4CCCC4
0.289855	O=C(Nc1c(NCc2ccccc2)ccc(c1)C(=O)N)c3cc(ncc3)NC4CCCC4
0.289855	O=C(Nc1c(NCc2ccccc2)ccc(c1)C(=O)N)c3cc(ncc3)NC4CCCC4
0.289855	O=C(Nc1c(NCc2ccccc2)ccc(c1)C(=O)N)c3cc(ncc3)NC4CCCC4
0.289855	O=C(Nc1c(NCc2ccccc2)ccc(c1)C(=O)N)c3cc(ncc3)NC4CCCC4
0.28972	O=C(Nc1c(cccc1)C)c2ccc(O)cc2
0.28972	O=C(Nc1c(cccc1)C)c2ccc(O)cc2
0.28972	O=C(Nc1c(cccc1)C)c2ccc(O)cc2
0.28972	O=C(Nc1c(cccc1)C)c2ccc(O)cc2
0.28972	O=C(Nc1c(cccc1)C)c2ccc(O)cc2
0.28972	O=C(Nc1c(cccc1)C)c2ccc(O)cc2
0.289683	S(c1ccc(NC(=O)C=2SC(c3cnccc3)=CC2)cc1)Cc4cnccc4
0.289683	S(c1ccc(NC(=O)C=2SC(c3cnccc3)=CC2)cc1)Cc4cnccc4
0.288732	O=C(Nc1c(cc(cc1)C)C2=NC(=NN2)C3CC3)c4cnc(cc4)C=5N=NNN5
0.288732	O=C(Nc1c(cc(cc1)C)C2=NC(=NN2)C3CC3)c4cnc(cc4)C=5N=NNN5
0.288732	O=C(Nc1c(cc(cc1)C)C2=NC(=NN2)C3CC3)c4cnc(cc4)C=5N=NNN5
0.288732	O=C(Nc1c(cc(cc1)C)C2=NC(=NN2)C3CC3)c4cnc(cc4)C=5N=NNN5
0.288732	O=C(Nc1c(cc(cc1)C)C2=NC(=NN2)C3CC3)c4cnc(cc4)C=5N=NNN5
0.288732	O=C(Nc1c(cc(cc1)C)C2=NC(=NN2)C3CC3)c4cnc(cc4)C=5N=NNN5
0.288732	O=C(Nc1c(cc(cc1)C)C2=NC(=NN2)C3CC3)c4cnc(cc4)C=5N=NNN5
0.288732	O=C(Nc1c(cc(cc1)C)C2=NC(=NN2)C3CC3)c4cnc(cc4)C=5N=NNN5
0.288732	O=C(Nc1c(cc(cc1)C)C2=NC(=NN2)C3CC3)c4cnc(cc4)C=5N=NNN5
0.288732	O=C(Nc1c(cc(cc1)C)C2=NC(=NN2)C3CC3)c4cnc(cc4)C=5N=NNN5
0.28866	S(=O)(=O)(N1CCCCC1)c2cc(c(cc2)C)C(=O)Nc3ccc(OCc4cnccc4)cc3
0.28866	S(=O)(=O)(N1CCCCC1)c2cc(c(cc2)C)C(=O)Nc3ccc(OCc4cnccc4)cc3
0.28866	S(=O)(=O)(N1CCCCC1)c2cc(c(cc2)C)C(=O)Nc3ccc(OCc4cnccc4)cc3
0.28866	S(=O)(=O)(N1CCCCC1)c2cc(c(cc2)C)C(=O)Nc3ccc(OCc4cnccc4)cc3
0.28866	S(=O)(=O)(N1CCCCC1)c2cc(c(cc2)C)C(=O)Nc3ccc(OCc4cnccc4)cc3
0.28866	S(=O)(=O)(N1CCCCC1)c2cc(c(cc2)C)C(=O)Nc3ccc(OCc4cnccc4)cc3
0.28866	S(=O)(=O)(N1CCCCC1)c2cc(c(cc2)C)C(=O)Nc3ccc(OCc4cnccc4)cc3
0.28866	S(=O)(=O)(N1CCCCC1)c2cc(c(cc2)C)C(=O)Nc3ccc(OCc4cnccc4)cc3
0.28866	S(=O)(=O)(N1CCCCC1)c2cc(c(cc2)C)C(=O)Nc3ccc(OCc4cnccc4)cc3
0.28866	S(=O)(=O)(N1CCCCC1)c2cc(c(cc2)C)C(=O)Nc3ccc(OCc4cnccc4)cc3
0.28839	Brc1ccc(c2c(cc(NC(=O)c3cc(S(=O)(=O)N)c(cc3)C)cc2)C)cc1
0.28839	Brc1ccc(c2c(cc(NC(=O)c3cc(S(=O)(=O)N)c(cc3)C)cc2)C)cc1
0.28839	Brc1ccc(c2c(cc(NC(=O)c3cc(S(=O)(=O)N)c(cc3)C)cc2)C)cc1
0.28839	Brc1ccc(c2c(cc(NC(=O)c3cc(S(=O)(=O)N)c(cc3)C)cc2)C)cc1
0.28839	Brc1ccc(c2c(cc(NC(=O)c3cc(S(=O)(=O)N)c(cc3)C)cc2)C)cc1
0.28839	Brc1ccc(c2c(cc(NC(=O)c3cc(S(=O)(=O)N)c(cc3)C)cc2)C)cc1
0.28839	Brc1ccc(c2c(cc(NC(=O)c3cc(S(=O)(=O)N)c(cc3)C)cc2)C)cc1
0.28839	Brc1ccc(c2c(cc(NC(=O)c3cc(S(=O)(=O)N)c(cc3)C)cc2)C)cc1
0.28839	Brc1ccc(c2c(cc(NC(=O)c3cc(S(=O)(=O)N)c(cc3)C)cc2)C)cc1
0.28839	Brc1ccc(c2c(cc(NC(=O)c3cc(S(=O)(=O)N)c(cc3)C)cc2)C)cc1
0.28839	S(=O)(=O)(NCc1ccc(cc1)C(=O)N2CCN(Cc3cnccc3)CC2)c4ccc(NC(=O)C)cc4
0.28839	S(=O)(=O)(NCc1ccc(cc1)C(=O)N2CCN(Cc3cnccc3)CC2)c4ccc(NC(=O)C)cc4
0.28839	S(=O)(=O)(NCc1ccc(cc1)C(=O)N2CCN(Cc3cnccc3)CC2)c4ccc(NC(=O)C)cc4
0.288194	S1C(=NC(c2cnccc2)=C1)CN(CC(=O)Nc3cc4OCCOc4cc3)CC
0.288194	S1C(=NC(c2cnccc2)=C1)CN(CC(=O)Nc3cc4OCCOc4cc3)CC
0.288194	S1C(=NC(c2cnccc2)=C1)CN(CC(=O)Nc3cc4OCCOc4cc3)CC
0.288194	S1C(=NC(c2cnccc2)=C1)CN(CC(=O)Nc3cc4OCCOc4cc3)CC
0.288194	S1C(=NC(c2cnccc2)=C1)CN(CC(=O)Nc3cc4OCCOc4cc3)CC
0.288194	S1C(=NC(c2cnccc2)=C1)CN(CC(=O)Nc3cc4OCCOc4cc3)CC
0.288194	S1C(=NC(c2cnccc2)=C1)CN(CC(=O)Nc3cc4OCCOc4cc3)CC
0.288194	S1C(=NC(c2cnccc2)=C1)CN(CC(=O)Nc3cc4OCCOc4cc3)CC
0.288066	O=C(N1CCN(CC1)C)c2ccc(NC(=O)C(=O)Nc3c(cccc3)C)cc2
0.288066	O=C(N1CCN(CC1)C)c2ccc(NC(=O)C(=O)Nc3c(cccc3)C)cc2
0.288066	O=C(N1CCN(CC1)C)c2ccc(NC(=O)C(=O)Nc3c(cccc3)C)cc2
0.288066	O=C(N1CCN(CC1)C)c2ccc(NC(=O)C(=O)Nc3c(cccc3)C)cc2
0.288066	O=C(N1CCN(CC1)C)c2ccc(NC(=O)C(=O)Nc3c(cccc3)C)cc2
0.288066	O=C(N1CCN(CC1)C)c2ccc(NC(=O)C(=O)Nc3c(cccc3)C)cc2
0.287719	Clc1c(Cl)ccc(Nc2ncccc2C(=O)Nc3ccc(cc3)CS(=O)(=O)NCC=C)c1
0.287719	Clc1c(Cl)ccc(Nc2ncccc2C(=O)Nc3ccc(cc3)CS(=O)(=O)NCC=C)c1
0.287719	Clc1c(Cl)ccc(Nc2ncccc2C(=O)Nc3ccc(cc3)CS(=O)(=O)NCC=C)c1
0.287719	Clc1c(Cl)ccc(Nc2ncccc2C(=O)Nc3ccc(cc3)CS(=O)(=O)NCC=C)c1
0.287719	Clc1c(Cl)ccc(Nc2ncccc2C(=O)Nc3ccc(cc3)CS(=O)(=O)NCC=C)c1
0.287719	Clc1c(Cl)ccc(Nc2ncccc2C(=O)Nc3ccc(cc3)CS(=O)(=O)NCC=C)c1
0.287719	Clc1c(Cl)ccc(Nc2ncccc2C(=O)Nc3ccc(cc3)CS(=O)(=O)NCC=C)c1
0.287719	Clc1c(Cl)ccc(Nc2ncccc2C(=O)Nc3ccc(cc3)CS(=O)(=O)NCC=C)c1
0.287719	Clc1c(Cl)ccc(Nc2ncccc2C(=O)Nc3ccc(cc3)CS(=O)(=O)NCC=C)c1
0.287719	Clc1c(Cl)ccc(Nc2ncccc2C(=O)Nc3ccc(cc3)CS(=O)(=O)NCC=C)c1
0.287313	O=C(OC(C)(C)C)NCc1ccc(c2ccc(cc2)C(=O)Nc3c(NCc4ccccc4)ccc(c3)C(=O)N)cc1
0.287234	S1C(=NC(=C1)CC(=O)Nc2c(ccc(NC(=O)OC(C)(C)C)c2)C)c3ccc(cc3)CC
0.287234	S1C(=NC(=C1)CC(=O)Nc2c(ccc(NC(=O)OC(C)(C)C)c2)C)c3ccc(cc3)CC
0.287234	S1C(=NC(=C1)CC(=O)Nc2c(ccc(NC(=O)OC(C)(C)C)c2)C)c3ccc(cc3)CC
0.287234	S1C(=NC(=C1)CC(=O)Nc2c(ccc(NC(=O)OC(C)(C)C)c2)C)c3ccc(cc3)CC
0.287234	S1C(=NC(=C1)CC(=O)Nc2c(ccc(NC(=O)OC(C)(C)C)c2)C)c3ccc(cc3)CC
0.287234	S1C(=NC(=C1)CC(=O)Nc2c(ccc(NC(=O)OC(C)(C)C)c2)C)c3ccc(cc3)CC
0.287097	[O-][N+](=O)c1c(N2N=CN=C2)ccc(c1)C(=O)Nc3cc(ccc3)CN4CCN(C(=O)C)CC4
0.286738	Clc1c(ccc(NC(=O)c2cc(OC)c(OCC(C)C)cc2)c1)CN3CCOCC3
0.286738	Clc1c(ccc(NC(=O)c2cc(OC)c(OCC(C)C)cc2)c1)CN3CCOCC3
0.286738	Clc1c(ccc(NC(=O)c2cc(OC)c(OCC(C)C)cc2)c1)CN3CCOCC3
0.286738	Clc1c(ccc(NC(=O)c2cc(OC)c(OCC(C)C)cc2)c1)CN3CCOCC3
0.286738	Clc1c(ccc(NC(=O)c2cc(OC)c(OCC(C)C)cc2)c1)CN3CCOCC3
0.286738	Clc1c(ccc(NC(=O)c2cc(OC)c(OCC(C)C)cc2)c1)CN3CCOCC3
0.286738	Clc1c(ccc(NC(=O)c2cc(OC)c(OCC(C)C)cc2)c1)CN3CCOCC3
0.286738	Clc1c(ccc(NC(=O)c2cc(OC)c(OCC(C)C)cc2)c1)CN3CCOCC3
0.286738	Clc1c(ccc(NC(=O)c2cc(OC)c(OCC(C)C)cc2)c1)CN3CCOCC3
0.286738	Clc1c(ccc(NC(=O)c2cc(OC)c(OCC(C)C)cc2)c1)CN3CCOCC3
0.286219	Clc1cc(NCC(F)(F)F)c(cc1)C(=O)Nc2cc(ccc2)CC(=O)N3CCN(CC3)C
0.286219	Clc1cc(NCC(F)(F)F)c(cc1)C(=O)Nc2cc(ccc2)CC(=O)N3CCN(CC3)C
0.286219	Clc1cc(NCC(F)(F)F)c(cc1)C(=O)Nc2cc(ccc2)CC(=O)N3CCN(CC3)C
0.286219	Clc1cc(NCC(F)(F)F)c(cc1)C(=O)Nc2cc(ccc2)CC(=O)N3CCN(CC3)C
0.286219	Clc1cc(NCC(F)(F)F)c(cc1)C(=O)Nc2cc(ccc2)CC(=O)N3CCN(CC3)C
0.286219	Clc1cc(NCC(F)(F)F)c(cc1)C(=O)Nc2cc(ccc2)CC(=O)N3CCN(CC3)C
0.286219	Clc1cc(NCC(F)(F)F)c(cc1)C(=O)Nc2cc(ccc2)CC(=O)N3CCN(CC3)C
0.286219	Clc1cc(NCC(F)(F)F)c(cc1)C(=O)Nc2cc(ccc2)CC(=O)N3CCN(CC3)C
0.286219	Clc1cc(NCC(F)(F)F)c(cc1)C(=O)Nc2cc(ccc2)CC(=O)N3CCN(CC3)C
0.286219	Clc1cc(NCC(F)(F)F)c(cc1)C(=O)Nc2cc(ccc2)CC(=O)N3CCN(CC3)C
0.285714	O=C(Nc1cc(NC(=O)C=O)ccc1)c2cnccc2
0.285714	Clc1c(Cl)ccc(Nc2ncccc2C(=O)Nc3cc(c(Cl)cc3)COC)c1
0.285714	Clc1c(Cl)ccc(Nc2ncccc2C(=O)Nc3cc(c(Cl)cc3)COC)c1
0.285714	Clc1c(Cl)ccc(Nc2ncccc2C(=O)Nc3cc(c(Cl)cc3)COC)c1
0.285714	Clc1c(Cl)ccc(Nc2ncccc2C(=O)Nc3cc(c(Cl)cc3)COC)c1
0.285714	Clc1c(Cl)ccc(Nc2ncccc2C(=O)Nc3cc(c(Cl)cc3)COC)c1
0.285714	Clc1c(Cl)ccc(Nc2ncccc2C(=O)Nc3cc(c(Cl)cc3)COC)c1
0.285714	Clc1c(Cl)ccc(Nc2ncccc2C(=O)Nc3cc(c(Cl)cc3)COC)c1
0.285714	Clc1c(Cl)ccc(Nc2ncccc2C(=O)Nc3cc(c(Cl)cc3)COC)c1
0.285714	Clc1c(Cl)ccc(Nc2ncccc2C(=O)Nc3cc(c(Cl)cc3)COC)c1
0.285714	Clc1c(Cl)ccc(Nc2ncccc2C(=O)Nc3cc(c(Cl)cc3)COC)c1
0.285714	S1C(NC(=O)Nc2ccccc2)=CC=C1C(=O)Nc3cc(ccc3)CN4CCCCC4
0.285714	S1C(NC(=O)Nc2ccccc2)=CC=C1C(=O)Nc3cc(ccc3)CN4CCCCC4
0.285714	S1C(NC(=O)Nc2ccccc2)=CC=C1C(=O)Nc3cc(ccc3)CN4CCCCC4
0.285714	S1C(NC(=O)Nc2ccccc2)=CC=C1C(=O)Nc3cc(ccc3)CN4CCCCC4
0.285714	S1C(NC(=O)Nc2ccccc2)=CC=C1C(=O)Nc3cc(ccc3)CN4CCCCC4
0.285714	S1C(NC(=O)Nc2ccccc2)=CC=C1C(=O)Nc3cc(ccc3)CN4CCCCC4
0.285714	S1C(NC(=O)Nc2ccccc2)=CC=C1C(=O)Nc3cc(ccc3)CN4CCCCC4
0.285714	S1C(NC(=O)Nc2ccccc2)=CC=C1C(=O)Nc3cc(ccc3)CN4CCCCC4
0.285714	S1C(NC(=O)Nc2ccccc2)=CC=C1C(=O)Nc3cc(ccc3)CN4CCCCC4
0.285714	S1C(NC(=O)Nc2ccccc2)=CC=C1C(=O)Nc3cc(ccc3)CN4CCCCC4
0.285211	S1C(c2cnccc2)=CC=C1C(=O)Nc3c(F)cc(cc3)C4CCOCC4
0.285211	S1C(c2cnccc2)=CC=C1C(=O)Nc3c(F)cc(cc3)C4CCOCC4
0.285211	S1C(c2cnccc2)=CC=C1C(=O)Nc3c(F)cc(cc3)C4CCOCC4
0.285211	S1C(c2cnccc2)=CC=C1C(=O)Nc3c(F)cc(cc3)C4CCOCC4
0.285211	S1C(c2cnccc2)=CC=C1C(=O)Nc3c(F)cc(cc3)C4CCOCC4
0.285211	S1C(c2cnccc2)=CC=C1C(=O)Nc3c(F)cc(cc3)C4CCOCC4
0.285211	S1C(c2cnccc2)=CC=C1C(=O)Nc3c(F)cc(cc3)C4CCOCC4
0.285211	S1C(c2cnccc2)=CC=C1C(=O)Nc3c(F)cc(cc3)C4CCOCC4
0.285211	S1C(c2cnccc2)=CC=C1C(=O)Nc3c(F)cc(cc3)C4CCOCC4
0.285211	S1C(c2cnccc2)=CC=C1C(=O)Nc3c(F)cc(cc3)C4CCOCC4
0.285171	S1CCN(Cc2cc(c(NC(=O)C(OCc3ccncc3)C)cc2)C)CC1
0.285156	O=C(NCC)c1cc(NC(=O)Cc2ccc(OCCOC)cc2)c(cc1)C
0.285156	O=C(NCC)c1cc(NC(=O)Cc2ccc(OCCOC)cc2)c(cc1)C
0.285156	O=C(NCC)c1cc(NC(=O)Cc2ccc(OCCOC)cc2)c(cc1)C
0.285156	O=C(NCC)c1cc(NC(=O)Cc2ccc(OCCOC)cc2)c(cc1)C
0.284585	O=C(NCCC(=O)N1CCN(Cc2cnccc2)CC1)c3cc(ccc3)C
0.284585	O=C(NCCC(=O)N1CCN(Cc2cnccc2)CC1)c3cc(ccc3)C
0.284585	O=C(NCCC(=O)N1CCN(Cc2cnccc2)CC1)c3cc(ccc3)C
0.284585	O=C(NCCC(=O)N1CCN(Cc2cnccc2)CC1)c3cc(ccc3)C
0.284585	O=C(NCCC(=O)N1CCN(Cc2cnccc2)CC1)c3cc(ccc3)C
0.284585	O=C(NCCC(=O)N1CCN(Cc2cnccc2)CC1)c3cc(ccc3)C
0.284585	O=C(NCCC(=O)N1CCN(Cc2cnccc2)CC1)c3cc(ccc3)C
0.284585	O=C(NCCC(=O)N1CCN(Cc2cnccc2)CC1)c3cc(ccc3)C
0.284585	O=C(NCCC(=O)N1CCN(Cc2cnccc2)CC1)c3cc(ccc3)C
0.284585	O=C(NCCC(=O)N1CCN(Cc2cnccc2)CC1)c3cc(ccc3)C
0.283688	S(c1ccc(NC(=O)c2cc3c(cc2)C(=O)CCC3)cc1)Cc4cnccc4
0.283688	S(c1ccc(NC(=O)c2cc3c(cc2)C(=O)CCC3)cc1)Cc4cnccc4
0.283688	S(c1ccc(NC(=O)c2cc3c(cc2)C(=O)CCC3)cc1)Cc4cnccc4
0.283688	S(c1ccc(NC(=O)c2cc3c(cc2)C(=O)CCC3)cc1)Cc4cnccc4
0.283688	S(c1ccc(NC(=O)c2cc3c(cc2)C(=O)CCC3)cc1)Cc4cnccc4
0.283688	S(c1ccc(NC(=O)c2cc3c(cc2)C(=O)CCC3)cc1)Cc4cnccc4
0.283688	S(c1ccc(NC(=O)c2cc3c(cc2)C(=O)CCC3)cc1)Cc4cnccc4
0.283688	S(c1ccc(NC(=O)c2cc3c(cc2)C(=O)CCC3)cc1)Cc4cnccc4
0.283688	S(c1ccc(NC(=O)c2cc3c(cc2)C(=O)CCC3)cc1)Cc4cnccc4
0.283688	O=C(Nc1ccc(OCc2cnccc2)cc1)c3cc4c(cc3)C(=O)CCC4
0.283688	O=C(Nc1ccc(OCc2cnccc2)cc1)c3cc4c(cc3)C(=O)CCC4
0.283688	O=C(Nc1ccc(OCc2cnccc2)cc1)c3cc4c(cc3)C(=O)CCC4
0.283688	O=C(Nc1ccc(OCc2cnccc2)cc1)c3cc4c(cc3)C(=O)CCC4
0.283688	O=C(Nc1ccc(OCc2cnccc2)cc1)c3cc4c(cc3)C(=O)CCC4
0.283688	O=C(Nc1ccc(OCc2cnccc2)cc1)c3cc4c(cc3)C(=O)CCC4
0.283688	O=C(Nc1ccc(OCc2cnccc2)cc1)c3cc4c(cc3)C(=O)CCC4
0.283688	O=C(Nc1ccc(OCc2cnccc2)cc1)c3cc4c(cc3)C(=O)CCC4
0.283688	O=C(Nc1ccc(OCc2cnccc2)cc1)c3cc4c(cc3)C(=O)CCC4
0.283688	O=C(Nc1ccc(OCc2cnccc2)cc1)c3cc4c(cc3)C(=O)CCC4
0.283636	FC(F)(F)COc1c(NC(=O)c2cnc(cc2)C=3N=NNN3)cc(cc1)C
0.283636	FC(F)(F)COc1c(NC(=O)c2cnc(cc2)C=3N=NNN3)cc(cc1)C
0.283636	FC(F)(F)COc1c(NC(=O)c2cnc(cc2)C=3N=NNN3)cc(cc1)C
0.283636	FC(F)(F)COc1c(NC(=O)c2cnc(cc2)C=3N=NNN3)cc(cc1)C
0.283636	FC(F)(F)COc1c(NC(=O)c2cnc(cc2)C=3N=NNN3)cc(cc1)C
0.283636	FC(F)(F)COc1c(NC(=O)c2cnc(cc2)C=3N=NNN3)cc(cc1)C
0.283582	S1C(c2cnccc2)=CC=C1C(=O)Nc3ccc(cc3)CN4N=CC(=C4)C
0.283582	S1C(c2cnccc2)=CC=C1C(=O)Nc3ccc(cc3)CN4N=CC(=C4)C
0.283582	S1C(c2cnccc2)=CC=C1C(=O)Nc3ccc(cc3)CN4N=CC(=C4)C
0.283582	S1C(c2cnccc2)=CC=C1C(=O)Nc3ccc(cc3)CN4N=CC(=C4)C
0.283582	S1C(c2cnccc2)=CC=C1C(=O)Nc3ccc(cc3)CN4N=CC(=C4)C
0.283582	S1C(c2cnccc2)=CC=C1C(=O)Nc3ccc(cc3)CN4N=CC(=C4)C
0.283582	S1C(c2cnccc2)=CC=C1C(=O)Nc3ccc(cc3)CN4N=CC(=C4)C
0.283582	S1C(c2cnccc2)=CC=C1C(=O)Nc3ccc(cc3)CN4N=CC(=C4)C
0.283582	S1C(c2cnccc2)=CC=C1C(=O)Nc3ccc(cc3)CN4N=CC(=C4)C
0.283582	S1C(c2cnccc2)=CC=C1C(=O)Nc3ccc(cc3)CN4N=CC(=C4)C
0.283333	S(=O)(=O)(c1cc(NC(=O)C(=O)NCc2ccc(NC(=O)c3cnccc3)cc2)c(OC)cc1)C(F)(F)F
0.283333	S(=O)(=O)(c1cc(NC(=O)C(=O)NCc2ccc(NC(=O)c3cnccc3)cc2)c(OC)cc1)C(F)(F)F
0.283333	S(=O)(=O)(c1cc(NC(=O)C(=O)NCc2ccc(NC(=O)c3cnccc3)cc2)c(OC)cc1)C(F)(F)F
0.283333	S(=O)(=O)(c1cc(NC(=O)C(=O)NCc2ccc(NC(=O)c3cnccc3)cc2)c(OC)cc1)C(F)(F)F
0.283333	S(=O)(=O)(c1cc(NC(=O)C(=O)NCc2ccc(NC(=O)c3cnccc3)cc2)c(OC)cc1)C(F)(F)F
0.283333	S(=O)(=O)(c1cc(NC(=O)C(=O)NCc2ccc(NC(=O)c3cnccc3)cc2)c(OC)cc1)C(F)(F)F
0.283333	S(=O)(=O)(c1cc(NC(=O)C(=O)NCc2ccc(NC(=O)c3cnccc3)cc2)c(OC)cc1)C(F)(F)F
0.283333	S(=O)(=O)(c1cc(NC(=O)C(=O)NCc2ccc(NC(=O)c3cnccc3)cc2)c(OC)cc1)C(F)(F)F
0.283333	S(=O)(=O)(c1cc(NC(=O)C(=O)NCc2ccc(NC(=O)c3cnccc3)cc2)c(OC)cc1)C(F)(F)F
0.283333	S(=O)(=O)(c1cc(NC(=O)C(=O)NCc2ccc(NC(=O)c3cnccc3)cc2)c(OC)cc1)C(F)(F)F
0.282869	O=C(NCCC(=O)Nc1cc(ccc1)CN2CCCCC2)c3cc(ccc3)C
0.282869	O=C(NCCC(=O)Nc1cc(ccc1)CN2CCCCC2)c3cc(ccc3)C
0.282869	O=C(NCCC(=O)Nc1cc(ccc1)CN2CCCCC2)c3cc(ccc3)C
0.282869	O=C(NCCC(=O)Nc1cc(ccc1)CN2CCCCC2)c3cc(ccc3)C
0.282869	O=C(NCCC(=O)Nc1cc(ccc1)CN2CCCCC2)c3cc(ccc3)C
0.282869	O=C(NCCC(=O)Nc1cc(ccc1)CN2CCCCC2)c3cc(ccc3)C
0.282869	O=C(NCCC(=O)Nc1cc(ccc1)CN2CCCCC2)c3cc(ccc3)C
0.282869	O=C(NCCC(=O)Nc1cc(ccc1)CN2CCCCC2)c3cc(ccc3)C
0.282609	Clc1c(NC(=O)c2ccc(S(=O)(=O)NCCCN3CCCC3)cc2)ccc(c4ccccc4)c1
0.282609	Clc1c(NC(=O)c2ccc(S(=O)(=O)NCCCN3CCCC3)cc2)ccc(c4ccccc4)c1
0.282609	Clc1c(NC(=O)c2ccc(S(=O)(=O)NCCCN3CCCC3)cc2)ccc(c4ccccc4)c1
0.282609	Clc1c(NC(=O)c2ccc(S(=O)(=O)NCCCN3CCCC3)cc2)ccc(c4ccccc4)c1
0.282609	Clc1c(NC(=O)c2ccc(S(=O)(=O)NCCCN3CCCC3)cc2)ccc(c4ccccc4)c1
0.282609	Clc1c(NC(=O)c2ccc(S(=O)(=O)NCCCN3CCCC3)cc2)ccc(c4ccccc4)c1
0.282609	Clc1c(NC(=O)c2ccc(S(=O)(=O)NCCCN3CCCC3)cc2)ccc(c4ccccc4)c1
0.282609	Clc1c(NC(=O)c2ccc(S(=O)(=O)NCCCN3CCCC3)cc2)ccc(c4ccccc4)c1
0.282609	Clc1c(NC(=O)c2ccc(S(=O)(=O)NCCCN3CCCC3)cc2)ccc(c4ccccc4)c1
0.282609	Clc1c(NC(=O)c2ccc(S(=O)(=O)NCCCN3CCCC3)cc2)ccc(c4ccccc4)c1
0.282528	S1C(=NC(c2cc(c(cc2)C)C)=C1)NC(=O)c3nnc(N)cc3
0.282528	S1C(=NC(c2cc(c(cc2)C)C)=C1)NC(=O)c3nnc(N)cc3
0.282528	S1C(=NC(c2cc(c(cc2)C)C)=C1)NC(=O)c3nnc(N)cc3
0.282528	S1C(=NC(c2cc(c(cc2)C)C)=C1)NC(=O)c3nnc(N)cc3
0.282528	S1C(=NC(c2cc(c(cc2)C)C)=C1)NC(=O)c3nnc(N)cc3
0.282528	S1C(=NC(c2cc(c(cc2)C)C)=C1)NC(=O)c3nnc(N)cc3
0.282528	S1C(=NC(c2cc(c(cc2)C)C)=C1)NC(=O)c3nnc(N)cc3
0.282528	S1C(=NC(c2cc(c(cc2)C)C)=C1)NC(=O)c3nnc(N)cc3
0.282528	S1C(=NC(c2cc(c(cc2)C)C)=C1)NC(=O)c3nnc(N)cc3
0.282528	S1C(=NC(c2cc(c(cc2)C)C)=C1)NC(=O)c3nnc(N)cc3
0.28223	S1C(=NC=C1C(=O)NC=2SC=C(N2)c3cc(c(cc3)C)C)c4ncccn4
0.28223	S1C(=NC=C1C(=O)NC=2SC=C(N2)c3cc(c(cc3)C)C)c4ncccn4
0.28223	S1C(=NC=C1C(=O)NC=2SC=C(N2)c3cc(c(cc3)C)C)c4ncccn4
0.282051	O=C(NC)c1cc(NC(=O)C(=O)N)c(cc1)C
0.281955	O=C(N1CCN(Cc2ccc(cc2)C)CC1)C(=O)Nc3cc(c(OC(C)C)cc3)C
0.281955	O=C(N1CCN(Cc2ccc(cc2)C)CC1)C(=O)Nc3cc(c(OC(C)C)cc3)C
0.281955	O=C(N1CCN(Cc2ccc(cc2)C)CC1)C(=O)Nc3cc(c(OC(C)C)cc3)C
0.281853	Brc1ccc(c2c(cc(NC(=O)c3cc(SC)c(F)cc3)cc2)C)cc1
0.281853	Brc1ccc(c2c(cc(NC(=O)c3cc(SC)c(F)cc3)cc2)C)cc1
0.281853	Brc1ccc(c2c(cc(NC(=O)c3cc(SC)c(F)cc3)cc2)C)cc1
0.281853	Brc1ccc(c2c(cc(NC(=O)c3cc(SC)c(F)cc3)cc2)C)cc1
0.281853	Brc1ccc(c2c(cc(NC(=O)c3cc(SC)c(F)cc3)cc2)C)cc1
0.281853	Brc1ccc(c2c(cc(NC(=O)c3cc(SC)c(F)cc3)cc2)C)cc1
0.281853	Brc1ccc(c2c(cc(NC(=O)c3cc(SC)c(F)cc3)cc2)C)cc1
0.281853	Brc1ccc(c2c(cc(NC(=O)c3cc(SC)c(F)cc3)cc2)C)cc1
0.281853	Brc1ccc(c2c(cc(NC(=O)c3cc(SC)c(F)cc3)cc2)C)cc1
0.281853	Brc1ccc(c2c(cc(NC(=O)c3cc(SC)c(F)cc3)cc2)C)cc1
0.281633	S(=O)(=O)(c1ccc(cc1)C)Cc2ccc(cc2)C(=O)Nc3c(cccc3)C
0.281633	S(=O)(=O)(c1ccc(cc1)C)Cc2ccc(cc2)C(=O)Nc3c(cccc3)C
0.281633	S(=O)(=O)(c1ccc(cc1)C)Cc2ccc(cc2)C(=O)Nc3c(cccc3)C
0.281633	S(=O)(=O)(c1ccc(cc1)C)Cc2ccc(cc2)C(=O)Nc3c(cccc3)C
0.281633	S(=O)(=O)(c1ccc(cc1)C)Cc2ccc(cc2)C(=O)Nc3c(cccc3)C
0.281633	S(=O)(=O)(c1ccc(cc1)C)Cc2ccc(cc2)C(=O)Nc3c(cccc3)C
0.281633	S(=O)(=O)(c1ccc(cc1)C)Cc2ccc(cc2)C(=O)Nc3c(cccc3)C
0.281633	S(=O)(=O)(c1ccc(cc1)C)Cc2ccc(cc2)C(=O)Nc3c(cccc3)C
0.281633	S(=O)(=O)(c1ccc(cc1)C)Cc2ccc(cc2)C(=O)Nc3c(cccc3)C
0.281633	S(=O)(=O)(c1ccc(cc1)C)Cc2ccc(cc2)C(=O)Nc3c(cccc3)C
0.281588	Fc1ccc(cc1)C=2N(N=C(C(=O)Nc3cc(ccc3)CN4CCCCC4)C2)C
0.281588	Fc1ccc(cc1)C=2N(N=C(C(=O)Nc3cc(ccc3)CN4CCCCC4)C2)C
0.281588	Fc1ccc(cc1)C=2N(N=C(C(=O)Nc3cc(ccc3)CN4CCCCC4)C2)C
0.281588	Fc1ccc(cc1)C=2N(N=C(C(=O)Nc3cc(ccc3)CN4CCCCC4)C2)C
0.281588	Fc1ccc(cc1)C=2N(N=C(C(=O)Nc3cc(ccc3)CN4CCCCC4)C2)C
0.281588	Fc1ccc(cc1)C=2N(N=C(C(=O)Nc3cc(ccc3)CN4CCCCC4)C2)C
0.281588	Fc1ccc(cc1)C=2N(N=C(C(=O)Nc3cc(ccc3)CN4CCCCC4)C2)C
0.281588	Fc1ccc(cc1)C=2N(N=C(C(=O)Nc3cc(ccc3)CN4CCCCC4)C2)C
0.281588	Fc1ccc(cc1)C=2N(N=C(C(=O)Nc3cc(ccc3)CN4CCCCC4)C2)C
0.281588	Fc1ccc(cc1)C=2N(N=C(C(=O)Nc3cc(ccc3)CN4CCCCC4)C2)C
0.281588	O=C(Nc1cc(OC)ccc1)c2c(NC(=O)c3cnc(cc3)C=4N=NNN4)cccc2
0.281588	O=C(Nc1cc(OC)ccc1)c2c(NC(=O)c3cnc(cc3)C=4N=NNN4)cccc2
0.281588	O=C(Nc1cc(OC)ccc1)c2c(NC(=O)c3cnc(cc3)C=4N=NNN4)cccc2
0.281588	O=C(Nc1cc(OC)ccc1)c2c(NC(=O)c3cnc(cc3)C=4N=NNN4)cccc2
0.281553	O=C(Nc1cnccc1)c2ccc(N)cc2
0.281553	O=C(Nc1cnccc1)c2ccc(N)cc2
0.281553	O=C(Nc1cnccc1)c2ccc(N)cc2
0.281553	O=C(Nc1cnccc1)c2ccc(N)cc2
0.281553	O=C(Nc1cnccc1)c2ccc(N)cc2
0.281553	O=C(Nc1cnccc1)c2ccc(N)cc2
0.281553	O=C(Nc1cnccc1)c2ccc(N)cc2
0.281553	O=C(Nc1cnccc1)c2ccc(N)cc2
0.281553	O=C(Nc1cnccc1)c2ccc(N)cc2
0.281553	O=C(Nc1cnccc1)c2ccc(N)cc2
0.281022	O=C(NC1CC1)c2cc(NC(=O)CN3CCN(c4nc(OC)ccn4)CC3)ccc2
0.281022	O=C(NC1CC1)c2cc(NC(=O)CN3CCN(c4nc(OC)ccn4)CC3)ccc2
0.281022	O=C(NC1CC1)c2cc(NC(=O)CN3CCN(c4nc(OC)ccn4)CC3)ccc2
0.281022	O=C(NC1CC1)c2cc(NC(=O)CN3CCN(c4nc(OC)ccn4)CC3)ccc2
0.281022	O=C(NC1CC1)c2cc(NC(=O)CN3CCN(c4nc(OC)ccn4)CC3)ccc2
0.281022	O=C(NC1CC1)c2cc(NC(=O)CN3CCN(c4nc(OC)ccn4)CC3)ccc2
0.281022	O=C(NC1CC1)c2cc(NC(=O)CN3CCN(c4nc(OC)ccn4)CC3)ccc2
0.281022	O=C(NC1CC1)c2cc(NC(=O)CN3CCN(c4nc(OC)ccn4)CC3)ccc2
0.281022	O=C(NC1CC1)c2cc(NC(=O)CN3CCN(c4nc(OC)ccn4)CC3)ccc2
0.281022	O=C(NC1CC1)c2cc(NC(=O)CN3CCN(c4nc(OC)ccn4)CC3)ccc2
0.280632	O=C(Nc1cc(ccc1)C2CCCCC2)c3ccc(OCc4cnccc4)cc3
0.280632	O=C(Nc1cc(ccc1)C2CCCCC2)c3ccc(OCc4cnccc4)cc3
0.280632	O=C(Nc1cc(ccc1)C2CCCCC2)c3ccc(OCc4cnccc4)cc3
0.280632	O=C(Nc1cc(ccc1)C2CCCCC2)c3ccc(OCc4cnccc4)cc3
0.280632	O=C(Nc1cc(ccc1)C2CCCCC2)c3ccc(OCc4cnccc4)cc3
0.280632	O=C(Nc1cc(ccc1)C2CCCCC2)c3ccc(OCc4cnccc4)cc3
0.280632	O=C(Nc1cc(ccc1)C2CCCCC2)c3ccc(OCc4cnccc4)cc3
0.280632	O=C(Nc1cc(ccc1)C2CCCCC2)c3ccc(OCc4cnccc4)cc3
0.280632	O=C(Nc1cc(ccc1)C2CCCCC2)c3ccc(OCc4cnccc4)cc3
0.280632	O=C(Nc1cc(ccc1)C2CCCCC2)c3ccc(OCc4cnccc4)cc3
0.280632	Clc1c(cc(NC(=O)C)cc1)C(=O)Nc2ccc(cc2)C=3N=NNC3
0.280632	Clc1c(cc(NC(=O)C)cc1)C(=O)Nc2ccc(cc2)C=3N=NNC3
0.280632	Clc1c(cc(NC(=O)C)cc1)C(=O)Nc2ccc(cc2)C=3N=NNC3
0.280632	Clc1c(cc(NC(=O)C)cc1)C(=O)Nc2ccc(cc2)C=3N=NNC3
0.280632	Clc1c(cc(NC(=O)C)cc1)C(=O)Nc2ccc(cc2)C=3N=NNC3
0.280632	Clc1c(cc(NC(=O)C)cc1)C(=O)Nc2ccc(cc2)C=3N=NNC3
0.280632	Clc1c(cc(NC(=O)C)cc1)C(=O)Nc2ccc(cc2)C=3N=NNC3
0.280443	S1C(c2cnc(cc2)C(=O)Nc3cc(F)c(OC)cc3)=CC=C1
0.280443	S1C(c2cnc(cc2)C(=O)Nc3cc(F)c(OC)cc3)=CC=C1
0.280405	S(=O)(=O)(Nc1ccc(cc1)C)c2c(ccc(c2)C(=O)Nc3cc(ccc3)C=4OC(=NN4)C)C
0.280156	O=C(Nc1c(OC)ccc(c2ccncc2)c1)Nc3cc(ccc3)C4=NOC=C4
0.280156	O=C(Nc1c(OC)ccc(c2ccncc2)c1)Nc3cc(ccc3)C4=NOC=C4
0.280156	O=C(Nc1c(OC)ccc(c2ccncc2)c1)Nc3cc(ccc3)C4=NOC=C4
0.280156	O=C(Nc1c(OC)ccc(c2ccncc2)c1)Nc3cc(ccc3)C4=NOC=C4
0.280156	O=C(Nc1c(OC)ccc(c2ccncc2)c1)Nc3cc(ccc3)C4=NOC=C4
0.280156	O=C(Nc1c(OC)ccc(c2ccncc2)c1)Nc3cc(ccc3)C4=NOC=C4
0.280156	O=C(Nc1c(OC)ccc(c2ccncc2)c1)Nc3cc(ccc3)C4=NOC=C4
0.280156	O=C(Nc1c(OC)ccc(c2ccncc2)c1)Nc3cc(ccc3)C4=NOC=C4
0.280156	O=C(Nc1c(OC)ccc(c2ccncc2)c1)Nc3cc(ccc3)C4=NOC=C4
0.280156	O=C(Nc1c(OC)ccc(c2ccncc2)c1)Nc3cc(ccc3)C4=NOC=C4
0.279693	Clc1c(cc(cc1)C(=O)N2CCN(Cc3cnccc3)CC2)CCC
0.279693	Clc1c(cc(cc1)C(=O)N2CCN(Cc3cnccc3)CC2)CCC
0.279693	Clc1c(cc(cc1)C(=O)N2CCN(Cc3cnccc3)CC2)CCC
0.279693	Clc1c(cc(cc1)C(=O)N2CCN(Cc3cnccc3)CC2)CCC
0.279693	Clc1c(cc(cc1)C(=O)N2CCN(Cc3cnccc3)CC2)CCC
0.279693	Clc1c(cc(cc1)C(=O)N2CCN(Cc3cnccc3)CC2)CCC
0.279693	Clc1c(cc(cc1)C(=O)N2CCN(Cc3cnccc3)CC2)CCC
0.279693	Clc1c(cc(cc1)C(=O)N2CCN(Cc3cnccc3)CC2)CCC
0.279693	Clc1c(cc(cc1)C(=O)N2CCN(Cc3cnccc3)CC2)CCC
0.279693	Clc1c(cc(cc1)C(=O)N2CCN(Cc3cnccc3)CC2)CCC
0.27907	O=C(Nc1ccc(cc1)C2=NNC(=N2)CN)c3c(O)cc(cc3)C
0.27907	O=C(Nc1ccc(cc1)C2=NNC(=N2)CN)c3c(O)cc(cc3)C
0.27907	O=C(Nc1ccc(cc1)C2=NNC(=N2)CN)c3c(O)cc(cc3)C
0.27907	O=C(Nc1ccc(cc1)C2=NNC(=N2)CN)c3c(O)cc(cc3)C
0.27907	O=C(Nc1ccc(cc1)C2=NNC(=N2)CN)c3c(O)cc(cc3)C
0.27907	O=C(Nc1ccc(cc1)C2=NNC(=N2)CN)c3c(O)cc(cc3)C
0.27907	O=C(Nc1ccc(cc1)C2=NNC(=N2)CN)c3c(O)cc(cc3)C
0.27907	O=C(Nc1ccc(cc1)C2=NNC(=N2)CN)c3c(O)cc(cc3)C
0.27907	O=C(Nc1ccc(cc1)C2=NNC(=N2)CN)c3c(O)cc(cc3)C
0.27907	O=C(Nc1ccc(cc1)C2=NNC(=N2)CN)c3c(O)cc(cc3)C
0.27881	S1C(C(=O)Nc2c(ccc(c2)C=3OC(=CC3)C)C)=CC(c4ccccc4)=C1
0.27881	S1C(C(=O)Nc2c(ccc(c2)C=3OC(=CC3)C)C)=CC(c4ccccc4)=C1
0.27881	S1C(C(=O)Nc2c(ccc(c2)C=3OC(=CC3)C)C)=CC(c4ccccc4)=C1
0.27881	S1C(C(=O)Nc2c(ccc(c2)C=3OC(=CC3)C)C)=CC(c4ccccc4)=C1
0.27881	S1C(C(=O)Nc2c(ccc(c2)C=3OC(=CC3)C)C)=CC(c4ccccc4)=C1
0.27881	S1C(C(=O)Nc2c(ccc(c2)C=3OC(=CC3)C)C)=CC(c4ccccc4)=C1
0.27881	S1C(C(=O)Nc2c(ccc(c2)C=3OC(=CC3)C)C)=CC(c4ccccc4)=C1
0.27881	S1C(C(=O)Nc2c(ccc(c2)C=3OC(=CC3)C)C)=CC(c4ccccc4)=C1
0.27881	S1C(C(=O)Nc2c(ccc(c2)C=3OC(=CC3)C)C)=CC(c4ccccc4)=C1
0.27881	S1C(C(=O)Nc2c(ccc(c2)C=3OC(=CC3)C)C)=CC(c4ccccc4)=C1
0.278689	S1C(c2cc3OCCOc3cc2)=CC=C1C(=O)Nc4c(ccc(c4)C=5OC=C(N5)C)C
0.278689	S1C(c2cc3OCCOc3cc2)=CC=C1C(=O)Nc4c(ccc(c4)C=5OC=C(N5)C)C
0.278689	S1C(c2cc3OCCOc3cc2)=CC=C1C(=O)Nc4c(ccc(c4)C=5OC=C(N5)C)C
0.278689	S1C(c2cc3OCCOc3cc2)=CC=C1C(=O)Nc4c(ccc(c4)C=5OC=C(N5)C)C
0.278689	S1C(c2cc3OCCOc3cc2)=CC=C1C(=O)Nc4c(ccc(c4)C=5OC=C(N5)C)C
0.278689	S1C(c2cc3OCCOc3cc2)=CC=C1C(=O)Nc4c(ccc(c4)C=5OC=C(N5)C)C
0.278351	S(=O)(=O)(Nc1cc(ccc1)C(=O)Nc2c(ccc(NC(=O)OC(C)(C)C)c2)C)C=3SC=CC3
0.278351	S(=O)(=O)(Nc1cc(ccc1)C(=O)Nc2c(ccc(NC(=O)OC(C)(C)C)c2)C)C=3SC=CC3
0.278351	S(=O)(=O)(Nc1cc(ccc1)C(=O)Nc2c(ccc(NC(=O)OC(C)(C)C)c2)C)C=3SC=CC3
0.278351	S(=O)(=O)(Nc1cc(ccc1)C(=O)Nc2c(ccc(NC(=O)OC(C)(C)C)c2)C)C=3SC=CC3
0.278351	S(=O)(=O)(Nc1cc(ccc1)C(=O)Nc2c(ccc(NC(=O)OC(C)(C)C)c2)C)C=3SC=CC3
0.278351	S(=O)(=O)(Nc1cc(ccc1)C(=O)Nc2c(ccc(NC(=O)OC(C)(C)C)c2)C)C=3SC=CC3
0.278351	S(=O)(=O)(Nc1cc(ccc1)C(=O)Nc2c(ccc(NC(=O)OC(C)(C)C)c2)C)C=3SC=CC3
0.278351	S(=O)(=O)(Nc1cc(ccc1)C(=O)Nc2c(ccc(NC(=O)OC(C)(C)C)c2)C)C=3SC=CC3
0.278351	S1C(=NC=C1C(=O)NC=2SC=C(N2)c3cc(c(cc3)C)C)Cc4ccc(F)cc4
0.278351	S1C(=NC=C1C(=O)NC=2SC=C(N2)c3cc(c(cc3)C)C)Cc4ccc(F)cc4
0.278351	S1C(=NC=C1C(=O)NC=2SC=C(N2)c3cc(c(cc3)C)C)Cc4ccc(F)cc4
0.278351	S1C(=NC=C1C(=O)NC=2SC=C(N2)c3cc(c(cc3)C)C)Cc4ccc(F)cc4
0.278351	S1C(=NC=C1C(=O)NC=2SC=C(N2)c3cc(c(cc3)C)C)Cc4ccc(F)cc4
0.278351	S1C(=NC=C1C(=O)NC=2SC=C(N2)c3cc(c(cc3)C)C)Cc4ccc(F)cc4
0.278351	S1C(=NC=C1C(=O)NC=2SC=C(N2)c3cc(c(cc3)C)C)Cc4ccc(F)cc4
0.277992	FC(F)(F)COC(=O)Nc1ccc(cc1)C(=O)Nc2cc(ccc2)CC(=O)N3CCN(CC3)C
0.277992	FC(F)(F)COC(=O)Nc1ccc(cc1)C(=O)Nc2cc(ccc2)CC(=O)N3CCN(CC3)C
0.277992	FC(F)(F)COC(=O)Nc1ccc(cc1)C(=O)Nc2cc(ccc2)CC(=O)N3CCN(CC3)C
0.277992	FC(F)(F)COC(=O)Nc1ccc(cc1)C(=O)Nc2cc(ccc2)CC(=O)N3CCN(CC3)C
0.277992	FC(F)(F)COC(=O)Nc1ccc(cc1)C(=O)Nc2cc(ccc2)CC(=O)N3CCN(CC3)C
0.277992	FC(F)(F)COC(=O)Nc1ccc(cc1)C(=O)Nc2cc(ccc2)CC(=O)N3CCN(CC3)C
0.277992	FC(F)(F)COC(=O)Nc1ccc(cc1)C(=O)Nc2cc(ccc2)CC(=O)N3CCN(CC3)C
0.277992	FC(F)(F)COC(=O)Nc1ccc(cc1)C(=O)Nc2cc(ccc2)CC(=O)N3CCN(CC3)C
0.277992	FC(F)(F)COC(=O)Nc1ccc(cc1)C(=O)Nc2cc(ccc2)CC(=O)N3CCN(CC3)C
0.277992	FC(F)(F)COC(=O)Nc1ccc(cc1)C(=O)Nc2cc(ccc2)CC(=O)N3CCN(CC3)C
0.277592	O=C(N1CCN(CC1)C)Cc2cc(NC(=O)CCC=3OC(c4cc(c(cc4)C)C)=CN3)ccc2
0.277592	O=C(N1CCN(CC1)C)Cc2cc(NC(=O)CCC=3OC(c4cc(c(cc4)C)C)=CN3)ccc2
0.277592	O=C(N1CCN(CC1)C)Cc2cc(NC(=O)CCC=3OC(c4cc(c(cc4)C)C)=CN3)ccc2
0.277592	O=C(N1CCN(CC1)C)Cc2cc(NC(=O)CCC=3OC(c4cc(c(cc4)C)C)=CN3)ccc2
0.277592	O=C(N1CCN(CC1)C)Cc2cc(NC(=O)CCC=3OC(c4cc(c(cc4)C)C)=CN3)ccc2
0.277592	O=C(N1CCN(CC1)C)Cc2cc(NC(=O)CCC=3OC(c4cc(c(cc4)C)C)=CN3)ccc2
0.277592	O=C(N1CCN(CC1)C)Cc2cc(NC(=O)CCC=3OC(c4cc(c(cc4)C)C)=CN3)ccc2
0.277592	O=C(N1CCN(CC1)C)Cc2cc(NC(=O)CCC=3OC(c4cc(c(cc4)C)C)=CN3)ccc2
0.277592	O=C(N1CCN(CC1)C)Cc2cc(NC(=O)CCC=3OC(c4cc(c(cc4)C)C)=CN3)ccc2
0.277592	O=C(N1CCN(CC1)C)Cc2cc(NC(=O)CCC=3OC(c4cc(c(cc4)C)C)=CN3)ccc2
0.27758	Brc1c(Cl)ncc(c1)C(=O)NC=2SC=C(N2)c3cc(c(cc3)C)C
0.27758	Brc1c(Cl)ncc(c1)C(=O)NC=2SC=C(N2)c3cc(c(cc3)C)C
0.27758	Brc1c(Cl)ncc(c1)C(=O)NC=2SC=C(N2)c3cc(c(cc3)C)C
0.27758	Brc1c(Cl)ncc(c1)C(=O)NC=2SC=C(N2)c3cc(c(cc3)C)C
0.27758	Brc1c(Cl)ncc(c1)C(=O)NC=2SC=C(N2)c3cc(c(cc3)C)C
0.27758	Brc1c(Cl)ncc(c1)C(=O)NC=2SC=C(N2)c3cc(c(cc3)C)C
0.27758	Brc1c(Cl)ncc(c1)C(=O)NC=2SC=C(N2)c3cc(c(cc3)C)C
0.27758	Brc1c(Cl)ncc(c1)C(=O)NC=2SC=C(N2)c3cc(c(cc3)C)C
0.27758	Brc1c(Cl)ncc(c1)C(=O)NC=2SC=C(N2)c3cc(c(cc3)C)C
0.27758	Brc1c(Cl)ncc(c1)C(=O)NC=2SC=C(N2)c3cc(c(cc3)C)C
0.277372	O=C(NCCC(=O)Nc1c(ccc(c1)C=2OC(=CC2)C)C)c3cc(ccc3)C
0.277372	O=C(NCCC(=O)Nc1c(ccc(c1)C=2OC(=CC2)C)C)c3cc(ccc3)C
0.277372	O=C(NCCC(=O)Nc1c(ccc(c1)C=2OC(=CC2)C)C)c3cc(ccc3)C
0.277372	O=C(NCCC(=O)Nc1c(ccc(c1)C=2OC(=CC2)C)C)c3cc(ccc3)C
0.277372	O=C(NCCC(=O)Nc1c(ccc(c1)C=2OC(=CC2)C)C)c3cc(ccc3)C
0.277372	O=C(NCCC(=O)Nc1c(ccc(c1)C=2OC(=CC2)C)C)c3cc(ccc3)C
0.277372	O=C(NCCC(=O)Nc1c(ccc(c1)C=2OC(=CC2)C)C)c3cc(ccc3)C
0.277372	O=C(NCCC(=O)Nc1c(ccc(c1)C=2OC(=CC2)C)C)c3cc(ccc3)C
0.277372	O=C(NCCC(=O)Nc1c(ccc(c1)C=2OC(=CC2)C)C)c3cc(ccc3)C
0.277372	O=C(NCCC(=O)Nc1c(ccc(c1)C=2OC(=CC2)C)C)c3cc(ccc3)C
0.277344	S(=O)(=O)(c1cc(ccc1)C(=O)Nc2c(cc(NC=O)cc2)C)C
0.277344	S(=O)(=O)(c1cc(ccc1)C(=O)Nc2c(cc(NC=O)cc2)C)C
0.277344	S(=O)(=O)(c1cc(ccc1)C(=O)Nc2c(cc(NC=O)cc2)C)C
0.277344	S(=O)(=O)(c1cc(ccc1)C(=O)Nc2c(cc(NC=O)cc2)C)C
0.277344	S(=O)(=O)(c1cc(ccc1)C(=O)Nc2c(cc(NC=O)cc2)C)C
0.277344	S(=O)(=O)(c1cc(ccc1)C(=O)Nc2c(cc(NC=O)cc2)C)C
0.277344	S(=O)(=O)(c1cc(ccc1)C(=O)Nc2c(cc(NC=O)cc2)C)C
0.277344	S(=O)(=O)(c1cc(ccc1)C(=O)Nc2c(cc(NC=O)cc2)C)C
0.277344	S(=O)(=O)(c1cc(ccc1)C(=O)Nc2c(cc(NC=O)cc2)C)C
0.277056	S1C(=CC=C1)CNCc2ccc(NC(=O)c3cnccc3)cc2
0.277056	S1C(=CC=C1)CNCc2ccc(NC(=O)c3cnccc3)cc2
0.277056	S1C(=CC=C1)CNCc2ccc(NC(=O)c3cnccc3)cc2
0.277056	S1C(=CC=C1)CNCc2ccc(NC(=O)c3cnccc3)cc2
0.277056	S1C(=CC=C1)CNCc2ccc(NC(=O)c3cnccc3)cc2
0.277056	S1C(=CC=C1)CNCc2ccc(NC(=O)c3cnccc3)cc2
0.277056	S1C(=CC=C1)CNCc2ccc(NC(=O)c3cnccc3)cc2
0.277056	S1C(=CC=C1)CNCc2ccc(NC(=O)c3cnccc3)cc2
0.277056	S1C(=CC=C1)CNCc2ccc(NC(=O)c3cnccc3)cc2
0.277056	S1C(=CC=C1)CNCc2ccc(NC(=O)c3cnccc3)cc2
0.276817	Fc1c(NCCN2CCOCC2)ccc(c1)C(=O)NCc3cc(ccc3)C4=NNC=N4
0.276817	Fc1c(NCCN2CCOCC2)ccc(c1)C(=O)NCc3cc(ccc3)C4=NNC=N4
0.276515	Clc1c(Cl)ccc(NC(=O)Nc2cc(ccc2)C(=O)NCc3ccc(cc3)C=4SC=CC4)c1
0.276515	Clc1c(Cl)ccc(NC(=O)Nc2cc(ccc2)C(=O)NCc3ccc(cc3)C=4SC=CC4)c1
0.276515	Clc1c(Cl)ccc(NC(=O)Nc2cc(ccc2)C(=O)NCc3ccc(cc3)C=4SC=CC4)c1
0.276515	Clc1c(Cl)ccc(NC(=O)Nc2cc(ccc2)C(=O)NCc3ccc(cc3)C=4SC=CC4)c1
0.276515	Clc1c(Cl)ccc(NC(=O)Nc2cc(ccc2)C(=O)NCc3ccc(cc3)C=4SC=CC4)c1
0.276515	Clc1c(Cl)ccc(NC(=O)Nc2cc(ccc2)C(=O)NCc3ccc(cc3)C=4SC=CC4)c1
0.276364	O=C(OCC)c1cc(NC(=O)c2cnc(cc2)C=3N=NNN3)c(NCC)cc1
0.276364	O=C(OCC)c1cc(NC(=O)c2cnc(cc2)C=3N=NNN3)c(NCC)cc1
0.276364	O=C(OCC)c1cc(NC(=O)c2cnc(cc2)C=3N=NNN3)c(NCC)cc1
0.276364	O=C(OCC)c1cc(NC(=O)c2cnc(cc2)C=3N=NNN3)c(NCC)cc1
0.276364	O=C(OCC)c1cc(NC(=O)c2cnc(cc2)C=3N=NNN3)c(NCC)cc1
0.276364	O=C(OCC)c1cc(NC(=O)c2cnc(cc2)C=3N=NNN3)c(NCC)cc1
0.276364	O=C(OCC)c1cc(NC(=O)c2cnc(cc2)C=3N=NNN3)c(NCC)cc1
0.276364	O=C(OCC)c1cc(NC(=O)c2cnc(cc2)C=3N=NNN3)c(NCC)cc1
0.276364	O=C(OCC)c1cc(NC(=O)c2cnc(cc2)C=3N=NNN3)c(NCC)cc1
0.276364	O=C(OCC)c1cc(NC(=O)c2cnc(cc2)C=3N=NNN3)c(NCC)cc1
0.276265	Fc1c(Oc2ccc(cc2)C(C)(C)C)ccc(c1)C(=O)Nc3ccc(cc3)C(=O)Nc4cnccc4
0.27572	Brc1c(Cl)ncc(c1)C(=O)Nc2ccc(cc2)C(=O)Nc3cnccc3
0.27572	Brc1c(Cl)ncc(c1)C(=O)Nc2ccc(cc2)C(=O)Nc3cnccc3
0.27572	Brc1c(Cl)ncc(c1)C(=O)Nc2ccc(cc2)C(=O)Nc3cnccc3
0.27572	Brc1c(Cl)ncc(c1)C(=O)Nc2ccc(cc2)C(=O)Nc3cnccc3
0.27572	Brc1c(Cl)ncc(c1)C(=O)Nc2ccc(cc2)C(=O)Nc3cnccc3
0.27572	Brc1c(Cl)ncc(c1)C(=O)Nc2ccc(cc2)C(=O)Nc3cnccc3
0.27572	Brc1c(Cl)ncc(c1)C(=O)Nc2ccc(cc2)C(=O)Nc3cnccc3
0.27572	Brc1c(Cl)ncc(c1)C(=O)Nc2ccc(cc2)C(=O)Nc3cnccc3
0.27572	Brc1c(Cl)ncc(c1)C(=O)Nc2ccc(cc2)C(=O)Nc3cnccc3
0.27572	Brc1c(Cl)ncc(c1)C(=O)Nc2ccc(cc2)C(=O)Nc3cnccc3
0.275424	Ic1cncc(c1)C(=O)Nc2cc(c(Cl)cc2)C
0.275424	Ic1cncc(c1)C(=O)Nc2cc(c(Cl)cc2)C
0.275168	Fc1cncc(c2cc(NC(=O)C=3N=NN(C3)CC(=O)OC(C)(C)C)c(cc2)C)c1
0.275168	Fc1cncc(c2cc(NC(=O)C=3N=NN(C3)CC(=O)OC(C)(C)C)c(cc2)C)c1
0.275168	Fc1cncc(c2cc(NC(=O)C=3N=NN(C3)CC(=O)OC(C)(C)C)c(cc2)C)c1
0.275168	Fc1cncc(c2cc(NC(=O)C=3N=NN(C3)CC(=O)OC(C)(C)C)c(cc2)C)c1
0.275168	Fc1cncc(c2cc(NC(=O)C=3N=NN(C3)CC(=O)OC(C)(C)C)c(cc2)C)c1
0.275168	Fc1cncc(c2cc(NC(=O)C=3N=NN(C3)CC(=O)OC(C)(C)C)c(cc2)C)c1
0.275168	Fc1cncc(c2cc(NC(=O)C=3N=NN(C3)CC(=O)OC(C)(C)C)c(cc2)C)c1
0.275168	Fc1cncc(c2cc(NC(=O)C=3N=NN(C3)CC(=O)OC(C)(C)C)c(cc2)C)c1
0.275168	Fc1cncc(c2cc(NC(=O)C=3N=NN(C3)CC(=O)OC(C)(C)C)c(cc2)C)c1
0.275168	Fc1cncc(c2cc(NC(=O)C=3N=NN(C3)CC(=O)OC(C)(C)C)c(cc2)C)c1
0.275093	S(=O)(=O)(NCCCN1CCCC1)c2ccc(cc2)C(=O)Nc3ccc(SCc4cnccc4)cc3
0.275093	S(=O)(=O)(NCCCN1CCCC1)c2ccc(cc2)C(=O)Nc3ccc(SCc4cnccc4)cc3
0.275093	S(=O)(=O)(NCCCN1CCCC1)c2ccc(cc2)C(=O)Nc3ccc(SCc4cnccc4)cc3
0.275093	S(=O)(=O)(NCCCN1CCCC1)c2ccc(cc2)C(=O)Nc3ccc(SCc4cnccc4)cc3
0.275093	S(=O)(=O)(NCCCN1CCCC1)c2ccc(cc2)C(=O)Nc3ccc(SCc4cnccc4)cc3
0.275093	S(=O)(=O)(NCCCN1CCCC1)c2ccc(cc2)C(=O)Nc3ccc(SCc4cnccc4)cc3
0.275093	S(=O)(=O)(NCCCN1CCCC1)c2ccc(cc2)C(=O)Nc3ccc(SCc4cnccc4)cc3
0.275093	S(=O)(=O)(NCCCN1CCCC1)c2ccc(cc2)C(=O)Nc3ccc(SCc4cnccc4)cc3
0.275093	S(=O)(=O)(NCCCN1CCCC1)c2ccc(cc2)C(=O)Nc3ccc(SCc4cnccc4)cc3
0.275093	S(=O)(=O)(NCCCN1CCCC1)c2ccc(cc2)C(=O)Nc3ccc(SCc4cnccc4)cc3
0.275093	S(=O)(=O)(NCCCN1CCCC1)c2ccc(cc2)C(=O)Nc3ccc(OCc4cnccc4)cc3
0.275093	S(=O)(=O)(NCCCN1CCCC1)c2ccc(cc2)C(=O)Nc3ccc(OCc4cnccc4)cc3
0.275093	S(=O)(=O)(NCCCN1CCCC1)c2ccc(cc2)C(=O)Nc3ccc(OCc4cnccc4)cc3
0.275093	S(=O)(=O)(NCCCN1CCCC1)c2ccc(cc2)C(=O)Nc3ccc(OCc4cnccc4)cc3
0.275093	S(=O)(=O)(NCCCN1CCCC1)c2ccc(cc2)C(=O)Nc3ccc(OCc4cnccc4)cc3
0.275093	S(=O)(=O)(NCCCN1CCCC1)c2ccc(cc2)C(=O)Nc3ccc(OCc4cnccc4)cc3
0.275093	S(=O)(=O)(NCCCN1CCCC1)c2ccc(cc2)C(=O)Nc3ccc(OCc4cnccc4)cc3
0.275093	S(=O)(=O)(NCCCN1CCCC1)c2ccc(cc2)C(=O)Nc3ccc(OCc4cnccc4)cc3
0.275093	S(=O)(=O)(NCCCN1CCCC1)c2ccc(cc2)C(=O)Nc3ccc(OCc4cnccc4)cc3
0.275093	S(=O)(=O)(NCCCN1CCCC1)c2ccc(cc2)C(=O)Nc3ccc(OCc4cnccc4)cc3
0.275093	O=C(OCC)c1cc(NC(=O)c2ccc(cc2)C=3OC(=NN3)c4ccc(cc4)C)c(NCC)cc1
0.275093	O=C(OCC)c1cc(NC(=O)c2ccc(cc2)C=3OC(=NN3)c4ccc(cc4)C)c(NCC)cc1
0.275093	O=C(OCC)c1cc(NC(=O)c2ccc(cc2)C=3OC(=NN3)c4ccc(cc4)C)c(NCC)cc1
0.275093	O=C(OCC)c1cc(NC(=O)c2ccc(cc2)C=3OC(=NN3)c4ccc(cc4)C)c(NCC)cc1
0.275093	O=C(OCC)c1cc(NC(=O)c2ccc(cc2)C=3OC(=NN3)c4ccc(cc4)C)c(NCC)cc1
0.275093	O=C(OCC)c1cc(NC(=O)c2ccc(cc2)C=3OC(=NN3)c4ccc(cc4)C)c(NCC)cc1
0.274809	S1C(NC(=O)Nc2ccccc2)=CC=C1C(=O)N3CCN(Cc4cnccc4)CC3
0.274809	S1C(NC(=O)Nc2ccccc2)=CC=C1C(=O)N3CCN(Cc4cnccc4)CC3
0.274809	S1C(NC(=O)Nc2ccccc2)=CC=C1C(=O)N3CCN(Cc4cnccc4)CC3
0.274809	S1C(NC(=O)Nc2ccccc2)=CC=C1C(=O)N3CCN(Cc4cnccc4)CC3
0.274809	S1C(NC(=O)Nc2ccccc2)=CC=C1C(=O)N3CCN(Cc4cnccc4)CC3
0.274809	S1C(NC(=O)Nc2ccccc2)=CC=C1C(=O)N3CCN(Cc4cnccc4)CC3
0.274809	S1C(NC(=O)Nc2ccccc2)=CC=C1C(=O)N3CCN(Cc4cnccc4)CC3
0.274809	S1C(NC(=O)Nc2ccccc2)=CC=C1C(=O)N3CCN(Cc4cnccc4)CC3
0.274809	S1C(NC(=O)Nc2ccccc2)=CC=C1C(=O)N3CCN(Cc4cnccc4)CC3
0.274809	S1C(NC(=O)Nc2ccccc2)=CC=C1C(=O)N3CCN(Cc4cnccc4)CC3
0.274436	S1C(=NC=C1C(=O)Nc2cc(ccc2)CN3CCCCC3)Cc4ccc(F)cc4
0.274436	S1C(=NC=C1C(=O)Nc2cc(ccc2)CN3CCCCC3)Cc4ccc(F)cc4
0.274436	S1C(=NC=C1C(=O)Nc2cc(ccc2)CN3CCCCC3)Cc4ccc(F)cc4
0.274436	S1C(=NC=C1C(=O)Nc2cc(ccc2)CN3CCCCC3)Cc4ccc(F)cc4
0.274436	S1C(=NC=C1C(=O)Nc2cc(ccc2)CN3CCCCC3)Cc4ccc(F)cc4
0.274436	S1C(=NC=C1C(=O)Nc2cc(ccc2)CN3CCCCC3)Cc4ccc(F)cc4
0.274436	S1C(=NC=C1C(=O)Nc2cc(ccc2)CN3CCCCC3)Cc4ccc(F)cc4
0.274436	S1C(=NC=C1C(=O)Nc2cc(ccc2)CN3CCCCC3)Cc4ccc(F)cc4
0.274436	S1C(=NC=C1C(=O)Nc2cc(ccc2)CN3CCCCC3)Cc4ccc(F)cc4
0.274436	S1C(=NC=C1C(=O)Nc2cc(ccc2)CN3CCCCC3)Cc4ccc(F)cc4
0.274306	S1C(=NC(c2ccccc2)=C1)C(C#N)=CNc3c(ccc(c4cncc(F)c4)c3)C
0.274306	S1C(=NC(c2ccccc2)=C1)C(C#N)=CNc3c(ccc(c4cncc(F)c4)c3)C
0.274306	S1C(=NC(c2ccccc2)=C1)C(C#N)=CNc3c(ccc(c4cncc(F)c4)c3)C
0.274306	S1C(=NC(c2ccccc2)=C1)C(C#N)=CNc3c(ccc(c4cncc(F)c4)c3)C
0.274306	S1C(=NC(c2ccccc2)=C1)C(C#N)=CNc3c(ccc(c4cncc(F)c4)c3)C
0.274306	S1C(=NC(c2ccccc2)=C1)C(C#N)=CNc3c(ccc(c4cncc(F)c4)c3)C
0.274306	S1C(=NC(c2ccccc2)=C1)C(C#N)=CNc3c(ccc(c4cncc(F)c4)c3)C
0.274306	S1C(=NC(c2ccccc2)=C1)C(C#N)=CNc3c(ccc(c4cncc(F)c4)c3)C
0.274306	S1C(=NC(c2ccccc2)=C1)C(C#N)=CNc3c(ccc(c4cncc(F)c4)c3)C
0.274306	S1C(=NC(c2ccccc2)=C1)C(C#N)=CNc3c(ccc(c4cncc(F)c4)c3)C
0.274262	S(c1ccc(cc1)C(=O)NCc2ccc(NC(=O)c3cnccc3)cc2)CCCO
0.274262	S(c1ccc(cc1)C(=O)NCc2ccc(NC(=O)c3cnccc3)cc2)CCCO
0.274262	S(c1ccc(cc1)C(=O)NCc2ccc(NC(=O)c3cnccc3)cc2)CCCO
0.274262	S(c1ccc(cc1)C(=O)NCc2ccc(NC(=O)c3cnccc3)cc2)CCCO
0.274262	S(c1ccc(cc1)C(=O)NCc2ccc(NC(=O)c3cnccc3)cc2)CCCO
0.274262	S(c1ccc(cc1)C(=O)NCc2ccc(NC(=O)c3cnccc3)cc2)CCCO
0.274262	S(c1ccc(cc1)C(=O)NCc2ccc(NC(=O)c3cnccc3)cc2)CCCO
0.274262	S(c1ccc(cc1)C(=O)NCc2ccc(NC(=O)c3cnccc3)cc2)CCCO
0.274262	S(c1ccc(cc1)C(=O)NCc2ccc(NC(=O)c3cnccc3)cc2)CCCO
0.274262	S(c1ccc(cc1)C(=O)NCc2ccc(NC(=O)c3cnccc3)cc2)CCCO
0.274247	Clc1c(NS(=O)(=O)C)ccc(NC(=O)c2c(c(c3ncccc3)ccc2)C)c1
0.274247	Clc1c(NS(=O)(=O)C)ccc(NC(=O)c2c(c(c3ncccc3)ccc2)C)c1
0.274247	Clc1c(NS(=O)(=O)C)ccc(NC(=O)c2c(c(c3ncccc3)ccc2)C)c1
0.274247	Clc1c(NS(=O)(=O)C)ccc(NC(=O)c2c(c(c3ncccc3)ccc2)C)c1
0.274247	Clc1c(NS(=O)(=O)C)ccc(NC(=O)c2c(c(c3ncccc3)ccc2)C)c1
0.274247	Clc1c(NS(=O)(=O)C)ccc(NC(=O)c2c(c(c3ncccc3)ccc2)C)c1
0.274247	Clc1c(NS(=O)(=O)C)ccc(NC(=O)c2c(c(c3ncccc3)ccc2)C)c1
0.274247	Clc1c(NS(=O)(=O)C)ccc(NC(=O)c2c(c(c3ncccc3)ccc2)C)c1
0.274247	Clc1c(NS(=O)(=O)C)ccc(NC(=O)c2c(c(c3ncccc3)ccc2)C)c1
0.274247	Clc1c(NS(=O)(=O)C)ccc(NC(=O)c2c(c(c3ncccc3)ccc2)C)c1
0.273913	FCCc1ccc(cc1)C(=O)N2CCN(Cc3cnccc3)CC2
0.273913	FCCc1ccc(cc1)C(=O)N2CCN(Cc3cnccc3)CC2
0.273913	FCCc1ccc(cc1)C(=O)N2CCN(Cc3cnccc3)CC2
0.273913	FCCc1ccc(cc1)C(=O)N2CCN(Cc3cnccc3)CC2
0.273913	FCCc1ccc(cc1)C(=O)N2CCN(Cc3cnccc3)CC2
0.273913	FCCc1ccc(cc1)C(=O)N2CCN(Cc3cnccc3)CC2
0.273913	FCCc1ccc(cc1)C(=O)N2CCN(Cc3cnccc3)CC2
0.273913	FCCc1ccc(cc1)C(=O)N2CCN(Cc3cnccc3)CC2
0.273913	FCCc1ccc(cc1)C(=O)N2CCN(Cc3cnccc3)CC2
0.273913	FCCc1ccc(cc1)C(=O)N2CCN(Cc3cnccc3)CC2
0.27381	Clc1c(cc(NC(=O)C=2SC(c3ccc(F)cc3)=CC2)cc1)C
0.27381	Clc1c(cc(NC(=O)C=2SC(c3ccc(F)cc3)=CC2)cc1)C
0.27381	Clc1c(cc(NC(=O)C=2SC(c3ccc(F)cc3)=CC2)cc1)C
0.273723	Clc1ccc(S(=O)(=O)Nc2cc(NC(=O)C=3SC(c4cnccc4)=CC3)ccc2)cc1
0.273723	Clc1ccc(S(=O)(=O)Nc2cc(NC(=O)C=3SC(c4cnccc4)=CC3)ccc2)cc1
0.273723	Clc1cc(Cl)cc(c1)C(=O)Nc2ccc(cc2)C(=O)Nc3c(cc(cc3)C)C4=NC(=NN4)C5CC5
0.273723	Clc1cc(Cl)cc(c1)C(=O)Nc2ccc(cc2)C(=O)Nc3c(cc(cc3)C)C4=NC(=NN4)C5CC5
0.273723	Clc1cc(Cl)cc(c1)C(=O)Nc2ccc(cc2)C(=O)Nc3c(cc(cc3)C)C4=NC(=NN4)C5CC5
0.273723	Clc1cc(Cl)cc(c1)C(=O)Nc2ccc(cc2)C(=O)Nc3c(cc(cc3)C)C4=NC(=NN4)C5CC5
0.273723	Clc1cc(Cl)cc(c1)C(=O)Nc2ccc(cc2)C(=O)Nc3c(cc(cc3)C)C4=NC(=NN4)C5CC5
0.273723	Clc1cc(Cl)cc(c1)C(=O)Nc2ccc(cc2)C(=O)Nc3c(cc(cc3)C)C4=NC(=NN4)C5CC5
0.273723	Clc1cc(Cl)cc(c1)C(=O)Nc2ccc(cc2)C(=O)Nc3c(cc(cc3)C)C4=NC(=NN4)C5CC5
0.273723	Clc1cc(Cl)cc(c1)C(=O)Nc2ccc(cc2)C(=O)Nc3c(cc(cc3)C)C4=NC(=NN4)C5CC5
0.273723	Clc1cc(Cl)cc(c1)C(=O)Nc2ccc(cc2)C(=O)Nc3c(cc(cc3)C)C4=NC(=NN4)C5CC5
0.273723	Clc1cc(Cl)cc(c1)C(=O)Nc2ccc(cc2)C(=O)Nc3c(cc(cc3)C)C4=NC(=NN4)C5CC5
0.273684	Clc1cc(OC)c(cc1)C(=O)NN=C(c2nc(c3ccccc3)ccn2)C
0.273684	Clc1cc(OC)c(cc1)C(=O)NN=C(c2nc(c3ccccc3)ccn2)C
0.273684	Clc1cc(OC)c(cc1)C(=O)NN=C(c2nc(c3ccccc3)ccn2)C
0.273684	Clc1cc(OC)c(cc1)C(=O)NN=C(c2nc(c3ccccc3)ccn2)C
0.273684	Clc1cc(OC)c(cc1)C(=O)NN=C(c2nc(c3ccccc3)ccn2)C
0.273684	Clc1cc(OC)c(cc1)C(=O)NN=C(c2nc(c3ccccc3)ccn2)C
0.273684	Clc1cc(OC)c(cc1)C(=O)NN=C(c2nc(c3ccccc3)ccn2)C
0.273684	Clc1cc(OC)c(cc1)C(=O)NN=C(c2nc(c3ccccc3)ccn2)C
0.273684	Clc1cc(OC)c(cc1)C(=O)NN=C(c2nc(c3ccccc3)ccn2)C
0.273684	Clc1cc(OC)c(cc1)C(=O)NN=C(c2nc(c3ccccc3)ccn2)C
0.273684	Clc1cc(ccc1)C(=O)Nc2c(F)cc(NC(=O)C(=O)NCC(CN3CCN(CC3)CC)C)cc2
0.273684	Clc1cc(ccc1)C(=O)Nc2c(F)cc(NC(=O)C(=O)NCC(CN3CCN(CC3)CC)C)cc2
0.273684	Clc1cc(ccc1)C(=O)Nc2c(F)cc(NC(=O)C(=O)NCC(CN3CCN(CC3)CC)C)cc2
0.273684	Clc1cc(ccc1)C(=O)Nc2c(F)cc(NC(=O)C(=O)NCC(CN3CCN(CC3)CC)C)cc2
0.273684	Clc1cc(ccc1)C(=O)Nc2c(F)cc(NC(=O)C(=O)NCC(CN3CCN(CC3)CC)C)cc2
0.273684	Clc1cc(ccc1)C(=O)Nc2c(F)cc(NC(=O)C(=O)NCC(CN3CCN(CC3)CC)C)cc2
0.273684	Clc1cc(ccc1)C(=O)Nc2c(F)cc(NC(=O)C(=O)NCC(CN3CCN(CC3)CC)C)cc2
0.273684	Clc1cc(ccc1)C(=O)Nc2c(F)cc(NC(=O)C(=O)NCC(CN3CCN(CC3)CC)C)cc2
0.273684	Clc1cc(ccc1)C(=O)Nc2c(F)cc(NC(=O)C(=O)NCC(CN3CCN(CC3)CC)C)cc2
0.273684	Clc1cc(ccc1)C(=O)Nc2c(F)cc(NC(=O)C(=O)NCC(CN3CCN(CC3)CC)C)cc2
0.273381	O=C(N1CCC(CNC(C)C)CC1)C(=O)Nc2cc(c3nc(ncc3)C)ccc2
0.273356	O=C1N(c2c(ccc(NC(=O)c3cc(ncc3)NC(=O)C)c2)C)C(=O)CN1
0.273356	O=C1N(c2c(ccc(NC(=O)c3cc(ncc3)NC(=O)C)c2)C)C(=O)CN1
0.273356	O=C1N(c2c(ccc(NC(=O)c3cc(ncc3)NC(=O)C)c2)C)C(=O)CN1
0.273356	O=C1N(c2c(ccc(NC(=O)c3cc(ncc3)NC(=O)C)c2)C)C(=O)CN1
0.273356	O=C1N(c2c(ccc(NC(=O)c3cc(ncc3)NC(=O)C)c2)C)C(=O)CN1
0.273356	O=C1N(c2c(ccc(NC(=O)c3cc(ncc3)NC(=O)C)c2)C)C(=O)CN1
0.273356	O=C1N(c2c(ccc(NC(=O)c3cc(ncc3)NC(=O)C)c2)C)C(=O)CN1
0.273356	O=C1N(c2c(ccc(NC(=O)c3cc(ncc3)NC(=O)C)c2)C)C(=O)CN1
0.273356	O=C1N(c2c(ccc(NC(=O)c3cc(ncc3)NC(=O)C)c2)C)C(=O)CN1
0.273356	O=C1N(c2c(ccc(NC(=O)c3cc(ncc3)NC(=O)C)c2)C)C(=O)CN1
0.273063	O=C(N(CC(=O)OC(C)(C)C)CC(=O)OC)c1cc(NC(=O)c2ccccc2)c(cc1)C
0.273063	O=C(N(CC(=O)OC(C)(C)C)CC(=O)OC)c1cc(NC(=O)c2ccccc2)c(cc1)C
0.273063	O=C(N(CC(=O)OC(C)(C)C)CC(=O)OC)c1cc(NC(=O)c2ccccc2)c(cc1)C
0.273063	O=C(N(CC(=O)OC(C)(C)C)CC(=O)OC)c1cc(NC(=O)c2ccccc2)c(cc1)C
0.273063	O=C(N(CC(=O)OC(C)(C)C)CC(=O)OC)c1cc(NC(=O)c2ccccc2)c(cc1)C
0.273063	O=C(N(CC(=O)OC(C)(C)C)CC(=O)OC)c1cc(NC(=O)c2ccccc2)c(cc1)C
0.273063	O=C(N(CC(=O)OC(C)(C)C)CC(=O)OC)c1cc(NC(=O)c2ccccc2)c(cc1)C
0.273063	O=C(N(CC(=O)OC(C)(C)C)CC(=O)OC)c1cc(NC(=O)c2ccccc2)c(cc1)C
0.273063	O=C(N(CC(=O)OC(C)(C)C)CC(=O)OC)c1cc(NC(=O)c2ccccc2)c(cc1)C
0.273063	O=C(N(CC(=O)OC(C)(C)C)CC(=O)OC)c1cc(NC(=O)c2ccccc2)c(cc1)C
0.27305	FC(F)(F)C=1ON=C(N1)c2ccc(cc2)C(=O)Nc3c(OCC(F)(F)F)ccc(c3)C
0.27305	FC(F)(F)C=1ON=C(N1)c2ccc(cc2)C(=O)Nc3c(OCC(F)(F)F)ccc(c3)C
0.27305	FC(F)(F)C=1ON=C(N1)c2ccc(cc2)C(=O)Nc3c(OCC(F)(F)F)ccc(c3)C
0.27305	FC(F)(F)C=1ON=C(N1)c2ccc(cc2)C(=O)Nc3c(OCC(F)(F)F)ccc(c3)C
0.27305	FC(F)(F)C=1ON=C(N1)c2ccc(cc2)C(=O)Nc3c(OCC(F)(F)F)ccc(c3)C
0.27305	FC(F)(F)C=1ON=C(N1)c2ccc(cc2)C(=O)Nc3c(OCC(F)(F)F)ccc(c3)C
0.27305	FC(F)(F)C=1ON=C(N1)c2ccc(cc2)C(=O)Nc3c(OCC(F)(F)F)ccc(c3)C
0.27305	FC(F)(F)C=1ON=C(N1)c2ccc(cc2)C(=O)Nc3c(OCC(F)(F)F)ccc(c3)C
0.27305	FC(F)(F)C=1ON=C(N1)c2ccc(cc2)C(=O)Nc3c(OCC(F)(F)F)ccc(c3)C
0.27305	FC(F)(F)C=1ON=C(N1)c2ccc(cc2)C(=O)Nc3c(OCC(F)(F)F)ccc(c3)C
0.272727	[O-][N+](=O)c1cc(OC)c(cc1)C(=O)NCc2cc(NC(=O)c3cnccc3)ccc2
0.272727	[O-][N+](=O)c1cc(OC)c(cc1)C(=O)NCc2cc(NC(=O)c3cnccc3)ccc2
0.272727	[O-][N+](=O)c1cc(OC)c(cc1)C(=O)NCc2cc(NC(=O)c3cnccc3)ccc2
0.272401	Brc1ncc(c(c1)C)C(=O)Nc2cc(ccc2)CC(=O)N3CCN(CC3)C
0.272401	Brc1ncc(c(c1)C)C(=O)Nc2cc(ccc2)CC(=O)N3CCN(CC3)C
0.272401	Brc1ncc(c(c1)C)C(=O)Nc2cc(ccc2)CC(=O)N3CCN(CC3)C
0.272401	Brc1ncc(c(c1)C)C(=O)Nc2cc(ccc2)CC(=O)N3CCN(CC3)C
0.272401	Brc1ncc(c(c1)C)C(=O)Nc2cc(ccc2)CC(=O)N3CCN(CC3)C
0.272401	Brc1ncc(c(c1)C)C(=O)Nc2cc(ccc2)CC(=O)N3CCN(CC3)C
0.272401	Brc1ncc(c(c1)C)C(=O)Nc2cc(ccc2)CC(=O)N3CCN(CC3)C
0.272401	Brc1ncc(c(c1)C)C(=O)Nc2cc(ccc2)CC(=O)N3CCN(CC3)C
0.272401	Brc1ncc(c(c1)C)C(=O)Nc2cc(ccc2)CC(=O)N3CCN(CC3)C
0.272401	Brc1ncc(c(c1)C)C(=O)Nc2cc(ccc2)CC(=O)N3CCN(CC3)C
0.272388	S1CCN(Cc2cc(c(NC(=O)C(COc3ccccc3)C)cc2)C)CC1
0.272388	S1CCN(Cc2cc(c(NC(=O)C(COc3ccccc3)C)cc2)C)CC1
0.272388	S1CCN(Cc2cc(c(NC(=O)C(COc3ccccc3)C)cc2)C)CC1
0.272388	S1CCN(Cc2cc(c(NC(=O)C(COc3ccccc3)C)cc2)C)CC1
0.272388	S1CCN(Cc2cc(c(NC(=O)C(COc3ccccc3)C)cc2)C)CC1
0.272388	S1CCN(Cc2cc(c(NC(=O)C(COc3ccccc3)C)cc2)C)CC1
0.272388	S1CCN(Cc2cc(c(NC(=O)C(COc3ccccc3)C)cc2)C)CC1
0.272388	S1CCN(Cc2cc(c(NC(=O)C(COc3ccccc3)C)cc2)C)CC1
0.272388	S1CCN(Cc2cc(c(NC(=O)C(COc3ccccc3)C)cc2)C)CC1
0.272388	S1CCN(Cc2cc(c(NC(=O)C(COc3ccccc3)C)cc2)C)CC1
0.272085	Clc1nc(ccc1C(=O)Nc2ncc(c3nccnc3)cc2)C(C)(C)C
0.272085	Clc1nc(ccc1C(=O)Nc2ncc(c3nccnc3)cc2)C(C)(C)C
0.272085	Clc1nc(ccc1C(=O)Nc2ncc(c3nccnc3)cc2)C(C)(C)C
0.272085	Clc1nc(ccc1C(=O)Nc2ncc(c3nccnc3)cc2)C(C)(C)C
0.272059	S(=O)(=O)(Nc1cc(NC(=O)c2cc(ncc2)NCC)c(OC)cc1)C
0.272059	S(=O)(=O)(Nc1cc(NC(=O)c2cc(ncc2)NCC)c(OC)cc1)C
0.272	O=C(Nc1c(NCc2ccccc2)ccc(c1)C(=O)N)c3ccc(OC)cc3
0.272	O=C(Nc1c(NCc2ccccc2)ccc(c1)C(=O)N)c3ccc(OC)cc3
0.272	O=C(Nc1c(NCc2ccccc2)ccc(c1)C(=O)N)c3ccc(OC)cc3
0.272	O=C(Nc1c(NCc2ccccc2)ccc(c1)C(=O)N)c3ccc(OC)cc3
0.272	O=C(Nc1c(NCc2ccccc2)ccc(c1)C(=O)N)c3ccc(OC)cc3
0.272	O=C(Nc1c(NCc2ccccc2)ccc(c1)C(=O)N)c3ccc(OC)cc3
0.272	O=C(Nc1c(NCc2ccccc2)ccc(c1)C(=O)N)c3ccc(OC)cc3
0.272	O=C(Nc1c(NCc2ccccc2)ccc(c1)C(=O)N)c3ccc(OC)cc3
0.272	O=C(Nc1c(NCc2ccccc2)ccc(c1)C(=O)N)c3ccc(OC)cc3
0.272	O=C(Nc1c(NCc2ccccc2)ccc(c1)C(=O)N)c3ccc(OC)cc3
0.271605	Clc1c(cc(cc1)C(=O)Nc2cc(c(Cl)cc2)C)CCC
0.271605	Clc1c(cc(cc1)C(=O)Nc2cc(c(Cl)cc2)C)CCC
0.271605	Clc1c(cc(cc1)C(=O)Nc2cc(c(Cl)cc2)C)CCC
0.271605	Clc1c(cc(cc1)C(=O)Nc2cc(c(Cl)cc2)C)CCC
0.271605	Clc1c(cc(cc1)C(=O)Nc2cc(c(Cl)cc2)C)CCC
0.271605	Clc1c(cc(cc1)C(=O)Nc2cc(c(Cl)cc2)C)CCC
0.271605	Clc1c(cc(cc1)C(=O)Nc2cc(c(Cl)cc2)C)CCC
0.271605	Clc1c(cc(cc1)C(=O)Nc2cc(c(Cl)cc2)C)CCC
0.271605	Clc1c(cc(cc1)C(=O)Nc2cc(c(Cl)cc2)C)CCC
0.271605	Clc1c(cc(cc1)C(=O)Nc2cc(c(Cl)cc2)C)CCC
0.271605	S(C1=NN=C(N1CC=2OC=CC2)c3cnccc3)CC(=O)Nc4c(ccc(c5cncc(F)c5)c4)C
0.271605	S(C1=NN=C(N1CC=2OC=CC2)c3cnccc3)CC(=O)Nc4c(ccc(c5cncc(F)c5)c4)C
0.271127	S(=O)(=O)(NCC)c1cc(c(cc1)C)C(=O)N2CCN(Cc3cnccc3)CC2
0.271127	S(=O)(=O)(NCC)c1cc(c(cc1)C)C(=O)N2CCN(Cc3cnccc3)CC2
0.271127	S(=O)(=O)(NCC)c1cc(c(cc1)C)C(=O)N2CCN(Cc3cnccc3)CC2
0.271127	S(=O)(=O)(NCC)c1cc(c(cc1)C)C(=O)N2CCN(Cc3cnccc3)CC2
0.271127	S(=O)(=O)(NCC)c1cc(c(cc1)C)C(=O)N2CCN(Cc3cnccc3)CC2
0.271127	S(=O)(=O)(NCC)c1cc(c(cc1)C)C(=O)N2CCN(Cc3cnccc3)CC2
0.271127	S(=O)(=O)(NCC)c1cc(c(cc1)C)C(=O)N2CCN(Cc3cnccc3)CC2
0.271127	S(=O)(=O)(NCC)c1cc(c(cc1)C)C(=O)N2CCN(Cc3cnccc3)CC2
0.271127	S(=O)(=O)(NCC)c1cc(c(cc1)C)C(=O)N2CCN(Cc3cnccc3)CC2
0.271028	Oc1c(ccc(c2cnccc2)c1)C
0.270916	FC(F)(F)COc1c(NC(=O)c2ccc(cc2)CCF)cc(cc1)C
0.270916	FC(F)(F)COc1c(NC(=O)c2ccc(cc2)CCF)cc(cc1)C
0.270916	FC(F)(F)COc1c(NC(=O)c2ccc(cc2)CCF)cc(cc1)C
0.270916	FC(F)(F)COc1c(NC(=O)c2ccc(cc2)CCF)cc(cc1)C
0.270916	FC(F)(F)COc1c(NC(=O)c2ccc(cc2)CCF)cc(cc1)C
[truncated: 8,001 more rows]
