# Supplementary material for: Galileo: Three-dimensional searching in large combinatorial fragment spaces on the example of pharmacophores
Source: J Comput Aided Mol Des. 2022 Nov 24;37(1):1–16. doi: 10.1007/s10822-022-00485-y (PMC10032335; doi:10.1007/s10822-022-00485-y)
Supplement: Supplementary file 4 — Supplementary file 3a [file 10822_2022_485_MOESM3_ESMa.zip › Imatinib_Galileo/19/out_7.csv]

Score	SMILES
0.423868	S(=O)(=O)(Nc1c(ccc(NC(=O)c2ccc(Nc3ncccn3)cc2)c1)C)c4ccccc4
0.423868	S(=O)(=O)(Nc1c(ccc(NC(=O)c2ccc(Nc3ncccn3)cc2)c1)C)c4ccccc4
0.423868	S(=O)(=O)(Nc1c(ccc(NC(=O)c2ccc(Nc3ncccn3)cc2)c1)C)c4ccccc4
0.423868	S(=O)(=O)(Nc1c(ccc(NC(=O)c2ccc(Nc3ncccn3)cc2)c1)C)c4ccccc4
0.423868	S(=O)(=O)(Nc1c(ccc(NC(=O)c2ccc(Nc3ncccn3)cc2)c1)C)c4ccccc4
0.40293	O=C(Nc1cc2N=C(Nc2cc1)CN3CCN(CC3)C)c4cc(Nc5nc(ccn5)C)ccc4
0.40293	O=C(Nc1cc2N=C(Nc2cc1)CN3CCN(CC3)C)c4cc(Nc5nc(ccn5)C)ccc4
0.40293	O=C(Nc1cc2N=C(Nc2cc1)CN3CCN(CC3)C)c4cc(Nc5nc(ccn5)C)ccc4
0.40293	O=C(Nc1cc2N=C(Nc2cc1)CN3CCN(CC3)C)c4cc(Nc5nc(ccn5)C)ccc4
0.40293	O=C(Nc1cc2N=C(Nc2cc1)CN3CCN(CC3)C)c4cc(Nc5nc(ccn5)C)ccc4
0.40293	O=C(Nc1cc2N=C(Nc2cc1)CN3CCN(CC3)C)c4cc(Nc5nc(ccn5)C)ccc4
0.40293	O=C(Nc1cc2N=C(Nc2cc1)CN3CCN(CC3)C)c4cc(Nc5nc(ccn5)C)ccc4
0.40293	O=C(Nc1cc2N=C(Nc2cc1)CN3CCN(CC3)C)c4cc(Nc5nc(ccn5)C)ccc4
0.40293	O=C(Nc1cc2N=C(Nc2cc1)CN3CCN(CC3)C)c4cc(Nc5nc(ccn5)C)ccc4
0.40293	O=C(Nc1cc2N=C(Nc2cc1)CN3CCN(CC3)C)c4cc(Nc5nc(ccn5)C)ccc4
0.396825	O=C(Nc1c(NCCCc2ccccc2)cccc1)c3cc(Nc4nc(ccn4)C)ccc3
0.396825	O=C(Nc1c(NCCCc2ccccc2)cccc1)c3cc(Nc4nc(ccn4)C)ccc3
0.396825	O=C(Nc1c(NCCCc2ccccc2)cccc1)c3cc(Nc4nc(ccn4)C)ccc3
0.396825	O=C(Nc1c(NCCCc2ccccc2)cccc1)c3cc(Nc4nc(ccn4)C)ccc3
0.396825	O=C(Nc1c(NCCCc2ccccc2)cccc1)c3cc(Nc4nc(ccn4)C)ccc3
0.396825	O=C(Nc1c(NCCCc2ccccc2)cccc1)c3cc(Nc4nc(ccn4)C)ccc3
0.396825	O=C(Nc1c(NCCCc2ccccc2)cccc1)c3cc(Nc4nc(ccn4)C)ccc3
0.396825	O=C(Nc1c(NCCCc2ccccc2)cccc1)c3cc(Nc4nc(ccn4)C)ccc3
0.396825	O=C(Nc1c(NCCCc2ccccc2)cccc1)c3cc(Nc4nc(ccn4)C)ccc3
0.396825	O=C(Nc1c(NCCCc2ccccc2)cccc1)c3cc(Nc4nc(ccn4)C)ccc3
0.390558	O=C(Nc1ccc(cc1)C(=O)CC)c2nc(ncc2)c3cnccc3
0.390558	O=C(Nc1ccc(cc1)C(=O)CC)c2nc(ncc2)c3cnccc3
0.390558	O=C(Nc1ccc(cc1)C(=O)CC)c2nc(ncc2)c3cnccc3
0.390558	O=C(Nc1ccc(cc1)C(=O)CC)c2nc(ncc2)c3cnccc3
0.390558	O=C(Nc1ccc(cc1)C(=O)CC)c2nc(ncc2)c3cnccc3
0.389706	Brc1ccc(cc1)C(=O)Nc2c(ccc(c2)C(=O)N(C3CC3)Cc4cc(c5cnccc5)ccc4)C
0.389706	Brc1ccc(cc1)C(=O)Nc2c(ccc(c2)C(=O)N(C3CC3)Cc4cc(c5cnccc5)ccc4)C
0.389706	Brc1ccc(cc1)C(=O)Nc2c(ccc(c2)C(=O)N(C3CC3)Cc4cc(c5cnccc5)ccc4)C
0.389706	Brc1ccc(cc1)C(=O)Nc2c(ccc(c2)C(=O)N(C3CC3)Cc4cc(c5cnccc5)ccc4)C
0.389706	Brc1ccc(cc1)C(=O)Nc2c(ccc(c2)C(=O)N(C3CC3)Cc4cc(c5cnccc5)ccc4)C
0.389706	Brc1ccc(cc1)C(=O)Nc2c(ccc(c2)C(=O)N(C3CC3)Cc4cc(c5cnccc5)ccc4)C
0.389706	Brc1ccc(cc1)C(=O)Nc2c(ccc(c2)C(=O)N(C3CC3)Cc4cc(c5cnccc5)ccc4)C
0.389706	Brc1ccc(cc1)C(=O)Nc2c(ccc(c2)C(=O)N(C3CC3)Cc4cc(c5cnccc5)ccc4)C
0.389706	Brc1ccc(cc1)C(=O)Nc2c(ccc(c2)C(=O)N(C3CC3)Cc4cc(c5cnccc5)ccc4)C
0.389706	Brc1ccc(cc1)C(=O)Nc2c(ccc(c2)C(=O)N(C3CC3)Cc4cc(c5cnccc5)ccc4)C
0.387234	Brc1ncc(NC(=O)c2cc(Nc3nc(ccn3)C)ccc2)cc1
0.387234	Brc1ncc(NC(=O)c2cc(Nc3nc(ccn3)C)ccc2)cc1
0.387234	Brc1ncc(NC(=O)c2cc(Nc3nc(ccn3)C)ccc2)cc1
0.387234	Brc1ncc(NC(=O)c2cc(Nc3nc(ccn3)C)ccc2)cc1
0.387234	Brc1ncc(NC(=O)c2cc(Nc3nc(ccn3)C)ccc2)cc1
0.387234	Brc1ncc(NC(=O)c2cc(Nc3nc(ccn3)C)ccc2)cc1
0.387234	Brc1ncc(NC(=O)c2cc(Nc3nc(ccn3)C)ccc2)cc1
0.387234	Brc1ncc(NC(=O)c2cc(Nc3nc(ccn3)C)ccc2)cc1
0.387234	Brc1ncc(NC(=O)c2cc(Nc3nc(ccn3)C)ccc2)cc1
0.387234	Brc1ncc(NC(=O)c2cc(Nc3nc(ccn3)C)ccc2)cc1
0.378906	Fc1c(cccc1)C(=O)Nc2c(ccc(c2)C(=O)Nc3ccc(cc3)C4=NOC=C4)C
0.378906	Fc1c(cccc1)C(=O)Nc2c(ccc(c2)C(=O)Nc3ccc(cc3)C4=NOC=C4)C
0.378906	Fc1c(cccc1)C(=O)Nc2c(ccc(c2)C(=O)Nc3ccc(cc3)C4=NOC=C4)C
0.378906	Fc1c(cccc1)C(=O)Nc2c(ccc(c2)C(=O)Nc3ccc(cc3)C4=NOC=C4)C
0.378906	Fc1c(cccc1)C(=O)Nc2c(ccc(c2)C(=O)Nc3ccc(cc3)C4=NOC=C4)C
0.378906	Fc1c(cccc1)C(=O)Nc2c(ccc(c2)C(=O)Nc3ccc(cc3)C4=NOC=C4)C
0.378906	Fc1c(cccc1)C(=O)Nc2c(ccc(c2)C(=O)Nc3ccc(cc3)C4=NOC=C4)C
0.378906	Fc1c(cccc1)C(=O)Nc2c(ccc(c2)C(=O)Nc3ccc(cc3)C4=NOC=C4)C
0.378906	Fc1c(cccc1)C(=O)Nc2c(ccc(c2)C(=O)Nc3ccc(cc3)C4=NOC=C4)C
0.378906	Fc1c(cccc1)C(=O)Nc2c(ccc(c2)C(=O)Nc3ccc(cc3)C4=NOC=C4)C
0.377778	O=C(N1CCN(Cc2cnccc2)CC1)c3ccc(cc3)C(=O)Nc4ccccc4
0.377778	O=C(N1CCN(Cc2cnccc2)CC1)c3ccc(cc3)C(=O)Nc4ccccc4
0.377778	O=C(N1CCN(Cc2cnccc2)CC1)c3ccc(cc3)C(=O)Nc4ccccc4
0.377778	O=C(N1CCN(Cc2cnccc2)CC1)c3ccc(cc3)C(=O)Nc4ccccc4
0.377778	O=C(N1CCN(Cc2cnccc2)CC1)c3ccc(cc3)C(=O)Nc4ccccc4
0.377778	O=C(N1CCN(Cc2cnccc2)CC1)c3ccc(cc3)C(=O)Nc4ccccc4
0.377778	O=C(N1CCN(Cc2cnccc2)CC1)c3ccc(cc3)C(=O)Nc4ccccc4
0.377778	O=C(N1CCN(Cc2cnccc2)CC1)c3ccc(cc3)C(=O)Nc4ccccc4
0.377778	O=C(N1CCN(Cc2cnccc2)CC1)c3ccc(cc3)C(=O)Nc4ccccc4
0.377778	O=C(N1CCN(Cc2cnccc2)CC1)c3ccc(cc3)C(=O)Nc4ccccc4
0.373077	S1C(=NC(c2c(ccc(c2)C)C)=C1)NC(=O)c3ccc(Nc4ncccn4)cc3
0.373016	O=C(Nc1c(cc(OCc2ncccc2)cc1)C)c3ccc(Nc4ncccn4)cc3
0.373016	O=C(Nc1c(cc(OCc2ncccc2)cc1)C)c3ccc(Nc4ncccn4)cc3
0.373016	O=C(Nc1c(cc(OCc2ncccc2)cc1)C)c3ccc(Nc4ncccn4)cc3
0.373016	O=C(Nc1c(cc(OCc2ncccc2)cc1)C)c3ccc(Nc4ncccn4)cc3
0.373016	O=C(Nc1c(cc(OCc2ncccc2)cc1)C)c3ccc(Nc4ncccn4)cc3
0.373016	O=C(Nc1c(cc(OCc2ncccc2)cc1)C)c3ccc(Nc4ncccn4)cc3
0.373016	O=C(Nc1c(cc(OCc2ncccc2)cc1)C)c3ccc(Nc4ncccn4)cc3
0.373016	O=C(Nc1c(cc(OCc2ncccc2)cc1)C)c3ccc(Nc4ncccn4)cc3
0.373016	O=C(Nc1c(cc(OCc2ncccc2)cc1)C)c3ccc(Nc4ncccn4)cc3
0.373016	O=C(Nc1c(cc(OCc2ncccc2)cc1)C)c3ccc(Nc4ncccn4)cc3
0.37037	Clc1cc(c(NC(=O)c2cc(Nc3nc(ccn3)C)ccc2)cc1)C(=O)NCC(C)C
0.37037	Clc1cc(c(NC(=O)c2cc(Nc3nc(ccn3)C)ccc2)cc1)C(=O)NCC(C)C
0.37037	Clc1cc(c(NC(=O)c2cc(Nc3nc(ccn3)C)ccc2)cc1)C(=O)NCC(C)C
0.37037	Clc1cc(c(NC(=O)c2cc(Nc3nc(ccn3)C)ccc2)cc1)C(=O)NCC(C)C
0.37037	Clc1cc(c(NC(=O)c2cc(Nc3nc(ccn3)C)ccc2)cc1)C(=O)NCC(C)C
0.37037	Clc1cc(c(NC(=O)c2cc(Nc3nc(ccn3)C)ccc2)cc1)C(=O)NCC(C)C
0.366534	O=C(Nc1c(ccc(c2cnc(OC)cc2)c1)C)c3cc(ncc3)C
0.366534	O=C(Nc1c(ccc(c2cnc(OC)cc2)c1)C)c3cc(ncc3)C
0.366534	O=C(Nc1c(ccc(c2cnc(OC)cc2)c1)C)c3cc(ncc3)C
0.366534	O=C(Nc1c(ccc(c2cnc(OC)cc2)c1)C)c3cc(ncc3)C
0.366534	O=C(Nc1c(ccc(c2cnc(OC)cc2)c1)C)c3cc(ncc3)C
0.366534	O=C(Nc1c(ccc(c2cnc(OC)cc2)c1)C)c3cc(ncc3)C
0.363014	Fc1c(NC(=O)c2cc(NC(=O)c3c(F)cccc3)c(cc2)C)ccc(c1)CN4CC(=O)N(CC4)C
0.363014	Fc1c(NC(=O)c2cc(NC(=O)c3c(F)cccc3)c(cc2)C)ccc(c1)CN4CC(=O)N(CC4)C
0.363014	Fc1c(NC(=O)c2cc(NC(=O)c3c(F)cccc3)c(cc2)C)ccc(c1)CN4CC(=O)N(CC4)C
0.363014	Fc1c(NC(=O)c2cc(NC(=O)c3c(F)cccc3)c(cc2)C)ccc(c1)CN4CC(=O)N(CC4)C
0.363014	Fc1c(NC(=O)c2cc(NC(=O)c3c(F)cccc3)c(cc2)C)ccc(c1)CN4CC(=O)N(CC4)C
0.363014	Fc1c(NC(=O)c2cc(NC(=O)c3c(F)cccc3)c(cc2)C)ccc(c1)CN4CC(=O)N(CC4)C
0.363014	Fc1c(NC(=O)c2cc(NC(=O)c3c(F)cccc3)c(cc2)C)ccc(c1)CN4CC(=O)N(CC4)C
0.363014	Fc1c(NC(=O)c2cc(NC(=O)c3c(F)cccc3)c(cc2)C)ccc(c1)CN4CC(=O)N(CC4)C
0.363014	Fc1c(NC(=O)c2cc(NC(=O)c3c(F)cccc3)c(cc2)C)ccc(c1)CN4CC(=O)N(CC4)C
0.363014	Fc1c(NC(=O)c2cc(NC(=O)c3c(F)cccc3)c(cc2)C)ccc(c1)CN4CC(=O)N(CC4)C
0.359848	S1C(=NC(c2cc3c(cc2)CCC3)=C1)NC(=O)c4ccc(Nc5ncccn5)cc4
0.359712	O=C(Nc1c(ccc(NC(=O)C(C)C)c1)C)c2cc(c(OC)cc2)c3ncccc3
0.358423	Clc1c(Cl)ccc(Nc2ncccc2C(=O)Nc3ccc(cc3)CN4CC(CCC4)C)c1
0.358423	Clc1c(Cl)ccc(Nc2ncccc2C(=O)Nc3ccc(cc3)CN4CC(CCC4)C)c1
0.358423	Clc1c(Cl)ccc(Nc2ncccc2C(=O)Nc3ccc(cc3)CN4CC(CCC4)C)c1
0.358423	Clc1c(Cl)ccc(Nc2ncccc2C(=O)Nc3ccc(cc3)CN4CC(CCC4)C)c1
0.358423	Clc1c(Cl)ccc(Nc2ncccc2C(=O)Nc3ccc(cc3)CN4CC(CCC4)C)c1
0.358423	Clc1c(Cl)ccc(Nc2ncccc2C(=O)Nc3ccc(cc3)CN4CC(CCC4)C)c1
0.358423	Clc1c(Cl)ccc(Nc2ncccc2C(=O)Nc3ccc(cc3)CN4CC(CCC4)C)c1
0.358423	Clc1c(Cl)ccc(Nc2ncccc2C(=O)Nc3ccc(cc3)CN4CC(CCC4)C)c1
0.358423	Clc1c(Cl)ccc(Nc2ncccc2C(=O)Nc3ccc(cc3)CN4CC(CCC4)C)c1
0.358423	Clc1c(Cl)ccc(Nc2ncccc2C(=O)Nc3ccc(cc3)CN4CC(CCC4)C)c1
0.358362	S(=O)(=O)(Nc1c(cc(cc1)C)C)c2cc(ccc2)C(=O)NNC(=O)c3nc(ncc3)c4cnccc4
0.358362	S(=O)(=O)(Nc1c(cc(cc1)C)C)c2cc(ccc2)C(=O)NNC(=O)c3nc(ncc3)c4cnccc4
0.358362	S(=O)(=O)(Nc1c(cc(cc1)C)C)c2cc(ccc2)C(=O)NNC(=O)c3nc(ncc3)c4cnccc4
0.358362	S(=O)(=O)(Nc1c(cc(cc1)C)C)c2cc(ccc2)C(=O)NNC(=O)c3nc(ncc3)c4cnccc4
0.358362	S(=O)(=O)(Nc1c(cc(cc1)C)C)c2cc(ccc2)C(=O)NNC(=O)c3nc(ncc3)c4cnccc4
0.358362	S(=O)(=O)(Nc1c(cc(cc1)C)C)c2cc(ccc2)C(=O)NNC(=O)c3nc(ncc3)c4cnccc4
0.358362	S(=O)(=O)(Nc1c(cc(cc1)C)C)c2cc(ccc2)C(=O)NNC(=O)c3nc(ncc3)c4cnccc4
0.358362	S(=O)(=O)(Nc1c(cc(cc1)C)C)c2cc(ccc2)C(=O)NNC(=O)c3nc(ncc3)c4cnccc4
0.358362	S(=O)(=O)(Nc1c(cc(cc1)C)C)c2cc(ccc2)C(=O)NNC(=O)c3nc(ncc3)c4cnccc4
0.358362	S(=O)(=O)(Nc1c(cc(cc1)C)C)c2cc(ccc2)C(=O)NNC(=O)c3nc(ncc3)c4cnccc4
0.357977	O=C(Nc1cc(NCC=2OC(c3cnccc3)=CC2)c(cc1)C)C(C)C
0.357977	O=C(Nc1cc(NCC=2OC(c3cnccc3)=CC2)c(cc1)C)C(C)C
0.357977	O=C(Nc1cc(NCC=2OC(c3cnccc3)=CC2)c(cc1)C)C(C)C
0.357977	O=C(Nc1cc(NCC=2OC(c3cnccc3)=CC2)c(cc1)C)C(C)C
0.357977	O=C(Nc1cc(NCC=2OC(c3cnccc3)=CC2)c(cc1)C)C(C)C
0.357977	O=C(Nc1cc(NCC=2OC(c3cnccc3)=CC2)c(cc1)C)C(C)C
0.357977	O=C(Nc1cc(NCC=2OC(c3cnccc3)=CC2)c(cc1)C)C(C)C
0.357977	O=C(Nc1cc(NCC=2OC(c3cnccc3)=CC2)c(cc1)C)C(C)C
0.357977	O=C(Nc1cc(NCC=2OC(c3cnccc3)=CC2)c(cc1)C)C(C)C
0.357977	O=C(Nc1cc(NCC=2OC(c3cnccc3)=CC2)c(cc1)C)C(C)C
0.357798	FCCc1cc(NC(=O)c2ccc(Nc3ncccn3)cc2)ccc1
0.357798	FCCc1cc(NC(=O)c2ccc(Nc3ncccn3)cc2)ccc1
0.357798	FCCc1cc(NC(=O)c2ccc(Nc3ncccn3)cc2)ccc1
0.357798	FCCc1cc(NC(=O)c2ccc(Nc3ncccn3)cc2)ccc1
0.357798	FCCc1cc(NC(=O)c2ccc(Nc3ncccn3)cc2)ccc1
0.357798	FCCc1cc(NC(=O)c2ccc(Nc3ncccn3)cc2)ccc1
0.357798	FCCc1cc(NC(=O)c2ccc(Nc3ncccn3)cc2)ccc1
0.357798	FCCc1cc(NC(=O)c2ccc(Nc3ncccn3)cc2)ccc1
0.357798	FCCc1cc(NC(=O)c2ccc(Nc3ncccn3)cc2)ccc1
0.357798	FCCc1cc(NC(=O)c2ccc(Nc3ncccn3)cc2)ccc1
0.356877	Fc1c(cccc1)C(=O)Nc2c(ccc(c2)C(=O)Nc3cc(ccc3)C4=NNC(=N4)C)C
0.356877	Fc1c(cccc1)C(=O)Nc2c(ccc(c2)C(=O)Nc3cc(ccc3)C4=NNC(=N4)C)C
0.356877	Fc1c(cccc1)C(=O)Nc2c(ccc(c2)C(=O)Nc3cc(ccc3)C4=NNC(=N4)C)C
0.356877	Fc1c(cccc1)C(=O)Nc2c(ccc(c2)C(=O)Nc3cc(ccc3)C4=NNC(=N4)C)C
0.356877	Fc1c(cccc1)C(=O)Nc2c(ccc(c2)C(=O)Nc3cc(ccc3)C4=NNC(=N4)C)C
0.356877	Fc1c(cccc1)C(=O)Nc2c(ccc(c2)C(=O)Nc3cc(ccc3)C4=NNC(=N4)C)C
0.356877	Fc1c(cccc1)C(=O)Nc2c(ccc(c2)C(=O)Nc3cc(ccc3)C4=NNC(=N4)C)C
0.356877	Fc1c(cccc1)C(=O)Nc2c(ccc(c2)C(=O)Nc3cc(ccc3)C4=NNC(=N4)C)C
0.356877	Fc1c(cccc1)C(=O)Nc2c(ccc(c2)C(=O)Nc3cc(ccc3)C4=NNC(=N4)C)C
0.356877	Fc1c(cccc1)C(=O)Nc2c(ccc(c2)C(=O)Nc3cc(ccc3)C4=NNC(=N4)C)C
0.354717	Fc1c(c2cncc(c2)C(=O)Nc3cc(NC(=O)N(C)C)c(cc3)C)cccc1
0.354717	Fc1c(c2cncc(c2)C(=O)Nc3cc(NC(=O)N(C)C)c(cc3)C)cccc1
0.354717	Fc1c(c2cncc(c2)C(=O)Nc3cc(NC(=O)N(C)C)c(cc3)C)cccc1
0.354717	Fc1c(c2cncc(c2)C(=O)Nc3cc(NC(=O)N(C)C)c(cc3)C)cccc1
0.354717	Fc1c(c2cncc(c2)C(=O)Nc3cc(NC(=O)N(C)C)c(cc3)C)cccc1
0.354717	Fc1c(c2cncc(c2)C(=O)Nc3cc(NC(=O)N(C)C)c(cc3)C)cccc1
0.354717	Fc1c(c2cncc(c2)C(=O)Nc3cc(NC(=O)N(C)C)c(cc3)C)cccc1
0.354717	Fc1c(c2cncc(c2)C(=O)Nc3cc(NC(=O)N(C)C)c(cc3)C)cccc1
0.354717	Fc1c(c2cncc(c2)C(=O)Nc3cc(NC(=O)N(C)C)c(cc3)C)cccc1
0.354717	Fc1c(c2cncc(c2)C(=O)Nc3cc(NC(=O)N(C)C)c(cc3)C)cccc1
0.353612	Fc1c(NC(=O)c2ccc(cc2)C(=O)Nc3ccccc3)ccc(c1)CN4CC(=O)N(CC4)C
0.353612	Fc1c(NC(=O)c2ccc(cc2)C(=O)Nc3ccccc3)ccc(c1)CN4CC(=O)N(CC4)C
0.353612	Fc1c(NC(=O)c2ccc(cc2)C(=O)Nc3ccccc3)ccc(c1)CN4CC(=O)N(CC4)C
0.353612	Fc1c(NC(=O)c2ccc(cc2)C(=O)Nc3ccccc3)ccc(c1)CN4CC(=O)N(CC4)C
0.353612	Fc1c(NC(=O)c2ccc(cc2)C(=O)Nc3ccccc3)ccc(c1)CN4CC(=O)N(CC4)C
0.353612	Fc1c(NC(=O)c2ccc(cc2)C(=O)Nc3ccccc3)ccc(c1)CN4CC(=O)N(CC4)C
0.353612	Fc1c(NC(=O)c2ccc(cc2)C(=O)Nc3ccccc3)ccc(c1)CN4CC(=O)N(CC4)C
0.353612	Fc1c(NC(=O)c2ccc(cc2)C(=O)Nc3ccccc3)ccc(c1)CN4CC(=O)N(CC4)C
0.353612	Fc1c(NC(=O)c2ccc(cc2)C(=O)Nc3ccccc3)ccc(c1)CN4CC(=O)N(CC4)C
0.353612	Fc1c(NC(=O)c2ccc(cc2)C(=O)Nc3ccccc3)ccc(c1)CN4CC(=O)N(CC4)C
0.352459	O=C(Nc1nc(c2ccc(cc2)C)ccc1)c3ccc(cc3)CN4C(=O)CCC4=O
0.352459	O=C(Nc1nc(c2ccc(cc2)C)ccc1)c3ccc(cc3)CN4C(=O)CCC4=O
0.352459	O=C(Nc1nc(c2ccc(cc2)C)ccc1)c3ccc(cc3)CN4C(=O)CCC4=O
0.352459	O=C(Nc1nc(c2ccc(cc2)C)ccc1)c3ccc(cc3)CN4C(=O)CCC4=O
0.352459	O=C(Nc1nc(c2ccc(cc2)C)ccc1)c3ccc(cc3)CN4C(=O)CCC4=O
0.352459	O=C(Nc1nc(c2ccc(cc2)C)ccc1)c3ccc(cc3)CN4C(=O)CCC4=O
0.352459	O=C(Nc1nc(c2ccc(cc2)C)ccc1)c3ccc(cc3)CN4C(=O)CCC4=O
0.352459	O=C(Nc1nc(c2ccc(cc2)C)ccc1)c3ccc(cc3)CN4C(=O)CCC4=O
0.352459	O=C(Nc1nc(c2ccc(cc2)C)ccc1)c3ccc(cc3)CN4C(=O)CCC4=O
0.352459	O=C(Nc1nc(c2ccc(cc2)C)ccc1)c3ccc(cc3)CN4C(=O)CCC4=O
0.351145	Brc1c(NNC(=O)c2cc(Nc3nc(ccn3)C)ccc2)cc(C#N)cc1
0.351145	Brc1c(NNC(=O)c2cc(Nc3nc(ccn3)C)ccc2)cc(C#N)cc1
0.351145	Brc1c(NNC(=O)c2cc(Nc3nc(ccn3)C)ccc2)cc(C#N)cc1
0.351145	Brc1c(NNC(=O)c2cc(Nc3nc(ccn3)C)ccc2)cc(C#N)cc1
0.351145	Brc1c(NNC(=O)c2cc(Nc3nc(ccn3)C)ccc2)cc(C#N)cc1
0.351145	Brc1c(NNC(=O)c2cc(Nc3nc(ccn3)C)ccc2)cc(C#N)cc1
0.351145	Brc1c(NNC(=O)c2cc(Nc3nc(ccn3)C)ccc2)cc(C#N)cc1
0.351145	Brc1c(NNC(=O)c2cc(Nc3nc(ccn3)C)ccc2)cc(C#N)cc1
0.351145	Brc1c(NNC(=O)c2cc(Nc3nc(ccn3)C)ccc2)cc(C#N)cc1
0.351145	Brc1c(NNC(=O)c2cc(Nc3nc(ccn3)C)ccc2)cc(C#N)cc1
0.34981	Clc1ccc(cc1)COc2c(OC)cc(cc2)C(=O)Nc3nc(c4ccc(cc4)C)ccc3
0.34981	Clc1ccc(cc1)COc2c(OC)cc(cc2)C(=O)Nc3nc(c4ccc(cc4)C)ccc3
0.34981	Clc1ccc(cc1)COc2c(OC)cc(cc2)C(=O)Nc3nc(c4ccc(cc4)C)ccc3
0.34981	Clc1ccc(cc1)COc2c(OC)cc(cc2)C(=O)Nc3nc(c4ccc(cc4)C)ccc3
0.34981	Clc1ccc(cc1)COc2c(OC)cc(cc2)C(=O)Nc3nc(c4ccc(cc4)C)ccc3
0.34981	Clc1ccc(cc1)COc2c(OC)cc(cc2)C(=O)Nc3nc(c4ccc(cc4)C)ccc3
0.34981	Clc1ccc(cc1)COc2c(OC)cc(cc2)C(=O)Nc3nc(c4ccc(cc4)C)ccc3
0.34981	Clc1ccc(cc1)COc2c(OC)cc(cc2)C(=O)Nc3nc(c4ccc(cc4)C)ccc3
0.34981	Clc1ccc(cc1)COc2c(OC)cc(cc2)C(=O)Nc3nc(c4ccc(cc4)C)ccc3
0.34981	Clc1ccc(cc1)COc2c(OC)cc(cc2)C(=O)Nc3nc(c4ccc(cc4)C)ccc3
0.348684	S1C(=NC(=C1)C)c2cc(ccc2)C(=O)Nc3c(F)cc(cc3)CN4CC(=O)N(CC4)C
0.348684	S1C(=NC(=C1)C)c2cc(ccc2)C(=O)Nc3c(F)cc(cc3)CN4CC(=O)N(CC4)C
0.348684	S1C(=NC(=C1)C)c2cc(ccc2)C(=O)Nc3c(F)cc(cc3)CN4CC(=O)N(CC4)C
0.348684	S1C(=NC(=C1)C)c2cc(ccc2)C(=O)Nc3c(F)cc(cc3)CN4CC(=O)N(CC4)C
0.348684	S1C(=NC(=C1)C)c2cc(ccc2)C(=O)Nc3c(F)cc(cc3)CN4CC(=O)N(CC4)C
0.348684	S1C(=NC(=C1)C)c2cc(ccc2)C(=O)Nc3c(F)cc(cc3)CN4CC(=O)N(CC4)C
0.348684	S1C(=NC(=C1)C)c2cc(ccc2)C(=O)Nc3c(F)cc(cc3)CN4CC(=O)N(CC4)C
0.348684	S1C(=NC(=C1)C)c2cc(ccc2)C(=O)Nc3c(F)cc(cc3)CN4CC(=O)N(CC4)C
0.348684	S1C(=NC(=C1)C)c2cc(ccc2)C(=O)Nc3c(F)cc(cc3)CN4CC(=O)N(CC4)C
0.348684	S1C(=NC(=C1)C)c2cc(ccc2)C(=O)Nc3c(F)cc(cc3)CN4CC(=O)N(CC4)C
0.347826	O=C(Nc1c(N(Cc2ccccc2)C)cccc1)c3nc(ncc3)c4cnccc4
0.347826	O=C(Nc1c(N(Cc2ccccc2)C)cccc1)c3nc(ncc3)c4cnccc4
0.347826	O=C(Nc1c(N(Cc2ccccc2)C)cccc1)c3nc(ncc3)c4cnccc4
0.347826	O=C(Nc1c(N(Cc2ccccc2)C)cccc1)c3nc(ncc3)c4cnccc4
0.347826	O=C(Nc1c(N(Cc2ccccc2)C)cccc1)c3nc(ncc3)c4cnccc4
0.347826	O=C(Nc1c(N(Cc2ccccc2)C)cccc1)c3nc(ncc3)c4cnccc4
0.347826	O=C(Nc1c(N(Cc2ccccc2)C)cccc1)c3nc(ncc3)c4cnccc4
0.347826	O=C(Nc1c(N(Cc2ccccc2)C)cccc1)c3nc(ncc3)c4cnccc4
0.347826	O=C(Nc1c(N(Cc2ccccc2)C)cccc1)c3nc(ncc3)c4cnccc4
0.347826	O=C(Nc1c(N(Cc2ccccc2)C)cccc1)c3nc(ncc3)c4cnccc4
0.347639	O=C(N(C)C)Nc1c(ccc(NC(=O)c2cc(ccc2)C)c1)C
0.347639	O=C(N(C)C)Nc1c(ccc(NC(=O)c2cc(ccc2)C)c1)C
0.347639	O=C(N(C)C)Nc1c(ccc(NC(=O)c2cc(ccc2)C)c1)C
0.347639	O=C(N(C)C)Nc1c(ccc(NC(=O)c2cc(ccc2)C)c1)C
0.347639	O=C(N(C)C)Nc1c(ccc(NC(=O)c2cc(ccc2)C)c1)C
0.347639	O=C(N(C)C)Nc1c(ccc(NC(=O)c2cc(ccc2)C)c1)C
0.347639	O=C(N(C)C)Nc1c(ccc(NC(=O)c2cc(ccc2)C)c1)C
0.347639	O=C(N(C)C)Nc1c(ccc(NC(=O)c2cc(ccc2)C)c1)C
0.347639	O=C(N(C)C)Nc1c(ccc(NC(=O)c2cc(ccc2)C)c1)C
0.347639	O=C(N(C)C)Nc1c(ccc(NC(=O)c2cc(ccc2)C)c1)C
0.346939	FC(F)(F)CN1Cc2c(ccc(NC(=O)c3ccc(Nc4ncccn4)cc3)c2)C1
0.346939	FC(F)(F)CN1Cc2c(ccc(NC(=O)c3ccc(Nc4ncccn4)cc3)c2)C1
0.346939	FC(F)(F)CN1Cc2c(ccc(NC(=O)c3ccc(Nc4ncccn4)cc3)c2)C1
0.346939	FC(F)(F)CN1Cc2c(ccc(NC(=O)c3ccc(Nc4ncccn4)cc3)c2)C1
0.346939	FC(F)(F)CN1Cc2c(ccc(NC(=O)c3ccc(Nc4ncccn4)cc3)c2)C1
0.346939	FC(F)(F)CN1Cc2c(ccc(NC(=O)c3ccc(Nc4ncccn4)cc3)c2)C1
0.346939	FC(F)(F)CN1Cc2c(ccc(NC(=O)c3ccc(Nc4ncccn4)cc3)c2)C1
0.346939	FC(F)(F)CN1Cc2c(ccc(NC(=O)c3ccc(Nc4ncccn4)cc3)c2)C1
0.346939	FC(F)(F)CN1Cc2c(ccc(NC(=O)c3ccc(Nc4ncccn4)cc3)c2)C1
0.346939	FC(F)(F)CN1Cc2c(ccc(NC(=O)c3ccc(Nc4ncccn4)cc3)c2)C1
0.344595	S(=O)(=O)(Nc1c(ccc(NC(=O)c2cc(c(OC)cc2)c3ncccc3)c1)C)c4ccccc4
0.344595	S(=O)(=O)(Nc1c(ccc(NC(=O)c2cc(c(OC)cc2)c3ncccc3)c1)C)c4ccccc4
0.344595	S(=O)(=O)(Nc1c(ccc(NC(=O)c2cc(c(OC)cc2)c3ncccc3)c1)C)c4ccccc4
0.344595	S(=O)(=O)(Nc1c(ccc(NC(=O)c2cc(c(OC)cc2)c3ncccc3)c1)C)c4ccccc4
0.344595	S(=O)(=O)(Nc1c(ccc(NC(=O)c2cc(c(OC)cc2)c3ncccc3)c1)C)c4ccccc4
0.344595	S(=O)(=O)(Nc1c(ccc(NC(=O)c2cc(c(OC)cc2)c3ncccc3)c1)C)c4ccccc4
0.344595	S(=O)(=O)(Nc1c(ccc(NC(=O)c2cc(c(OC)cc2)c3ncccc3)c1)C)c4ccccc4
0.344595	S(=O)(=O)(Nc1c(ccc(NC(=O)c2cc(c(OC)cc2)c3ncccc3)c1)C)c4ccccc4
0.344595	S(=O)(=O)(Nc1c(ccc(NC(=O)c2cc(c(OC)cc2)c3ncccc3)c1)C)c4ccccc4
0.344595	S(=O)(=O)(Nc1c(ccc(NC(=O)c2cc(c(OC)cc2)c3ncccc3)c1)C)c4ccccc4
0.343348	Clc1cc(Cl)cc(c1)C(=O)Nc2ccc(cc2)C(=O)Nc3cc(NC(=O)N(C)C)c(cc3)C
0.343348	Clc1cc(Cl)cc(c1)C(=O)Nc2ccc(cc2)C(=O)Nc3cc(NC(=O)N(C)C)c(cc3)C
0.343348	Clc1cc(Cl)cc(c1)C(=O)Nc2ccc(cc2)C(=O)Nc3cc(NC(=O)N(C)C)c(cc3)C
0.343348	Clc1cc(Cl)cc(c1)C(=O)Nc2ccc(cc2)C(=O)Nc3cc(NC(=O)N(C)C)c(cc3)C
0.343348	Clc1cc(Cl)cc(c1)C(=O)Nc2ccc(cc2)C(=O)Nc3cc(NC(=O)N(C)C)c(cc3)C
0.343348	Clc1cc(Cl)cc(c1)C(=O)Nc2ccc(cc2)C(=O)Nc3cc(NC(=O)N(C)C)c(cc3)C
0.343348	Clc1cc(Cl)cc(c1)C(=O)Nc2ccc(cc2)C(=O)Nc3cc(NC(=O)N(C)C)c(cc3)C
0.343348	Clc1cc(Cl)cc(c1)C(=O)Nc2ccc(cc2)C(=O)Nc3cc(NC(=O)N(C)C)c(cc3)C
0.343348	Clc1cc(Cl)cc(c1)C(=O)Nc2ccc(cc2)C(=O)Nc3cc(NC(=O)N(C)C)c(cc3)C
0.343348	Clc1cc(Cl)cc(c1)C(=O)Nc2ccc(cc2)C(=O)Nc3cc(NC(=O)N(C)C)c(cc3)C
0.342105	S1C(c2nc(ccc2)C(=O)Nc3c(F)cc(cc3)CN4CC(=O)N(CC4)C)=CC=C1
0.342105	S1C(c2nc(ccc2)C(=O)Nc3c(F)cc(cc3)CN4CC(=O)N(CC4)C)=CC=C1
0.342105	S1C(c2nc(ccc2)C(=O)Nc3c(F)cc(cc3)CN4CC(=O)N(CC4)C)=CC=C1
0.342105	S1C(c2nc(ccc2)C(=O)Nc3c(F)cc(cc3)CN4CC(=O)N(CC4)C)=CC=C1
0.342105	S1C(c2nc(ccc2)C(=O)Nc3c(F)cc(cc3)CN4CC(=O)N(CC4)C)=CC=C1
0.342105	S1C(c2nc(ccc2)C(=O)Nc3c(F)cc(cc3)CN4CC(=O)N(CC4)C)=CC=C1
0.342105	S1C(c2nc(ccc2)C(=O)Nc3c(F)cc(cc3)CN4CC(=O)N(CC4)C)=CC=C1
0.342105	S1C(c2nc(ccc2)C(=O)Nc3c(F)cc(cc3)CN4CC(=O)N(CC4)C)=CC=C1
0.342105	S1C(c2nc(ccc2)C(=O)Nc3c(F)cc(cc3)CN4CC(=O)N(CC4)C)=CC=C1
0.342105	S1C(c2nc(ccc2)C(=O)Nc3c(F)cc(cc3)CN4CC(=O)N(CC4)C)=CC=C1
0.339416	Fc1c(cccc1)C(=O)Nc2c(ccc(c2)C(=O)NCCc3ccc(N4CCN(CC4)C)cc3)C
0.339416	Fc1c(cccc1)C(=O)Nc2c(ccc(c2)C(=O)NCCc3ccc(N4CCN(CC4)C)cc3)C
0.339416	Fc1c(cccc1)C(=O)Nc2c(ccc(c2)C(=O)NCCc3ccc(N4CCN(CC4)C)cc3)C
0.339416	Fc1c(cccc1)C(=O)Nc2c(ccc(c2)C(=O)NCCc3ccc(N4CCN(CC4)C)cc3)C
0.339416	Fc1c(cccc1)C(=O)Nc2c(ccc(c2)C(=O)NCCc3ccc(N4CCN(CC4)C)cc3)C
0.339416	Fc1c(cccc1)C(=O)Nc2c(ccc(c2)C(=O)NCCc3ccc(N4CCN(CC4)C)cc3)C
0.339416	Fc1c(cccc1)C(=O)Nc2c(ccc(c2)C(=O)NCCc3ccc(N4CCN(CC4)C)cc3)C
0.339416	Fc1c(cccc1)C(=O)Nc2c(ccc(c2)C(=O)NCCc3ccc(N4CCN(CC4)C)cc3)C
0.339416	Fc1c(cccc1)C(=O)Nc2c(ccc(c2)C(=O)NCCc3ccc(N4CCN(CC4)C)cc3)C
0.339416	Fc1c(cccc1)C(=O)Nc2c(ccc(c2)C(=O)NCCc3ccc(N4CCN(CC4)C)cc3)C
0.33935	O=C(N(C)C)Nc1c(ccc(NC(=O)c2cc3N=C(Nc3cc2)c4ccccc4)c1)C
0.33935	O=C(N(C)C)Nc1c(ccc(NC(=O)c2cc3N=C(Nc3cc2)c4ccccc4)c1)C
0.33935	O=C(N(C)C)Nc1c(ccc(NC(=O)c2cc3N=C(Nc3cc2)c4ccccc4)c1)C
0.338346	Fc1c(NC(=O)c2ccc(NC(=O)C)cc2)ccc(c1)CN3CC(=O)N(CC3)C
0.338346	Fc1c(NC(=O)c2ccc(NC(=O)C)cc2)ccc(c1)CN3CC(=O)N(CC3)C
0.338346	Fc1c(NC(=O)c2ccc(NC(=O)C)cc2)ccc(c1)CN3CC(=O)N(CC3)C
0.338346	Fc1c(NC(=O)c2ccc(NC(=O)C)cc2)ccc(c1)CN3CC(=O)N(CC3)C
0.337302	O=C(Nc1cc(c(c2ccncc2)cc1)C)NCc3cc(ccc3)CN4CCCC4
0.337302	O=C(Nc1cc(c(c2ccncc2)cc1)C)NCc3cc(ccc3)CN4CCCC4
0.337302	O=C(Nc1cc(c(c2ccncc2)cc1)C)NCc3cc(ccc3)CN4CCCC4
0.337302	O=C(Nc1cc(c(c2ccncc2)cc1)C)NCc3cc(ccc3)CN4CCCC4
0.337302	O=C(Nc1cc(c(c2ccncc2)cc1)C)NCc3cc(ccc3)CN4CCCC4
0.337302	O=C(Nc1cc(c(c2ccncc2)cc1)C)NCc3cc(ccc3)CN4CCCC4
0.337302	O=C(Nc1cc(c(c2ccncc2)cc1)C)NCc3cc(ccc3)CN4CCCC4
0.337302	O=C(Nc1cc(c(c2ccncc2)cc1)C)NCc3cc(ccc3)CN4CCCC4
0.337302	O=C(Nc1cc(c(c2ccncc2)cc1)C)NCc3cc(ccc3)CN4CCCC4
0.337302	O=C(Nc1cc(c(c2ccncc2)cc1)C)NCc3cc(ccc3)CN4CCCC4
0.336323	O=C(Nc1nccc(NC(=O)C)c1)c2ccc(Nc3ncccn3)cc2
0.3361	O=C(O)c1ccc(cc1)CNC(=O)c2nc(ncc2)c3cnccc3
0.3361	O=C(O)c1ccc(cc1)CNC(=O)c2nc(ncc2)c3cnccc3
0.3361	O=C(O)c1ccc(cc1)CNC(=O)c2nc(ncc2)c3cnccc3
0.3361	O=C(O)c1ccc(cc1)CNC(=O)c2nc(ncc2)c3cnccc3
0.3361	O=C(O)c1ccc(cc1)CNC(=O)c2nc(ncc2)c3cnccc3
0.3361	O=C(O)c1ccc(cc1)CNC(=O)c2nc(ncc2)c3cnccc3
0.3361	O=C(O)c1ccc(cc1)CNC(=O)c2nc(ncc2)c3cnccc3
0.3361	O=C(O)c1ccc(cc1)CNC(=O)c2nc(ncc2)c3cnccc3
0.3361	O=C(O)c1ccc(cc1)CNC(=O)c2nc(ncc2)c3cnccc3
0.3361	O=C(O)c1ccc(cc1)CNC(=O)c2nc(ncc2)c3cnccc3
0.334661	S(=O)(=O)(Nc1c(cc(NC(=O)c2cc(NC=3N=NNN3)ccc2)cc1)C)C
0.334661	S(=O)(=O)(Nc1c(cc(NC(=O)c2cc(NC=3N=NNN3)ccc2)cc1)C)C
0.334661	S(=O)(=O)(Nc1c(cc(NC(=O)c2cc(NC=3N=NNN3)ccc2)cc1)C)C
0.334661	S(=O)(=O)(Nc1c(cc(NC(=O)c2cc(NC=3N=NNN3)ccc2)cc1)C)C
0.334661	S(=O)(=O)(Nc1c(cc(NC(=O)c2cc(NC=3N=NNN3)ccc2)cc1)C)C
0.334661	S(=O)(=O)(Nc1c(cc(NC(=O)c2cc(NC=3N=NNN3)ccc2)cc1)C)C
0.334661	S(=O)(=O)(Nc1c(cc(NC(=O)c2cc(NC=3N=NNN3)ccc2)cc1)C)C
0.334615	Brc1ccc(cc1)C(=O)Nc2c(ccc(c2)C(=O)Nc3c(cc(OCc4ncccc4)cc3)C)C
0.334615	Brc1ccc(cc1)C(=O)Nc2c(ccc(c2)C(=O)Nc3c(cc(OCc4ncccc4)cc3)C)C
0.334615	Brc1ccc(cc1)C(=O)Nc2c(ccc(c2)C(=O)Nc3c(cc(OCc4ncccc4)cc3)C)C
0.334615	Brc1ccc(cc1)C(=O)Nc2c(ccc(c2)C(=O)Nc3c(cc(OCc4ncccc4)cc3)C)C
0.334615	Brc1ccc(cc1)C(=O)Nc2c(ccc(c2)C(=O)Nc3c(cc(OCc4ncccc4)cc3)C)C
0.334615	Brc1ccc(cc1)C(=O)Nc2c(ccc(c2)C(=O)Nc3c(cc(OCc4ncccc4)cc3)C)C
0.334615	Brc1ccc(cc1)C(=O)Nc2c(ccc(c2)C(=O)Nc3c(cc(OCc4ncccc4)cc3)C)C
0.334615	Brc1ccc(cc1)C(=O)Nc2c(ccc(c2)C(=O)Nc3c(cc(OCc4ncccc4)cc3)C)C
0.334615	Brc1ccc(cc1)C(=O)Nc2c(ccc(c2)C(=O)Nc3c(cc(OCc4ncccc4)cc3)C)C
0.334615	Brc1ccc(cc1)C(=O)Nc2c(ccc(c2)C(=O)Nc3c(cc(OCc4ncccc4)cc3)C)C
0.333333	O=C(Nc1cc(NC(=O)C(C)(C)C)ccc1)c2ccc(Nc3ncccn3)cc2
0.333333	O=C(Nc1cc(NC(=O)C(C)(C)C)ccc1)c2ccc(Nc3ncccn3)cc2
0.333333	O=C(Nc1cc(NC(=O)C(C)(C)C)ccc1)c2ccc(Nc3ncccn3)cc2
0.333333	O=C(Nc1cc(NC(=O)C(C)(C)C)ccc1)c2ccc(Nc3ncccn3)cc2
0.333333	O=C(Nc1cc(NC(=O)C(C)(C)C)ccc1)c2ccc(Nc3ncccn3)cc2
0.333333	O=C(Nc1cc(NC(=O)C(C)(C)C)ccc1)c2ccc(Nc3ncccn3)cc2
0.333333	O=C(Nc1cc(NC(=O)C(C)(C)C)ccc1)c2ccc(Nc3ncccn3)cc2
0.333333	O=C(Nc1cc(NC(=O)C(C)(C)C)ccc1)c2ccc(Nc3ncccn3)cc2
0.333333	O=C(Nc1cc(NC(=O)C(C)(C)C)ccc1)c2ccc(Nc3ncccn3)cc2
0.333333	O=C(Nc1cc(NC(=O)C(C)(C)C)ccc1)c2ccc(Nc3ncccn3)cc2
0.332203	Fc1c(NC(=O)c2cnc(Oc3ccccc3)cc2)ccc(c1)CN4CC(=O)N(CC4)C
0.332203	Fc1c(NC(=O)c2cnc(Oc3ccccc3)cc2)ccc(c1)CN4CC(=O)N(CC4)C
0.332203	Fc1c(NC(=O)c2cnc(Oc3ccccc3)cc2)ccc(c1)CN4CC(=O)N(CC4)C
0.332203	Fc1c(NC(=O)c2cnc(Oc3ccccc3)cc2)ccc(c1)CN4CC(=O)N(CC4)C
0.332203	Fc1c(NC(=O)c2cnc(Oc3ccccc3)cc2)ccc(c1)CN4CC(=O)N(CC4)C
0.332203	Fc1c(NC(=O)c2cnc(Oc3ccccc3)cc2)ccc(c1)CN4CC(=O)N(CC4)C
0.332203	Fc1c(NC(=O)c2cnc(Oc3ccccc3)cc2)ccc(c1)CN4CC(=O)N(CC4)C
0.332203	Fc1c(NC(=O)c2cnc(Oc3ccccc3)cc2)ccc(c1)CN4CC(=O)N(CC4)C
0.332203	Fc1c(NC(=O)c2cnc(Oc3ccccc3)cc2)ccc(c1)CN4CC(=O)N(CC4)C
0.332203	Fc1c(NC(=O)c2cnc(Oc3ccccc3)cc2)ccc(c1)CN4CC(=O)N(CC4)C
0.331818	Fc1cc(NC(=O)c2cc(NC(=O)c3ccc(Nc4ncccn4)cc3)ccc2)ccc1
0.331818	Fc1cc(NC(=O)c2cc(NC(=O)c3ccc(Nc4ncccn4)cc3)ccc2)ccc1
0.331818	Fc1cc(NC(=O)c2cc(NC(=O)c3ccc(Nc4ncccn4)cc3)ccc2)ccc1
0.331818	Fc1cc(NC(=O)c2cc(NC(=O)c3ccc(Nc4ncccn4)cc3)ccc2)ccc1
0.331818	Fc1cc(NC(=O)c2cc(NC(=O)c3ccc(Nc4ncccn4)cc3)ccc2)ccc1
0.331818	Fc1cc(NC(=O)c2cc(NC(=O)c3ccc(Nc4ncccn4)cc3)ccc2)ccc1
0.331818	Fc1cc(NC(=O)c2cc(NC(=O)c3ccc(Nc4ncccn4)cc3)ccc2)ccc1
0.331818	Fc1cc(NC(=O)c2cc(NC(=O)c3ccc(Nc4ncccn4)cc3)ccc2)ccc1
0.331818	Fc1cc(NC(=O)c2cc(NC(=O)c3ccc(Nc4ncccn4)cc3)ccc2)ccc1
0.331818	Fc1cc(NC(=O)c2cc(NC(=O)c3ccc(Nc4ncccn4)cc3)ccc2)ccc1
0.330798	O=C(NCc1cnccc1)c2ccc(cc2)CN3CCC(C(=O)Nc4ncc(cc4)C)CC3
0.330798	O=C(NCc1cnccc1)c2ccc(cc2)CN3CCC(C(=O)Nc4ncc(cc4)C)CC3
0.330798	O=C(NCc1cnccc1)c2ccc(cc2)CN3CCC(C(=O)Nc4ncc(cc4)C)CC3
0.330798	O=C(NCc1cnccc1)c2ccc(cc2)CN3CCC(C(=O)Nc4ncc(cc4)C)CC3
0.330798	O=C(NCc1cnccc1)c2ccc(cc2)CN3CCC(C(=O)Nc4ncc(cc4)C)CC3
0.330798	O=C(NCc1cnccc1)c2ccc(cc2)CN3CCC(C(=O)Nc4ncc(cc4)C)CC3
0.330798	O=C(NCc1cnccc1)c2ccc(cc2)CN3CCC(C(=O)Nc4ncc(cc4)C)CC3
0.330798	O=C(NCc1cnccc1)c2ccc(cc2)CN3CCC(C(=O)Nc4ncc(cc4)C)CC3
0.330798	O=C(NCc1cnccc1)c2ccc(cc2)CN3CCC(C(=O)Nc4ncc(cc4)C)CC3
0.330798	O=C(NCc1cnccc1)c2ccc(cc2)CN3CCC(C(=O)Nc4ncc(cc4)C)CC3
0.330189	S(=O)(=O)(c1cc(ccc1)C(=O)Nc2c(cc(NC(=O)C(=O)N(C3CC3)Cc4cc(c5cnccc5)ccc4)cc2)C)C
0.330189	S(=O)(=O)(c1cc(ccc1)C(=O)Nc2c(cc(NC(=O)C(=O)N(C3CC3)Cc4cc(c5cnccc5)ccc4)cc2)C)C
0.330189	S(=O)(=O)(c1cc(ccc1)C(=O)Nc2c(cc(NC(=O)C(=O)N(C3CC3)Cc4cc(c5cnccc5)ccc4)cc2)C)C
0.330189	S(=O)(=O)(c1cc(ccc1)C(=O)Nc2c(cc(NC(=O)C(=O)N(C3CC3)Cc4cc(c5cnccc5)ccc4)cc2)C)C
0.330189	S(=O)(=O)(c1cc(ccc1)C(=O)Nc2c(cc(NC(=O)C(=O)N(C3CC3)Cc4cc(c5cnccc5)ccc4)cc2)C)C
0.330189	S(=O)(=O)(c1cc(ccc1)C(=O)Nc2c(cc(NC(=O)C(=O)N(C3CC3)Cc4cc(c5cnccc5)ccc4)cc2)C)C
0.330189	S(=O)(=O)(c1cc(ccc1)C(=O)Nc2c(cc(NC(=O)C(=O)N(C3CC3)Cc4cc(c5cnccc5)ccc4)cc2)C)C
0.330189	S(=O)(=O)(c1cc(ccc1)C(=O)Nc2c(cc(NC(=O)C(=O)N(C3CC3)Cc4cc(c5cnccc5)ccc4)cc2)C)C
0.330189	S(=O)(=O)(c1cc(ccc1)C(=O)Nc2c(cc(NC(=O)C(=O)N(C3CC3)Cc4cc(c5cnccc5)ccc4)cc2)C)C
0.330189	S(=O)(=O)(c1cc(ccc1)C(=O)Nc2c(cc(NC(=O)C(=O)N(C3CC3)Cc4cc(c5cnccc5)ccc4)cc2)C)C
0.330065	Clc1ccc(cc1)C=2C=NN(c3ccc(cc3)C(=O)Nc4c(F)cc(cc4)CN5CC(=O)N(CC5)C)C2
0.330065	Clc1ccc(cc1)C=2C=NN(c3ccc(cc3)C(=O)Nc4c(F)cc(cc4)CN5CC(=O)N(CC5)C)C2
0.330065	Clc1ccc(cc1)C=2C=NN(c3ccc(cc3)C(=O)Nc4c(F)cc(cc4)CN5CC(=O)N(CC5)C)C2
0.330065	Clc1ccc(cc1)C=2C=NN(c3ccc(cc3)C(=O)Nc4c(F)cc(cc4)CN5CC(=O)N(CC5)C)C2
0.330065	Clc1ccc(cc1)C=2C=NN(c3ccc(cc3)C(=O)Nc4c(F)cc(cc4)CN5CC(=O)N(CC5)C)C2
0.330065	Clc1ccc(cc1)C=2C=NN(c3ccc(cc3)C(=O)Nc4c(F)cc(cc4)CN5CC(=O)N(CC5)C)C2
0.330065	Clc1ccc(cc1)C=2C=NN(c3ccc(cc3)C(=O)Nc4c(F)cc(cc4)CN5CC(=O)N(CC5)C)C2
0.330065	Clc1ccc(cc1)C=2C=NN(c3ccc(cc3)C(=O)Nc4c(F)cc(cc4)CN5CC(=O)N(CC5)C)C2
0.330065	Clc1ccc(cc1)C=2C=NN(c3ccc(cc3)C(=O)Nc4c(F)cc(cc4)CN5CC(=O)N(CC5)C)C2
0.330065	Clc1ccc(cc1)C=2C=NN(c3ccc(cc3)C(=O)Nc4c(F)cc(cc4)CN5CC(=O)N(CC5)C)C2
0.329317	O=C(OC(C)(C)C)NCc1ccc(c2cc(ccc2)C(=O)Nc3ccc(cc3)CN4CCCCC4)cc1
0.329317	O=C(OC(C)(C)C)NCc1ccc(c2cc(ccc2)C(=O)Nc3ccc(cc3)CN4CCCCC4)cc1
0.329317	O=C(OC(C)(C)C)NCc1ccc(c2cc(ccc2)C(=O)Nc3ccc(cc3)CN4CCCCC4)cc1
0.329317	O=C(OC(C)(C)C)NCc1ccc(c2cc(ccc2)C(=O)Nc3ccc(cc3)CN4CCCCC4)cc1
0.329317	O=C(OC(C)(C)C)NCc1ccc(c2cc(ccc2)C(=O)Nc3ccc(cc3)CN4CCCCC4)cc1
0.329317	O=C(OC(C)(C)C)NCc1ccc(c2cc(ccc2)C(=O)Nc3ccc(cc3)CN4CCCCC4)cc1
0.329317	O=C(OC(C)(C)C)NCc1ccc(c2cc(ccc2)C(=O)Nc3ccc(cc3)CN4CCCCC4)cc1
0.329317	O=C(OC(C)(C)C)NCc1ccc(c2cc(ccc2)C(=O)Nc3ccc(cc3)CN4CCCCC4)cc1
0.329317	O=C(OC(C)(C)C)NCc1ccc(c2cc(ccc2)C(=O)Nc3ccc(cc3)CN4CCCCC4)cc1
0.329317	O=C(OC(C)(C)C)NCc1ccc(c2cc(ccc2)C(=O)Nc3ccc(cc3)CN4CCCCC4)cc1
0.32852	O=C(NC(C(=O)Nc1c(nccc1)C)C)c2cc(Nc3nc(ccn3)C)ccc2
0.32852	O=C(NC(C(=O)Nc1c(nccc1)C)C)c2cc(Nc3nc(ccn3)C)ccc2
0.32852	O=C(NC(C(=O)Nc1c(nccc1)C)C)c2cc(Nc3nc(ccn3)C)ccc2
0.32852	O=C(NC(C(=O)Nc1c(nccc1)C)C)c2cc(Nc3nc(ccn3)C)ccc2
0.32852	O=C(NC(C(=O)Nc1c(nccc1)C)C)c2cc(Nc3nc(ccn3)C)ccc2
0.32852	O=C(NC(C(=O)Nc1c(nccc1)C)C)c2cc(Nc3nc(ccn3)C)ccc2
0.32852	O=C(NC(C(=O)Nc1c(nccc1)C)C)c2cc(Nc3nc(ccn3)C)ccc2
0.32852	O=C(NC(C(=O)Nc1c(nccc1)C)C)c2cc(Nc3nc(ccn3)C)ccc2
0.32852	O=C(NC(C(=O)Nc1c(nccc1)C)C)c2cc(Nc3nc(ccn3)C)ccc2
0.32852	O=C(NC(C(=O)Nc1c(nccc1)C)C)c2cc(Nc3nc(ccn3)C)ccc2
0.328185	Fc1c(cccc1)C(=O)Nc2c(ccc(c2)C(=O)Nc3cc(ccc3)CCCc4ccccc4)C
0.328185	Fc1c(cccc1)C(=O)Nc2c(ccc(c2)C(=O)Nc3cc(ccc3)CCCc4ccccc4)C
0.328185	Fc1c(cccc1)C(=O)Nc2c(ccc(c2)C(=O)Nc3cc(ccc3)CCCc4ccccc4)C
0.328125	Brc1cc(NC(=S)NNC(=O)c2nc(ncc2)c3cnccc3)ccc1
0.328125	Brc1cc(NC(=S)NNC(=O)c2nc(ncc2)c3cnccc3)ccc1
0.328125	Brc1cc(NC(=S)NNC(=O)c2nc(ncc2)c3cnccc3)ccc1
0.328125	Brc1cc(NC(=S)NNC(=O)c2nc(ncc2)c3cnccc3)ccc1
0.328125	Brc1cc(NC(=S)NNC(=O)c2nc(ncc2)c3cnccc3)ccc1
0.328125	Brc1cc(NC(=S)NNC(=O)c2nc(ncc2)c3cnccc3)ccc1
0.328125	Brc1cc(NC(=S)NNC(=O)c2nc(ncc2)c3cnccc3)ccc1
0.328125	Brc1cc(NC(=S)NNC(=O)c2nc(ncc2)c3cnccc3)ccc1
0.328125	Brc1cc(NC(=S)NNC(=O)c2nc(ncc2)c3cnccc3)ccc1
0.328125	Brc1cc(NC(=S)NNC(=O)c2nc(ncc2)c3cnccc3)ccc1
0.32766	Brc1ccc(cc1)C(=O)Nc2c(ccc(c2)C(=O)NCc3ccc(cc3)C(=O)O)C
0.32766	Brc1ccc(cc1)C(=O)Nc2c(ccc(c2)C(=O)NCc3ccc(cc3)C(=O)O)C
0.32766	Brc1ccc(cc1)C(=O)Nc2c(ccc(c2)C(=O)NCc3ccc(cc3)C(=O)O)C
0.32766	Brc1ccc(cc1)C(=O)Nc2c(ccc(c2)C(=O)NCc3ccc(cc3)C(=O)O)C
0.32766	Brc1ccc(cc1)C(=O)Nc2c(ccc(c2)C(=O)NCc3ccc(cc3)C(=O)O)C
0.32766	Brc1ccc(cc1)C(=O)Nc2c(ccc(c2)C(=O)NCc3ccc(cc3)C(=O)O)C
0.32766	Brc1ccc(cc1)C(=O)Nc2c(ccc(c2)C(=O)NCc3ccc(cc3)C(=O)O)C
0.32766	Brc1ccc(cc1)C(=O)Nc2c(ccc(c2)C(=O)NCc3ccc(cc3)C(=O)O)C
0.32766	Brc1ccc(cc1)C(=O)Nc2c(ccc(c2)C(=O)NCc3ccc(cc3)C(=O)O)C
0.32766	Brc1ccc(cc1)C(=O)Nc2c(ccc(c2)C(=O)NCc3ccc(cc3)C(=O)O)C
0.327402	O=C(Nc1c(ccc(c2cnc(OC)cc2)c1)C)c3cc4c5c(cccc5)Cc4cc3
0.327402	O=C(Nc1c(ccc(c2cnc(OC)cc2)c1)C)c3cc4c5c(cccc5)Cc4cc3
0.327402	O=C(Nc1c(ccc(c2cnc(OC)cc2)c1)C)c3cc4c5c(cccc5)Cc4cc3
0.327402	O=C(Nc1c(ccc(c2cnc(OC)cc2)c1)C)c3cc4c5c(cccc5)Cc4cc3
0.327068	S1C(=NC(C(=O)Nc2c(ccc(NC(=O)C(C)C)c2)C)=C1)c3ccc(O)cc3
0.327068	S1C(=NC(C(=O)Nc2c(ccc(NC(=O)C(C)C)c2)C)=C1)c3ccc(O)cc3
0.327068	S1C(=NC(C(=O)Nc2c(ccc(NC(=O)C(C)C)c2)C)=C1)c3ccc(O)cc3
0.327068	S1C(=NC(C(=O)Nc2c(ccc(NC(=O)C(C)C)c2)C)=C1)c3ccc(O)cc3
0.327068	S1C(=NC(C(=O)Nc2c(ccc(NC(=O)C(C)C)c2)C)=C1)c3ccc(O)cc3
0.327068	S1C(=NC(C(=O)Nc2c(ccc(NC(=O)C(C)C)c2)C)=C1)c3ccc(O)cc3
0.327068	S1C(=NC(C(=O)Nc2c(ccc(NC(=O)C(C)C)c2)C)=C1)c3ccc(O)cc3
0.327068	S1C(=NC(C(=O)Nc2c(ccc(NC(=O)C(C)C)c2)C)=C1)c3ccc(O)cc3
0.327068	S1C(=NC(C(=O)Nc2c(ccc(NC(=O)C(C)C)c2)C)=C1)c3ccc(O)cc3
0.327068	S1C(=NC(C(=O)Nc2c(ccc(NC(=O)C(C)C)c2)C)=C1)c3ccc(O)cc3
0.32567	Brc1cc(ccc1)C(=O)Nc2cc(O)c(cc2)C(=O)Nc3cc(ccc3)C4=NNC=C4
0.32567	Brc1cc(ccc1)C(=O)Nc2cc(O)c(cc2)C(=O)Nc3cc(ccc3)C4=NNC=C4
0.32567	Brc1cc(ccc1)C(=O)Nc2cc(O)c(cc2)C(=O)Nc3cc(ccc3)C4=NNC=C4
0.32567	Brc1cc(ccc1)C(=O)Nc2cc(O)c(cc2)C(=O)Nc3cc(ccc3)C4=NNC=C4
0.32567	Brc1cc(ccc1)C(=O)Nc2cc(O)c(cc2)C(=O)Nc3cc(ccc3)C4=NNC=C4
0.32567	Brc1cc(ccc1)C(=O)Nc2cc(O)c(cc2)C(=O)Nc3cc(ccc3)C4=NNC=C4
0.32567	Brc1cc(ccc1)C(=O)Nc2cc(O)c(cc2)C(=O)Nc3cc(ccc3)C4=NNC=C4
0.32567	Brc1cc(ccc1)C(=O)Nc2cc(O)c(cc2)C(=O)Nc3cc(ccc3)C4=NNC=C4
0.32567	Brc1cc(ccc1)C(=O)Nc2cc(O)c(cc2)C(=O)Nc3cc(ccc3)C4=NNC=C4
0.32567	Brc1cc(ccc1)C(=O)Nc2cc(O)c(cc2)C(=O)Nc3cc(ccc3)C4=NNC=C4
0.325581	Brc1ccc(cc1)C(=O)Nc2c(ccc(c2)C(=O)Nc3cc4c(cc3)CN(C4)CC(F)(F)F)C
0.325581	Brc1ccc(cc1)C(=O)Nc2c(ccc(c2)C(=O)Nc3cc4c(cc3)CN(C4)CC(F)(F)F)C
0.325581	Brc1ccc(cc1)C(=O)Nc2c(ccc(c2)C(=O)Nc3cc4c(cc3)CN(C4)CC(F)(F)F)C
0.325581	Brc1ccc(cc1)C(=O)Nc2c(ccc(c2)C(=O)Nc3cc4c(cc3)CN(C4)CC(F)(F)F)C
0.325581	Brc1ccc(cc1)C(=O)Nc2c(ccc(c2)C(=O)Nc3cc4c(cc3)CN(C4)CC(F)(F)F)C
0.325581	Brc1ccc(cc1)C(=O)Nc2c(ccc(c2)C(=O)Nc3cc4c(cc3)CN(C4)CC(F)(F)F)C
0.325581	Brc1ccc(cc1)C(=O)Nc2c(ccc(c2)C(=O)Nc3cc4c(cc3)CN(C4)CC(F)(F)F)C
0.325581	Brc1ccc(cc1)C(=O)Nc2c(ccc(c2)C(=O)Nc3cc4c(cc3)CN(C4)CC(F)(F)F)C
0.325581	Brc1ccc(cc1)C(=O)Nc2c(ccc(c2)C(=O)Nc3cc4c(cc3)CN(C4)CC(F)(F)F)C
0.325581	Brc1ccc(cc1)C(=O)Nc2c(ccc(c2)C(=O)Nc3cc4c(cc3)CN(C4)CC(F)(F)F)C
0.324232	S1C(C(=O)Nc2cc(ccc2)C(=O)Nc3c(F)cc(cc3)CN4CC(=O)N(CC4)C)=CC=C1
0.324232	S1C(C(=O)Nc2cc(ccc2)C(=O)Nc3c(F)cc(cc3)CN4CC(=O)N(CC4)C)=CC=C1
0.324232	S1C(C(=O)Nc2cc(ccc2)C(=O)Nc3c(F)cc(cc3)CN4CC(=O)N(CC4)C)=CC=C1
0.324232	S1C(C(=O)Nc2cc(ccc2)C(=O)Nc3c(F)cc(cc3)CN4CC(=O)N(CC4)C)=CC=C1
0.324232	S1C(C(=O)Nc2cc(ccc2)C(=O)Nc3c(F)cc(cc3)CN4CC(=O)N(CC4)C)=CC=C1
0.324232	S1C(C(=O)Nc2cc(ccc2)C(=O)Nc3c(F)cc(cc3)CN4CC(=O)N(CC4)C)=CC=C1
0.324232	S1C(C(=O)Nc2cc(ccc2)C(=O)Nc3c(F)cc(cc3)CN4CC(=O)N(CC4)C)=CC=C1
0.324232	S1C(C(=O)Nc2cc(ccc2)C(=O)Nc3c(F)cc(cc3)CN4CC(=O)N(CC4)C)=CC=C1
0.324232	S1C(C(=O)Nc2cc(ccc2)C(=O)Nc3c(F)cc(cc3)CN4CC(=O)N(CC4)C)=CC=C1
0.324232	S1C(C(=O)Nc2cc(ccc2)C(=O)Nc3c(F)cc(cc3)CN4CC(=O)N(CC4)C)=CC=C1
0.323529	S(=O)(=O)(Nc1ccc(cc1)C(=O)Nc2c(F)cc(cc2)CN3CC(=O)N(CC3)C)c4cc(c(cc4)C)C
0.323529	S(=O)(=O)(Nc1ccc(cc1)C(=O)Nc2c(F)cc(cc2)CN3CC(=O)N(CC3)C)c4cc(c(cc4)C)C
0.323529	S(=O)(=O)(Nc1ccc(cc1)C(=O)Nc2c(F)cc(cc2)CN3CC(=O)N(CC3)C)c4cc(c(cc4)C)C
0.323529	S(=O)(=O)(Nc1ccc(cc1)C(=O)Nc2c(F)cc(cc2)CN3CC(=O)N(CC3)C)c4cc(c(cc4)C)C
0.323529	S(=O)(=O)(Nc1ccc(cc1)C(=O)Nc2c(F)cc(cc2)CN3CC(=O)N(CC3)C)c4cc(c(cc4)C)C
0.323529	S(=O)(=O)(Nc1ccc(cc1)C(=O)Nc2c(F)cc(cc2)CN3CC(=O)N(CC3)C)c4cc(c(cc4)C)C
0.323529	S(=O)(=O)(Nc1ccc(cc1)C(=O)Nc2c(F)cc(cc2)CN3CC(=O)N(CC3)C)c4cc(c(cc4)C)C
0.323529	S(=O)(=O)(Nc1ccc(cc1)C(=O)Nc2c(F)cc(cc2)CN3CC(=O)N(CC3)C)c4cc(c(cc4)C)C
0.323529	S(=O)(=O)(Nc1ccc(cc1)C(=O)Nc2c(F)cc(cc2)CN3CC(=O)N(CC3)C)c4cc(c(cc4)C)C
0.323529	S(=O)(=O)(Nc1ccc(cc1)C(=O)Nc2c(F)cc(cc2)CN3CC(=O)N(CC3)C)c4cc(c(cc4)C)C
0.323308	O=C(Nc1cc(ccc1)CN2CC(C(=O)N)CCC2)c3cnc(cc3)C
0.323308	O=C(Nc1cc(ccc1)CN2CC(C(=O)N)CCC2)c3cnc(cc3)C
0.323308	O=C(Nc1cc(ccc1)CN2CC(C(=O)N)CCC2)c3cnc(cc3)C
0.323308	O=C(Nc1cc(ccc1)CN2CC(C(=O)N)CCC2)c3cnc(cc3)C
0.323308	O=C(Nc1cc(ccc1)CN2CC(C(=O)N)CCC2)c3cnc(cc3)C
0.323308	O=C(Nc1cc(ccc1)CN2CC(C(=O)N)CCC2)c3cnc(cc3)C
0.323308	O=C(Nc1cc(ccc1)CN2CC(C(=O)N)CCC2)c3cnc(cc3)C
0.323308	O=C(Nc1cc(ccc1)CN2CC(C(=O)N)CCC2)c3cnc(cc3)C
0.323308	O=C(Nc1cc(ccc1)CN2CC(C(=O)N)CCC2)c3cnc(cc3)C
0.323308	O=C(Nc1cc(ccc1)CN2CC(C(=O)N)CCC2)c3cnc(cc3)C
0.321267	Brc1ccc(cc1)C(=O)Nc2c(ccc(c2)C(=O)O)C
0.321267	Brc1ccc(cc1)C(=O)Nc2c(ccc(c2)C(=O)O)C
0.321267	Brc1ccc(cc1)C(=O)Nc2c(ccc(c2)C(=O)O)C
0.321267	Brc1ccc(cc1)C(=O)Nc2c(ccc(c2)C(=O)O)C
0.321267	Brc1ccc(cc1)C(=O)Nc2c(ccc(c2)C(=O)O)C
0.321267	Brc1ccc(cc1)C(=O)Nc2c(ccc(c2)C(=O)O)C
0.321267	Brc1ccc(cc1)C(=O)Nc2c(ccc(c2)C(=O)O)C
0.321267	Brc1ccc(cc1)C(=O)Nc2c(ccc(c2)C(=O)O)C
0.321267	Brc1ccc(cc1)C(=O)Nc2c(ccc(c2)C(=O)O)C
0.321267	Brc1ccc(cc1)C(=O)Nc2c(ccc(c2)C(=O)O)C
0.320611	O=C(NC=1N(N=C(c2ccccc2)C1)C3CC3)c4ccc(Nc5ncccn5)cc4
0.320611	O=C(NC=1N(N=C(c2ccccc2)C1)C3CC3)c4ccc(Nc5ncccn5)cc4
0.320175	Clc1cc(ccc1)C(=O)Nc2cc(c(NC)cc2)C
0.320175	Clc1cc(ccc1)C(=O)Nc2cc(c(NC)cc2)C
0.320175	Clc1cc(ccc1)C(=O)Nc2cc(c(NC)cc2)C
0.320175	Clc1cc(ccc1)C(=O)Nc2cc(c(NC)cc2)C
0.320175	Clc1cc(ccc1)C(=O)Nc2cc(c(NC)cc2)C
0.320175	Clc1cc(ccc1)C(=O)Nc2cc(c(NC)cc2)C
0.320175	Clc1cc(ccc1)C(=O)Nc2cc(c(NC)cc2)C
0.320175	Clc1cc(ccc1)C(=O)Nc2cc(c(NC)cc2)C
0.320175	Clc1cc(ccc1)C(=O)Nc2cc(c(NC)cc2)C
0.320175	Clc1cc(ccc1)C(=O)Nc2cc(c(NC)cc2)C
0.319728	Fc1c(NC(=O)c2ccc(Nc3c(OC)cc(OC)cc3)cc2)ccc(c1)CN4CC(=O)N(CC4)C
0.319728	Fc1c(NC(=O)c2ccc(Nc3c(OC)cc(OC)cc3)cc2)ccc(c1)CN4CC(=O)N(CC4)C
0.319728	Fc1c(NC(=O)c2ccc(Nc3c(OC)cc(OC)cc3)cc2)ccc(c1)CN4CC(=O)N(CC4)C
0.319728	Fc1c(NC(=O)c2ccc(Nc3c(OC)cc(OC)cc3)cc2)ccc(c1)CN4CC(=O)N(CC4)C
0.319728	Fc1c(NC(=O)c2ccc(Nc3c(OC)cc(OC)cc3)cc2)ccc(c1)CN4CC(=O)N(CC4)C
0.319728	Fc1c(NC(=O)c2ccc(Nc3c(OC)cc(OC)cc3)cc2)ccc(c1)CN4CC(=O)N(CC4)C
0.319728	Fc1c(NC(=O)c2ccc(Nc3c(OC)cc(OC)cc3)cc2)ccc(c1)CN4CC(=O)N(CC4)C
0.319728	Fc1c(NC(=O)c2ccc(Nc3c(OC)cc(OC)cc3)cc2)ccc(c1)CN4CC(=O)N(CC4)C
0.319728	Fc1c(NC(=O)c2ccc(Nc3c(OC)cc(OC)cc3)cc2)ccc(c1)CN4CC(=O)N(CC4)C
0.319728	Fc1c(NC(=O)c2ccc(Nc3c(OC)cc(OC)cc3)cc2)ccc(c1)CN4CC(=O)N(CC4)C
0.319444	S1C(=NC(=C1)C)c2cc(ccc2)C(=O)Nc3cc(c(cc3)C)C(=O)N4CCOCC4
0.319444	S1C(=NC(=C1)C)c2cc(ccc2)C(=O)Nc3cc(c(cc3)C)C(=O)N4CCOCC4
0.319444	S1C(=NC(=C1)C)c2cc(ccc2)C(=O)Nc3cc(c(cc3)C)C(=O)N4CCOCC4
0.319444	S1C(=NC(=C1)C)c2cc(ccc2)C(=O)Nc3cc(c(cc3)C)C(=O)N4CCOCC4
0.319444	S1C(=NC(=C1)C)c2cc(ccc2)C(=O)Nc3cc(c(cc3)C)C(=O)N4CCOCC4
0.319444	S1C(=NC(=C1)C)c2cc(ccc2)C(=O)Nc3cc(c(cc3)C)C(=O)N4CCOCC4
0.319444	S1C(=NC(=C1)C)c2cc(ccc2)C(=O)Nc3cc(c(cc3)C)C(=O)N4CCOCC4
0.319444	S1C(=NC(=C1)C)c2cc(ccc2)C(=O)Nc3cc(c(cc3)C)C(=O)N4CCOCC4
0.319444	S1C(=NC(=C1)C)c2cc(ccc2)C(=O)Nc3cc(c(cc3)C)C(=O)N4CCOCC4
0.319444	S1C(=NC(=C1)C)c2cc(ccc2)C(=O)Nc3cc(c(cc3)C)C(=O)N4CCOCC4
0.318471	Clc1c(Cl)ccc(Nc2ncccc2C(=O)N3CCC(c4nc(c5cc(F)ccc5)ccn4)CC3)c1
0.318471	Clc1c(Cl)ccc(Nc2ncccc2C(=O)N3CCC(c4nc(c5cc(F)ccc5)ccn4)CC3)c1
0.318471	Clc1c(Cl)ccc(Nc2ncccc2C(=O)N3CCC(c4nc(c5cc(F)ccc5)ccn4)CC3)c1
0.318471	Clc1c(Cl)ccc(Nc2ncccc2C(=O)N3CCC(c4nc(c5cc(F)ccc5)ccn4)CC3)c1
0.318471	Clc1c(Cl)ccc(Nc2ncccc2C(=O)N3CCC(c4nc(c5cc(F)ccc5)ccn4)CC3)c1
0.318471	Clc1c(Cl)ccc(Nc2ncccc2C(=O)N3CCC(c4nc(c5cc(F)ccc5)ccn4)CC3)c1
0.318471	Clc1c(Cl)ccc(Nc2ncccc2C(=O)N3CCC(c4nc(c5cc(F)ccc5)ccn4)CC3)c1
0.318471	Clc1c(Cl)ccc(Nc2ncccc2C(=O)N3CCC(c4nc(c5cc(F)ccc5)ccn4)CC3)c1
0.318471	Clc1c(Cl)ccc(Nc2ncccc2C(=O)N3CCC(c4nc(c5cc(F)ccc5)ccn4)CC3)c1
0.318471	Clc1c(Cl)ccc(Nc2ncccc2C(=O)N3CCC(c4nc(c5cc(F)ccc5)ccn4)CC3)c1
0.318386	Brc1ccc(cc1)C(=O)Nc2c(ccc(c2)C=O)C
0.318386	Brc1ccc(cc1)C(=O)Nc2c(ccc(c2)C=O)C
0.318386	Brc1ccc(cc1)C(=O)Nc2c(ccc(c2)C=O)C
0.318386	Brc1ccc(cc1)C(=O)Nc2c(ccc(c2)C=O)C
0.318386	Brc1ccc(cc1)C(=O)Nc2c(ccc(c2)C=O)C
0.318386	Brc1ccc(cc1)C(=O)Nc2c(ccc(c2)C=O)C
0.318386	Brc1ccc(cc1)C(=O)Nc2c(ccc(c2)C=O)C
0.318386	Brc1ccc(cc1)C(=O)Nc2c(ccc(c2)C=O)C
0.318386	Brc1ccc(cc1)C(=O)Nc2c(ccc(c2)C=O)C
0.318386	Brc1ccc(cc1)C(=O)Nc2c(ccc(c2)C=O)C
0.318182	S1N=C(N=C1NC(=O)c2cc(NC(=O)c3c(F)cccc3)c(cc2)C)c4ccc(SC)cc4
0.318182	S1N=C(N=C1NC(=O)c2cc(NC(=O)c3c(F)cccc3)c(cc2)C)c4ccc(SC)cc4
0.318182	S1N=C(N=C1NC(=O)c2cc(NC(=O)c3c(F)cccc3)c(cc2)C)c4ccc(SC)cc4
0.318182	S1N=C(N=C1NC(=O)c2cc(NC(=O)c3c(F)cccc3)c(cc2)C)c4ccc(SC)cc4
0.318182	S1N=C(N=C1NC(=O)c2cc(NC(=O)c3c(F)cccc3)c(cc2)C)c4ccc(SC)cc4
0.318182	S1N=C(N=C1NC(=O)c2cc(NC(=O)c3c(F)cccc3)c(cc2)C)c4ccc(SC)cc4
0.318182	S1N=C(N=C1NC(=O)c2cc(NC(=O)c3c(F)cccc3)c(cc2)C)c4ccc(SC)cc4
0.317726	Clc1c(Cl)cccc1CN2CCN(C(=O)c3cc(NC(=O)c4c(F)cccc4)c(cc3)C)CC2
0.317726	Clc1c(Cl)cccc1CN2CCN(C(=O)c3cc(NC(=O)c4c(F)cccc4)c(cc3)C)CC2
0.317518	O=C(Nc1c(ccc(c1)C=2OC=NN2)C)c3ccc(NN4C(=O)CCC4=O)cc3
0.317518	O=C(Nc1c(ccc(c1)C=2OC=NN2)C)c3ccc(NN4C(=O)CCC4=O)cc3
0.317518	O=C(Nc1c(ccc(c1)C=2OC=NN2)C)c3ccc(NN4C(=O)CCC4=O)cc3
0.317518	O=C(Nc1c(ccc(c1)C=2OC=NN2)C)c3ccc(NN4C(=O)CCC4=O)cc3
0.317518	O=C(Nc1c(ccc(c1)C=2OC=NN2)C)c3ccc(NN4C(=O)CCC4=O)cc3
0.317518	O=C(Nc1c(ccc(c1)C=2OC=NN2)C)c3ccc(NN4C(=O)CCC4=O)cc3
0.317518	O=C(Nc1c(ccc(c1)C=2OC=NN2)C)c3ccc(NN4C(=O)CCC4=O)cc3
0.317518	O=C(Nc1c(ccc(c1)C=2OC=NN2)C)c3ccc(NN4C(=O)CCC4=O)cc3
0.317518	O=C(Nc1c(ccc(c1)C=2OC=NN2)C)c3ccc(NN4C(=O)CCC4=O)cc3
0.317518	O=C(Nc1c(ccc(c1)C=2OC=NN2)C)c3ccc(NN4C(=O)CCC4=O)cc3
0.317073	S(=O)(=O)(Nc1c(cc(NC(=O)c2ccc(cc2)COCCOC)cc1)C)C
0.317073	S(=O)(=O)(Nc1c(cc(NC(=O)c2ccc(cc2)COCCOC)cc1)C)C
0.317073	S(=O)(=O)(Nc1c(cc(NC(=O)c2ccc(cc2)COCCOC)cc1)C)C
0.317073	S(=O)(=O)(Nc1c(cc(NC(=O)c2ccc(cc2)COCCOC)cc1)C)C
0.317073	S(=O)(=O)(Nc1c(cc(NC(=O)c2ccc(cc2)COCCOC)cc1)C)C
0.317073	S(=O)(=O)(Nc1c(cc(NC(=O)c2ccc(cc2)COCCOC)cc1)C)C
0.317073	S(=O)(=O)(Nc1c(cc(NC(=O)c2ccc(cc2)COCCOC)cc1)C)C
0.317073	S(=O)(=O)(Nc1c(cc(NC(=O)c2ccc(cc2)COCCOC)cc1)C)C
0.317073	S(=O)(=O)(Nc1c(cc(NC(=O)c2ccc(cc2)COCCOC)cc1)C)C
0.317073	S(=O)(=O)(Nc1c(cc(NC(=O)c2ccc(cc2)COCCOC)cc1)C)C
0.316794	Clc1cc(N2CCN(Cc3ccc(cc3)C(=O)NCc4cnccc4)CC2)c(O)cc1
0.316794	Clc1cc(N2CCN(Cc3ccc(cc3)C(=O)NCc4cnccc4)CC2)c(O)cc1
0.316794	Clc1cc(N2CCN(Cc3ccc(cc3)C(=O)NCc4cnccc4)CC2)c(O)cc1
0.316794	Clc1cc(N2CCN(Cc3ccc(cc3)C(=O)NCc4cnccc4)CC2)c(O)cc1
0.316794	Clc1cc(N2CCN(Cc3ccc(cc3)C(=O)NCc4cnccc4)CC2)c(O)cc1
0.316794	Clc1cc(N2CCN(Cc3ccc(cc3)C(=O)NCc4cnccc4)CC2)c(O)cc1
0.316794	Clc1cc(N2CCN(Cc3ccc(cc3)C(=O)NCc4cnccc4)CC2)c(O)cc1
0.316794	Clc1cc(N2CCN(Cc3ccc(cc3)C(=O)NCc4cnccc4)CC2)c(O)cc1
0.316794	Clc1cc(N2CCN(Cc3ccc(cc3)C(=O)NCc4cnccc4)CC2)c(O)cc1
0.316794	Clc1cc(N2CCN(Cc3ccc(cc3)C(=O)NCc4cnccc4)CC2)c(O)cc1
0.315789	S(=O)(=O)(Nc1c(cc(NC(=O)c2cc(ncc2)C)cc1)C)C
0.315789	S(=O)(=O)(Nc1c(cc(NC(=O)c2cc(ncc2)C)cc1)C)C
0.315789	S(=O)(=O)(Nc1c(cc(NC(=O)c2cc(ncc2)C)cc1)C)C
0.315789	S(=O)(=O)(Nc1c(cc(NC(=O)c2cc(ncc2)C)cc1)C)C
0.315789	S(=O)(=O)(Nc1c(cc(NC(=O)c2cc(ncc2)C)cc1)C)C
0.315789	S(=O)(=O)(Nc1c(cc(NC(=O)c2cc(ncc2)C)cc1)C)C
0.315789	S(=O)(=O)(Nc1c(cc(NC(=O)c2cc(ncc2)C)cc1)C)C
0.315789	S(=O)(=O)(Nc1c(cc(NC(=O)c2cc(ncc2)C)cc1)C)C
0.315789	S(=O)(=O)(Nc1c(cc(NC(=O)c2cc(ncc2)C)cc1)C)C
0.315789	S(=O)(=O)(Nc1c(cc(NC(=O)c2cc(ncc2)C)cc1)C)C
0.315385	Brc1ccc(cc1)C(=O)Nc2c(ccc(c2)C(=O)NNc3nccc(c3)C(F)(F)F)C
0.315385	Brc1ccc(cc1)C(=O)Nc2c(ccc(c2)C(=O)NNc3nccc(c3)C(F)(F)F)C
0.315385	Brc1ccc(cc1)C(=O)Nc2c(ccc(c2)C(=O)NNc3nccc(c3)C(F)(F)F)C
0.315385	Brc1ccc(cc1)C(=O)Nc2c(ccc(c2)C(=O)NNc3nccc(c3)C(F)(F)F)C
0.315385	Brc1ccc(cc1)C(=O)Nc2c(ccc(c2)C(=O)NNc3nccc(c3)C(F)(F)F)C
0.315385	Brc1ccc(cc1)C(=O)Nc2c(ccc(c2)C(=O)NNc3nccc(c3)C(F)(F)F)C
0.315385	Brc1ccc(cc1)C(=O)Nc2c(ccc(c2)C(=O)NNc3nccc(c3)C(F)(F)F)C
0.315385	Brc1ccc(cc1)C(=O)Nc2c(ccc(c2)C(=O)NNc3nccc(c3)C(F)(F)F)C
0.315385	Brc1ccc(cc1)C(=O)Nc2c(ccc(c2)C(=O)NNc3nccc(c3)C(F)(F)F)C
0.315385	Brc1ccc(cc1)C(=O)Nc2c(ccc(c2)C(=O)NNc3nccc(c3)C(F)(F)F)C
0.315018	O=C(N1CCOCC1)c2c(ccc(NCc3ccc(cc3)C(=O)NCc4cnccc4)c2)C
0.315018	O=C(N1CCOCC1)c2c(ccc(NCc3ccc(cc3)C(=O)NCc4cnccc4)c2)C
0.315018	O=C(N1CCOCC1)c2c(ccc(NCc3ccc(cc3)C(=O)NCc4cnccc4)c2)C
0.315018	O=C(N1CCOCC1)c2c(ccc(NCc3ccc(cc3)C(=O)NCc4cnccc4)c2)C
0.315018	O=C(N1CCOCC1)c2c(ccc(NCc3ccc(cc3)C(=O)NCc4cnccc4)c2)C
0.315018	O=C(N1CCOCC1)c2c(ccc(NCc3ccc(cc3)C(=O)NCc4cnccc4)c2)C
0.315018	O=C(N1CCOCC1)c2c(ccc(NCc3ccc(cc3)C(=O)NCc4cnccc4)c2)C
0.315018	O=C(N1CCOCC1)c2c(ccc(NCc3ccc(cc3)C(=O)NCc4cnccc4)c2)C
0.315018	O=C(N1CCOCC1)c2c(ccc(NCc3ccc(cc3)C(=O)NCc4cnccc4)c2)C
0.315018	O=C(N1CCOCC1)c2c(ccc(NCc3ccc(cc3)C(=O)NCc4cnccc4)c2)C
0.314685	O=C(N(C)C)Nc1c(ccc(NCC=2C(=NN(C2)C)c3cnccc3)c1)C
0.314685	O=C(N(C)C)Nc1c(ccc(NCC=2C(=NN(C2)C)c3cnccc3)c1)C
0.314685	O=C(N(C)C)Nc1c(ccc(NCC=2C(=NN(C2)C)c3cnccc3)c1)C
0.314685	O=C(N(C)C)Nc1c(ccc(NCC=2C(=NN(C2)C)c3cnccc3)c1)C
0.314685	O=C(N(C)C)Nc1c(ccc(NCC=2C(=NN(C2)C)c3cnccc3)c1)C
0.314685	O=C(N(C)C)Nc1c(ccc(NCC=2C(=NN(C2)C)c3cnccc3)c1)C
0.314685	O=C(N(C)C)Nc1c(ccc(NCC=2C(=NN(C2)C)c3cnccc3)c1)C
0.313589	Clc1c(Cl)ccc(Nc2ncccc2C(=O)N3CCN(Cc4c(cccc4)C)CC3)c1
0.313589	Clc1c(Cl)ccc(Nc2ncccc2C(=O)N3CCN(Cc4c(cccc4)C)CC3)c1
0.313589	Clc1c(Cl)ccc(Nc2ncccc2C(=O)N3CCN(Cc4c(cccc4)C)CC3)c1
0.313589	Clc1c(Cl)ccc(Nc2ncccc2C(=O)N3CCN(Cc4c(cccc4)C)CC3)c1
0.313589	Clc1c(Cl)ccc(Nc2ncccc2C(=O)N3CCN(Cc4c(cccc4)C)CC3)c1
0.313589	Clc1c(Cl)ccc(Nc2ncccc2C(=O)N3CCN(Cc4c(cccc4)C)CC3)c1
0.313589	Clc1c(Cl)ccc(Nc2ncccc2C(=O)N3CCN(Cc4c(cccc4)C)CC3)c1
0.313589	Clc1c(Cl)ccc(Nc2ncccc2C(=O)N3CCN(Cc4c(cccc4)C)CC3)c1
0.313589	Clc1c(Cl)ccc(Nc2ncccc2C(=O)N3CCN(Cc4c(cccc4)C)CC3)c1
0.313589	Clc1c(Cl)ccc(Nc2ncccc2C(=O)N3CCN(Cc4c(cccc4)C)CC3)c1
0.312057	Brc1ccc(NC(=O)COc2c(OC)cc(cc2)C(=O)N3CCN(Cc4cnccc4)CC3)cc1
0.312057	Brc1ccc(NC(=O)COc2c(OC)cc(cc2)C(=O)N3CCN(Cc4cnccc4)CC3)cc1
0.312057	Brc1ccc(NC(=O)COc2c(OC)cc(cc2)C(=O)N3CCN(Cc4cnccc4)CC3)cc1
0.312057	Brc1ccc(NC(=O)COc2c(OC)cc(cc2)C(=O)N3CCN(Cc4cnccc4)CC3)cc1
0.312057	Brc1ccc(NC(=O)COc2c(OC)cc(cc2)C(=O)N3CCN(Cc4cnccc4)CC3)cc1
0.312057	Brc1ccc(NC(=O)COc2c(OC)cc(cc2)C(=O)N3CCN(Cc4cnccc4)CC3)cc1
0.312057	Brc1ccc(NC(=O)COc2c(OC)cc(cc2)C(=O)N3CCN(Cc4cnccc4)CC3)cc1
0.312057	Brc1ccc(NC(=O)COc2c(OC)cc(cc2)C(=O)N3CCN(Cc4cnccc4)CC3)cc1
0.312057	Brc1ccc(NC(=O)COc2c(OC)cc(cc2)C(=O)N3CCN(Cc4cnccc4)CC3)cc1
0.312057	Brc1ccc(NC(=O)COc2c(OC)cc(cc2)C(=O)N3CCN(Cc4cnccc4)CC3)cc1
0.31203	Clc1c(Cl)ccc(Nc2ncccc2C(=O)Nc3cc(ccc3)CCF)c1
0.31203	Clc1c(Cl)ccc(Nc2ncccc2C(=O)Nc3cc(ccc3)CCF)c1
0.31203	Clc1c(Cl)ccc(Nc2ncccc2C(=O)Nc3cc(ccc3)CCF)c1
0.31203	Clc1c(Cl)ccc(Nc2ncccc2C(=O)Nc3cc(ccc3)CCF)c1
0.31203	Clc1c(Cl)ccc(Nc2ncccc2C(=O)Nc3cc(ccc3)CCF)c1
0.31203	Clc1c(Cl)ccc(Nc2ncccc2C(=O)Nc3cc(ccc3)CCF)c1
0.31203	Clc1c(Cl)ccc(Nc2ncccc2C(=O)Nc3cc(ccc3)CCF)c1
0.31203	Clc1c(Cl)ccc(Nc2ncccc2C(=O)Nc3cc(ccc3)CCF)c1
0.31203	Clc1c(Cl)ccc(Nc2ncccc2C(=O)Nc3cc(ccc3)CCF)c1
0.31203	Clc1c(Cl)ccc(Nc2ncccc2C(=O)Nc3cc(ccc3)CCF)c1
0.312	O=C(N1CCOCC1)c2c(ccc(NC(=O)c3ccc(cc3)C(=O)Nc4ccccc4)c2)C
0.312	O=C(N1CCOCC1)c2c(ccc(NC(=O)c3ccc(cc3)C(=O)Nc4ccccc4)c2)C
0.312	O=C(N1CCOCC1)c2c(ccc(NC(=O)c3ccc(cc3)C(=O)Nc4ccccc4)c2)C
0.312	O=C(N1CCOCC1)c2c(ccc(NC(=O)c3ccc(cc3)C(=O)Nc4ccccc4)c2)C
0.312	O=C(N1CCOCC1)c2c(ccc(NC(=O)c3ccc(cc3)C(=O)Nc4ccccc4)c2)C
0.312	O=C(N1CCOCC1)c2c(ccc(NC(=O)c3ccc(cc3)C(=O)Nc4ccccc4)c2)C
0.312	O=C(N1CCOCC1)c2c(ccc(NC(=O)c3ccc(cc3)C(=O)Nc4ccccc4)c2)C
0.312	O=C(N1CCOCC1)c2c(ccc(NC(=O)c3ccc(cc3)C(=O)Nc4ccccc4)c2)C
0.312	O=C(N1CCOCC1)c2c(ccc(NC(=O)c3ccc(cc3)C(=O)Nc4ccccc4)c2)C
0.312	O=C(N1CCOCC1)c2c(ccc(NC(=O)c3ccc(cc3)C(=O)Nc4ccccc4)c2)C
0.311284	O=C(Nc1c(N(Cc2ccccc2)C)cccc1)c3ccc(Nc4ncccn4)cc3
0.311284	O=C(Nc1c(N(Cc2ccccc2)C)cccc1)c3ccc(Nc4ncccn4)cc3
0.311284	O=C(Nc1c(N(Cc2ccccc2)C)cccc1)c3ccc(Nc4ncccn4)cc3
0.311284	O=C(Nc1c(N(Cc2ccccc2)C)cccc1)c3ccc(Nc4ncccn4)cc3
0.311284	O=C(Nc1c(N(Cc2ccccc2)C)cccc1)c3ccc(Nc4ncccn4)cc3
0.311284	O=C(Nc1c(N(Cc2ccccc2)C)cccc1)c3ccc(Nc4ncccn4)cc3
0.311284	O=C(Nc1c(N(Cc2ccccc2)C)cccc1)c3ccc(Nc4ncccn4)cc3
0.311284	O=C(Nc1c(N(Cc2ccccc2)C)cccc1)c3ccc(Nc4ncccn4)cc3
0.311284	O=C(Nc1c(N(Cc2ccccc2)C)cccc1)c3ccc(Nc4ncccn4)cc3
0.311284	O=C(Nc1c(N(Cc2ccccc2)C)cccc1)c3ccc(Nc4ncccn4)cc3
0.311203	O=C(Nc1cc(ccc1)COCCOC)c2cc(N)c(cc2)C
0.311203	O=C(Nc1cc(ccc1)COCCOC)c2cc(N)c(cc2)C
0.311203	O=C(Nc1cc(ccc1)COCCOC)c2cc(N)c(cc2)C
0.311203	O=C(Nc1cc(ccc1)COCCOC)c2cc(N)c(cc2)C
0.311203	O=C(Nc1cc(ccc1)COCCOC)c2cc(N)c(cc2)C
0.311203	O=C(Nc1cc(ccc1)COCCOC)c2cc(N)c(cc2)C
0.311203	O=C(Nc1cc(ccc1)COCCOC)c2cc(N)c(cc2)C
0.311203	O=C(Nc1cc(ccc1)COCCOC)c2cc(N)c(cc2)C
0.311203	O=C(Nc1cc(ccc1)COCCOC)c2cc(N)c(cc2)C
0.311203	O=C(Nc1cc(ccc1)COCCOC)c2cc(N)c(cc2)C
0.310757	O=C(NCc1cnccc1)c2ccc(cc2)CNc3cc(ccc3)C4=NNC(=N4)C
0.310757	O=C(NCc1cnccc1)c2ccc(cc2)CNc3cc(ccc3)C4=NNC(=N4)C
0.310757	O=C(NCc1cnccc1)c2ccc(cc2)CNc3cc(ccc3)C4=NNC(=N4)C
0.310757	O=C(NCc1cnccc1)c2ccc(cc2)CNc3cc(ccc3)C4=NNC(=N4)C
0.310757	O=C(NCc1cnccc1)c2ccc(cc2)CNc3cc(ccc3)C4=NNC(=N4)C
0.310757	O=C(NCc1cnccc1)c2ccc(cc2)CNc3cc(ccc3)C4=NNC(=N4)C
0.310757	O=C(NCc1cnccc1)c2ccc(cc2)CNc3cc(ccc3)C4=NNC(=N4)C
0.310757	O=C(NCc1cnccc1)c2ccc(cc2)CNc3cc(ccc3)C4=NNC(=N4)C
0.310757	O=C(NCc1cnccc1)c2ccc(cc2)CNc3cc(ccc3)C4=NNC(=N4)C
0.310757	O=C(NCc1cnccc1)c2ccc(cc2)CNc3cc(ccc3)C4=NNC(=N4)C
0.310714	Brc1cc(ccc1)COc2c(Cl)cc(cc2)C(=O)Nc3cc(NC(=O)N(C)C)c(cc3)C
0.310714	Brc1cc(ccc1)COc2c(Cl)cc(cc2)C(=O)Nc3cc(NC(=O)N(C)C)c(cc3)C
0.310714	Brc1cc(ccc1)COc2c(Cl)cc(cc2)C(=O)Nc3cc(NC(=O)N(C)C)c(cc3)C
0.310714	Brc1cc(ccc1)COc2c(Cl)cc(cc2)C(=O)Nc3cc(NC(=O)N(C)C)c(cc3)C
0.310714	Brc1cc(ccc1)COc2c(Cl)cc(cc2)C(=O)Nc3cc(NC(=O)N(C)C)c(cc3)C
0.310714	Brc1cc(ccc1)COc2c(Cl)cc(cc2)C(=O)Nc3cc(NC(=O)N(C)C)c(cc3)C
0.310714	Brc1cc(ccc1)COc2c(Cl)cc(cc2)C(=O)Nc3cc(NC(=O)N(C)C)c(cc3)C
0.310714	Brc1cc(ccc1)COc2c(Cl)cc(cc2)C(=O)Nc3cc(NC(=O)N(C)C)c(cc3)C
0.310714	Brc1cc(ccc1)COc2c(Cl)cc(cc2)C(=O)Nc3cc(NC(=O)N(C)C)c(cc3)C
0.310714	Brc1cc(ccc1)COc2c(Cl)cc(cc2)C(=O)Nc3cc(NC(=O)N(C)C)c(cc3)C
0.310484	Brc1ccc(cc1)C(=O)Nc2c(ccc(c2)C(=O)NCC=3SC=NC3)C
0.310484	Brc1ccc(cc1)C(=O)Nc2c(ccc(c2)C(=O)NCC=3SC=NC3)C
0.310484	Brc1ccc(cc1)C(=O)Nc2c(ccc(c2)C(=O)NCC=3SC=NC3)C
0.310484	Brc1ccc(cc1)C(=O)Nc2c(ccc(c2)C(=O)NCC=3SC=NC3)C
0.310484	Brc1ccc(cc1)C(=O)Nc2c(ccc(c2)C(=O)NCC=3SC=NC3)C
0.310484	Brc1ccc(cc1)C(=O)Nc2c(ccc(c2)C(=O)NCC=3SC=NC3)C
0.310484	Brc1ccc(cc1)C(=O)Nc2c(ccc(c2)C(=O)NCC=3SC=NC3)C
0.310484	Brc1ccc(cc1)C(=O)Nc2c(ccc(c2)C(=O)NCC=3SC=NC3)C
0.310484	Brc1ccc(cc1)C(=O)Nc2c(ccc(c2)C(=O)NCC=3SC=NC3)C
0.310484	Brc1ccc(cc1)C(=O)Nc2c(ccc(c2)C(=O)NCC=3SC=NC3)C
0.309623	Fc1c(Oc2ccc(NC(=O)c3ccc(cc3)CN4CCCC4)cc2)cccc1
0.309623	Fc1c(Oc2ccc(NC(=O)c3ccc(cc3)CN4CCCC4)cc2)cccc1
0.309322	O=C(Nc1cc(ccc1)C=2ON=CN2)c3cnccc3
0.309322	O=C(Nc1cc(ccc1)C=2ON=CN2)c3cnccc3
0.309179	O=C(Nc1cc(NC(=O)c2ccc(cc2)CN)ccc1)c3ccncc3
0.309179	O=C(Nc1cc(NC(=O)c2ccc(cc2)CN)ccc1)c3ccncc3
0.309179	O=C(Nc1cc(NC(=O)c2ccc(cc2)CN)ccc1)c3ccncc3
0.309179	O=C(Nc1cc(NC(=O)c2ccc(cc2)CN)ccc1)c3ccncc3
0.309179	O=C(Nc1cc(NC(=O)c2ccc(cc2)CN)ccc1)c3ccncc3
0.309179	O=C(Nc1cc(NC(=O)c2ccc(cc2)CN)ccc1)c3ccncc3
0.309179	O=C(Nc1cc(NC(=O)c2ccc(cc2)CN)ccc1)c3ccncc3
0.309179	O=C(Nc1cc(NC(=O)c2ccc(cc2)CN)ccc1)c3ccncc3
0.309179	O=C(Nc1cc(NC(=O)c2ccc(cc2)CN)ccc1)c3ccncc3
0.309179	O=C(Nc1cc(NC(=O)c2ccc(cc2)CN)ccc1)c3ccncc3
0.30888	O=C(N(C1CC1)Cc2cc(c3cnccc3)ccc2)c4ccc(Nc5ncccn5)cc4
0.30888	O=C(N(C1CC1)Cc2cc(c3cnccc3)ccc2)c4ccc(Nc5ncccn5)cc4
0.30888	O=C(N(C1CC1)Cc2cc(c3cnccc3)ccc2)c4ccc(Nc5ncccn5)cc4
0.30888	O=C(N(C1CC1)Cc2cc(c3cnccc3)ccc2)c4ccc(Nc5ncccn5)cc4
0.30888	O=C(N(C1CC1)Cc2cc(c3cnccc3)ccc2)c4ccc(Nc5ncccn5)cc4
0.30888	O=C(N(C1CC1)Cc2cc(c3cnccc3)ccc2)c4ccc(Nc5ncccn5)cc4
0.30888	O=C(N(C1CC1)Cc2cc(c3cnccc3)ccc2)c4ccc(Nc5ncccn5)cc4
0.30888	O=C(N(C1CC1)Cc2cc(c3cnccc3)ccc2)c4ccc(Nc5ncccn5)cc4
0.30888	O=C(N(C1CC1)Cc2cc(c3cnccc3)ccc2)c4ccc(Nc5ncccn5)cc4
0.30888	O=C(N(C1CC1)Cc2cc(c3cnccc3)ccc2)c4ccc(Nc5ncccn5)cc4
0.308772	O=C(N(C)C)Nc1c(ccc(NC(=O)c2cc(ccc2)CN3N=C(C=C3C)C)c1)C
0.308772	O=C(N(C)C)Nc1c(ccc(NC(=O)c2cc(ccc2)CN3N=C(C=C3C)C)c1)C
0.308772	O=C(N(C)C)Nc1c(ccc(NC(=O)c2cc(ccc2)CN3N=C(C=C3C)C)c1)C
0.308772	O=C(N(C)C)Nc1c(ccc(NC(=O)c2cc(ccc2)CN3N=C(C=C3C)C)c1)C
0.308772	O=C(N(C)C)Nc1c(ccc(NC(=O)c2cc(ccc2)CN3N=C(C=C3C)C)c1)C
0.308772	O=C(N(C)C)Nc1c(ccc(NC(=O)c2cc(ccc2)CN3N=C(C=C3C)C)c1)C
0.308772	O=C(N(C)C)Nc1c(ccc(NC(=O)c2cc(ccc2)CN3N=C(C=C3C)C)c1)C
0.308772	O=C(N(C)C)Nc1c(ccc(NC(=O)c2cc(ccc2)CN3N=C(C=C3C)C)c1)C
0.308772	O=C(N(C)C)Nc1c(ccc(NC(=O)c2cc(ccc2)CN3N=C(C=C3C)C)c1)C
0.308772	O=C(N(C)C)Nc1c(ccc(NC(=O)c2cc(ccc2)CN3N=C(C=C3C)C)c1)C
0.30837	O=C(Nc1cc(ccc1)C2=NNC(=N2)C)c3ccc(cc3)C(=O)Nc4ccccc4
0.30837	O=C(Nc1cc(ccc1)C2=NNC(=N2)C)c3ccc(cc3)C(=O)Nc4ccccc4
0.30837	O=C(Nc1cc(ccc1)C2=NNC(=N2)C)c3ccc(cc3)C(=O)Nc4ccccc4
0.30837	O=C(Nc1cc(ccc1)C2=NNC(=N2)C)c3ccc(cc3)C(=O)Nc4ccccc4
0.30837	O=C(Nc1cc(ccc1)C2=NNC(=N2)C)c3ccc(cc3)C(=O)Nc4ccccc4
0.30837	O=C(Nc1cc(ccc1)C2=NNC(=N2)C)c3ccc(cc3)C(=O)Nc4ccccc4
0.30837	O=C(Nc1cc(ccc1)C2=NNC(=N2)C)c3ccc(cc3)C(=O)Nc4ccccc4
0.30837	O=C(Nc1cc(ccc1)C2=NNC(=N2)C)c3ccc(cc3)C(=O)Nc4ccccc4
0.30837	O=C(Nc1cc(ccc1)C2=NNC(=N2)C)c3ccc(cc3)C(=O)Nc4ccccc4
0.30837	O=C(Nc1cc(ccc1)C2=NNC(=N2)C)c3ccc(cc3)C(=O)Nc4ccccc4
0.307971	Clc1ccc(cc1)COc2c(OC)cc(cc2)C(=O)Nc3cc(ccc3)C4=NNC(=N4)C
0.307971	Clc1ccc(cc1)COc2c(OC)cc(cc2)C(=O)Nc3cc(ccc3)C4=NNC(=N4)C
0.307971	Clc1ccc(cc1)COc2c(OC)cc(cc2)C(=O)Nc3cc(ccc3)C4=NNC(=N4)C
0.307971	Clc1ccc(cc1)COc2c(OC)cc(cc2)C(=O)Nc3cc(ccc3)C4=NNC(=N4)C
0.307971	Clc1ccc(cc1)COc2c(OC)cc(cc2)C(=O)Nc3cc(ccc3)C4=NNC(=N4)C
0.307971	Clc1ccc(cc1)COc2c(OC)cc(cc2)C(=O)Nc3cc(ccc3)C4=NNC(=N4)C
0.307971	Clc1ccc(cc1)COc2c(OC)cc(cc2)C(=O)Nc3cc(ccc3)C4=NNC(=N4)C
0.307971	Clc1ccc(cc1)COc2c(OC)cc(cc2)C(=O)Nc3cc(ccc3)C4=NNC(=N4)C
0.307971	Clc1ccc(cc1)COc2c(OC)cc(cc2)C(=O)Nc3cc(ccc3)C4=NNC(=N4)C
0.307971	Clc1ccc(cc1)COc2c(OC)cc(cc2)C(=O)Nc3cc(ccc3)C4=NNC(=N4)C
0.307143	Fc1c(cccc1)C(=O)Nc2c(ccc(c2)C(=O)Nc3c(cc(c4ccccc4)cc3)C(=O)OCC)C
0.307143	Fc1c(cccc1)C(=O)Nc2c(ccc(c2)C(=O)Nc3c(cc(c4ccccc4)cc3)C(=O)OCC)C
0.307143	Fc1c(cccc1)C(=O)Nc2c(ccc(c2)C(=O)Nc3c(cc(c4ccccc4)cc3)C(=O)OCC)C
0.307143	Fc1c(cccc1)C(=O)Nc2c(ccc(c2)C(=O)Nc3c(cc(c4ccccc4)cc3)C(=O)OCC)C
0.307143	Fc1c(cccc1)C(=O)Nc2c(ccc(c2)C(=O)Nc3c(cc(c4ccccc4)cc3)C(=O)OCC)C
0.307143	Fc1c(cccc1)C(=O)Nc2c(ccc(c2)C(=O)Nc3c(cc(c4ccccc4)cc3)C(=O)OCC)C
0.307143	Fc1c(cccc1)C(=O)Nc2c(ccc(c2)C(=O)Nc3c(cc(c4ccccc4)cc3)C(=O)OCC)C
0.307143	Fc1c(cccc1)C(=O)Nc2c(ccc(c2)C(=O)Nc3c(cc(c4ccccc4)cc3)C(=O)OCC)C
0.307143	Fc1c(cccc1)C(=O)Nc2c(ccc(c2)C(=O)Nc3c(cc(c4ccccc4)cc3)C(=O)OCC)C
0.307143	Fc1c(cccc1)C(=O)Nc2c(ccc(c2)C(=O)Nc3c(cc(c4ccccc4)cc3)C(=O)OCC)C
0.307143	Fc1c(cccc1)C(=O)Nc2c(ccc(c2)C(=O)Nc3cc(c(cc3)C)C(=O)N4CCOCC4)C
0.307143	Fc1c(cccc1)C(=O)Nc2c(ccc(c2)C(=O)Nc3cc(c(cc3)C)C(=O)N4CCOCC4)C
0.307143	Fc1c(cccc1)C(=O)Nc2c(ccc(c2)C(=O)Nc3cc(c(cc3)C)C(=O)N4CCOCC4)C
0.307143	Fc1c(cccc1)C(=O)Nc2c(ccc(c2)C(=O)Nc3cc(c(cc3)C)C(=O)N4CCOCC4)C
0.307143	Fc1c(cccc1)C(=O)Nc2c(ccc(c2)C(=O)Nc3cc(c(cc3)C)C(=O)N4CCOCC4)C
0.307143	Fc1c(cccc1)C(=O)Nc2c(ccc(c2)C(=O)Nc3cc(c(cc3)C)C(=O)N4CCOCC4)C
0.307143	Fc1c(cccc1)C(=O)Nc2c(ccc(c2)C(=O)Nc3cc(c(cc3)C)C(=O)N4CCOCC4)C
0.307143	Fc1c(cccc1)C(=O)Nc2c(ccc(c2)C(=O)Nc3cc(c(cc3)C)C(=O)N4CCOCC4)C
0.307143	Fc1c(cccc1)C(=O)Nc2c(ccc(c2)C(=O)Nc3cc(c(cc3)C)C(=O)N4CCOCC4)C
0.307143	Fc1c(cccc1)C(=O)Nc2c(ccc(c2)C(=O)Nc3cc(c(cc3)C)C(=O)N4CCOCC4)C
0.306667	O=C(Nc1c(ccc(c1)C(=O)N)C)Nc2ccccc2
0.306122	O=C(Nc1nccc(c1)CCO)c2cncc(c3ccc(cc3)C)c2
0.306122	O=C(Nc1nccc(c1)CCO)c2cncc(c3ccc(cc3)C)c2
0.306122	O=C(Nc1nccc(c1)CCO)c2cncc(c3ccc(cc3)C)c2
0.306122	O=C(Nc1nccc(c1)CCO)c2cncc(c3ccc(cc3)C)c2
0.306122	O=C(Nc1nccc(c1)CCO)c2cncc(c3ccc(cc3)C)c2
0.306122	O=C(Nc1nccc(c1)CCO)c2cncc(c3ccc(cc3)C)c2
0.306122	O=C(Nc1nccc(c1)CCO)c2cncc(c3ccc(cc3)C)c2
0.306122	O=C(Nc1nccc(c1)CCO)c2cncc(c3ccc(cc3)C)c2
0.306122	O=C(Nc1nccc(c1)CCO)c2cncc(c3ccc(cc3)C)c2
0.306122	O=C(Nc1nccc(c1)CCO)c2cncc(c3ccc(cc3)C)c2
0.305785	O=C(NCc1cc(ccc1)CN2CCCC2)c3cc(N)c(cc3)C
0.305785	O=C(NCc1cc(ccc1)CN2CCCC2)c3cc(N)c(cc3)C
0.305785	O=C(NCc1cc(ccc1)CN2CCCC2)c3cc(N)c(cc3)C
0.305785	O=C(NCc1cc(ccc1)CN2CCCC2)c3cc(N)c(cc3)C
0.305785	O=C(NCc1cc(ccc1)CN2CCCC2)c3cc(N)c(cc3)C
0.305785	O=C(NCc1cc(ccc1)CN2CCCC2)c3cc(N)c(cc3)C
0.305785	O=C(NCc1cc(ccc1)CN2CCCC2)c3cc(N)c(cc3)C
0.305785	O=C(NCc1cc(ccc1)CN2CCCC2)c3cc(N)c(cc3)C
0.305785	O=C(NCc1cc(ccc1)CN2CCCC2)c3cc(N)c(cc3)C
0.305785	O=C(NCc1cc(ccc1)CN2CCCC2)c3cc(N)c(cc3)C
0.30566	Brc1ccc(cc1)C(=O)Nc2c(ccc(c2)C(=O)Nc3c(N(Cc4ccccc4)C)cccc3)C
0.30566	Brc1ccc(cc1)C(=O)Nc2c(ccc(c2)C(=O)Nc3c(N(Cc4ccccc4)C)cccc3)C
0.30566	Brc1ccc(cc1)C(=O)Nc2c(ccc(c2)C(=O)Nc3c(N(Cc4ccccc4)C)cccc3)C
0.30566	Brc1ccc(cc1)C(=O)Nc2c(ccc(c2)C(=O)Nc3c(N(Cc4ccccc4)C)cccc3)C
0.30566	Brc1ccc(cc1)C(=O)Nc2c(ccc(c2)C(=O)Nc3c(N(Cc4ccccc4)C)cccc3)C
0.30566	Brc1ccc(cc1)C(=O)Nc2c(ccc(c2)C(=O)Nc3c(N(Cc4ccccc4)C)cccc3)C
0.30566	Brc1ccc(cc1)C(=O)Nc2c(ccc(c2)C(=O)Nc3c(N(Cc4ccccc4)C)cccc3)C
0.30566	Brc1ccc(cc1)C(=O)Nc2c(ccc(c2)C(=O)Nc3c(N(Cc4ccccc4)C)cccc3)C
0.30566	Brc1ccc(cc1)C(=O)Nc2c(ccc(c2)C(=O)Nc3c(N(Cc4ccccc4)C)cccc3)C
0.30566	Brc1ccc(cc1)C(=O)Nc2c(ccc(c2)C(=O)Nc3c(N(Cc4ccccc4)C)cccc3)C
0.30566	O=C(Nc1cc2c(OC3(CC2)CCC3)cc1)c4ccc(Nc5ncccn5)cc4
0.30566	O=C(Nc1cc2c(OC3(CC2)CCC3)cc1)c4ccc(Nc5ncccn5)cc4
0.30566	O=C(Nc1cc2c(OC3(CC2)CCC3)cc1)c4ccc(Nc5ncccn5)cc4
0.30566	O=C(Nc1cc2c(OC3(CC2)CCC3)cc1)c4ccc(Nc5ncccn5)cc4
0.30566	O=C(Nc1cc2c(OC3(CC2)CCC3)cc1)c4ccc(Nc5ncccn5)cc4
0.30566	O=C(Nc1cc2c(OC3(CC2)CCC3)cc1)c4ccc(Nc5ncccn5)cc4
0.30566	O=C(Nc1cc2c(OC3(CC2)CCC3)cc1)c4ccc(Nc5ncccn5)cc4
0.30566	O=C(Nc1cc2c(OC3(CC2)CCC3)cc1)c4ccc(Nc5ncccn5)cc4
0.30566	O=C(Nc1cc2c(OC3(CC2)CCC3)cc1)c4ccc(Nc5ncccn5)cc4
0.30566	O=C(Nc1cc2c(OC3(CC2)CCC3)cc1)c4ccc(Nc5ncccn5)cc4
0.305439	Clc1cc(ccc1)C(=O)Nc2cc(c(NC(=O)C=O)cc2)C
0.305439	Clc1cc(ccc1)C(=O)Nc2cc(c(NC(=O)C=O)cc2)C
0.305439	Clc1cc(ccc1)C(=O)Nc2cc(c(NC(=O)C=O)cc2)C
0.305439	Clc1cc(ccc1)C(=O)Nc2cc(c(NC(=O)C=O)cc2)C
0.305439	Clc1cc(ccc1)C(=O)Nc2cc(c(NC(=O)C=O)cc2)C
0.305439	Clc1cc(ccc1)C(=O)Nc2cc(c(NC(=O)C=O)cc2)C
0.305439	Clc1cc(ccc1)C(=O)Nc2cc(c(NC(=O)C=O)cc2)C
0.305439	Clc1cc(ccc1)C(=O)Nc2cc(c(NC(=O)C=O)cc2)C
0.305439	Clc1cc(ccc1)C(=O)Nc2cc(c(NC(=O)C=O)cc2)C
0.305439	Clc1cc(ccc1)C(=O)Nc2cc(c(NC(=O)C=O)cc2)C
0.305419	O=C(Nc1ccc(cc1)C)c2cnccc2
0.305419	O=C(Nc1ccc(cc1)C)c2cnccc2
0.305419	O=C(Nc1ccc(cc1)C)c2cnccc2
0.305419	O=C(Nc1ccc(cc1)C)c2cnccc2
0.305419	O=C(Nc1ccc(cc1)C)c2cnccc2
0.305419	O=C(Nc1ccc(cc1)C)c2cnccc2
0.305419	O=C(Nc1ccc(cc1)C)c2cnccc2
0.305419	O=C(Nc1ccc(cc1)C)c2cnccc2
0.305419	O=C(Nc1ccc(cc1)C)c2cnccc2
0.305419	O=C(Nc1ccc(cc1)C)c2cnccc2
0.305263	FC(F)(F)c1c(cncc1)C2=NOC(=N2)c3cc(NC(=O)c4cnccc4)ccc3
0.305263	FC(F)(F)c1c(cncc1)C2=NOC(=N2)c3cc(NC(=O)c4cnccc4)ccc3
0.305263	FC(F)(F)c1c(cncc1)C2=NOC(=N2)c3cc(NC(=O)c4cnccc4)ccc3
0.305263	FC(F)(F)c1c(cncc1)C2=NOC(=N2)c3cc(NC(=O)c4cnccc4)ccc3
0.305263	FC(F)(F)c1c(cncc1)C2=NOC(=N2)c3cc(NC(=O)c4cnccc4)ccc3
0.305263	FC(F)(F)c1c(cncc1)C2=NOC(=N2)c3cc(NC(=O)c4cnccc4)ccc3
0.305263	FC(F)(F)c1c(cncc1)C2=NOC(=N2)c3cc(NC(=O)c4cnccc4)ccc3
0.305263	FC(F)(F)c1c(cncc1)C2=NOC(=N2)c3cc(NC(=O)c4cnccc4)ccc3
0.305263	FC(F)(F)c1c(cncc1)C2=NOC(=N2)c3cc(NC(=O)c4cnccc4)ccc3
0.305263	FC(F)(F)c1c(cncc1)C2=NOC(=N2)c3cc(NC(=O)c4cnccc4)ccc3
0.305195	Fc1c(cccc1)C(=O)Nc2c(ccc(c2)C(=O)NCCN3CCN(c4ncc(cc4)C(F)(F)F)CC3)C
0.305195	Fc1c(cccc1)C(=O)Nc2c(ccc(c2)C(=O)NCCN3CCN(c4ncc(cc4)C(F)(F)F)CC3)C
0.305195	Fc1c(cccc1)C(=O)Nc2c(ccc(c2)C(=O)NCCN3CCN(c4ncc(cc4)C(F)(F)F)CC3)C
0.305195	Fc1c(cccc1)C(=O)Nc2c(ccc(c2)C(=O)NCCN3CCN(c4ncc(cc4)C(F)(F)F)CC3)C
0.305195	Fc1c(cccc1)C(=O)Nc2c(ccc(c2)C(=O)NCCN3CCN(c4ncc(cc4)C(F)(F)F)CC3)C
0.305195	Fc1c(cccc1)C(=O)Nc2c(ccc(c2)C(=O)NCCN3CCN(c4ncc(cc4)C(F)(F)F)CC3)C
0.305195	Fc1c(cccc1)C(=O)Nc2c(ccc(c2)C(=O)NCCN3CCN(c4ncc(cc4)C(F)(F)F)CC3)C
0.305195	Fc1c(cccc1)C(=O)Nc2c(ccc(c2)C(=O)NCCN3CCN(c4ncc(cc4)C(F)(F)F)CC3)C
0.305195	Fc1c(cccc1)C(=O)Nc2c(ccc(c2)C(=O)NCCN3CCN(c4ncc(cc4)C(F)(F)F)CC3)C
0.305195	Fc1c(cccc1)C(=O)Nc2c(ccc(c2)C(=O)NCCN3CCN(c4ncc(cc4)C(F)(F)F)CC3)C
0.304965	O=C(N1CCOCC1)c2c(ccc(NC(=O)c3cnc(Oc4ccccc4)cc3)c2)C
0.304965	O=C(N1CCOCC1)c2c(ccc(NC(=O)c3cnc(Oc4ccccc4)cc3)c2)C
0.304965	O=C(N1CCOCC1)c2c(ccc(NC(=O)c3cnc(Oc4ccccc4)cc3)c2)C
0.304965	O=C(N1CCOCC1)c2c(ccc(NC(=O)c3cnc(Oc4ccccc4)cc3)c2)C
0.304965	O=C(N1CCOCC1)c2c(ccc(NC(=O)c3cnc(Oc4ccccc4)cc3)c2)C
0.304965	O=C(N1CCOCC1)c2c(ccc(NC(=O)c3cnc(Oc4ccccc4)cc3)c2)C
0.304965	O=C(N1CCOCC1)c2c(ccc(NC(=O)c3cnc(Oc4ccccc4)cc3)c2)C
0.304348	Brc1cc(NC(=O)CCNC(=O)c2ccc(NC(=O)c3cc(Cl)cc(Cl)c3)cc2)c(cc1)C
0.304348	Brc1cc(NC(=O)CCNC(=O)c2ccc(NC(=O)c3cc(Cl)cc(Cl)c3)cc2)c(cc1)C
0.304348	Brc1cc(NC(=O)CCNC(=O)c2ccc(NC(=O)c3cc(Cl)cc(Cl)c3)cc2)c(cc1)C
0.304348	Brc1cc(NC(=O)CCNC(=O)c2ccc(NC(=O)c3cc(Cl)cc(Cl)c3)cc2)c(cc1)C
0.304348	Brc1cc(NC(=O)CCNC(=O)c2ccc(NC(=O)c3cc(Cl)cc(Cl)c3)cc2)c(cc1)C
0.304348	Brc1cc(NC(=O)CCNC(=O)c2ccc(NC(=O)c3cc(Cl)cc(Cl)c3)cc2)c(cc1)C
0.304348	Brc1cc(NC(=O)CCNC(=O)c2ccc(NC(=O)c3cc(Cl)cc(Cl)c3)cc2)c(cc1)C
0.304348	Brc1cc(NC(=O)CCNC(=O)c2ccc(NC(=O)c3cc(Cl)cc(Cl)c3)cc2)c(cc1)C
0.304348	Brc1cc(NC(=O)CCNC(=O)c2ccc(NC(=O)c3cc(Cl)cc(Cl)c3)cc2)c(cc1)C
0.304348	Brc1cc(NC(=O)CCNC(=O)c2ccc(NC(=O)c3cc(Cl)cc(Cl)c3)cc2)c(cc1)C
0.304348	Clc1ccc(cc1)C=2NC(C(=O)Nc3c(cc(cc3)C(F)(C(F)(F)F)C(F)(F)F)C)=CC2
0.304348	Clc1ccc(cc1)C=2NC(C(=O)Nc3c(cc(cc3)C(F)(C(F)(F)F)C(F)(F)F)C)=CC2
0.304348	Clc1ccc(cc1)C=2NC(C(=O)Nc3c(cc(cc3)C(F)(C(F)(F)F)C(F)(F)F)C)=CC2
0.304348	Clc1ccc(cc1)C=2NC(C(=O)Nc3c(cc(cc3)C(F)(C(F)(F)F)C(F)(F)F)C)=CC2
0.304348	Clc1ccc(cc1)C=2NC(C(=O)Nc3c(cc(cc3)C(F)(C(F)(F)F)C(F)(F)F)C)=CC2
0.304348	Clc1ccc(cc1)C=2NC(C(=O)Nc3c(cc(cc3)C(F)(C(F)(F)F)C(F)(F)F)C)=CC2
0.304348	Clc1ccc(cc1)C=2NC(C(=O)Nc3c(cc(cc3)C(F)(C(F)(F)F)C(F)(F)F)C)=CC2
0.304348	Clc1ccc(cc1)C=2NC(C(=O)Nc3c(cc(cc3)C(F)(C(F)(F)F)C(F)(F)F)C)=CC2
0.304348	Clc1ccc(cc1)C=2NC(C(=O)Nc3c(cc(cc3)C(F)(C(F)(F)F)C(F)(F)F)C)=CC2
0.304348	Clc1ccc(cc1)C=2NC(C(=O)Nc3c(cc(cc3)C(F)(C(F)(F)F)C(F)(F)F)C)=CC2
0.304348	S(c1c(cc(F)cc1)CNC(=O)c2nc(ncc2)c3cnccc3)C
0.304348	S(c1c(cc(F)cc1)CNC(=O)c2nc(ncc2)c3cnccc3)C
0.304348	S(c1c(cc(F)cc1)CNC(=O)c2nc(ncc2)c3cnccc3)C
0.304348	O=C(Nc1c(ccc(NC(=O)C(C)C)c1)C)c2c(ccc(c2)C(=O)N)C
0.304348	O=C(Nc1c(ccc(NC(=O)C(C)C)c1)C)c2c(ccc(c2)C(=O)N)C
0.304029	O=C(NC1(CN2CCN(c3ccccc3)CC2)CC1)c4nc(ncc4)c5cnccc5
0.30303	O=C(Nc1c(cc(OCc2ncccc2)cc1)C)c3cnncc3
0.30303	O=C(Nc1c(cc(OCc2ncccc2)cc1)C)c3cnncc3
0.30303	O=C(Nc1c(cc(OCc2ncccc2)cc1)C)c3cnncc3
0.30303	O=C(Nc1c(cc(OCc2ncccc2)cc1)C)c3cnncc3
0.30303	O=C(Nc1c(cc(OCc2ncccc2)cc1)C)c3cnncc3
0.30303	O=C(Nc1c(cc(OCc2ncccc2)cc1)C)c3cnncc3
0.30303	O=C(Nc1c(cc(OCc2ncccc2)cc1)C)c3cnncc3
0.30303	O=C(Nc1c(cc(OCc2ncccc2)cc1)C)c3cnncc3
0.30303	O=C(Nc1c(cc(OCc2ncccc2)cc1)C)c3cnncc3
0.30303	O=C(Nc1c(cc(OCc2ncccc2)cc1)C)c3cnncc3
0.30292	S(=O)(=O)(Nc1c(cc(cc1)C)C)c2cc(ccc2)C(=O)NNC(=O)c3ccc(Nc4ncccn4)cc3
0.30292	S(=O)(=O)(Nc1c(cc(cc1)C)C)c2cc(ccc2)C(=O)NNC(=O)c3ccc(Nc4ncccn4)cc3
0.30292	S(=O)(=O)(Nc1c(cc(cc1)C)C)c2cc(ccc2)C(=O)NNC(=O)c3ccc(Nc4ncccn4)cc3
0.30292	S(=O)(=O)(Nc1c(cc(cc1)C)C)c2cc(ccc2)C(=O)NNC(=O)c3ccc(Nc4ncccn4)cc3
0.30292	S(=O)(=O)(Nc1c(cc(cc1)C)C)c2cc(ccc2)C(=O)NNC(=O)c3ccc(Nc4ncccn4)cc3
0.30292	S(=O)(=O)(Nc1c(cc(cc1)C)C)c2cc(ccc2)C(=O)NNC(=O)c3ccc(Nc4ncccn4)cc3
0.30292	S(=O)(=O)(Nc1c(cc(cc1)C)C)c2cc(ccc2)C(=O)NNC(=O)c3ccc(Nc4ncccn4)cc3
0.30292	S(=O)(=O)(Nc1c(cc(cc1)C)C)c2cc(ccc2)C(=O)NNC(=O)c3ccc(Nc4ncccn4)cc3
0.30292	S(=O)(=O)(Nc1c(cc(cc1)C)C)c2cc(ccc2)C(=O)NNC(=O)c3ccc(Nc4ncccn4)cc3
0.30292	S(=O)(=O)(Nc1c(cc(cc1)C)C)c2cc(ccc2)C(=O)NNC(=O)c3ccc(Nc4ncccn4)cc3
0.302789	Brc1ccc(cc1)C(=O)NCCC(=O)Nc2cc(NC(=O)N(C)C)c(cc2)C
0.302789	Brc1ccc(cc1)C(=O)NCCC(=O)Nc2cc(NC(=O)N(C)C)c(cc2)C
0.302789	Brc1ccc(cc1)C(=O)NCCC(=O)Nc2cc(NC(=O)N(C)C)c(cc2)C
0.302789	Brc1ccc(cc1)C(=O)NCCC(=O)Nc2cc(NC(=O)N(C)C)c(cc2)C
0.302405	S(=O)(=O)(Nc1c(cc(NC(=O)c2c(c3ccc(cc3)CN4C=NC=C4)cccc2)cc1)C)C
0.302405	S(=O)(=O)(Nc1c(cc(NC(=O)c2c(c3ccc(cc3)CN4C=NC=C4)cccc2)cc1)C)C
0.302405	S(=O)(=O)(Nc1c(cc(NC(=O)c2c(c3ccc(cc3)CN4C=NC=C4)cccc2)cc1)C)C
0.302405	S(=O)(=O)(Nc1c(cc(NC(=O)c2c(c3ccc(cc3)CN4C=NC=C4)cccc2)cc1)C)C
0.302405	S(=O)(=O)(Nc1c(cc(NC(=O)c2c(c3ccc(cc3)CN4C=NC=C4)cccc2)cc1)C)C
0.302405	S(=O)(=O)(Nc1c(cc(NC(=O)c2c(c3ccc(cc3)CN4C=NC=C4)cccc2)cc1)C)C
0.302405	S(=O)(=O)(Nc1c(cc(NC(=O)c2c(c3ccc(cc3)CN4C=NC=C4)cccc2)cc1)C)C
0.302405	S(=O)(=O)(Nc1c(cc(NC(=O)c2c(c3ccc(cc3)CN4C=NC=C4)cccc2)cc1)C)C
0.302405	S(=O)(=O)(Nc1c(cc(NC(=O)c2c(c3ccc(cc3)CN4C=NC=C4)cccc2)cc1)C)C
0.302405	S(=O)(=O)(Nc1c(cc(NC(=O)c2c(c3ccc(cc3)CN4C=NC=C4)cccc2)cc1)C)C
0.302158	Brc1cc(NC(=O)CNC(=O)c2cc(c3ccc(cc3)CNC(=O)OC(C)(C)C)ccc2)c(cc1)C
0.302083	Fc1c(NC(=O)c2ccc(cc2)CN(C3CC3)CC)ccc(c1)CN4CC(=O)N(CC4)C
0.301818	Brc1cc(F)c(cc1)CN2CCN(CC(=O)Nc3cc(ccc3)C4=NNC(=N4)C)CC2
0.301818	Brc1cc(F)c(cc1)CN2CCN(CC(=O)Nc3cc(ccc3)C4=NNC(=N4)C)CC2
0.301587	n1c(c2cc(ccc2)CNC(=Nc3cc(c(cc3)C)C)N)cccc1
0.301587	n1c(c2cc(ccc2)CNC(=Nc3cc(c(cc3)C)C)N)cccc1
0.301587	n1c(c2cc(ccc2)CNC(=Nc3cc(c(cc3)C)C)N)cccc1
0.301587	n1c(c2cc(ccc2)CNC(=Nc3cc(c(cc3)C)C)N)cccc1
0.301587	n1c(c2cc(ccc2)CNC(=Nc3cc(c(cc3)C)C)N)cccc1
0.301587	n1c(c2cc(ccc2)CNC(=Nc3cc(c(cc3)C)C)N)cccc1
0.301587	n1c(c2cc(ccc2)CNC(=Nc3cc(c(cc3)C)C)N)cccc1
0.301587	n1c(c2cc(ccc2)CNC(=Nc3cc(c(cc3)C)C)N)cccc1
0.301587	n1c(c2cc(ccc2)CNC(=Nc3cc(c(cc3)C)C)N)cccc1
0.301587	n1c(c2cc(ccc2)CNC(=Nc3cc(c(cc3)C)C)N)cccc1
0.301587	Fc1c(ccc(NC(=O)c2cncc(c3ccc(cc3)C)c2)c1)C(C)C
0.301587	Fc1c(ccc(NC(=O)c2cncc(c3ccc(cc3)C)c2)c1)C(C)C
0.301587	Fc1c(ccc(NC(=O)c2cncc(c3ccc(cc3)C)c2)c1)C(C)C
0.301587	Fc1c(ccc(NC(=O)c2cncc(c3ccc(cc3)C)c2)c1)C(C)C
0.301587	Fc1c(ccc(NC(=O)c2cncc(c3ccc(cc3)C)c2)c1)C(C)C
0.301587	Fc1c(ccc(NC(=O)c2cncc(c3ccc(cc3)C)c2)c1)C(C)C
0.301587	Fc1c(ccc(NC(=O)c2cncc(c3ccc(cc3)C)c2)c1)C(C)C
0.301587	Fc1c(ccc(NC(=O)c2cncc(c3ccc(cc3)C)c2)c1)C(C)C
0.301587	Fc1c(ccc(NC(=O)c2cncc(c3ccc(cc3)C)c2)c1)C(C)C
0.301587	Fc1c(ccc(NC(=O)c2cncc(c3ccc(cc3)C)c2)c1)C(C)C
0.301418	Brc1cc(ccc1)C(=O)Nc2cc(O)c(cc2)C(=O)NC3CCN(CC4=CSC=C4)CC3
0.301418	Brc1cc(ccc1)C(=O)Nc2cc(O)c(cc2)C(=O)NC3CCN(CC4=CSC=C4)CC3
0.300813	O=C(NCc1cnccc1)c2ccc(cc2)CN3CCN(Cc4cc(OCc5ccccc5)ccc4)CC3
0.300813	O=C(NCc1cnccc1)c2ccc(cc2)CN3CCN(Cc4cc(OCc5ccccc5)ccc4)CC3
0.300319	S1C(=NC(C(=O)O)=C1)c2cc(ccc2)CNC(=O)c3cc(NC(=O)c4c(F)cccc4)c(cc3)C
0.300319	S1C(=NC(C(=O)O)=C1)c2cc(ccc2)CNC(=O)c3cc(NC(=O)c4c(F)cccc4)c(cc3)C
0.3	Brc1ccc(cc1)C(=O)Nc2c(ccc(c2)C(=O)NCC=3SC(=CC3)CC)C
0.3	O=C(N1CCN(Cc2cc(OCc3ccccc3)ccc2)CC1)c4ccc(cc4)C(=O)Nc5ccccc5
0.3	O=C(N1CCN(Cc2cc(OCc3ccccc3)ccc2)CC1)c4ccc(cc4)C(=O)Nc5ccccc5
0.3	O=C(N1CCN(Cc2cc(OCc3ccccc3)ccc2)CC1)c4ccc(cc4)C(=O)Nc5ccccc5
0.3	S(=O)(=O)(Oc1c(ccc(c2cnccc2)c1)C)c3ccc(cc3)C(=O)NC
0.3	S(=O)(=O)(Oc1c(ccc(c2cnccc2)c1)C)c3ccc(cc3)C(=O)NC
0.3	S(=O)(=O)(Oc1c(ccc(c2cnccc2)c1)C)c3ccc(cc3)C(=O)NC
0.3	S(=O)(=O)(Oc1c(ccc(c2cnccc2)c1)C)c3ccc(cc3)C(=O)NC
0.3	S(=O)(=O)(Oc1c(ccc(c2cnccc2)c1)C)c3ccc(cc3)C(=O)NC
0.3	S(=O)(=O)(Oc1c(ccc(c2cnccc2)c1)C)c3ccc(cc3)C(=O)NC
0.3	S(=O)(=O)(Oc1c(ccc(c2cnccc2)c1)C)c3ccc(cc3)C(=O)NC
0.3	S(=O)(=O)(Oc1c(ccc(c2cnccc2)c1)C)c3ccc(cc3)C(=O)NC
0.3	S(=O)(=O)(Oc1c(ccc(c2cnccc2)c1)C)c3ccc(cc3)C(=O)NC
0.3	S(=O)(=O)(Oc1c(ccc(c2cnccc2)c1)C)c3ccc(cc3)C(=O)NC
0.299595	O=C(Nc1c(cc(OCc2ccccc2)cc1)C)c3ccc(cc3)COCCOC
0.299595	O=C(Nc1c(cc(OCc2ccccc2)cc1)C)c3ccc(cc3)COCCOC
0.299595	O=C(Nc1c(cc(OCc2ccccc2)cc1)C)c3ccc(cc3)COCCOC
0.299595	O=C(Nc1c(cc(OCc2ccccc2)cc1)C)c3ccc(cc3)COCCOC
0.299595	O=C(Nc1c(cc(OCc2ccccc2)cc1)C)c3ccc(cc3)COCCOC
0.299595	O=C(Nc1c(cc(OCc2ccccc2)cc1)C)c3ccc(cc3)COCCOC
0.299595	O=C(Nc1c(cc(OCc2ccccc2)cc1)C)c3ccc(cc3)COCCOC
0.299595	O=C(Nc1c(cc(OCc2ccccc2)cc1)C)c3ccc(cc3)COCCOC
0.299595	O=C(Nc1c(cc(OCc2ccccc2)cc1)C)c3ccc(cc3)COCCOC
0.299595	O=C(Nc1c(cc(OCc2ccccc2)cc1)C)c3ccc(cc3)COCCOC
0.299559	Clc1cc(NCc2ccc(cc2)C(=O)NC)c(cc1)C
0.299559	Clc1cc(NCc2ccc(cc2)C(=O)NC)c(cc1)C
0.299559	Clc1cc(NCc2ccc(cc2)C(=O)NC)c(cc1)C
0.299559	Clc1cc(NCc2ccc(cc2)C(=O)NC)c(cc1)C
0.299559	Clc1cc(NCc2ccc(cc2)C(=O)NC)c(cc1)C
0.299559	Clc1cc(NCc2ccc(cc2)C(=O)NC)c(cc1)C
0.299559	Clc1cc(NCc2ccc(cc2)C(=O)NC)c(cc1)C
0.299559	Clc1cc(NCc2ccc(cc2)C(=O)NC)c(cc1)C
0.299559	Clc1cc(NCc2ccc(cc2)C(=O)NC)c(cc1)C
0.299559	Clc1cc(NCc2ccc(cc2)C(=O)NC)c(cc1)C
0.299065	O=C(Nc1ccc(cc1)C(=O)CC)c2ccc(Nc3ncccn3)cc2
0.299065	O=C(Nc1ccc(cc1)C(=O)CC)c2ccc(Nc3ncccn3)cc2
0.299065	O=C(Nc1ccc(cc1)C(=O)CC)c2ccc(Nc3ncccn3)cc2
0.299065	O=C(Nc1ccc(cc1)C(=O)CC)c2ccc(Nc3ncccn3)cc2
0.299065	O=C(Nc1ccc(cc1)C(=O)CC)c2ccc(Nc3ncccn3)cc2
0.299065	O=C(Nc1ccc(cc1)C(=O)CC)c2ccc(Nc3ncccn3)cc2
0.299065	O=C(Nc1ccc(cc1)C(=O)CC)c2ccc(Nc3ncccn3)cc2
0.299065	O=C(Nc1ccc(cc1)C(=O)CC)c2ccc(Nc3ncccn3)cc2
0.299065	O=C(Nc1ccc(cc1)C(=O)CC)c2ccc(Nc3ncccn3)cc2
0.299065	O=C(Nc1ccc(cc1)C(=O)CC)c2ccc(Nc3ncccn3)cc2
0.298932	O=C(Nc1cc(ccc1)COCCOC)c2cc(c(OC)cc2)c3ncccc3
0.298932	O=C(Nc1cc(ccc1)COCCOC)c2cc(c(OC)cc2)c3ncccc3
0.298932	O=C(Nc1cc(ccc1)COCCOC)c2cc(c(OC)cc2)c3ncccc3
0.298932	O=C(Nc1cc(ccc1)COCCOC)c2cc(c(OC)cc2)c3ncccc3
0.298932	O=C(Nc1cc(ccc1)COCCOC)c2cc(c(OC)cc2)c3ncccc3
0.298932	O=C(Nc1cc(ccc1)COCCOC)c2cc(c(OC)cc2)c3ncccc3
0.298932	O=C(Nc1cc(ccc1)COCCOC)c2cc(c(OC)cc2)c3ncccc3
0.298932	O=C(Nc1cc(ccc1)COCCOC)c2cc(c(OC)cc2)c3ncccc3
0.298932	O=C(Nc1cc(ccc1)COCCOC)c2cc(c(OC)cc2)c3ncccc3
0.298932	O=C(Nc1cc(ccc1)COCCOC)c2cc(c(OC)cc2)c3ncccc3
0.298893	Fc1c(cccc1)C(=O)Nc2c(ccc(c2)C(=O)NCC3=NNC=C3)C
0.298893	Fc1c(cccc1)C(=O)Nc2c(ccc(c2)C(=O)NCC3=NNC=C3)C
0.298893	Fc1c(cccc1)C(=O)Nc2c(ccc(c2)C(=O)NCC3=NNC=C3)C
0.298893	Fc1c(cccc1)C(=O)Nc2c(ccc(c2)C(=O)NCC3=NNC=C3)C
0.298893	Fc1c(cccc1)C(=O)Nc2c(ccc(c2)C(=O)NCC3=NNC=C3)C
0.298893	Fc1c(cccc1)C(=O)Nc2c(ccc(c2)C(=O)NCC3=NNC=C3)C
0.298893	Fc1c(cccc1)C(=O)Nc2c(ccc(c2)C(=O)NCC3=NNC=C3)C
0.298893	Fc1c(cccc1)C(=O)Nc2c(ccc(c2)C(=O)NCC3=NNC=C3)C
0.298893	Fc1c(cccc1)C(=O)Nc2c(ccc(c2)C(=O)NCC3=NNC=C3)C
0.298893	Fc1c(cccc1)C(=O)Nc2c(ccc(c2)C(=O)NCC3=NNC=C3)C
0.298507	O=C(OCC)Cc1cc(NC(=O)c2nc(ncc2)c3ncccc3)ccc1
0.298507	O=C(OCC)Cc1cc(NC(=O)c2nc(ncc2)c3ncccc3)ccc1
0.298507	O=C(OCC)Cc1cc(NC(=O)c2nc(ncc2)c3ncccc3)ccc1
0.298507	O=C(OCC)Cc1cc(NC(=O)c2nc(ncc2)c3ncccc3)ccc1
0.298507	O=C(OCC)Cc1cc(NC(=O)c2nc(ncc2)c3ncccc3)ccc1
0.298507	O=C(OCC)Cc1cc(NC(=O)c2nc(ncc2)c3ncccc3)ccc1
0.298507	O=C(OCC)Cc1cc(NC(=O)c2nc(ncc2)c3ncccc3)ccc1
0.298507	O=C(OCC)Cc1cc(NC(=O)c2nc(ncc2)c3ncccc3)ccc1
0.298507	O=C(OCC)Cc1cc(NC(=O)c2nc(ncc2)c3ncccc3)ccc1
0.298507	O=C(OCC)Cc1cc(NC(=O)c2nc(ncc2)c3ncccc3)ccc1
0.298387	O=C(O)c1ccc(cc1)CNC(=O)Nc2c(ccc(c2)C(=O)NC3CC3)C
0.298387	O=C(O)c1ccc(cc1)CNC(=O)Nc2c(ccc(c2)C(=O)NC3CC3)C
0.29771	S(=O)(=O)(Nc1c(cc(NC(=O)c2cc(ncc2)C(=O)O)cc1)C)C
0.29771	S(=O)(=O)(Nc1c(cc(NC(=O)c2cc(ncc2)C(=O)O)cc1)C)C
0.29771	S(=O)(=O)(Nc1c(cc(NC(=O)c2cc(ncc2)C(=O)O)cc1)C)C
0.29771	S(=O)(=O)(Nc1c(cc(NC(=O)c2cc(ncc2)C(=O)O)cc1)C)C
0.29771	S(=O)(=O)(Nc1c(cc(NC(=O)c2cc(ncc2)C(=O)O)cc1)C)C
0.29771	S(=O)(=O)(Nc1c(cc(NC(=O)c2cc(ncc2)C(=O)O)cc1)C)C
0.29771	S(=O)(=O)(Nc1c(cc(NC(=O)c2cc(ncc2)C(=O)O)cc1)C)C
0.29771	S(=O)(=O)(Nc1c(cc(NC(=O)c2cc(ncc2)C(=O)O)cc1)C)C
0.29771	S(=O)(=O)(Nc1c(cc(NC(=O)c2cc(ncc2)C(=O)O)cc1)C)C
0.29771	S(=O)(=O)(Nc1c(cc(NC(=O)c2cc(ncc2)C(=O)O)cc1)C)C
0.297578	S(c1c(ccc(c1)C)C)c2ccc(NC(=O)c3cc(c(OC)cc3)c4ncccc4)cc2
0.297578	S(c1c(ccc(c1)C)C)c2ccc(NC(=O)c3cc(c(OC)cc3)c4ncccc4)cc2
0.297578	S(c1c(ccc(c1)C)C)c2ccc(NC(=O)c3cc(c(OC)cc3)c4ncccc4)cc2
0.297578	S(c1c(ccc(c1)C)C)c2ccc(NC(=O)c3cc(c(OC)cc3)c4ncccc4)cc2
0.297578	S(c1c(ccc(c1)C)C)c2ccc(NC(=O)c3cc(c(OC)cc3)c4ncccc4)cc2
0.297578	S(c1c(ccc(c1)C)C)c2ccc(NC(=O)c3cc(c(OC)cc3)c4ncccc4)cc2
0.297578	S(c1c(ccc(c1)C)C)c2ccc(NC(=O)c3cc(c(OC)cc3)c4ncccc4)cc2
0.297578	S(c1c(ccc(c1)C)C)c2ccc(NC(=O)c3cc(c(OC)cc3)c4ncccc4)cc2
0.297578	S(c1c(ccc(c1)C)C)c2ccc(NC(=O)c3cc(c(OC)cc3)c4ncccc4)cc2
0.297578	S(c1c(ccc(c1)C)C)c2ccc(NC(=O)c3cc(c(OC)cc3)c4ncccc4)cc2
0.297578	Fc1c(cccc1)C(=O)Nc2c(ccc(c2)C(=O)NC3=NN(c4ncccn4)C=C3)C
0.297578	Fc1c(cccc1)C(=O)Nc2c(ccc(c2)C(=O)NC3=NN(c4ncccn4)C=C3)C
0.297297	O=C(Nc1c(cc(OCc2ncccc2)cc1)C)c3cc(c(OC)cc3)c4ncccc4
0.297297	O=C(Nc1c(cc(OCc2ncccc2)cc1)C)c3cc(c(OC)cc3)c4ncccc4
0.297297	O=C(Nc1c(cc(OCc2ncccc2)cc1)C)c3cc(c(OC)cc3)c4ncccc4
0.297297	O=C(Nc1c(cc(OCc2ncccc2)cc1)C)c3cc(c(OC)cc3)c4ncccc4
0.297297	O=C(Nc1c(cc(OCc2ncccc2)cc1)C)c3cc(c(OC)cc3)c4ncccc4
0.297297	O=C(Nc1c(cc(OCc2ncccc2)cc1)C)c3cc(c(OC)cc3)c4ncccc4
0.297297	O=C(Nc1c(cc(OCc2ncccc2)cc1)C)c3cc(c(OC)cc3)c4ncccc4
0.297297	O=C(Nc1c(cc(OCc2ncccc2)cc1)C)c3cc(c(OC)cc3)c4ncccc4
0.297297	O=C(Nc1c(cc(OCc2ncccc2)cc1)C)c3cc(c(OC)cc3)c4ncccc4
0.297297	O=C(Nc1c(cc(OCc2ncccc2)cc1)C)c3cc(c(OC)cc3)c4ncccc4
0.297203	O=C(OC(C)(C)C)N1CCc2c(ccc(c2)C(=O)Nc3c(ccc(NC(=O)C(C)C)c3)C)CC1
0.296992	S1C(=NC(=C1)C)c2cc(ccc2)C(=O)N3CCN(Cc4cnccc4)CC3
0.296992	S1C(=NC(=C1)C)c2cc(ccc2)C(=O)N3CCN(Cc4cnccc4)CC3
0.296992	S1C(=NC(=C1)C)c2cc(ccc2)C(=O)N3CCN(Cc4cnccc4)CC3
0.296992	S1C(=NC(=C1)C)c2cc(ccc2)C(=O)N3CCN(Cc4cnccc4)CC3
0.296992	S1C(=NC(=C1)C)c2cc(ccc2)C(=O)N3CCN(Cc4cnccc4)CC3
0.296992	S1C(=NC(=C1)C)c2cc(ccc2)C(=O)N3CCN(Cc4cnccc4)CC3
0.296992	S1C(=NC(=C1)C)c2cc(ccc2)C(=O)N3CCN(Cc4cnccc4)CC3
0.296992	S1C(=NC(=C1)C)c2cc(ccc2)C(=O)N3CCN(Cc4cnccc4)CC3
0.296992	S1C(=NC(=C1)C)c2cc(ccc2)C(=O)N3CCN(Cc4cnccc4)CC3
0.296992	S1C(=NC(=C1)C)c2cc(ccc2)C(=O)N3CCN(Cc4cnccc4)CC3
0.29682	O=C(N1CCOCC1)c2c(ccc(NC(=O)c3ccc(Nc4c(OC)cc(OC)cc4)cc3)c2)C
0.29682	O=C(N1CCOCC1)c2c(ccc(NC(=O)c3ccc(Nc4c(OC)cc(OC)cc4)cc3)c2)C
0.29682	O=C(N1CCOCC1)c2c(ccc(NC(=O)c3ccc(Nc4c(OC)cc(OC)cc4)cc3)c2)C
0.29682	O=C(N1CCOCC1)c2c(ccc(NC(=O)c3ccc(Nc4c(OC)cc(OC)cc4)cc3)c2)C
0.29682	O=C(N1CCOCC1)c2c(ccc(NC(=O)c3ccc(Nc4c(OC)cc(OC)cc4)cc3)c2)C
0.29682	O=C(N1CCOCC1)c2c(ccc(NC(=O)c3ccc(Nc4c(OC)cc(OC)cc4)cc3)c2)C
0.29682	O=C(N1CCOCC1)c2c(ccc(NC(=O)c3ccc(Nc4c(OC)cc(OC)cc4)cc3)c2)C
0.29682	O=C(N1CCOCC1)c2c(ccc(NC(=O)c3ccc(Nc4c(OC)cc(OC)cc4)cc3)c2)C
0.29682	O=C(N1CCOCC1)c2c(ccc(NC(=O)c3ccc(Nc4c(OC)cc(OC)cc4)cc3)c2)C
0.29682	O=C(N1CCOCC1)c2c(ccc(NC(=O)c3ccc(Nc4c(OC)cc(OC)cc4)cc3)c2)C
0.296703	Fc1c(cc(cc1)C(=O)Nc2c(ccc(c2)C=3OC=NN3)C)C=O
0.296703	Fc1c(cc(cc1)C(=O)Nc2c(ccc(c2)C=3OC=NN3)C)C=O
0.296703	Fc1c(cc(cc1)C(=O)Nc2c(ccc(c2)C=3OC=NN3)C)C=O
0.296703	Fc1c(cc(cc1)C(=O)Nc2c(ccc(c2)C=3OC=NN3)C)C=O
0.296703	Fc1c(cc(cc1)C(=O)Nc2c(ccc(c2)C=3OC=NN3)C)C=O
0.296703	Fc1c(cc(cc1)C(=O)Nc2c(ccc(c2)C=3OC=NN3)C)C=O
0.296703	Fc1c(cc(cc1)C(=O)Nc2c(ccc(c2)C=3OC=NN3)C)C=O
0.296703	Fc1c(cc(cc1)C(=O)Nc2c(ccc(c2)C=3OC=NN3)C)C=O
0.296703	Fc1c(cc(cc1)C(=O)Nc2c(ccc(c2)C=3OC=NN3)C)C=O
0.296703	Fc1c(cc(cc1)C(=O)Nc2c(ccc(c2)C=3OC=NN3)C)C=O
0.296154	O=C(Nc1cc(ccc1)C2=NNC(=N2)C)c3cnc(Oc4ccccc4)cc3
0.296154	O=C(Nc1cc(ccc1)C2=NNC(=N2)C)c3cnc(Oc4ccccc4)cc3
0.296154	O=C(Nc1cc(ccc1)C2=NNC(=N2)C)c3cnc(Oc4ccccc4)cc3
0.296154	O=C(Nc1cc(ccc1)C2=NNC(=N2)C)c3cnc(Oc4ccccc4)cc3
0.296154	O=C(Nc1cc(ccc1)C2=NNC(=N2)C)c3cnc(Oc4ccccc4)cc3
0.296154	O=C(Nc1cc(ccc1)C2=NNC(=N2)C)c3cnc(Oc4ccccc4)cc3
0.296154	O=C(Nc1cc(ccc1)C2=NNC(=N2)C)c3cnc(Oc4ccccc4)cc3
0.296154	O=C(Nc1cc(ccc1)C2=NNC(=N2)C)c3cnc(Oc4ccccc4)cc3
0.296154	O=C(Nc1cc(ccc1)C2=NNC(=N2)C)c3cnc(Oc4ccccc4)cc3
0.296154	O=C(Nc1cc(ccc1)C2=NNC(=N2)C)c3cnc(Oc4ccccc4)cc3
0.295833	O=C(N)c1cc(NC(=O)C=2OC=CC2)c(cc1)C
0.295775	O=C(N(C)C)Nc1c(ccc(NC(=O)c2cc(OCc3c(C#N)cccc3)ccc2)c1)C
0.295775	O=C(N(C)C)Nc1c(ccc(NC(=O)c2cc(OCc3c(C#N)cccc3)ccc2)c1)C
0.295775	O=C(N(C)C)Nc1c(ccc(NC(=O)c2cc(OCc3c(C#N)cccc3)ccc2)c1)C
0.295775	O=C(N(C)C)Nc1c(ccc(NC(=O)c2cc(OCc3c(C#N)cccc3)ccc2)c1)C
0.295775	O=C(N(C)C)Nc1c(ccc(NC(=O)c2cc(OCc3c(C#N)cccc3)ccc2)c1)C
0.295775	O=C(N(C)C)Nc1c(ccc(NC(=O)c2cc(OCc3c(C#N)cccc3)ccc2)c1)C
0.295775	O=C(N(C)C)Nc1c(ccc(NC(=O)c2cc(OCc3c(C#N)cccc3)ccc2)c1)C
0.295775	O=C(N(C)C)Nc1c(ccc(NC(=O)c2cc(OCc3c(C#N)cccc3)ccc2)c1)C
0.295775	O=C(N(C)C)Nc1c(ccc(NC(=O)c2cc(OCc3c(C#N)cccc3)ccc2)c1)C
0.295775	O=C(N(C)C)Nc1c(ccc(NC(=O)c2cc(OCc3c(C#N)cccc3)ccc2)c1)C
0.295547	S=C(NN=Cc1cncc(c2cnccc2)c1)Nc3cc(c(cc3)C)C
0.295547	S=C(NN=Cc1cncc(c2cnccc2)c1)Nc3cc(c(cc3)C)C
0.295547	S=C(NN=Cc1cncc(c2cnccc2)c1)Nc3cc(c(cc3)C)C
0.295547	S=C(NN=Cc1cncc(c2cnccc2)c1)Nc3cc(c(cc3)C)C
0.295547	S=C(NN=Cc1cncc(c2cnccc2)c1)Nc3cc(c(cc3)C)C
0.295547	S=C(NN=Cc1cncc(c2cnccc2)c1)Nc3cc(c(cc3)C)C
0.295547	S=C(NN=Cc1cncc(c2cnccc2)c1)Nc3cc(c(cc3)C)C
0.295547	S=C(NN=Cc1cncc(c2cnccc2)c1)Nc3cc(c(cc3)C)C
0.295547	S=C(NN=Cc1cncc(c2cnccc2)c1)Nc3cc(c(cc3)C)C
0.295547	S=C(NN=Cc1cncc(c2cnccc2)c1)Nc3cc(c(cc3)C)C
0.295547	S(=O)(=O)(Nc1ccccc1)c2cc(NC(=O)c3ccc(Nc4ncccn4)cc3)ccc2
0.295547	S(=O)(=O)(Nc1ccccc1)c2cc(NC(=O)c3ccc(Nc4ncccn4)cc3)ccc2
0.295547	S(=O)(=O)(Nc1ccccc1)c2cc(NC(=O)c3ccc(Nc4ncccn4)cc3)ccc2
0.295547	S(=O)(=O)(Nc1ccccc1)c2cc(NC(=O)c3ccc(Nc4ncccn4)cc3)ccc2
0.295547	S(=O)(=O)(Nc1ccccc1)c2cc(NC(=O)c3ccc(Nc4ncccn4)cc3)ccc2
0.295547	S(=O)(=O)(Nc1ccccc1)c2cc(NC(=O)c3ccc(Nc4ncccn4)cc3)ccc2
0.295547	S(=O)(=O)(Nc1ccccc1)c2cc(NC(=O)c3ccc(Nc4ncccn4)cc3)ccc2
0.295547	S(=O)(=O)(Nc1ccccc1)c2cc(NC(=O)c3ccc(Nc4ncccn4)cc3)ccc2
0.295547	S(=O)(=O)(Nc1ccccc1)c2cc(NC(=O)c3ccc(Nc4ncccn4)cc3)ccc2
0.295547	S(=O)(=O)(Nc1ccccc1)c2cc(NC(=O)c3ccc(Nc4ncccn4)cc3)ccc2
0.294545	O=C(N1CCOCC1)c2c(ccc(NC(=O)c3ccc(cc3)CN(C4CC4)CC)c2)C
0.294545	O=C(N1CCOCC1)c2c(ccc(NC(=O)c3ccc(cc3)CN(C4CC4)CC)c2)C
0.294545	O=C(N1CCOCC1)c2c(ccc(NC(=O)c3ccc(cc3)CN(C4CC4)CC)c2)C
0.294545	O=C(N1CCOCC1)c2c(ccc(NC(=O)c3ccc(cc3)CN(C4CC4)CC)c2)C
0.294545	O=C(N1CCOCC1)c2c(ccc(NC(=O)c3ccc(cc3)CN(C4CC4)CC)c2)C
0.294545	O=C(N1CCOCC1)c2c(ccc(NC(=O)c3ccc(cc3)CN(C4CC4)CC)c2)C
0.294545	O=C(N1CCOCC1)c2c(ccc(NC(=O)c3ccc(cc3)CN(C4CC4)CC)c2)C
0.294545	O=C(N1CCOCC1)c2c(ccc(NC(=O)c3ccc(cc3)CN(C4CC4)CC)c2)C
0.294545	O=C(N1CCOCC1)c2c(ccc(NC(=O)c3ccc(cc3)CN(C4CC4)CC)c2)C
0.294545	O=C(N1CCOCC1)c2c(ccc(NC(=O)c3ccc(cc3)CN(C4CC4)CC)c2)C
0.294498	Clc1ccc(N2C(SCC(=O)Nc3c(ccc(NC(=O)C(C)C)c3)C)=NN=C2c4cnccc4)cc1
0.294498	Clc1ccc(N2C(SCC(=O)Nc3c(ccc(NC(=O)C(C)C)c3)C)=NN=C2c4cnccc4)cc1
0.294372	O=C(Nc1c(cc(cc1)CO)CO)c2ccc(cc2)C(=O)Nc3ccccc3
0.294372	O=C(Nc1c(cc(cc1)CO)CO)c2ccc(cc2)C(=O)Nc3ccccc3
0.294372	O=C(Nc1c(cc(cc1)CO)CO)c2ccc(cc2)C(=O)Nc3ccccc3
0.294372	O=C(Nc1c(cc(cc1)CO)CO)c2ccc(cc2)C(=O)Nc3ccccc3
0.294372	O=C(Nc1c(cc(cc1)CO)CO)c2ccc(cc2)C(=O)Nc3ccccc3
0.294372	O=C(Nc1c(cc(cc1)CO)CO)c2ccc(cc2)C(=O)Nc3ccccc3
0.294372	O=C(Nc1c(cc(cc1)CO)CO)c2ccc(cc2)C(=O)Nc3ccccc3
0.294372	O=C(Nc1c(cc(cc1)CO)CO)c2ccc(cc2)C(=O)Nc3ccccc3
0.294372	O=C(Nc1c(cc(cc1)CO)CO)c2ccc(cc2)C(=O)Nc3ccccc3
0.294372	O=C(Nc1c(cc(cc1)CO)CO)c2ccc(cc2)C(=O)Nc3ccccc3
0.294118	Clc1c(Cl)ccc(Nc2ncccc2C(=O)NCC3OCCCN(Cc4ccccc4)C3)c1
0.294118	Clc1c(Cl)ccc(Nc2ncccc2C(=O)NCC3OCCCN(Cc4ccccc4)C3)c1
0.294118	Clc1c(Cl)ccc(Nc2ncccc2C(=O)NCC3OCCCN(Cc4ccccc4)C3)c1
0.294118	Clc1c(Cl)ccc(Nc2ncccc2C(=O)NCC3OCCCN(Cc4ccccc4)C3)c1
0.294118	Clc1c(Cl)ccc(Nc2ncccc2C(=O)NCC3OCCCN(Cc4ccccc4)C3)c1
0.294118	Clc1c(Cl)ccc(Nc2ncccc2C(=O)NCC3OCCCN(Cc4ccccc4)C3)c1
0.294118	Clc1c(Cl)ccc(Nc2ncccc2C(=O)NCC3OCCCN(Cc4ccccc4)C3)c1
0.294118	Clc1c(Cl)ccc(Nc2ncccc2C(=O)NCC3OCCCN(Cc4ccccc4)C3)c1
0.294118	Clc1c(Cl)ccc(Nc2ncccc2C(=O)NCC3OCCCN(Cc4ccccc4)C3)c1
0.294118	Clc1c(Cl)ccc(Nc2ncccc2C(=O)NCC3OCCCN(Cc4ccccc4)C3)c1
0.29393	S(=O)(=O)(c1cc(ccc1)C(=O)Nc2c(cc(NC(=O)C(=O)N3CCN(c4nccnc4)CC3)cc2)C)C
0.29393	S(=O)(=O)(c1cc(ccc1)C(=O)Nc2c(cc(NC(=O)C(=O)N3CCN(c4nccnc4)CC3)cc2)C)C
0.29393	S(=O)(=O)(c1cc(ccc1)C(=O)Nc2c(cc(NC(=O)C(=O)N3CCN(c4nccnc4)CC3)cc2)C)C
0.29393	S(=O)(=O)(c1cc(ccc1)C(=O)Nc2c(cc(NC(=O)C(=O)N3CCN(c4nccnc4)CC3)cc2)C)C
0.29393	S(=O)(=O)(c1cc(ccc1)C(=O)Nc2c(cc(NC(=O)C(=O)N3CCN(c4nccnc4)CC3)cc2)C)C
0.29393	S(=O)(=O)(c1cc(ccc1)C(=O)Nc2c(cc(NC(=O)C(=O)N3CCN(c4nccnc4)CC3)cc2)C)C
0.29393	S(=O)(=O)(c1cc(ccc1)C(=O)Nc2c(cc(NC(=O)C(=O)N3CCN(c4nccnc4)CC3)cc2)C)C
0.29393	S(=O)(=O)(c1cc(ccc1)C(=O)Nc2c(cc(NC(=O)C(=O)N3CCN(c4nccnc4)CC3)cc2)C)C
0.29393	S(=O)(=O)(c1cc(ccc1)C(=O)Nc2c(cc(NC(=O)C(=O)N3CCN(c4nccnc4)CC3)cc2)C)C
0.29393	S(=O)(=O)(c1cc(ccc1)C(=O)Nc2c(cc(NC(=O)C(=O)N3CCN(c4nccnc4)CC3)cc2)C)C
0.293651	Clc1c(Cl)cccc1CN2CCN(Cc3ccc(cc3)C(=O)NCc4cnccc4)CC2
0.293651	Clc1c(Cl)cccc1CN2CCN(Cc3ccc(cc3)C(=O)NCc4cnccc4)CC2
0.293651	Clc1c(Cl)cccc1CN2CCN(Cc3ccc(cc3)C(=O)NCc4cnccc4)CC2
0.293651	Clc1c(Cl)cccc1CN2CCN(Cc3ccc(cc3)C(=O)NCc4cnccc4)CC2
0.293651	Clc1c(Cl)cccc1CN2CCN(Cc3ccc(cc3)C(=O)NCc4cnccc4)CC2
0.293651	Clc1c(Cl)cccc1CN2CCN(Cc3ccc(cc3)C(=O)NCc4cnccc4)CC2
0.293651	Clc1c(Cl)cccc1CN2CCN(Cc3ccc(cc3)C(=O)NCc4cnccc4)CC2
0.293651	Clc1c(Cl)cccc1CN2CCN(Cc3ccc(cc3)C(=O)NCc4cnccc4)CC2
0.293651	Clc1c(Cl)cccc1CN2CCN(Cc3ccc(cc3)C(=O)NCc4cnccc4)CC2
0.293651	Clc1c(Cl)cccc1CN2CCN(Cc3ccc(cc3)C(=O)NCc4cnccc4)CC2
0.293286	Clc1c(Cl)ccc(Nc2ncccc2C(=O)Nc3cc(ccc3)CC(=O)OCC)c1
0.293286	Clc1c(Cl)ccc(Nc2ncccc2C(=O)Nc3cc(ccc3)CC(=O)OCC)c1
0.293286	Clc1c(Cl)ccc(Nc2ncccc2C(=O)Nc3cc(ccc3)CC(=O)OCC)c1
0.293286	Clc1c(Cl)ccc(Nc2ncccc2C(=O)Nc3cc(ccc3)CC(=O)OCC)c1
0.293286	Clc1c(Cl)ccc(Nc2ncccc2C(=O)Nc3cc(ccc3)CC(=O)OCC)c1
0.293286	Clc1c(Cl)ccc(Nc2ncccc2C(=O)Nc3cc(ccc3)CC(=O)OCC)c1
0.293286	Clc1c(Cl)ccc(Nc2ncccc2C(=O)Nc3cc(ccc3)CC(=O)OCC)c1
0.293286	Clc1c(Cl)ccc(Nc2ncccc2C(=O)Nc3cc(ccc3)CC(=O)OCC)c1
0.293286	Clc1c(Cl)ccc(Nc2ncccc2C(=O)Nc3cc(ccc3)CC(=O)OCC)c1
0.293286	Clc1c(Cl)ccc(Nc2ncccc2C(=O)Nc3cc(ccc3)CC(=O)OCC)c1
0.293233	Brc1ccc(cc1)C(=O)Nc2c(ccc(c2)C(=O)N(C3CC3)Cc4ccc(cc4)C(=O)NC)C
0.293233	Brc1ccc(cc1)C(=O)Nc2c(ccc(c2)C(=O)N(C3CC3)Cc4ccc(cc4)C(=O)NC)C
0.293233	Brc1ccc(cc1)C(=O)Nc2c(ccc(c2)C(=O)N(C3CC3)Cc4ccc(cc4)C(=O)NC)C
0.293233	Brc1ccc(cc1)C(=O)Nc2c(ccc(c2)C(=O)N(C3CC3)Cc4ccc(cc4)C(=O)NC)C
0.293233	Brc1ccc(cc1)C(=O)Nc2c(ccc(c2)C(=O)N(C3CC3)Cc4ccc(cc4)C(=O)NC)C
0.293233	Brc1ccc(cc1)C(=O)Nc2c(ccc(c2)C(=O)N(C3CC3)Cc4ccc(cc4)C(=O)NC)C
0.293233	Brc1ccc(cc1)C(=O)Nc2c(ccc(c2)C(=O)N(C3CC3)Cc4ccc(cc4)C(=O)NC)C
0.293233	Brc1ccc(cc1)C(=O)Nc2c(ccc(c2)C(=O)N(C3CC3)Cc4ccc(cc4)C(=O)NC)C
0.293233	Brc1ccc(cc1)C(=O)Nc2c(ccc(c2)C(=O)N(C3CC3)Cc4ccc(cc4)C(=O)NC)C
0.293233	Brc1ccc(cc1)C(=O)Nc2c(ccc(c2)C(=O)N(C3CC3)Cc4ccc(cc4)C(=O)NC)C
0.29316	S1C(=NC(c2c(F)cc(F)c(c2)C)=C1)NC(=O)c3cc(NC(=O)c4c(F)cccc4)c(cc3)C
0.29316	S1C(=NC(c2c(F)cc(F)c(c2)C)=C1)NC(=O)c3cc(NC(=O)c4c(F)cccc4)c(cc3)C
0.29316	S1C(=NC(c2c(F)cc(F)c(c2)C)=C1)NC(=O)c3cc(NC(=O)c4c(F)cccc4)c(cc3)C
0.29316	S1C(=NC(c2c(F)cc(F)c(c2)C)=C1)NC(=O)c3cc(NC(=O)c4c(F)cccc4)c(cc3)C
0.29316	S1C(=NC(c2c(F)cc(F)c(c2)C)=C1)NC(=O)c3cc(NC(=O)c4c(F)cccc4)c(cc3)C
0.29316	S1C(=NC(c2c(F)cc(F)c(c2)C)=C1)NC(=O)c3cc(NC(=O)c4c(F)cccc4)c(cc3)C
0.292899	S(=O)(=O)(N1CCN(c2ncccc2)CC1)c3c(OC)ccc(c3)C(=O)Nc4cc(NS(=O)(=O)c5ccccc5)c(cc4)C
0.292776	S(=O)(=O)(Nc1ccc(cc1)C(=O)Nc2cc(ccc2)CCCc3ccccc3)c4cc(c(cc4)C)C
0.292776	S(=O)(=O)(Nc1ccc(cc1)C(=O)Nc2cc(ccc2)CCCc3ccccc3)c4cc(c(cc4)C)C
0.292593	Clc1c(Cl)ccc(Nc2ncccc2C(=O)Nc3cc(NC(=O)C(C)(C)C)ccc3)c1
0.292593	Clc1c(Cl)ccc(Nc2ncccc2C(=O)Nc3cc(NC(=O)C(C)(C)C)ccc3)c1
0.292593	Clc1c(Cl)ccc(Nc2ncccc2C(=O)Nc3cc(NC(=O)C(C)(C)C)ccc3)c1
0.292593	Clc1c(Cl)ccc(Nc2ncccc2C(=O)Nc3cc(NC(=O)C(C)(C)C)ccc3)c1
0.292593	Clc1c(Cl)ccc(Nc2ncccc2C(=O)Nc3cc(NC(=O)C(C)(C)C)ccc3)c1
0.292593	Clc1c(Cl)ccc(Nc2ncccc2C(=O)Nc3cc(NC(=O)C(C)(C)C)ccc3)c1
0.292593	Clc1c(Cl)ccc(Nc2ncccc2C(=O)Nc3cc(NC(=O)C(C)(C)C)ccc3)c1
0.292593	Clc1c(Cl)ccc(Nc2ncccc2C(=O)Nc3cc(NC(=O)C(C)(C)C)ccc3)c1
0.292593	Clc1c(Cl)ccc(Nc2ncccc2C(=O)Nc3cc(NC(=O)C(C)(C)C)ccc3)c1
0.292593	Clc1c(Cl)ccc(Nc2ncccc2C(=O)Nc3cc(NC(=O)C(C)(C)C)ccc3)c1
0.292576	O=C(OC)c1cc(Nc2nc(ccn2)C)ccc1
0.292576	O=C(OC)c1cc(Nc2nc(ccn2)C)ccc1
0.292576	O=C(OC)c1cc(Nc2nc(ccn2)C)ccc1
0.292576	O=C(OC)c1cc(Nc2nc(ccn2)C)ccc1
0.292576	O=C(OC)c1cc(Nc2nc(ccn2)C)ccc1
0.292576	O=C(OC)c1cc(Nc2nc(ccn2)C)ccc1
0.292576	O=C(OC)c1cc(Nc2nc(ccn2)C)ccc1
0.292576	O=C(OC)c1cc(Nc2nc(ccn2)C)ccc1
0.292576	O=C(OC)c1cc(Nc2nc(ccn2)C)ccc1
0.292576	O=C(OC)c1cc(Nc2nc(ccn2)C)ccc1
0.292517	O=C(Nc1c(cc(OCc2ncccc2)cc1)C)c3cc(c4c(OCC)cccc4)ccc3
0.292517	O=C(Nc1c(cc(OCc2ncccc2)cc1)C)c3cc(c4c(OCC)cccc4)ccc3
0.292517	O=C(Nc1c(cc(OCc2ncccc2)cc1)C)c3cc(c4c(OCC)cccc4)ccc3
0.292517	O=C(Nc1c(cc(OCc2ncccc2)cc1)C)c3cc(c4c(OCC)cccc4)ccc3
0.292517	O=C(Nc1c(cc(OCc2ncccc2)cc1)C)c3cc(c4c(OCC)cccc4)ccc3
0.292517	O=C(Nc1c(cc(OCc2ncccc2)cc1)C)c3cc(c4c(OCC)cccc4)ccc3
0.292517	O=C(Nc1c(cc(OCc2ncccc2)cc1)C)c3cc(c4c(OCC)cccc4)ccc3
0.292517	O=C(Nc1c(cc(OCc2ncccc2)cc1)C)c3cc(c4c(OCC)cccc4)ccc3
0.292517	O=C(Nc1c(cc(OCc2ncccc2)cc1)C)c3cc(c4c(OCC)cccc4)ccc3
0.292517	O=C(Nc1c(cc(OCc2ncccc2)cc1)C)c3cc(c4c(OCC)cccc4)ccc3
0.29249	Brc1cc(F)c(cc1)CN2CCN(CC(=O)Nc3ccc(cc3)C=4C=NNC4)CC2
0.29249	Brc1cc(F)c(cc1)CN2CCN(CC(=O)Nc3ccc(cc3)C=4C=NNC4)CC2
0.29249	Brc1cc(F)c(cc1)CN2CCN(CC(=O)Nc3ccc(cc3)C=4C=NNC4)CC2
0.29249	Brc1cc(F)c(cc1)CN2CCN(CC(=O)Nc3ccc(cc3)C=4C=NNC4)CC2
0.29249	Brc1cc(F)c(cc1)CN2CCN(CC(=O)Nc3ccc(cc3)C=4C=NNC4)CC2
0.29249	Brc1cc(F)c(cc1)CN2CCN(CC(=O)Nc3ccc(cc3)C=4C=NNC4)CC2
0.29249	Brc1cc(F)c(cc1)CN2CCN(CC(=O)Nc3ccc(cc3)C=4C=NNC4)CC2
0.29249	Brc1cc(F)c(cc1)CN2CCN(CC(=O)Nc3ccc(cc3)C=4C=NNC4)CC2
0.29249	Brc1cc(F)c(cc1)CN2CCN(CC(=O)Nc3ccc(cc3)C=4C=NNC4)CC2
0.29249	Brc1cc(F)c(cc1)CN2CCN(CC(=O)Nc3ccc(cc3)C=4C=NNC4)CC2
0.291971	FC(F)(F)c1c(cccc1)C(=O)NCCNC(=O)c2cc(Nc3nc(ccn3)C)ccc2
0.291971	FC(F)(F)c1c(cccc1)C(=O)NCCNC(=O)c2cc(Nc3nc(ccn3)C)ccc2
0.291971	FC(F)(F)c1c(cccc1)C(=O)NCCNC(=O)c2cc(Nc3nc(ccn3)C)ccc2
0.291971	FC(F)(F)c1c(cccc1)C(=O)NCCNC(=O)c2cc(Nc3nc(ccn3)C)ccc2
0.291971	FC(F)(F)c1c(cccc1)C(=O)NCCNC(=O)c2cc(Nc3nc(ccn3)C)ccc2
0.291971	FC(F)(F)c1c(cccc1)C(=O)NCCNC(=O)c2cc(Nc3nc(ccn3)C)ccc2
0.291971	FC(F)(F)c1c(cccc1)C(=O)NCCNC(=O)c2cc(Nc3nc(ccn3)C)ccc2
0.291971	FC(F)(F)c1c(cccc1)C(=O)NCCNC(=O)c2cc(Nc3nc(ccn3)C)ccc2
0.291971	FC(F)(F)c1c(cccc1)C(=O)NCCNC(=O)c2cc(Nc3nc(ccn3)C)ccc2
0.291971	FC(F)(F)c1c(cccc1)C(=O)NCCNC(=O)c2cc(Nc3nc(ccn3)C)ccc2
0.291815	O=C(OC(C)(C)C)NCc1ccc(c2cc(ccc2)C(=O)Nc3c(cc(OCc4ccccc4)cc3)C)cc1
0.291815	O=C(OC(C)(C)C)NCc1ccc(c2cc(ccc2)C(=O)Nc3c(cc(OCc4ccccc4)cc3)C)cc1
0.291815	O=C(OC(C)(C)C)NCc1ccc(c2cc(ccc2)C(=O)Nc3c(cc(OCc4ccccc4)cc3)C)cc1
0.291815	O=C(OC(C)(C)C)NCc1ccc(c2cc(ccc2)C(=O)Nc3c(cc(OCc4ccccc4)cc3)C)cc1
0.291815	O=C(OC(C)(C)C)NCc1ccc(c2cc(ccc2)C(=O)Nc3c(cc(OCc4ccccc4)cc3)C)cc1
0.291815	O=C(OC(C)(C)C)NCc1ccc(c2cc(ccc2)C(=O)Nc3c(cc(OCc4ccccc4)cc3)C)cc1
0.291815	O=C(OC(C)(C)C)NCc1ccc(c2cc(ccc2)C(=O)Nc3c(cc(OCc4ccccc4)cc3)C)cc1
0.291815	O=C(OC(C)(C)C)NCc1ccc(c2cc(ccc2)C(=O)Nc3c(cc(OCc4ccccc4)cc3)C)cc1
0.291815	O=C(OC(C)(C)C)NCc1ccc(c2cc(ccc2)C(=O)Nc3c(cc(OCc4ccccc4)cc3)C)cc1
0.291815	O=C(OC(C)(C)C)NCc1ccc(c2cc(ccc2)C(=O)Nc3c(cc(OCc4ccccc4)cc3)C)cc1
0.291803	Brc1cc(c2nc(c(cc2)C(=O)Nc3cnc(N4CCN(C(=O)OC)CC4)cc3)C)ccc1
0.291803	Brc1cc(c2nc(c(cc2)C(=O)Nc3cnc(N4CCN(C(=O)OC)CC4)cc3)C)ccc1
0.291803	Brc1cc(c2nc(c(cc2)C(=O)Nc3cnc(N4CCN(C(=O)OC)CC4)cc3)C)ccc1
0.291803	Brc1cc(c2nc(c(cc2)C(=O)Nc3cnc(N4CCN(C(=O)OC)CC4)cc3)C)ccc1
0.291803	Brc1cc(c2nc(c(cc2)C(=O)Nc3cnc(N4CCN(C(=O)OC)CC4)cc3)C)ccc1
0.291803	Brc1cc(c2nc(c(cc2)C(=O)Nc3cnc(N4CCN(C(=O)OC)CC4)cc3)C)ccc1
0.291803	Brc1cc(c2nc(c(cc2)C(=O)Nc3cnc(N4CCN(C(=O)OC)CC4)cc3)C)ccc1
0.291803	Brc1cc(c2nc(c(cc2)C(=O)Nc3cnc(N4CCN(C(=O)OC)CC4)cc3)C)ccc1
0.291803	Brc1cc(c2nc(c(cc2)C(=O)Nc3cnc(N4CCN(C(=O)OC)CC4)cc3)C)ccc1
0.291803	Brc1cc(c2nc(c(cc2)C(=O)Nc3cnc(N4CCN(C(=O)OC)CC4)cc3)C)ccc1
0.291262	O=C(Nc1ccc(cc1)C=2C=NNC2)c3ccc(cc3)C(=O)Nc4ccccc4
0.291262	O=C(Nc1ccc(cc1)C=2C=NNC2)c3ccc(cc3)C(=O)Nc4ccccc4
0.291262	O=C(Nc1ccc(cc1)C=2C=NNC2)c3ccc(cc3)C(=O)Nc4ccccc4
0.291262	O=C(Nc1ccc(cc1)C=2C=NNC2)c3ccc(cc3)C(=O)Nc4ccccc4
0.291262	O=C(Nc1ccc(cc1)C=2C=NNC2)c3ccc(cc3)C(=O)Nc4ccccc4
0.291262	O=C(Nc1ccc(cc1)C=2C=NNC2)c3ccc(cc3)C(=O)Nc4ccccc4
0.291262	O=C(Nc1ccc(cc1)C=2C=NNC2)c3ccc(cc3)C(=O)Nc4ccccc4
0.291262	O=C(Nc1ccc(cc1)C=2C=NNC2)c3ccc(cc3)C(=O)Nc4ccccc4
0.291262	O=C(Nc1ccc(cc1)C=2C=NNC2)c3ccc(cc3)C(=O)Nc4ccccc4
0.291262	O=C(Nc1ccc(cc1)C=2C=NNC2)c3ccc(cc3)C(=O)Nc4ccccc4
0.291262	Fc1c(cccc1)C(=O)Nc2c(ccc(c2)C(=O)N3CCC(C(=O)Nc4ncc(cc4)C)CC3)C
0.291262	Fc1c(cccc1)C(=O)Nc2c(ccc(c2)C(=O)N3CCC(C(=O)Nc4ncc(cc4)C)CC3)C
0.291262	Fc1c(cccc1)C(=O)Nc2c(ccc(c2)C(=O)N3CCC(C(=O)Nc4ncc(cc4)C)CC3)C
0.291262	Fc1c(cccc1)C(=O)Nc2c(ccc(c2)C(=O)N3CCC(C(=O)Nc4ncc(cc4)C)CC3)C
0.291262	Fc1c(cccc1)C(=O)Nc2c(ccc(c2)C(=O)N3CCC(C(=O)Nc4ncc(cc4)C)CC3)C
0.291262	Fc1c(cccc1)C(=O)Nc2c(ccc(c2)C(=O)N3CCC(C(=O)Nc4ncc(cc4)C)CC3)C
0.291262	Fc1c(cccc1)C(=O)Nc2c(ccc(c2)C(=O)N3CCC(C(=O)Nc4ncc(cc4)C)CC3)C
0.291262	Fc1c(cccc1)C(=O)Nc2c(ccc(c2)C(=O)N3CCC(C(=O)Nc4ncc(cc4)C)CC3)C
0.290076	Brc1c(ccc(c1)CN2CCC(C(=O)Nc3ncc(cc3)C)CC2)C
0.290076	Brc1c(ccc(c1)CN2CCC(C(=O)Nc3ncc(cc3)C)CC2)C
0.290076	Brc1c(ccc(c1)CN2CCC(C(=O)Nc3ncc(cc3)C)CC2)C
0.290076	Brc1c(ccc(c1)CN2CCC(C(=O)Nc3ncc(cc3)C)CC2)C
0.290076	Brc1c(ccc(c1)CN2CCC(C(=O)Nc3ncc(cc3)C)CC2)C
0.290076	Brc1c(ccc(c1)CN2CCC(C(=O)Nc3ncc(cc3)C)CC2)C
0.290076	Brc1c(ccc(c1)CN2CCC(C(=O)Nc3ncc(cc3)C)CC2)C
0.290076	Brc1c(ccc(c1)CN2CCC(C(=O)Nc3ncc(cc3)C)CC2)C
0.290076	Brc1c(ccc(c1)CN2CCC(C(=O)Nc3ncc(cc3)C)CC2)C
0.290076	Brc1c(ccc(c1)CN2CCC(C(=O)Nc3ncc(cc3)C)CC2)C
0.290043	Fc1c(N)cc(cc1)C(=O)Nc2cc(NC(=O)c3ccncc3)ccc2
0.289963	Fc1c(ccc(c1)C(=O)Nc2c(cc(c3ccccc3)cc2)C(=O)OCC)C
0.289963	Fc1c(ccc(c1)C(=O)Nc2c(cc(c3ccccc3)cc2)C(=O)OCC)C
0.289796	Brc1ccc(cc1)C(=O)Nc2c(ccc(c2)C(=O)NCC(N(C)C)C)C
0.289796	Brc1ccc(cc1)C(=O)Nc2c(ccc(c2)C(=O)NCC(N(C)C)C)C
0.289796	Brc1ccc(cc1)C(=O)Nc2c(ccc(c2)C(=O)NCC(N(C)C)C)C
0.289796	Brc1ccc(cc1)C(=O)Nc2c(ccc(c2)C(=O)NCC(N(C)C)C)C
0.289796	Brc1ccc(cc1)C(=O)Nc2c(ccc(c2)C(=O)NCC(N(C)C)C)C
0.289796	Brc1ccc(cc1)C(=O)Nc2c(ccc(c2)C(=O)NCC(N(C)C)C)C
0.289796	Brc1ccc(cc1)C(=O)Nc2c(ccc(c2)C(=O)NCC(N(C)C)C)C
0.289796	Brc1ccc(cc1)C(=O)Nc2c(ccc(c2)C(=O)NCC(N(C)C)C)C
0.289796	Brc1ccc(cc1)C(=O)Nc2c(ccc(c2)C(=O)NCC(N(C)C)C)C
0.289796	Brc1ccc(cc1)C(=O)Nc2c(ccc(c2)C(=O)NCC(N(C)C)C)C
0.289474	O=C(NCc1cnccc1)c2ccc(cc2)CNc3ccc(cc3)C=4C=NNC4
0.289474	O=C(NCc1cnccc1)c2ccc(cc2)CNc3ccc(cc3)C=4C=NNC4
0.289474	O=C(NCc1cnccc1)c2ccc(cc2)CNc3ccc(cc3)C=4C=NNC4
0.289474	O=C(NCc1cnccc1)c2ccc(cc2)CNc3ccc(cc3)C=4C=NNC4
0.289474	O=C(NCc1cnccc1)c2ccc(cc2)CNc3ccc(cc3)C=4C=NNC4
0.289474	O=C(NCc1cnccc1)c2ccc(cc2)CNc3ccc(cc3)C=4C=NNC4
0.289474	O=C(NCc1cnccc1)c2ccc(cc2)CNc3ccc(cc3)C=4C=NNC4
0.289474	O=C(NCc1cnccc1)c2ccc(cc2)CNc3ccc(cc3)C=4C=NNC4
0.289474	O=C(NCc1cnccc1)c2ccc(cc2)CNc3ccc(cc3)C=4C=NNC4
0.289474	O=C(NCc1cnccc1)c2ccc(cc2)CNc3ccc(cc3)C=4C=NNC4
0.288991	O=C(Nc1ccc(c2nc(ncc2)C)cc1)C=C
0.288991	O=C(Nc1ccc(c2nc(ncc2)C)cc1)C=C
0.288525	O=C(Nc1ncc(NC(=O)c2cc(c(OC)cc2)c3ncccc3)cc1C)c4cc(O)ccc4
0.288525	O=C(Nc1ncc(NC(=O)c2cc(c(OC)cc2)c3ncccc3)cc1C)c4cc(O)ccc4
0.288525	O=C(Nc1ncc(NC(=O)c2cc(c(OC)cc2)c3ncccc3)cc1C)c4cc(O)ccc4
0.288525	O=C(Nc1ncc(NC(=O)c2cc(c(OC)cc2)c3ncccc3)cc1C)c4cc(O)ccc4
0.288525	O=C(Nc1ncc(NC(=O)c2cc(c(OC)cc2)c3ncccc3)cc1C)c4cc(O)ccc4
0.288525	O=C(Nc1ncc(NC(=O)c2cc(c(OC)cc2)c3ncccc3)cc1C)c4cc(O)ccc4
0.288525	O=C(Nc1ncc(NC(=O)c2cc(c(OC)cc2)c3ncccc3)cc1C)c4cc(O)ccc4
0.288525	O=C(Nc1ncc(NC(=O)c2cc(c(OC)cc2)c3ncccc3)cc1C)c4cc(O)ccc4
0.288525	O=C(Nc1ncc(NC(=O)c2cc(c(OC)cc2)c3ncccc3)cc1C)c4cc(O)ccc4
0.288256	O=C(N1CCC(CC1)C)c2cc(c(NC(=O)NCc3cc(ccc3)CN4CCCC4)cc2)C
0.288256	O=C(N1CCC(CC1)C)c2cc(c(NC(=O)NCc3cc(ccc3)CN4CCCC4)cc2)C
0.288256	O=C(N1CCC(CC1)C)c2cc(c(NC(=O)NCc3cc(ccc3)CN4CCCC4)cc2)C
0.288256	O=C(N1CCC(CC1)C)c2cc(c(NC(=O)NCc3cc(ccc3)CN4CCCC4)cc2)C
0.288256	O=C(N1CCC(CC1)C)c2cc(c(NC(=O)NCc3cc(ccc3)CN4CCCC4)cc2)C
0.288256	O=C(N1CCC(CC1)C)c2cc(c(NC(=O)NCc3cc(ccc3)CN4CCCC4)cc2)C
0.288256	O=C(N1CCC(CC1)C)c2cc(c(NC(=O)NCc3cc(ccc3)CN4CCCC4)cc2)C
0.288256	O=C(N1CCC(CC1)C)c2cc(c(NC(=O)NCc3cc(ccc3)CN4CCCC4)cc2)C
0.288256	O=C(N1CCC(CC1)C)c2cc(c(NC(=O)NCc3cc(ccc3)CN4CCCC4)cc2)C
0.288256	O=C(N1CCC(CC1)C)c2cc(c(NC(=O)NCc3cc(ccc3)CN4CCCC4)cc2)C
0.287625	O=C(O)C12C(C(=O)Nc3c(ccc(c4ccncc4)c3)C)(CN(Cc5ccccc5)C1)CC2
0.287625	O=C(O)C12C(C(=O)Nc3c(ccc(c4ccncc4)c3)C)(CN(Cc5ccccc5)C1)CC2
0.287625	O=C(O)C12C(C(=O)Nc3c(ccc(c4ccncc4)c3)C)(CN(Cc5ccccc5)C1)CC2
0.287625	O=C(O)C12C(C(=O)Nc3c(ccc(c4ccncc4)c3)C)(CN(Cc5ccccc5)C1)CC2
0.287625	O=C(O)C12C(C(=O)Nc3c(ccc(c4ccncc4)c3)C)(CN(Cc5ccccc5)C1)CC2
0.287625	O=C(O)C12C(C(=O)Nc3c(ccc(c4ccncc4)c3)C)(CN(Cc5ccccc5)C1)CC2
0.287625	O=C(O)C12C(C(=O)Nc3c(ccc(c4ccncc4)c3)C)(CN(Cc5ccccc5)C1)CC2
0.287625	O=C(O)C12C(C(=O)Nc3c(ccc(c4ccncc4)c3)C)(CN(Cc5ccccc5)C1)CC2
0.287625	O=C(O)C12C(C(=O)Nc3c(ccc(c4ccncc4)c3)C)(CN(Cc5ccccc5)C1)CC2
0.287625	O=C(O)C12C(C(=O)Nc3c(ccc(c4ccncc4)c3)C)(CN(Cc5ccccc5)C1)CC2
0.287313	S(=O)(=O)(Nc1c(cc(NC(=O)NCc2cc(ccc2)CN3CCCC3)cc1)C)CC
0.287313	S(=O)(=O)(Nc1c(cc(NC(=O)NCc2cc(ccc2)CN3CCCC3)cc1)C)CC
0.287313	S(=O)(=O)(Nc1c(cc(NC(=O)NCc2cc(ccc2)CN3CCCC3)cc1)C)CC
0.287197	S(=O)(=O)(Nc1c(ccc(NC(=O)c2c(NC(=O)OCc3ccccc3)cccc2)c1)C)c4ccccc4
0.286932	O=C(Nc1c(cc(OCc2ccccc2)cc1)C)c3c4c(ON=C4C5CC5)nc(c6cnccc6)c3
0.286932	O=C(Nc1c(cc(OCc2ccccc2)cc1)C)c3c4c(ON=C4C5CC5)nc(c6cnccc6)c3
0.286932	O=C(Nc1c(cc(OCc2ccccc2)cc1)C)c3c4c(ON=C4C5CC5)nc(c6cnccc6)c3
0.286932	O=C(Nc1c(cc(OCc2ccccc2)cc1)C)c3c4c(ON=C4C5CC5)nc(c6cnccc6)c3
0.286932	O=C(Nc1c(cc(OCc2ccccc2)cc1)C)c3c4c(ON=C4C5CC5)nc(c6cnccc6)c3
0.286932	O=C(Nc1c(cc(OCc2ccccc2)cc1)C)c3c4c(ON=C4C5CC5)nc(c6cnccc6)c3
0.286932	O=C(Nc1c(cc(OCc2ccccc2)cc1)C)c3c4c(ON=C4C5CC5)nc(c6cnccc6)c3
0.286932	O=C(Nc1c(cc(OCc2ccccc2)cc1)C)c3c4c(ON=C4C5CC5)nc(c6cnccc6)c3
0.286932	O=C(Nc1c(cc(OCc2ccccc2)cc1)C)c3c4c(ON=C4C5CC5)nc(c6cnccc6)c3
0.286932	O=C(Nc1c(cc(OCc2ccccc2)cc1)C)c3c4c(ON=C4C5CC5)nc(c6cnccc6)c3
0.286853	O=C(Nc1cc(OC)c(NC(=O)C)cc1)c2cc(N)c(cc2)C
0.286853	O=C(Nc1cc(OC)c(NC(=O)C)cc1)c2cc(N)c(cc2)C
0.286853	O=C(Nc1cc(OC)c(NC(=O)C)cc1)c2cc(N)c(cc2)C
0.286853	O=C(Nc1cc(OC)c(NC(=O)C)cc1)c2cc(N)c(cc2)C
0.286853	O=C(Nc1cc(OC)c(NC(=O)C)cc1)c2cc(N)c(cc2)C
0.286853	O=C(Nc1cc(OC)c(NC(=O)C)cc1)c2cc(N)c(cc2)C
0.286853	O=C(Nc1cc(OC)c(NC(=O)C)cc1)c2cc(N)c(cc2)C
0.286853	O=C(Nc1cc(OC)c(NC(=O)C)cc1)c2cc(N)c(cc2)C
0.286853	O=C(Nc1cc(OC)c(NC(=O)C)cc1)c2cc(N)c(cc2)C
0.286853	O=C(Nc1cc(OC)c(NC(=O)C)cc1)c2cc(N)c(cc2)C
0.286792	S1C=NC(c2cc(ccc2)C(=O)Nc3c(NCCCc4ccccc4)cccc3)=C1
0.286792	S1C=NC(c2cc(ccc2)C(=O)Nc3c(NCCCc4ccccc4)cccc3)=C1
0.286792	S1C=NC(c2cc(ccc2)C(=O)Nc3c(NCCCc4ccccc4)cccc3)=C1
0.286792	S1C=NC(c2cc(ccc2)C(=O)Nc3c(NCCCc4ccccc4)cccc3)=C1
0.286792	S1C=NC(c2cc(ccc2)C(=O)Nc3c(NCCCc4ccccc4)cccc3)=C1
0.286792	S1C=NC(c2cc(ccc2)C(=O)Nc3c(NCCCc4ccccc4)cccc3)=C1
0.286792	S1C=NC(c2cc(ccc2)C(=O)Nc3c(NCCCc4ccccc4)cccc3)=C1
0.286792	S1C=NC(c2cc(ccc2)C(=O)Nc3c(NCCCc4ccccc4)cccc3)=C1
0.286792	S1C=NC(c2cc(ccc2)C(=O)Nc3c(NCCCc4ccccc4)cccc3)=C1
0.286792	S1C=NC(c2cc(ccc2)C(=O)Nc3c(NCCCc4ccccc4)cccc3)=C1
0.286713	Brc1ccc(cc1)C(=O)Nc2c(ccc(c2)C(=O)N3CC(c4cncc(F)c4)CC3)C
0.286713	Brc1ccc(cc1)C(=O)Nc2c(ccc(c2)C(=O)N3CC(c4cncc(F)c4)CC3)C
0.286713	Brc1ccc(cc1)C(=O)Nc2c(ccc(c2)C(=O)N3CC(c4cncc(F)c4)CC3)C
0.286713	Brc1ccc(cc1)C(=O)Nc2c(ccc(c2)C(=O)N3CC(c4cncc(F)c4)CC3)C
0.286713	Brc1ccc(cc1)C(=O)Nc2c(ccc(c2)C(=O)N3CC(c4cncc(F)c4)CC3)C
0.286713	Brc1ccc(cc1)C(=O)Nc2c(ccc(c2)C(=O)N3CC(c4cncc(F)c4)CC3)C
0.286713	Brc1ccc(cc1)C(=O)Nc2c(ccc(c2)C(=O)N3CC(c4cncc(F)c4)CC3)C
0.286713	Brc1ccc(cc1)C(=O)Nc2c(ccc(c2)C(=O)N3CC(c4cncc(F)c4)CC3)C
0.286713	Brc1ccc(cc1)C(=O)Nc2c(ccc(c2)C(=O)N3CC(c4cncc(F)c4)CC3)C
0.286713	Brc1ccc(cc1)C(=O)Nc2c(ccc(c2)C(=O)N3CC(c4cncc(F)c4)CC3)C
0.286245	O=C(Nc1c(OCCC)cc(cc1)C)c2cnc(nc2)c3ncccc3
0.286245	O=C(Nc1c(OCCC)cc(cc1)C)c2cnc(nc2)c3ncccc3
0.286245	O=C(Nc1c(OCCC)cc(cc1)C)c2cnc(nc2)c3ncccc3
0.286245	O=C(Nc1c(OCCC)cc(cc1)C)c2cnc(nc2)c3ncccc3
0.286245	O=C(Nc1c(OCCC)cc(cc1)C)c2cnc(nc2)c3ncccc3
0.286245	O=C(Nc1c(OCCC)cc(cc1)C)c2cnc(nc2)c3ncccc3
0.286245	O=C(Nc1c(OCCC)cc(cc1)C)c2cnc(nc2)c3ncccc3
0.286245	O=C(Nc1c(OCCC)cc(cc1)C)c2cnc(nc2)c3ncccc3
0.286245	O=C(Nc1c(OCCC)cc(cc1)C)c2cnc(nc2)c3ncccc3
0.286245	O=C(Nc1c(OCCC)cc(cc1)C)c2cnc(nc2)c3ncccc3
0.286219	S(=O)(=O)(c1cc(ccc1)C(=O)Nc2c(cc(NC(=O)C(=O)NCc3ccc(cc3)C(=O)O)cc2)C)C
0.286219	S(=O)(=O)(c1cc(ccc1)C(=O)Nc2c(cc(NC(=O)C(=O)NCc3ccc(cc3)C(=O)O)cc2)C)C
0.286219	S(=O)(=O)(c1cc(ccc1)C(=O)Nc2c(cc(NC(=O)C(=O)NCc3ccc(cc3)C(=O)O)cc2)C)C
0.286219	S(=O)(=O)(c1cc(ccc1)C(=O)Nc2c(cc(NC(=O)C(=O)NCc3ccc(cc3)C(=O)O)cc2)C)C
0.286219	S(=O)(=O)(c1cc(ccc1)C(=O)Nc2c(cc(NC(=O)C(=O)NCc3ccc(cc3)C(=O)O)cc2)C)C
0.286219	S(=O)(=O)(c1cc(ccc1)C(=O)Nc2c(cc(NC(=O)C(=O)NCc3ccc(cc3)C(=O)O)cc2)C)C
0.286219	S(=O)(=O)(c1cc(ccc1)C(=O)Nc2c(cc(NC(=O)C(=O)NCc3ccc(cc3)C(=O)O)cc2)C)C
0.286219	S(=O)(=O)(c1cc(ccc1)C(=O)Nc2c(cc(NC(=O)C(=O)NCc3ccc(cc3)C(=O)O)cc2)C)C
0.286219	S(=O)(=O)(c1cc(ccc1)C(=O)Nc2c(cc(NC(=O)C(=O)NCc3ccc(cc3)C(=O)O)cc2)C)C
0.286219	S(=O)(=O)(c1cc(ccc1)C(=O)Nc2c(cc(NC(=O)C(=O)NCc3ccc(cc3)C(=O)O)cc2)C)C
0.285714	O=C(Nc1c(cc(OCc2ncccc2)cc1)C)c3cnc(cc3)C(C)(C)C
0.285714	O=C(Nc1c(cc(OCc2ncccc2)cc1)C)c3cnc(cc3)C(C)(C)C
0.285714	O=C(Nc1c(cc(OCc2ncccc2)cc1)C)c3cnc(cc3)C(C)(C)C
0.285714	O=C(Nc1c(cc(OCc2ncccc2)cc1)C)c3cnc(cc3)C(C)(C)C
0.285714	O=C(Nc1c(cc(OCc2ncccc2)cc1)C)c3cnc(cc3)C(C)(C)C
0.285714	O=C(Nc1c(cc(OCc2ncccc2)cc1)C)c3cnc(cc3)C(C)(C)C
0.285714	O=C(Nc1c(cc(OCc2ncccc2)cc1)C)c3cnc(cc3)C(C)(C)C
0.285714	O=C(Nc1c(cc(OCc2ncccc2)cc1)C)c3cnc(cc3)C(C)(C)C
0.285714	O=C(Nc1c(cc(OCc2ncccc2)cc1)C)c3cnc(cc3)C(C)(C)C
0.285714	O=C(Nc1c(cc(OCc2ncccc2)cc1)C)c3cnc(cc3)C(C)(C)C
0.285714	O=C(Nc1ccc(cc1)CNC(=O)C=O)c2cnccc2
0.285714	O=C(Nc1ccc(cc1)CNC(=O)C=O)c2cnccc2
0.285714	O=C(Nc1ccc(cc1)CNC(=O)C=O)c2cnccc2
0.285714	O=C(Nc1ccc(cc1)CNC(=O)C=O)c2cnccc2
0.285714	O=C(Nc1ccc(cc1)CNC(=O)C=O)c2cnccc2
0.285714	O=C(Nc1ccc(cc1)CNC(=O)C=O)c2cnccc2
0.285714	O=C(Nc1ccc(cc1)CNC(=O)C=O)c2cnccc2
0.285714	O=C(Nc1ccc(cc1)CNC(=O)C=O)c2cnccc2
0.285714	O=C(Nc1ccc(cc1)CNC(=O)C=O)c2cnccc2
0.285714	O=C(Nc1ccc(cc1)CNC(=O)C=O)c2cnccc2
0.285714	O=C(OC(C)(C)C)NCc1ccc(c2cc(ccc2)C(=O)Nc3cc(ccc3)CN4CC(C(=O)N)CCC4)cc1
0.285714	O=C(OC(C)(C)C)NCc1ccc(c2cc(ccc2)C(=O)Nc3cc(ccc3)CN4CC(C(=O)N)CCC4)cc1
0.285714	O=C(OC(C)(C)C)NCc1ccc(c2cc(ccc2)C(=O)Nc3cc(ccc3)CN4CC(C(=O)N)CCC4)cc1
0.285714	O=C(OC(C)(C)C)NCc1ccc(c2cc(ccc2)C(=O)Nc3cc(ccc3)CN4CC(C(=O)N)CCC4)cc1
0.285714	O=C(OC(C)(C)C)NCc1ccc(c2cc(ccc2)C(=O)Nc3cc(ccc3)CN4CC(C(=O)N)CCC4)cc1
0.285714	O=C(OC(C)(C)C)NCc1ccc(c2cc(ccc2)C(=O)Nc3cc(ccc3)CN4CC(C(=O)N)CCC4)cc1
0.285714	O=C(OC(C)(C)C)NCc1ccc(c2cc(ccc2)C(=O)Nc3cc(ccc3)CN4CC(C(=O)N)CCC4)cc1
0.285714	O=C(OC(C)(C)C)NCc1ccc(c2cc(ccc2)C(=O)Nc3cc(ccc3)CN4CC(C(=O)N)CCC4)cc1
0.285714	O=C(OC(C)(C)C)NCc1ccc(c2cc(ccc2)C(=O)Nc3cc(ccc3)CN4CC(C(=O)N)CCC4)cc1
0.285714	O=C(OC(C)(C)C)NCc1ccc(c2cc(ccc2)C(=O)Nc3cc(ccc3)CN4CC(C(=O)N)CCC4)cc1
0.285714	Brc1cc(ccc1)C(=O)Nc2cc(O)c(cc2)C(=O)Nc3cc(c4ccccc4)ccc3
0.285714	Brc1cc(ccc1)C(=O)Nc2cc(O)c(cc2)C(=O)Nc3cc(c4ccccc4)ccc3
0.285714	Brc1cc(ccc1)C(=O)Nc2cc(O)c(cc2)C(=O)Nc3cc(c4ccccc4)ccc3
0.285714	Brc1cc(ccc1)C(=O)Nc2cc(O)c(cc2)C(=O)Nc3cc(c4ccccc4)ccc3
0.285714	Brc1cc(ccc1)C(=O)Nc2cc(O)c(cc2)C(=O)Nc3cc(c4ccccc4)ccc3
0.285714	Brc1cc(ccc1)C(=O)Nc2cc(O)c(cc2)C(=O)Nc3cc(c4ccccc4)ccc3
0.285714	Brc1cc(ccc1)C(=O)Nc2cc(O)c(cc2)C(=O)Nc3cc(c4ccccc4)ccc3
0.285714	Brc1cc(ccc1)C(=O)Nc2cc(O)c(cc2)C(=O)Nc3cc(c4ccccc4)ccc3
0.285714	Brc1cc(ccc1)C(=O)Nc2cc(O)c(cc2)C(=O)Nc3cc(c4ccccc4)ccc3
0.285714	Brc1cc(ccc1)C(=O)Nc2cc(O)c(cc2)C(=O)Nc3cc(c4ccccc4)ccc3
0.285246	Brc1cc(c2nc(c(cc2)C(=O)Nc3nc(OC4CC(OC)CCC4)ccn3)C)ccc1
0.285246	Brc1cc(c2nc(c(cc2)C(=O)Nc3nc(OC4CC(OC)CCC4)ccn3)C)ccc1
0.285246	Brc1cc(c2nc(c(cc2)C(=O)Nc3nc(OC4CC(OC)CCC4)ccn3)C)ccc1
0.285246	Brc1cc(c2nc(c(cc2)C(=O)Nc3nc(OC4CC(OC)CCC4)ccn3)C)ccc1
0.285246	Brc1cc(c2nc(c(cc2)C(=O)Nc3nc(OC4CC(OC)CCC4)ccn3)C)ccc1
0.285246	Brc1cc(c2nc(c(cc2)C(=O)Nc3nc(OC4CC(OC)CCC4)ccn3)C)ccc1
0.285246	Brc1cc(c2nc(c(cc2)C(=O)Nc3nc(OC4CC(OC)CCC4)ccn3)C)ccc1
0.285246	Brc1cc(c2nc(c(cc2)C(=O)Nc3nc(OC4CC(OC)CCC4)ccn3)C)ccc1
0.285246	Brc1cc(c2nc(c(cc2)C(=O)Nc3nc(OC4CC(OC)CCC4)ccn3)C)ccc1
0.285246	Brc1cc(c2nc(c(cc2)C(=O)Nc3nc(OC4CC(OC)CCC4)ccn3)C)ccc1
0.285211	Clc1ccc(cc1)COc2c(OC)cc(cc2)C(=O)Nc3cncc(c3)C=4SC=CN4
0.285211	Clc1ccc(cc1)COc2c(OC)cc(cc2)C(=O)Nc3cncc(c3)C=4SC=CN4
0.285211	Clc1ccc(cc1)COc2c(OC)cc(cc2)C(=O)Nc3cncc(c3)C=4SC=CN4
0.285211	Clc1ccc(cc1)COc2c(OC)cc(cc2)C(=O)Nc3cncc(c3)C=4SC=CN4
0.285211	Clc1ccc(cc1)COc2c(OC)cc(cc2)C(=O)Nc3cncc(c3)C=4SC=CN4
0.285211	Clc1ccc(cc1)COc2c(OC)cc(cc2)C(=O)Nc3cncc(c3)C=4SC=CN4
0.285211	Clc1ccc(cc1)COc2c(OC)cc(cc2)C(=O)Nc3cncc(c3)C=4SC=CN4
0.285211	Clc1ccc(cc1)COc2c(OC)cc(cc2)C(=O)Nc3cncc(c3)C=4SC=CN4
0.285211	Clc1ccc(cc1)COc2c(OC)cc(cc2)C(=O)Nc3cncc(c3)C=4SC=CN4
0.285211	Clc1ccc(cc1)COc2c(OC)cc(cc2)C(=O)Nc3cncc(c3)C=4SC=CN4
0.285185	O=C(OC(C)(C)C)NCc1ccc(c2cc(ccc2)C(=O)Nc3ccc(cc3)CC(=O)N4CCN(CC4)C)cc1
0.285185	O=C(OC(C)(C)C)NCc1ccc(c2cc(ccc2)C(=O)Nc3ccc(cc3)CC(=O)N4CCN(CC4)C)cc1
0.285185	O=C(OC(C)(C)C)NCc1ccc(c2cc(ccc2)C(=O)Nc3ccc(cc3)CC(=O)N4CCN(CC4)C)cc1
0.285156	S1C(=NC(=C1)C)c2cc(ccc2)C(=O)Nc3ccc(cc3)C4=NOC=C4
0.285156	S1C(=NC(=C1)C)c2cc(ccc2)C(=O)Nc3ccc(cc3)C4=NOC=C4
0.285156	S1C(=NC(=C1)C)c2cc(ccc2)C(=O)Nc3ccc(cc3)C4=NOC=C4
0.285156	S1C(=NC(=C1)C)c2cc(ccc2)C(=O)Nc3ccc(cc3)C4=NOC=C4
0.285156	S1C(=NC(=C1)C)c2cc(ccc2)C(=O)Nc3ccc(cc3)C4=NOC=C4
0.285156	S1C(=NC(=C1)C)c2cc(ccc2)C(=O)Nc3ccc(cc3)C4=NOC=C4
0.285141	O=C(N(C)C)Nc1c(ccc(NC(=O)c2c(ccc(NC(=O)C)c2)C)c1)C
0.285141	O=C(N(C)C)Nc1c(ccc(NC(=O)c2c(ccc(NC(=O)C)c2)C)c1)C
0.285141	O=C(N(C)C)Nc1c(ccc(NC(=O)c2c(ccc(NC(=O)C)c2)C)c1)C
0.285141	O=C(N(C)C)Nc1c(ccc(NC(=O)c2c(ccc(NC(=O)C)c2)C)c1)C
0.285141	O=C(N(C)C)Nc1c(ccc(NC(=O)c2c(ccc(NC(=O)C)c2)C)c1)C
0.285141	O=C(N(C)C)Nc1c(ccc(NC(=O)c2c(ccc(NC(=O)C)c2)C)c1)C
0.285141	O=C(N(C)C)Nc1c(ccc(NC(=O)c2c(ccc(NC(=O)C)c2)C)c1)C
0.285141	O=C(N(C)C)Nc1c(ccc(NC(=O)c2c(ccc(NC(=O)C)c2)C)c1)C
0.285141	O=C(N(C)C)Nc1c(ccc(NC(=O)c2c(ccc(NC(=O)C)c2)C)c1)C
0.285141	O=C(N(C)C)Nc1c(ccc(NC(=O)c2c(ccc(NC(=O)C)c2)C)c1)C
0.285106	O=C(NCc1cnccc1)c2ccc(cc2)CN3CC=CCC3
0.285106	O=C(NCc1cnccc1)c2ccc(cc2)CN3CC=CCC3
0.285106	O=C(NCc1cnccc1)c2ccc(cc2)CN3CC=CCC3
0.285106	O=C(NCc1cnccc1)c2ccc(cc2)CN3CC=CCC3
0.285106	O=C(NCc1cnccc1)c2ccc(cc2)CN3CC=CCC3
0.285106	O=C(NCc1cnccc1)c2ccc(cc2)CN3CC=CCC3
0.285106	O=C(NCc1cnccc1)c2ccc(cc2)CN3CC=CCC3
0.285106	O=C(NCc1cnccc1)c2ccc(cc2)CN3CC=CCC3
0.285106	O=C(NCc1cnccc1)c2ccc(cc2)CN3CC=CCC3
0.285106	O=C(NCc1cnccc1)c2ccc(cc2)CN3CC=CCC3
0.28479	Fc1c(cccc1)C(=O)Nc2c(ccc(c2)C(=O)NNC(=O)C=3NN=C(c4cc(OC)c(OC)cc4)C3)C
0.28479	Fc1c(cccc1)C(=O)Nc2c(ccc(c2)C(=O)NNC(=O)C=3NN=C(c4cc(OC)c(OC)cc4)C3)C
0.28479	Fc1c(cccc1)C(=O)Nc2c(ccc(c2)C(=O)NNC(=O)C=3NN=C(c4cc(OC)c(OC)cc4)C3)C
0.28479	Fc1c(cccc1)C(=O)Nc2c(ccc(c2)C(=O)NNC(=O)C=3NN=C(c4cc(OC)c(OC)cc4)C3)C
0.28479	Fc1c(cccc1)C(=O)Nc2c(ccc(c2)C(=O)NNC(=O)C=3NN=C(c4cc(OC)c(OC)cc4)C3)C
0.28479	Fc1c(cccc1)C(=O)Nc2c(ccc(c2)C(=O)NNC(=O)C=3NN=C(c4cc(OC)c(OC)cc4)C3)C
0.28479	Fc1c(cccc1)C(=O)Nc2c(ccc(c2)C(=O)NNC(=O)C=3NN=C(c4cc(OC)c(OC)cc4)C3)C
0.28479	Fc1c(cccc1)C(=O)Nc2c(ccc(c2)C(=O)NNC(=O)C=3NN=C(c4cc(OC)c(OC)cc4)C3)C
0.28479	Fc1c(cccc1)C(=O)Nc2c(ccc(c2)C(=O)NNC(=O)C=3NN=C(c4cc(OC)c(OC)cc4)C3)C
0.28479	Fc1c(cccc1)C(=O)Nc2c(ccc(c2)C(=O)NNC(=O)C=3NN=C(c4cc(OC)c(OC)cc4)C3)C
0.284672	Clc1c(ccc(NC(=O)c2cc(ccc2)CNc3ncncc3)c1)C(=O)O
0.284672	Clc1c(ccc(NC(=O)c2cc(ccc2)CNc3ncncc3)c1)C(=O)O
0.284672	Clc1c(ccc(NC(=O)c2cc(ccc2)CNc3ncncc3)c1)C(=O)O
0.284672	Clc1c(ccc(NC(=O)c2cc(ccc2)CNc3ncncc3)c1)C(=O)O
0.284672	Clc1c(ccc(NC(=O)c2cc(ccc2)CNc3ncncc3)c1)C(=O)O
0.284672	Clc1c(ccc(NC(=O)c2cc(ccc2)CNc3ncncc3)c1)C(=O)O
0.284672	Clc1c(ccc(NC(=O)c2cc(ccc2)CNc3ncncc3)c1)C(=O)O
0.284672	Clc1c(ccc(NC(=O)c2cc(ccc2)CNc3ncncc3)c1)C(=O)O
0.284672	Clc1c(ccc(NC(=O)c2cc(ccc2)CNc3ncncc3)c1)C(=O)O
0.284672	Clc1c(ccc(NC(=O)c2cc(ccc2)CNc3ncncc3)c1)C(=O)O
0.284444	O=C(Nc1cc(NC(=O)CN2CCCCCC2)ccc1)c3ccc(cc3)C(=O)Nc4ccccc4
0.284444	O=C(Nc1cc(NC(=O)CN2CCCCCC2)ccc1)c3ccc(cc3)C(=O)Nc4ccccc4
0.284444	O=C(Nc1cc(NC(=O)CN2CCCCCC2)ccc1)c3ccc(cc3)C(=O)Nc4ccccc4
0.284444	O=C(Nc1cc(NC(=O)CN2CCCCCC2)ccc1)c3ccc(cc3)C(=O)Nc4ccccc4
0.284444	O=C(Nc1cc(NC(=O)CN2CCCCCC2)ccc1)c3ccc(cc3)C(=O)Nc4ccccc4
0.284444	O=C(Nc1cc(NC(=O)CN2CCCCCC2)ccc1)c3ccc(cc3)C(=O)Nc4ccccc4
0.284444	O=C(Nc1cc(NC(=O)CN2CCCCCC2)ccc1)c3ccc(cc3)C(=O)Nc4ccccc4
0.284444	O=C(Nc1cc(NC(=O)CN2CCCCCC2)ccc1)c3ccc(cc3)C(=O)Nc4ccccc4
0.284444	O=C(Nc1cc(NC(=O)CN2CCCCCC2)ccc1)c3ccc(cc3)C(=O)Nc4ccccc4
0.284444	O=C(Nc1cc(NC(=O)CN2CCCCCC2)ccc1)c3ccc(cc3)C(=O)Nc4ccccc4
0.284211	S1C(=NC(c2ccc(NC(=O)c3cc(OC)c(OCC=4N=CSC4)cc3)cc2)=C1)C
0.284211	S1C(=NC(c2ccc(NC(=O)c3cc(OC)c(OCC=4N=CSC4)cc3)cc2)=C1)C
0.284211	S1C(=NC(c2ccc(NC(=O)c3cc(OC)c(OCC=4N=CSC4)cc3)cc2)=C1)C
0.283871	Fc1c(NC(=O)C(=O)Nc2c(cc(OCc3ncccc3)cc2)C)cc(NC(=O)c4cc5OCOc5cc4)cc1
0.283871	Fc1c(NC(=O)C(=O)Nc2c(cc(OCc3ncccc3)cc2)C)cc(NC(=O)c4cc5OCOc5cc4)cc1
0.283871	Fc1c(NC(=O)C(=O)Nc2c(cc(OCc3ncccc3)cc2)C)cc(NC(=O)c4cc5OCOc5cc4)cc1
0.283871	Fc1c(NC(=O)C(=O)Nc2c(cc(OCc3ncccc3)cc2)C)cc(NC(=O)c4cc5OCOc5cc4)cc1
0.283871	Fc1c(NC(=O)C(=O)Nc2c(cc(OCc3ncccc3)cc2)C)cc(NC(=O)c4cc5OCOc5cc4)cc1
0.283871	Fc1c(NC(=O)C(=O)Nc2c(cc(OCc3ncccc3)cc2)C)cc(NC(=O)c4cc5OCOc5cc4)cc1
0.283871	Fc1c(NC(=O)C(=O)Nc2c(cc(OCc3ncccc3)cc2)C)cc(NC(=O)c4cc5OCOc5cc4)cc1
0.283871	Fc1c(NC(=O)C(=O)Nc2c(cc(OCc3ncccc3)cc2)C)cc(NC(=O)c4cc5OCOc5cc4)cc1
0.283871	Fc1c(NC(=O)C(=O)Nc2c(cc(OCc3ncccc3)cc2)C)cc(NC(=O)c4cc5OCOc5cc4)cc1
0.283871	Fc1c(NC(=O)C(=O)Nc2c(cc(OCc3ncccc3)cc2)C)cc(NC(=O)c4cc5OCOc5cc4)cc1
0.283828	O=C(N)c1c(N2CCCCC2)cc(NC(=O)C3=C(NC(c4ccccc4)=C3)CC)cc1
0.283784	S(=O)(=O)(NC(CC)C)Cc1cc(NC(=O)c2cc(NC(=O)c3c(F)cccc3)c(cc2)C)ccc1
0.283784	S(=O)(=O)(NC(CC)C)Cc1cc(NC(=O)c2cc(NC(=O)c3c(F)cccc3)c(cc2)C)ccc1
0.283784	S(=O)(=O)(NC(CC)C)Cc1cc(NC(=O)c2cc(NC(=O)c3c(F)cccc3)c(cc2)C)ccc1
0.283784	S(=O)(=O)(NC(CC)C)Cc1cc(NC(=O)c2cc(NC(=O)c3c(F)cccc3)c(cc2)C)ccc1
0.283784	S(=O)(=O)(NC(CC)C)Cc1cc(NC(=O)c2cc(NC(=O)c3c(F)cccc3)c(cc2)C)ccc1
0.283784	S(=O)(=O)(NC(CC)C)Cc1cc(NC(=O)c2cc(NC(=O)c3c(F)cccc3)c(cc2)C)ccc1
0.283784	S(=O)(=O)(NC(CC)C)Cc1cc(NC(=O)c2cc(NC(=O)c3c(F)cccc3)c(cc2)C)ccc1
0.283784	S(=O)(=O)(NC(CC)C)Cc1cc(NC(=O)c2cc(NC(=O)c3c(F)cccc3)c(cc2)C)ccc1
0.283784	S(=O)(=O)(NC(CC)C)Cc1cc(NC(=O)c2cc(NC(=O)c3c(F)cccc3)c(cc2)C)ccc1
0.283784	S(=O)(=O)(NC(CC)C)Cc1cc(NC(=O)c2cc(NC(=O)c3c(F)cccc3)c(cc2)C)ccc1
0.283784	Clc1cc(NC(=O)c2c(NC(=O)c3cc(c(OC)cc3)c4ncccc4)cccc2)ccc1
0.283784	Clc1cc(NC(=O)c2c(NC(=O)c3cc(c(OC)cc3)c4ncccc4)cccc2)ccc1
0.283784	Clc1cc(NC(=O)c2c(NC(=O)c3cc(c(OC)cc3)c4ncccc4)cccc2)ccc1
0.283276	S1C=NC(=C1)COc2c(OC)cc(cc2)C(=O)Nc3ccc(cc3)CN4CC(CCC4)C
0.283276	S1C=NC(=C1)COc2c(OC)cc(cc2)C(=O)Nc3ccc(cc3)CN4CC(CCC4)C
0.283276	S1C=NC(=C1)COc2c(OC)cc(cc2)C(=O)Nc3ccc(cc3)CN4CC(CCC4)C
0.283276	S1C=NC(=C1)COc2c(OC)cc(cc2)C(=O)Nc3ccc(cc3)CN4CC(CCC4)C
0.283276	S1C=NC(=C1)COc2c(OC)cc(cc2)C(=O)Nc3ccc(cc3)CN4CC(CCC4)C
0.283276	S1C=NC(=C1)COc2c(OC)cc(cc2)C(=O)Nc3ccc(cc3)CN4CC(CCC4)C
0.283276	S1C=NC(=C1)COc2c(OC)cc(cc2)C(=O)Nc3ccc(cc3)CN4CC(CCC4)C
0.283276	S1C=NC(=C1)COc2c(OC)cc(cc2)C(=O)Nc3ccc(cc3)CN4CC(CCC4)C
0.283276	S1C=NC(=C1)COc2c(OC)cc(cc2)C(=O)Nc3ccc(cc3)CN4CC(CCC4)C
0.283276	S1C=NC(=C1)COc2c(OC)cc(cc2)C(=O)Nc3ccc(cc3)CN4CC(CCC4)C
0.283019	O=C(Nc1ncc(NC(=O)C)cc1)c2c(cccc2)CN3CCOCC3
0.282787	O=C(O)c1cc(Nc2nc(N3CCCC3)ccn2)ccc1
0.282787	O=C(O)c1cc(Nc2nc(N3CCCC3)ccn2)ccc1
0.282787	O=C(O)c1cc(Nc2nc(N3CCCC3)ccn2)ccc1
0.282787	O=C(O)c1cc(Nc2nc(N3CCCC3)ccn2)ccc1
0.282787	O=C(O)c1cc(Nc2nc(N3CCCC3)ccn2)ccc1
0.282787	O=C(O)c1cc(Nc2nc(N3CCCC3)ccn2)ccc1
0.282787	O=C(O)c1cc(Nc2nc(N3CCCC3)ccn2)ccc1
0.282787	O=C(O)c1cc(Nc2nc(N3CCCC3)ccn2)ccc1
0.282787	O=C(O)c1cc(Nc2nc(N3CCCC3)ccn2)ccc1
0.282787	O=C(O)c1cc(Nc2nc(N3CCCC3)ccn2)ccc1
0.282787	O=C(N1CCC2(CN(Cc3ccccc3)CC2)CC1)c4ccc(cc4)C(=O)Nc5ccccc5
0.282787	O=C(N1CCC2(CN(Cc3ccccc3)CC2)CC1)c4ccc(cc4)C(=O)Nc5ccccc5
0.282787	O=C(N1CCC2(CN(Cc3ccccc3)CC2)CC1)c4ccc(cc4)C(=O)Nc5ccccc5
0.282787	O=C(N1CCC2(CN(Cc3ccccc3)CC2)CC1)c4ccc(cc4)C(=O)Nc5ccccc5
0.282787	O=C(N1CCC2(CN(Cc3ccccc3)CC2)CC1)c4ccc(cc4)C(=O)Nc5ccccc5
0.282787	O=C(N1CCC2(CN(Cc3ccccc3)CC2)CC1)c4ccc(cc4)C(=O)Nc5ccccc5
0.282787	O=C(N1CCC2(CN(Cc3ccccc3)CC2)CC1)c4ccc(cc4)C(=O)Nc5ccccc5
0.282787	O=C(N1CCC2(CN(Cc3ccccc3)CC2)CC1)c4ccc(cc4)C(=O)Nc5ccccc5
0.282787	O=C(N1CCC2(CN(Cc3ccccc3)CC2)CC1)c4ccc(cc4)C(=O)Nc5ccccc5
0.282787	O=C(N1CCC2(CN(Cc3ccccc3)CC2)CC1)c4ccc(cc4)C(=O)Nc5ccccc5
0.282787	O=C(Nc1cc(ccc1)CCN)c2c(ccc(NC(=O)C)c2)C
0.2827	Brc1cc(NC(=S)NNC(=O)c2ccc(Nc3ncccn3)cc2)ccc1
0.2827	Brc1cc(NC(=S)NNC(=O)c2ccc(Nc3ncccn3)cc2)ccc1
0.2827	Brc1cc(NC(=S)NNC(=O)c2ccc(Nc3ncccn3)cc2)ccc1
0.2827	Brc1cc(NC(=S)NNC(=O)c2ccc(Nc3ncccn3)cc2)ccc1
0.2827	Brc1cc(NC(=S)NNC(=O)c2ccc(Nc3ncccn3)cc2)ccc1
0.2827	Brc1cc(NC(=S)NNC(=O)c2ccc(Nc3ncccn3)cc2)ccc1
0.2827	Brc1cc(NC(=S)NNC(=O)c2ccc(Nc3ncccn3)cc2)ccc1
0.2827	Brc1cc(NC(=S)NNC(=O)c2ccc(Nc3ncccn3)cc2)ccc1
0.2827	Brc1cc(NC(=S)NNC(=O)c2ccc(Nc3ncccn3)cc2)ccc1
0.282609	FC(F)(F)C(F)(c1cc(c(NCc2ccc(cc2)C(=O)NCc3cnccc3)cc1)C)C(F)(F)F
0.282609	FC(F)(F)C(F)(c1cc(c(NCc2ccc(cc2)C(=O)NCc3cnccc3)cc1)C)C(F)(F)F
0.282528	O=C(N1CCN(CC1)C)c2cc(O)c(c3ncc(c4ccc(cc4)CO)cc3)cc2
0.282528	O=C(N1CCN(CC1)C)c2cc(O)c(c3ncc(c4ccc(cc4)CO)cc3)cc2
0.282528	O=C(N1CCN(CC1)C)c2cc(O)c(c3ncc(c4ccc(cc4)CO)cc3)cc2
0.282528	O=C(N1CCN(CC1)C)c2cc(O)c(c3ncc(c4ccc(cc4)CO)cc3)cc2
0.282528	O=C(N1CCN(CC1)C)c2cc(O)c(c3ncc(c4ccc(cc4)CO)cc3)cc2
0.282528	O=C(N1CCN(CC1)C)c2cc(O)c(c3ncc(c4ccc(cc4)CO)cc3)cc2
0.282528	O=C(N1CCN(CC1)C)c2cc(O)c(c3ncc(c4ccc(cc4)CO)cc3)cc2
0.282528	O=C(N1CCN(CC1)C)c2cc(O)c(c3ncc(c4ccc(cc4)CO)cc3)cc2
0.282528	O=C(N1CCN(CC1)C)c2cc(O)c(c3ncc(c4ccc(cc4)CO)cc3)cc2
0.282528	O=C(N1CCN(CC1)C)c2cc(O)c(c3ncc(c4ccc(cc4)CO)cc3)cc2
0.282258	O=C(Nc1nccc(c1)CCOC)c2cc(c3cc(ccc3)C)ccc2
0.282258	O=C(Nc1nccc(c1)CCOC)c2cc(c3cc(ccc3)C)ccc2
0.282143	S(=O)(=O)(Nc1c(cc(NC(=O)c2cc3c4c(cccc4)Cc3cc2)cc1)C)C
0.282143	S(=O)(=O)(Nc1c(cc(NC(=O)c2cc3c4c(cccc4)Cc3cc2)cc1)C)C
0.282143	S(=O)(=O)(Nc1c(cc(NC(=O)c2cc3c4c(cccc4)Cc3cc2)cc1)C)C
0.282143	S(=O)(=O)(Nc1c(cc(NC(=O)c2cc3c4c(cccc4)Cc3cc2)cc1)C)C
0.282143	S(=O)(=O)(Nc1c(cc(NC(=O)c2cc3c4c(cccc4)Cc3cc2)cc1)C)C
0.282051	Brc1ccc(cc1)C(=O)Nc2c(ccc(c2)C(=O)NC3CCN(c4ccc(OC(F)(F)F)cc4)CC3)C
0.282051	Brc1ccc(cc1)C(=O)Nc2c(ccc(c2)C(=O)NC3CCN(c4ccc(OC(F)(F)F)cc4)CC3)C
0.282051	Brc1ccc(cc1)C(=O)Nc2c(ccc(c2)C(=O)NC3CCN(c4ccc(OC(F)(F)F)cc4)CC3)C
0.282051	Brc1ccc(cc1)C(=O)Nc2c(ccc(c2)C(=O)NC3CCN(c4ccc(OC(F)(F)F)cc4)CC3)C
0.282051	Brc1ccc(cc1)C(=O)Nc2c(ccc(c2)C(=O)NC3CCN(c4ccc(OC(F)(F)F)cc4)CC3)C
0.282051	Brc1ccc(cc1)C(=O)Nc2c(ccc(c2)C(=O)NC3CCN(c4ccc(OC(F)(F)F)cc4)CC3)C
0.282051	Brc1ccc(cc1)C(=O)Nc2c(ccc(c2)C(=O)NC3CCN(c4ccc(OC(F)(F)F)cc4)CC3)C
0.282051	Brc1ccc(cc1)C(=O)Nc2c(ccc(c2)C(=O)NC3CCN(c4ccc(OC(F)(F)F)cc4)CC3)C
0.281853	S(=O)(=O)(c1cc(ccc1)C(=O)Nc2c(cc(NC(=O)C=O)cc2)C)C
0.281853	S(=O)(=O)(c1cc(ccc1)C(=O)Nc2c(cc(NC(=O)C=O)cc2)C)C
0.281853	S(=O)(=O)(c1cc(ccc1)C(=O)Nc2c(cc(NC(=O)C=O)cc2)C)C
0.281853	S(=O)(=O)(c1cc(ccc1)C(=O)Nc2c(cc(NC(=O)C=O)cc2)C)C
0.281853	S(=O)(=O)(c1cc(ccc1)C(=O)Nc2c(cc(NC(=O)C=O)cc2)C)C
0.281853	S(=O)(=O)(c1cc(ccc1)C(=O)Nc2c(cc(NC(=O)C=O)cc2)C)C
0.281853	S(=O)(=O)(c1cc(ccc1)C(=O)Nc2c(cc(NC(=O)C=O)cc2)C)C
0.281853	S(=O)(=O)(c1cc(ccc1)C(=O)Nc2c(cc(NC(=O)C=O)cc2)C)C
0.281853	S(=O)(=O)(c1cc(ccc1)C(=O)Nc2c(cc(NC(=O)C=O)cc2)C)C
0.281853	S(=O)(=O)(c1cc(ccc1)C(=O)Nc2c(cc(NC(=O)C=O)cc2)C)C
0.281633	O=C(Nc1ccccc1)c2ccc(cc2)CN3CC(OCC3)CCN
0.281633	O=C(Nc1ccccc1)c2ccc(cc2)CN3CC(OCC3)CCN
0.281633	O=C(Nc1ccccc1)c2ccc(cc2)CN3CC(OCC3)CCN
0.281633	O=C(Nc1ccccc1)c2ccc(cc2)CN3CC(OCC3)CCN
0.281633	O=C(Nc1ccccc1)c2ccc(cc2)CN3CC(OCC3)CCN
0.281633	O=C(Nc1ccccc1)c2ccc(cc2)CN3CC(OCC3)CCN
0.281633	O=C(Nc1ccccc1)c2ccc(cc2)CN3CC(OCC3)CCN
0.281633	O=C(Nc1ccccc1)c2ccc(cc2)CN3CC(OCC3)CCN
0.281633	O=C(Nc1ccccc1)c2ccc(cc2)CN3CC(OCC3)CCN
0.281633	O=C(Nc1ccccc1)c2ccc(cc2)CN3CC(OCC3)CCN
0.281553	Fc1c(NC(=O)C(=O)NNC(=O)C=2NN=C(c3ccc(cc3)C)C2)cc(NC(=O)c4cc5OCOc5cc4)cc1
0.281553	Fc1c(NC(=O)C(=O)NNC(=O)C=2NN=C(c3ccc(cc3)C)C2)cc(NC(=O)c4cc5OCOc5cc4)cc1
0.281553	Fc1c(NC(=O)C(=O)NNC(=O)C=2NN=C(c3ccc(cc3)C)C2)cc(NC(=O)c4cc5OCOc5cc4)cc1
0.281553	Fc1c(NC(=O)C(=O)NNC(=O)C=2NN=C(c3ccc(cc3)C)C2)cc(NC(=O)c4cc5OCOc5cc4)cc1
0.281553	Fc1c(NC(=O)C(=O)NNC(=O)C=2NN=C(c3ccc(cc3)C)C2)cc(NC(=O)c4cc5OCOc5cc4)cc1
0.281553	Fc1c(NC(=O)C(=O)NNC(=O)C=2NN=C(c3ccc(cc3)C)C2)cc(NC(=O)c4cc5OCOc5cc4)cc1
0.281553	Fc1c(NC(=O)C(=O)NNC(=O)C=2NN=C(c3ccc(cc3)C)C2)cc(NC(=O)c4cc5OCOc5cc4)cc1
0.281553	Fc1c(NC(=O)C(=O)NNC(=O)C=2NN=C(c3ccc(cc3)C)C2)cc(NC(=O)c4cc5OCOc5cc4)cc1
0.281553	Fc1c(NC(=O)C(=O)NNC(=O)C=2NN=C(c3ccc(cc3)C)C2)cc(NC(=O)c4cc5OCOc5cc4)cc1
0.281553	Fc1c(NC(=O)C(=O)NNC(=O)C=2NN=C(c3ccc(cc3)C)C2)cc(NC(=O)c4cc5OCOc5cc4)cc1
0.281369	S(=O)(=O)(Nc1c(cc(NC(=O)c2c(F)cncc2)cc1)C)C
0.281369	S(=O)(=O)(Nc1c(cc(NC(=O)c2c(F)cncc2)cc1)C)C
0.281369	S(=O)(=O)(Nc1c(cc(NC(=O)c2c(F)cncc2)cc1)C)C
0.28125	Brc1ccc(NC(=O)COc2c(OC)cc(cc2)C(=O)Nc3c(F)cc(cc3)CN4CC(=O)N(CC4)C)cc1
0.28125	Brc1ccc(NC(=O)COc2c(OC)cc(cc2)C(=O)Nc3c(F)cc(cc3)CN4CC(=O)N(CC4)C)cc1
0.28125	Brc1ccc(NC(=O)COc2c(OC)cc(cc2)C(=O)Nc3c(F)cc(cc3)CN4CC(=O)N(CC4)C)cc1
0.28125	Brc1ccc(NC(=O)COc2c(OC)cc(cc2)C(=O)Nc3c(F)cc(cc3)CN4CC(=O)N(CC4)C)cc1
0.28125	Brc1ccc(NC(=O)COc2c(OC)cc(cc2)C(=O)Nc3c(F)cc(cc3)CN4CC(=O)N(CC4)C)cc1
0.28125	Brc1ccc(NC(=O)COc2c(OC)cc(cc2)C(=O)Nc3c(F)cc(cc3)CN4CC(=O)N(CC4)C)cc1
0.28125	Brc1ccc(NC(=O)COc2c(OC)cc(cc2)C(=O)Nc3c(F)cc(cc3)CN4CC(=O)N(CC4)C)cc1
0.28125	Brc1ccc(NC(=O)COc2c(OC)cc(cc2)C(=O)Nc3c(F)cc(cc3)CN4CC(=O)N(CC4)C)cc1
0.28125	Brc1ccc(NC(=O)COc2c(OC)cc(cc2)C(=O)Nc3c(F)cc(cc3)CN4CC(=O)N(CC4)C)cc1
0.28125	Brc1ccc(NC(=O)COc2c(OC)cc(cc2)C(=O)Nc3c(F)cc(cc3)CN4CC(=O)N(CC4)C)cc1
0.280702	S1C(=NC=C1)Nc2cc(F)c(cc2)C(=O)Nc3c(NCCCc4ccccc4)cccc3
0.280702	S1C(=NC=C1)Nc2cc(F)c(cc2)C(=O)Nc3c(NCCCc4ccccc4)cccc3
0.280702	S1C(=NC=C1)Nc2cc(F)c(cc2)C(=O)Nc3c(NCCCc4ccccc4)cccc3
0.280702	S1C(=NC=C1)Nc2cc(F)c(cc2)C(=O)Nc3c(NCCCc4ccccc4)cccc3
0.280702	S1C(=NC=C1)Nc2cc(F)c(cc2)C(=O)Nc3c(NCCCc4ccccc4)cccc3
0.280702	S1C(=NC=C1)Nc2cc(F)c(cc2)C(=O)Nc3c(NCCCc4ccccc4)cccc3
0.280702	S1C(=NC=C1)Nc2cc(F)c(cc2)C(=O)Nc3c(NCCCc4ccccc4)cccc3
0.280702	S1C(=NC=C1)Nc2cc(F)c(cc2)C(=O)Nc3c(NCCCc4ccccc4)cccc3
0.280702	S1C(=NC=C1)Nc2cc(F)c(cc2)C(=O)Nc3c(NCCCc4ccccc4)cccc3
0.280702	S1C(=NC=C1)Nc2cc(F)c(cc2)C(=O)Nc3c(NCCCc4ccccc4)cccc3
0.280632	O=C(OCC)c1c(NC(=O)c2ccc(cc2)C(=O)Nc3ccccc3)ccc(c4ccccc4)c1
0.280632	O=C(OCC)c1c(NC(=O)c2ccc(cc2)C(=O)Nc3ccccc3)ccc(c4ccccc4)c1
0.280632	O=C(OCC)c1c(NC(=O)c2ccc(cc2)C(=O)Nc3ccccc3)ccc(c4ccccc4)c1
0.280632	O=C(OCC)c1c(NC(=O)c2ccc(cc2)C(=O)Nc3ccccc3)ccc(c4ccccc4)c1
0.280632	O=C(OCC)c1c(NC(=O)c2ccc(cc2)C(=O)Nc3ccccc3)ccc(c4ccccc4)c1
0.280632	O=C(OCC)c1c(NC(=O)c2ccc(cc2)C(=O)Nc3ccccc3)ccc(c4ccccc4)c1
0.280632	O=C(OCC)c1c(NC(=O)c2ccc(cc2)C(=O)Nc3ccccc3)ccc(c4ccccc4)c1
0.280632	O=C(OCC)c1c(NC(=O)c2ccc(cc2)C(=O)Nc3ccccc3)ccc(c4ccccc4)c1
0.280632	O=C(OCC)c1c(NC(=O)c2ccc(cc2)C(=O)Nc3ccccc3)ccc(c4ccccc4)c1
0.280632	O=C(OCC)c1c(NC(=O)c2ccc(cc2)C(=O)Nc3ccccc3)ccc(c4ccccc4)c1
0.279835	O=C(NCc1cnccc1)c2ccc(cc2)CN3CCC(OC4CCOCC4)CC3
0.279835	O=C(NCc1cnccc1)c2ccc(cc2)CN3CCC(OC4CCOCC4)CC3
0.279835	O=C(NCc1cnccc1)c2ccc(cc2)CN3CCC(OC4CCOCC4)CC3
0.279835	O=C(NCc1cnccc1)c2ccc(cc2)CN3CCC(OC4CCOCC4)CC3
0.279835	O=C(NCc1cnccc1)c2ccc(cc2)CN3CCC(OC4CCOCC4)CC3
0.279835	O=C(NCc1cnccc1)c2ccc(cc2)CN3CCC(OC4CCOCC4)CC3
0.279835	O=C(NCc1cnccc1)c2ccc(cc2)CN3CCC(OC4CCOCC4)CC3
0.279835	O=C(NCc1cnccc1)c2ccc(cc2)CN3CCC(OC4CCOCC4)CC3
0.279835	O=C(NCc1cnccc1)c2ccc(cc2)CN3CCC(OC4CCOCC4)CC3
0.279835	O=C(NCc1cnccc1)c2ccc(cc2)CN3CCC(OC4CCOCC4)CC3
0.279835	O=C(NCc1cnccc1)c2ccc(cc2)CNCc3cc(NC(=O)C4CC4)ccc3
0.279835	O=C(NCc1cnccc1)c2ccc(cc2)CNCc3cc(NC(=O)C4CC4)ccc3
0.279835	O=C(NCc1cnccc1)c2ccc(cc2)CNCc3cc(NC(=O)C4CC4)ccc3
0.279743	Clc1ccc(cc1)COc2c(OC)cc(cc2)C(=O)Nc3c(F)cc(cc3)CN4CC(=O)N(CC4)C
0.279743	Clc1ccc(cc1)COc2c(OC)cc(cc2)C(=O)Nc3c(F)cc(cc3)CN4CC(=O)N(CC4)C
0.279743	Clc1ccc(cc1)COc2c(OC)cc(cc2)C(=O)Nc3c(F)cc(cc3)CN4CC(=O)N(CC4)C
0.279743	Clc1ccc(cc1)COc2c(OC)cc(cc2)C(=O)Nc3c(F)cc(cc3)CN4CC(=O)N(CC4)C
0.279743	Clc1ccc(cc1)COc2c(OC)cc(cc2)C(=O)Nc3c(F)cc(cc3)CN4CC(=O)N(CC4)C
0.279743	Clc1ccc(cc1)COc2c(OC)cc(cc2)C(=O)Nc3c(F)cc(cc3)CN4CC(=O)N(CC4)C
0.279743	Clc1ccc(cc1)COc2c(OC)cc(cc2)C(=O)Nc3c(F)cc(cc3)CN4CC(=O)N(CC4)C
0.279743	Clc1ccc(cc1)COc2c(OC)cc(cc2)C(=O)Nc3c(F)cc(cc3)CN4CC(=O)N(CC4)C
0.279743	Clc1ccc(cc1)COc2c(OC)cc(cc2)C(=O)Nc3c(F)cc(cc3)CN4CC(=O)N(CC4)C
0.279743	Clc1ccc(cc1)COc2c(OC)cc(cc2)C(=O)Nc3c(F)cc(cc3)CN4CC(=O)N(CC4)C
0.279693	Brc1ccc(cc1)C(=O)NCCCNC(=O)c2cc(NC(=O)c3c(F)cccc3)c(cc2)C
0.279693	Brc1ccc(cc1)C(=O)NCCCNC(=O)c2cc(NC(=O)c3c(F)cccc3)c(cc2)C
0.279693	Brc1ccc(cc1)C(=O)NCCCNC(=O)c2cc(NC(=O)c3c(F)cccc3)c(cc2)C
0.279412	S1C(=NC(c2c(F)cc(F)c(c2)C)=C1)NC(=O)c3ccc(cc3)C(=O)Nc4ccccc4
0.279412	S1C(=NC(c2c(F)cc(F)c(c2)C)=C1)NC(=O)c3ccc(cc3)C(=O)Nc4ccccc4
0.279412	S1C(=NC(c2c(F)cc(F)c(c2)C)=C1)NC(=O)c3ccc(cc3)C(=O)Nc4ccccc4
0.279412	S1C(=NC(c2c(F)cc(F)c(c2)C)=C1)NC(=O)c3ccc(cc3)C(=O)Nc4ccccc4
0.279412	S1C(=NC(c2c(F)cc(F)c(c2)C)=C1)NC(=O)c3ccc(cc3)C(=O)Nc4ccccc4
0.279412	S1C(=NC(c2c(F)cc(F)c(c2)C)=C1)NC(=O)c3ccc(cc3)C(=O)Nc4ccccc4
0.279412	S1C(=NC(c2c(F)cc(F)c(c2)C)=C1)NC(=O)c3ccc(cc3)C(=O)Nc4ccccc4
0.279412	S1C(=NC(c2c(F)cc(F)c(c2)C)=C1)NC(=O)c3ccc(cc3)C(=O)Nc4ccccc4
0.279412	S1C(=NC(c2c(F)cc(F)c(c2)C)=C1)NC(=O)c3ccc(cc3)C(=O)Nc4ccccc4
0.279412	S1C(=NC(c2c(F)cc(F)c(c2)C)=C1)NC(=O)c3ccc(cc3)C(=O)Nc4ccccc4
0.27897	O=C(Nc1ccccc1)c2ccc(cc2)C(=O)NCCc3ccc(N4CCN(CC4)C)cc3
0.27897	O=C(Nc1ccccc1)c2ccc(cc2)C(=O)NCCc3ccc(N4CCN(CC4)C)cc3
0.27897	O=C(Nc1ccccc1)c2ccc(cc2)C(=O)NCCc3ccc(N4CCN(CC4)C)cc3
0.27897	O=C(Nc1ccccc1)c2ccc(cc2)C(=O)NCCc3ccc(N4CCN(CC4)C)cc3
0.27897	O=C(Nc1ccccc1)c2ccc(cc2)C(=O)NCCc3ccc(N4CCN(CC4)C)cc3
0.27897	O=C(Nc1ccccc1)c2ccc(cc2)C(=O)NCCc3ccc(N4CCN(CC4)C)cc3
0.27897	O=C(Nc1ccccc1)c2ccc(cc2)C(=O)NCCc3ccc(N4CCN(CC4)C)cc3
0.27897	O=C(Nc1ccccc1)c2ccc(cc2)C(=O)NCCc3ccc(N4CCN(CC4)C)cc3
0.27897	O=C(Nc1ccccc1)c2ccc(cc2)C(=O)NCCc3ccc(N4CCN(CC4)C)cc3
0.27897	O=C(Nc1ccccc1)c2ccc(cc2)C(=O)NCCc3ccc(N4CCN(CC4)C)cc3
0.27881	Brc1ccc(S(=O)(=O)Nc2cc(ccc2)C(=O)Nc3cc(c(NS(=O)(=O)C)cc3)C)cc1
0.27881	Brc1ccc(S(=O)(=O)Nc2cc(ccc2)C(=O)Nc3cc(c(NS(=O)(=O)C)cc3)C)cc1
0.27881	Brc1ccc(S(=O)(=O)Nc2cc(ccc2)C(=O)Nc3cc(c(NS(=O)(=O)C)cc3)C)cc1
0.27881	Brc1ccc(S(=O)(=O)Nc2cc(ccc2)C(=O)Nc3cc(c(NS(=O)(=O)C)cc3)C)cc1
0.27881	Brc1ccc(S(=O)(=O)Nc2cc(ccc2)C(=O)Nc3cc(c(NS(=O)(=O)C)cc3)C)cc1
0.278388	Clc1c(ccc(NC(=O)C2CC2)c1)C=3ON=C(N3)c4cnccc4
0.278388	Clc1c(ccc(NC(=O)C2CC2)c1)C=3ON=C(N3)c4cnccc4
0.278388	Clc1c(ccc(NC(=O)C2CC2)c1)C=3ON=C(N3)c4cnccc4
0.278195	O=C(Nc1c(cc(N2CCN(CC2)CC)cc1)C)NCc3cc(ccc3)CN4CCCC4
0.278195	O=C(Nc1c(cc(N2CCN(CC2)CC)cc1)C)NCc3cc(ccc3)CN4CCCC4
0.278195	O=C(Nc1c(cc(N2CCN(CC2)CC)cc1)C)NCc3cc(ccc3)CN4CCCC4
0.278195	O=C(Nc1c(cc(N2CCN(CC2)CC)cc1)C)NCc3cc(ccc3)CN4CCCC4
0.278195	O=C(Nc1c(cc(N2CCN(CC2)CC)cc1)C)NCc3cc(ccc3)CN4CCCC4
0.278195	O=C(Nc1c(cc(N2CCN(CC2)CC)cc1)C)NCc3cc(ccc3)CN4CCCC4
0.278195	O=C(Nc1c(cc(N2CCN(CC2)CC)cc1)C)NCc3cc(ccc3)CN4CCCC4
0.278195	O=C(Nc1c(cc(N2CCN(CC2)CC)cc1)C)NCc3cc(ccc3)CN4CCCC4
0.278195	O=C(Nc1c(cc(N2CCN(CC2)CC)cc1)C)NCc3cc(ccc3)CN4CCCC4
0.278195	O=C(Nc1c(cc(N2CCN(CC2)CC)cc1)C)NCc3cc(ccc3)CN4CCCC4
0.278195	O=C(NCCc1ccc(N2CCN(CC2)C)cc1)c3ccc(Nc4c(OC)cc(OC)cc4)cc3
0.278195	O=C(NCCc1ccc(N2CCN(CC2)C)cc1)c3ccc(Nc4c(OC)cc(OC)cc4)cc3
0.278195	O=C(NCCc1ccc(N2CCN(CC2)C)cc1)c3ccc(Nc4c(OC)cc(OC)cc4)cc3
0.278195	O=C(NCCc1ccc(N2CCN(CC2)C)cc1)c3ccc(Nc4c(OC)cc(OC)cc4)cc3
0.278169	Fc1c(O)cc(cc1)C2CN(Cc3ccc(cc3)C(=O)NCc4cnccc4)CCC2
0.278169	Fc1c(O)cc(cc1)C2CN(Cc3ccc(cc3)C(=O)NCc4cnccc4)CCC2
0.278169	Fc1c(O)cc(cc1)C2CN(Cc3ccc(cc3)C(=O)NCc4cnccc4)CCC2
0.278169	Fc1c(O)cc(cc1)C2CN(Cc3ccc(cc3)C(=O)NCc4cnccc4)CCC2
0.278169	Fc1c(O)cc(cc1)C2CN(Cc3ccc(cc3)C(=O)NCc4cnccc4)CCC2
0.278169	Fc1c(O)cc(cc1)C2CN(Cc3ccc(cc3)C(=O)NCc4cnccc4)CCC2
0.278169	Fc1c(O)cc(cc1)C2CN(Cc3ccc(cc3)C(=O)NCc4cnccc4)CCC2
0.278169	Fc1c(O)cc(cc1)C2CN(Cc3ccc(cc3)C(=O)NCc4cnccc4)CCC2
0.278169	Fc1c(O)cc(cc1)C2CN(Cc3ccc(cc3)C(=O)NCc4cnccc4)CCC2
0.278169	Fc1c(O)cc(cc1)C2CN(Cc3ccc(cc3)C(=O)NCc4cnccc4)CCC2
0.278146	S(=O)(=O)(c1cc(ccc1)C(=O)Nc2c(cc(NC(=O)C(=O)Nc3c(cc(OCc4ncccc4)cc3)C)cc2)C)C
0.278146	S(=O)(=O)(c1cc(ccc1)C(=O)Nc2c(cc(NC(=O)C(=O)Nc3c(cc(OCc4ncccc4)cc3)C)cc2)C)C
0.278146	S(=O)(=O)(c1cc(ccc1)C(=O)Nc2c(cc(NC(=O)C(=O)Nc3c(cc(OCc4ncccc4)cc3)C)cc2)C)C
0.278146	S(=O)(=O)(c1cc(ccc1)C(=O)Nc2c(cc(NC(=O)C(=O)Nc3c(cc(OCc4ncccc4)cc3)C)cc2)C)C
0.278146	S(=O)(=O)(c1cc(ccc1)C(=O)Nc2c(cc(NC(=O)C(=O)Nc3c(cc(OCc4ncccc4)cc3)C)cc2)C)C
0.278146	S(=O)(=O)(c1cc(ccc1)C(=O)Nc2c(cc(NC(=O)C(=O)Nc3c(cc(OCc4ncccc4)cc3)C)cc2)C)C
0.278146	S(=O)(=O)(c1cc(ccc1)C(=O)Nc2c(cc(NC(=O)C(=O)Nc3c(cc(OCc4ncccc4)cc3)C)cc2)C)C
0.278146	S(=O)(=O)(c1cc(ccc1)C(=O)Nc2c(cc(NC(=O)C(=O)Nc3c(cc(OCc4ncccc4)cc3)C)cc2)C)C
0.278146	S(=O)(=O)(c1cc(ccc1)C(=O)Nc2c(cc(NC(=O)C(=O)Nc3c(cc(OCc4ncccc4)cc3)C)cc2)C)C
0.278146	S(=O)(=O)(c1cc(ccc1)C(=O)Nc2c(cc(NC(=O)C(=O)Nc3c(cc(OCc4ncccc4)cc3)C)cc2)C)C
0.277992	Clc1c(Cl)cccc1CN2CCN(C(=O)c3ccc(cc3)C(=O)Nc4ccccc4)CC2
0.277992	Clc1c(Cl)cccc1CN2CCN(C(=O)c3ccc(cc3)C(=O)Nc4ccccc4)CC2
0.277992	Clc1c(Cl)cccc1CN2CCN(C(=O)c3ccc(cc3)C(=O)Nc4ccccc4)CC2
0.277992	Clc1c(Cl)cccc1CN2CCN(C(=O)c3ccc(cc3)C(=O)Nc4ccccc4)CC2
0.277992	Clc1c(Cl)cccc1CN2CCN(C(=O)c3ccc(cc3)C(=O)Nc4ccccc4)CC2
0.277992	Clc1c(Cl)cccc1CN2CCN(C(=O)c3ccc(cc3)C(=O)Nc4ccccc4)CC2
0.277992	Clc1c(Cl)cccc1CN2CCN(C(=O)c3ccc(cc3)C(=O)Nc4ccccc4)CC2
0.277992	Clc1c(Cl)cccc1CN2CCN(C(=O)c3ccc(cc3)C(=O)Nc4ccccc4)CC2
0.277992	Clc1c(Cl)cccc1CN2CCN(C(=O)c3ccc(cc3)C(=O)Nc4ccccc4)CC2
0.277778	S(=O)(=O)(Nc1c(cccc1)C)c2ccc(cc2)C(=O)OCC(=O)Nc3cc(ccc3)C=4N=C(SC4)C
0.277778	S(=O)(=O)(Nc1c(cccc1)C)c2ccc(cc2)C(=O)OCC(=O)Nc3cc(ccc3)C=4N=C(SC4)C
0.277778	S(=O)(=O)(Nc1c(cccc1)C)c2ccc(cc2)C(=O)OCC(=O)Nc3cc(ccc3)C=4N=C(SC4)C
0.277778	S(=O)(=O)(Nc1c(cccc1)C)c2ccc(cc2)C(=O)OCC(=O)Nc3cc(ccc3)C=4N=C(SC4)C
0.277778	S(=O)(=O)(Nc1c(cccc1)C)c2ccc(cc2)C(=O)OCC(=O)Nc3cc(ccc3)C=4N=C(SC4)C
0.277778	S(=O)(=O)(Nc1c(cccc1)C)c2ccc(cc2)C(=O)OCC(=O)Nc3cc(ccc3)C=4N=C(SC4)C
0.277778	S(=O)(=O)(Nc1c(cccc1)C)c2ccc(cc2)C(=O)OCC(=O)Nc3cc(ccc3)C=4N=C(SC4)C
0.277778	S(=O)(=O)(Nc1c(cccc1)C)c2ccc(cc2)C(=O)OCC(=O)Nc3cc(ccc3)C=4N=C(SC4)C
0.277778	S(=O)(=O)(Nc1c(cccc1)C)c2ccc(cc2)C(=O)OCC(=O)Nc3cc(ccc3)C=4N=C(SC4)C
0.277778	S(=O)(=O)(Nc1c(cccc1)C)c2ccc(cc2)C(=O)OCC(=O)Nc3cc(ccc3)C=4N=C(SC4)C
0.277567	S(c1c(ccc(c1)C)C)c2ccc(NC(=O)c3cnc(cc3)C(C)(C)C)cc2
0.277567	S(c1c(ccc(c1)C)C)c2ccc(NC(=O)c3cnc(cc3)C(C)(C)C)cc2
0.277567	S(c1c(ccc(c1)C)C)c2ccc(NC(=O)c3cnc(cc3)C(C)(C)C)cc2
0.277567	S(c1c(ccc(c1)C)C)c2ccc(NC(=O)c3cnc(cc3)C(C)(C)C)cc2
0.277567	S(c1c(ccc(c1)C)C)c2ccc(NC(=O)c3cnc(cc3)C(C)(C)C)cc2
0.277567	S(c1c(ccc(c1)C)C)c2ccc(NC(=O)c3cnc(cc3)C(C)(C)C)cc2
0.277567	S(c1c(ccc(c1)C)C)c2ccc(NC(=O)c3cnc(cc3)C(C)(C)C)cc2
0.277567	S(c1c(ccc(c1)C)C)c2ccc(NC(=O)c3cnc(cc3)C(C)(C)C)cc2
0.277567	S(c1c(ccc(c1)C)C)c2ccc(NC(=O)c3cnc(cc3)C(C)(C)C)cc2
0.277567	S(c1c(ccc(c1)C)C)c2ccc(NC(=O)c3cnc(cc3)C(C)(C)C)cc2
0.277551	Fc1c(ccc(c1)CN2CCN(c3nccnc3)CC2)C
0.277551	Fc1c(ccc(c1)CN2CCN(c3nccnc3)CC2)C
0.277344	FC(F)(F)C(F)(c1cc(c(NC(=O)c2ccc(cc2)C(=O)Nc3ccccc3)cc1)C)C(F)(F)F
0.277344	FC(F)(F)C(F)(c1cc(c(NC(=O)c2ccc(cc2)C(=O)Nc3ccccc3)cc1)C)C(F)(F)F
0.277344	FC(F)(F)C(F)(c1cc(c(NC(=O)c2ccc(cc2)C(=O)Nc3ccccc3)cc1)C)C(F)(F)F
0.277344	FC(F)(F)C(F)(c1cc(c(NC(=O)c2ccc(cc2)C(=O)Nc3ccccc3)cc1)C)C(F)(F)F
0.277344	FC(F)(F)C(F)(c1cc(c(NC(=O)c2ccc(cc2)C(=O)Nc3ccccc3)cc1)C)C(F)(F)F
0.277344	FC(F)(F)C(F)(c1cc(c(NC(=O)c2ccc(cc2)C(=O)Nc3ccccc3)cc1)C)C(F)(F)F
0.277344	FC(F)(F)C(F)(c1cc(c(NC(=O)c2ccc(cc2)C(=O)Nc3ccccc3)cc1)C)C(F)(F)F
0.277344	FC(F)(F)C(F)(c1cc(c(NC(=O)c2ccc(cc2)C(=O)Nc3ccccc3)cc1)C)C(F)(F)F
0.277344	FC(F)(F)C(F)(c1cc(c(NC(=O)c2ccc(cc2)C(=O)Nc3ccccc3)cc1)C)C(F)(F)F
0.277344	FC(F)(F)C(F)(c1cc(c(NC(=O)c2ccc(cc2)C(=O)Nc3ccccc3)cc1)C)C(F)(F)F
0.277228	Clc1c(ccc(Cl)c1)C=2SC=C(N2)CC(=O)Oc3ccc(cc3)C(=O)Nc4cnccc4
0.277228	Clc1c(ccc(Cl)c1)C=2SC=C(N2)CC(=O)Oc3ccc(cc3)C(=O)Nc4cnccc4
0.277228	Clc1c(ccc(Cl)c1)C=2SC=C(N2)CC(=O)Oc3ccc(cc3)C(=O)Nc4cnccc4
0.27686	Brc1cc(NC(=O)CCNC(=O)CCNC(=O)c2ccc(Br)cc2)c(cc1)C
0.27686	Brc1cc(NC(=O)CCNC(=O)CCNC(=O)c2ccc(Br)cc2)c(cc1)C
0.27686	Brc1cc(NC(=O)CCNC(=O)CCNC(=O)c2ccc(Br)cc2)c(cc1)C
0.27686	Brc1cc(NC(=O)CCNC(=O)CCNC(=O)c2ccc(Br)cc2)c(cc1)C
0.27686	Brc1cc(NC(=O)CCNC(=O)CCNC(=O)c2ccc(Br)cc2)c(cc1)C
0.27686	Brc1cc(NC(=O)CCNC(=O)CCNC(=O)c2ccc(Br)cc2)c(cc1)C
0.27686	Brc1cc(NC(=O)CCNC(=O)CCNC(=O)c2ccc(Br)cc2)c(cc1)C
0.27686	Brc1cc(NC(=O)CCNC(=O)CCNC(=O)c2ccc(Br)cc2)c(cc1)C
0.27686	Brc1cc(NC(=O)CCNC(=O)CCNC(=O)c2ccc(Br)cc2)c(cc1)C
0.27686	Brc1cc(NC(=O)CCNC(=O)CCNC(=O)c2ccc(Br)cc2)c(cc1)C
0.276753	Brc1cc(c(cc1)C(=O)Nc2cc(NC(=O)N(C)C)c(cc2)C)C(F)(F)F
0.276753	Brc1cc(c(cc1)C(=O)Nc2cc(NC(=O)N(C)C)c(cc2)C)C(F)(F)F
0.276753	Brc1cc(c(cc1)C(=O)Nc2cc(NC(=O)N(C)C)c(cc2)C)C(F)(F)F
0.276753	Brc1cc(c(cc1)C(=O)Nc2cc(NC(=O)N(C)C)c(cc2)C)C(F)(F)F
0.276753	Brc1cc(c(cc1)C(=O)Nc2cc(NC(=O)N(C)C)c(cc2)C)C(F)(F)F
0.276753	Brc1cc(c(cc1)C(=O)Nc2cc(NC(=O)N(C)C)c(cc2)C)C(F)(F)F
0.276753	Brc1cc(c(cc1)C(=O)Nc2cc(NC(=O)N(C)C)c(cc2)C)C(F)(F)F
0.276753	Brc1cc(c(cc1)C(=O)Nc2cc(NC(=O)N(C)C)c(cc2)C)C(F)(F)F
0.276753	Brc1cc(c(cc1)C(=O)Nc2cc(NC(=O)N(C)C)c(cc2)C)C(F)(F)F
0.276753	Brc1cc(c(cc1)C(=O)Nc2cc(NC(=O)N(C)C)c(cc2)C)C(F)(F)F
0.276364	S(c1ncccn1)c2c(NC(=O)c3cc(c(NC(=O)OC(C)(C)C)cc3)C)cccc2
0.276364	S(c1ncccn1)c2c(NC(=O)c3cc(c(NC(=O)OC(C)(C)C)cc3)C)cccc2
0.276265	O=C(Nc1c(ccc(c1)C=2OC=NN2)C)C(=O)NC3=NC=CN3
0.276224	S(=O)(=O)(Nc1c(c(ccc1)C)C)c2ccc(cc2)C(=O)Nc3ccc(cc3)CC(=O)N4CCN(CC4)C
0.276224	S(=O)(=O)(Nc1c(c(ccc1)C)C)c2ccc(cc2)C(=O)Nc3ccc(cc3)CC(=O)N4CCN(CC4)C
0.276224	S(=O)(=O)(Nc1c(c(ccc1)C)C)c2ccc(cc2)C(=O)Nc3ccc(cc3)CC(=O)N4CCN(CC4)C
0.276119	O=C(Nc1cc2N=C(Nc2cc1)CN3CCN(CC3)C)c4cc(ccc4)C
0.276119	O=C(Nc1cc2N=C(Nc2cc1)CN3CCN(CC3)C)c4cc(ccc4)C
0.276119	O=C(Nc1cc2N=C(Nc2cc1)CN3CCN(CC3)C)c4cc(ccc4)C
0.276119	O=C(Nc1cc2N=C(Nc2cc1)CN3CCN(CC3)C)c4cc(ccc4)C
0.276119	O=C(Nc1cc2N=C(Nc2cc1)CN3CCN(CC3)C)c4cc(ccc4)C
0.276119	O=C(Nc1cc2N=C(Nc2cc1)CN3CCN(CC3)C)c4cc(ccc4)C
0.276119	O=C(Nc1cc2N=C(Nc2cc1)CN3CCN(CC3)C)c4cc(ccc4)C
0.276119	O=C(Nc1cc2N=C(Nc2cc1)CN3CCN(CC3)C)c4cc(ccc4)C
0.276119	O=C(Nc1cc2N=C(Nc2cc1)CN3CCN(CC3)C)c4cc(ccc4)C
0.276119	O=C(Nc1cnc(N2CCNCC2)cc1)c3c(ccc(NC(=O)C)c3)C
0.276119	O=C(Nc1cnc(N2CCNCC2)cc1)c3c(ccc(NC(=O)C)c3)C
0.276119	O=C(Nc1cnc(N2CCNCC2)cc1)c3c(ccc(NC(=O)C)c3)C
0.276119	O=C(Nc1cnc(N2CCNCC2)cc1)c3c(ccc(NC(=O)C)c3)C
0.276119	O=C(Nc1cnc(N2CCNCC2)cc1)c3c(ccc(NC(=O)C)c3)C
0.276119	O=C(Nc1cnc(N2CCNCC2)cc1)c3c(ccc(NC(=O)C)c3)C
0.276119	O=C(Nc1cnc(N2CCNCC2)cc1)c3c(ccc(NC(=O)C)c3)C
0.276119	O=C(Nc1cnc(N2CCNCC2)cc1)c3c(ccc(NC(=O)C)c3)C
0.276119	O=C(Nc1cnc(N2CCNCC2)cc1)c3c(ccc(NC(=O)C)c3)C
0.276119	O=C(Nc1cnc(N2CCNCC2)cc1)c3c(ccc(NC(=O)C)c3)C
0.276119	S(=O)(=O)(Nc1ccc(cc1)C(=O)Nc2cc(NC3CCCC3)ccc2)c4cc(c(cc4)C)C
0.276	FC(F)C(=O)c1cc(NC(=O)c2c(ccc(NC(=O)C)c2)C)ccc1
0.276	FC(F)C(=O)c1cc(NC(=O)c2c(ccc(NC(=O)C)c2)C)ccc1
0.276	FC(F)C(=O)c1cc(NC(=O)c2c(ccc(NC(=O)C)c2)C)ccc1
0.275974	S(=O)(=O)(c1cc(ccc1)C(=O)Nc2c(cc(NC(=O)C(=O)NNc3nccc(c3)C(F)(F)F)cc2)C)C
0.275974	S(=O)(=O)(c1cc(ccc1)C(=O)Nc2c(cc(NC(=O)C(=O)NNc3nccc(c3)C(F)(F)F)cc2)C)C
0.275974	S(=O)(=O)(c1cc(ccc1)C(=O)Nc2c(cc(NC(=O)C(=O)NNc3nccc(c3)C(F)(F)F)cc2)C)C
0.275974	S(=O)(=O)(c1cc(ccc1)C(=O)Nc2c(cc(NC(=O)C(=O)NNc3nccc(c3)C(F)(F)F)cc2)C)C
0.275974	S(=O)(=O)(c1cc(ccc1)C(=O)Nc2c(cc(NC(=O)C(=O)NNc3nccc(c3)C(F)(F)F)cc2)C)C
0.275974	S(=O)(=O)(c1cc(ccc1)C(=O)Nc2c(cc(NC(=O)C(=O)NNc3nccc(c3)C(F)(F)F)cc2)C)C
0.275974	S(=O)(=O)(c1cc(ccc1)C(=O)Nc2c(cc(NC(=O)C(=O)NNc3nccc(c3)C(F)(F)F)cc2)C)C
0.275974	S(=O)(=O)(c1cc(ccc1)C(=O)Nc2c(cc(NC(=O)C(=O)NNc3nccc(c3)C(F)(F)F)cc2)C)C
0.275974	S(=O)(=O)(c1cc(ccc1)C(=O)Nc2c(cc(NC(=O)C(=O)NNc3nccc(c3)C(F)(F)F)cc2)C)C
0.275974	S(=O)(=O)(c1cc(ccc1)C(=O)Nc2c(cc(NC(=O)C(=O)NNc3nccc(c3)C(F)(F)F)cc2)C)C
0.275862	O=C(N(C)C)Nc1c(ccc(NC(=O)c2c3c(cncc3)ccc2)c1)C
0.275862	O=C(N(C)C)Nc1c(ccc(NC(=O)c2c3c(cncc3)ccc2)c1)C
0.275316	S1C=NC(=C1)COc2c(OC)cc(cc2)C(=O)Nc3cc(ccc3)CN4CC(C(=O)N)CCC4
0.275316	S1C=NC(=C1)COc2c(OC)cc(cc2)C(=O)Nc3cc(ccc3)CN4CC(C(=O)N)CCC4
0.275316	S1C=NC(=C1)COc2c(OC)cc(cc2)C(=O)Nc3cc(ccc3)CN4CC(C(=O)N)CCC4
0.275316	S1C=NC(=C1)COc2c(OC)cc(cc2)C(=O)Nc3cc(ccc3)CN4CC(C(=O)N)CCC4
0.275316	S1C=NC(=C1)COc2c(OC)cc(cc2)C(=O)Nc3cc(ccc3)CN4CC(C(=O)N)CCC4
0.275316	S1C=NC(=C1)COc2c(OC)cc(cc2)C(=O)Nc3cc(ccc3)CN4CC(C(=O)N)CCC4
0.275316	S1C=NC(=C1)COc2c(OC)cc(cc2)C(=O)Nc3cc(ccc3)CN4CC(C(=O)N)CCC4
0.275316	S1C=NC(=C1)COc2c(OC)cc(cc2)C(=O)Nc3cc(ccc3)CN4CC(C(=O)N)CCC4
0.275316	S1C=NC(=C1)COc2c(OC)cc(cc2)C(=O)Nc3cc(ccc3)CN4CC(C(=O)N)CCC4
0.275316	S1C=NC(=C1)COc2c(OC)cc(cc2)C(=O)Nc3cc(ccc3)CN4CC(C(=O)N)CCC4
0.275304	FCCc1cc(NC(=O)c2cnc(NCC3CC3)cc2)ccc1
0.275304	FCCc1cc(NC(=O)c2cnc(NCC3CC3)cc2)ccc1
0.275304	FCCc1cc(NC(=O)c2cnc(NCC3CC3)cc2)ccc1
0.275304	FCCc1cc(NC(=O)c2cnc(NCC3CC3)cc2)ccc1
0.275304	FCCc1cc(NC(=O)c2cnc(NCC3CC3)cc2)ccc1
0.275304	FCCc1cc(NC(=O)c2cnc(NCC3CC3)cc2)ccc1
0.275304	FCCc1cc(NC(=O)c2cnc(NCC3CC3)cc2)ccc1
0.275304	FCCc1cc(NC(=O)c2cnc(NCC3CC3)cc2)ccc1
0.275304	FCCc1cc(NC(=O)c2cnc(NCC3CC3)cc2)ccc1
0.275304	FCCc1cc(NC(=O)c2cnc(NCC3CC3)cc2)ccc1
0.275304	O=C(OCC)Cc1cc(NC(=O)c2cnc(cc2)C)ccc1
0.275304	O=C(OCC)Cc1cc(NC(=O)c2cnc(cc2)C)ccc1
0.275304	O=C(OCC)Cc1cc(NC(=O)c2cnc(cc2)C)ccc1
0.275304	O=C(OCC)Cc1cc(NC(=O)c2cnc(cc2)C)ccc1
0.275304	O=C(OCC)Cc1cc(NC(=O)c2cnc(cc2)C)ccc1
0.275304	O=C(OCC)Cc1cc(NC(=O)c2cnc(cc2)C)ccc1
0.275304	O=C(OCC)Cc1cc(NC(=O)c2cnc(cc2)C)ccc1
0.275304	O=C(OCC)Cc1cc(NC(=O)c2cnc(cc2)C)ccc1
0.275304	O=C(OCC)Cc1cc(NC(=O)c2cnc(cc2)C)ccc1
0.275304	O=C(OCC)Cc1cc(NC(=O)c2cnc(cc2)C)ccc1
0.275261	Fc1c(cccc1)C(=O)Nc2c(ccc(c2)C(=O)NCCCCCC(=O)OCc3ccccc3)C
0.275261	Fc1c(cccc1)C(=O)Nc2c(ccc(c2)C(=O)NCCCCCC(=O)OCc3ccccc3)C
0.275261	Fc1c(cccc1)C(=O)Nc2c(ccc(c2)C(=O)NCCCCCC(=O)OCc3ccccc3)C
0.275261	Fc1c(cccc1)C(=O)Nc2c(ccc(c2)C(=O)NCCCCCC(=O)OCc3ccccc3)C
0.275261	Fc1c(cccc1)C(=O)Nc2c(ccc(c2)C(=O)NCCCCCC(=O)OCc3ccccc3)C
0.275261	Fc1c(cccc1)C(=O)Nc2c(ccc(c2)C(=O)NCCCCCC(=O)OCc3ccccc3)C
0.275261	Fc1c(cccc1)C(=O)Nc2c(ccc(c2)C(=O)NCCCCCC(=O)OCc3ccccc3)C
0.275261	Fc1c(cccc1)C(=O)Nc2c(ccc(c2)C(=O)NCCCCCC(=O)OCc3ccccc3)C
0.275261	Fc1c(cccc1)C(=O)Nc2c(ccc(c2)C(=O)NCCCCCC(=O)OCc3ccccc3)C
0.275261	Fc1c(cccc1)C(=O)Nc2c(ccc(c2)C(=O)NCCCCCC(=O)OCc3ccccc3)C
0.275148	S(=O)(=O)(Nc1cc2OCOc2cc1)c3cc(ccc3)C(=O)Nc4c(F)cc(cc4)CN5CC(=O)N(CC5)C
0.275148	S(=O)(=O)(Nc1cc2OCOc2cc1)c3cc(ccc3)C(=O)Nc4c(F)cc(cc4)CN5CC(=O)N(CC5)C
0.275148	S(=O)(=O)(Nc1cc2OCOc2cc1)c3cc(ccc3)C(=O)Nc4c(F)cc(cc4)CN5CC(=O)N(CC5)C
0.275148	S(=O)(=O)(Nc1cc2OCOc2cc1)c3cc(ccc3)C(=O)Nc4c(F)cc(cc4)CN5CC(=O)N(CC5)C
0.275148	S(=O)(=O)(Nc1cc2OCOc2cc1)c3cc(ccc3)C(=O)Nc4c(F)cc(cc4)CN5CC(=O)N(CC5)C
0.275148	S(=O)(=O)(Nc1cc2OCOc2cc1)c3cc(ccc3)C(=O)Nc4c(F)cc(cc4)CN5CC(=O)N(CC5)C
0.275148	S(=O)(=O)(Nc1cc2OCOc2cc1)c3cc(ccc3)C(=O)Nc4c(F)cc(cc4)CN5CC(=O)N(CC5)C
0.275148	S(=O)(=O)(Nc1cc2OCOc2cc1)c3cc(ccc3)C(=O)Nc4c(F)cc(cc4)CN5CC(=O)N(CC5)C
0.275148	S(=O)(=O)(Nc1cc2OCOc2cc1)c3cc(ccc3)C(=O)Nc4c(F)cc(cc4)CN5CC(=O)N(CC5)C
0.275148	S(=O)(=O)(Nc1cc2OCOc2cc1)c3cc(ccc3)C(=O)Nc4c(F)cc(cc4)CN5CC(=O)N(CC5)C
0.27459	Ic1c(cccc1)C(=O)Nc2c(ccc(N)c2)C
0.27459	Ic1c(cccc1)C(=O)Nc2c(ccc(N)c2)C
0.27459	Ic1c(cccc1)C(=O)Nc2c(ccc(N)c2)C
0.27459	Ic1c(cccc1)C(=O)Nc2c(ccc(N)c2)C
0.27459	Ic1c(cccc1)C(=O)Nc2c(ccc(N)c2)C
0.27459	Ic1c(cccc1)C(=O)Nc2c(ccc(N)c2)C
0.27459	Ic1c(cccc1)C(=O)Nc2c(ccc(N)c2)C
0.27459	Ic1c(cccc1)C(=O)Nc2c(ccc(N)c2)C
0.27459	Ic1c(cccc1)C(=O)Nc2c(ccc(N)c2)C
0.27459	Ic1c(cccc1)C(=O)Nc2c(ccc(N)c2)C
0.274576	Clc1cc(ncc1)C(=O)NCC(=O)Nc2c(ccc(c2)C=3ON=C(N3)C)C
0.274576	Clc1cc(ncc1)C(=O)NCC(=O)Nc2c(ccc(c2)C=3ON=C(N3)C)C
0.274576	Clc1cc(ncc1)C(=O)NCC(=O)Nc2c(ccc(c2)C=3ON=C(N3)C)C
0.274576	Clc1cc(ncc1)C(=O)NCC(=O)Nc2c(ccc(c2)C=3ON=C(N3)C)C
0.274576	Clc1cc(ncc1)C(=O)NCC(=O)Nc2c(ccc(c2)C=3ON=C(N3)C)C
0.274576	Clc1cc(ncc1)C(=O)NCC(=O)Nc2c(ccc(c2)C=3ON=C(N3)C)C
0.274576	Clc1cc(ncc1)C(=O)NCC(=O)Nc2c(ccc(c2)C=3ON=C(N3)C)C
0.274576	Clc1cc(ncc1)C(=O)NCC(=O)Nc2c(ccc(c2)C=3ON=C(N3)C)C
0.274576	Clc1cc(ncc1)C(=O)NCC(=O)Nc2c(ccc(c2)C=3ON=C(N3)C)C
0.274576	O=C(Nc1c(ccc(NC(=O)C(C)C)c1)C)C2=NOC(c3cc4OCOc4cc3)=C2
0.274576	O=C(Nc1c(ccc(NC(=O)C(C)C)c1)C)C2=NOC(c3cc4OCOc4cc3)=C2
0.274576	O=C(Nc1c(ccc(NC(=O)C(C)C)c1)C)C2=NOC(c3cc4OCOc4cc3)=C2
0.274576	O=C(Nc1c(ccc(NC(=O)C(C)C)c1)C)C2=NOC(c3cc4OCOc4cc3)=C2
0.274576	O=C(Nc1c(ccc(NC(=O)C(C)C)c1)C)C2=NOC(c3cc4OCOc4cc3)=C2
0.274576	O=C(Nc1c(ccc(NC(=O)C(C)C)c1)C)C2=NOC(c3cc4OCOc4cc3)=C2
[truncated: 8,001 more rows]
