# Supplementary material for: Galileo: Three-dimensional searching in large combinatorial fragment spaces on the example of pharmacophores
Source: J Comput Aided Mol Des. 2022 Nov 24;37(1):1–16. doi: 10.1007/s10822-022-00485-y (PMC10032335; doi:10.1007/s10822-022-00485-y)
Supplement: Supplementary file 4 — Supplementary file 3a [file 10822_2022_485_MOESM3_ESMa.zip › Imatinib_Galileo/19/out_8.csv]

Score	SMILES
0.471963	O=C(Nc1ccc(Nc2ncccn2)cc1)c3cc(ccc3)CN4CCN(CC4)C
0.471963	O=C(Nc1ccc(Nc2ncccn2)cc1)c3cc(ccc3)CN4CCN(CC4)C
0.471963	O=C(Nc1ccc(Nc2ncccn2)cc1)c3cc(ccc3)CN4CCN(CC4)C
0.471963	O=C(Nc1ccc(Nc2ncccn2)cc1)c3cc(ccc3)CN4CCN(CC4)C
0.471963	O=C(Nc1ccc(Nc2ncccn2)cc1)c3cc(ccc3)CN4CCN(CC4)C
0.471963	O=C(Nc1ccc(Nc2ncccn2)cc1)c3cc(ccc3)CN4CCN(CC4)C
0.471963	O=C(Nc1ccc(Nc2ncccn2)cc1)c3cc(ccc3)CN4CCN(CC4)C
0.471963	O=C(Nc1ccc(Nc2ncccn2)cc1)c3cc(ccc3)CN4CCN(CC4)C
0.471963	O=C(Nc1ccc(Nc2ncccn2)cc1)c3cc(ccc3)CN4CCN(CC4)C
0.471963	O=C(Nc1ccc(Nc2ncccn2)cc1)c3cc(ccc3)CN4CCN(CC4)C
0.39749	O=C(Nc1c(ccc(NC(=O)C(C)(C)C)c1)C)c2cnc(nc2)c3ccccc3
0.39749	O=C(Nc1c(ccc(NC(=O)C(C)(C)C)c1)C)c2cnc(nc2)c3ccccc3
0.39749	O=C(Nc1c(ccc(NC(=O)C(C)(C)C)c1)C)c2cnc(nc2)c3ccccc3
0.39749	O=C(Nc1c(ccc(NC(=O)C(C)(C)C)c1)C)c2cnc(nc2)c3ccccc3
0.39749	O=C(Nc1c(ccc(NC(=O)C(C)(C)C)c1)C)c2cnc(nc2)c3ccccc3
0.39749	O=C(Nc1c(ccc(NC(=O)C(C)(C)C)c1)C)c2cnc(nc2)c3ccccc3
0.39749	O=C(Nc1c(ccc(NC(=O)C(C)(C)C)c1)C)c2cnc(nc2)c3ccccc3
0.39749	O=C(Nc1c(ccc(NC(=O)C(C)(C)C)c1)C)c2cnc(nc2)c3ccccc3
0.39749	O=C(Nc1c(ccc(NC(=O)C(C)(C)C)c1)C)c2cnc(nc2)c3ccccc3
0.39749	O=C(Nc1c(ccc(NC(=O)C(C)(C)C)c1)C)c2cnc(nc2)c3ccccc3
0.383673	O=C(Nc1c(ccc(c1)C(=O)NCCc2ccc(N3CCN(CC3)C)cc2)C)c4ccccc4
0.383673	O=C(Nc1c(ccc(c1)C(=O)NCCc2ccc(N3CCN(CC3)C)cc2)C)c4ccccc4
0.383673	O=C(Nc1c(ccc(c1)C(=O)NCCc2ccc(N3CCN(CC3)C)cc2)C)c4ccccc4
0.380952	O=C(Nc1cc(ccc1)C2=NNC(=O)C=C2)c3ccc(cc3)CN4CCC(O)CC4
0.380952	O=C(Nc1cc(ccc1)C2=NNC(=O)C=C2)c3ccc(cc3)CN4CCC(O)CC4
0.380952	O=C(Nc1cc(ccc1)C2=NNC(=O)C=C2)c3ccc(cc3)CN4CCC(O)CC4
0.380952	O=C(Nc1cc(ccc1)C2=NNC(=O)C=C2)c3ccc(cc3)CN4CCC(O)CC4
0.380952	O=C(Nc1cc(ccc1)C2=NNC(=O)C=C2)c3ccc(cc3)CN4CCC(O)CC4
0.380952	O=C(Nc1cc(ccc1)C2=NNC(=O)C=C2)c3ccc(cc3)CN4CCC(O)CC4
0.380952	O=C(Nc1cc(ccc1)C2=NNC(=O)C=C2)c3ccc(cc3)CN4CCC(O)CC4
0.380952	O=C(Nc1cc(ccc1)C2=NNC(=O)C=C2)c3ccc(cc3)CN4CCC(O)CC4
0.380952	O=C(Nc1cc(ccc1)C2=NNC(=O)C=C2)c3ccc(cc3)CN4CCC(O)CC4
0.380952	O=C(Nc1cc(ccc1)C2=NNC(=O)C=C2)c3ccc(cc3)CN4CCC(O)CC4
0.376384	O=C(NCc1cc(c2ncccc2)ccc1)c3cc(NC(=O)C=4OC=CC4)c(cc3)C
0.376384	O=C(NCc1cc(c2ncccc2)ccc1)c3cc(NC(=O)C=4OC=CC4)c(cc3)C
0.376384	O=C(NCc1cc(c2ncccc2)ccc1)c3cc(NC(=O)C=4OC=CC4)c(cc3)C
0.376384	O=C(NCc1cc(c2ncccc2)ccc1)c3cc(NC(=O)C=4OC=CC4)c(cc3)C
0.376384	O=C(NCc1cc(c2ncccc2)ccc1)c3cc(NC(=O)C=4OC=CC4)c(cc3)C
0.376384	O=C(NCc1cc(c2ncccc2)ccc1)c3cc(NC(=O)C=4OC=CC4)c(cc3)C
0.376384	O=C(NCc1cc(c2ncccc2)ccc1)c3cc(NC(=O)C=4OC=CC4)c(cc3)C
0.376384	O=C(NCc1cc(c2ncccc2)ccc1)c3cc(NC(=O)C=4OC=CC4)c(cc3)C
0.376384	O=C(NCc1cc(c2ncccc2)ccc1)c3cc(NC(=O)C=4OC=CC4)c(cc3)C
0.376384	O=C(NCc1cc(c2ncccc2)ccc1)c3cc(NC(=O)C=4OC=CC4)c(cc3)C
0.375546	S(Cc1ccc(cc1)C(=O)Nc2c(ccc(NC(=O)C(C)(C)C)c2)C)C
0.375546	S(Cc1ccc(cc1)C(=O)Nc2c(ccc(NC(=O)C(C)(C)C)c2)C)C
0.375546	S(Cc1ccc(cc1)C(=O)Nc2c(ccc(NC(=O)C(C)(C)C)c2)C)C
0.375546	S(Cc1ccc(cc1)C(=O)Nc2c(ccc(NC(=O)C(C)(C)C)c2)C)C
0.375546	S(Cc1ccc(cc1)C(=O)Nc2c(ccc(NC(=O)C(C)(C)C)c2)C)C
0.375546	S(Cc1ccc(cc1)C(=O)Nc2c(ccc(NC(=O)C(C)(C)C)c2)C)C
0.375546	S(Cc1ccc(cc1)C(=O)Nc2c(ccc(NC(=O)C(C)(C)C)c2)C)C
0.375546	S(Cc1ccc(cc1)C(=O)Nc2c(ccc(NC(=O)C(C)(C)C)c2)C)C
0.375546	S(Cc1ccc(cc1)C(=O)Nc2c(ccc(NC(=O)C(C)(C)C)c2)C)C
0.375546	S(Cc1ccc(cc1)C(=O)Nc2c(ccc(NC(=O)C(C)(C)C)c2)C)C
0.372	FC(F)(F)c1cc(c(NC(=O)c2ncc(c3cnccc3)cc2)cc1)C
0.372	FC(F)(F)c1cc(c(NC(=O)c2ncc(c3cnccc3)cc2)cc1)C
0.372	FC(F)(F)c1cc(c(NC(=O)c2ncc(c3cnccc3)cc2)cc1)C
0.372	FC(F)(F)c1cc(c(NC(=O)c2ncc(c3cnccc3)cc2)cc1)C
0.372	FC(F)(F)c1cc(c(NC(=O)c2ncc(c3cnccc3)cc2)cc1)C
0.372	FC(F)(F)c1cc(c(NC(=O)c2ncc(c3cnccc3)cc2)cc1)C
0.372	FC(F)(F)c1cc(c(NC(=O)c2ncc(c3cnccc3)cc2)cc1)C
0.372	FC(F)(F)c1cc(c(NC(=O)c2ncc(c3cnccc3)cc2)cc1)C
0.372	FC(F)(F)c1cc(c(NC(=O)c2ncc(c3cnccc3)cc2)cc1)C
0.372	FC(F)(F)c1cc(c(NC(=O)c2ncc(c3cnccc3)cc2)cc1)C
0.371429	O=C(Nc1cc(NCc2cncc(c3cnccc3)c2)c(cc1)C)C(C)(C)C
0.371429	O=C(Nc1cc(NCc2cncc(c3cnccc3)c2)c(cc1)C)C(C)(C)C
0.371429	O=C(Nc1cc(NCc2cncc(c3cnccc3)c2)c(cc1)C)C(C)(C)C
0.371429	O=C(Nc1cc(NCc2cncc(c3cnccc3)c2)c(cc1)C)C(C)(C)C
0.371429	O=C(Nc1cc(NCc2cncc(c3cnccc3)c2)c(cc1)C)C(C)(C)C
0.371429	O=C(Nc1cc(NCc2cncc(c3cnccc3)c2)c(cc1)C)C(C)(C)C
0.371429	O=C(Nc1cc(NCc2cncc(c3cnccc3)c2)c(cc1)C)C(C)(C)C
0.371429	O=C(Nc1cc(NCc2cncc(c3cnccc3)c2)c(cc1)C)C(C)(C)C
0.371429	O=C(Nc1cc(NCc2cncc(c3cnccc3)c2)c(cc1)C)C(C)(C)C
0.371429	O=C(Nc1cc(NCc2cncc(c3cnccc3)c2)c(cc1)C)C(C)(C)C
0.371094	S(=O)(=O)(N1CCN(Cc2ccccc2)CC1)c3cc(ccc3)C(=O)Nc4ccc(Nc5ncccn5)cc4
0.371094	S(=O)(=O)(N1CCN(Cc2ccccc2)CC1)c3cc(ccc3)C(=O)Nc4ccc(Nc5ncccn5)cc4
0.371094	S(=O)(=O)(N1CCN(Cc2ccccc2)CC1)c3cc(ccc3)C(=O)Nc4ccc(Nc5ncccn5)cc4
0.371094	S(=O)(=O)(N1CCN(Cc2ccccc2)CC1)c3cc(ccc3)C(=O)Nc4ccc(Nc5ncccn5)cc4
0.371094	S(=O)(=O)(N1CCN(Cc2ccccc2)CC1)c3cc(ccc3)C(=O)Nc4ccc(Nc5ncccn5)cc4
0.371094	S(=O)(=O)(N1CCN(Cc2ccccc2)CC1)c3cc(ccc3)C(=O)Nc4ccc(Nc5ncccn5)cc4
0.371094	S(=O)(=O)(N1CCN(Cc2ccccc2)CC1)c3cc(ccc3)C(=O)Nc4ccc(Nc5ncccn5)cc4
0.371094	S(=O)(=O)(N1CCN(Cc2ccccc2)CC1)c3cc(ccc3)C(=O)Nc4ccc(Nc5ncccn5)cc4
0.371094	S(=O)(=O)(N1CCN(Cc2ccccc2)CC1)c3cc(ccc3)C(=O)Nc4ccc(Nc5ncccn5)cc4
0.371094	S(=O)(=O)(N1CCN(Cc2ccccc2)CC1)c3cc(ccc3)C(=O)Nc4ccc(Nc5ncccn5)cc4
0.370518	Clc1cc(c2cnc(cc2)C(=O)Nc3ccc(cc3)CN4CCN(C(=O)C)CC4)ccc1
0.37037	O=C(Nc1ccc(cc1)C(=O)Nc2c(ccc(NC(=O)C(C)(C)C)c2)C)c3ncccc3
0.37037	O=C(Nc1ccc(cc1)C(=O)Nc2c(ccc(NC(=O)C(C)(C)C)c2)C)c3ncccc3
0.37037	O=C(Nc1ccc(cc1)C(=O)Nc2c(ccc(NC(=O)C(C)(C)C)c2)C)c3ncccc3
0.37037	O=C(Nc1ccc(cc1)C(=O)Nc2c(ccc(NC(=O)C(C)(C)C)c2)C)c3ncccc3
0.37037	O=C(Nc1ccc(cc1)C(=O)Nc2c(ccc(NC(=O)C(C)(C)C)c2)C)c3ncccc3
0.37037	O=C(Nc1ccc(cc1)C(=O)Nc2c(ccc(NC(=O)C(C)(C)C)c2)C)c3ncccc3
0.37037	O=C(Nc1ccc(cc1)C(=O)Nc2c(ccc(NC(=O)C(C)(C)C)c2)C)c3ncccc3
0.37037	O=C(Nc1ccc(cc1)C(=O)Nc2c(ccc(NC(=O)C(C)(C)C)c2)C)c3ncccc3
0.37037	O=C(Nc1ccc(cc1)C(=O)Nc2c(ccc(NC(=O)C(C)(C)C)c2)C)c3ncccc3
0.37037	O=C(Nc1ccc(cc1)C(=O)Nc2c(ccc(NC(=O)C(C)(C)C)c2)C)c3ncccc3
0.367491	Clc1c(Cl)ccc(NC(=O)Nc2cc(ccc2)C(=O)N3CCC(c4nc(c5cncnc5)ccn4)CC3)c1
0.367491	Clc1c(Cl)ccc(NC(=O)Nc2cc(ccc2)C(=O)N3CCC(c4nc(c5cncnc5)ccn4)CC3)c1
0.367491	Clc1c(Cl)ccc(NC(=O)Nc2cc(ccc2)C(=O)N3CCC(c4nc(c5cncnc5)ccn4)CC3)c1
0.367491	Clc1c(Cl)ccc(NC(=O)Nc2cc(ccc2)C(=O)N3CCC(c4nc(c5cncnc5)ccn4)CC3)c1
0.367491	Clc1c(Cl)ccc(NC(=O)Nc2cc(ccc2)C(=O)N3CCC(c4nc(c5cncnc5)ccn4)CC3)c1
0.367491	Clc1c(Cl)ccc(NC(=O)Nc2cc(ccc2)C(=O)N3CCC(c4nc(c5cncnc5)ccn4)CC3)c1
0.367491	Clc1c(Cl)ccc(NC(=O)Nc2cc(ccc2)C(=O)N3CCC(c4nc(c5cncnc5)ccn4)CC3)c1
0.367491	Clc1c(Cl)ccc(NC(=O)Nc2cc(ccc2)C(=O)N3CCC(c4nc(c5cncnc5)ccn4)CC3)c1
0.367491	Clc1c(Cl)ccc(NC(=O)Nc2cc(ccc2)C(=O)N3CCC(c4nc(c5cncnc5)ccn4)CC3)c1
0.367491	Clc1c(Cl)ccc(NC(=O)Nc2cc(ccc2)C(=O)N3CCC(c4nc(c5cncnc5)ccn4)CC3)c1
0.366534	S1C(=NC(=C1)C)Nc2ccc(cc2)C(=O)Nc3c(ccc(NC(=O)C(C)(C)C)c3)C
0.366534	S1C(=NC(=C1)C)Nc2ccc(cc2)C(=O)Nc3c(ccc(NC(=O)C(C)(C)C)c3)C
0.366534	S1C(=NC(=C1)C)Nc2ccc(cc2)C(=O)Nc3c(ccc(NC(=O)C(C)(C)C)c3)C
0.366534	S1C(=NC(=C1)C)Nc2ccc(cc2)C(=O)Nc3c(ccc(NC(=O)C(C)(C)C)c3)C
0.366534	S1C(=NC(=C1)C)Nc2ccc(cc2)C(=O)Nc3c(ccc(NC(=O)C(C)(C)C)c3)C
0.366534	S1C(=NC(=C1)C)Nc2ccc(cc2)C(=O)Nc3c(ccc(NC(=O)C(C)(C)C)c3)C
0.366534	S1C(=NC(=C1)C)Nc2ccc(cc2)C(=O)Nc3c(ccc(NC(=O)C(C)(C)C)c3)C
0.366534	S1C(=NC(=C1)C)Nc2ccc(cc2)C(=O)Nc3c(ccc(NC(=O)C(C)(C)C)c3)C
0.366534	S1C(=NC(=C1)C)Nc2ccc(cc2)C(=O)Nc3c(ccc(NC(=O)C(C)(C)C)c3)C
0.366534	S1C(=NC(=C1)C)Nc2ccc(cc2)C(=O)Nc3c(ccc(NC(=O)C(C)(C)C)c3)C
0.365019	O=C(Nc1cc(ccc1)CNc2c(OC)ccc(c3ncccc3)c2)c4ccc(OC)cc4
0.365019	O=C(Nc1cc(ccc1)CNc2c(OC)ccc(c3ncccc3)c2)c4ccc(OC)cc4
0.365019	O=C(Nc1cc(ccc1)CNc2c(OC)ccc(c3ncccc3)c2)c4ccc(OC)cc4
0.365019	O=C(Nc1cc(ccc1)CNc2c(OC)ccc(c3ncccc3)c2)c4ccc(OC)cc4
0.365019	O=C(Nc1cc(ccc1)CNc2c(OC)ccc(c3ncccc3)c2)c4ccc(OC)cc4
0.365019	O=C(Nc1cc(ccc1)CNc2c(OC)ccc(c3ncccc3)c2)c4ccc(OC)cc4
0.364865	O=C(Nc1c(ccc(NC(=O)CN2NC(=O)C=CC2=O)c1)C)c3ncc(c4cnccc4)cc3
0.364865	O=C(Nc1c(ccc(NC(=O)CN2NC(=O)C=CC2=O)c1)C)c3ncc(c4cnccc4)cc3
0.364865	O=C(Nc1c(ccc(NC(=O)CN2NC(=O)C=CC2=O)c1)C)c3ncc(c4cnccc4)cc3
0.364865	O=C(Nc1c(ccc(NC(=O)CN2NC(=O)C=CC2=O)c1)C)c3ncc(c4cnccc4)cc3
0.364865	O=C(Nc1c(ccc(NC(=O)CN2NC(=O)C=CC2=O)c1)C)c3ncc(c4cnccc4)cc3
0.364865	O=C(Nc1c(ccc(NC(=O)CN2NC(=O)C=CC2=O)c1)C)c3ncc(c4cnccc4)cc3
0.364865	O=C(Nc1c(ccc(NC(=O)CN2NC(=O)C=CC2=O)c1)C)c3ncc(c4cnccc4)cc3
0.364865	O=C(Nc1c(ccc(NC(=O)CN2NC(=O)C=CC2=O)c1)C)c3ncc(c4cnccc4)cc3
0.364865	O=C(Nc1c(ccc(NC(=O)CN2NC(=O)C=CC2=O)c1)C)c3ncc(c4cnccc4)cc3
0.364865	O=C(Nc1c(ccc(NC(=O)CN2NC(=O)C=CC2=O)c1)C)c3ncc(c4cnccc4)cc3
0.364372	O=C(Nc1ccc(cc1)C=2N=CN(C2)C)c3cc(ccc3)CN4CCOCC4
0.364372	O=C(Nc1ccc(cc1)C=2N=CN(C2)C)c3cc(ccc3)CN4CCOCC4
0.364372	O=C(Nc1ccc(cc1)C=2N=CN(C2)C)c3cc(ccc3)CN4CCOCC4
0.364372	O=C(Nc1ccc(cc1)C=2N=CN(C2)C)c3cc(ccc3)CN4CCOCC4
0.364372	O=C(Nc1ccc(cc1)C=2N=CN(C2)C)c3cc(ccc3)CN4CCOCC4
0.364372	O=C(Nc1ccc(cc1)C=2N=CN(C2)C)c3cc(ccc3)CN4CCOCC4
0.364372	O=C(Nc1ccc(cc1)C=2N=CN(C2)C)c3cc(ccc3)CN4CCOCC4
0.364372	O=C(Nc1ccc(cc1)C=2N=CN(C2)C)c3cc(ccc3)CN4CCOCC4
0.364372	O=C(Nc1ccc(cc1)C=2N=CN(C2)C)c3cc(ccc3)CN4CCOCC4
0.364372	O=C(Nc1ccc(cc1)C=2N=CN(C2)C)c3cc(ccc3)CN4CCOCC4
0.362385	O=C(Nc1ccccc1)c2cc(NC(=O)C)c(cc2)C
0.362385	O=C(Nc1ccccc1)c2cc(NC(=O)C)c(cc2)C
0.362385	O=C(Nc1ccccc1)c2cc(NC(=O)C)c(cc2)C
0.362385	O=C(Nc1ccccc1)c2cc(NC(=O)C)c(cc2)C
0.362385	O=C(Nc1ccccc1)c2cc(NC(=O)C)c(cc2)C
0.362385	O=C(Nc1ccccc1)c2cc(NC(=O)C)c(cc2)C
0.362385	O=C(Nc1ccccc1)c2cc(NC(=O)C)c(cc2)C
0.362385	O=C(Nc1ccccc1)c2cc(NC(=O)C)c(cc2)C
0.362385	O=C(Nc1ccccc1)c2cc(NC(=O)C)c(cc2)C
0.362385	O=C(Nc1ccccc1)c2cc(NC(=O)C)c(cc2)C
0.356846	O=C(Nc1cc(c(N2CCCC2)cc1)C)c3ccc(cc3)C4=NC=CN4
0.356846	O=C(Nc1cc(c(N2CCCC2)cc1)C)c3ccc(cc3)C4=NC=CN4
0.356846	O=C(Nc1cc(c(N2CCCC2)cc1)C)c3ccc(cc3)C4=NC=CN4
0.356846	O=C(Nc1cc(c(N2CCCC2)cc1)C)c3ccc(cc3)C4=NC=CN4
0.356846	O=C(Nc1cc(c(N2CCCC2)cc1)C)c3ccc(cc3)C4=NC=CN4
0.356846	O=C(Nc1cc(c(N2CCCC2)cc1)C)c3ccc(cc3)C4=NC=CN4
0.356846	O=C(Nc1cc(c(N2CCCC2)cc1)C)c3ccc(cc3)C4=NC=CN4
0.356846	O=C(Nc1cc(c(N2CCCC2)cc1)C)c3ccc(cc3)C4=NC=CN4
0.356846	O=C(Nc1cc(c(N2CCCC2)cc1)C)c3ccc(cc3)C4=NC=CN4
0.356846	O=C(Nc1cc(c(N2CCCC2)cc1)C)c3ccc(cc3)C4=NC=CN4
0.356589	Brc1cc(c2nc(ncc2)NC(=O)Nc3c(cc(c(OC)c3)C)C)ccc1
0.356589	Brc1cc(c2nc(ncc2)NC(=O)Nc3c(cc(c(OC)c3)C)C)ccc1
0.356589	Brc1cc(c2nc(ncc2)NC(=O)Nc3c(cc(c(OC)c3)C)C)ccc1
0.356589	Brc1cc(c2nc(ncc2)NC(=O)Nc3c(cc(c(OC)c3)C)C)ccc1
0.356589	Brc1cc(c2nc(ncc2)NC(=O)Nc3c(cc(c(OC)c3)C)C)ccc1
0.356589	Brc1cc(c2nc(ncc2)NC(=O)Nc3c(cc(c(OC)c3)C)C)ccc1
0.356589	Brc1cc(c2nc(ncc2)NC(=O)Nc3c(cc(c(OC)c3)C)C)ccc1
0.356589	Brc1cc(c2nc(ncc2)NC(=O)Nc3c(cc(c(OC)c3)C)C)ccc1
0.356589	Brc1cc(c2nc(ncc2)NC(=O)Nc3c(cc(c(OC)c3)C)C)ccc1
0.356589	Brc1cc(c2nc(ncc2)NC(=O)Nc3c(cc(c(OC)c3)C)C)ccc1
0.356275	O=C(NCC(=O)Nc1c(ccc(NC(=O)C(C)(C)C)c1)C)c2ccc(c3ccccc3)cc2
0.356275	O=C(NCC(=O)Nc1c(ccc(NC(=O)C(C)(C)C)c1)C)c2ccc(c3ccccc3)cc2
0.356275	O=C(NCC(=O)Nc1c(ccc(NC(=O)C(C)(C)C)c1)C)c2ccc(c3ccccc3)cc2
0.356275	O=C(NCC(=O)Nc1c(ccc(NC(=O)C(C)(C)C)c1)C)c2ccc(c3ccccc3)cc2
0.356275	O=C(NCC(=O)Nc1c(ccc(NC(=O)C(C)(C)C)c1)C)c2ccc(c3ccccc3)cc2
0.356275	O=C(NCC(=O)Nc1c(ccc(NC(=O)C(C)(C)C)c1)C)c2ccc(c3ccccc3)cc2
0.355401	O=C(Nc1ccccc1)c2cc(NC(=O)CN3CCN(CC4=NOC(=N4)C5CCCCC5)CC3)c(cc2)C
0.35316	O=C(NC1=NC(c2ccccc2)=CN1C(C)C)c3cc(ccc3)CN4CCN(CC4)C
0.35316	O=C(NC1=NC(c2ccccc2)=CN1C(C)C)c3cc(ccc3)CN4CCN(CC4)C
0.35316	O=C(NC1=NC(c2ccccc2)=CN1C(C)C)c3cc(ccc3)CN4CCN(CC4)C
0.35316	O=C(NC1=NC(c2ccccc2)=CN1C(C)C)c3cc(ccc3)CN4CCN(CC4)C
0.35316	O=C(NC1=NC(c2ccccc2)=CN1C(C)C)c3cc(ccc3)CN4CCN(CC4)C
0.35316	O=C(NC1=NC(c2ccccc2)=CN1C(C)C)c3cc(ccc3)CN4CCN(CC4)C
0.35316	O=C(NC1=NC(c2ccccc2)=CN1C(C)C)c3cc(ccc3)CN4CCN(CC4)C
0.35316	O=C(NC1=NC(c2ccccc2)=CN1C(C)C)c3cc(ccc3)CN4CCN(CC4)C
0.35316	O=C(NC1=NC(c2ccccc2)=CN1C(C)C)c3cc(ccc3)CN4CCN(CC4)C
0.35316	O=C(NC1=NC(c2ccccc2)=CN1C(C)C)c3cc(ccc3)CN4CCN(CC4)C
0.352	O=C(Nc1cc(ccc1)CNc2c(ccc(NC(=O)C(C)(C)C)c2)C)c3ccc(OC)cc3
0.352	O=C(Nc1cc(ccc1)CNc2c(ccc(NC(=O)C(C)(C)C)c2)C)c3ccc(OC)cc3
0.352	O=C(Nc1cc(ccc1)CNc2c(ccc(NC(=O)C(C)(C)C)c2)C)c3ccc(OC)cc3
0.352	O=C(Nc1cc(ccc1)CNc2c(ccc(NC(=O)C(C)(C)C)c2)C)c3ccc(OC)cc3
0.352	O=C(Nc1cc(ccc1)CNc2c(ccc(NC(=O)C(C)(C)C)c2)C)c3ccc(OC)cc3
0.352	O=C(Nc1cc(ccc1)CNc2c(ccc(NC(=O)C(C)(C)C)c2)C)c3ccc(OC)cc3
0.352	O=C(Nc1cc(ccc1)CNc2c(ccc(NC(=O)C(C)(C)C)c2)C)c3ccc(OC)cc3
0.352	O=C(Nc1cc(ccc1)CNc2c(ccc(NC(=O)C(C)(C)C)c2)C)c3ccc(OC)cc3
0.352	O=C(Nc1cc(ccc1)CNc2c(ccc(NC(=O)C(C)(C)C)c2)C)c3ccc(OC)cc3
0.352	O=C(Nc1cc(ccc1)CNc2c(ccc(NC(=O)C(C)(C)C)c2)C)c3ccc(OC)cc3
0.35	O=C(Nc1c(ccc(c1)C=2OC=NN2)C)c3ccccc3
0.35	O=C(Nc1c(ccc(c1)C=2OC=NN2)C)c3ccccc3
0.35	O=C(Nc1c(ccc(c1)C=2OC=NN2)C)c3ccccc3
0.35	O=C(Nc1c(ccc(c1)C=2OC=NN2)C)c3ccccc3
0.35	O=C(Nc1c(ccc(c1)C=2OC=NN2)C)c3ccccc3
0.35	O=C(Nc1c(ccc(c1)C=2OC=NN2)C)c3ccccc3
0.35	O=C(Nc1c(ccc(c1)C=2OC=NN2)C)c3ccccc3
0.35	O=C(Nc1c(ccc(c1)C=2OC=NN2)C)c3ccccc3
0.35	O=C(Nc1c(ccc(c1)C=2OC=NN2)C)c3ccccc3
0.35	O=C(Nc1c(ccc(c1)C=2OC=NN2)C)c3ccccc3
0.348837	S1(=O)(=O)CC2(C1)CCN(CC(=O)Nc3c(ccc(c3)C(=O)Nc4ccccc4)C)CC2
0.348837	S1(=O)(=O)CC2(C1)CCN(CC(=O)Nc3c(ccc(c3)C(=O)Nc4ccccc4)C)CC2
0.348837	S1(=O)(=O)CC2(C1)CCN(CC(=O)Nc3c(ccc(c3)C(=O)Nc4ccccc4)C)CC2
0.348837	S1(=O)(=O)CC2(C1)CCN(CC(=O)Nc3c(ccc(c3)C(=O)Nc4ccccc4)C)CC2
0.348837	S1(=O)(=O)CC2(C1)CCN(CC(=O)Nc3c(ccc(c3)C(=O)Nc4ccccc4)C)CC2
0.348837	S1(=O)(=O)CC2(C1)CCN(CC(=O)Nc3c(ccc(c3)C(=O)Nc4ccccc4)C)CC2
0.348837	S1(=O)(=O)CC2(C1)CCN(CC(=O)Nc3c(ccc(c3)C(=O)Nc4ccccc4)C)CC2
0.348837	S1(=O)(=O)CC2(C1)CCN(CC(=O)Nc3c(ccc(c3)C(=O)Nc4ccccc4)C)CC2
0.348837	S1(=O)(=O)CC2(C1)CCN(CC(=O)Nc3c(ccc(c3)C(=O)Nc4ccccc4)C)CC2
0.348837	S1(=O)(=O)CC2(C1)CCN(CC(=O)Nc3c(ccc(c3)C(=O)Nc4ccccc4)C)CC2
0.347656	Clc1c(ccc(NC(=O)CNC(=O)c2ccc(c3ccccc3)cc2)c1)CN4CCOCC4
0.347656	Clc1c(ccc(NC(=O)CNC(=O)c2ccc(c3ccccc3)cc2)c1)CN4CCOCC4
0.347656	Clc1c(ccc(NC(=O)CNC(=O)c2ccc(c3ccccc3)cc2)c1)CN4CCOCC4
0.347656	Clc1c(ccc(NC(=O)CNC(=O)c2ccc(c3ccccc3)cc2)c1)CN4CCOCC4
0.347656	Clc1c(ccc(NC(=O)CNC(=O)c2ccc(c3ccccc3)cc2)c1)CN4CCOCC4
0.347656	Clc1c(ccc(NC(=O)CNC(=O)c2ccc(c3ccccc3)cc2)c1)CN4CCOCC4
0.347656	Clc1c(ccc(NC(=O)CNC(=O)c2ccc(c3ccccc3)cc2)c1)CN4CCOCC4
0.347656	Clc1c(ccc(NC(=O)CNC(=O)c2ccc(c3ccccc3)cc2)c1)CN4CCOCC4
0.347656	Clc1c(ccc(NC(=O)CNC(=O)c2ccc(c3ccccc3)cc2)c1)CN4CCOCC4
0.347656	Clc1c(ccc(NC(=O)CNC(=O)c2ccc(c3ccccc3)cc2)c1)CN4CCOCC4
0.342629	FC(F)(F)c1cc(c(NC(=O)c2ccc(OCc3cnccc3)cc2)cc1)C
0.342629	FC(F)(F)c1cc(c(NC(=O)c2ccc(OCc3cnccc3)cc2)cc1)C
0.342629	FC(F)(F)c1cc(c(NC(=O)c2ccc(OCc3cnccc3)cc2)cc1)C
0.342629	FC(F)(F)c1cc(c(NC(=O)c2ccc(OCc3cnccc3)cc2)cc1)C
0.342629	FC(F)(F)c1cc(c(NC(=O)c2ccc(OCc3cnccc3)cc2)cc1)C
0.342629	FC(F)(F)c1cc(c(NC(=O)c2ccc(OCc3cnccc3)cc2)cc1)C
0.342629	FC(F)(F)c1cc(c(NC(=O)c2ccc(OCc3cnccc3)cc2)cc1)C
0.342629	FC(F)(F)c1cc(c(NC(=O)c2ccc(OCc3cnccc3)cc2)cc1)C
0.342629	FC(F)(F)c1cc(c(NC(=O)c2ccc(OCc3cnccc3)cc2)cc1)C
0.342629	FC(F)(F)c1cc(c(NC(=O)c2ccc(OCc3cnccc3)cc2)cc1)C
0.342412	Brc1c(cc(cc1)C(=O)Nc2ncc(c3ncccc3)cc2)CC
0.340517	O=C(Nc1ccc(Nc2ncccn2)cc1)c3ccc(cc3)C4=NC(=NN4)C5CC5
0.340517	O=C(Nc1ccc(Nc2ncccn2)cc1)c3ccc(cc3)C4=NC(=NN4)C5CC5
0.340517	O=C(Nc1ccc(Nc2ncccn2)cc1)c3ccc(cc3)C4=NC(=NN4)C5CC5
0.340517	O=C(Nc1ccc(Nc2ncccn2)cc1)c3ccc(cc3)C4=NC(=NN4)C5CC5
0.340517	O=C(Nc1ccc(Nc2ncccn2)cc1)c3ccc(cc3)C4=NC(=NN4)C5CC5
0.340517	O=C(Nc1ccc(Nc2ncccn2)cc1)c3ccc(cc3)C4=NC(=NN4)C5CC5
0.340517	O=C(Nc1ccc(Nc2ncccn2)cc1)c3ccc(cc3)C4=NC(=NN4)C5CC5
0.340517	O=C(Nc1ccc(Nc2ncccn2)cc1)c3ccc(cc3)C4=NC(=NN4)C5CC5
0.340517	O=C(Nc1ccc(Nc2ncccn2)cc1)c3ccc(cc3)C4=NC(=NN4)C5CC5
0.340517	O=C(Nc1ccc(Nc2ncccn2)cc1)c3ccc(cc3)C4=NC(=NN4)C5CC5
0.340136	Clc1c(Cl)ccc(Nc2ncccc2C(=O)OCC(=O)Nc3c(ccc(c3)C(=O)Nc4ccccc4)C)c1
0.340136	Clc1c(Cl)ccc(Nc2ncccc2C(=O)OCC(=O)Nc3c(ccc(c3)C(=O)Nc4ccccc4)C)c1
0.340136	Clc1c(Cl)ccc(Nc2ncccc2C(=O)OCC(=O)Nc3c(ccc(c3)C(=O)Nc4ccccc4)C)c1
0.340136	Clc1c(Cl)ccc(Nc2ncccc2C(=O)OCC(=O)Nc3c(ccc(c3)C(=O)Nc4ccccc4)C)c1
0.340136	Clc1c(Cl)ccc(Nc2ncccc2C(=O)OCC(=O)Nc3c(ccc(c3)C(=O)Nc4ccccc4)C)c1
0.340136	Clc1c(Cl)ccc(Nc2ncccc2C(=O)OCC(=O)Nc3c(ccc(c3)C(=O)Nc4ccccc4)C)c1
0.340136	Clc1c(Cl)ccc(Nc2ncccc2C(=O)OCC(=O)Nc3c(ccc(c3)C(=O)Nc4ccccc4)C)c1
0.340136	Clc1c(Cl)ccc(Nc2ncccc2C(=O)OCC(=O)Nc3c(ccc(c3)C(=O)Nc4ccccc4)C)c1
0.340136	Clc1c(Cl)ccc(Nc2ncccc2C(=O)OCC(=O)Nc3c(ccc(c3)C(=O)Nc4ccccc4)C)c1
0.340136	Clc1c(Cl)ccc(Nc2ncccc2C(=O)OCC(=O)Nc3c(ccc(c3)C(=O)Nc4ccccc4)C)c1
0.335793	O=C(Nc1c(ccc(NC(=O)C(C)(C)C)c1)C)c2ccc(cc2)C3=NN=CN3CC
0.335793	O=C(Nc1c(ccc(NC(=O)C(C)(C)C)c1)C)c2ccc(cc2)C3=NN=CN3CC
0.335793	O=C(Nc1c(ccc(NC(=O)C(C)(C)C)c1)C)c2ccc(cc2)C3=NN=CN3CC
0.335793	O=C(Nc1c(ccc(NC(=O)C(C)(C)C)c1)C)c2ccc(cc2)C3=NN=CN3CC
0.335793	O=C(Nc1c(ccc(NC(=O)C(C)(C)C)c1)C)c2ccc(cc2)C3=NN=CN3CC
0.335793	O=C(Nc1c(ccc(NC(=O)C(C)(C)C)c1)C)c2ccc(cc2)C3=NN=CN3CC
0.334677	FC(F)(F)c1cc(ccc1)C(=O)Nc2cc(NC(=O)c3ccc(cc3)C(F)(F)CF)c(cc2)C
0.334677	FC(F)(F)c1cc(ccc1)C(=O)Nc2cc(NC(=O)c3ccc(cc3)C(F)(F)CF)c(cc2)C
0.334677	FC(F)(F)c1cc(ccc1)C(=O)Nc2cc(NC(=O)c3ccc(cc3)C(F)(F)CF)c(cc2)C
0.334677	FC(F)(F)c1cc(ccc1)C(=O)Nc2cc(NC(=O)c3ccc(cc3)C(F)(F)CF)c(cc2)C
0.334677	FC(F)(F)c1cc(ccc1)C(=O)Nc2cc(NC(=O)c3ccc(cc3)C(F)(F)CF)c(cc2)C
0.334677	FC(F)(F)c1cc(ccc1)C(=O)Nc2cc(NC(=O)c3ccc(cc3)C(F)(F)CF)c(cc2)C
0.334677	FC(F)(F)c1cc(ccc1)C(=O)Nc2cc(NC(=O)c3ccc(cc3)C(F)(F)CF)c(cc2)C
0.334677	FC(F)(F)c1cc(ccc1)C(=O)Nc2cc(NC(=O)c3ccc(cc3)C(F)(F)CF)c(cc2)C
0.334677	FC(F)(F)c1cc(ccc1)C(=O)Nc2cc(NC(=O)c3ccc(cc3)C(F)(F)CF)c(cc2)C
0.334677	FC(F)(F)c1cc(ccc1)C(=O)Nc2cc(NC(=O)c3ccc(cc3)C(F)(F)CF)c(cc2)C
0.334646	O=C(Nc1nc(c2ccccc2)cc(c3ccc(cc3)C)c1)c4cc(OC)c(OC)cc4
0.334646	O=C(Nc1nc(c2ccccc2)cc(c3ccc(cc3)C)c1)c4cc(OC)c(OC)cc4
0.334646	O=C(Nc1nc(c2ccccc2)cc(c3ccc(cc3)C)c1)c4cc(OC)c(OC)cc4
0.334646	O=C(Nc1nc(c2ccccc2)cc(c3ccc(cc3)C)c1)c4cc(OC)c(OC)cc4
0.334646	O=C(Nc1nc(c2ccccc2)cc(c3ccc(cc3)C)c1)c4cc(OC)c(OC)cc4
0.334646	O=C(Nc1nc(c2ccccc2)cc(c3ccc(cc3)C)c1)c4cc(OC)c(OC)cc4
0.334646	O=C(Nc1nc(c2ccccc2)cc(c3ccc(cc3)C)c1)c4cc(OC)c(OC)cc4
0.334646	O=C(Nc1nc(c2ccccc2)cc(c3ccc(cc3)C)c1)c4cc(OC)c(OC)cc4
0.334646	O=C(Nc1nc(c2ccccc2)cc(c3ccc(cc3)C)c1)c4cc(OC)c(OC)cc4
0.334646	O=C(Nc1nc(c2ccccc2)cc(c3ccc(cc3)C)c1)c4cc(OC)c(OC)cc4
0.334559	O=C(NCc1cnc(NC(=O)C)cc1)c2cc(NC(=O)C=3OC=CC3)c(cc2)C
0.334559	O=C(NCc1cnc(NC(=O)C)cc1)c2cc(NC(=O)C=3OC=CC3)c(cc2)C
0.334559	O=C(NCc1cnc(NC(=O)C)cc1)c2cc(NC(=O)C=3OC=CC3)c(cc2)C
0.334559	O=C(NCc1cnc(NC(=O)C)cc1)c2cc(NC(=O)C=3OC=CC3)c(cc2)C
0.334559	O=C(NCc1cnc(NC(=O)C)cc1)c2cc(NC(=O)C=3OC=CC3)c(cc2)C
0.334559	O=C(NCc1cnc(NC(=O)C)cc1)c2cc(NC(=O)C=3OC=CC3)c(cc2)C
0.334559	O=C(NCc1cnc(NC(=O)C)cc1)c2cc(NC(=O)C=3OC=CC3)c(cc2)C
0.334559	O=C(NCc1cnc(NC(=O)C)cc1)c2cc(NC(=O)C=3OC=CC3)c(cc2)C
0.334559	O=C(NCc1cnc(NC(=O)C)cc1)c2cc(NC(=O)C=3OC=CC3)c(cc2)C
0.334559	O=C(NCc1cnc(NC(=O)C)cc1)c2cc(NC(=O)C=3OC=CC3)c(cc2)C
0.333333	O=C(Nc1cc(N)c(cc1)C)c2ccccc2
0.333333	O=C(Nc1cc(N)c(cc1)C)c2ccccc2
0.333333	O=C(Nc1cc(N)c(cc1)C)c2ccccc2
0.333333	O=C(Nc1cc(N)c(cc1)C)c2ccccc2
0.332168	O=C(NCCc1ccc(cc1)C=2ON=C(N2)CC)c3cc(NC(=O)C=4OC=CC4)c(cc3)C
0.332075	O=C(Nc1c(cc(OCc2ncccc2)cc1)C)c3cnc(nc3)c4ccccc4
0.332075	O=C(Nc1c(cc(OCc2ncccc2)cc1)C)c3cnc(nc3)c4ccccc4
0.332075	O=C(Nc1c(cc(OCc2ncccc2)cc1)C)c3cnc(nc3)c4ccccc4
0.332075	O=C(Nc1c(cc(OCc2ncccc2)cc1)C)c3cnc(nc3)c4ccccc4
0.332075	O=C(Nc1c(cc(OCc2ncccc2)cc1)C)c3cnc(nc3)c4ccccc4
0.332075	O=C(Nc1c(cc(OCc2ncccc2)cc1)C)c3cnc(nc3)c4ccccc4
0.332075	O=C(Nc1c(cc(OCc2ncccc2)cc1)C)c3cnc(nc3)c4ccccc4
0.332075	O=C(Nc1c(cc(OCc2ncccc2)cc1)C)c3cnc(nc3)c4ccccc4
0.332075	O=C(Nc1c(cc(OCc2ncccc2)cc1)C)c3cnc(nc3)c4ccccc4
0.331967	S(c1cc(ccc1)C(=O)Nc2c(ccc(NC(=O)C(C)(C)C)c2)C)C
0.331967	S(c1cc(ccc1)C(=O)Nc2c(ccc(NC(=O)C(C)(C)C)c2)C)C
0.331967	S(c1cc(ccc1)C(=O)Nc2c(ccc(NC(=O)C(C)(C)C)c2)C)C
0.331967	S(c1cc(ccc1)C(=O)Nc2c(ccc(NC(=O)C(C)(C)C)c2)C)C
0.331967	S(c1cc(ccc1)C(=O)Nc2c(ccc(NC(=O)C(C)(C)C)c2)C)C
0.331967	S(c1cc(ccc1)C(=O)Nc2c(ccc(NC(=O)C(C)(C)C)c2)C)C
0.330769	S1C(=NC(c2ccc(NC(=O)CC)cc2)=C1)NC(=O)c3ncc(c4cnccc4)cc3
0.330769	S1C(=NC(c2ccc(NC(=O)CC)cc2)=C1)NC(=O)c3ncc(c4cnccc4)cc3
0.330769	S1C(=NC(c2ccc(NC(=O)CC)cc2)=C1)NC(=O)c3ncc(c4cnccc4)cc3
0.330769	S1C(=NC(c2ccc(NC(=O)CC)cc2)=C1)NC(=O)c3ncc(c4cnccc4)cc3
0.330769	S1C(=NC(c2ccc(NC(=O)CC)cc2)=C1)NC(=O)c3ncc(c4cnccc4)cc3
0.330769	S1C(=NC(c2ccc(NC(=O)CC)cc2)=C1)NC(=O)c3ncc(c4cnccc4)cc3
0.330769	S1C(=NC(c2ccc(NC(=O)CC)cc2)=C1)NC(=O)c3ncc(c4cnccc4)cc3
0.330769	S1C(=NC(c2ccc(NC(=O)CC)cc2)=C1)NC(=O)c3ncc(c4cnccc4)cc3
0.330769	S1C(=NC(c2ccc(NC(=O)CC)cc2)=C1)NC(=O)c3ncc(c4cnccc4)cc3
0.330769	S1C(=NC(c2ccc(NC(=O)CC)cc2)=C1)NC(=O)c3ncc(c4cnccc4)cc3
0.329218	O=C(O)c1cc(c(NC(=O)c2ccc(cc2)C=3OC=NC3)cc1)C
0.329218	O=C(O)c1cc(c(NC(=O)c2ccc(cc2)C=3OC=NC3)cc1)C
0.329218	O=C(O)c1cc(c(NC(=O)c2ccc(cc2)C=3OC=NC3)cc1)C
0.329218	O=C(O)c1cc(c(NC(=O)c2ccc(cc2)C=3OC=NC3)cc1)C
0.329218	O=C(O)c1cc(c(NC(=O)c2ccc(cc2)C=3OC=NC3)cc1)C
0.329218	O=C(O)c1cc(c(NC(=O)c2ccc(cc2)C=3OC=NC3)cc1)C
0.329218	O=C(O)c1cc(c(NC(=O)c2ccc(cc2)C=3OC=NC3)cc1)C
0.329218	O=C(O)c1cc(c(NC(=O)c2ccc(cc2)C=3OC=NC3)cc1)C
0.329218	O=C(O)c1cc(c(NC(=O)c2ccc(cc2)C=3OC=NC3)cc1)C
0.329218	O=C(O)c1cc(c(NC(=O)c2ccc(cc2)C=3OC=NC3)cc1)C
0.328125	O=C(Nc1c(OC)ccc(c2ncccc2)c1)c3cnc(nc3)c4ccccc4
0.328125	O=C(Nc1c(OC)ccc(c2ncccc2)c1)c3cnc(nc3)c4ccccc4
0.328125	O=C(Nc1c(OC)ccc(c2ncccc2)c1)c3cnc(nc3)c4ccccc4
0.328125	O=C(Nc1c(OC)ccc(c2ncccc2)c1)c3cnc(nc3)c4ccccc4
0.328125	O=C(Nc1c(OC)ccc(c2ncccc2)c1)c3cnc(nc3)c4ccccc4
0.328125	O=C(Nc1c(OC)ccc(c2ncccc2)c1)c3cnc(nc3)c4ccccc4
0.328125	O=C(Nc1c(OC)ccc(c2ncccc2)c1)c3cnc(nc3)c4ccccc4
0.328125	O=C(Nc1c(OC)ccc(c2ncccc2)c1)c3cnc(nc3)c4ccccc4
0.328125	O=C(Nc1c(OC)ccc(c2ncccc2)c1)c3cnc(nc3)c4ccccc4
0.328	O=C(Nc1cc(NC(=O)COc2cc(OCC(C)C)ccc2)c(cc1)C)c3ccccc3
0.328	O=C(Nc1cc(NC(=O)COc2cc(OCC(C)C)ccc2)c(cc1)C)c3ccccc3
0.328	O=C(Nc1cc(NC(=O)COc2cc(OCC(C)C)ccc2)c(cc1)C)c3ccccc3
0.328	O=C(Nc1cc(NC(=O)COc2cc(OCC(C)C)ccc2)c(cc1)C)c3ccccc3
0.328	O=C(Nc1cc(NC(=O)COc2cc(OCC(C)C)ccc2)c(cc1)C)c3ccccc3
0.328	O=C(Nc1cc(NC(=O)COc2cc(OCC(C)C)ccc2)c(cc1)C)c3ccccc3
0.328	O=C(Nc1cc(NC(=O)COc2cc(OCC(C)C)ccc2)c(cc1)C)c3ccccc3
0.328	O=C(Nc1cc(NC(=O)COc2cc(OCC(C)C)ccc2)c(cc1)C)c3ccccc3
0.328	O=C(Nc1cc(NC(=O)COc2cc(OCC(C)C)ccc2)c(cc1)C)c3ccccc3
0.328	O=C(Nc1cc(NC(=O)COc2cc(OCC(C)C)ccc2)c(cc1)C)c3ccccc3
0.326007	S(=O)(=O)(Nc1c(cc(NC(=O)C=2OC(=CC2)CN3CCCCC3)cc1)C)CC
0.326007	S(=O)(=O)(Nc1c(cc(NC(=O)C=2OC(=CC2)CN3CCCCC3)cc1)C)CC
0.326007	S(=O)(=O)(Nc1c(cc(NC(=O)C=2OC(=CC2)CN3CCCCC3)cc1)C)CC
0.326007	S(=O)(=O)(Nc1c(cc(NC(=O)C=2OC(=CC2)CN3CCCCC3)cc1)C)CC
0.326007	S(=O)(=O)(Nc1c(cc(NC(=O)C=2OC(=CC2)CN3CCCCC3)cc1)C)CC
0.326007	S(=O)(=O)(Nc1c(cc(NC(=O)C=2OC(=CC2)CN3CCCCC3)cc1)C)CC
0.326007	S(=O)(=O)(Nc1c(cc(NC(=O)C=2OC(=CC2)CN3CCCCC3)cc1)C)CC
0.326007	S(=O)(=O)(Nc1c(cc(NC(=O)C=2OC(=CC2)CN3CCCCC3)cc1)C)CC
0.326007	S(=O)(=O)(Nc1c(cc(NC(=O)C=2OC(=CC2)CN3CCCCC3)cc1)C)CC
0.326007	S(=O)(=O)(Nc1c(cc(NC(=O)C=2OC(=CC2)CN3CCCCC3)cc1)C)CC
0.324723	O=C(Nc1cc(ccc1)CNc2c(cc(OCc3ncccc3)cc2)C)c4ccc(OC)cc4
0.324723	O=C(Nc1cc(ccc1)CNc2c(cc(OCc3ncccc3)cc2)C)c4ccc(OC)cc4
0.324723	O=C(Nc1cc(ccc1)CNc2c(cc(OCc3ncccc3)cc2)C)c4ccc(OC)cc4
0.324723	O=C(Nc1cc(ccc1)CNc2c(cc(OCc3ncccc3)cc2)C)c4ccc(OC)cc4
0.324723	O=C(Nc1cc(ccc1)CNc2c(cc(OCc3ncccc3)cc2)C)c4ccc(OC)cc4
0.324723	O=C(Nc1cc(ccc1)CNc2c(cc(OCc3ncccc3)cc2)C)c4ccc(OC)cc4
0.324723	O=C(Nc1cc(ccc1)CNc2c(cc(OCc3ncccc3)cc2)C)c4ccc(OC)cc4
0.324723	O=C(Nc1cc(ccc1)CNc2c(cc(OCc3ncccc3)cc2)C)c4ccc(OC)cc4
0.324723	O=C(Nc1cc(ccc1)CNc2c(cc(OCc3ncccc3)cc2)C)c4ccc(OC)cc4
0.324723	O=C(Nc1cc(ccc1)CNc2c(cc(OCc3ncccc3)cc2)C)c4ccc(OC)cc4
0.324627	FC(F)(F)c1cc(NC(=O)c2cc(NC(=O)C(=O)Nc3ccc(cc3)CNC(=O)OC)c(cc2)C)ccc1
0.324627	FC(F)(F)c1cc(NC(=O)c2cc(NC(=O)C(=O)Nc3ccc(cc3)CNC(=O)OC)c(cc2)C)ccc1
0.324627	FC(F)(F)c1cc(NC(=O)c2cc(NC(=O)C(=O)Nc3ccc(cc3)CNC(=O)OC)c(cc2)C)ccc1
0.324627	FC(F)(F)c1cc(NC(=O)c2cc(NC(=O)C(=O)Nc3ccc(cc3)CNC(=O)OC)c(cc2)C)ccc1
0.324627	FC(F)(F)c1cc(NC(=O)c2cc(NC(=O)C(=O)Nc3ccc(cc3)CNC(=O)OC)c(cc2)C)ccc1
0.324627	FC(F)(F)c1cc(NC(=O)c2cc(NC(=O)C(=O)Nc3ccc(cc3)CNC(=O)OC)c(cc2)C)ccc1
0.324627	FC(F)(F)c1cc(NC(=O)c2cc(NC(=O)C(=O)Nc3ccc(cc3)CNC(=O)OC)c(cc2)C)ccc1
0.324627	FC(F)(F)c1cc(NC(=O)c2cc(NC(=O)C(=O)Nc3ccc(cc3)CNC(=O)OC)c(cc2)C)ccc1
0.324627	FC(F)(F)c1cc(NC(=O)c2cc(NC(=O)C(=O)Nc3ccc(cc3)CNC(=O)OC)c(cc2)C)ccc1
0.324627	FC(F)(F)c1cc(NC(=O)c2cc(NC(=O)C(=O)Nc3ccc(cc3)CNC(=O)OC)c(cc2)C)ccc1
0.324232	O=C(Nc1c(ccc(NC(=O)CN2NC(=O)C=CC2=O)c1)C)c3cnc(nc3)c4ccccc4
0.324232	O=C(Nc1c(ccc(NC(=O)CN2NC(=O)C=CC2=O)c1)C)c3cnc(nc3)c4ccccc4
0.324232	O=C(Nc1c(ccc(NC(=O)CN2NC(=O)C=CC2=O)c1)C)c3cnc(nc3)c4ccccc4
0.324232	O=C(Nc1c(ccc(NC(=O)CN2NC(=O)C=CC2=O)c1)C)c3cnc(nc3)c4ccccc4
0.324232	O=C(Nc1c(ccc(NC(=O)CN2NC(=O)C=CC2=O)c1)C)c3cnc(nc3)c4ccccc4
0.324232	O=C(Nc1c(ccc(NC(=O)CN2NC(=O)C=CC2=O)c1)C)c3cnc(nc3)c4ccccc4
0.324232	O=C(Nc1c(ccc(NC(=O)CN2NC(=O)C=CC2=O)c1)C)c3cnc(nc3)c4ccccc4
0.324232	O=C(Nc1c(ccc(NC(=O)CN2NC(=O)C=CC2=O)c1)C)c3cnc(nc3)c4ccccc4
0.324232	O=C(Nc1c(ccc(NC(=O)CN2NC(=O)C=CC2=O)c1)C)c3cnc(nc3)c4ccccc4
0.324232	O=C(Nc1c(ccc(NC(=O)CN2NC(=O)C=CC2=O)c1)C)c3cnc(nc3)c4ccccc4
0.324201	Brc1ccc(cc1)C(=O)Nc2cnc(c3ccncc3)cc2
0.324201	Brc1ccc(cc1)C(=O)Nc2cnc(c3ccncc3)cc2
0.32377	FC(F)(F)c1cc(NC(=O)c2cc(NC(=O)C=O)c(cc2)C)ccc1
0.32377	FC(F)(F)c1cc(NC(=O)c2cc(NC(=O)C=O)c(cc2)C)ccc1
0.32377	FC(F)(F)c1cc(NC(=O)c2cc(NC(=O)C=O)c(cc2)C)ccc1
0.32377	FC(F)(F)c1cc(NC(=O)c2cc(NC(=O)C=O)c(cc2)C)ccc1
0.32377	FC(F)(F)c1cc(NC(=O)c2cc(NC(=O)C=O)c(cc2)C)ccc1
0.32377	FC(F)(F)c1cc(NC(=O)c2cc(NC(=O)C=O)c(cc2)C)ccc1
0.32377	FC(F)(F)c1cc(NC(=O)c2cc(NC(=O)C=O)c(cc2)C)ccc1
0.32377	FC(F)(F)c1cc(NC(=O)c2cc(NC(=O)C=O)c(cc2)C)ccc1
0.32377	FC(F)(F)c1cc(NC(=O)c2cc(NC(=O)C=O)c(cc2)C)ccc1
0.32377	FC(F)(F)c1cc(NC(=O)c2cc(NC(=O)C=O)c(cc2)C)ccc1
0.32342	S1C(=NC(=C1)C)Nc2ccc(cc2)C(=O)Nc3cc(c(OCCN4CCCC4)cc3)C
0.32342	S1C(=NC(=C1)C)Nc2ccc(cc2)C(=O)Nc3cc(c(OCCN4CCCC4)cc3)C
0.32342	S1C(=NC(=C1)C)Nc2ccc(cc2)C(=O)Nc3cc(c(OCCN4CCCC4)cc3)C
0.32342	S1C(=NC(=C1)C)Nc2ccc(cc2)C(=O)Nc3cc(c(OCCN4CCCC4)cc3)C
0.32342	S1C(=NC(=C1)C)Nc2ccc(cc2)C(=O)Nc3cc(c(OCCN4CCCC4)cc3)C
0.32342	S1C(=NC(=C1)C)Nc2ccc(cc2)C(=O)Nc3cc(c(OCCN4CCCC4)cc3)C
0.32342	S1C(=NC(=C1)C)Nc2ccc(cc2)C(=O)Nc3cc(c(OCCN4CCCC4)cc3)C
0.32342	S1C(=NC(=C1)C)Nc2ccc(cc2)C(=O)Nc3cc(c(OCCN4CCCC4)cc3)C
0.32342	S1C(=NC(=C1)C)Nc2ccc(cc2)C(=O)Nc3cc(c(OCCN4CCCC4)cc3)C
0.32342	S1C(=NC(=C1)C)Nc2ccc(cc2)C(=O)Nc3cc(c(OCCN4CCCC4)cc3)C
0.321429	S(=O)(=O)(N1CCN(Cc2ccccc2)CC1)c3cc(ccc3)C(=O)Nc4nc(OCC)ccn4
0.321429	S(=O)(=O)(N1CCN(Cc2ccccc2)CC1)c3cc(ccc3)C(=O)Nc4nc(OCC)ccn4
0.321429	S(=O)(=O)(N1CCN(Cc2ccccc2)CC1)c3cc(ccc3)C(=O)Nc4nc(OCC)ccn4
0.321429	S(=O)(=O)(N1CCN(Cc2ccccc2)CC1)c3cc(ccc3)C(=O)Nc4nc(OCC)ccn4
0.321429	S(=O)(=O)(N1CCN(Cc2ccccc2)CC1)c3cc(ccc3)C(=O)Nc4nc(OCC)ccn4
0.321429	S(=O)(=O)(N1CCN(Cc2ccccc2)CC1)c3cc(ccc3)C(=O)Nc4nc(OCC)ccn4
0.321429	S(=O)(=O)(N1CCN(Cc2ccccc2)CC1)c3cc(ccc3)C(=O)Nc4nc(OCC)ccn4
0.321429	S(=O)(=O)(N1CCN(Cc2ccccc2)CC1)c3cc(ccc3)C(=O)Nc4nc(OCC)ccn4
0.321429	S(=O)(=O)(N1CCN(Cc2ccccc2)CC1)c3cc(ccc3)C(=O)Nc4nc(OCC)ccn4
0.321429	S(=O)(=O)(N1CCN(Cc2ccccc2)CC1)c3cc(ccc3)C(=O)Nc4nc(OCC)ccn4
0.321138	Clc1c(NC(=O)c2ccc(NC(=O)c3ncccc3)cc2)ccc(c4ccccc4)c1
0.321138	Clc1c(NC(=O)c2ccc(NC(=O)c3ncccc3)cc2)ccc(c4ccccc4)c1
0.321138	Clc1c(NC(=O)c2ccc(NC(=O)c3ncccc3)cc2)ccc(c4ccccc4)c1
0.320463	S1C(=NC(c2ccc(cc2)CCCC)=C1)NC(=O)c3ncc(c4cnccc4)cc3
0.320463	S1C(=NC(c2ccc(cc2)CCCC)=C1)NC(=O)c3ncc(c4cnccc4)cc3
0.320463	S1C(=NC(c2ccc(cc2)CCCC)=C1)NC(=O)c3ncc(c4cnccc4)cc3
0.320463	S1C(=NC(c2ccc(cc2)CCCC)=C1)NC(=O)c3ncc(c4cnccc4)cc3
0.320463	S1C(=NC(c2ccc(cc2)CCCC)=C1)NC(=O)c3ncc(c4cnccc4)cc3
0.320463	S1C(=NC(c2ccc(cc2)CCCC)=C1)NC(=O)c3ncc(c4cnccc4)cc3
0.32	Clc1ncc(cc1)CN2CCC(c3nc(c4cncnc4)ccn3)CC2
0.32	Clc1ncc(cc1)CN2CCC(c3nc(c4cncnc4)ccn3)CC2
0.32	Clc1ncc(cc1)CN2CCC(c3nc(c4cncnc4)ccn3)CC2
0.32	Clc1ncc(cc1)CN2CCC(c3nc(c4cncnc4)ccn3)CC2
0.32	Clc1ncc(cc1)CN2CCC(c3nc(c4cncnc4)ccn3)CC2
0.32	Clc1ncc(cc1)CN2CCC(c3nc(c4cncnc4)ccn3)CC2
0.32	Clc1ncc(cc1)CN2CCC(c3nc(c4cncnc4)ccn3)CC2
0.32	Clc1ncc(cc1)CN2CCC(c3nc(c4cncnc4)ccn3)CC2
0.32	Clc1ncc(cc1)CN2CCC(c3nc(c4cncnc4)ccn3)CC2
0.32	Clc1ncc(cc1)CN2CCC(c3nc(c4cncnc4)ccn3)CC2
0.318725	FC(F)(c1ccc(cc1)C(=O)Nc2c(ccc(NC(=O)C(C)(C)C)c2)C)CF
0.318725	FC(F)(c1ccc(cc1)C(=O)Nc2c(ccc(NC(=O)C(C)(C)C)c2)C)CF
0.318725	FC(F)(c1ccc(cc1)C(=O)Nc2c(ccc(NC(=O)C(C)(C)C)c2)C)CF
0.318725	FC(F)(c1ccc(cc1)C(=O)Nc2c(ccc(NC(=O)C(C)(C)C)c2)C)CF
0.318725	FC(F)(c1ccc(cc1)C(=O)Nc2c(ccc(NC(=O)C(C)(C)C)c2)C)CF
0.318725	FC(F)(c1ccc(cc1)C(=O)Nc2c(ccc(NC(=O)C(C)(C)C)c2)C)CF
0.318725	FC(F)(c1ccc(cc1)C(=O)Nc2c(ccc(NC(=O)C(C)(C)C)c2)C)CF
0.318725	FC(F)(c1ccc(cc1)C(=O)Nc2c(ccc(NC(=O)C(C)(C)C)c2)C)CF
0.318725	FC(F)(c1ccc(cc1)C(=O)Nc2c(ccc(NC(=O)C(C)(C)C)c2)C)CF
0.318725	FC(F)(c1ccc(cc1)C(=O)Nc2c(ccc(NC(=O)C(C)(C)C)c2)C)CF
0.316981	Clc1c(Cl)ccc(NC(=O)Nc2cc(ccc2)C(=O)NC3CCN(Cc4cc(ccc4)C)CC3)c1
0.316981	Clc1c(Cl)ccc(NC(=O)Nc2cc(ccc2)C(=O)NC3CCN(Cc4cc(ccc4)C)CC3)c1
0.316981	Clc1c(Cl)ccc(NC(=O)Nc2cc(ccc2)C(=O)NC3CCN(Cc4cc(ccc4)C)CC3)c1
0.316176	O=C(Nc1cc(OCc2ccncc2)c(OC)cc1)c3ccc(cc3)C4=NC(=NN4)C5CC5
0.316176	O=C(Nc1cc(OCc2ccncc2)c(OC)cc1)c3ccc(cc3)C4=NC(=NN4)C5CC5
0.316176	O=C(Nc1cc(OCc2ccncc2)c(OC)cc1)c3ccc(cc3)C4=NC(=NN4)C5CC5
0.316176	O=C(Nc1cc(OCc2ccncc2)c(OC)cc1)c3ccc(cc3)C4=NC(=NN4)C5CC5
0.316176	O=C(Nc1cc(OCc2ccncc2)c(OC)cc1)c3ccc(cc3)C4=NC(=NN4)C5CC5
0.316176	O=C(Nc1cc(OCc2ccncc2)c(OC)cc1)c3ccc(cc3)C4=NC(=NN4)C5CC5
0.316176	O=C(Nc1cc(OCc2ccncc2)c(OC)cc1)c3ccc(cc3)C4=NC(=NN4)C5CC5
0.316176	O=C(Nc1cc(OCc2ccncc2)c(OC)cc1)c3ccc(cc3)C4=NC(=NN4)C5CC5
0.316176	O=C(Nc1cc(OCc2ccncc2)c(OC)cc1)c3ccc(cc3)C4=NC(=NN4)C5CC5
0.316176	O=C(Nc1cc(OCc2ccncc2)c(OC)cc1)c3ccc(cc3)C4=NC(=NN4)C5CC5
0.314286	O=C(Nc1cc(NCc2cc(c3ccc(cc3)C)ccc2)c(cc1)C)C(C)(C)C
0.314286	O=C(Nc1cc(NCc2cc(c3ccc(cc3)C)ccc2)c(cc1)C)C(C)(C)C
0.314286	O=C(Nc1cc(NCc2cc(c3ccc(cc3)C)ccc2)c(cc1)C)C(C)(C)C
0.314286	O=C(Nc1cc(NCc2cc(c3ccc(cc3)C)ccc2)c(cc1)C)C(C)(C)C
0.314286	O=C(Nc1cc(NCc2cc(c3ccc(cc3)C)ccc2)c(cc1)C)C(C)(C)C
0.314286	O=C(Nc1cc(NCc2cc(c3ccc(cc3)C)ccc2)c(cc1)C)C(C)(C)C
0.314286	O=C(Nc1cc(NCc2cc(c3ccc(cc3)C)ccc2)c(cc1)C)C(C)(C)C
0.314286	O=C(Nc1cc(NCc2cc(c3ccc(cc3)C)ccc2)c(cc1)C)C(C)(C)C
0.314286	O=C(Nc1cc(NCc2cc(c3ccc(cc3)C)ccc2)c(cc1)C)C(C)(C)C
0.314286	O=C(Nc1cc(NCc2cc(c3ccc(cc3)C)ccc2)c(cc1)C)C(C)(C)C
0.314176	O=C(Nc1nc(c2ccccc2)ccn1)Cc3c(OC)cc(OC)cc3
0.314176	O=C(Nc1nc(c2ccccc2)ccn1)Cc3c(OC)cc(OC)cc3
0.314176	O=C(Nc1nc(c2ccccc2)ccn1)Cc3c(OC)cc(OC)cc3
0.314176	O=C(Nc1nc(c2ccccc2)ccn1)Cc3c(OC)cc(OC)cc3
0.314176	O=C(Nc1nc(c2ccccc2)ccn1)Cc3c(OC)cc(OC)cc3
0.314176	O=C(Nc1nc(c2ccccc2)ccn1)Cc3c(OC)cc(OC)cc3
0.314176	O=C(Nc1nc(c2ccccc2)ccn1)Cc3c(OC)cc(OC)cc3
0.314176	O=C(Nc1nc(c2ccccc2)ccn1)Cc3c(OC)cc(OC)cc3
0.314176	O=C(Nc1nc(c2ccccc2)ccn1)Cc3c(OC)cc(OC)cc3
0.314176	O=C(Nc1nc(c2ccccc2)ccn1)Cc3c(OC)cc(OC)cc3
0.313492	FC(F)(F)c1cc(NC(=O)c2cc(NC(=O)C(=O)N)c(cc2)C)ccc1
0.313492	FC(F)(F)c1cc(NC(=O)c2cc(NC(=O)C(=O)N)c(cc2)C)ccc1
0.313492	FC(F)(F)c1cc(NC(=O)c2cc(NC(=O)C(=O)N)c(cc2)C)ccc1
0.313492	FC(F)(F)c1cc(NC(=O)c2cc(NC(=O)C(=O)N)c(cc2)C)ccc1
0.313492	FC(F)(F)c1cc(NC(=O)c2cc(NC(=O)C(=O)N)c(cc2)C)ccc1
0.313492	FC(F)(F)c1cc(NC(=O)c2cc(NC(=O)C(=O)N)c(cc2)C)ccc1
0.313492	FC(F)(F)c1cc(NC(=O)c2cc(NC(=O)C(=O)N)c(cc2)C)ccc1
0.313492	FC(F)(F)c1cc(NC(=O)c2cc(NC(=O)C(=O)N)c(cc2)C)ccc1
0.313492	FC(F)(F)c1cc(NC(=O)c2cc(NC(=O)C(=O)N)c(cc2)C)ccc1
0.313492	FC(F)(F)c1cc(NC(=O)c2cc(NC(=O)C(=O)N)c(cc2)C)ccc1
0.313253	S1C(=NC(c2ccccc2)=C1)NC(=O)c3ccc(NC(=O)c4ncccc4)cc3
0.313253	S1C(=NC(c2ccccc2)=C1)NC(=O)c3ccc(NC(=O)c4ncccc4)cc3
0.313253	S1C(=NC(c2ccccc2)=C1)NC(=O)c3ccc(NC(=O)c4ncccc4)cc3
0.313253	S1C(=NC(c2ccccc2)=C1)NC(=O)c3ccc(NC(=O)c4ncccc4)cc3
0.313253	S1C(=NC(c2ccccc2)=C1)NC(=O)c3ccc(NC(=O)c4ncccc4)cc3
0.313253	S1C(=NC(c2ccccc2)=C1)NC(=O)c3ccc(NC(=O)c4ncccc4)cc3
0.313253	S1C(=NC(c2ccccc2)=C1)NC(=O)c3ccc(NC(=O)c4ncccc4)cc3
0.313253	S1C(=NC(c2ccccc2)=C1)NC(=O)c3ccc(NC(=O)c4ncccc4)cc3
0.313253	S1C(=NC(c2ccccc2)=C1)NC(=O)c3ccc(NC(=O)c4ncccc4)cc3
0.313253	S1C(=NC(c2ccccc2)=C1)NC(=O)c3ccc(NC(=O)c4ncccc4)cc3
0.312977	Ic1c(cc(cc1)C(=O)Nc2ncc(c3cc(ccc3)C(F)(F)F)cc2)C
0.312977	Ic1c(cc(cc1)C(=O)Nc2ncc(c3cc(ccc3)C(F)(F)F)cc2)C
0.312977	Ic1c(cc(cc1)C(=O)Nc2ncc(c3cc(ccc3)C(F)(F)F)cc2)C
0.312977	Ic1c(cc(cc1)C(=O)Nc2ncc(c3cc(ccc3)C(F)(F)F)cc2)C
0.312977	Ic1c(cc(cc1)C(=O)Nc2ncc(c3cc(ccc3)C(F)(F)F)cc2)C
0.312977	Ic1c(cc(cc1)C(=O)Nc2ncc(c3cc(ccc3)C(F)(F)F)cc2)C
0.312977	Ic1c(cc(cc1)C(=O)Nc2ncc(c3cc(ccc3)C(F)(F)F)cc2)C
0.312977	Ic1c(cc(cc1)C(=O)Nc2ncc(c3cc(ccc3)C(F)(F)F)cc2)C
0.312977	Ic1c(cc(cc1)C(=O)Nc2ncc(c3cc(ccc3)C(F)(F)F)cc2)C
0.312977	Ic1c(cc(cc1)C(=O)Nc2ncc(c3cc(ccc3)C(F)(F)F)cc2)C
0.3125	O=C(Nc1ccc(Nc2ncccn2)cc1)c3ccc(cc3)CN(CCC)CC
0.3125	O=C(Nc1ccc(Nc2ncccn2)cc1)c3ccc(cc3)CN(CCC)CC
0.3125	O=C(Nc1ccc(Nc2ncccn2)cc1)c3ccc(cc3)CN(CCC)CC
0.3125	O=C(Nc1ccc(Nc2ncccn2)cc1)c3ccc(cc3)CN(CCC)CC
0.3125	O=C(Nc1ccc(Nc2ncccn2)cc1)c3ccc(cc3)CN(CCC)CC
0.3125	O=C(Nc1ccc(Nc2ncccn2)cc1)c3ccc(cc3)CN(CCC)CC
0.3125	O=C(Nc1ccc(Nc2ncccn2)cc1)c3ccc(cc3)CN(CCC)CC
0.3125	O=C(Nc1ccc(Nc2ncccn2)cc1)c3ccc(cc3)CN(CCC)CC
0.3125	O=C(Nc1ccc(Nc2ncccn2)cc1)c3ccc(cc3)CN(CCC)CC
0.3125	O=C(Nc1ccc(Nc2ncccn2)cc1)c3ccc(cc3)CN(CCC)CC
0.311966	O=C(Nc1cncc(c2ccccc2)c1)c3ccc(cc3)CN(CCC)CC
0.311966	O=C(Nc1cncc(c2ccccc2)c1)c3ccc(cc3)CN(CCC)CC
0.311966	O=C(Nc1cncc(c2ccccc2)c1)c3ccc(cc3)CN(CCC)CC
0.311966	O=C(Nc1cncc(c2ccccc2)c1)c3ccc(cc3)CN(CCC)CC
0.311966	O=C(Nc1cncc(c2ccccc2)c1)c3ccc(cc3)CN(CCC)CC
0.311966	O=C(Nc1cncc(c2ccccc2)c1)c3ccc(cc3)CN(CCC)CC
0.311966	O=C(Nc1cncc(c2ccccc2)c1)c3ccc(cc3)CN(CCC)CC
0.311966	O=C(Nc1cncc(c2ccccc2)c1)c3ccc(cc3)CN(CCC)CC
0.311966	O=C(Nc1cncc(c2ccccc2)c1)c3ccc(cc3)CN(CCC)CC
0.311966	O=C(Nc1cncc(c2ccccc2)c1)c3ccc(cc3)CN(CCC)CC
0.311787	FC(F)(F)c1c(ccc(NC(=O)c2ccc(cc2)CN(CCC)CC)c1)CN3CCCC3
0.311787	FC(F)(F)c1c(ccc(NC(=O)c2ccc(cc2)CN(CCC)CC)c1)CN3CCCC3
0.311787	FC(F)(F)c1c(ccc(NC(=O)c2ccc(cc2)CN(CCC)CC)c1)CN3CCCC3
0.311787	FC(F)(F)c1c(ccc(NC(=O)c2ccc(cc2)CN(CCC)CC)c1)CN3CCCC3
0.311787	FC(F)(F)c1c(ccc(NC(=O)c2ccc(cc2)CN(CCC)CC)c1)CN3CCCC3
0.311787	FC(F)(F)c1c(ccc(NC(=O)c2ccc(cc2)CN(CCC)CC)c1)CN3CCCC3
0.311787	FC(F)(F)c1c(ccc(NC(=O)c2ccc(cc2)CN(CCC)CC)c1)CN3CCCC3
0.311787	FC(F)(F)c1c(ccc(NC(=O)c2ccc(cc2)CN(CCC)CC)c1)CN3CCCC3
0.311787	FC(F)(F)c1c(ccc(NC(=O)c2ccc(cc2)CN(CCC)CC)c1)CN3CCCC3
0.311787	FC(F)(F)c1c(ccc(NC(=O)c2ccc(cc2)CN(CCC)CC)c1)CN3CCCC3
0.311644	FC(F)(F)c1cc(NC(=O)c2cc(NC(=O)C(=O)Nc3cc4c(cc3)CCCN(C4)C)c(cc2)C)ccc1
0.311644	FC(F)(F)c1cc(NC(=O)c2cc(NC(=O)C(=O)Nc3cc4c(cc3)CCCN(C4)C)c(cc2)C)ccc1
0.311644	FC(F)(F)c1cc(NC(=O)c2cc(NC(=O)C(=O)Nc3cc4c(cc3)CCCN(C4)C)c(cc2)C)ccc1
0.311644	FC(F)(F)c1cc(NC(=O)c2cc(NC(=O)C(=O)Nc3cc4c(cc3)CCCN(C4)C)c(cc2)C)ccc1
0.311644	FC(F)(F)c1cc(NC(=O)c2cc(NC(=O)C(=O)Nc3cc4c(cc3)CCCN(C4)C)c(cc2)C)ccc1
0.311644	FC(F)(F)c1cc(NC(=O)c2cc(NC(=O)C(=O)Nc3cc4c(cc3)CCCN(C4)C)c(cc2)C)ccc1
0.311644	FC(F)(F)c1cc(NC(=O)c2cc(NC(=O)C(=O)Nc3cc4c(cc3)CCCN(C4)C)c(cc2)C)ccc1
0.311644	FC(F)(F)c1cc(NC(=O)c2cc(NC(=O)C(=O)Nc3cc4c(cc3)CCCN(C4)C)c(cc2)C)ccc1
0.311644	FC(F)(F)c1cc(NC(=O)c2cc(NC(=O)C(=O)Nc3cc4c(cc3)CCCN(C4)C)c(cc2)C)ccc1
0.311644	FC(F)(F)c1cc(NC(=O)c2cc(NC(=O)C(=O)Nc3cc4c(cc3)CCCN(C4)C)c(cc2)C)ccc1
0.311284	Clc1c(Cl)ccc(NC(=O)Nc2cc(ccc2)C(=O)Nc3ccc(cc3)C=4N=CN(C4)C)c1
0.311284	Clc1c(Cl)ccc(NC(=O)Nc2cc(ccc2)C(=O)Nc3ccc(cc3)C=4N=CN(C4)C)c1
0.311284	Clc1c(Cl)ccc(NC(=O)Nc2cc(ccc2)C(=O)Nc3ccc(cc3)C=4N=CN(C4)C)c1
0.311284	Clc1c(Cl)ccc(NC(=O)Nc2cc(ccc2)C(=O)Nc3ccc(cc3)C=4N=CN(C4)C)c1
0.311284	Clc1c(Cl)ccc(NC(=O)Nc2cc(ccc2)C(=O)Nc3ccc(cc3)C=4N=CN(C4)C)c1
0.311284	Clc1c(Cl)ccc(NC(=O)Nc2cc(ccc2)C(=O)Nc3ccc(cc3)C=4N=CN(C4)C)c1
0.311284	Clc1c(Cl)ccc(NC(=O)Nc2cc(ccc2)C(=O)Nc3ccc(cc3)C=4N=CN(C4)C)c1
0.311284	Clc1c(Cl)ccc(NC(=O)Nc2cc(ccc2)C(=O)Nc3ccc(cc3)C=4N=CN(C4)C)c1
0.311284	Clc1c(Cl)ccc(NC(=O)Nc2cc(ccc2)C(=O)Nc3ccc(cc3)C=4N=CN(C4)C)c1
0.311284	Clc1c(Cl)ccc(NC(=O)Nc2cc(ccc2)C(=O)Nc3ccc(cc3)C=4N=CN(C4)C)c1
0.311203	O=C(Nc1c(ccc(OC)c1)C)NCc2ccc(cc2)CN3CCCC3
0.311024	Brc1cc(NC(=O)CCNC(=O)CNC(=O)c2ccc(c3ccccc3)cc2)c(cc1)C
0.311024	Brc1cc(NC(=O)CCNC(=O)CNC(=O)c2ccc(c3ccccc3)cc2)c(cc1)C
0.311024	Brc1cc(NC(=O)CCNC(=O)CNC(=O)c2ccc(c3ccccc3)cc2)c(cc1)C
0.311024	Brc1cc(NC(=O)CCNC(=O)CNC(=O)c2ccc(c3ccccc3)cc2)c(cc1)C
0.311024	Brc1cc(NC(=O)CCNC(=O)CNC(=O)c2ccc(c3ccccc3)cc2)c(cc1)C
0.311024	Brc1cc(NC(=O)CCNC(=O)CNC(=O)c2ccc(c3ccccc3)cc2)c(cc1)C
0.311024	Brc1cc(NC(=O)CCNC(=O)CNC(=O)c2ccc(c3ccccc3)cc2)c(cc1)C
0.311024	Brc1cc(NC(=O)CCNC(=O)CNC(=O)c2ccc(c3ccccc3)cc2)c(cc1)C
0.311024	Brc1cc(NC(=O)CCNC(=O)CNC(=O)c2ccc(c3ccccc3)cc2)c(cc1)C
0.311024	Brc1cc(NC(=O)CCNC(=O)CNC(=O)c2ccc(c3ccccc3)cc2)c(cc1)C
0.31068	Brc1ccc(cc1)C(=O)Nc2ccc(Nc3ncccn3)cc2
0.31068	Brc1ccc(cc1)C(=O)Nc2ccc(Nc3ncccn3)cc2
0.31068	Brc1ccc(cc1)C(=O)Nc2ccc(Nc3ncccn3)cc2
0.310345	FC(F)(F)c1cc(NC(=O)c2cc(NC(=O)C(=O)NCC(=O)NC3CCN(CC3)C)c(cc2)C)ccc1
0.310345	FC(F)(F)c1cc(NC(=O)c2cc(NC(=O)C(=O)NCC(=O)NC3CCN(CC3)C)c(cc2)C)ccc1
0.310345	FC(F)(F)c1cc(NC(=O)c2cc(NC(=O)C(=O)NCC(=O)NC3CCN(CC3)C)c(cc2)C)ccc1
0.310345	FC(F)(F)c1cc(NC(=O)c2cc(NC(=O)C(=O)NCC(=O)NC3CCN(CC3)C)c(cc2)C)ccc1
0.310345	FC(F)(F)c1cc(NC(=O)c2cc(NC(=O)C(=O)NCC(=O)NC3CCN(CC3)C)c(cc2)C)ccc1
0.310345	FC(F)(F)c1cc(NC(=O)c2cc(NC(=O)C(=O)NCC(=O)NC3CCN(CC3)C)c(cc2)C)ccc1
0.310345	FC(F)(F)c1cc(NC(=O)c2cc(NC(=O)C(=O)NCC(=O)NC3CCN(CC3)C)c(cc2)C)ccc1
0.310345	FC(F)(F)c1cc(NC(=O)c2cc(NC(=O)C(=O)NCC(=O)NC3CCN(CC3)C)c(cc2)C)ccc1
0.310345	FC(F)(F)c1cc(NC(=O)c2cc(NC(=O)C(=O)NCC(=O)NC3CCN(CC3)C)c(cc2)C)ccc1
0.310345	FC(F)(F)c1cc(NC(=O)c2cc(NC(=O)C(=O)NCC(=O)NC3CCN(CC3)C)c(cc2)C)ccc1
0.309434	O=C(Nc1c(ccc(NC(=O)C(C)(C)C)c1)C)c2cc(ccc2)C3(C#N)CC3
0.309434	O=C(Nc1c(ccc(NC(=O)C(C)(C)C)c1)C)c2cc(ccc2)C3(C#N)CC3
0.309434	O=C(Nc1c(ccc(NC(=O)C(C)(C)C)c1)C)c2cc(ccc2)C3(C#N)CC3
0.309434	O=C(Nc1c(ccc(NC(=O)C(C)(C)C)c1)C)c2cc(ccc2)C3(C#N)CC3
0.309434	O=C(Nc1c(ccc(NC(=O)C(C)(C)C)c1)C)c2cc(ccc2)C3(C#N)CC3
0.309434	O=C(Nc1c(ccc(NC(=O)C(C)(C)C)c1)C)c2cc(ccc2)C3(C#N)CC3
0.309434	O=C(Nc1c(ccc(NC(=O)C(C)(C)C)c1)C)c2cc(ccc2)C3(C#N)CC3
0.309434	O=C(Nc1c(ccc(NC(=O)C(C)(C)C)c1)C)c2cc(ccc2)C3(C#N)CC3
0.309434	O=C(Nc1c(ccc(NC(=O)C(C)(C)C)c1)C)c2cc(ccc2)C3(C#N)CC3
0.309434	O=C(Nc1c(ccc(NC(=O)C(C)(C)C)c1)C)c2cc(ccc2)C3(C#N)CC3
0.309237	Fc1cc(ccc1)C(=O)NCC(=O)Nc2cc(NC(=O)C)c(cc2)C
0.309237	Fc1cc(ccc1)C(=O)NCC(=O)Nc2cc(NC(=O)C)c(cc2)C
0.309237	Fc1cc(ccc1)C(=O)NCC(=O)Nc2cc(NC(=O)C)c(cc2)C
0.309237	Fc1cc(ccc1)C(=O)NCC(=O)Nc2cc(NC(=O)C)c(cc2)C
0.309237	Fc1cc(ccc1)C(=O)NCC(=O)Nc2cc(NC(=O)C)c(cc2)C
0.3083	Fc1ccc(c2cncc(c2)C(=O)Nc3c(cc(cc3)C(F)(F)F)C)cc1
0.3083	Fc1ccc(c2cncc(c2)C(=O)Nc3c(cc(cc3)C(F)(F)F)C)cc1
0.3083	Fc1ccc(c2cncc(c2)C(=O)Nc3c(cc(cc3)C(F)(F)F)C)cc1
0.3083	Fc1ccc(c2cncc(c2)C(=O)Nc3c(cc(cc3)C(F)(F)F)C)cc1
0.3083	Fc1ccc(c2cncc(c2)C(=O)Nc3c(cc(cc3)C(F)(F)F)C)cc1
0.3083	Fc1ccc(c2cncc(c2)C(=O)Nc3c(cc(cc3)C(F)(F)F)C)cc1
0.3083	Fc1ccc(c2cncc(c2)C(=O)Nc3c(cc(cc3)C(F)(F)F)C)cc1
0.3083	Fc1ccc(c2cncc(c2)C(=O)Nc3c(cc(cc3)C(F)(F)F)C)cc1
0.3083	Fc1ccc(c2cncc(c2)C(=O)Nc3c(cc(cc3)C(F)(F)F)C)cc1
0.3083	Fc1ccc(c2cncc(c2)C(=O)Nc3c(cc(cc3)C(F)(F)F)C)cc1
0.307692	O=C(Nc1c(NCCC)ccc(C#N)c1)c2ccc(cc2)C3=NC=CN3
0.307692	O=C(Nc1c(NCCC)ccc(C#N)c1)c2ccc(cc2)C3=NC=CN3
0.307692	O=C(Nc1c(NCCC)ccc(C#N)c1)c2ccc(cc2)C3=NC=CN3
0.307692	O=C(Nc1c(NCCC)ccc(C#N)c1)c2ccc(cc2)C3=NC=CN3
0.307692	O=C(Nc1c(NCCC)ccc(C#N)c1)c2ccc(cc2)C3=NC=CN3
0.307692	O=C(Nc1c(NCCC)ccc(C#N)c1)c2ccc(cc2)C3=NC=CN3
0.307692	O=C(Nc1c(NCCC)ccc(C#N)c1)c2ccc(cc2)C3=NC=CN3
0.307692	O=C(Nc1c(NCCC)ccc(C#N)c1)c2ccc(cc2)C3=NC=CN3
0.307692	O=C(Nc1c(NCCC)ccc(C#N)c1)c2ccc(cc2)C3=NC=CN3
0.307692	O=C(Nc1c(NCCC)ccc(C#N)c1)c2ccc(cc2)C3=NC=CN3
0.307407	Clc1c(Cl)ccc(NC(=O)Nc2cc(ccc2)C(=O)Nc3ncc(c4cc(ccc4)C(F)(F)F)cc3)c1
0.307407	Clc1c(Cl)ccc(NC(=O)Nc2cc(ccc2)C(=O)Nc3ncc(c4cc(ccc4)C(F)(F)F)cc3)c1
0.307407	Clc1c(Cl)ccc(NC(=O)Nc2cc(ccc2)C(=O)Nc3ncc(c4cc(ccc4)C(F)(F)F)cc3)c1
0.307407	Clc1c(Cl)ccc(NC(=O)Nc2cc(ccc2)C(=O)Nc3ncc(c4cc(ccc4)C(F)(F)F)cc3)c1
0.307407	Clc1c(Cl)ccc(NC(=O)Nc2cc(ccc2)C(=O)Nc3ncc(c4cc(ccc4)C(F)(F)F)cc3)c1
0.307407	Clc1c(Cl)ccc(NC(=O)Nc2cc(ccc2)C(=O)Nc3ncc(c4cc(ccc4)C(F)(F)F)cc3)c1
0.307407	Clc1c(Cl)ccc(NC(=O)Nc2cc(ccc2)C(=O)Nc3ncc(c4cc(ccc4)C(F)(F)F)cc3)c1
0.307407	Clc1c(Cl)ccc(NC(=O)Nc2cc(ccc2)C(=O)Nc3ncc(c4cc(ccc4)C(F)(F)F)cc3)c1
0.307407	Clc1c(Cl)ccc(NC(=O)Nc2cc(ccc2)C(=O)Nc3ncc(c4cc(ccc4)C(F)(F)F)cc3)c1
0.307407	Clc1c(Cl)ccc(NC(=O)Nc2cc(ccc2)C(=O)Nc3ncc(c4cc(ccc4)C(F)(F)F)cc3)c1
0.307116	O=C(OC(C)(C)C)Nc1c(OC)ccc(NC(=O)c2ccc(cc2)C=3OC=NC3)c1
0.307116	O=C(OC(C)(C)C)Nc1c(OC)ccc(NC(=O)c2ccc(cc2)C=3OC=NC3)c1
0.307116	O=C(OC(C)(C)C)Nc1c(OC)ccc(NC(=O)c2ccc(cc2)C=3OC=NC3)c1
0.307116	O=C(OC(C)(C)C)Nc1c(OC)ccc(NC(=O)c2ccc(cc2)C=3OC=NC3)c1
0.307116	O=C(OC(C)(C)C)Nc1c(OC)ccc(NC(=O)c2ccc(cc2)C=3OC=NC3)c1
0.307116	O=C(OC(C)(C)C)Nc1c(OC)ccc(NC(=O)c2ccc(cc2)C=3OC=NC3)c1
0.307116	O=C(OC(C)(C)C)Nc1c(OC)ccc(NC(=O)c2ccc(cc2)C=3OC=NC3)c1
0.307116	O=C(OC(C)(C)C)Nc1c(OC)ccc(NC(=O)c2ccc(cc2)C=3OC=NC3)c1
0.307116	O=C(OC(C)(C)C)Nc1c(OC)ccc(NC(=O)c2ccc(cc2)C=3OC=NC3)c1
0.307116	O=C(OC(C)(C)C)Nc1c(OC)ccc(NC(=O)c2ccc(cc2)C=3OC=NC3)c1
0.307054	Clc1c(NC(=O)c2cnc(nc2)c3ccccc3)ccc(c4ccccc4)c1
0.307054	Clc1c(NC(=O)c2cnc(nc2)c3ccccc3)ccc(c4ccccc4)c1
0.307054	Clc1c(NC(=O)c2cnc(nc2)c3ccccc3)ccc(c4ccccc4)c1
0.307054	Clc1c(NC(=O)c2cnc(nc2)c3ccccc3)ccc(c4ccccc4)c1
0.307054	Clc1c(NC(=O)c2cnc(nc2)c3ccccc3)ccc(c4ccccc4)c1
0.307054	Clc1c(NC(=O)c2cnc(nc2)c3ccccc3)ccc(c4ccccc4)c1
0.307054	Clc1c(NC(=O)c2cnc(nc2)c3ccccc3)ccc(c4ccccc4)c1
0.307054	Clc1c(NC(=O)c2cnc(nc2)c3ccccc3)ccc(c4ccccc4)c1
0.306513	Fc1c(N2CCOCC2)ccc(NC(=O)c3cnc(nc3)c4ccccc4)c1
0.305221	S1CCN(Cc2ccc(cc2)C(=O)Nc3cnc(cc3)C4CCCCC4)CC1
0.305221	S1CCN(Cc2ccc(cc2)C(=O)Nc3cnc(cc3)C4CCCCC4)CC1
0.305221	S1CCN(Cc2ccc(cc2)C(=O)Nc3cnc(cc3)C4CCCCC4)CC1
0.305221	S1CCN(Cc2ccc(cc2)C(=O)Nc3cnc(cc3)C4CCCCC4)CC1
0.305221	S1CCN(Cc2ccc(cc2)C(=O)Nc3cnc(cc3)C4CCCCC4)CC1
0.305221	S1CCN(Cc2ccc(cc2)C(=O)Nc3cnc(cc3)C4CCCCC4)CC1
0.305221	S1CCN(Cc2ccc(cc2)C(=O)Nc3cnc(cc3)C4CCCCC4)CC1
0.305221	S1CCN(Cc2ccc(cc2)C(=O)Nc3cnc(cc3)C4CCCCC4)CC1
0.305221	S1CCN(Cc2ccc(cc2)C(=O)Nc3cnc(cc3)C4CCCCC4)CC1
0.305221	S1CCN(Cc2ccc(cc2)C(=O)Nc3cnc(cc3)C4CCCCC4)CC1
0.305019	S1C(=NC(=C1)C)Nc2ccc(cc2)C(=O)Nc3c(cc(cc3)C(F)(F)F)C
0.305019	S1C(=NC(=C1)C)Nc2ccc(cc2)C(=O)Nc3c(cc(cc3)C(F)(F)F)C
0.305019	S1C(=NC(=C1)C)Nc2ccc(cc2)C(=O)Nc3c(cc(cc3)C(F)(F)F)C
0.305019	S1C(=NC(=C1)C)Nc2ccc(cc2)C(=O)Nc3c(cc(cc3)C(F)(F)F)C
0.305019	S1C(=NC(=C1)C)Nc2ccc(cc2)C(=O)Nc3c(cc(cc3)C(F)(F)F)C
0.305019	S1C(=NC(=C1)C)Nc2ccc(cc2)C(=O)Nc3c(cc(cc3)C(F)(F)F)C
0.305019	S1C(=NC(=C1)C)Nc2ccc(cc2)C(=O)Nc3c(cc(cc3)C(F)(F)F)C
0.305019	S1C(=NC(=C1)C)Nc2ccc(cc2)C(=O)Nc3c(cc(cc3)C(F)(F)F)C
0.305019	S1C(=NC(=C1)C)Nc2ccc(cc2)C(=O)Nc3c(cc(cc3)C(F)(F)F)C
0.305019	S1C(=NC(=C1)C)Nc2ccc(cc2)C(=O)Nc3c(cc(cc3)C(F)(F)F)C
0.304659	Clc1c(cc(cc1)CC(=O)N2CCC(c3nc(c4cncnc4)ccn3)CC2)C
0.304659	Clc1c(cc(cc1)CC(=O)N2CCC(c3nc(c4cncnc4)ccn3)CC2)C
0.304659	Clc1c(cc(cc1)CC(=O)N2CCC(c3nc(c4cncnc4)ccn3)CC2)C
0.304659	Clc1c(cc(cc1)CC(=O)N2CCC(c3nc(c4cncnc4)ccn3)CC2)C
0.304659	Clc1c(cc(cc1)CC(=O)N2CCC(c3nc(c4cncnc4)ccn3)CC2)C
0.304659	Clc1c(cc(cc1)CC(=O)N2CCC(c3nc(c4cncnc4)ccn3)CC2)C
0.304659	Clc1c(cc(cc1)CC(=O)N2CCC(c3nc(c4cncnc4)ccn3)CC2)C
0.304659	Clc1c(cc(cc1)CC(=O)N2CCC(c3nc(c4cncnc4)ccn3)CC2)C
0.304659	Clc1c(cc(cc1)CC(=O)N2CCC(c3nc(c4cncnc4)ccn3)CC2)C
0.304659	Clc1c(cc(cc1)CC(=O)N2CCC(c3nc(c4cncnc4)ccn3)CC2)C
0.304196	O=C(Nc1cc(ccc1)CNCC2OCCN(Cc3c(cccc3)C)C2)c4ccc(OC)cc4
0.304196	O=C(Nc1cc(ccc1)CNCC2OCCN(Cc3c(cccc3)C)C2)c4ccc(OC)cc4
0.304196	O=C(Nc1cc(ccc1)CNCC2OCCN(Cc3c(cccc3)C)C2)c4ccc(OC)cc4
0.304196	O=C(Nc1cc(ccc1)CNCC2OCCN(Cc3c(cccc3)C)C2)c4ccc(OC)cc4
0.304196	O=C(Nc1cc(ccc1)CNCC2OCCN(Cc3c(cccc3)C)C2)c4ccc(OC)cc4
0.304196	O=C(Nc1cc(ccc1)CNCC2OCCN(Cc3c(cccc3)C)C2)c4ccc(OC)cc4
0.304196	O=C(Nc1cc(ccc1)CNCC2OCCN(Cc3c(cccc3)C)C2)c4ccc(OC)cc4
0.304196	O=C(Nc1cc(ccc1)CNCC2OCCN(Cc3c(cccc3)C)C2)c4ccc(OC)cc4
0.304196	O=C(Nc1cc(ccc1)CNCC2OCCN(Cc3c(cccc3)C)C2)c4ccc(OC)cc4
0.304196	O=C(Nc1cc(ccc1)CNCC2OCCN(Cc3c(cccc3)C)C2)c4ccc(OC)cc4
0.304029	S1C(=NC(=C1)CN2CCN(c3ncccc3)CC2)NC(=O)c4ccc(cc4)C=5C=NNC5
0.304029	S1C(=NC(=C1)CN2CCN(c3ncccc3)CC2)NC(=O)c4ccc(cc4)C=5C=NNC5
0.304029	S1C(=NC(=C1)CN2CCN(c3ncccc3)CC2)NC(=O)c4ccc(cc4)C=5C=NNC5
0.304029	S1C(=NC(=C1)CN2CCN(c3ncccc3)CC2)NC(=O)c4ccc(cc4)C=5C=NNC5
0.304029	S1C(=NC(=C1)CN2CCN(c3ncccc3)CC2)NC(=O)c4ccc(cc4)C=5C=NNC5
0.304029	S1C(=NC(=C1)CN2CCN(c3ncccc3)CC2)NC(=O)c4ccc(cc4)C=5C=NNC5
0.304029	S1C(=NC(=C1)CN2CCN(c3ncccc3)CC2)NC(=O)c4ccc(cc4)C=5C=NNC5
0.304029	S1C(=NC(=C1)CN2CCN(c3ncccc3)CC2)NC(=O)c4ccc(cc4)C=5C=NNC5
0.304029	S1C(=NC(=C1)CN2CCN(c3ncccc3)CC2)NC(=O)c4ccc(cc4)C=5C=NNC5
0.304029	S1C(=NC(=C1)CN2CCN(c3ncccc3)CC2)NC(=O)c4ccc(cc4)C=5C=NNC5
0.303754	O=C(Nc1ccccc1)c2cc(NC(=O)CN3Cc4c(cc(cc4)C(C)(C)C)CC3)c(cc2)C
0.303754	O=C(Nc1ccccc1)c2cc(NC(=O)CN3Cc4c(cc(cc4)C(C)(C)C)CC3)c(cc2)C
0.303754	O=C(Nc1ccccc1)c2cc(NC(=O)CN3Cc4c(cc(cc4)C(C)(C)C)CC3)c(cc2)C
0.303754	O=C(Nc1ccccc1)c2cc(NC(=O)CN3Cc4c(cc(cc4)C(C)(C)C)CC3)c(cc2)C
0.303754	O=C(Nc1ccccc1)c2cc(NC(=O)CN3Cc4c(cc(cc4)C(C)(C)C)CC3)c(cc2)C
0.303754	O=C(Nc1ccccc1)c2cc(NC(=O)CN3Cc4c(cc(cc4)C(C)(C)C)CC3)c(cc2)C
0.303754	O=C(Nc1ccccc1)c2cc(NC(=O)CN3Cc4c(cc(cc4)C(C)(C)C)CC3)c(cc2)C
0.303754	O=C(Nc1ccccc1)c2cc(NC(=O)CN3Cc4c(cc(cc4)C(C)(C)C)CC3)c(cc2)C
0.303754	O=C(Nc1ccccc1)c2cc(NC(=O)CN3Cc4c(cc(cc4)C(C)(C)C)CC3)c(cc2)C
0.303754	O=C(Nc1ccccc1)c2cc(NC(=O)CN3Cc4c(cc(cc4)C(C)(C)C)CC3)c(cc2)C
0.303704	Fc1c(cc(cc1)C(=O)Nc2c(ccc(NC(=O)C(C)(C)C)c2)C)COCC3CC3
0.303704	Fc1c(cc(cc1)C(=O)Nc2c(ccc(NC(=O)C(C)(C)C)c2)C)COCC3CC3
0.303704	Fc1c(cc(cc1)C(=O)Nc2c(ccc(NC(=O)C(C)(C)C)c2)C)COCC3CC3
0.303704	Fc1c(cc(cc1)C(=O)Nc2c(ccc(NC(=O)C(C)(C)C)c2)C)COCC3CC3
0.303704	Fc1c(cc(cc1)C(=O)Nc2c(ccc(NC(=O)C(C)(C)C)c2)C)COCC3CC3
0.303704	Fc1c(cc(cc1)C(=O)Nc2c(ccc(NC(=O)C(C)(C)C)c2)C)COCC3CC3
0.303704	Fc1c(cc(cc1)C(=O)Nc2c(ccc(NC(=O)C(C)(C)C)c2)C)COCC3CC3
0.303704	Fc1c(cc(cc1)C(=O)Nc2c(ccc(NC(=O)C(C)(C)C)c2)C)COCC3CC3
0.303704	Fc1c(cc(cc1)C(=O)Nc2c(ccc(NC(=O)C(C)(C)C)c2)C)COCC3CC3
0.303371	Fc1c(cc(cc1)C(=O)Nc2c(ccc(NC(=O)C(C)(C)C)c2)C)COC(C)C
0.303371	Fc1c(cc(cc1)C(=O)Nc2c(ccc(NC(=O)C(C)(C)C)c2)C)COC(C)C
0.303371	Fc1c(cc(cc1)C(=O)Nc2c(ccc(NC(=O)C(C)(C)C)c2)C)COC(C)C
0.303371	Fc1c(cc(cc1)C(=O)Nc2c(ccc(NC(=O)C(C)(C)C)c2)C)COC(C)C
0.302419	O=C(O)c1cc(c(NC(=O)c2cc(NC(=O)C=3OC=CC3)c(cc2)C)cc1)C
0.302419	O=C(O)c1cc(c(NC(=O)c2cc(NC(=O)C=3OC=CC3)c(cc2)C)cc1)C
0.302419	O=C(O)c1cc(c(NC(=O)c2cc(NC(=O)C=3OC=CC3)c(cc2)C)cc1)C
0.302419	O=C(O)c1cc(c(NC(=O)c2cc(NC(=O)C=3OC=CC3)c(cc2)C)cc1)C
0.302419	O=C(O)c1cc(c(NC(=O)c2cc(NC(=O)C=3OC=CC3)c(cc2)C)cc1)C
0.302419	O=C(O)c1cc(c(NC(=O)c2cc(NC(=O)C=3OC=CC3)c(cc2)C)cc1)C
0.302419	O=C(O)c1cc(c(NC(=O)c2cc(NC(=O)C=3OC=CC3)c(cc2)C)cc1)C
0.302419	O=C(O)c1cc(c(NC(=O)c2cc(NC(=O)C=3OC=CC3)c(cc2)C)cc1)C
0.302419	O=C(O)c1cc(c(NC(=O)c2cc(NC(=O)C=3OC=CC3)c(cc2)C)cc1)C
0.302419	O=C(O)c1cc(c(NC(=O)c2cc(NC(=O)C=3OC=CC3)c(cc2)C)cc1)C
0.302326	S(=O)(=O)(Nc1c(cc(NC(=O)c2ccc(cc2)CN(CCC)CC)cc1)C)CC
0.302326	S(=O)(=O)(Nc1c(cc(NC(=O)c2ccc(cc2)CN(CCC)CC)cc1)C)CC
0.302326	S(=O)(=O)(Nc1c(cc(NC(=O)c2ccc(cc2)CN(CCC)CC)cc1)C)CC
0.302326	S(=O)(=O)(Nc1c(cc(NC(=O)c2ccc(cc2)CN(CCC)CC)cc1)C)CC
0.302326	S(=O)(=O)(Nc1c(cc(NC(=O)c2ccc(cc2)CN(CCC)CC)cc1)C)CC
0.302326	S(=O)(=O)(Nc1c(cc(NC(=O)c2ccc(cc2)CN(CCC)CC)cc1)C)CC
0.302326	S(=O)(=O)(Nc1c(cc(NC(=O)c2ccc(cc2)CN(CCC)CC)cc1)C)CC
0.302326	S(=O)(=O)(Nc1c(cc(NC(=O)c2ccc(cc2)CN(CCC)CC)cc1)C)CC
0.302326	S(=O)(=O)(Nc1c(cc(NC(=O)c2ccc(cc2)CN(CCC)CC)cc1)C)CC
0.302326	S(=O)(=O)(Nc1c(cc(NC(=O)c2ccc(cc2)CN(CCC)CC)cc1)C)CC
0.301639	S1C(=NC(=C1)C)Nc2ccc(cc2)C(=O)Nc3c(ccc(NC(=O)CN4NC(=O)C=CC4=O)c3)C
0.301639	S1C(=NC(=C1)C)Nc2ccc(cc2)C(=O)Nc3c(ccc(NC(=O)CN4NC(=O)C=CC4=O)c3)C
0.301639	S1C(=NC(=C1)C)Nc2ccc(cc2)C(=O)Nc3c(ccc(NC(=O)CN4NC(=O)C=CC4=O)c3)C
0.301639	S1C(=NC(=C1)C)Nc2ccc(cc2)C(=O)Nc3c(ccc(NC(=O)CN4NC(=O)C=CC4=O)c3)C
0.301639	S1C(=NC(=C1)C)Nc2ccc(cc2)C(=O)Nc3c(ccc(NC(=O)CN4NC(=O)C=CC4=O)c3)C
0.301639	S1C(=NC(=C1)C)Nc2ccc(cc2)C(=O)Nc3c(ccc(NC(=O)CN4NC(=O)C=CC4=O)c3)C
0.301639	S1C(=NC(=C1)C)Nc2ccc(cc2)C(=O)Nc3c(ccc(NC(=O)CN4NC(=O)C=CC4=O)c3)C
0.301639	S1C(=NC(=C1)C)Nc2ccc(cc2)C(=O)Nc3c(ccc(NC(=O)CN4NC(=O)C=CC4=O)c3)C
0.301639	S1C(=NC(=C1)C)Nc2ccc(cc2)C(=O)Nc3c(ccc(NC(=O)CN4NC(=O)C=CC4=O)c3)C
0.301639	S1C(=NC(=C1)C)Nc2ccc(cc2)C(=O)Nc3c(ccc(NC(=O)CN4NC(=O)C=CC4=O)c3)C
0.301449	S(=O)(=O)(N1CCN(Cc2ccccc2)CC1)c3cc(ccc3)C(=O)NC=4SC(c5cc(ncc5)C(F)(F)F)=C(N4)c6cnccc6
0.301449	S(=O)(=O)(N1CCN(Cc2ccccc2)CC1)c3cc(ccc3)C(=O)NC=4SC(c5cc(ncc5)C(F)(F)F)=C(N4)c6cnccc6
0.301449	S(=O)(=O)(N1CCN(Cc2ccccc2)CC1)c3cc(ccc3)C(=O)NC=4SC(c5cc(ncc5)C(F)(F)F)=C(N4)c6cnccc6
0.301449	S(=O)(=O)(N1CCN(Cc2ccccc2)CC1)c3cc(ccc3)C(=O)NC=4SC(c5cc(ncc5)C(F)(F)F)=C(N4)c6cnccc6
0.301449	S(=O)(=O)(N1CCN(Cc2ccccc2)CC1)c3cc(ccc3)C(=O)NC=4SC(c5cc(ncc5)C(F)(F)F)=C(N4)c6cnccc6
0.301449	S(=O)(=O)(N1CCN(Cc2ccccc2)CC1)c3cc(ccc3)C(=O)NC=4SC(c5cc(ncc5)C(F)(F)F)=C(N4)c6cnccc6
0.301449	S(=O)(=O)(N1CCN(Cc2ccccc2)CC1)c3cc(ccc3)C(=O)NC=4SC(c5cc(ncc5)C(F)(F)F)=C(N4)c6cnccc6
0.301449	S(=O)(=O)(N1CCN(Cc2ccccc2)CC1)c3cc(ccc3)C(=O)NC=4SC(c5cc(ncc5)C(F)(F)F)=C(N4)c6cnccc6
0.301449	S(=O)(=O)(N1CCN(Cc2ccccc2)CC1)c3cc(ccc3)C(=O)NC=4SC(c5cc(ncc5)C(F)(F)F)=C(N4)c6cnccc6
0.301449	S(=O)(=O)(N1CCN(Cc2ccccc2)CC1)c3cc(ccc3)C(=O)NC=4SC(c5cc(ncc5)C(F)(F)F)=C(N4)c6cnccc6
0.301205	O=C(Nc1cc(c(OCCN2CCCC2)cc1)C)c3ccc(C#N)cc3
0.301205	O=C(Nc1cc(c(OCCN2CCCC2)cc1)C)c3ccc(C#N)cc3
0.301205	O=C(Nc1cc(c(OCCN2CCCC2)cc1)C)c3ccc(C#N)cc3
0.301205	O=C(Nc1cc(c(OCCN2CCCC2)cc1)C)c3ccc(C#N)cc3
0.301205	O=C(Nc1cc(c(OCCN2CCCC2)cc1)C)c3ccc(C#N)cc3
0.301205	O=C(Nc1cc(c(OCCN2CCCC2)cc1)C)c3ccc(C#N)cc3
0.301205	O=C(Nc1cc(c(OCCN2CCCC2)cc1)C)c3ccc(C#N)cc3
0.301205	O=C(Nc1cc(c(OCCN2CCCC2)cc1)C)c3ccc(C#N)cc3
0.300699	S1C(=NC(c2ccc(cc2)CCCC)=C1)NC(=O)c3cc(F)c(NC(=O)CC(C)C)cc3
0.300699	S1C(=NC(c2ccc(cc2)CCCC)=C1)NC(=O)c3cc(F)c(NC(=O)CC(C)C)cc3
0.300699	S1C(=NC(c2ccc(cc2)CCCC)=C1)NC(=O)c3cc(F)c(NC(=O)CC(C)C)cc3
0.300699	S1C(=NC(c2ccc(cc2)CCCC)=C1)NC(=O)c3cc(F)c(NC(=O)CC(C)C)cc3
0.300699	S1C(=NC(c2ccc(cc2)CCCC)=C1)NC(=O)c3cc(F)c(NC(=O)CC(C)C)cc3
0.300699	S1C(=NC(c2ccc(cc2)CCCC)=C1)NC(=O)c3cc(F)c(NC(=O)CC(C)C)cc3
0.300699	S1C(=NC(c2ccc(cc2)CCCC)=C1)NC(=O)c3cc(F)c(NC(=O)CC(C)C)cc3
0.300699	S1C(=NC(c2ccc(cc2)CCCC)=C1)NC(=O)c3cc(F)c(NC(=O)CC(C)C)cc3
0.300699	S1C(=NC(c2ccc(cc2)CCCC)=C1)NC(=O)c3cc(F)c(NC(=O)CC(C)C)cc3
0.300699	S1C(=NC(c2ccc(cc2)CCCC)=C1)NC(=O)c3cc(F)c(NC(=O)CC(C)C)cc3
0.300395	S1C(=NC(=C1)C)Nc2ccc(cc2)C(=O)NC=3SC=C(N3)c4ccc(cc4)CCCC
0.300395	S1C(=NC(=C1)C)Nc2ccc(cc2)C(=O)NC=3SC=C(N3)c4ccc(cc4)CCCC
0.300395	S1C(=NC(=C1)C)Nc2ccc(cc2)C(=O)NC=3SC=C(N3)c4ccc(cc4)CCCC
0.300395	S1C(=NC(=C1)C)Nc2ccc(cc2)C(=O)NC=3SC=C(N3)c4ccc(cc4)CCCC
0.300395	S1C(=NC(=C1)C)Nc2ccc(cc2)C(=O)NC=3SC=C(N3)c4ccc(cc4)CCCC
0.300395	S1C(=NC(=C1)C)Nc2ccc(cc2)C(=O)NC=3SC=C(N3)c4ccc(cc4)CCCC
0.300395	S1C(=NC(=C1)C)Nc2ccc(cc2)C(=O)NC=3SC=C(N3)c4ccc(cc4)CCCC
0.300395	S1C(=NC(=C1)C)Nc2ccc(cc2)C(=O)NC=3SC=C(N3)c4ccc(cc4)CCCC
0.300395	S1C(=NC(=C1)C)Nc2ccc(cc2)C(=O)NC=3SC=C(N3)c4ccc(cc4)CCCC
0.300395	S1C(=NC(=C1)C)Nc2ccc(cc2)C(=O)NC=3SC=C(N3)c4ccc(cc4)CCCC
0.299625	Fc1c(c2cc(F)c(cc2)C(=O)Nc3ccc(Nc4ncccn4)cc3)ccc(OC)c1
0.299625	Fc1c(c2cc(F)c(cc2)C(=O)Nc3ccc(Nc4ncccn4)cc3)ccc(OC)c1
0.299625	Fc1c(c2cc(F)c(cc2)C(=O)Nc3ccc(Nc4ncccn4)cc3)ccc(OC)c1
0.299625	Fc1c(c2cc(F)c(cc2)C(=O)Nc3ccc(Nc4ncccn4)cc3)ccc(OC)c1
0.299625	Fc1c(c2cc(F)c(cc2)C(=O)Nc3ccc(Nc4ncccn4)cc3)ccc(OC)c1
0.299625	Fc1c(c2cc(F)c(cc2)C(=O)Nc3ccc(Nc4ncccn4)cc3)ccc(OC)c1
0.299625	Fc1c(c2cc(F)c(cc2)C(=O)Nc3ccc(Nc4ncccn4)cc3)ccc(OC)c1
0.299625	Fc1c(c2cc(F)c(cc2)C(=O)Nc3ccc(Nc4ncccn4)cc3)ccc(OC)c1
0.299625	Fc1c(c2cc(F)c(cc2)C(=O)Nc3ccc(Nc4ncccn4)cc3)ccc(OC)c1
0.299625	Fc1c(c2cc(F)c(cc2)C(=O)Nc3ccc(Nc4ncccn4)cc3)ccc(OC)c1
0.29927	O=C(Nc1cc(c(OC)cc1)COC)c2cc(NC(=O)C=3OC=CC3)c(cc2)C
0.29927	O=C(Nc1cc(c(OC)cc1)COC)c2cc(NC(=O)C=3OC=CC3)c(cc2)C
0.29927	O=C(Nc1cc(c(OC)cc1)COC)c2cc(NC(=O)C=3OC=CC3)c(cc2)C
0.29927	O=C(Nc1cc(c(OC)cc1)COC)c2cc(NC(=O)C=3OC=CC3)c(cc2)C
0.29927	O=C(Nc1cc(c(OC)cc1)COC)c2cc(NC(=O)C=3OC=CC3)c(cc2)C
0.29927	O=C(Nc1cc(c(OC)cc1)COC)c2cc(NC(=O)C=3OC=CC3)c(cc2)C
0.299065	O=C(Nc1ccc(Nc2ncccn2)cc1)c3ccc(cc3)C(=O)NC(C)C
0.299065	O=C(Nc1ccc(Nc2ncccn2)cc1)c3ccc(cc3)C(=O)NC(C)C
0.299065	O=C(Nc1ccc(Nc2ncccn2)cc1)c3ccc(cc3)C(=O)NC(C)C
0.299065	O=C(Nc1ccc(Nc2ncccn2)cc1)c3ccc(cc3)C(=O)NC(C)C
0.299065	O=C(Nc1ccc(Nc2ncccn2)cc1)c3ccc(cc3)C(=O)NC(C)C
0.299065	O=C(Nc1ccc(Nc2ncccn2)cc1)c3ccc(cc3)C(=O)NC(C)C
0.299065	O=C(Nc1ccc(Nc2ncccn2)cc1)c3ccc(cc3)C(=O)NC(C)C
0.299065	O=C(Nc1ccc(Nc2ncccn2)cc1)c3ccc(cc3)C(=O)NC(C)C
0.299065	O=C(Nc1ccc(Nc2ncccn2)cc1)c3ccc(cc3)C(=O)NC(C)C
0.299065	O=C(Nc1ccc(Nc2ncccn2)cc1)c3ccc(cc3)C(=O)NC(C)C
0.298361	Clc1c(Cl)ccc(NC(=O)Nc2cc(ccc2)C(=O)N3CCN(CC=4ON=C(N4)c5c(cccc5)C)CC3)c1
0.298361	Clc1c(Cl)ccc(NC(=O)Nc2cc(ccc2)C(=O)N3CCN(CC=4ON=C(N4)c5c(cccc5)C)CC3)c1
0.298361	Clc1c(Cl)ccc(NC(=O)Nc2cc(ccc2)C(=O)N3CCN(CC=4ON=C(N4)c5c(cccc5)C)CC3)c1
0.298361	Clc1c(Cl)ccc(NC(=O)Nc2cc(ccc2)C(=O)N3CCN(CC=4ON=C(N4)c5c(cccc5)C)CC3)c1
0.298361	Clc1c(Cl)ccc(NC(=O)Nc2cc(ccc2)C(=O)N3CCN(CC=4ON=C(N4)c5c(cccc5)C)CC3)c1
0.298361	Clc1c(Cl)ccc(NC(=O)Nc2cc(ccc2)C(=O)N3CCN(CC=4ON=C(N4)c5c(cccc5)C)CC3)c1
0.298361	Clc1c(Cl)ccc(NC(=O)Nc2cc(ccc2)C(=O)N3CCN(CC=4ON=C(N4)c5c(cccc5)C)CC3)c1
0.298361	Clc1c(Cl)ccc(NC(=O)Nc2cc(ccc2)C(=O)N3CCN(CC=4ON=C(N4)c5c(cccc5)C)CC3)c1
0.298361	Clc1c(Cl)ccc(NC(=O)Nc2cc(ccc2)C(=O)N3CCN(CC=4ON=C(N4)c5c(cccc5)C)CC3)c1
0.298361	Clc1c(Cl)ccc(NC(=O)Nc2cc(ccc2)C(=O)N3CCN(CC=4ON=C(N4)c5c(cccc5)C)CC3)c1
0.297945	O=C(Nc1c(ccc(c1)C=2OC=NN2)C)C(=O)NCc3ccc(cc3)CN4CCC(C(=O)N)CC4
0.297945	O=C(Nc1c(ccc(c1)C=2OC=NN2)C)C(=O)NCc3ccc(cc3)CN4CCC(C(=O)N)CC4
0.297945	O=C(Nc1c(ccc(c1)C=2OC=NN2)C)C(=O)NCc3ccc(cc3)CN4CCC(C(=O)N)CC4
0.297945	O=C(Nc1c(ccc(c1)C=2OC=NN2)C)C(=O)NCc3ccc(cc3)CN4CCC(C(=O)N)CC4
0.297945	O=C(Nc1c(ccc(c1)C=2OC=NN2)C)C(=O)NCc3ccc(cc3)CN4CCC(C(=O)N)CC4
0.297945	O=C(Nc1c(ccc(c1)C=2OC=NN2)C)C(=O)NCc3ccc(cc3)CN4CCC(C(=O)N)CC4
0.29771	Clc1c(Cl)ccc(NC(=O)Nc2cc(ccc2)C(=O)NCCc3ccc(N4CCN(CC4)C)cc3)c1
0.29771	Clc1c(Cl)ccc(NC(=O)Nc2cc(ccc2)C(=O)NCCc3ccc(N4CCN(CC4)C)cc3)c1
0.29771	Clc1c(Cl)ccc(NC(=O)Nc2cc(ccc2)C(=O)NCCc3ccc(N4CCN(CC4)C)cc3)c1
0.29771	Clc1c(Cl)ccc(NC(=O)Nc2cc(ccc2)C(=O)NCCc3ccc(N4CCN(CC4)C)cc3)c1
0.29771	Clc1c(Cl)ccc(NC(=O)Nc2cc(ccc2)C(=O)NCCc3ccc(N4CCN(CC4)C)cc3)c1
0.29771	Clc1c(Cl)ccc(NC(=O)Nc2cc(ccc2)C(=O)NCCc3ccc(N4CCN(CC4)C)cc3)c1
0.29771	Clc1c(Cl)ccc(NC(=O)Nc2cc(ccc2)C(=O)NCCc3ccc(N4CCN(CC4)C)cc3)c1
0.29771	Clc1c(Cl)ccc(NC(=O)Nc2cc(ccc2)C(=O)NCCc3ccc(N4CCN(CC4)C)cc3)c1
0.29771	Clc1c(Cl)ccc(NC(=O)Nc2cc(ccc2)C(=O)NCCc3ccc(N4CCN(CC4)C)cc3)c1
0.297468	O=C(OC(C)(C)C)N1Cc2c(nccc2C(=O)Nc3c(ccc(NC(=O)c4ccccc4)c3)C)CC1
0.297468	O=C(OC(C)(C)C)N1Cc2c(nccc2C(=O)Nc3c(ccc(NC(=O)c4ccccc4)c3)C)CC1
0.297468	O=C(OC(C)(C)C)N1Cc2c(nccc2C(=O)Nc3c(ccc(NC(=O)c4ccccc4)c3)C)CC1
0.297468	O=C(OC(C)(C)C)N1Cc2c(nccc2C(=O)Nc3c(ccc(NC(=O)c4ccccc4)c3)C)CC1
0.297398	O=C(Nc1ccccc1)c2cc(NC(=O)CN(C3CCCC3)CCC#C)c(cc2)C
0.297398	O=C(Nc1ccccc1)c2cc(NC(=O)CN(C3CCCC3)CCC#C)c(cc2)C
0.297398	O=C(Nc1ccccc1)c2cc(NC(=O)CN(C3CCCC3)CCC#C)c(cc2)C
0.297398	O=C(Nc1ccccc1)c2cc(NC(=O)CN(C3CCCC3)CCC#C)c(cc2)C
0.297398	O=C(Nc1ccccc1)c2cc(NC(=O)CN(C3CCCC3)CCC#C)c(cc2)C
0.297398	O=C(Nc1ccccc1)c2cc(NC(=O)CN(C3CCCC3)CCC#C)c(cc2)C
0.297398	O=C(Nc1ccccc1)c2cc(NC(=O)CN(C3CCCC3)CCC#C)c(cc2)C
0.297398	O=C(Nc1ccccc1)c2cc(NC(=O)CN(C3CCCC3)CCC#C)c(cc2)C
0.297398	O=C(Nc1ccccc1)c2cc(NC(=O)CN(C3CCCC3)CCC#C)c(cc2)C
0.297398	O=C(Nc1ccccc1)c2cc(NC(=O)CN(C3CCCC3)CCC#C)c(cc2)C
0.297203	Clc1c(ccc(NC(=O)c2cc(OC3CCN(CC3)C)c(OC)cc2)c1)CN4CCOCC4
0.297203	Clc1c(ccc(NC(=O)c2cc(OC3CCN(CC3)C)c(OC)cc2)c1)CN4CCOCC4
0.297203	Clc1c(ccc(NC(=O)c2cc(OC3CCN(CC3)C)c(OC)cc2)c1)CN4CCOCC4
0.297203	Clc1c(ccc(NC(=O)c2cc(OC3CCN(CC3)C)c(OC)cc2)c1)CN4CCOCC4
0.297203	Clc1c(ccc(NC(=O)c2cc(OC3CCN(CC3)C)c(OC)cc2)c1)CN4CCOCC4
0.297203	Clc1c(ccc(NC(=O)c2cc(OC3CCN(CC3)C)c(OC)cc2)c1)CN4CCOCC4
0.297203	Clc1c(ccc(NC(=O)c2cc(OC3CCN(CC3)C)c(OC)cc2)c1)CN4CCOCC4
0.297203	Clc1c(ccc(NC(=O)c2cc(OC3CCN(CC3)C)c(OC)cc2)c1)CN4CCOCC4
0.297203	Clc1c(ccc(NC(=O)c2cc(OC3CCN(CC3)C)c(OC)cc2)c1)CN4CCOCC4
0.297203	Clc1c(ccc(NC(=O)c2cc(OC3CCN(CC3)C)c(OC)cc2)c1)CN4CCOCC4
0.297189	O=C(OCC)Nc1cc(ccc1)C(=O)Nc2nc(OCC)ccn2
0.297189	O=C(OCC)Nc1cc(ccc1)C(=O)Nc2nc(OCC)ccn2
0.297189	O=C(OCC)Nc1cc(ccc1)C(=O)Nc2nc(OCC)ccn2
0.297189	O=C(OCC)Nc1cc(ccc1)C(=O)Nc2nc(OCC)ccn2
0.297189	O=C(OCC)Nc1cc(ccc1)C(=O)Nc2nc(OCC)ccn2
0.297189	O=C(OCC)Nc1cc(ccc1)C(=O)Nc2nc(OCC)ccn2
0.297189	O=C(OCC)Nc1cc(ccc1)C(=O)Nc2nc(OCC)ccn2
0.297189	O=C(OCC)Nc1cc(ccc1)C(=O)Nc2nc(OCC)ccn2
0.297189	O=C(OCC)Nc1cc(ccc1)C(=O)Nc2nc(OCC)ccn2
0.297189	O=C(OCC)Nc1cc(ccc1)C(=O)Nc2nc(OCC)ccn2
0.297101	S1C(=NC(C(=O)Nc2ccc(Nc3ncccn3)cc2)=C1)c4cc5OCOc5cc4
0.297101	S1C(=NC(C(=O)Nc2ccc(Nc3ncccn3)cc2)=C1)c4cc5OCOc5cc4
0.297101	S1C(=NC(C(=O)Nc2ccc(Nc3ncccn3)cc2)=C1)c4cc5OCOc5cc4
0.297101	S1C(=NC(C(=O)Nc2ccc(Nc3ncccn3)cc2)=C1)c4cc5OCOc5cc4
0.297101	S1C(=NC(C(=O)Nc2ccc(Nc3ncccn3)cc2)=C1)c4cc5OCOc5cc4
0.297101	S1C(=NC(C(=O)Nc2ccc(Nc3ncccn3)cc2)=C1)c4cc5OCOc5cc4
0.297101	S1C(=NC(C(=O)Nc2ccc(Nc3ncccn3)cc2)=C1)c4cc5OCOc5cc4
0.297101	S1C(=NC(C(=O)Nc2ccc(Nc3ncccn3)cc2)=C1)c4cc5OCOc5cc4
0.297101	S1C(=NC(C(=O)Nc2ccc(Nc3ncccn3)cc2)=C1)c4cc5OCOc5cc4
0.297101	S1C(=NC(C(=O)Nc2ccc(Nc3ncccn3)cc2)=C1)c4cc5OCOc5cc4
0.29682	Clc1cc(c2cnc(cc2)C(=O)Nc3c(cccc3)C(=O)NCc4cnccc4)ccc1
0.296429	S1C(=NC(c2ccc(NC(=O)CC)cc2)=C1)NC(=O)c3cc(F)c(NC(=O)CC(C)C)cc3
0.296429	S1C(=NC(c2ccc(NC(=O)CC)cc2)=C1)NC(=O)c3cc(F)c(NC(=O)CC(C)C)cc3
0.296429	S1C(=NC(c2ccc(NC(=O)CC)cc2)=C1)NC(=O)c3cc(F)c(NC(=O)CC(C)C)cc3
0.296429	S1C(=NC(c2ccc(NC(=O)CC)cc2)=C1)NC(=O)c3cc(F)c(NC(=O)CC(C)C)cc3
0.296429	S1C(=NC(c2ccc(NC(=O)CC)cc2)=C1)NC(=O)c3cc(F)c(NC(=O)CC(C)C)cc3
0.296429	S1C(=NC(c2ccc(NC(=O)CC)cc2)=C1)NC(=O)c3cc(F)c(NC(=O)CC(C)C)cc3
0.296429	S1C(=NC(c2ccc(NC(=O)CC)cc2)=C1)NC(=O)c3cc(F)c(NC(=O)CC(C)C)cc3
0.296429	S1C(=NC(c2ccc(NC(=O)CC)cc2)=C1)NC(=O)c3cc(F)c(NC(=O)CC(C)C)cc3
0.296429	S1C(=NC(c2ccc(NC(=O)CC)cc2)=C1)NC(=O)c3cc(F)c(NC(=O)CC(C)C)cc3
0.296429	S1C(=NC(c2ccc(NC(=O)CC)cc2)=C1)NC(=O)c3cc(F)c(NC(=O)CC(C)C)cc3
0.296	Clc1c(N(C)C)cc(NC(=O)c2cnc(nc2)c3ccccc3)cc1
0.296	Clc1c(N(C)C)cc(NC(=O)c2cnc(nc2)c3ccccc3)cc1
0.296	Clc1c(N(C)C)cc(NC(=O)c2cnc(nc2)c3ccccc3)cc1
0.295858	Fc1c(cccc1)C2=NNC(N3CCN(C(=O)C(=O)Nc4c(ccc(c4)C(=O)Nc5cc(ccc5)C(F)(F)F)C)CC3)=C2
0.295858	Fc1c(cccc1)C2=NNC(N3CCN(C(=O)C(=O)Nc4c(ccc(c4)C(=O)Nc5cc(ccc5)C(F)(F)F)C)CC3)=C2
0.295858	Fc1c(cccc1)C2=NNC(N3CCN(C(=O)C(=O)Nc4c(ccc(c4)C(=O)Nc5cc(ccc5)C(F)(F)F)C)CC3)=C2
0.295858	Fc1c(cccc1)C2=NNC(N3CCN(C(=O)C(=O)Nc4c(ccc(c4)C(=O)Nc5cc(ccc5)C(F)(F)F)C)CC3)=C2
0.295858	Fc1c(cccc1)C2=NNC(N3CCN(C(=O)C(=O)Nc4c(ccc(c4)C(=O)Nc5cc(ccc5)C(F)(F)F)C)CC3)=C2
0.295858	Fc1c(cccc1)C2=NNC(N3CCN(C(=O)C(=O)Nc4c(ccc(c4)C(=O)Nc5cc(ccc5)C(F)(F)F)C)CC3)=C2
0.295858	Fc1c(cccc1)C2=NNC(N3CCN(C(=O)C(=O)Nc4c(ccc(c4)C(=O)Nc5cc(ccc5)C(F)(F)F)C)CC3)=C2
0.295858	Fc1c(cccc1)C2=NNC(N3CCN(C(=O)C(=O)Nc4c(ccc(c4)C(=O)Nc5cc(ccc5)C(F)(F)F)C)CC3)=C2
0.295858	Fc1c(cccc1)C2=NNC(N3CCN(C(=O)C(=O)Nc4c(ccc(c4)C(=O)Nc5cc(ccc5)C(F)(F)F)C)CC3)=C2
0.295858	Fc1c(cccc1)C2=NNC(N3CCN(C(=O)C(=O)Nc4c(ccc(c4)C(=O)Nc5cc(ccc5)C(F)(F)F)C)CC3)=C2
0.29572	Fc1c(NC(=O)c2ccc(cc2)CN3CCC(O)CC3)cc(F)c(c1)CC#N
0.29572	Fc1c(NC(=O)c2ccc(cc2)CN3CCC(O)CC3)cc(F)c(c1)CC#N
0.29572	Fc1c(NC(=O)c2ccc(cc2)CN3CCC(O)CC3)cc(F)c(c1)CC#N
0.29572	Fc1c(NC(=O)c2ccc(cc2)CN3CCC(O)CC3)cc(F)c(c1)CC#N
0.29572	Fc1c(NC(=O)c2ccc(cc2)CN3CCC(O)CC3)cc(F)c(c1)CC#N
0.29572	Fc1c(NC(=O)c2ccc(cc2)CN3CCC(O)CC3)cc(F)c(c1)CC#N
0.29572	Fc1c(NC(=O)c2ccc(cc2)CN3CCC(O)CC3)cc(F)c(c1)CC#N
0.29572	Fc1c(NC(=O)c2ccc(cc2)CN3CCC(O)CC3)cc(F)c(c1)CC#N
0.29572	Fc1c(NC(=O)c2ccc(cc2)CN3CCC(O)CC3)cc(F)c(c1)CC#N
0.29572	Fc1c(NC(=O)c2ccc(cc2)CN3CCC(O)CC3)cc(F)c(c1)CC#N
0.295681	O=C(OC(C)(C)C)N1CC2C(CC1)CCN(CC(=O)Nc3c(ccc(c3)C(=O)Nc4ccccc4)C)C2
0.295681	O=C(OC(C)(C)C)N1CC2C(CC1)CCN(CC(=O)Nc3c(ccc(c3)C(=O)Nc4ccccc4)C)C2
0.295681	O=C(OC(C)(C)C)N1CC2C(CC1)CCN(CC(=O)Nc3c(ccc(c3)C(=O)Nc4ccccc4)C)C2
0.295681	O=C(OC(C)(C)C)N1CC2C(CC1)CCN(CC(=O)Nc3c(ccc(c3)C(=O)Nc4ccccc4)C)C2
0.295681	O=C(OC(C)(C)C)N1CC2C(CC1)CCN(CC(=O)Nc3c(ccc(c3)C(=O)Nc4ccccc4)C)C2
0.295681	O=C(OC(C)(C)C)N1CC2C(CC1)CCN(CC(=O)Nc3c(ccc(c3)C(=O)Nc4ccccc4)C)C2
0.295681	O=C(OC(C)(C)C)N1CC2C(CC1)CCN(CC(=O)Nc3c(ccc(c3)C(=O)Nc4ccccc4)C)C2
0.295681	O=C(OC(C)(C)C)N1CC2C(CC1)CCN(CC(=O)Nc3c(ccc(c3)C(=O)Nc4ccccc4)C)C2
0.295681	O=C(OC(C)(C)C)N1CC2C(CC1)CCN(CC(=O)Nc3c(ccc(c3)C(=O)Nc4ccccc4)C)C2
0.295681	O=C(OC(C)(C)C)N1CC2C(CC1)CCN(CC(=O)Nc3c(ccc(c3)C(=O)Nc4ccccc4)C)C2
0.294545	S1C(=NC(=C1)CN2CCN(c3ncccc3)CC2)NC(=O)c4ccc(cc4)C5=NC=CN5
0.294545	S1C(=NC(=C1)CN2CCN(c3ncccc3)CC2)NC(=O)c4ccc(cc4)C5=NC=CN5
0.294545	S1C(=NC(=C1)CN2CCN(c3ncccc3)CC2)NC(=O)c4ccc(cc4)C5=NC=CN5
0.294545	S1C(=NC(=C1)CN2CCN(c3ncccc3)CC2)NC(=O)c4ccc(cc4)C5=NC=CN5
0.294545	S1C(=NC(=C1)CN2CCN(c3ncccc3)CC2)NC(=O)c4ccc(cc4)C5=NC=CN5
0.294545	S1C(=NC(=C1)CN2CCN(c3ncccc3)CC2)NC(=O)c4ccc(cc4)C5=NC=CN5
0.294545	S1C(=NC(=C1)CN2CCN(c3ncccc3)CC2)NC(=O)c4ccc(cc4)C5=NC=CN5
0.294545	S1C(=NC(=C1)CN2CCN(c3ncccc3)CC2)NC(=O)c4ccc(cc4)C5=NC=CN5
0.294545	S1C(=NC(=C1)CN2CCN(c3ncccc3)CC2)NC(=O)c4ccc(cc4)C5=NC=CN5
0.294545	S1C(=NC(=C1)CN2CCN(c3ncccc3)CC2)NC(=O)c4ccc(cc4)C5=NC=CN5
0.293907	Fc1c(NCC=2N(N=C(c3ccccc3)C2)C)ccc(c1)CN4CCN(CC4)C
0.293907	Fc1c(NCC=2N(N=C(c3ccccc3)C2)C)ccc(c1)CN4CCN(CC4)C
0.293907	Fc1c(NCC=2N(N=C(c3ccccc3)C2)C)ccc(c1)CN4CCN(CC4)C
0.293907	Fc1c(NCC=2N(N=C(c3ccccc3)C2)C)ccc(c1)CN4CCN(CC4)C
0.293907	Fc1c(NCC=2N(N=C(c3ccccc3)C2)C)ccc(c1)CN4CCN(CC4)C
0.293907	Fc1c(NCC=2N(N=C(c3ccccc3)C2)C)ccc(c1)CN4CCN(CC4)C
0.293907	Fc1c(NCC=2N(N=C(c3ccccc3)C2)C)ccc(c1)CN4CCN(CC4)C
0.293907	Fc1c(NCC=2N(N=C(c3ccccc3)C2)C)ccc(c1)CN4CCN(CC4)C
0.293907	Fc1c(NCC=2N(N=C(c3ccccc3)C2)C)ccc(c1)CN4CCN(CC4)C
0.293907	Fc1c(NCC=2N(N=C(c3ccccc3)C2)C)ccc(c1)CN4CCN(CC4)C
0.293907	S1C(=NC(c2ccc(cc2)CCCC)=C1)NC(=O)c3c(F)cc(c4cc(c(cc4)C)C)cc3
0.293907	S1C(=NC(c2ccc(cc2)CCCC)=C1)NC(=O)c3c(F)cc(c4cc(c(cc4)C)C)cc3
0.293907	S1C(=NC(c2ccc(cc2)CCCC)=C1)NC(=O)c3c(F)cc(c4cc(c(cc4)C)C)cc3
0.293907	S1C(=NC(c2ccc(cc2)CCCC)=C1)NC(=O)c3c(F)cc(c4cc(c(cc4)C)C)cc3
0.293907	S1C(=NC(c2ccc(cc2)CCCC)=C1)NC(=O)c3c(F)cc(c4cc(c(cc4)C)C)cc3
0.293907	S1C(=NC(c2ccc(cc2)CCCC)=C1)NC(=O)c3c(F)cc(c4cc(c(cc4)C)C)cc3
0.293907	S1C(=NC(c2ccc(cc2)CCCC)=C1)NC(=O)c3c(F)cc(c4cc(c(cc4)C)C)cc3
0.293907	S1C(=NC(c2ccc(cc2)CCCC)=C1)NC(=O)c3c(F)cc(c4cc(c(cc4)C)C)cc3
0.293907	S1C(=NC(c2ccc(cc2)CCCC)=C1)NC(=O)c3c(F)cc(c4cc(c(cc4)C)C)cc3
0.293907	S1C(=NC(c2ccc(cc2)CCCC)=C1)NC(=O)c3c(F)cc(c4cc(c(cc4)C)C)cc3
0.293436	O=C(Nc1cc(c(OC)cc1)COC)c2ccc(cc2)C=3OC=NC3
0.293436	O=C(Nc1cc(c(OC)cc1)COC)c2ccc(cc2)C=3OC=NC3
0.293436	O=C(Nc1cc(c(OC)cc1)COC)c2ccc(cc2)C=3OC=NC3
0.293436	O=C(Nc1cc(c(OC)cc1)COC)c2ccc(cc2)C=3OC=NC3
0.293436	O=C(Nc1cc(c(OC)cc1)COC)c2ccc(cc2)C=3OC=NC3
0.293436	O=C(Nc1cc(c(OC)cc1)COC)c2ccc(cc2)C=3OC=NC3
0.293436	O=C(Nc1cc(c(OC)cc1)COC)c2ccc(cc2)C=3OC=NC3
0.293436	O=C(Nc1cc(c(OC)cc1)COC)c2ccc(cc2)C=3OC=NC3
0.293436	O=C(Nc1cc(c(OC)cc1)COC)c2ccc(cc2)C=3OC=NC3
0.293436	O=C(Nc1cc(c(OC)cc1)COC)c2ccc(cc2)C=3OC=NC3
0.292994	O=C(OC(C)(C)C)N1C(CN(CC(=O)Nc2c(ccc(c2)C(=O)Nc3ccccc3)C)CC1)CC
0.292994	O=C(OC(C)(C)C)N1C(CN(CC(=O)Nc2c(ccc(c2)C(=O)Nc3ccccc3)C)CC1)CC
0.292994	O=C(OC(C)(C)C)N1C(CN(CC(=O)Nc2c(ccc(c2)C(=O)Nc3ccccc3)C)CC1)CC
0.292994	O=C(OC(C)(C)C)N1C(CN(CC(=O)Nc2c(ccc(c2)C(=O)Nc3ccccc3)C)CC1)CC
0.292994	O=C(OC(C)(C)C)N1C(CN(CC(=O)Nc2c(ccc(c2)C(=O)Nc3ccccc3)C)CC1)CC
0.292994	O=C(OC(C)(C)C)N1C(CN(CC(=O)Nc2c(ccc(c2)C(=O)Nc3ccccc3)C)CC1)CC
0.292994	O=C(OC(C)(C)C)N1C(CN(CC(=O)Nc2c(ccc(c2)C(=O)Nc3ccccc3)C)CC1)CC
0.292994	O=C(OC(C)(C)C)N1C(CN(CC(=O)Nc2c(ccc(c2)C(=O)Nc3ccccc3)C)CC1)CC
0.292994	O=C(OC(C)(C)C)N1C(CN(CC(=O)Nc2c(ccc(c2)C(=O)Nc3ccccc3)C)CC1)CC
0.292994	O=C(OC(C)(C)C)N1C(CN(CC(=O)Nc2c(ccc(c2)C(=O)Nc3ccccc3)C)CC1)CC
0.292605	Clc1ccc(N2C(SCC(=O)Nc3c(ccc(NC(=O)C(C)(C)C)c3)C)=NN=C2c4cnccc4)cc1
0.292605	Clc1ccc(N2C(SCC(=O)Nc3c(ccc(NC(=O)C(C)(C)C)c3)C)=NN=C2c4cnccc4)cc1
0.292605	Clc1ccc(N2C(SCC(=O)Nc3c(ccc(NC(=O)C(C)(C)C)c3)C)=NN=C2c4cnccc4)cc1
0.292605	Clc1ccc(N2C(SCC(=O)Nc3c(ccc(NC(=O)C(C)(C)C)c3)C)=NN=C2c4cnccc4)cc1
0.292605	Clc1ccc(N2C(SCC(=O)Nc3c(ccc(NC(=O)C(C)(C)C)c3)C)=NN=C2c4cnccc4)cc1
0.292605	Clc1ccc(N2C(SCC(=O)Nc3c(ccc(NC(=O)C(C)(C)C)c3)C)=NN=C2c4cnccc4)cc1
0.292605	Clc1ccc(N2C(SCC(=O)Nc3c(ccc(NC(=O)C(C)(C)C)c3)C)=NN=C2c4cnccc4)cc1
0.292605	Clc1ccc(N2C(SCC(=O)Nc3c(ccc(NC(=O)C(C)(C)C)c3)C)=NN=C2c4cnccc4)cc1
0.292605	Clc1ccc(N2C(SCC(=O)Nc3c(ccc(NC(=O)C(C)(C)C)c3)C)=NN=C2c4cnccc4)cc1
0.292605	Clc1ccc(N2C(SCC(=O)Nc3c(ccc(NC(=O)C(C)(C)C)c3)C)=NN=C2c4cnccc4)cc1
0.292593	Clc1c(ccc(NC(=O)c2c(cc(O)c(O)c2)C)c1)CN3CCOCC3
0.292593	Clc1c(ccc(NC(=O)c2c(cc(O)c(O)c2)C)c1)CN3CCOCC3
0.292593	Clc1c(ccc(NC(=O)c2c(cc(O)c(O)c2)C)c1)CN3CCOCC3
0.292593	Clc1c(ccc(NC(=O)c2c(cc(O)c(O)c2)C)c1)CN3CCOCC3
0.292593	Clc1c(ccc(NC(=O)c2c(cc(O)c(O)c2)C)c1)CN3CCOCC3
0.292593	Clc1c(ccc(NC(=O)c2c(cc(O)c(O)c2)C)c1)CN3CCOCC3
0.292593	Clc1c(ccc(NC(=O)c2c(cc(O)c(O)c2)C)c1)CN3CCOCC3
0.292593	Clc1c(ccc(NC(=O)c2c(cc(O)c(O)c2)C)c1)CN3CCOCC3
0.292593	Clc1c(ccc(NC(=O)c2c(cc(O)c(O)c2)C)c1)CN3CCOCC3
0.292593	Clc1c(ccc(NC(=O)c2c(cc(O)c(O)c2)C)c1)CN3CCOCC3
0.292135	O=C(OC(C)(C)C)Nc1c(OC)cc(NC(=O)c2cnc(nc2)c3ccccc3)cc1
0.292135	O=C(OC(C)(C)C)Nc1c(OC)cc(NC(=O)c2cnc(nc2)c3ccccc3)cc1
0.292135	O=C(OC(C)(C)C)Nc1c(OC)cc(NC(=O)c2cnc(nc2)c3ccccc3)cc1
0.292135	O=C(OC(C)(C)C)Nc1c(OC)cc(NC(=O)c2cnc(nc2)c3ccccc3)cc1
0.292135	O=C(OC(C)(C)C)Nc1c(OC)cc(NC(=O)c2cnc(nc2)c3ccccc3)cc1
0.292135	O=C(OC(C)(C)C)Nc1c(OC)cc(NC(=O)c2cnc(nc2)c3ccccc3)cc1
0.292135	O=C(OC(C)(C)C)Nc1c(OC)cc(NC(=O)c2cnc(nc2)c3ccccc3)cc1
0.292135	O=C(OC(C)(C)C)Nc1c(OC)cc(NC(=O)c2cnc(nc2)c3ccccc3)cc1
0.292135	O=C(OC(C)(C)C)Nc1c(OC)cc(NC(=O)c2cnc(nc2)c3ccccc3)cc1
0.29148	O=C(Nc1c(ccc(c2ccncc2)c1)C)C=O
0.29148	O=C(Nc1c(ccc(c2ccncc2)c1)C)C=O
0.29148	O=C(Nc1c(ccc(c2ccncc2)c1)C)C=O
0.29148	O=C(Nc1c(ccc(c2ccncc2)c1)C)C=O
0.29148	O=C(Nc1c(ccc(c2ccncc2)c1)C)C=O
0.29148	O=C(Nc1c(ccc(c2ccncc2)c1)C)C=O
0.29148	O=C(Nc1c(ccc(c2ccncc2)c1)C)C=O
0.29148	O=C(Nc1c(ccc(c2ccncc2)c1)C)C=O
0.29148	O=C(Nc1c(ccc(c2ccncc2)c1)C)C=O
0.29148	O=C(Nc1c(ccc(c2ccncc2)c1)C)C=O
0.291367	FC(F)(F)c1cc(NC(=O)c2cc(NC(=O)C(=O)Nc3ccc(OCCC(=O)NC)cc3)c(cc2)C)ccc1
0.291367	FC(F)(F)c1cc(NC(=O)c2cc(NC(=O)C(=O)Nc3ccc(OCCC(=O)NC)cc3)c(cc2)C)ccc1
0.291367	FC(F)(F)c1cc(NC(=O)c2cc(NC(=O)C(=O)Nc3ccc(OCCC(=O)NC)cc3)c(cc2)C)ccc1
0.291367	FC(F)(F)c1cc(NC(=O)c2cc(NC(=O)C(=O)Nc3ccc(OCCC(=O)NC)cc3)c(cc2)C)ccc1
0.291367	FC(F)(F)c1cc(NC(=O)c2cc(NC(=O)C(=O)Nc3ccc(OCCC(=O)NC)cc3)c(cc2)C)ccc1
0.291367	FC(F)(F)c1cc(NC(=O)c2cc(NC(=O)C(=O)Nc3ccc(OCCC(=O)NC)cc3)c(cc2)C)ccc1
0.291367	FC(F)(F)c1cc(NC(=O)c2cc(NC(=O)C(=O)Nc3ccc(OCCC(=O)NC)cc3)c(cc2)C)ccc1
0.291367	FC(F)(F)c1cc(NC(=O)c2cc(NC(=O)C(=O)Nc3ccc(OCCC(=O)NC)cc3)c(cc2)C)ccc1
0.291367	FC(F)(F)c1cc(NC(=O)c2cc(NC(=O)C(=O)Nc3ccc(OCCC(=O)NC)cc3)c(cc2)C)ccc1
0.291367	FC(F)(F)c1cc(NC(=O)c2cc(NC(=O)C(=O)Nc3ccc(OCCC(=O)NC)cc3)c(cc2)C)ccc1
0.291367	O=C(OC(C)(C)C)Nc1c(OC)ccc(NC(=O)c2cc(NC(=O)C=3OC=CC3)c(cc2)C)c1
0.291367	O=C(OC(C)(C)C)Nc1c(OC)ccc(NC(=O)c2cc(NC(=O)C=3OC=CC3)c(cc2)C)c1
0.291367	O=C(OC(C)(C)C)Nc1c(OC)ccc(NC(=O)c2cc(NC(=O)C=3OC=CC3)c(cc2)C)c1
0.291367	O=C(OC(C)(C)C)Nc1c(OC)ccc(NC(=O)c2cc(NC(=O)C=3OC=CC3)c(cc2)C)c1
0.291367	O=C(OC(C)(C)C)Nc1c(OC)ccc(NC(=O)c2cc(NC(=O)C=3OC=CC3)c(cc2)C)c1
0.291367	O=C(OC(C)(C)C)Nc1c(OC)ccc(NC(=O)c2cc(NC(=O)C=3OC=CC3)c(cc2)C)c1
0.291367	O=C(OC(C)(C)C)Nc1c(OC)ccc(NC(=O)c2cc(NC(=O)C=3OC=CC3)c(cc2)C)c1
0.291367	O=C(OC(C)(C)C)Nc1c(OC)ccc(NC(=O)c2cc(NC(=O)C=3OC=CC3)c(cc2)C)c1
0.291367	O=C(OC(C)(C)C)Nc1c(OC)ccc(NC(=O)c2cc(NC(=O)C=3OC=CC3)c(cc2)C)c1
0.291367	O=C(OC(C)(C)C)Nc1c(OC)ccc(NC(=O)c2cc(NC(=O)C=3OC=CC3)c(cc2)C)c1
0.291339	S1C(=NC(=C1)C)Nc2ccc(cc2)C(=O)NC=3SC=C(N3)c4ccc(NC(=O)CC)cc4
0.291339	S1C(=NC(=C1)C)Nc2ccc(cc2)C(=O)NC=3SC=C(N3)c4ccc(NC(=O)CC)cc4
0.291339	S1C(=NC(=C1)C)Nc2ccc(cc2)C(=O)NC=3SC=C(N3)c4ccc(NC(=O)CC)cc4
0.291339	S1C(=NC(=C1)C)Nc2ccc(cc2)C(=O)NC=3SC=C(N3)c4ccc(NC(=O)CC)cc4
0.291339	S1C(=NC(=C1)C)Nc2ccc(cc2)C(=O)NC=3SC=C(N3)c4ccc(NC(=O)CC)cc4
0.291339	S1C(=NC(=C1)C)Nc2ccc(cc2)C(=O)NC=3SC=C(N3)c4ccc(NC(=O)CC)cc4
0.291339	S1C(=NC(=C1)C)Nc2ccc(cc2)C(=O)NC=3SC=C(N3)c4ccc(NC(=O)CC)cc4
0.291339	S1C(=NC(=C1)C)Nc2ccc(cc2)C(=O)NC=3SC=C(N3)c4ccc(NC(=O)CC)cc4
0.291339	S1C(=NC(=C1)C)Nc2ccc(cc2)C(=O)NC=3SC=C(N3)c4ccc(NC(=O)CC)cc4
0.291339	S1C(=NC(=C1)C)Nc2ccc(cc2)C(=O)NC=3SC=C(N3)c4ccc(NC(=O)CC)cc4
0.291228	O=C(Nc1c(ccc(c1)C=2OC(=NN2)c3cc(OC)c(OCCC(C)C)cc3)C)c4ccccc4
0.291228	O=C(Nc1c(ccc(c1)C=2OC(=NN2)c3cc(OC)c(OCCC(C)C)cc3)C)c4ccccc4
0.291228	O=C(Nc1c(ccc(c1)C=2OC(=NN2)c3cc(OC)c(OCCC(C)C)cc3)C)c4ccccc4
0.291228	O=C(Nc1c(ccc(c1)C=2OC(=NN2)c3cc(OC)c(OCCC(C)C)cc3)C)c4ccccc4
0.291228	O=C(Nc1c(ccc(c1)C=2OC(=NN2)c3cc(OC)c(OCCC(C)C)cc3)C)c4ccccc4
0.291228	O=C(Nc1c(ccc(c1)C=2OC(=NN2)c3cc(OC)c(OCCC(C)C)cc3)C)c4ccccc4
0.291228	O=C(Nc1c(ccc(c1)C=2OC(=NN2)c3cc(OC)c(OCCC(C)C)cc3)C)c4ccccc4
0.291228	O=C(Nc1c(ccc(c1)C=2OC(=NN2)c3cc(OC)c(OCCC(C)C)cc3)C)c4ccccc4
0.291228	O=C(Nc1c(ccc(c1)C=2OC(=NN2)c3cc(OC)c(OCCC(C)C)cc3)C)c4ccccc4
0.291228	O=C(Nc1c(ccc(c1)C=2OC(=NN2)c3cc(OC)c(OCCC(C)C)cc3)C)c4ccccc4
0.291188	Brc1c(ccc(c1)CC2=NOC(=N2)c3ccc(Nc4cnccc4)cc3)C
0.291188	Brc1c(ccc(c1)CC2=NOC(=N2)c3ccc(Nc4cnccc4)cc3)C
0.291188	Brc1c(ccc(c1)CC2=NOC(=N2)c3ccc(Nc4cnccc4)cc3)C
0.291188	Brc1c(ccc(c1)CC2=NOC(=N2)c3ccc(Nc4cnccc4)cc3)C
0.291188	Brc1c(ccc(c1)CC2=NOC(=N2)c3ccc(Nc4cnccc4)cc3)C
0.291188	Brc1c(ccc(c1)CC2=NOC(=N2)c3ccc(Nc4cnccc4)cc3)C
0.291188	Brc1c(ccc(c1)CC2=NOC(=N2)c3ccc(Nc4cnccc4)cc3)C
0.291188	Brc1c(ccc(c1)CC2=NOC(=N2)c3ccc(Nc4cnccc4)cc3)C
0.291188	Brc1c(ccc(c1)CC2=NOC(=N2)c3ccc(Nc4cnccc4)cc3)C
0.291188	Brc1c(ccc(c1)CC2=NOC(=N2)c3ccc(Nc4cnccc4)cc3)C
0.290984	O=C(Nc1cc(OCc2ccncc2)c(OC)cc1)c3ccccc3
0.290984	O=C(Nc1cc(OCc2ccncc2)c(OC)cc1)c3ccccc3
0.290984	O=C(Nc1cc(OCc2ccncc2)c(OC)cc1)c3ccccc3
0.290984	O=C(Nc1cc(OCc2ccncc2)c(OC)cc1)c3ccccc3
0.290984	O=C(Nc1cc(OCc2ccncc2)c(OC)cc1)c3ccccc3
0.290984	O=C(Nc1cc(OCc2ccncc2)c(OC)cc1)c3ccccc3
0.290984	O=C(Nc1cc(OCc2ccncc2)c(OC)cc1)c3ccccc3
0.290441	O=C(Nc1c(ccc(NC(=O)C(C)(C)C)c1)C)c2nccc(OCCCOC)c2
0.290441	O=C(Nc1c(ccc(NC(=O)C(C)(C)C)c1)C)c2nccc(OCCCOC)c2
0.290441	O=C(Nc1c(ccc(NC(=O)C(C)(C)C)c1)C)c2nccc(OCCCOC)c2
0.290441	O=C(Nc1c(ccc(NC(=O)C(C)(C)C)c1)C)c2nccc(OCCCOC)c2
0.290441	O=C(Nc1c(ccc(NC(=O)C(C)(C)C)c1)C)c2nccc(OCCCOC)c2
0.290441	O=C(Nc1c(ccc(NC(=O)C(C)(C)C)c1)C)c2nccc(OCCCOC)c2
0.290441	O=C(Nc1c(ccc(NC(=O)C(C)(C)C)c1)C)c2nccc(OCCCOC)c2
0.290441	O=C(Nc1c(ccc(NC(=O)C(C)(C)C)c1)C)c2nccc(OCCCOC)c2
0.290441	O=C(Nc1c(ccc(NC(=O)C(C)(C)C)c1)C)c2nccc(OCCCOC)c2
0.290441	O=C(Nc1c(ccc(NC(=O)C(C)(C)C)c1)C)c2nccc(OCCCOC)c2
0.290441	O=C(Nc1ccc(N2CC(CC2)C)cc1)C=3ON=C(c4cnccc4)C3
0.290076	Clc1cc(c2cnc(cc2)C(=O)Nc3nc(OCC)ccn3)ccc1
0.290076	Clc1cc(c2cnc(cc2)C(=O)Nc3nc(OCC)ccn3)ccc1
0.290076	Clc1cc(c2cnc(cc2)C(=O)Nc3nc(OCC)ccn3)ccc1
0.290076	Clc1cc(c2cnc(cc2)C(=O)Nc3nc(OCC)ccn3)ccc1
0.290076	Clc1cc(c2cnc(cc2)C(=O)Nc3nc(OCC)ccn3)ccc1
0.290076	Clc1cc(c2cnc(cc2)C(=O)Nc3nc(OCC)ccn3)ccc1
0.290076	Clc1cc(c2cnc(cc2)C(=O)Nc3nc(OCC)ccn3)ccc1
0.290076	Clc1cc(c2cnc(cc2)C(=O)Nc3nc(OCC)ccn3)ccc1
0.290076	Clc1cc(c2cnc(cc2)C(=O)Nc3nc(OCC)ccn3)ccc1
0.290076	Clc1cc(c2cnc(cc2)C(=O)Nc3nc(OCC)ccn3)ccc1
0.289683	O=C(Nc1cc(ccc1)C=2OC=CN2)c3ccc(cc3)CN(CCC)CC
0.289683	O=C(Nc1cc(ccc1)C=2OC=CN2)c3ccc(cc3)CN(CCC)CC
0.289683	O=C(Nc1cc(ccc1)C=2OC=CN2)c3ccc(cc3)CN(CCC)CC
0.289683	O=C(Nc1cc(ccc1)C=2OC=CN2)c3ccc(cc3)CN(CCC)CC
0.289683	O=C(Nc1cc(ccc1)C=2OC=CN2)c3ccc(cc3)CN(CCC)CC
0.289683	O=C(Nc1cc(ccc1)C=2OC=CN2)c3ccc(cc3)CN(CCC)CC
0.289683	O=C(Nc1cc(ccc1)C=2OC=CN2)c3ccc(cc3)CN(CCC)CC
0.289683	O=C(Nc1cc(ccc1)C=2OC=CN2)c3ccc(cc3)CN(CCC)CC
0.289683	O=C(Nc1cc(ccc1)C=2OC=CN2)c3ccc(cc3)CN(CCC)CC
0.289683	O=C(Nc1cc(ccc1)C=2OC=CN2)c3ccc(cc3)CN(CCC)CC
0.289575	O=C(O)c1cc(ccc1)CNC(=O)Nc2c(ccc(c2)C(=O)NC3CC3)C
0.289575	O=C(O)c1cc(ccc1)CNC(=O)Nc2c(ccc(c2)C(=O)NC3CC3)C
0.289575	O=C(O)c1cc(ccc1)CNC(=O)Nc2c(ccc(c2)C(=O)NC3CC3)C
0.289575	O=C(O)c1cc(ccc1)CNC(=O)Nc2c(ccc(c2)C(=O)NC3CC3)C
0.289575	O=C(O)c1cc(ccc1)CNC(=O)Nc2c(ccc(c2)C(=O)NC3CC3)C
0.289575	O=C(O)c1cc(ccc1)CNC(=O)Nc2c(ccc(c2)C(=O)NC3CC3)C
0.289474	O=C(Nc1cc(ccc1)C(=O)NC(C)(C)C)c2ccc(cc2)C=3C=NNC3
0.289474	O=C(Nc1cc(ccc1)C(=O)NC(C)(C)C)c2ccc(cc2)C=3C=NNC3
0.289474	O=C(Nc1cc(ccc1)C(=O)NC(C)(C)C)c2ccc(cc2)C=3C=NNC3
0.289474	O=C(Nc1cc(ccc1)C(=O)NC(C)(C)C)c2ccc(cc2)C=3C=NNC3
0.289474	O=C(Nc1cc(ccc1)C(=O)NC(C)(C)C)c2ccc(cc2)C=3C=NNC3
0.289474	O=C(Nc1cc(ccc1)C(=O)NC(C)(C)C)c2ccc(cc2)C=3C=NNC3
0.289474	O=C(Nc1cc(ccc1)C(=O)NC(C)(C)C)c2ccc(cc2)C=3C=NNC3
0.289474	O=C(Nc1cc(ccc1)C(=O)NC(C)(C)C)c2ccc(cc2)C=3C=NNC3
0.289474	O=C(Nc1cc(ccc1)C(=O)NC(C)(C)C)c2ccc(cc2)C=3C=NNC3
0.289474	O=C(Nc1cc(ccc1)C(=O)NC(C)(C)C)c2ccc(cc2)C=3C=NNC3
0.288973	Brc1c(ccc(c1)COC(=O)c2cc(Nc3nccnc3)ccc2)C
0.288961	S(=O)(=O)(N1CCN(Cc2ccccc2)CC1)c3cc(ccc3)C(=O)NC4=NC(c5ccccc5)=CN4C(C)C
0.288961	S(=O)(=O)(N1CCN(Cc2ccccc2)CC1)c3cc(ccc3)C(=O)NC4=NC(c5ccccc5)=CN4C(C)C
0.288809	O=C(Nc1c(cccc1)CN(C(=O)C)CC)c2ncc(c3cnccc3)cc2
0.288809	O=C(Nc1c(cccc1)CN(C(=O)C)CC)c2ncc(c3cnccc3)cc2
0.288809	O=C(Nc1c(cccc1)CN(C(=O)C)CC)c2ncc(c3cnccc3)cc2
0.288809	O=C(Nc1c(cccc1)CN(C(=O)C)CC)c2ncc(c3cnccc3)cc2
0.288809	O=C(Nc1c(cccc1)CN(C(=O)C)CC)c2ncc(c3cnccc3)cc2
0.288809	O=C(Nc1c(cccc1)CN(C(=O)C)CC)c2ncc(c3cnccc3)cc2
0.288809	O=C(Nc1c(cccc1)CN(C(=O)C)CC)c2ncc(c3cnccc3)cc2
0.288809	O=C(Nc1c(cccc1)CN(C(=O)C)CC)c2ncc(c3cnccc3)cc2
0.288809	O=C(Nc1c(cccc1)CN(C(=O)C)CC)c2ncc(c3cnccc3)cc2
0.288809	O=C(Nc1c(cccc1)CN(C(=O)C)CC)c2ncc(c3cnccc3)cc2
0.28866	Brc1cc(Oc2ncccc2C(=O)Nc3c(ccc(NC(=O)C(C)(C)C)c3)C)ccc1
0.28866	Brc1cc(Oc2ncccc2C(=O)Nc3c(ccc(NC(=O)C(C)(C)C)c3)C)ccc1
0.28866	Brc1cc(Oc2ncccc2C(=O)Nc3c(ccc(NC(=O)C(C)(C)C)c3)C)ccc1
0.28866	Brc1cc(Oc2ncccc2C(=O)Nc3c(ccc(NC(=O)C(C)(C)C)c3)C)ccc1
0.288256	O=C(Nc1c(ccc(c1)C(=O)Nc2cc(c(OC)cc2)COC)C)c3cc4OCCOc4cc3
0.288256	O=C(Nc1c(ccc(c1)C(=O)Nc2cc(c(OC)cc2)COC)C)c3cc4OCCOc4cc3
0.288136	S1(=O)(=O)CC2(C1)CCN(C(=O)C(=O)Nc3c(ccc(c3)C(=O)Nc4cc(ccc4)C(F)(F)F)C)CC2
0.288136	S1(=O)(=O)CC2(C1)CCN(C(=O)C(=O)Nc3c(ccc(c3)C(=O)Nc4cc(ccc4)C(F)(F)F)C)CC2
0.288136	S1(=O)(=O)CC2(C1)CCN(C(=O)C(=O)Nc3c(ccc(c3)C(=O)Nc4cc(ccc4)C(F)(F)F)C)CC2
0.288136	S1(=O)(=O)CC2(C1)CCN(C(=O)C(=O)Nc3c(ccc(c3)C(=O)Nc4cc(ccc4)C(F)(F)F)C)CC2
0.288136	S1(=O)(=O)CC2(C1)CCN(C(=O)C(=O)Nc3c(ccc(c3)C(=O)Nc4cc(ccc4)C(F)(F)F)C)CC2
0.288136	S1(=O)(=O)CC2(C1)CCN(C(=O)C(=O)Nc3c(ccc(c3)C(=O)Nc4cc(ccc4)C(F)(F)F)C)CC2
0.288136	S1(=O)(=O)CC2(C1)CCN(C(=O)C(=O)Nc3c(ccc(c3)C(=O)Nc4cc(ccc4)C(F)(F)F)C)CC2
0.288136	S1(=O)(=O)CC2(C1)CCN(C(=O)C(=O)Nc3c(ccc(c3)C(=O)Nc4cc(ccc4)C(F)(F)F)C)CC2
0.288136	S1(=O)(=O)CC2(C1)CCN(C(=O)C(=O)Nc3c(ccc(c3)C(=O)Nc4cc(ccc4)C(F)(F)F)C)CC2
0.288136	S1(=O)(=O)CC2(C1)CCN(C(=O)C(=O)Nc3c(ccc(c3)C(=O)Nc4cc(ccc4)C(F)(F)F)C)CC2
0.287879	Clc1c(F)ccc(S(=O)(=O)Nc2ccc(cc2)C(=O)Nc3ccc(Nc4ncccn4)cc3)c1
0.287879	Clc1c(F)ccc(S(=O)(=O)Nc2ccc(cc2)C(=O)Nc3ccc(Nc4ncccn4)cc3)c1
0.287879	Clc1c(F)ccc(S(=O)(=O)Nc2ccc(cc2)C(=O)Nc3ccc(Nc4ncccn4)cc3)c1
0.287879	Clc1c(F)ccc(S(=O)(=O)Nc2ccc(cc2)C(=O)Nc3ccc(Nc4ncccn4)cc3)c1
0.287879	Clc1c(F)ccc(S(=O)(=O)Nc2ccc(cc2)C(=O)Nc3ccc(Nc4ncccn4)cc3)c1
0.287879	Clc1c(F)ccc(S(=O)(=O)Nc2ccc(cc2)C(=O)Nc3ccc(Nc4ncccn4)cc3)c1
0.287879	Clc1c(F)ccc(S(=O)(=O)Nc2ccc(cc2)C(=O)Nc3ccc(Nc4ncccn4)cc3)c1
0.287879	Clc1c(F)ccc(S(=O)(=O)Nc2ccc(cc2)C(=O)Nc3ccc(Nc4ncccn4)cc3)c1
0.287879	Clc1c(F)ccc(S(=O)(=O)Nc2ccc(cc2)C(=O)Nc3ccc(Nc4ncccn4)cc3)c1
0.287879	Clc1c(F)ccc(S(=O)(=O)Nc2ccc(cc2)C(=O)Nc3ccc(Nc4ncccn4)cc3)c1
0.2875	O=C(Nc1cc(O)ccc1)c2ccc(cc2)C3=NC(=NN3)C4CC4
0.2875	O=C(Nc1cc(O)ccc1)c2ccc(cc2)C3=NC(=NN3)C4CC4
0.2875	O=C(Nc1cc(O)ccc1)c2ccc(cc2)C3=NC(=NN3)C4CC4
0.2875	O=C(Nc1cc(O)ccc1)c2ccc(cc2)C3=NC(=NN3)C4CC4
0.2875	O=C(Nc1cc(O)ccc1)c2ccc(cc2)C3=NC(=NN3)C4CC4
0.2875	O=C(Nc1cc(O)ccc1)c2ccc(cc2)C3=NC(=NN3)C4CC4
0.2875	O=C(Nc1cc(O)ccc1)c2ccc(cc2)C3=NC(=NN3)C4CC4
0.2875	O=C(Nc1cc(O)ccc1)c2ccc(cc2)C3=NC(=NN3)C4CC4
0.2875	O=C(Nc1cc(O)ccc1)c2ccc(cc2)C3=NC(=NN3)C4CC4
0.2875	O=C(Nc1cc(O)ccc1)c2ccc(cc2)C3=NC(=NN3)C4CC4
0.287356	Clc1c(ccc(NC(=O)NC)c1)C(=O)Nc2c(ccc(NC(=O)C(C)(C)C)c2)C
0.287356	Clc1c(ccc(NC(=O)NC)c1)C(=O)Nc2c(ccc(NC(=O)C(C)(C)C)c2)C
0.287356	Clc1c(ccc(NC(=O)NC)c1)C(=O)Nc2c(ccc(NC(=O)C(C)(C)C)c2)C
0.287356	Clc1c(ccc(NC(=O)NC)c1)C(=O)Nc2c(ccc(NC(=O)C(C)(C)C)c2)C
0.287356	Clc1c(ccc(NC(=O)NC)c1)C(=O)Nc2c(ccc(NC(=O)C(C)(C)C)c2)C
0.287356	Clc1c(ccc(NC(=O)NC)c1)C(=O)Nc2c(ccc(NC(=O)C(C)(C)C)c2)C
0.287356	Clc1c(ccc(NC(=O)NC)c1)C(=O)Nc2c(ccc(NC(=O)C(C)(C)C)c2)C
0.287356	Clc1c(ccc(NC(=O)NC)c1)C(=O)Nc2c(ccc(NC(=O)C(C)(C)C)c2)C
0.287356	Clc1c(ccc(NC(=O)NC)c1)C(=O)Nc2c(ccc(NC(=O)C(C)(C)C)c2)C
0.287356	Clc1c(ccc(NC(=O)NC)c1)C(=O)Nc2c(ccc(NC(=O)C(C)(C)C)c2)C
0.286245	O=C(Nc1c(c2ccncc2)cccc1)c3ccc(cc3)C4=NOC(=N4)CCOC
0.286245	O=C(Nc1c(c2ccncc2)cccc1)c3ccc(cc3)C4=NOC(=N4)CCOC
0.286245	O=C(Nc1c(c2ccncc2)cccc1)c3ccc(cc3)C4=NOC(=N4)CCOC
0.286245	O=C(Nc1c(c2ccncc2)cccc1)c3ccc(cc3)C4=NOC(=N4)CCOC
0.286245	O=C(Nc1c(c2ccncc2)cccc1)c3ccc(cc3)C4=NOC(=N4)CCOC
0.286245	O=C(Nc1c(c2ccncc2)cccc1)c3ccc(cc3)C4=NOC(=N4)CCOC
0.286245	O=C(Nc1c(c2ccncc2)cccc1)c3ccc(cc3)C4=NOC(=N4)CCOC
0.286245	O=C(Nc1c(c2ccncc2)cccc1)c3ccc(cc3)C4=NOC(=N4)CCOC
0.286245	O=C(Nc1c(c2ccncc2)cccc1)c3ccc(cc3)C4=NOC(=N4)CCOC
0.286245	O=C(Nc1c(c2ccncc2)cccc1)c3ccc(cc3)C4=NOC(=N4)CCOC
0.286232	S1C(=NC(c2ccc(cc2)CCCC)=C1)NC(=O)c3nc(ncc3)c4ncccc4
0.286232	S1C(=NC(c2ccc(cc2)CCCC)=C1)NC(=O)c3nc(ncc3)c4ncccc4
0.286232	S1C(=NC(c2ccc(cc2)CCCC)=C1)NC(=O)c3nc(ncc3)c4ncccc4
0.286232	S1C(=NC(c2ccc(cc2)CCCC)=C1)NC(=O)c3nc(ncc3)c4ncccc4
0.286232	S1C(=NC(c2ccc(cc2)CCCC)=C1)NC(=O)c3nc(ncc3)c4ncccc4
0.286232	S1C(=NC(c2ccc(cc2)CCCC)=C1)NC(=O)c3nc(ncc3)c4ncccc4
0.286232	S1C(=NC(c2ccc(cc2)CCCC)=C1)NC(=O)c3nc(ncc3)c4ncccc4
0.286232	S1C(=NC(c2ccc(cc2)CCCC)=C1)NC(=O)c3nc(ncc3)c4ncccc4
0.286232	S1C(=NC(c2ccc(cc2)CCCC)=C1)NC(=O)c3nc(ncc3)c4ncccc4
0.286232	S1C(=NC(c2ccc(cc2)CCCC)=C1)NC(=O)c3nc(ncc3)c4ncccc4
0.285714	O=C(Nc1c(cccc1)C)c2ccccc2
0.285714	O=C(Nc1c(cccc1)C)c2ccccc2
0.285714	O=C(Nc1c(cccc1)C)c2ccccc2
0.285714	O=C(Nc1c(cccc1)C)c2ccccc2
0.285714	O=C(Nc1c(cccc1)C)c2ccccc2
0.285141	O=C(Nc1cc(c(cc1)C(=O)C)C)c2ccc(cc2)CN(CCC)CC
0.285141	O=C(Nc1cc(c(cc1)C(=O)C)C)c2ccc(cc2)CN(CCC)CC
0.285141	O=C(Nc1cc(c(cc1)C(=O)C)C)c2ccc(cc2)CN(CCC)CC
0.285141	O=C(Nc1cc(c(cc1)C(=O)C)C)c2ccc(cc2)CN(CCC)CC
0.285141	O=C(Nc1cc(c(cc1)C(=O)C)C)c2ccc(cc2)CN(CCC)CC
0.285141	O=C(Nc1cc(c(cc1)C(=O)C)C)c2ccc(cc2)CN(CCC)CC
0.285141	O=C(Nc1cc(c(cc1)C(=O)C)C)c2ccc(cc2)CN(CCC)CC
0.285141	O=C(Nc1cc(c(cc1)C(=O)C)C)c2ccc(cc2)CN(CCC)CC
0.285141	O=C(Nc1cc(c(cc1)C(=O)C)C)c2ccc(cc2)CN(CCC)CC
0.285141	O=C(Nc1cc(c(cc1)C(=O)C)C)c2ccc(cc2)CN(CCC)CC
0.284644	O=C(OC)c1cc(c(cc1)C(=O)Nc2nc(OCC)ccn2)C
0.284644	O=C(OC)c1cc(c(cc1)C(=O)Nc2nc(OCC)ccn2)C
0.284615	Clc1cc(c2cnc(cc2)C(=O)Nc3cnc(c(c3)C)C)ccc1
0.284615	Clc1cc(c2cnc(cc2)C(=O)Nc3cnc(c(c3)C)C)ccc1
0.284615	Clc1cc(c2cnc(cc2)C(=O)Nc3cnc(c(c3)C)C)ccc1
0.284615	Clc1cc(c2cnc(cc2)C(=O)Nc3cnc(c(c3)C)C)ccc1
0.284615	Clc1cc(c2cnc(cc2)C(=O)Nc3cnc(c(c3)C)C)ccc1
0.284615	Clc1cc(c2cnc(cc2)C(=O)Nc3cnc(c(c3)C)C)ccc1
0.284615	Clc1cc(c2cnc(cc2)C(=O)Nc3cnc(c(c3)C)C)ccc1
0.284615	Clc1cc(c2cnc(cc2)C(=O)Nc3cnc(c(c3)C)C)ccc1
0.284615	Clc1cc(c2cnc(cc2)C(=O)Nc3cnc(c(c3)C)C)ccc1
0.284615	Clc1cc(c2cnc(cc2)C(=O)Nc3cnc(c(c3)C)C)ccc1
0.284553	O=C(Nc1cc(c(N2CCCC2)cc1)C)c3ccc(cc3)C(=O)NC(C)C
0.284553	O=C(Nc1cc(c(N2CCCC2)cc1)C)c3ccc(cc3)C(=O)NC(C)C
0.284553	O=C(Nc1cc(c(N2CCCC2)cc1)C)c3ccc(cc3)C(=O)NC(C)C
0.284553	O=C(Nc1cc(c(N2CCCC2)cc1)C)c3ccc(cc3)C(=O)NC(C)C
0.284553	O=C(Nc1cc(c(N2CCCC2)cc1)C)c3ccc(cc3)C(=O)NC(C)C
0.284553	O=C(Nc1cc(c(N2CCCC2)cc1)C)c3ccc(cc3)C(=O)NC(C)C
0.284553	O=C(Nc1cc(c(N2CCCC2)cc1)C)c3ccc(cc3)C(=O)NC(C)C
0.284553	O=C(Nc1cc(c(N2CCCC2)cc1)C)c3ccc(cc3)C(=O)NC(C)C
0.284553	O=C(Nc1cc(c(N2CCCC2)cc1)C)c3ccc(cc3)C(=O)NC(C)C
0.284553	O=C(Nc1cc(c(N2CCCC2)cc1)C)c3ccc(cc3)C(=O)NC(C)C
0.284247	[O-][N+](=O)c1c(NC(c2ncccc2)C)ccc(c1)C(=O)Nc3ccc(Nc4ncccn4)cc3
0.284247	[O-][N+](=O)c1c(NC(c2ncccc2)C)ccc(c1)C(=O)Nc3ccc(Nc4ncccn4)cc3
0.284247	[O-][N+](=O)c1c(NC(c2ncccc2)C)ccc(c1)C(=O)Nc3ccc(Nc4ncccn4)cc3
0.284247	[O-][N+](=O)c1c(NC(c2ncccc2)C)ccc(c1)C(=O)Nc3ccc(Nc4ncccn4)cc3
0.284247	[O-][N+](=O)c1c(NC(c2ncccc2)C)ccc(c1)C(=O)Nc3ccc(Nc4ncccn4)cc3
0.284247	[O-][N+](=O)c1c(NC(c2ncccc2)C)ccc(c1)C(=O)Nc3ccc(Nc4ncccn4)cc3
0.284247	[O-][N+](=O)c1c(NC(c2ncccc2)C)ccc(c1)C(=O)Nc3ccc(Nc4ncccn4)cc3
0.284247	[O-][N+](=O)c1c(NC(c2ncccc2)C)ccc(c1)C(=O)Nc3ccc(Nc4ncccn4)cc3
0.284247	[O-][N+](=O)c1c(NC(c2ncccc2)C)ccc(c1)C(=O)Nc3ccc(Nc4ncccn4)cc3
0.284247	[O-][N+](=O)c1c(NC(c2ncccc2)C)ccc(c1)C(=O)Nc3ccc(Nc4ncccn4)cc3
0.284211	Fc1cc(c(cc1)C)CNC(=O)C(=O)Nc2c(ccc(c2)C(=O)Nc3cc(ccc3)C(F)(F)F)C
0.284211	Fc1cc(c(cc1)C)CNC(=O)C(=O)Nc2c(ccc(c2)C(=O)Nc3cc(ccc3)C(F)(F)F)C
0.284211	Fc1cc(c(cc1)C)CNC(=O)C(=O)Nc2c(ccc(c2)C(=O)Nc3cc(ccc3)C(F)(F)F)C
0.284211	Fc1cc(c(cc1)C)CNC(=O)C(=O)Nc2c(ccc(c2)C(=O)Nc3cc(ccc3)C(F)(F)F)C
0.284211	Fc1cc(c(cc1)C)CNC(=O)C(=O)Nc2c(ccc(c2)C(=O)Nc3cc(ccc3)C(F)(F)F)C
0.284211	Fc1cc(c(cc1)C)CNC(=O)C(=O)Nc2c(ccc(c2)C(=O)Nc3cc(ccc3)C(F)(F)F)C
0.284211	Fc1cc(c(cc1)C)CNC(=O)C(=O)Nc2c(ccc(c2)C(=O)Nc3cc(ccc3)C(F)(F)F)C
0.284211	Fc1cc(c(cc1)C)CNC(=O)C(=O)Nc2c(ccc(c2)C(=O)Nc3cc(ccc3)C(F)(F)F)C
0.284211	Fc1cc(c(cc1)C)CNC(=O)C(=O)Nc2c(ccc(c2)C(=O)Nc3cc(ccc3)C(F)(F)F)C
0.284211	Fc1cc(c(cc1)C)CNC(=O)C(=O)Nc2c(ccc(c2)C(=O)Nc3cc(ccc3)C(F)(F)F)C
0.284133	Clc1c(Cl)ccc(NC(=O)Nc2cc(ccc2)C(=O)Nc3cc(c(OCCN4CCCC4)cc3)C)c1
0.284133	Clc1c(Cl)ccc(NC(=O)Nc2cc(ccc2)C(=O)Nc3cc(c(OCCN4CCCC4)cc3)C)c1
0.284133	Clc1c(Cl)ccc(NC(=O)Nc2cc(ccc2)C(=O)Nc3cc(c(OCCN4CCCC4)cc3)C)c1
0.284133	Clc1c(Cl)ccc(NC(=O)Nc2cc(ccc2)C(=O)Nc3cc(c(OCCN4CCCC4)cc3)C)c1
0.284133	Clc1c(Cl)ccc(NC(=O)Nc2cc(ccc2)C(=O)Nc3cc(c(OCCN4CCCC4)cc3)C)c1
0.284133	Clc1c(Cl)ccc(NC(=O)Nc2cc(ccc2)C(=O)Nc3cc(c(OCCN4CCCC4)cc3)C)c1
0.284133	Clc1c(Cl)ccc(NC(=O)Nc2cc(ccc2)C(=O)Nc3cc(c(OCCN4CCCC4)cc3)C)c1
0.284133	Clc1c(Cl)ccc(NC(=O)Nc2cc(ccc2)C(=O)Nc3cc(c(OCCN4CCCC4)cc3)C)c1
0.284133	Clc1c(Cl)ccc(NC(=O)Nc2cc(ccc2)C(=O)Nc3cc(c(OCCN4CCCC4)cc3)C)c1
0.284133	Clc1c(Cl)ccc(NC(=O)Nc2cc(ccc2)C(=O)Nc3cc(c(OCCN4CCCC4)cc3)C)c1
0.284047	S(=O)(=O)(Nc1c(cc(NC(=O)c2ccc(OCC3CC3)cc2)cc1)C)CC
0.284047	S(=O)(=O)(Nc1c(cc(NC(=O)c2ccc(OCC3CC3)cc2)cc1)C)CC
0.284047	S(=O)(=O)(Nc1c(cc(NC(=O)c2ccc(OCC3CC3)cc2)cc1)C)CC
0.283636	S1C(=NC(NC(=O)c2c(cc(cc2)C(=O)OC)C)=C1)c3ccncc3
0.283636	S1C(=NC(NC(=O)c2c(cc(cc2)C(=O)OC)C)=C1)c3ccncc3
0.283636	S1C(=NC(NC(=O)c2c(cc(cc2)C(=O)OC)C)=C1)c3ccncc3
0.283636	S1C(=NC(NC(=O)c2c(cc(cc2)C(=O)OC)C)=C1)c3ccncc3
0.283636	S1C(=NC(NC(=O)c2c(cc(cc2)C(=O)OC)C)=C1)c3ccncc3
0.283636	S1C(=NC(NC(=O)c2c(cc(cc2)C(=O)OC)C)=C1)c3ccncc3
0.283636	S1C(=NC(NC(=O)c2c(cc(cc2)C(=O)OC)C)=C1)c3ccncc3
0.283636	S1C(=NC(NC(=O)c2c(cc(cc2)C(=O)OC)C)=C1)c3ccncc3
0.283636	S1C(=NC(NC(=O)c2c(cc(cc2)C(=O)OC)C)=C1)c3ccncc3
0.283636	S1C(=NC(NC(=O)c2c(cc(cc2)C(=O)OC)C)=C1)c3ccncc3
0.283636	O=C(Nc1cc(ccc1)CNC(=O)c2ncc(Oc3c(cccc3)C)cc2)c4ccccc4
0.283333	FC(F)(F)c1cc(NC(=O)c2cc(NC(=O)C(=O)NC(C(=O)N3CCCCC3)C)c(cc2)C)ccc1
0.283333	FC(F)(F)c1cc(NC(=O)c2cc(NC(=O)C(=O)NC(C(=O)N3CCCCC3)C)c(cc2)C)ccc1
0.283333	FC(F)(F)c1cc(NC(=O)c2cc(NC(=O)C(=O)NC(C(=O)N3CCCCC3)C)c(cc2)C)ccc1
0.283333	FC(F)(F)c1cc(NC(=O)c2cc(NC(=O)C(=O)NC(C(=O)N3CCCCC3)C)c(cc2)C)ccc1
0.283333	FC(F)(F)c1cc(NC(=O)c2cc(NC(=O)C(=O)NC(C(=O)N3CCCCC3)C)c(cc2)C)ccc1
0.283333	FC(F)(F)c1cc(NC(=O)c2cc(NC(=O)C(=O)NC(C(=O)N3CCCCC3)C)c(cc2)C)ccc1
0.283333	FC(F)(F)c1cc(NC(=O)c2cc(NC(=O)C(=O)NC(C(=O)N3CCCCC3)C)c(cc2)C)ccc1
0.283333	FC(F)(F)c1cc(NC(=O)c2cc(NC(=O)C(=O)NC(C(=O)N3CCCCC3)C)c(cc2)C)ccc1
0.283333	FC(F)(F)c1cc(NC(=O)c2cc(NC(=O)C(=O)NC(C(=O)N3CCCCC3)C)c(cc2)C)ccc1
0.283333	FC(F)(F)c1cc(NC(=O)c2cc(NC(=O)C(=O)NC(C(=O)N3CCCCC3)C)c(cc2)C)ccc1
0.283276	ClC=1SC(S(=O)(=O)Nc2ccc(cc2)C(=O)Nc3c(ccc(NC(=O)c4cc(ccc4)C(F)(F)F)c3)C)=CC1
0.283276	ClC=1SC(S(=O)(=O)Nc2ccc(cc2)C(=O)Nc3c(ccc(NC(=O)c4cc(ccc4)C(F)(F)F)c3)C)=CC1
0.283276	ClC=1SC(S(=O)(=O)Nc2ccc(cc2)C(=O)Nc3c(ccc(NC(=O)c4cc(ccc4)C(F)(F)F)c3)C)=CC1
0.283276	ClC=1SC(S(=O)(=O)Nc2ccc(cc2)C(=O)Nc3c(ccc(NC(=O)c4cc(ccc4)C(F)(F)F)c3)C)=CC1
0.283276	ClC=1SC(S(=O)(=O)Nc2ccc(cc2)C(=O)Nc3c(ccc(NC(=O)c4cc(ccc4)C(F)(F)F)c3)C)=CC1
0.283276	ClC=1SC(S(=O)(=O)Nc2ccc(cc2)C(=O)Nc3c(ccc(NC(=O)c4cc(ccc4)C(F)(F)F)c3)C)=CC1
0.283276	ClC=1SC(S(=O)(=O)Nc2ccc(cc2)C(=O)Nc3c(ccc(NC(=O)c4cc(ccc4)C(F)(F)F)c3)C)=CC1
0.283276	ClC=1SC(S(=O)(=O)Nc2ccc(cc2)C(=O)Nc3c(ccc(NC(=O)c4cc(ccc4)C(F)(F)F)c3)C)=CC1
0.283154	O=C(Nc1c(Oc2cc(ncc2)C(=O)NC)cc(cc1)C)c3ccc(cc3)C4=NC=CN4
0.283154	O=C(Nc1c(Oc2cc(ncc2)C(=O)NC)cc(cc1)C)c3ccc(cc3)C4=NC=CN4
0.283154	O=C(Nc1c(Oc2cc(ncc2)C(=O)NC)cc(cc1)C)c3ccc(cc3)C4=NC=CN4
0.283154	O=C(Nc1c(Oc2cc(ncc2)C(=O)NC)cc(cc1)C)c3ccc(cc3)C4=NC=CN4
0.283154	O=C(Nc1c(Oc2cc(ncc2)C(=O)NC)cc(cc1)C)c3ccc(cc3)C4=NC=CN4
0.283154	O=C(Nc1c(Oc2cc(ncc2)C(=O)NC)cc(cc1)C)c3ccc(cc3)C4=NC=CN4
0.283154	O=C(Nc1c(Oc2cc(ncc2)C(=O)NC)cc(cc1)C)c3ccc(cc3)C4=NC=CN4
0.283154	O=C(Nc1c(Oc2cc(ncc2)C(=O)NC)cc(cc1)C)c3ccc(cc3)C4=NC=CN4
0.283154	O=C(Nc1c(Oc2cc(ncc2)C(=O)NC)cc(cc1)C)c3ccc(cc3)C4=NC=CN4
0.283154	O=C(Nc1c(Oc2cc(ncc2)C(=O)NC)cc(cc1)C)c3ccc(cc3)C4=NC=CN4
0.283088	S(=O)(=O)(NC(C)(C)C)c1cc(NC(=O)c2ccc(cc2)CN(CCC)CC)c(cc1)C
0.283088	S(=O)(=O)(NC(C)(C)C)c1cc(NC(=O)c2ccc(cc2)CN(CCC)CC)c(cc1)C
0.283019	Fc1c(N2CCOCC2)ccc(NC(=O)c3ccc(NC(=O)c4ncccc4)cc3)c1
0.283019	Fc1c(N2CCOCC2)ccc(NC(=O)c3ccc(NC(=O)c4ncccc4)cc3)c1
0.283019	Fc1c(N2CCOCC2)ccc(NC(=O)c3ccc(NC(=O)c4ncccc4)cc3)c1
0.283019	Fc1c(N2CCOCC2)ccc(NC(=O)c3ccc(NC(=O)c4ncccc4)cc3)c1
0.283019	Fc1c(N2CCOCC2)ccc(NC(=O)c3ccc(NC(=O)c4ncccc4)cc3)c1
0.282946	S1C=NC(c2ncc(cc2)C(=O)Nc3nc(OCC)ccn3)=C1
0.282946	S1C=NC(c2ncc(cc2)C(=O)Nc3nc(OCC)ccn3)=C1
0.282946	S1C=NC(c2ncc(cc2)C(=O)Nc3nc(OCC)ccn3)=C1
0.282946	S1C=NC(c2ncc(cc2)C(=O)Nc3nc(OCC)ccn3)=C1
0.282946	S1C=NC(c2ncc(cc2)C(=O)Nc3nc(OCC)ccn3)=C1
0.282946	S1C=NC(c2ncc(cc2)C(=O)Nc3nc(OCC)ccn3)=C1
0.282946	S1C=NC(c2ncc(cc2)C(=O)Nc3nc(OCC)ccn3)=C1
0.282946	S1C=NC(c2ncc(cc2)C(=O)Nc3nc(OCC)ccn3)=C1
0.282946	S1C=NC(c2ncc(cc2)C(=O)Nc3nc(OCC)ccn3)=C1
0.282946	S1C=NC(c2ncc(cc2)C(=O)Nc3nc(OCC)ccn3)=C1
0.282759	Brc1cc(NC(=O)CCNC(=O)c2cc(S(=O)(=O)N3CCN(CC3)C)ccc2)c(cc1)C
0.282759	Brc1cc(NC(=O)CCNC(=O)c2cc(S(=O)(=O)N3CCN(CC3)C)ccc2)c(cc1)C
0.282759	Brc1cc(NC(=O)CCNC(=O)c2cc(S(=O)(=O)N3CCN(CC3)C)ccc2)c(cc1)C
0.282759	Brc1cc(NC(=O)CCNC(=O)c2cc(S(=O)(=O)N3CCN(CC3)C)ccc2)c(cc1)C
0.282686	ClC=1SC(S(=O)(=O)Nc2ccc(cc2)C(=O)Nc3c(ccc(NC(=O)C(C)(C)C)c3)C)=CC1
0.282686	ClC=1SC(S(=O)(=O)Nc2ccc(cc2)C(=O)Nc3c(ccc(NC(=O)C(C)(C)C)c3)C)=CC1
0.282686	ClC=1SC(S(=O)(=O)Nc2ccc(cc2)C(=O)Nc3c(ccc(NC(=O)C(C)(C)C)c3)C)=CC1
0.282686	ClC=1SC(S(=O)(=O)Nc2ccc(cc2)C(=O)Nc3c(ccc(NC(=O)C(C)(C)C)c3)C)=CC1
0.282686	ClC=1SC(S(=O)(=O)Nc2ccc(cc2)C(=O)Nc3c(ccc(NC(=O)C(C)(C)C)c3)C)=CC1
0.282686	ClC=1SC(S(=O)(=O)Nc2ccc(cc2)C(=O)Nc3c(ccc(NC(=O)C(C)(C)C)c3)C)=CC1
0.282686	ClC=1SC(S(=O)(=O)Nc2ccc(cc2)C(=O)Nc3c(ccc(NC(=O)C(C)(C)C)c3)C)=CC1
0.282686	ClC=1SC(S(=O)(=O)Nc2ccc(cc2)C(=O)Nc3c(ccc(NC(=O)C(C)(C)C)c3)C)=CC1
0.282686	ClC=1SC(S(=O)(=O)Nc2ccc(cc2)C(=O)Nc3c(ccc(NC(=O)C(C)(C)C)c3)C)=CC1
0.282686	ClC=1SC(S(=O)(=O)Nc2ccc(cc2)C(=O)Nc3c(ccc(NC(=O)C(C)(C)C)c3)C)=CC1
0.282609	Clc1cc(c2cnc(cc2)C(=O)Nc3c(NCCC)ccc(C#N)c3)ccc1
0.282609	Clc1cc(c2cnc(cc2)C(=O)Nc3c(NCCC)ccc(C#N)c3)ccc1
0.282609	Clc1cc(c2cnc(cc2)C(=O)Nc3c(NCCC)ccc(C#N)c3)ccc1
0.282609	Clc1cc(c2cnc(cc2)C(=O)Nc3c(NCCC)ccc(C#N)c3)ccc1
0.282609	Clc1cc(c2cnc(cc2)C(=O)Nc3c(NCCC)ccc(C#N)c3)ccc1
0.282609	Clc1cc(c2cnc(cc2)C(=O)Nc3c(NCCC)ccc(C#N)c3)ccc1
0.282609	Clc1cc(c2cnc(cc2)C(=O)Nc3c(NCCC)ccc(C#N)c3)ccc1
0.282609	Clc1cc(c2cnc(cc2)C(=O)Nc3c(NCCC)ccc(C#N)c3)ccc1
0.282609	Clc1cc(c2cnc(cc2)C(=O)Nc3c(NCCC)ccc(C#N)c3)ccc1
0.282609	Clc1cc(c2cnc(cc2)C(=O)Nc3c(NCCC)ccc(C#N)c3)ccc1
0.282609	Clc1c(Sc2ccc(OC)cc2)ccc(NC(=O)c3ncc(c4cc(Cl)ccc4)cc3)c1
0.282609	Clc1c(Sc2ccc(OC)cc2)ccc(NC(=O)c3ncc(c4cc(Cl)ccc4)cc3)c1
0.282609	Clc1c(Sc2ccc(OC)cc2)ccc(NC(=O)c3ncc(c4cc(Cl)ccc4)cc3)c1
0.282609	Clc1c(Sc2ccc(OC)cc2)ccc(NC(=O)c3ncc(c4cc(Cl)ccc4)cc3)c1
0.282609	Clc1c(Sc2ccc(OC)cc2)ccc(NC(=O)c3ncc(c4cc(Cl)ccc4)cc3)c1
0.282609	Clc1c(Sc2ccc(OC)cc2)ccc(NC(=O)c3ncc(c4cc(Cl)ccc4)cc3)c1
0.282609	Clc1c(Sc2ccc(OC)cc2)ccc(NC(=O)c3ncc(c4cc(Cl)ccc4)cc3)c1
0.282609	Clc1c(Sc2ccc(OC)cc2)ccc(NC(=O)c3ncc(c4cc(Cl)ccc4)cc3)c1
0.282609	Clc1c(Sc2ccc(OC)cc2)ccc(NC(=O)c3ncc(c4cc(Cl)ccc4)cc3)c1
0.282609	Clc1c(Sc2ccc(OC)cc2)ccc(NC(=O)c3ncc(c4cc(Cl)ccc4)cc3)c1
0.282528	S1C(=NC(c2ccc(cc2)CCCC)=C1)NC(=O)c3cc(OC)c(OC)cc3
0.282528	S1C(=NC(c2ccc(cc2)CCCC)=C1)NC(=O)c3cc(OC)c(OC)cc3
0.282528	S1C(=NC(c2ccc(cc2)CCCC)=C1)NC(=O)c3cc(OC)c(OC)cc3
0.282528	S1C(=NC(c2ccc(cc2)CCCC)=C1)NC(=O)c3cc(OC)c(OC)cc3
0.282528	S1C(=NC(c2ccc(cc2)CCCC)=C1)NC(=O)c3cc(OC)c(OC)cc3
0.282528	S1C(=NC(c2ccc(cc2)CCCC)=C1)NC(=O)c3cc(OC)c(OC)cc3
0.282528	S1C(=NC(c2ccc(cc2)CCCC)=C1)NC(=O)c3cc(OC)c(OC)cc3
0.282528	S1C(=NC(c2ccc(cc2)CCCC)=C1)NC(=O)c3cc(OC)c(OC)cc3
0.282528	S1C(=NC(c2ccc(cc2)CCCC)=C1)NC(=O)c3cc(OC)c(OC)cc3
0.282528	S1C(=NC(c2ccc(cc2)CCCC)=C1)NC(=O)c3cc(OC)c(OC)cc3
0.282528	Clc1cc(c2cnc(cc2)C(=O)Nc3c(cccc3)COCc4ccccc4)ccc1
0.282528	Clc1cc(c2cnc(cc2)C(=O)Nc3c(cccc3)COCc4ccccc4)ccc1
0.282528	Clc1cc(c2cnc(cc2)C(=O)Nc3c(cccc3)COCc4ccccc4)ccc1
0.282528	Clc1cc(c2cnc(cc2)C(=O)Nc3c(cccc3)COCc4ccccc4)ccc1
0.282528	Clc1cc(c2cnc(cc2)C(=O)Nc3c(cccc3)COCc4ccccc4)ccc1
0.282528	Clc1cc(c2cnc(cc2)C(=O)Nc3c(cccc3)COCc4ccccc4)ccc1
0.282528	Clc1cc(c2cnc(cc2)C(=O)Nc3c(cccc3)COCc4ccccc4)ccc1
0.282528	Clc1cc(c2cnc(cc2)C(=O)Nc3c(cccc3)COCc4ccccc4)ccc1
0.282528	Clc1cc(c2cnc(cc2)C(=O)Nc3c(cccc3)COCc4ccccc4)ccc1
0.282528	Clc1cc(c2cnc(cc2)C(=O)Nc3c(cccc3)COCc4ccccc4)ccc1
0.282443	O=C(Nc1nc(OCC)ccn1)C=2OC(=CC2)CN3CCCCC3
0.282443	O=C(Nc1nc(OCC)ccn1)C=2OC(=CC2)CN3CCCCC3
0.282443	O=C(Nc1nc(OCC)ccn1)C=2OC(=CC2)CN3CCCCC3
0.282443	O=C(Nc1nc(OCC)ccn1)C=2OC(=CC2)CN3CCCCC3
0.282443	O=C(Nc1nc(OCC)ccn1)C=2OC(=CC2)CN3CCCCC3
0.282443	O=C(Nc1nc(OCC)ccn1)C=2OC(=CC2)CN3CCCCC3
0.282443	O=C(Nc1nc(OCC)ccn1)C=2OC(=CC2)CN3CCCCC3
0.282443	O=C(Nc1nc(OCC)ccn1)C=2OC(=CC2)CN3CCCCC3
0.282443	O=C(Nc1nc(OCC)ccn1)C=2OC(=CC2)CN3CCCCC3
0.282443	O=C(Nc1nc(OCC)ccn1)C=2OC(=CC2)CN3CCCCC3
0.282353	O=C(Nc1c(ccc(c1)C=2ON=CN2)C)Cc3ccncc3
0.282353	O=C(Nc1c(ccc(c1)C=2ON=CN2)C)Cc3ccncc3
0.282353	O=C(Nc1c(ccc(c1)C=2ON=CN2)C)Cc3ccncc3
0.282353	O=C(Nc1c(ccc(c1)C=2ON=CN2)C)Cc3ccncc3
0.282353	O=C(Nc1c(ccc(c1)C=2ON=CN2)C)Cc3ccncc3
0.282353	O=C(Nc1c(ccc(c1)C=2ON=CN2)C)Cc3ccncc3
0.282353	O=C(Nc1c(ccc(c1)C=2ON=CN2)C)Cc3ccncc3
0.282353	O=C(Nc1c(ccc(c1)C=2ON=CN2)C)Cc3ccncc3
0.282353	O=C(Nc1c(ccc(c1)C=2ON=CN2)C)Cc3ccncc3
0.282353	O=C(Nc1c(ccc(c1)C=2ON=CN2)C)Cc3ccncc3
0.282313	Clc1cc(c2cnc(cc2)C(=O)Nc3cc(C#N)c(N4CCC(O)CC4)cc3)ccc1
0.282313	Clc1cc(c2cnc(cc2)C(=O)Nc3cc(C#N)c(N4CCC(O)CC4)cc3)ccc1
0.282313	Clc1cc(c2cnc(cc2)C(=O)Nc3cc(C#N)c(N4CCC(O)CC4)cc3)ccc1
0.282313	Clc1cc(c2cnc(cc2)C(=O)Nc3cc(C#N)c(N4CCC(O)CC4)cc3)ccc1
0.282313	Clc1cc(c2cnc(cc2)C(=O)Nc3cc(C#N)c(N4CCC(O)CC4)cc3)ccc1
0.282313	Clc1cc(c2cnc(cc2)C(=O)Nc3cc(C#N)c(N4CCC(O)CC4)cc3)ccc1
0.282313	Clc1cc(c2cnc(cc2)C(=O)Nc3cc(C#N)c(N4CCC(O)CC4)cc3)ccc1
0.282313	Clc1cc(c2cnc(cc2)C(=O)Nc3cc(C#N)c(N4CCC(O)CC4)cc3)ccc1
0.282313	Clc1cc(c2cnc(cc2)C(=O)Nc3cc(C#N)c(N4CCC(O)CC4)cc3)ccc1
0.282313	Clc1cc(c2cnc(cc2)C(=O)Nc3cc(C#N)c(N4CCC(O)CC4)cc3)ccc1
0.281967	S1C(=NC(=C1)CN2CCN(c3ncccc3)CC2)NC(=O)c4c(F)cc(c5ccc(F)cc5)cc4
0.281967	S1C(=NC(=C1)CN2CCN(c3ncccc3)CC2)NC(=O)c4c(F)cc(c5ccc(F)cc5)cc4
0.281967	S1C(=NC(=C1)CN2CCN(c3ncccc3)CC2)NC(=O)c4c(F)cc(c5ccc(F)cc5)cc4
0.281967	S1C(=NC(=C1)CN2CCN(c3ncccc3)CC2)NC(=O)c4c(F)cc(c5ccc(F)cc5)cc4
0.281967	S1C(=NC(=C1)CN2CCN(c3ncccc3)CC2)NC(=O)c4c(F)cc(c5ccc(F)cc5)cc4
0.281967	S1C(=NC(=C1)CN2CCN(c3ncccc3)CC2)NC(=O)c4c(F)cc(c5ccc(F)cc5)cc4
0.281967	S1C(=NC(=C1)CN2CCN(c3ncccc3)CC2)NC(=O)c4c(F)cc(c5ccc(F)cc5)cc4
0.281967	S1C(=NC(=C1)CN2CCN(c3ncccc3)CC2)NC(=O)c4c(F)cc(c5ccc(F)cc5)cc4
0.281967	S1C(=NC(=C1)CN2CCN(c3ncccc3)CC2)NC(=O)c4c(F)cc(c5ccc(F)cc5)cc4
0.281967	S1C(=NC(=C1)CN2CCN(c3ncccc3)CC2)NC(=O)c4c(F)cc(c5ccc(F)cc5)cc4
0.281853	FC(F)(F)c1cc(ccc1)C(=O)Nc2cc(c3c(ccc(NC(C)C)c3)C)c(cc2)C
0.281746	Clc1ccc(cc1)C(=O)Nc2cc(ccc2)C=NNC(=O)c3cc(O)c(cc3)C
0.281746	Clc1ccc(cc1)C(=O)Nc2cc(ccc2)C=NNC(=O)c3cc(O)c(cc3)C
0.281746	Clc1ccc(cc1)C(=O)Nc2cc(ccc2)C=NNC(=O)c3cc(O)c(cc3)C
0.281746	Clc1ccc(cc1)C(=O)Nc2cc(ccc2)C=NNC(=O)c3cc(O)c(cc3)C
0.281746	Clc1ccc(cc1)C(=O)Nc2cc(ccc2)C=NNC(=O)c3cc(O)c(cc3)C
0.281746	Clc1ccc(cc1)C(=O)Nc2cc(ccc2)C=NNC(=O)c3cc(O)c(cc3)C
0.281746	Clc1ccc(cc1)C(=O)Nc2cc(ccc2)C=NNC(=O)c3cc(O)c(cc3)C
0.281746	Clc1ccc(cc1)C(=O)Nc2cc(ccc2)C=NNC(=O)c3cc(O)c(cc3)C
0.281746	Clc1ccc(cc1)C(=O)Nc2cc(ccc2)C=NNC(=O)c3cc(O)c(cc3)C
0.281746	Clc1ccc(cc1)C(=O)Nc2cc(ccc2)C=NNC(=O)c3cc(O)c(cc3)C
0.281457	O=C(Nc1c(ccc(NC(=O)C(C)(C)C)c1)C)C=2C(=NN(c3ccccc3)C2)c4ccc(cc4)C
0.281457	O=C(Nc1c(ccc(NC(=O)C(C)(C)C)c1)C)C=2C(=NN(c3ccccc3)C2)c4ccc(cc4)C
0.281457	O=C(Nc1c(ccc(NC(=O)C(C)(C)C)c1)C)C=2C(=NN(c3ccccc3)C2)c4ccc(cc4)C
0.281457	O=C(Nc1c(ccc(NC(=O)C(C)(C)C)c1)C)C=2C(=NN(c3ccccc3)C2)c4ccc(cc4)C
0.281457	O=C(Nc1c(ccc(NC(=O)C(C)(C)C)c1)C)C=2C(=NN(c3ccccc3)C2)c4ccc(cc4)C
0.281457	O=C(Nc1c(ccc(NC(=O)C(C)(C)C)c1)C)C=2C(=NN(c3ccccc3)C2)c4ccc(cc4)C
0.281457	O=C(Nc1c(ccc(NC(=O)C(C)(C)C)c1)C)C=2C(=NN(c3ccccc3)C2)c4ccc(cc4)C
0.281457	O=C(Nc1c(ccc(NC(=O)C(C)(C)C)c1)C)C=2C(=NN(c3ccccc3)C2)c4ccc(cc4)C
0.281457	O=C(Nc1c(ccc(NC(=O)C(C)(C)C)c1)C)C=2C(=NN(c3ccccc3)C2)c4ccc(cc4)C
0.281457	O=C(Nc1c(ccc(NC(=O)C(C)(C)C)c1)C)C=2C(=NN(c3ccccc3)C2)c4ccc(cc4)C
0.281457	O=C(Nc1c(ccc(NC(=O)C(C)(C)C)c1)C)c2c(cccc2)C3=NN=CN3C
0.281457	O=C(Nc1c(ccc(NC(=O)C(C)(C)C)c1)C)c2c(cccc2)C3=NN=CN3C
0.281457	O=C(Nc1c(ccc(NC(=O)C(C)(C)C)c1)C)c2c(cccc2)C3=NN=CN3C
0.281457	O=C(Nc1c(ccc(NC(=O)C(C)(C)C)c1)C)c2c(cccc2)C3=NN=CN3C
0.281457	O=C(Nc1c(ccc(NC(=O)C(C)(C)C)c1)C)c2c(cccc2)C3=NN=CN3C
0.281369	O=C(N1CCN(CCOC)CC1)C(=O)Nc2c(ccc(c2)C(=O)N)C
0.281369	O=C(N1CCN(CCOC)CC1)C(=O)Nc2c(ccc(c2)C(=O)N)C
0.281369	O=C(N1CCN(CCOC)CC1)C(=O)Nc2c(ccc(c2)C(=O)N)C
0.281369	O=C(N1CCN(CCOC)CC1)C(=O)Nc2c(ccc(c2)C(=O)N)C
0.281369	O=C(N1CCN(CCOC)CC1)C(=O)Nc2c(ccc(c2)C(=O)N)C
0.281369	O=C(N1CCN(CCOC)CC1)C(=O)Nc2c(ccc(c2)C(=O)N)C
0.281369	O=C(N1CCN(CCOC)CC1)C(=O)Nc2c(ccc(c2)C(=O)N)C
0.281369	O=C(N1CCN(CCOC)CC1)C(=O)Nc2c(ccc(c2)C(=O)N)C
0.281369	O=C(N1CCN(CCOC)CC1)C(=O)Nc2c(ccc(c2)C(=O)N)C
0.281369	FC(F)(F)c1cc(c2cnc(NC(=O)c3ccc(cc3)CN(CCC)CC)cc2)ccc1
0.281369	FC(F)(F)c1cc(c2cnc(NC(=O)c3ccc(cc3)CN(CCC)CC)cc2)ccc1
0.281369	FC(F)(F)c1cc(c2cnc(NC(=O)c3ccc(cc3)CN(CCC)CC)cc2)ccc1
0.281369	FC(F)(F)c1cc(c2cnc(NC(=O)c3ccc(cc3)CN(CCC)CC)cc2)ccc1
0.281369	FC(F)(F)c1cc(c2cnc(NC(=O)c3ccc(cc3)CN(CCC)CC)cc2)ccc1
0.281369	FC(F)(F)c1cc(c2cnc(NC(=O)c3ccc(cc3)CN(CCC)CC)cc2)ccc1
0.281369	FC(F)(F)c1cc(c2cnc(NC(=O)c3ccc(cc3)CN(CCC)CC)cc2)ccc1
0.281369	FC(F)(F)c1cc(c2cnc(NC(=O)c3ccc(cc3)CN(CCC)CC)cc2)ccc1
0.281369	FC(F)(F)c1cc(c2cnc(NC(=O)c3ccc(cc3)CN(CCC)CC)cc2)ccc1
0.281369	FC(F)(F)c1cc(c2cnc(NC(=O)c3ccc(cc3)CN(CCC)CC)cc2)ccc1
0.281369	O=C(N1CCN(CCOC)CC1)C(=O)Nc2c(ccc(c2)C(=O)N)C
0.280899	Clc1c(NCc2cc(NC(=O)c3ccc(OC)cc3)ccc2)cc(c(OC)c1)C
0.280851	O=C(Nc1cc(NCc2ccc(cc2)CO)c(cc1)C)C(C)(C)C
0.280851	O=C(Nc1cc(NCc2ccc(cc2)CO)c(cc1)C)C(C)(C)C
0.280851	O=C(Nc1cc(NCc2ccc(cc2)CO)c(cc1)C)C(C)(C)C
0.280851	O=C(Nc1cc(NCc2ccc(cc2)CO)c(cc1)C)C(C)(C)C
0.280851	O=C(Nc1cc(NCc2ccc(cc2)CO)c(cc1)C)C(C)(C)C
0.280851	O=C(Nc1cc(NCc2ccc(cc2)CO)c(cc1)C)C(C)(C)C
0.280822	FC(F)(F)c1nc(ncc1)Nc2cc(ccc2)C(=O)NC3=NNC=C3C(=O)OC
0.280822	FC(F)(F)c1nc(ncc1)Nc2cc(ccc2)C(=O)NC3=NNC=C3C(=O)OC
0.280822	FC(F)(F)c1nc(ncc1)Nc2cc(ccc2)C(=O)NC3=NNC=C3C(=O)OC
0.280822	FC(F)(F)c1nc(ncc1)Nc2cc(ccc2)C(=O)NC3=NNC=C3C(=O)OC
0.280822	FC(F)(F)c1nc(ncc1)Nc2cc(ccc2)C(=O)NC3=NNC=C3C(=O)OC
0.280822	FC(F)(F)c1nc(ncc1)Nc2cc(ccc2)C(=O)NC3=NNC=C3C(=O)OC
0.280822	FC(F)(F)c1nc(ncc1)Nc2cc(ccc2)C(=O)NC3=NNC=C3C(=O)OC
0.280822	FC(F)(F)c1nc(ncc1)Nc2cc(ccc2)C(=O)NC3=NNC=C3C(=O)OC
0.280822	FC(F)(F)c1nc(ncc1)Nc2cc(ccc2)C(=O)NC3=NNC=C3C(=O)OC
0.280822	FC(F)(F)c1nc(ncc1)Nc2cc(ccc2)C(=O)NC3=NNC=C3C(=O)OC
0.280822	BrC=1C=NN(C1)CC=2OC(C(=O)Nc3c(ccc(NC(=O)C(C)(C)C)c3)C)=CC2
0.280822	BrC=1C=NN(C1)CC=2OC(C(=O)Nc3c(ccc(NC(=O)C(C)(C)C)c3)C)=CC2
0.280822	BrC=1C=NN(C1)CC=2OC(C(=O)Nc3c(ccc(NC(=O)C(C)(C)C)c3)C)=CC2
0.280822	BrC=1C=NN(C1)CC=2OC(C(=O)Nc3c(ccc(NC(=O)C(C)(C)C)c3)C)=CC2
0.280702	O=C(Nc1c(ccc(NC(=O)CN2NC(=O)C=CC2=O)c1)C)c3ccc(C#N)cc3
0.280702	O=C(Nc1c(ccc(NC(=O)CN2NC(=O)C=CC2=O)c1)C)c3ccc(C#N)cc3
0.280702	O=C(Nc1c(ccc(NC(=O)CN2NC(=O)C=CC2=O)c1)C)c3ccc(C#N)cc3
0.280702	O=C(Nc1c(ccc(NC(=O)CN2NC(=O)C=CC2=O)c1)C)c3ccc(C#N)cc3
0.280702	O=C(Nc1c(ccc(NC(=O)CN2NC(=O)C=CC2=O)c1)C)c3ccc(C#N)cc3
0.280702	O=C(Nc1c(ccc(NC(=O)CN2NC(=O)C=CC2=O)c1)C)c3ccc(C#N)cc3
0.280702	O=C(Nc1c(ccc(NC(=O)CN2NC(=O)C=CC2=O)c1)C)c3ccc(C#N)cc3
0.280702	O=C(Nc1c(ccc(NC(=O)CN2NC(=O)C=CC2=O)c1)C)c3ccc(C#N)cc3
0.280702	O=C(Nc1c(ccc(NC(=O)CN2NC(=O)C=CC2=O)c1)C)c3ccc(C#N)cc3
0.280702	O=C(Nc1c(ccc(NC(=O)CN2NC(=O)C=CC2=O)c1)C)c3ccc(C#N)cc3
0.27957	O=C(Nc1c(ccc(c1)C=2ON=C(N2)C3CCCC3)C)Cc4ccncc4
0.27957	O=C(Nc1c(ccc(c1)C=2ON=C(N2)C3CCCC3)C)Cc4ccncc4
0.27957	O=C(Nc1c(ccc(c1)C=2ON=C(N2)C3CCCC3)C)Cc4ccncc4
0.27957	O=C(Nc1c(ccc(c1)C=2ON=C(N2)C3CCCC3)C)Cc4ccncc4
0.27957	O=C(Nc1c(ccc(c1)C=2ON=C(N2)C3CCCC3)C)Cc4ccncc4
0.27957	O=C(Nc1c(ccc(c1)C=2ON=C(N2)C3CCCC3)C)Cc4ccncc4
0.27957	O=C(Nc1c(ccc(c1)C=2ON=C(N2)C3CCCC3)C)Cc4ccncc4
0.27957	O=C(Nc1c(ccc(c1)C=2ON=C(N2)C3CCCC3)C)Cc4ccncc4
0.27957	O=C(Nc1c(ccc(c1)C=2ON=C(N2)C3CCCC3)C)Cc4ccncc4
0.27957	O=C(Nc1c(ccc(c1)C=2ON=C(N2)C3CCCC3)C)Cc4ccncc4
0.27957	O=C(N1CCOCC1)c2cc(NC(=O)CCCN3CCN(c4ccccc4)CC3)c(cc2)C
0.278912	FC(F)(F)c1cc(NC(=O)c2cc(NC(=O)C(=O)NCC3N(C4CC4)CC3)c(cc2)C)ccc1
0.278912	FC(F)(F)c1cc(NC(=O)c2cc(NC(=O)C(=O)NCC3N(C4CC4)CC3)c(cc2)C)ccc1
0.278912	FC(F)(F)c1cc(NC(=O)c2cc(NC(=O)C(=O)NCC3N(C4CC4)CC3)c(cc2)C)ccc1
0.278912	FC(F)(F)c1cc(NC(=O)c2cc(NC(=O)C(=O)NCC3N(C4CC4)CC3)c(cc2)C)ccc1
0.278912	FC(F)(F)c1cc(NC(=O)c2cc(NC(=O)C(=O)NCC3N(C4CC4)CC3)c(cc2)C)ccc1
0.278912	FC(F)(F)c1cc(NC(=O)c2cc(NC(=O)C(=O)NCC3N(C4CC4)CC3)c(cc2)C)ccc1
0.278912	FC(F)(F)c1cc(NC(=O)c2cc(NC(=O)C(=O)NCC3N(C4CC4)CC3)c(cc2)C)ccc1
0.278912	FC(F)(F)c1cc(NC(=O)c2cc(NC(=O)C(=O)NCC3N(C4CC4)CC3)c(cc2)C)ccc1
0.278912	FC(F)(F)c1cc(NC(=O)c2cc(NC(=O)C(=O)NCC3N(C4CC4)CC3)c(cc2)C)ccc1
0.278912	FC(F)(F)c1cc(NC(=O)c2cc(NC(=O)C(=O)NCC3N(C4CC4)CC3)c(cc2)C)ccc1
0.278761	O=C(Nc1ccc(c2nc(ncc2)C)cc1)C(=O)N
0.278761	O=C(Nc1ccc(c2nc(ncc2)C)cc1)C(=O)N
0.278761	O=C(Nc1ccc(c2nc(ncc2)C)cc1)C(=O)N
0.278761	O=C(Nc1ccc(c2nc(ncc2)C)cc1)C(=O)N
0.278761	O=C(Nc1ccc(c2nc(ncc2)C)cc1)C(=O)N
0.278761	O=C(Nc1ccc(c2nc(ncc2)C)cc1)C(=O)N
0.278761	O=C(Nc1ccc(c2nc(ncc2)C)cc1)C(=O)N
0.278761	O=C(Nc1ccc(c2nc(ncc2)C)cc1)C(=O)N
0.278761	O=C(Nc1ccc(c2nc(ncc2)C)cc1)C(=O)N
0.278761	O=C(Nc1ccc(c2nc(ncc2)C)cc1)C(=O)N
0.278317	S1C(=CC=C1)C(NC(=O)C(=O)Nc2c(ccc(c2)C(=O)Nc3cc(ccc3)C(F)(F)F)C)c4ccc(cc4)CCC
0.278317	S1C(=CC=C1)C(NC(=O)C(=O)Nc2c(ccc(c2)C(=O)Nc3cc(ccc3)C(F)(F)F)C)c4ccc(cc4)CCC
0.278317	S1C(=CC=C1)C(NC(=O)C(=O)Nc2c(ccc(c2)C(=O)Nc3cc(ccc3)C(F)(F)F)C)c4ccc(cc4)CCC
0.278317	S1C(=CC=C1)C(NC(=O)C(=O)Nc2c(ccc(c2)C(=O)Nc3cc(ccc3)C(F)(F)F)C)c4ccc(cc4)CCC
0.278317	S1C(=CC=C1)C(NC(=O)C(=O)Nc2c(ccc(c2)C(=O)Nc3cc(ccc3)C(F)(F)F)C)c4ccc(cc4)CCC
0.278317	S1C(=CC=C1)C(NC(=O)C(=O)Nc2c(ccc(c2)C(=O)Nc3cc(ccc3)C(F)(F)F)C)c4ccc(cc4)CCC
0.278317	S1C(=CC=C1)C(NC(=O)C(=O)Nc2c(ccc(c2)C(=O)Nc3cc(ccc3)C(F)(F)F)C)c4ccc(cc4)CCC
0.278317	S1C(=CC=C1)C(NC(=O)C(=O)Nc2c(ccc(c2)C(=O)Nc3cc(ccc3)C(F)(F)F)C)c4ccc(cc4)CCC
0.278317	S1C(=CC=C1)C(NC(=O)C(=O)Nc2c(ccc(c2)C(=O)Nc3cc(ccc3)C(F)(F)F)C)c4ccc(cc4)CCC
0.278317	S1C(=CC=C1)C(NC(=O)C(=O)Nc2c(ccc(c2)C(=O)Nc3cc(ccc3)C(F)(F)F)C)c4ccc(cc4)CCC
0.278317	O=C(N1CCC(c2nc(c3c(OC)cccc3)ccn2)CC1)c4cc(ccc4)CN5CCOCC5
0.278317	S1C(=NC(=C1)CN2CCN(c3ncccc3)CC2)NC(=O)c4c(cc(cc4)C(=O)OC)C
0.278317	S1C(=NC(=C1)CN2CCN(c3ncccc3)CC2)NC(=O)c4c(cc(cc4)C(=O)OC)C
0.278317	S1C(=NC(=C1)CN2CCN(c3ncccc3)CC2)NC(=O)c4c(cc(cc4)C(=O)OC)C
0.278317	S1C(=NC(=C1)CN2CCN(c3ncccc3)CC2)NC(=O)c4c(cc(cc4)C(=O)OC)C
0.278317	S1C(=NC(=C1)CN2CCN(c3ncccc3)CC2)NC(=O)c4c(cc(cc4)C(=O)OC)C
0.278317	S1C(=NC(=C1)CN2CCN(c3ncccc3)CC2)NC(=O)c4c(cc(cc4)C(=O)OC)C
0.278317	S1C(=NC(=C1)CN2CCN(c3ncccc3)CC2)NC(=O)c4c(cc(cc4)C(=O)OC)C
0.278317	S1C(=NC(=C1)CN2CCN(c3ncccc3)CC2)NC(=O)c4c(cc(cc4)C(=O)OC)C
0.278317	S1C(=NC(=C1)CN2CCN(c3ncccc3)CC2)NC(=O)c4c(cc(cc4)C(=O)OC)C
0.278169	Brc1cc(NC(=O)CCNC(=O)C(=O)Nc2c(ccc(c2)C(=O)Nc3cc(ccc3)C(F)(F)F)C)c(cc1)C
0.278169	Brc1cc(NC(=O)CCNC(=O)C(=O)Nc2c(ccc(c2)C(=O)Nc3cc(ccc3)C(F)(F)F)C)c(cc1)C
0.278169	Brc1cc(NC(=O)CCNC(=O)C(=O)Nc2c(ccc(c2)C(=O)Nc3cc(ccc3)C(F)(F)F)C)c(cc1)C
0.278169	Brc1cc(NC(=O)CCNC(=O)C(=O)Nc2c(ccc(c2)C(=O)Nc3cc(ccc3)C(F)(F)F)C)c(cc1)C
0.278169	Brc1cc(NC(=O)CCNC(=O)C(=O)Nc2c(ccc(c2)C(=O)Nc3cc(ccc3)C(F)(F)F)C)c(cc1)C
0.278169	Brc1cc(NC(=O)CCNC(=O)C(=O)Nc2c(ccc(c2)C(=O)Nc3cc(ccc3)C(F)(F)F)C)c(cc1)C
0.278169	Brc1cc(NC(=O)CCNC(=O)C(=O)Nc2c(ccc(c2)C(=O)Nc3cc(ccc3)C(F)(F)F)C)c(cc1)C
0.278169	Brc1cc(NC(=O)CCNC(=O)C(=O)Nc2c(ccc(c2)C(=O)Nc3cc(ccc3)C(F)(F)F)C)c(cc1)C
0.278169	Brc1cc(NC(=O)CCNC(=O)C(=O)Nc2c(ccc(c2)C(=O)Nc3cc(ccc3)C(F)(F)F)C)c(cc1)C
0.278169	Brc1cc(NC(=O)CCNC(=O)C(=O)Nc2c(ccc(c2)C(=O)Nc3cc(ccc3)C(F)(F)F)C)c(cc1)C
0.278146	Clc1cc(c2cnc(cc2)C(=O)NC=3SC=C(N3)CN4CCN(c5ncccc5)CC4)ccc1
0.278146	Clc1cc(c2cnc(cc2)C(=O)NC=3SC=C(N3)CN4CCN(c5ncccc5)CC4)ccc1
0.278146	Clc1cc(c2cnc(cc2)C(=O)NC=3SC=C(N3)CN4CCN(c5ncccc5)CC4)ccc1
0.278146	Clc1cc(c2cnc(cc2)C(=O)NC=3SC=C(N3)CN4CCN(c5ncccc5)CC4)ccc1
0.278146	Clc1cc(c2cnc(cc2)C(=O)NC=3SC=C(N3)CN4CCN(c5ncccc5)CC4)ccc1
0.278146	Clc1cc(c2cnc(cc2)C(=O)NC=3SC=C(N3)CN4CCN(c5ncccc5)CC4)ccc1
0.278146	Clc1cc(c2cnc(cc2)C(=O)NC=3SC=C(N3)CN4CCN(c5ncccc5)CC4)ccc1
0.278146	Clc1cc(c2cnc(cc2)C(=O)NC=3SC=C(N3)CN4CCN(c5ncccc5)CC4)ccc1
0.278146	Clc1cc(c2cnc(cc2)C(=O)NC=3SC=C(N3)CN4CCN(c5ncccc5)CC4)ccc1
0.278146	Clc1cc(c2cnc(cc2)C(=O)NC=3SC=C(N3)CN4CCN(c5ncccc5)CC4)ccc1
0.277592	Clc1cc(c2cnc(cc2)C(=O)Nc3cc4N(CC#N)CCc4cc3)ccc1
0.277592	Clc1cc(c2cnc(cc2)C(=O)Nc3cc4N(CC#N)CCc4cc3)ccc1
0.277592	Clc1cc(c2cnc(cc2)C(=O)Nc3cc4N(CC#N)CCc4cc3)ccc1
0.277592	Clc1cc(c2cnc(cc2)C(=O)Nc3cc4N(CC#N)CCc4cc3)ccc1
0.277592	Clc1cc(c2cnc(cc2)C(=O)Nc3cc4N(CC#N)CCc4cc3)ccc1
0.277592	Clc1cc(c2cnc(cc2)C(=O)Nc3cc4N(CC#N)CCc4cc3)ccc1
0.277592	Clc1cc(c2cnc(cc2)C(=O)Nc3cc4N(CC#N)CCc4cc3)ccc1
0.277592	Clc1cc(c2cnc(cc2)C(=O)Nc3cc4N(CC#N)CCc4cc3)ccc1
0.277592	Clc1cc(c2cnc(cc2)C(=O)Nc3cc4N(CC#N)CCc4cc3)ccc1
0.277592	Clc1cc(c2cnc(cc2)C(=O)Nc3cc4N(CC#N)CCc4cc3)ccc1
0.277592	S(=O)(=O)(N(c1ccccc1)CC)c2cc(ccc2)C(=O)Nc3c(ccc(NC(=O)C4CC4)c3)C
0.277592	S(=O)(=O)(N(c1ccccc1)CC)c2cc(ccc2)C(=O)Nc3c(ccc(NC(=O)C4CC4)c3)C
0.277592	S(=O)(=O)(N(c1ccccc1)CC)c2cc(ccc2)C(=O)Nc3c(ccc(NC(=O)C4CC4)c3)C
0.277592	S(=O)(=O)(N(c1ccccc1)CC)c2cc(ccc2)C(=O)Nc3c(ccc(NC(=O)C4CC4)c3)C
0.277592	S(=O)(=O)(N(c1ccccc1)CC)c2cc(ccc2)C(=O)Nc3c(ccc(NC(=O)C4CC4)c3)C
0.277592	S(=O)(=O)(N(c1ccccc1)CC)c2cc(ccc2)C(=O)Nc3c(ccc(NC(=O)C4CC4)c3)C
0.277592	S(=O)(=O)(N(c1ccccc1)CC)c2cc(ccc2)C(=O)Nc3c(ccc(NC(=O)C4CC4)c3)C
0.277592	S(=O)(=O)(N(c1ccccc1)CC)c2cc(ccc2)C(=O)Nc3c(ccc(NC(=O)C4CC4)c3)C
0.277592	S(=O)(=O)(N(c1ccccc1)CC)c2cc(ccc2)C(=O)Nc3c(ccc(NC(=O)C4CC4)c3)C
0.277592	S(=O)(=O)(N(c1ccccc1)CC)c2cc(ccc2)C(=O)Nc3c(ccc(NC(=O)C4CC4)c3)C
0.277344	O=C(OC(C)(C)C)Nc1cc(c(NCc2cc(c3ccc(cc3)C)ccc2)cc1)C
0.277344	O=C(OC(C)(C)C)Nc1cc(c(NCc2cc(c3ccc(cc3)C)ccc2)cc1)C
0.277344	O=C(OC(C)(C)C)Nc1cc(c(NCc2cc(c3ccc(cc3)C)ccc2)cc1)C
0.277344	O=C(OC(C)(C)C)Nc1cc(c(NCc2cc(c3ccc(cc3)C)ccc2)cc1)C
0.277344	O=C(OC(C)(C)C)Nc1cc(c(NCc2cc(c3ccc(cc3)C)ccc2)cc1)C
0.277344	O=C(OC(C)(C)C)Nc1cc(c(NCc2cc(c3ccc(cc3)C)ccc2)cc1)C
0.277344	O=C(OC(C)(C)C)Nc1cc(c(NCc2cc(c3ccc(cc3)C)ccc2)cc1)C
0.277344	O=C(OC(C)(C)C)Nc1cc(c(NCc2cc(c3ccc(cc3)C)ccc2)cc1)C
0.277344	O=C(OC(C)(C)C)Nc1cc(c(NCc2cc(c3ccc(cc3)C)ccc2)cc1)C
0.277193	Clc1cc(NC(=O)COc2ccccc2)c(cc1)C(=O)OCC(=O)Nc3c(ccc(c3)C(=O)Nc4ccccc4)C
0.277154	Clc1c(c2ncc(NC(=O)c3ccc(OC(C)(C)C)cc3)cc2)ccc(Cl)c1
0.277154	Clc1c(c2ncc(NC(=O)c3ccc(OC(C)(C)C)cc3)cc2)ccc(Cl)c1
0.277154	Clc1c(c2ncc(NC(=O)c3ccc(OC(C)(C)C)cc3)cc2)ccc(Cl)c1
0.277154	Clc1c(c2ncc(NC(=O)c3ccc(OC(C)(C)C)cc3)cc2)ccc(Cl)c1
0.277154	Clc1c(c2ncc(NC(=O)c3ccc(OC(C)(C)C)cc3)cc2)ccc(Cl)c1
0.277154	Clc1c(c2ncc(NC(=O)c3ccc(OC(C)(C)C)cc3)cc2)ccc(Cl)c1
0.277154	Clc1c(c2ncc(NC(=O)c3ccc(OC(C)(C)C)cc3)cc2)ccc(Cl)c1
0.277154	Clc1c(c2ncc(NC(=O)c3ccc(OC(C)(C)C)cc3)cc2)ccc(Cl)c1
0.277154	Clc1c(c2ncc(NC(=O)c3ccc(OC(C)(C)C)cc3)cc2)ccc(Cl)c1
0.277154	Clc1c(c2ncc(NC(=O)c3ccc(OC(C)(C)C)cc3)cc2)ccc(Cl)c1
0.277108	S1C(=NC(c2cnccc2)=C1c3cc(ncc3)C(F)(F)F)NC(=O)c4c(cc(cc4)C(=O)OC)C
0.277108	S1C(=NC(c2cnccc2)=C1c3cc(ncc3)C(F)(F)F)NC(=O)c4c(cc(cc4)C(=O)OC)C
0.277108	S1C(=NC(c2cnccc2)=C1c3cc(ncc3)C(F)(F)F)NC(=O)c4c(cc(cc4)C(=O)OC)C
0.277108	S1C(=NC(c2cnccc2)=C1c3cc(ncc3)C(F)(F)F)NC(=O)c4c(cc(cc4)C(=O)OC)C
0.277108	S1C(=NC(c2cnccc2)=C1c3cc(ncc3)C(F)(F)F)NC(=O)c4c(cc(cc4)C(=O)OC)C
0.277108	S1C(=NC(c2cnccc2)=C1c3cc(ncc3)C(F)(F)F)NC(=O)c4c(cc(cc4)C(=O)OC)C
0.277108	S1C(=NC(c2cnccc2)=C1c3cc(ncc3)C(F)(F)F)NC(=O)c4c(cc(cc4)C(=O)OC)C
0.277108	S1C(=NC(c2cnccc2)=C1c3cc(ncc3)C(F)(F)F)NC(=O)c4c(cc(cc4)C(=O)OC)C
0.277108	S1C(=NC(c2cnccc2)=C1c3cc(ncc3)C(F)(F)F)NC(=O)c4c(cc(cc4)C(=O)OC)C
0.277108	S1C(=NC(c2cnccc2)=C1c3cc(ncc3)C(F)(F)F)NC(=O)c4c(cc(cc4)C(=O)OC)C
0.277027	Clc1cc(c2cnc(cc2)C(=O)Nc3c(Oc4cc(ncc4)C(=O)NC)cc(cc3)C)ccc1
0.277027	Clc1cc(c2cnc(cc2)C(=O)Nc3c(Oc4cc(ncc4)C(=O)NC)cc(cc3)C)ccc1
0.277027	Clc1cc(c2cnc(cc2)C(=O)Nc3c(Oc4cc(ncc4)C(=O)NC)cc(cc3)C)ccc1
0.277027	Clc1cc(c2cnc(cc2)C(=O)Nc3c(Oc4cc(ncc4)C(=O)NC)cc(cc3)C)ccc1
0.277027	Clc1cc(c2cnc(cc2)C(=O)Nc3c(Oc4cc(ncc4)C(=O)NC)cc(cc3)C)ccc1
0.277027	Clc1cc(c2cnc(cc2)C(=O)Nc3c(Oc4cc(ncc4)C(=O)NC)cc(cc3)C)ccc1
0.277027	Clc1cc(c2cnc(cc2)C(=O)Nc3c(Oc4cc(ncc4)C(=O)NC)cc(cc3)C)ccc1
0.277027	Clc1cc(c2cnc(cc2)C(=O)Nc3c(Oc4cc(ncc4)C(=O)NC)cc(cc3)C)ccc1
0.277027	Clc1cc(c2cnc(cc2)C(=O)Nc3c(Oc4cc(ncc4)C(=O)NC)cc(cc3)C)ccc1
0.277027	Clc1cc(c2cnc(cc2)C(=O)Nc3c(Oc4cc(ncc4)C(=O)NC)cc(cc3)C)ccc1
0.276995	O=C(Nc1cc(ccc1)CN)c2ccncc2
0.276995	O=C(Nc1cc(ccc1)CN)c2ccncc2
0.276995	O=C(Nc1cc(ccc1)CN)c2ccncc2
0.276995	O=C(Nc1cc(ccc1)CN)c2ccncc2
0.276995	O=C(Nc1cc(ccc1)CN)c2ccncc2
0.276995	O=C(Nc1cc(ccc1)CN)c2ccncc2
0.276995	O=C(Nc1cc(ccc1)CN)c2ccncc2
0.276995	O=C(Nc1cc(ccc1)CN)c2ccncc2
0.276995	O=C(Nc1cc(ccc1)CN)c2ccncc2
0.276995	O=C(Nc1cc(ccc1)CN)c2ccncc2
0.276923	FC(F)COc1nccc(c1)C(=O)Nc2c(cc(cc2)C(=O)O)C
0.276923	FC(F)COc1nccc(c1)C(=O)Nc2c(cc(cc2)C(=O)O)C
0.276923	FC(F)COc1nccc(c1)C(=O)Nc2c(cc(cc2)C(=O)O)C
0.276923	FC(F)COc1nccc(c1)C(=O)Nc2c(cc(cc2)C(=O)O)C
0.276923	FC(F)COc1nccc(c1)C(=O)Nc2c(cc(cc2)C(=O)O)C
0.27686	O=C(Nc1c(ccc(c1)C=O)C)C=2OC=CC2
0.27686	O=C(Nc1c(ccc(c1)C=O)C)C=2OC=CC2
0.27686	O=C(Nc1c(ccc(c1)C=O)C)C=2OC=CC2
0.27686	O=C(Nc1c(ccc(c1)C=O)C)C=2OC=CC2
0.27686	O=C(Nc1c(ccc(c1)C=O)C)C=2OC=CC2
0.27686	O=C(Nc1c(ccc(c1)C=O)C)C=2OC=CC2
0.27686	O=C(Nc1c(ccc(c1)C=O)C)C=2OC=CC2
0.27686	O=C(Nc1c(ccc(c1)C=O)C)C=2OC=CC2
0.27686	O=C(Nc1c(ccc(c1)C=O)C)C=2OC=CC2
0.27686	O=C(Nc1c(ccc(c1)C=O)C)C=2OC=CC2
0.276451	O=C(Nc1c(ccc(NC(=O)C(C)(C)C)c1)C)c2nc(ncc2C)N3CCOCC3
0.276451	O=C(Nc1c(ccc(NC(=O)C(C)(C)C)c1)C)c2nc(ncc2C)N3CCOCC3
0.276451	O=C(Nc1c(ccc(NC(=O)C(C)(C)C)c1)C)c2nc(ncc2C)N3CCOCC3
0.276451	O=C(Nc1c(ccc(NC(=O)C(C)(C)C)c1)C)c2nc(ncc2C)N3CCOCC3
0.276451	O=C(Nc1c(ccc(NC(=O)C(C)(C)C)c1)C)c2nc(ncc2C)N3CCOCC3
0.276451	O=C(Nc1c(ccc(NC(=O)C(C)(C)C)c1)C)c2nc(ncc2C)N3CCOCC3
0.276451	O=C(Nc1c(ccc(NC(=O)C(C)(C)C)c1)C)c2nc(ncc2C)N3CCOCC3
0.276451	O=C(Nc1c(ccc(NC(=O)C(C)(C)C)c1)C)c2nc(ncc2C)N3CCOCC3
0.276265	Clc1cc(c2cnc(cc2)C(=O)Nc3cc(ccc3)C(=O)NC(C)(C)C)ccc1
0.276265	Clc1cc(c2cnc(cc2)C(=O)Nc3cc(ccc3)C(=O)NC(C)(C)C)ccc1
0.276265	Clc1cc(c2cnc(cc2)C(=O)Nc3cc(ccc3)C(=O)NC(C)(C)C)ccc1
0.275974	O=C(NC)c1nccc(Oc2c(NC(=O)C=3OC(=CC3)CN4CCCCC4)ccc(c2)C)c1
0.275974	O=C(NC)c1nccc(Oc2c(NC(=O)C=3OC(=CC3)CN4CCCCC4)ccc(c2)C)c1
0.275974	O=C(NC)c1nccc(Oc2c(NC(=O)C=3OC(=CC3)CN4CCCCC4)ccc(c2)C)c1
0.275974	O=C(NC)c1nccc(Oc2c(NC(=O)C=3OC(=CC3)CN4CCCCC4)ccc(c2)C)c1
0.275974	O=C(NC)c1nccc(Oc2c(NC(=O)C=3OC(=CC3)CN4CCCCC4)ccc(c2)C)c1
0.275974	O=C(NC)c1nccc(Oc2c(NC(=O)C=3OC(=CC3)CN4CCCCC4)ccc(c2)C)c1
0.275974	O=C(NC)c1nccc(Oc2c(NC(=O)C=3OC(=CC3)CN4CCCCC4)ccc(c2)C)c1
0.275974	O=C(NC)c1nccc(Oc2c(NC(=O)C=3OC(=CC3)CN4CCCCC4)ccc(c2)C)c1
0.275974	Fc1c(ccc(c2cc(ccc2)C(F)(F)F)c1)C(=O)N3CCC(c4nc(c5cncnc5)ccn4)CC3
0.275974	Fc1c(ccc(c2cc(ccc2)C(F)(F)F)c1)C(=O)N3CCC(c4nc(c5cncnc5)ccn4)CC3
0.275974	Fc1c(ccc(c2cc(ccc2)C(F)(F)F)c1)C(=O)N3CCC(c4nc(c5cncnc5)ccn4)CC3
0.275974	Fc1c(ccc(c2cc(ccc2)C(F)(F)F)c1)C(=O)N3CCC(c4nc(c5cncnc5)ccn4)CC3
0.275862	O=C(NC(CC(C)C)C)c1cc(NC(=O)C=2OC=CC2)c(cc1)C
0.275862	O=C(NC(CC(C)C)C)c1cc(NC(=O)C=2OC=CC2)c(cc1)C
0.275862	O=C(NC(CC(C)C)C)c1cc(NC(=O)C=2OC=CC2)c(cc1)C
0.275862	O=C(NC(CC(C)C)C)c1cc(NC(=O)C=2OC=CC2)c(cc1)C
0.275862	O=C(NC(CC(C)C)C)c1cc(NC(=O)C=2OC=CC2)c(cc1)C
0.275862	O=C(NC(CC(C)C)C)c1cc(NC(=O)C=2OC=CC2)c(cc1)C
0.275862	O=C(NC(CC(C)C)C)c1cc(NC(=O)C=2OC=CC2)c(cc1)C
0.275862	O=C(NC(CC(C)C)C)c1cc(NC(=O)C=2OC=CC2)c(cc1)C
0.275862	O=C(NC(CC(C)C)C)c1cc(NC(=O)C=2OC=CC2)c(cc1)C
0.275862	O=C(NC(CC(C)C)C)c1cc(NC(=O)C=2OC=CC2)c(cc1)C
0.275735	O=C(Nc1cc(ccc1)CNc2c(OC)cc(c(c2)C)CC)c3ccc(OC)cc3
0.275735	O=C(Nc1cc(ccc1)CNc2c(OC)cc(c(c2)C)CC)c3ccc(OC)cc3
0.275735	O=C(Nc1cc(ccc1)CNc2c(OC)cc(c(c2)C)CC)c3ccc(OC)cc3
0.275735	O=C(Nc1cc(ccc1)CNc2c(OC)cc(c(c2)C)CC)c3ccc(OC)cc3
0.275735	O=C(Nc1cc(ccc1)CNc2c(OC)cc(c(c2)C)CC)c3ccc(OC)cc3
0.275735	O=C(Nc1cc(ccc1)CNc2c(OC)cc(c(c2)C)CC)c3ccc(OC)cc3
0.275735	O=C(Nc1cc(ccc1)CNc2c(OC)cc(c(c2)C)CC)c3ccc(OC)cc3
0.275735	O=C(Nc1cc(ccc1)CNc2c(OC)cc(c(c2)C)CC)c3ccc(OC)cc3
0.275735	O=C(Nc1cc(ccc1)CNc2c(OC)cc(c(c2)C)CC)c3ccc(OC)cc3
0.275735	O=C(Nc1cc(ccc1)CNc2c(OC)cc(c(c2)C)CC)c3ccc(OC)cc3
0.275618	S(=O)(=O)(N1CCN(Cc2ccccc2)CC1)c3cc(ccc3)C(=O)Nc4nc(ccc4)C(=O)N
0.275618	S(=O)(=O)(N1CCN(Cc2ccccc2)CC1)c3cc(ccc3)C(=O)Nc4nc(ccc4)C(=O)N
0.275618	S(=O)(=O)(N1CCN(Cc2ccccc2)CC1)c3cc(ccc3)C(=O)Nc4nc(ccc4)C(=O)N
0.275618	S(=O)(=O)(N1CCN(Cc2ccccc2)CC1)c3cc(ccc3)C(=O)Nc4nc(ccc4)C(=O)N
0.275618	S(=O)(=O)(N1CCN(Cc2ccccc2)CC1)c3cc(ccc3)C(=O)Nc4nc(ccc4)C(=O)N
0.275618	S(=O)(=O)(N1CCN(Cc2ccccc2)CC1)c3cc(ccc3)C(=O)Nc4nc(ccc4)C(=O)N
0.275618	S(=O)(=O)(N1CCN(Cc2ccccc2)CC1)c3cc(ccc3)C(=O)Nc4nc(ccc4)C(=O)N
0.275618	S(=O)(=O)(N1CCN(Cc2ccccc2)CC1)c3cc(ccc3)C(=O)Nc4nc(ccc4)C(=O)N
0.275618	S(=O)(=O)(N1CCN(Cc2ccccc2)CC1)c3cc(ccc3)C(=O)Nc4nc(ccc4)C(=O)N
0.275618	S(=O)(=O)(N1CCN(Cc2ccccc2)CC1)c3cc(ccc3)C(=O)Nc4nc(ccc4)C(=O)N
0.275591	Clc1ccc(cc1)C(=O)CSCC(=O)Nc2c(ccc(NC(=O)C(C)(C)C)c2)C
0.275591	Clc1ccc(cc1)C(=O)CSCC(=O)Nc2c(ccc(NC(=O)C(C)(C)C)c2)C
0.275168	FC(F)(F)c1cc(NC(=O)c2cc(NC(=O)C(=O)NC(C3=NOC=C3)C)c(cc2)C)ccc1
0.275168	FC(F)(F)c1cc(NC(=O)c2cc(NC(=O)C(=O)NC(C3=NOC=C3)C)c(cc2)C)ccc1
0.275168	FC(F)(F)c1cc(NC(=O)c2cc(NC(=O)C(=O)NC(C3=NOC=C3)C)c(cc2)C)ccc1
0.275168	FC(F)(F)c1cc(NC(=O)c2cc(NC(=O)C(=O)NC(C3=NOC=C3)C)c(cc2)C)ccc1
0.275168	Clc1c(Cl)ccc(c1)CN2CC3(CN(C(=O)c4cc(NC(=O)c5ccc(OC)cc5)c(Cl)cc4)CCC3)CC2
0.275168	Clc1c(Cl)ccc(c1)CN2CC3(CN(C(=O)c4cc(NC(=O)c5ccc(OC)cc5)c(Cl)cc4)CCC3)CC2
0.274809	Ic1c(cc(cc1)C(=O)Nc2c(Sc3ncccn3)cccc2)C
0.274809	Ic1c(cc(cc1)C(=O)Nc2c(Sc3ncccn3)cccc2)C
0.274775	Brc1cc(c2nc(ncc2)NC=O)ccc1
0.274775	Brc1cc(c2nc(ncc2)NC=O)ccc1
0.274775	Brc1cc(c2nc(ncc2)NC=O)ccc1
0.274775	Brc1cc(c2nc(ncc2)NC=O)ccc1
0.274775	Brc1cc(c2nc(ncc2)NC=O)ccc1
0.274775	Brc1cc(c2nc(ncc2)NC=O)ccc1
0.274775	Brc1cc(c2nc(ncc2)NC=O)ccc1
0.274775	Brc1cc(c2nc(ncc2)NC=O)ccc1
0.274775	Brc1cc(c2nc(ncc2)NC=O)ccc1
0.274775	Brc1cc(c2nc(ncc2)NC=O)ccc1
0.27459	Clc1cc(c2cnc(cc2)C(=O)Nc3cc(O)ccc3)ccc1
0.27459	Clc1cc(c2cnc(cc2)C(=O)Nc3cc(O)ccc3)ccc1
0.27459	Clc1cc(c2cnc(cc2)C(=O)Nc3cc(O)ccc3)ccc1
0.27459	Clc1cc(c2cnc(cc2)C(=O)Nc3cc(O)ccc3)ccc1
0.27459	Clc1cc(c2cnc(cc2)C(=O)Nc3cc(O)ccc3)ccc1
0.27459	Clc1cc(c2cnc(cc2)C(=O)Nc3cc(O)ccc3)ccc1
0.27459	Clc1cc(c2cnc(cc2)C(=O)Nc3cc(O)ccc3)ccc1
0.27459	Clc1cc(c2cnc(cc2)C(=O)Nc3cc(O)ccc3)ccc1
0.27459	Clc1cc(c2cnc(cc2)C(=O)Nc3cc(O)ccc3)ccc1
0.27459	Clc1cc(c2cnc(cc2)C(=O)Nc3cc(O)ccc3)ccc1
0.273973	O=C(NC1CCN(Cc2cc(OCC)c(O)cc2)CC1)c3ccc(cc3)C4=NC(=NN4)C5CC5
0.273973	O=C(NC1CCN(Cc2cc(OCC)c(O)cc2)CC1)c3ccc(cc3)C4=NC(=NN4)C5CC5
0.273973	O=C(NC1CCN(Cc2cc(OCC)c(O)cc2)CC1)c3ccc(cc3)C4=NC(=NN4)C5CC5
0.273973	O=C(NC1CCN(Cc2cc(OCC)c(O)cc2)CC1)c3ccc(cc3)C4=NC(=NN4)C5CC5
0.273973	O=C(NC1CCN(Cc2cc(OCC)c(O)cc2)CC1)c3ccc(cc3)C4=NC(=NN4)C5CC5
0.273973	O=C(NC1CCN(Cc2cc(OCC)c(O)cc2)CC1)c3ccc(cc3)C4=NC(=NN4)C5CC5
0.273973	O=C(NC1CCN(Cc2cc(OCC)c(O)cc2)CC1)c3ccc(cc3)C4=NC(=NN4)C5CC5
0.273723	S(=O)(=O)(Nc1c(ccc(c1)C(=O)OCc2cnccc2)C)c3ccc(F)cc3
0.273723	S(=O)(=O)(Nc1c(ccc(c1)C(=O)OCc2cnccc2)C)c3ccc(F)cc3
0.273723	S(=O)(=O)(Nc1c(ccc(c1)C(=O)OCc2cnccc2)C)c3ccc(F)cc3
0.273723	S(=O)(=O)(Nc1c(ccc(c1)C(=O)OCc2cnccc2)C)c3ccc(F)cc3
0.273723	S(=O)(=O)(Nc1c(ccc(c1)C(=O)OCc2cnccc2)C)c3ccc(F)cc3
0.273469	O=C(OC(C)(C)C)Nc1c(OC)ccc(NC(=O)c2ccc(NC(=O)OC(C)(C)C)cc2)c1
0.273469	O=C(OC(C)(C)C)Nc1c(OC)ccc(NC(=O)c2ccc(NC(=O)OC(C)(C)C)cc2)c1
0.273469	O=C(OC(C)(C)C)Nc1c(OC)ccc(NC(=O)c2ccc(NC(=O)OC(C)(C)C)cc2)c1
0.273469	O=C(OC(C)(C)C)Nc1c(OC)ccc(NC(=O)c2ccc(NC(=O)OC(C)(C)C)cc2)c1
0.273469	O=C(OC(C)(C)C)Nc1c(OC)ccc(NC(=O)c2ccc(NC(=O)OC(C)(C)C)cc2)c1
0.273469	O=C(OC(C)(C)C)Nc1c(OC)ccc(NC(=O)c2ccc(NC(=O)OC(C)(C)C)cc2)c1
0.273469	O=C(OC(C)(C)C)Nc1c(OC)ccc(NC(=O)c2ccc(NC(=O)OC(C)(C)C)cc2)c1
0.273469	O=C(OC(C)(C)C)Nc1c(OC)ccc(NC(=O)c2ccc(NC(=O)OC(C)(C)C)cc2)c1
0.273469	O=C(OC(C)(C)C)Nc1c(OC)ccc(NC(=O)c2ccc(NC(=O)OC(C)(C)C)cc2)c1
0.273469	O=C(OC(C)(C)C)Nc1c(OC)ccc(NC(=O)c2ccc(NC(=O)OC(C)(C)C)cc2)c1
0.273408	O=C(Nc1c(OC)cc(c(c1)C)CC)c2cnc(nc2)c3ccccc3
0.273408	O=C(Nc1c(OC)cc(c(c1)C)CC)c2cnc(nc2)c3ccccc3
0.273408	O=C(Nc1c(OC)cc(c(c1)C)CC)c2cnc(nc2)c3ccccc3
0.273408	O=C(Nc1c(OC)cc(c(c1)C)CC)c2cnc(nc2)c3ccccc3
0.273408	S1C(=NC(c2cc3OCCOc3cc2)=C1)NC(=O)c4ccccc4
0.273408	S1C(=NC(c2cc3OCCOc3cc2)=C1)NC(=O)c4ccccc4
0.273408	S1C(=NC(c2cc3OCCOc3cc2)=C1)NC(=O)c4ccccc4
0.273077	S1CCN(C(=O)C(=O)Nc2c(ccc(c3ccncc3)c2)C)CCC1
0.273077	S1CCN(C(=O)C(=O)Nc2c(ccc(c3ccncc3)c2)C)CCC1
0.272388	Ic1c(cc(cc1)C(=O)Nc2cc(NC(=O)C3CCCCC3)c(F)cc2)C
0.272388	Ic1c(cc(cc1)C(=O)Nc2cc(NC(=O)C3CCCCC3)c(F)cc2)C
0.272388	Ic1c(cc(cc1)C(=O)Nc2cc(NC(=O)C3CCCCC3)c(F)cc2)C
0.272388	Ic1c(cc(cc1)C(=O)Nc2cc(NC(=O)C3CCCCC3)c(F)cc2)C
0.272109	O=C(OCC(=O)Nc1c(ccc(c1)C(=O)Nc2ccccc2)C)c3c(OC4CCC4)cccc3
0.272109	O=C(OCC(=O)Nc1c(ccc(c1)C(=O)Nc2ccccc2)C)c3c(OC4CCC4)cccc3
0.272109	O=C(OCC(=O)Nc1c(ccc(c1)C(=O)Nc2ccccc2)C)c3c(OC4CCC4)cccc3
0.272109	O=C(OCC(=O)Nc1c(ccc(c1)C(=O)Nc2ccccc2)C)c3c(OC4CCC4)cccc3
0.272109	O=C(OCC(=O)Nc1c(ccc(c1)C(=O)Nc2ccccc2)C)c3c(OC4CCC4)cccc3
0.272109	O=C(OCC(=O)Nc1c(ccc(c1)C(=O)Nc2ccccc2)C)c3c(OC4CCC4)cccc3
0.272109	O=C(OCC(=O)Nc1c(ccc(c1)C(=O)Nc2ccccc2)C)c3c(OC4CCC4)cccc3
0.272109	O=C(OCC(=O)Nc1c(ccc(c1)C(=O)Nc2ccccc2)C)c3c(OC4CCC4)cccc3
0.272109	O=C(OCC(=O)Nc1c(ccc(c1)C(=O)Nc2ccccc2)C)c3c(OC4CCC4)cccc3
0.272109	O=C(OCC(=O)Nc1c(ccc(c1)C(=O)Nc2ccccc2)C)c3c(OC4CCC4)cccc3
0.272059	Clc1c(NC(=O)c2ccc(OC)cc2)cc(cc1)C(=O)NCCc3ccc(OCC(=O)Nc4ccc(cc4)C)cc3
0.272059	Clc1c(NC(=O)c2ccc(OC)cc2)cc(cc1)C(=O)NCCc3ccc(OCC(=O)Nc4ccc(cc4)C)cc3
0.272059	Clc1c(NC(=O)c2ccc(OC)cc2)cc(cc1)C(=O)NCCc3ccc(OCC(=O)Nc4ccc(cc4)C)cc3
0.272059	Clc1c(NC(=O)c2ccc(OC)cc2)cc(cc1)C(=O)NCCc3ccc(OCC(=O)Nc4ccc(cc4)C)cc3
0.272059	Clc1c(NC(=O)c2ccc(OC)cc2)cc(cc1)C(=O)NCCc3ccc(OCC(=O)Nc4ccc(cc4)C)cc3
0.272059	Clc1c(NC(=O)c2ccc(OC)cc2)cc(cc1)C(=O)NCCc3ccc(OCC(=O)Nc4ccc(cc4)C)cc3
0.272059	Clc1c(NC(=O)c2ccc(OC)cc2)cc(cc1)C(=O)NCCc3ccc(OCC(=O)Nc4ccc(cc4)C)cc3
0.272059	Clc1c(NC(=O)c2ccc(OC)cc2)cc(cc1)C(=O)NCCc3ccc(OCC(=O)Nc4ccc(cc4)C)cc3
0.272059	Clc1c(NC(=O)c2ccc(OC)cc2)cc(cc1)C(=O)NCCc3ccc(OCC(=O)Nc4ccc(cc4)C)cc3
0.272059	Clc1c(NC(=O)c2ccc(OC)cc2)cc(cc1)C(=O)NCCc3ccc(OCC(=O)Nc4ccc(cc4)C)cc3
0.271967	FC(F)(F)c1cc(c(NC(=O)c2ccc(C#N)cc2)cc1)C
0.271967	FC(F)(F)c1cc(c(NC(=O)c2ccc(C#N)cc2)cc1)C
0.271967	FC(F)(F)c1cc(c(NC(=O)c2ccc(C#N)cc2)cc1)C
0.271967	FC(F)(F)c1cc(c(NC(=O)c2ccc(C#N)cc2)cc1)C
0.271967	FC(F)(F)c1cc(c(NC(=O)c2ccc(C#N)cc2)cc1)C
0.271967	FC(F)(F)c1cc(c(NC(=O)c2ccc(C#N)cc2)cc1)C
0.271967	FC(F)(F)c1cc(c(NC(=O)c2ccc(C#N)cc2)cc1)C
0.271552	O=C(Nc1cc(NC(=O)C(=O)N)c(cc1)C)Nc2ccccc2
0.271552	O=C(Nc1cc(NC(=O)C(=O)N)c(cc1)C)Nc2ccccc2
0.271552	O=C(Nc1cc(NC(=O)C(=O)N)c(cc1)C)Nc2ccccc2
0.271552	O=C(Nc1cc(NC(=O)C(=O)N)c(cc1)C)Nc2ccccc2
0.271552	O=C(Nc1cc(NC(=O)C(=O)N)c(cc1)C)Nc2ccccc2
0.271552	O=C(Nc1cc(NC(=O)C(=O)N)c(cc1)C)Nc2ccccc2
0.271552	O=C(Nc1cc(NC(=O)C(=O)N)c(cc1)C)Nc2ccccc2
0.271552	O=C(Nc1cc(NC(=O)C(=O)N)c(cc1)C)Nc2ccccc2
0.271552	O=C(Nc1cc(NC(=O)C(=O)N)c(cc1)C)Nc2ccccc2
0.271552	O=C(Nc1cc(NC(=O)C(=O)N)c(cc1)C)Nc2ccccc2
0.271375	O=C(Nc1cc(c(Oc2cnccc2)cc1)C)c3c(cc(O)c(O)c3)C
0.271375	O=C(Nc1cc(c(Oc2cnccc2)cc1)C)c3c(cc(O)c(O)c3)C
0.271375	O=C(Nc1cc(c(Oc2cnccc2)cc1)C)c3c(cc(O)c(O)c3)C
0.271375	O=C(Nc1cc(c(Oc2cnccc2)cc1)C)c3c(cc(O)c(O)c3)C
0.271375	O=C(Nc1cc(c(Oc2cnccc2)cc1)C)c3c(cc(O)c(O)c3)C
0.271375	O=C(Nc1cc(c(Oc2cnccc2)cc1)C)c3c(cc(O)c(O)c3)C
0.271375	O=C(Nc1cc(c(Oc2cnccc2)cc1)C)c3c(cc(O)c(O)c3)C
0.271375	O=C(Nc1cc(c(Oc2cnccc2)cc1)C)c3c(cc(O)c(O)c3)C
0.271375	O=C(Nc1cc(c(Oc2cnccc2)cc1)C)c3c(cc(O)c(O)c3)C
0.271375	O=C(Nc1cc(c(Oc2cnccc2)cc1)C)c3c(cc(O)c(O)c3)C
0.271255	Clc1ncc(NC(=O)c2ccc(cc2)C3=NC(=NN3)C4CC4)cc1
0.271255	Clc1ncc(NC(=O)c2ccc(cc2)C3=NC(=NN3)C4CC4)cc1
0.271255	Clc1ncc(NC(=O)c2ccc(cc2)C3=NC(=NN3)C4CC4)cc1
0.271255	Clc1ncc(NC(=O)c2ccc(cc2)C3=NC(=NN3)C4CC4)cc1
0.271255	Clc1ncc(NC(=O)c2ccc(cc2)C3=NC(=NN3)C4CC4)cc1
0.271255	Clc1ncc(NC(=O)c2ccc(cc2)C3=NC(=NN3)C4CC4)cc1
0.271255	Ic1c(cc(cc1)C(=O)N2CCN(Cc3ccc(cc3)C)CCC2)C
0.271255	Ic1c(cc(cc1)C(=O)N2CCN(Cc3ccc(cc3)C)CCC2)C
0.271255	Ic1c(cc(cc1)C(=O)N2CCN(Cc3ccc(cc3)C)CCC2)C
0.271255	Ic1c(cc(cc1)C(=O)N2CCN(Cc3ccc(cc3)C)CCC2)C
0.271255	Ic1c(cc(cc1)C(=O)N2CCN(Cc3ccc(cc3)C)CCC2)C
0.271255	Ic1c(cc(cc1)C(=O)N2CCN(Cc3ccc(cc3)C)CCC2)C
0.271255	Ic1c(cc(cc1)C(=O)N2CCN(Cc3ccc(cc3)C)CCC2)C
0.271255	Ic1c(cc(cc1)C(=O)N2CCN(Cc3ccc(cc3)C)CCC2)C
0.271255	Ic1c(cc(cc1)C(=O)N2CCN(Cc3ccc(cc3)C)CCC2)C
0.271255	Ic1c(cc(cc1)C(=O)N2CCN(Cc3ccc(cc3)C)CCC2)C
0.271186	Brc1c(ccc(c1)C(=O)NNC(=O)C(=O)Nc2c(OCC(=O)Nc3cnccc3)cccc2)C
0.271186	Brc1c(ccc(c1)C(=O)NNC(=O)C(=O)Nc2c(OCC(=O)Nc3cnccc3)cccc2)C
0.271186	Brc1c(ccc(c1)C(=O)NNC(=O)C(=O)Nc2c(OCC(=O)Nc3cnccc3)cccc2)C
0.271186	Brc1c(ccc(c1)C(=O)NNC(=O)C(=O)Nc2c(OCC(=O)Nc3cnccc3)cccc2)C
0.271186	Brc1c(ccc(c1)C(=O)NNC(=O)C(=O)Nc2c(OCC(=O)Nc3cnccc3)cccc2)C
0.271186	Brc1c(ccc(c1)C(=O)NNC(=O)C(=O)Nc2c(OCC(=O)Nc3cnccc3)cccc2)C
0.271186	Brc1c(ccc(c1)C(=O)NNC(=O)C(=O)Nc2c(OCC(=O)Nc3cnccc3)cccc2)C
0.271186	Brc1c(ccc(c1)C(=O)NNC(=O)C(=O)Nc2c(OCC(=O)Nc3cnccc3)cccc2)C
0.271186	Brc1c(ccc(c1)C(=O)NNC(=O)C(=O)Nc2c(OCC(=O)Nc3cnccc3)cccc2)C
0.271186	Brc1c(ccc(c1)C(=O)NNC(=O)C(=O)Nc2c(OCC(=O)Nc3cnccc3)cccc2)C
0.271028	Oc1c(ccc(c2cnccc2)c1)C
0.271028	Oc1c(ccc(c2cnccc2)c1)C
0.270992	S1C(=NC(c2ccc(cc2)CCCC)=C1)NC(=O)c3cncc(c4ccc(F)cc4)c3
0.270992	S1C(=NC(c2ccc(cc2)CCCC)=C1)NC(=O)c3cncc(c4ccc(F)cc4)c3
0.270992	S1C(=NC(c2ccc(cc2)CCCC)=C1)NC(=O)c3cncc(c4ccc(F)cc4)c3
0.270992	S1C(=NC(c2ccc(cc2)CCCC)=C1)NC(=O)c3cncc(c4ccc(F)cc4)c3
0.270992	S1C(=NC(c2ccc(cc2)CCCC)=C1)NC(=O)c3cncc(c4ccc(F)cc4)c3
0.270833	S(c1c(ccc(c1)C)C)c2ccc(NC(=O)c3ccc(C#N)cc3)cc2
0.270833	S(c1c(ccc(c1)C)C)c2ccc(NC(=O)c3ccc(C#N)cc3)cc2
0.270833	S(c1c(ccc(c1)C)C)c2ccc(NC(=O)c3ccc(C#N)cc3)cc2
0.270833	S(c1c(ccc(c1)C)C)c2ccc(NC(=O)c3ccc(C#N)cc3)cc2
0.270677	Fc1c(c2cnc(cc2)C(=O)Nc3ccccc3)ccc(N(C)C)c1
0.270677	Fc1c(c2cnc(cc2)C(=O)Nc3ccccc3)ccc(N(C)C)c1
0.270677	Fc1c(c2cnc(cc2)C(=O)Nc3ccccc3)ccc(N(C)C)c1
0.270677	Fc1c(c2cnc(cc2)C(=O)Nc3ccccc3)ccc(N(C)C)c1
0.270677	Fc1c(c2cnc(cc2)C(=O)Nc3ccccc3)ccc(N(C)C)c1
0.270677	Fc1c(c2cnc(cc2)C(=O)Nc3ccccc3)ccc(N(C)C)c1
0.270677	Fc1c(c2cnc(cc2)C(=O)Nc3ccccc3)ccc(N(C)C)c1
0.270677	Fc1c(c2cnc(cc2)C(=O)Nc3ccccc3)ccc(N(C)C)c1
0.270677	Fc1c(c2cnc(cc2)C(=O)Nc3ccccc3)ccc(N(C)C)c1
0.270677	Fc1c(c2cnc(cc2)C(=O)Nc3ccccc3)ccc(N(C)C)c1
0.270463	S1C(=NC(c2cc3c(cc2)CCCC3)=C1)NC(=O)c4cnc(nc4)c5ccccc5
0.27037	Brc1c(F)cc(NN=Cc2ccc(cc2)C(=O)NCc3cnccc3)c(c1)C
0.27037	Brc1c(F)cc(NN=Cc2ccc(cc2)C(=O)NCc3cnccc3)c(c1)C
0.27037	Brc1c(F)cc(NN=Cc2ccc(cc2)C(=O)NCc3cnccc3)c(c1)C
0.27037	Brc1c(F)cc(NN=Cc2ccc(cc2)C(=O)NCc3cnccc3)c(c1)C
0.27037	Brc1c(F)cc(NN=Cc2ccc(cc2)C(=O)NCc3cnccc3)c(c1)C
0.27037	Brc1c(F)cc(NN=Cc2ccc(cc2)C(=O)NCc3cnccc3)c(c1)C
0.27037	Brc1c(F)cc(NN=Cc2ccc(cc2)C(=O)NCc3cnccc3)c(c1)C
0.27037	Brc1c(F)cc(NN=Cc2ccc(cc2)C(=O)NCc3cnccc3)c(c1)C
0.27037	Brc1c(F)cc(NN=Cc2ccc(cc2)C(=O)NCc3cnccc3)c(c1)C
0.27037	Brc1c(F)cc(NN=Cc2ccc(cc2)C(=O)NCc3cnccc3)c(c1)C
0.27027	O=C(Nc1c(cccc1)C(=O)NCc2cnccc2)c3ccc(cc3)C(=O)NC(C)C
0.270073	O=C(Nc1c(ccc(NC(=O)C(C)(C)C)c1)C)c2cc(OC)c(OCCCC)c(OC)c2
0.270073	O=C(Nc1c(ccc(NC(=O)C(C)(C)C)c1)C)c2cc(OC)c(OCCCC)c(OC)c2
0.270073	O=C(Nc1c(ccc(NC(=O)C(C)(C)C)c1)C)c2cc(OC)c(OCCCC)c(OC)c2
0.270073	O=C(Nc1c(ccc(NC(=O)C(C)(C)C)c1)C)c2cc(OC)c(OCCCC)c(OC)c2
0.270073	O=C(Nc1c(ccc(NC(=O)C(C)(C)C)c1)C)c2cc(OC)c(OCCCC)c(OC)c2
0.270073	O=C(Nc1c(ccc(NC(=O)C(C)(C)C)c1)C)c2cc(OC)c(OCCCC)c(OC)c2
0.27	Brc1c(nc(nc1)C2=NOC(=N2)c3cc(NC(=O)Cc4ccncc4)c(cc3)C)N
0.27	Brc1c(nc(nc1)C2=NOC(=N2)c3cc(NC(=O)Cc4ccncc4)c(cc3)C)N
0.27	Brc1c(nc(nc1)C2=NOC(=N2)c3cc(NC(=O)Cc4ccncc4)c(cc3)C)N
0.27	Brc1c(nc(nc1)C2=NOC(=N2)c3cc(NC(=O)Cc4ccncc4)c(cc3)C)N
0.27	Brc1c(nc(nc1)C2=NOC(=N2)c3cc(NC(=O)Cc4ccncc4)c(cc3)C)N
0.27	Brc1c(nc(nc1)C2=NOC(=N2)c3cc(NC(=O)Cc4ccncc4)c(cc3)C)N
0.27	Brc1c(nc(nc1)C2=NOC(=N2)c3cc(NC(=O)Cc4ccncc4)c(cc3)C)N
0.27	Brc1c(nc(nc1)C2=NOC(=N2)c3cc(NC(=O)Cc4ccncc4)c(cc3)C)N
0.27	Brc1c(nc(nc1)C2=NOC(=N2)c3cc(NC(=O)Cc4ccncc4)c(cc3)C)N
0.27	Brc1c(nc(nc1)C2=NOC(=N2)c3cc(NC(=O)Cc4ccncc4)c(cc3)C)N
0.269625	O=C(OC(C)(C)C)Nc1c(OC)ccc(NC(=O)c2cc(OC)c(OCc3ncccc3)cc2)c1
0.269625	O=C(OC(C)(C)C)Nc1c(OC)ccc(NC(=O)c2cc(OC)c(OCc3ncccc3)cc2)c1
0.269625	O=C(OC(C)(C)C)Nc1c(OC)ccc(NC(=O)c2cc(OC)c(OCc3ncccc3)cc2)c1
0.269625	O=C(OC(C)(C)C)Nc1c(OC)ccc(NC(=O)c2cc(OC)c(OCc3ncccc3)cc2)c1
0.269592	S1C(=CC=C1)COc2ccc(cc2)CN(C(=O)C(=O)Nc3c(ccc(c3)C(=O)Nc4cc(ccc4)C(F)(F)F)C)C
0.269592	S1C(=CC=C1)COc2ccc(cc2)CN(C(=O)C(=O)Nc3c(ccc(c3)C(=O)Nc4cc(ccc4)C(F)(F)F)C)C
0.269592	S1C(=CC=C1)COc2ccc(cc2)CN(C(=O)C(=O)Nc3c(ccc(c3)C(=O)Nc4cc(ccc4)C(F)(F)F)C)C
0.269592	S1C(=CC=C1)COc2ccc(cc2)CN(C(=O)C(=O)Nc3c(ccc(c3)C(=O)Nc4cc(ccc4)C(F)(F)F)C)C
0.269592	S1C(=CC=C1)COc2ccc(cc2)CN(C(=O)C(=O)Nc3c(ccc(c3)C(=O)Nc4cc(ccc4)C(F)(F)F)C)C
0.269592	S1C(=CC=C1)COc2ccc(cc2)CN(C(=O)C(=O)Nc3c(ccc(c3)C(=O)Nc4cc(ccc4)C(F)(F)F)C)C
0.269592	S1C(=CC=C1)COc2ccc(cc2)CN(C(=O)C(=O)Nc3c(ccc(c3)C(=O)Nc4cc(ccc4)C(F)(F)F)C)C
0.269592	S1C(=CC=C1)COc2ccc(cc2)CN(C(=O)C(=O)Nc3c(ccc(c3)C(=O)Nc4cc(ccc4)C(F)(F)F)C)C
0.269592	S1C(=CC=C1)COc2ccc(cc2)CN(C(=O)C(=O)Nc3c(ccc(c3)C(=O)Nc4cc(ccc4)C(F)(F)F)C)C
0.269592	S1C(=CC=C1)COc2ccc(cc2)CN(C(=O)C(=O)Nc3c(ccc(c3)C(=O)Nc4cc(ccc4)C(F)(F)F)C)C
0.269373	O=C(OC(C)(C)C)Nc1c(OC)cc(NC(=O)c2ccc(NC(=O)c3ncccc3)cc2)cc1
0.269373	O=C(OC(C)(C)C)Nc1c(OC)cc(NC(=O)c2ccc(NC(=O)c3ncccc3)cc2)cc1
0.269373	O=C(OC(C)(C)C)Nc1c(OC)cc(NC(=O)c2ccc(NC(=O)c3ncccc3)cc2)cc1
0.269373	O=C(OC(C)(C)C)Nc1c(OC)cc(NC(=O)c2ccc(NC(=O)c3ncccc3)cc2)cc1
0.269373	O=C(OC(C)(C)C)Nc1c(OC)cc(NC(=O)c2ccc(NC(=O)c3ncccc3)cc2)cc1
0.269373	O=C(OC(C)(C)C)Nc1c(OC)cc(NC(=O)c2ccc(NC(=O)c3ncccc3)cc2)cc1
0.269373	O=C(OC(C)(C)C)Nc1c(OC)cc(NC(=O)c2ccc(NC(=O)c3ncccc3)cc2)cc1
0.269373	O=C(OC(C)(C)C)Nc1c(OC)cc(NC(=O)c2ccc(NC(=O)c3ncccc3)cc2)cc1
0.268966	S1C(C(=O)Nc2c(ccc(NC(=O)C(C)(C)C)c2)C)=CC=C1C=3SC=CC3C
0.268817	Brc1c(OCc2ccc(cc2)C(=O)Nc3cc(NC(=O)OC(C)(C)C)c(OC)cc3)cccc1
0.268817	Brc1c(OCc2ccc(cc2)C(=O)Nc3cc(NC(=O)OC(C)(C)C)c(OC)cc3)cccc1
0.268707	FC(F)(F)c1cc(NC(=O)c2cc(NC(=O)C(=O)NC(C(CC)C)CO)c(cc2)C)ccc1
0.268707	FC(F)(F)c1cc(NC(=O)c2cc(NC(=O)C(=O)NC(C(CC)C)CO)c(cc2)C)ccc1
0.268707	FC(F)(F)c1cc(NC(=O)c2cc(NC(=O)C(=O)NC(C(CC)C)CO)c(cc2)C)ccc1
0.268707	FC(F)(F)c1cc(NC(=O)c2cc(NC(=O)C(=O)NC(C(CC)C)CO)c(cc2)C)ccc1
0.268707	FC(F)(F)c1cc(NC(=O)c2cc(NC(=O)C(=O)NC(C(CC)C)CO)c(cc2)C)ccc1
0.268707	FC(F)(F)c1cc(NC(=O)c2cc(NC(=O)C(=O)NC(C(CC)C)CO)c(cc2)C)ccc1
0.268707	FC(F)(F)c1cc(NC(=O)c2cc(NC(=O)C(=O)NC(C(CC)C)CO)c(cc2)C)ccc1
0.268707	FC(F)(F)c1cc(NC(=O)c2cc(NC(=O)C(=O)NC(C(CC)C)CO)c(cc2)C)ccc1
0.268707	FC(F)(F)c1cc(NC(=O)c2cc(NC(=O)C(=O)NC(C(CC)C)CO)c(cc2)C)ccc1
0.268707	FC(F)(F)c1cc(NC(=O)c2cc(NC(=O)C(=O)NC(C(CC)C)CO)c(cc2)C)ccc1
0.268482	S(Cc1ccc(cc1)C(=O)Nc2cc(OC)c(NC(=O)OC(C)(C)C)cc2)C
0.268482	S(Cc1ccc(cc1)C(=O)Nc2cc(OC)c(NC(=O)OC(C)(C)C)cc2)C
0.268482	S(Cc1ccc(cc1)C(=O)Nc2cc(OC)c(NC(=O)OC(C)(C)C)cc2)C
0.268482	S(Cc1ccc(cc1)C(=O)Nc2cc(OC)c(NC(=O)OC(C)(C)C)cc2)C
0.268482	S(Cc1ccc(cc1)C(=O)Nc2cc(OC)c(NC(=O)OC(C)(C)C)cc2)C
0.268482	S(Cc1ccc(cc1)C(=O)Nc2cc(OC)c(NC(=O)OC(C)(C)C)cc2)C
0.268482	S(Cc1ccc(cc1)C(=O)Nc2cc(OC)c(NC(=O)OC(C)(C)C)cc2)C
0.268482	S(Cc1ccc(cc1)C(=O)Nc2cc(OC)c(NC(=O)OC(C)(C)C)cc2)C
0.268482	S(Cc1ccc(cc1)C(=O)Nc2cc(OC)c(NC(=O)OC(C)(C)C)cc2)C
0.268482	S(Cc1ccc(cc1)C(=O)Nc2cc(OC)c(NC(=O)OC(C)(C)C)cc2)C
0.268482	S1C(=NC(c2ccc(cc2)CCCC)=C1)NC(=O)c3cnc(nc3)c4ccccc4
0.268482	S1C(=NC(c2ccc(cc2)CCCC)=C1)NC(=O)c3cnc(nc3)c4ccccc4
0.268482	S1C(=NC(c2ccc(cc2)CCCC)=C1)NC(=O)c3cnc(nc3)c4ccccc4
0.268482	S1C(=NC(c2ccc(cc2)CCCC)=C1)NC(=O)c3cnc(nc3)c4ccccc4
0.268482	S1C(=NC(c2ccc(cc2)CCCC)=C1)NC(=O)c3cnc(nc3)c4ccccc4
0.268482	S1C(=NC(c2ccc(cc2)CCCC)=C1)NC(=O)c3cnc(nc3)c4ccccc4
0.268482	S1C(=NC(c2ccc(cc2)CCCC)=C1)NC(=O)c3cnc(nc3)c4ccccc4
0.268482	S1C(=NC(c2ccc(cc2)CCCC)=C1)NC(=O)c3cnc(nc3)c4ccccc4
0.268482	S1C(=NC(c2ccc(cc2)CCCC)=C1)NC(=O)c3cnc(nc3)c4ccccc4
0.268482	S1C(=NC(c2ccc(cc2)CCCC)=C1)NC(=O)c3cnc(nc3)c4ccccc4
0.268382	Clc1cc(c2cnc(cc2)C(=O)Nc3ccc(NC4=Nc5c(N4)cccc5)cc3)ccc1
0.268382	Clc1cc(c2cnc(cc2)C(=O)Nc3ccc(NC4=Nc5c(N4)cccc5)cc3)ccc1
0.268382	Clc1cc(c2cnc(cc2)C(=O)Nc3ccc(NC4=Nc5c(N4)cccc5)cc3)ccc1
0.268382	Clc1cc(c2cnc(cc2)C(=O)Nc3ccc(NC4=Nc5c(N4)cccc5)cc3)ccc1
0.268382	Clc1cc(c2cnc(cc2)C(=O)Nc3ccc(NC4=Nc5c(N4)cccc5)cc3)ccc1
0.268382	Clc1cc(c2cnc(cc2)C(=O)Nc3ccc(NC4=Nc5c(N4)cccc5)cc3)ccc1
0.268382	Clc1cc(c2cnc(cc2)C(=O)Nc3ccc(NC4=Nc5c(N4)cccc5)cc3)ccc1
0.268382	Clc1cc(c2cnc(cc2)C(=O)Nc3ccc(NC4=Nc5c(N4)cccc5)cc3)ccc1
0.268116	O=C(OC(C)(C)C)Nc1cc(c(NC(=O)c2cc(ccc2)C3(C#N)CC3)cc1)C
0.268116	O=C(OC(C)(C)C)Nc1cc(c(NC(=O)c2cc(ccc2)C3(C#N)CC3)cc1)C
0.267925	Clc1c(NC(=O)c2ccc(OC)cc2)cc(cc1)C(=O)Nc3nc(ccc3)C(=O)N
0.267925	Clc1c(NC(=O)c2ccc(OC)cc2)cc(cc1)C(=O)Nc3nc(ccc3)C(=O)N
0.267925	Clc1c(NC(=O)c2ccc(OC)cc2)cc(cc1)C(=O)Nc3nc(ccc3)C(=O)N
0.267925	Clc1c(NC(=O)c2ccc(OC)cc2)cc(cc1)C(=O)Nc3nc(ccc3)C(=O)N
0.267925	Clc1c(NC(=O)c2ccc(OC)cc2)cc(cc1)C(=O)Nc3nc(ccc3)C(=O)N
0.267925	Clc1c(NC(=O)c2ccc(OC)cc2)cc(cc1)C(=O)Nc3nc(ccc3)C(=O)N
0.267925	Clc1c(NC(=O)c2ccc(OC)cc2)cc(cc1)C(=O)Nc3nc(ccc3)C(=O)N
0.267925	Clc1c(NC(=O)c2ccc(OC)cc2)cc(cc1)C(=O)Nc3nc(ccc3)C(=O)N
0.267925	Clc1c(NC(=O)c2ccc(OC)cc2)cc(cc1)C(=O)Nc3nc(ccc3)C(=O)N
0.267925	Clc1c(NC(=O)c2ccc(OC)cc2)cc(cc1)C(=O)Nc3nc(ccc3)C(=O)N
0.267857	[O-][N+](=O)c1c(cc(OCc2ccccc2)cc1)C(=O)Nc3ccc(Nc4ncccn4)cc3
0.267857	[O-][N+](=O)c1c(cc(OCc2ccccc2)cc1)C(=O)Nc3ccc(Nc4ncccn4)cc3
0.267857	[O-][N+](=O)c1c(cc(OCc2ccccc2)cc1)C(=O)Nc3ccc(Nc4ncccn4)cc3
0.267857	[O-][N+](=O)c1c(cc(OCc2ccccc2)cc1)C(=O)Nc3ccc(Nc4ncccn4)cc3
0.267857	[O-][N+](=O)c1c(cc(OCc2ccccc2)cc1)C(=O)Nc3ccc(Nc4ncccn4)cc3
0.267857	[O-][N+](=O)c1c(cc(OCc2ccccc2)cc1)C(=O)Nc3ccc(Nc4ncccn4)cc3
0.267717	Brc1cc(NC(=O)CCNCc2cc(c3ccc(cc3)C)ccc2)c(cc1)C
0.267717	Brc1cc(NC(=O)CCNCc2cc(c3ccc(cc3)C)ccc2)c(cc1)C
0.267717	Brc1cc(NC(=O)CCNCc2cc(c3ccc(cc3)C)ccc2)c(cc1)C
0.267717	Brc1cc(NC(=O)CCNCc2cc(c3ccc(cc3)C)ccc2)c(cc1)C
0.267717	Brc1cc(NC(=O)CCNCc2cc(c3ccc(cc3)C)ccc2)c(cc1)C
0.267717	Brc1cc(NC(=O)CCNCc2cc(c3ccc(cc3)C)ccc2)c(cc1)C
0.267717	Brc1cc(NC(=O)CCNCc2cc(c3ccc(cc3)C)ccc2)c(cc1)C
0.267717	Brc1cc(NC(=O)CCNCc2cc(c3ccc(cc3)C)ccc2)c(cc1)C
0.267717	Brc1cc(NC(=O)CCNCc2cc(c3ccc(cc3)C)ccc2)c(cc1)C
0.267717	Brc1cc(NC(=O)CCNCc2cc(c3ccc(cc3)C)ccc2)c(cc1)C
0.267606	O=C1N(C=CC(C(=O)Nc2ccc(cc2)CN3CCN(CC3)C)=C1)C4CC5NC(C4)CC5
0.267606	O=C1N(C=CC(C(=O)Nc2ccc(cc2)CN3CCN(CC3)C)=C1)C4CC5NC(C4)CC5
0.267606	O=C1N(C=CC(C(=O)Nc2ccc(cc2)CN3CCN(CC3)C)=C1)C4CC5NC(C4)CC5
0.267606	O=C1N(C=CC(C(=O)Nc2ccc(cc2)CN3CCN(CC3)C)=C1)C4CC5NC(C4)CC5
0.267606	O=C1N(C=CC(C(=O)Nc2ccc(cc2)CN3CCN(CC3)C)=C1)C4CC5NC(C4)CC5
0.267606	O=C1N(C=CC(C(=O)Nc2ccc(cc2)CN3CCN(CC3)C)=C1)C4CC5NC(C4)CC5
0.267606	O=C(Nc1c(ccc(c1)C=2OC=NN2)C)C(=O)Nc3cc(OCCc4ccccc4)ccc3
0.267606	O=C(Nc1c(ccc(c1)C=2OC=NN2)C)C(=O)Nc3cc(OCCc4ccccc4)ccc3
[truncated: 8,001 more rows]
