# Supplementary material for: Galileo: Three-dimensional searching in large combinatorial fragment spaces on the example of pharmacophores
Source: J Comput Aided Mol Des. 2022 Nov 24;37(1):1–16. doi: 10.1007/s10822-022-00485-y (PMC10032335; doi:10.1007/s10822-022-00485-y)
Supplement: Supplementary file 4 — Supplementary file 3a [file 10822_2022_485_MOESM3_ESMa.zip › Imatinib_Galileo/19/out_9.csv]

Score	SMILES
0.448718	O=C(Nc1c(ccc(c1)Cc2ncccc2)C)c3ccc(Nc4ncccn4)cc3
0.448718	O=C(Nc1c(ccc(c1)Cc2ncccc2)C)c3ccc(Nc4ncccn4)cc3
0.448718	O=C(Nc1c(ccc(c1)Cc2ncccc2)C)c3ccc(Nc4ncccn4)cc3
0.448718	O=C(Nc1c(ccc(c1)Cc2ncccc2)C)c3ccc(Nc4ncccn4)cc3
0.448718	O=C(Nc1c(ccc(c1)Cc2ncccc2)C)c3ccc(Nc4ncccn4)cc3
0.448718	O=C(Nc1c(ccc(c1)Cc2ncccc2)C)c3ccc(Nc4ncccn4)cc3
0.448718	O=C(Nc1c(ccc(c1)Cc2ncccc2)C)c3ccc(Nc4ncccn4)cc3
0.448718	O=C(Nc1c(ccc(c1)Cc2ncccc2)C)c3ccc(Nc4ncccn4)cc3
0.448718	O=C(Nc1c(ccc(c1)Cc2ncccc2)C)c3ccc(Nc4ncccn4)cc3
0.448718	O=C(Nc1c(ccc(c1)Cc2ncccc2)C)c3ccc(Nc4ncccn4)cc3
0.43913	O=C(O)c1cc(NC(=O)c2ccc(c3cnc(c4ccccc4)cc3)cc2)c(cc1)C
0.43913	O=C(O)c1cc(NC(=O)c2ccc(c3cnc(c4ccccc4)cc3)cc2)c(cc1)C
0.43913	O=C(O)c1cc(NC(=O)c2ccc(c3cnc(c4ccccc4)cc3)cc2)c(cc1)C
0.43913	O=C(O)c1cc(NC(=O)c2ccc(c3cnc(c4ccccc4)cc3)cc2)c(cc1)C
0.43913	O=C(O)c1cc(NC(=O)c2ccc(c3cnc(c4ccccc4)cc3)cc2)c(cc1)C
0.43913	O=C(O)c1cc(NC(=O)c2ccc(c3cnc(c4ccccc4)cc3)cc2)c(cc1)C
0.43913	O=C(O)c1cc(NC(=O)c2ccc(c3cnc(c4ccccc4)cc3)cc2)c(cc1)C
0.43913	O=C(O)c1cc(NC(=O)c2ccc(c3cnc(c4ccccc4)cc3)cc2)c(cc1)C
0.43913	O=C(O)c1cc(NC(=O)c2ccc(c3cnc(c4ccccc4)cc3)cc2)c(cc1)C
0.43913	O=C(O)c1cc(NC(=O)c2ccc(c3cnc(c4ccccc4)cc3)cc2)c(cc1)C
0.433198	S1(=O)(=O)CCN(Cc2cc(c3ccc(cc3)C(=O)Nc4c(ccc(c4)C(=O)O)C)ccc2)CC1
0.418972	Clc1cc(ccc1)C(=O)Nc2cc(c(NC(=O)c3cc(ccc3)CNc4nc(ccn4)C)cc2)C
0.418972	Clc1cc(ccc1)C(=O)Nc2cc(c(NC(=O)c3cc(ccc3)CNc4nc(ccn4)C)cc2)C
0.418972	Clc1cc(ccc1)C(=O)Nc2cc(c(NC(=O)c3cc(ccc3)CNc4nc(ccn4)C)cc2)C
0.418972	Clc1cc(ccc1)C(=O)Nc2cc(c(NC(=O)c3cc(ccc3)CNc4nc(ccn4)C)cc2)C
0.418972	Clc1cc(ccc1)C(=O)Nc2cc(c(NC(=O)c3cc(ccc3)CNc4nc(ccn4)C)cc2)C
0.418972	Clc1cc(ccc1)C(=O)Nc2cc(c(NC(=O)c3cc(ccc3)CNc4nc(ccn4)C)cc2)C
0.418972	Clc1cc(ccc1)C(=O)Nc2cc(c(NC(=O)c3cc(ccc3)CNc4nc(ccn4)C)cc2)C
0.418972	Clc1cc(ccc1)C(=O)Nc2cc(c(NC(=O)c3cc(ccc3)CNc4nc(ccn4)C)cc2)C
0.418972	Clc1cc(ccc1)C(=O)Nc2cc(c(NC(=O)c3cc(ccc3)CNc4nc(ccn4)C)cc2)C
0.418972	Clc1cc(ccc1)C(=O)Nc2cc(c(NC(=O)c3cc(ccc3)CNc4nc(ccn4)C)cc2)C
0.408889	O=C(Nc1cc(ccc1)C=2N=NNC2)c3ccc(Nc4ncccn4)cc3
0.396	O=C(Nc1c(ccc(OC)c1)C)c2ncc(cc2)CN3CCOCC3
0.396	O=C(Nc1c(ccc(OC)c1)C)c2ncc(cc2)CN3CCOCC3
0.396	O=C(Nc1c(ccc(OC)c1)C)c2ncc(cc2)CN3CCOCC3
0.396	O=C(Nc1c(ccc(OC)c1)C)c2ncc(cc2)CN3CCOCC3
0.396	O=C(Nc1c(ccc(OC)c1)C)c2ncc(cc2)CN3CCOCC3
0.396	O=C(Nc1c(ccc(OC)c1)C)c2ncc(cc2)CN3CCOCC3
0.396	O=C(Nc1c(ccc(OC)c1)C)c2ncc(cc2)CN3CCOCC3
0.396	O=C(Nc1c(ccc(OC)c1)C)c2ncc(cc2)CN3CCOCC3
0.396	O=C(Nc1c(ccc(OC)c1)C)c2ncc(cc2)CN3CCOCC3
0.396	O=C(Nc1c(ccc(OC)c1)C)c2ncc(cc2)CN3CCOCC3
0.380623	FC(F)(F)c1cc(ccc1)C(=O)Nc2cc(NC(=O)C(=O)NCc3c(c4cnccc4)cccc3)c(cc2)C
0.380623	FC(F)(F)c1cc(ccc1)C(=O)Nc2cc(NC(=O)C(=O)NCc3c(c4cnccc4)cccc3)c(cc2)C
0.380623	FC(F)(F)c1cc(ccc1)C(=O)Nc2cc(NC(=O)C(=O)NCc3c(c4cnccc4)cccc3)c(cc2)C
0.380623	FC(F)(F)c1cc(ccc1)C(=O)Nc2cc(NC(=O)C(=O)NCc3c(c4cnccc4)cccc3)c(cc2)C
0.380623	FC(F)(F)c1cc(ccc1)C(=O)Nc2cc(NC(=O)C(=O)NCc3c(c4cnccc4)cccc3)c(cc2)C
0.380623	FC(F)(F)c1cc(ccc1)C(=O)Nc2cc(NC(=O)C(=O)NCc3c(c4cnccc4)cccc3)c(cc2)C
0.380623	FC(F)(F)c1cc(ccc1)C(=O)Nc2cc(NC(=O)C(=O)NCc3c(c4cnccc4)cccc3)c(cc2)C
0.378995	O=C(O)c1cc(NC(=O)c2ccc(c3ccccc3)cc2)c(cc1)C
0.378995	O=C(O)c1cc(NC(=O)c2ccc(c3ccccc3)cc2)c(cc1)C
0.378995	O=C(O)c1cc(NC(=O)c2ccc(c3ccccc3)cc2)c(cc1)C
0.378995	O=C(O)c1cc(NC(=O)c2ccc(c3ccccc3)cc2)c(cc1)C
0.378995	O=C(O)c1cc(NC(=O)c2ccc(c3ccccc3)cc2)c(cc1)C
0.378995	O=C(O)c1cc(NC(=O)c2ccc(c3ccccc3)cc2)c(cc1)C
0.378995	O=C(O)c1cc(NC(=O)c2ccc(c3ccccc3)cc2)c(cc1)C
0.378995	O=C(O)c1cc(NC(=O)c2ccc(c3ccccc3)cc2)c(cc1)C
0.378995	O=C(O)c1cc(NC(=O)c2ccc(c3ccccc3)cc2)c(cc1)C
0.378995	O=C(O)c1cc(NC(=O)c2ccc(c3ccccc3)cc2)c(cc1)C
0.377778	O=C(O)c1cc(NC(=O)c2ccc(c3ccc(cc3)CC=C)cc2)c(cc1)C
0.377778	O=C(O)c1cc(NC(=O)c2ccc(c3ccc(cc3)CC=C)cc2)c(cc1)C
0.377778	O=C(O)c1cc(NC(=O)c2ccc(c3ccc(cc3)CC=C)cc2)c(cc1)C
0.377778	O=C(O)c1cc(NC(=O)c2ccc(c3ccc(cc3)CC=C)cc2)c(cc1)C
0.377778	O=C(O)c1cc(NC(=O)c2ccc(c3ccc(cc3)CC=C)cc2)c(cc1)C
0.377778	O=C(O)c1cc(NC(=O)c2ccc(c3ccc(cc3)CC=C)cc2)c(cc1)C
0.377778	O=C(O)c1cc(NC(=O)c2ccc(c3ccc(cc3)CC=C)cc2)c(cc1)C
0.377778	O=C(O)c1cc(NC(=O)c2ccc(c3ccc(cc3)CC=C)cc2)c(cc1)C
0.377778	O=C(O)c1cc(NC(=O)c2ccc(c3ccc(cc3)CC=C)cc2)c(cc1)C
0.377778	O=C(O)c1cc(NC(=O)c2ccc(c3ccc(cc3)CC=C)cc2)c(cc1)C
0.371212	Fc1cncc(c2cc(NC(=O)c3cnc(NC(=O)OC(C)(C)C)cc3)c(cc2)C)c1
0.371212	Fc1cncc(c2cc(NC(=O)c3cnc(NC(=O)OC(C)(C)C)cc3)c(cc2)C)c1
0.371212	Fc1cncc(c2cc(NC(=O)c3cnc(NC(=O)OC(C)(C)C)cc3)c(cc2)C)c1
0.371212	Fc1cncc(c2cc(NC(=O)c3cnc(NC(=O)OC(C)(C)C)cc3)c(cc2)C)c1
0.371212	Fc1cncc(c2cc(NC(=O)c3cnc(NC(=O)OC(C)(C)C)cc3)c(cc2)C)c1
0.371212	Fc1cncc(c2cc(NC(=O)c3cnc(NC(=O)OC(C)(C)C)cc3)c(cc2)C)c1
0.371212	Fc1cncc(c2cc(NC(=O)c3cnc(NC(=O)OC(C)(C)C)cc3)c(cc2)C)c1
0.371212	Fc1cncc(c2cc(NC(=O)c3cnc(NC(=O)OC(C)(C)C)cc3)c(cc2)C)c1
0.371212	Fc1cncc(c2cc(NC(=O)c3cnc(NC(=O)OC(C)(C)C)cc3)c(cc2)C)c1
0.371212	Fc1cncc(c2cc(NC(=O)c3cnc(NC(=O)OC(C)(C)C)cc3)c(cc2)C)c1
0.365957	S1C=C(c2ncc(cc2)C(=O)Nc3ccc(c4nc(ncc4)C)cc3)C=C1
0.365957	S1C=C(c2ncc(cc2)C(=O)Nc3ccc(c4nc(ncc4)C)cc3)C=C1
0.365957	S1C=C(c2ncc(cc2)C(=O)Nc3ccc(c4nc(ncc4)C)cc3)C=C1
0.365957	S1C=C(c2ncc(cc2)C(=O)Nc3ccc(c4nc(ncc4)C)cc3)C=C1
0.365957	S1C=C(c2ncc(cc2)C(=O)Nc3ccc(c4nc(ncc4)C)cc3)C=C1
0.365957	S1C=C(c2ncc(cc2)C(=O)Nc3ccc(c4nc(ncc4)C)cc3)C=C1
0.365957	S1C=C(c2ncc(cc2)C(=O)Nc3ccc(c4nc(ncc4)C)cc3)C=C1
0.365957	S1C=C(c2ncc(cc2)C(=O)Nc3ccc(c4nc(ncc4)C)cc3)C=C1
0.365957	S1C=C(c2ncc(cc2)C(=O)Nc3ccc(c4nc(ncc4)C)cc3)C=C1
0.365957	S1C=C(c2ncc(cc2)C(=O)Nc3ccc(c4nc(ncc4)C)cc3)C=C1
0.362903	O=C(NCc1cnccc1)c2ccc(cc2)CN3CCC(Cc4cc(c(cc4)C)C)CC3
0.360515	O=C(NCc1cnccc1)c2ccc(cc2)CN3CCN(Cc4c(cccc4)C)CC3
0.360515	O=C(NCc1cnccc1)c2ccc(cc2)CN3CCN(Cc4c(cccc4)C)CC3
0.360515	O=C(NCc1cnccc1)c2ccc(cc2)CN3CCN(Cc4c(cccc4)C)CC3
0.360515	O=C(NCc1cnccc1)c2ccc(cc2)CN3CCN(Cc4c(cccc4)C)CC3
0.360515	O=C(NCc1cnccc1)c2ccc(cc2)CN3CCN(Cc4c(cccc4)C)CC3
0.360515	O=C(NCc1cnccc1)c2ccc(cc2)CN3CCN(Cc4c(cccc4)C)CC3
0.360515	O=C(NCc1cnccc1)c2ccc(cc2)CN3CCN(Cc4c(cccc4)C)CC3
0.360515	O=C(NCc1cnccc1)c2ccc(cc2)CN3CCN(Cc4c(cccc4)C)CC3
0.360515	O=C(NCc1cnccc1)c2ccc(cc2)CN3CCN(Cc4c(cccc4)C)CC3
0.360515	O=C(NCc1cnccc1)c2ccc(cc2)CN3CCN(Cc4c(cccc4)C)CC3
0.360324	O=C(O)c1cc(NC(=O)c2ccc(c3cncc(OCCC)c3)cc2)c(cc1)C
0.360324	O=C(O)c1cc(NC(=O)c2ccc(c3cncc(OCCC)c3)cc2)c(cc1)C
0.360324	O=C(O)c1cc(NC(=O)c2ccc(c3cncc(OCCC)c3)cc2)c(cc1)C
0.360324	O=C(O)c1cc(NC(=O)c2ccc(c3cncc(OCCC)c3)cc2)c(cc1)C
0.360324	O=C(O)c1cc(NC(=O)c2ccc(c3cncc(OCCC)c3)cc2)c(cc1)C
0.360324	O=C(O)c1cc(NC(=O)c2ccc(c3cncc(OCCC)c3)cc2)c(cc1)C
0.360324	O=C(O)c1cc(NC(=O)c2ccc(c3cncc(OCCC)c3)cc2)c(cc1)C
0.360324	O=C(O)c1cc(NC(=O)c2ccc(c3cncc(OCCC)c3)cc2)c(cc1)C
0.360324	O=C(O)c1cc(NC(=O)c2ccc(c3cncc(OCCC)c3)cc2)c(cc1)C
0.360324	O=C(O)c1cc(NC(=O)c2ccc(c3cncc(OCCC)c3)cc2)c(cc1)C
0.358025	Ic1c(cc(cc1)C(=O)Nc2cc(ccc2)C=3N=NNC3)C
0.358025	Ic1c(cc(cc1)C(=O)Nc2cc(ccc2)C=3N=NNC3)C
0.358025	Ic1c(cc(cc1)C(=O)Nc2cc(ccc2)C=3N=NNC3)C
0.358025	Ic1c(cc(cc1)C(=O)Nc2cc(ccc2)C=3N=NNC3)C
0.358025	Ic1c(cc(cc1)C(=O)Nc2cc(ccc2)C=3N=NNC3)C
0.358025	Ic1c(cc(cc1)C(=O)Nc2cc(ccc2)C=3N=NNC3)C
0.358025	Ic1c(cc(cc1)C(=O)Nc2cc(ccc2)C=3N=NNC3)C
0.358025	Ic1c(cc(cc1)C(=O)Nc2cc(ccc2)C=3N=NNC3)C
0.358025	Ic1c(cc(cc1)C(=O)Nc2cc(ccc2)C=3N=NNC3)C
0.358025	Ic1c(cc(cc1)C(=O)Nc2cc(ccc2)C=3N=NNC3)C
0.357977	O=C(Nc1c(ccc(c1)C=2N(N=CC2)C)C)c3ccc(c4cc(ccc4)CN)cc3
0.357977	O=C(Nc1c(ccc(c1)C=2N(N=CC2)C)C)c3ccc(c4cc(ccc4)CN)cc3
0.357977	O=C(Nc1c(ccc(c1)C=2N(N=CC2)C)C)c3ccc(c4cc(ccc4)CN)cc3
0.357977	O=C(Nc1c(ccc(c1)C=2N(N=CC2)C)C)c3ccc(c4cc(ccc4)CN)cc3
0.357977	O=C(Nc1c(ccc(c1)C=2N(N=CC2)C)C)c3ccc(c4cc(ccc4)CN)cc3
0.357977	O=C(Nc1c(ccc(c1)C=2N(N=CC2)C)C)c3ccc(c4cc(ccc4)CN)cc3
0.357977	O=C(Nc1c(ccc(c1)C=2N(N=CC2)C)C)c3ccc(c4cc(ccc4)CN)cc3
0.357977	O=C(Nc1c(ccc(c1)C=2N(N=CC2)C)C)c3ccc(c4cc(ccc4)CN)cc3
0.357977	O=C(Nc1c(ccc(c1)C=2N(N=CC2)C)C)c3ccc(c4cc(ccc4)CN)cc3
0.357977	O=C(Nc1c(ccc(c1)C=2N(N=CC2)C)C)c3ccc(c4cc(ccc4)CN)cc3
0.357759	O=C(O)c1cc(NC(=O)c2ccc(c3cc(N)ccc3)cc2)c(cc1)C
0.357759	O=C(O)c1cc(NC(=O)c2ccc(c3cc(N)ccc3)cc2)c(cc1)C
0.357759	O=C(O)c1cc(NC(=O)c2ccc(c3cc(N)ccc3)cc2)c(cc1)C
0.357759	O=C(O)c1cc(NC(=O)c2ccc(c3cc(N)ccc3)cc2)c(cc1)C
0.357759	O=C(O)c1cc(NC(=O)c2ccc(c3cc(N)ccc3)cc2)c(cc1)C
0.357759	O=C(O)c1cc(NC(=O)c2ccc(c3cc(N)ccc3)cc2)c(cc1)C
0.357759	O=C(O)c1cc(NC(=O)c2ccc(c3cc(N)ccc3)cc2)c(cc1)C
0.357759	O=C(O)c1cc(NC(=O)c2ccc(c3cc(N)ccc3)cc2)c(cc1)C
0.357759	O=C(O)c1cc(NC(=O)c2ccc(c3cc(N)ccc3)cc2)c(cc1)C
0.357759	O=C(O)c1cc(NC(=O)c2ccc(c3cc(N)ccc3)cc2)c(cc1)C
0.356522	O=C(Nc1c(ccc(NC(=O)c2ccccc2)c1)C)NCCCCN
0.356522	O=C(Nc1c(ccc(NC(=O)c2ccccc2)c1)C)NCCCCN
0.356322	O=C(OCC)c1c(NC(=O)c2ccc(cc2)CN3CCOCC3)ccc(c4ccccc4)c1
0.356322	O=C(OCC)c1c(NC(=O)c2ccc(cc2)CN3CCOCC3)ccc(c4ccccc4)c1
0.356322	O=C(OCC)c1c(NC(=O)c2ccc(cc2)CN3CCOCC3)ccc(c4ccccc4)c1
0.356322	O=C(OCC)c1c(NC(=O)c2ccc(cc2)CN3CCOCC3)ccc(c4ccccc4)c1
0.356322	O=C(OCC)c1c(NC(=O)c2ccc(cc2)CN3CCOCC3)ccc(c4ccccc4)c1
0.356322	O=C(OCC)c1c(NC(=O)c2ccc(cc2)CN3CCOCC3)ccc(c4ccccc4)c1
0.356322	O=C(OCC)c1c(NC(=O)c2ccc(cc2)CN3CCOCC3)ccc(c4ccccc4)c1
0.356322	O=C(OCC)c1c(NC(=O)c2ccc(cc2)CN3CCOCC3)ccc(c4ccccc4)c1
0.356322	O=C(OCC)c1c(NC(=O)c2ccc(cc2)CN3CCOCC3)ccc(c4ccccc4)c1
0.356322	O=C(OCC)c1c(NC(=O)c2ccc(cc2)CN3CCOCC3)ccc(c4ccccc4)c1
0.349206	Brc1c(cc(NC(=O)c2cc(ccc2)C=3N=C(SC3)C)cc1)C
0.349206	Brc1c(cc(NC(=O)c2cc(ccc2)C=3N=C(SC3)C)cc1)C
0.349206	Brc1c(cc(NC(=O)c2cc(ccc2)C=3N=C(SC3)C)cc1)C
0.349206	Brc1c(cc(NC(=O)c2cc(ccc2)C=3N=C(SC3)C)cc1)C
0.349206	Brc1c(cc(NC(=O)c2cc(ccc2)C=3N=C(SC3)C)cc1)C
0.349206	Brc1c(cc(NC(=O)c2cc(ccc2)C=3N=C(SC3)C)cc1)C
0.349206	Brc1c(cc(NC(=O)c2cc(ccc2)C=3N=C(SC3)C)cc1)C
0.349206	Brc1c(cc(NC(=O)c2cc(ccc2)C=3N=C(SC3)C)cc1)C
0.349206	Brc1c(cc(NC(=O)c2cc(ccc2)C=3N=C(SC3)C)cc1)C
0.349206	Brc1c(cc(NC(=O)c2cc(ccc2)C=3N=C(SC3)C)cc1)C
0.34902	Clc1cc(c2cnc(cc2)C(=O)Nc3c(ccc(OC)c3)C)ccc1
0.34902	Clc1cc(c2cnc(cc2)C(=O)Nc3c(ccc(OC)c3)C)ccc1
0.34902	Clc1cc(c2cnc(cc2)C(=O)Nc3c(ccc(OC)c3)C)ccc1
0.348754	O=C(Nc1cc(NC(=O)CCN(C)C)c(cc1)C)C2=C(NC(c3ccccc3)=C2)CC
0.348754	O=C(Nc1cc(NC(=O)CCN(C)C)c(cc1)C)C2=C(NC(c3ccccc3)=C2)CC
0.348754	O=C(Nc1cc(NC(=O)CCN(C)C)c(cc1)C)C2=C(NC(c3ccccc3)=C2)CC
0.348754	O=C(Nc1cc(NC(=O)CCN(C)C)c(cc1)C)C2=C(NC(c3ccccc3)=C2)CC
0.348754	O=C(Nc1cc(NC(=O)CCN(C)C)c(cc1)C)C2=C(NC(c3ccccc3)=C2)CC
0.348754	O=C(Nc1cc(NC(=O)CCN(C)C)c(cc1)C)C2=C(NC(c3ccccc3)=C2)CC
0.348754	O=C(Nc1cc(NC(=O)CCN(C)C)c(cc1)C)C2=C(NC(c3ccccc3)=C2)CC
0.348754	O=C(Nc1cc(NC(=O)CCN(C)C)c(cc1)C)C2=C(NC(c3ccccc3)=C2)CC
0.348754	O=C(Nc1cc(NC(=O)CCN(C)C)c(cc1)C)C2=C(NC(c3ccccc3)=C2)CC
0.348754	O=C(Nc1cc(NC(=O)CCN(C)C)c(cc1)C)C2=C(NC(c3ccccc3)=C2)CC
0.348361	O=C(Nc1cc(ccc1)C=2N=NNC2)c3cc(Nc4nccnc4)ccc3
0.348361	O=C(Nc1cc(ccc1)C=2N=NNC2)c3cc(Nc4nccnc4)ccc3
0.348	Brc1cc(ccc1)C(=O)Nc2cc(O)c(cc2)C(=O)Nc3ccc(cc3)CN4CCCCC4
0.348	Brc1cc(ccc1)C(=O)Nc2cc(O)c(cc2)C(=O)Nc3ccc(cc3)CN4CCCCC4
0.348	Brc1cc(ccc1)C(=O)Nc2cc(O)c(cc2)C(=O)Nc3ccc(cc3)CN4CCCCC4
0.348	Brc1cc(ccc1)C(=O)Nc2cc(O)c(cc2)C(=O)Nc3ccc(cc3)CN4CCCCC4
0.348	Brc1cc(ccc1)C(=O)Nc2cc(O)c(cc2)C(=O)Nc3ccc(cc3)CN4CCCCC4
0.348	Brc1cc(ccc1)C(=O)Nc2cc(O)c(cc2)C(=O)Nc3ccc(cc3)CN4CCCCC4
0.348	Brc1cc(ccc1)C(=O)Nc2cc(O)c(cc2)C(=O)Nc3ccc(cc3)CN4CCCCC4
0.348	Brc1cc(ccc1)C(=O)Nc2cc(O)c(cc2)C(=O)Nc3ccc(cc3)CN4CCCCC4
0.348	Brc1cc(ccc1)C(=O)Nc2cc(O)c(cc2)C(=O)Nc3ccc(cc3)CN4CCCCC4
0.348	Brc1cc(ccc1)C(=O)Nc2cc(O)c(cc2)C(=O)Nc3ccc(cc3)CN4CCCCC4
0.347826	Fc1ccc(c2nc(ncc2)C3CCN(C(c4cc(NC(=O)c5ccccc5)ccc4)C)CC3)cc1
0.347826	Fc1ccc(c2nc(ncc2)C3CCN(C(c4cc(NC(=O)c5ccccc5)ccc4)C)CC3)cc1
0.347826	Fc1ccc(c2nc(ncc2)C3CCN(C(c4cc(NC(=O)c5ccccc5)ccc4)C)CC3)cc1
0.347826	Fc1ccc(c2nc(ncc2)C3CCN(C(c4cc(NC(=O)c5ccccc5)ccc4)C)CC3)cc1
0.347826	Fc1ccc(c2nc(ncc2)C3CCN(C(c4cc(NC(=O)c5ccccc5)ccc4)C)CC3)cc1
0.347826	Fc1ccc(c2nc(ncc2)C3CCN(C(c4cc(NC(=O)c5ccccc5)ccc4)C)CC3)cc1
0.347826	Fc1ccc(c2nc(ncc2)C3CCN(C(c4cc(NC(=O)c5ccccc5)ccc4)C)CC3)cc1
0.347826	Fc1ccc(c2nc(ncc2)C3CCN(C(c4cc(NC(=O)c5ccccc5)ccc4)C)CC3)cc1
0.347826	Fc1ccc(c2nc(ncc2)C3CCN(C(c4cc(NC(=O)c5ccccc5)ccc4)C)CC3)cc1
0.347826	Fc1ccc(c2nc(ncc2)C3CCN(C(c4cc(NC(=O)c5ccccc5)ccc4)C)CC3)cc1
0.347368	FC(F)(F)c1cc(ccc1)C(=O)Nc2cc(NC(=O)C(=O)N(Cc3cnccc3)C)c(cc2)C
0.347368	FC(F)(F)c1cc(ccc1)C(=O)Nc2cc(NC(=O)C(=O)N(Cc3cnccc3)C)c(cc2)C
0.347368	FC(F)(F)c1cc(ccc1)C(=O)Nc2cc(NC(=O)C(=O)N(Cc3cnccc3)C)c(cc2)C
0.345098	FC(F)(F)c1cc(ccc1)C(=O)Nc2cc(NC(=O)C(=O)Nc3ccc(cc3)CC(F)(F)F)c(cc2)C
0.345098	FC(F)(F)c1cc(ccc1)C(=O)Nc2cc(NC(=O)C(=O)Nc3ccc(cc3)CC(F)(F)F)c(cc2)C
0.345098	FC(F)(F)c1cc(ccc1)C(=O)Nc2cc(NC(=O)C(=O)Nc3ccc(cc3)CC(F)(F)F)c(cc2)C
0.345098	FC(F)(F)c1cc(ccc1)C(=O)Nc2cc(NC(=O)C(=O)Nc3ccc(cc3)CC(F)(F)F)c(cc2)C
0.345098	FC(F)(F)c1cc(ccc1)C(=O)Nc2cc(NC(=O)C(=O)Nc3ccc(cc3)CC(F)(F)F)c(cc2)C
0.345098	FC(F)(F)c1cc(ccc1)C(=O)Nc2cc(NC(=O)C(=O)Nc3ccc(cc3)CC(F)(F)F)c(cc2)C
0.345098	FC(F)(F)c1cc(ccc1)C(=O)Nc2cc(NC(=O)C(=O)Nc3ccc(cc3)CC(F)(F)F)c(cc2)C
0.345098	FC(F)(F)c1cc(ccc1)C(=O)Nc2cc(NC(=O)C(=O)Nc3ccc(cc3)CC(F)(F)F)c(cc2)C
0.345098	FC(F)(F)c1cc(ccc1)C(=O)Nc2cc(NC(=O)C(=O)Nc3ccc(cc3)CC(F)(F)F)c(cc2)C
0.345098	FC(F)(F)c1cc(ccc1)C(=O)Nc2cc(NC(=O)C(=O)Nc3ccc(cc3)CC(F)(F)F)c(cc2)C
0.344	O=C(Nc1c(ccc(c1)Cc2ncccc2)C)c3cc(ccc3)CCN
0.344	O=C(Nc1c(ccc(c1)Cc2ncccc2)C)c3cc(ccc3)CCN
0.344	O=C(Nc1c(ccc(c1)Cc2ncccc2)C)c3cc(ccc3)CCN
0.344	O=C(Nc1c(ccc(c1)Cc2ncccc2)C)c3cc(ccc3)CCN
0.344	O=C(Nc1c(ccc(c1)Cc2ncccc2)C)c3cc(ccc3)CCN
0.344	O=C(Nc1c(ccc(c1)Cc2ncccc2)C)c3cc(ccc3)CCN
0.343874	Brc1c(ccc(NC(=O)C(=O)Nc2c(ccc(Br)c2)CN3CCN(Cc4ccccc4)CC3)c1)C
0.343874	Brc1c(ccc(NC(=O)C(=O)Nc2c(ccc(Br)c2)CN3CCN(Cc4ccccc4)CC3)c1)C
0.343874	Brc1c(ccc(NC(=O)C(=O)Nc2c(ccc(Br)c2)CN3CCN(Cc4ccccc4)CC3)c1)C
0.343874	Brc1c(ccc(NC(=O)C(=O)Nc2c(ccc(Br)c2)CN3CCN(Cc4ccccc4)CC3)c1)C
0.343874	Brc1c(ccc(NC(=O)C(=O)Nc2c(ccc(Br)c2)CN3CCN(Cc4ccccc4)CC3)c1)C
0.343874	Brc1c(ccc(NC(=O)C(=O)Nc2c(ccc(Br)c2)CN3CCN(Cc4ccccc4)CC3)c1)C
0.343874	Brc1c(ccc(NC(=O)C(=O)Nc2c(ccc(Br)c2)CN3CCN(Cc4ccccc4)CC3)c1)C
0.343874	Brc1c(ccc(NC(=O)C(=O)Nc2c(ccc(Br)c2)CN3CCN(Cc4ccccc4)CC3)c1)C
0.343874	Brc1c(ccc(NC(=O)C(=O)Nc2c(ccc(Br)c2)CN3CCN(Cc4ccccc4)CC3)c1)C
0.343874	Brc1c(ccc(NC(=O)C(=O)Nc2c(ccc(Br)c2)CN3CCN(Cc4ccccc4)CC3)c1)C
0.34375	O=C(OCC1c2c(c3c1cccc3)cccc2)Nc4c(ccc(c4)C(=O)Nc5cc(NC(=O)c6cnccc6)ccc5)C
0.34375	O=C(OCC1c2c(c3c1cccc3)cccc2)Nc4c(ccc(c4)C(=O)Nc5cc(NC(=O)c6cnccc6)ccc5)C
0.34375	O=C(OCC1c2c(c3c1cccc3)cccc2)Nc4c(ccc(c4)C(=O)Nc5cc(NC(=O)c6cnccc6)ccc5)C
0.34375	O=C(OCC1c2c(c3c1cccc3)cccc2)Nc4c(ccc(c4)C(=O)Nc5cc(NC(=O)c6cnccc6)ccc5)C
0.34375	O=C(OCC1c2c(c3c1cccc3)cccc2)Nc4c(ccc(c4)C(=O)Nc5cc(NC(=O)c6cnccc6)ccc5)C
0.34375	O=C(OCC1c2c(c3c1cccc3)cccc2)Nc4c(ccc(c4)C(=O)Nc5cc(NC(=O)c6cnccc6)ccc5)C
0.34375	O=C(OCC1c2c(c3c1cccc3)cccc2)Nc4c(ccc(c4)C(=O)Nc5cc(NC(=O)c6cnccc6)ccc5)C
0.34375	O=C(OCC1c2c(c3c1cccc3)cccc2)Nc4c(ccc(c4)C(=O)Nc5cc(NC(=O)c6cnccc6)ccc5)C
0.34375	O=C(OCC1c2c(c3c1cccc3)cccc2)Nc4c(ccc(c4)C(=O)Nc5cc(NC(=O)c6cnccc6)ccc5)C
0.34375	O=C(OCC1c2c(c3c1cccc3)cccc2)Nc4c(ccc(c4)C(=O)Nc5cc(NC(=O)c6cnccc6)ccc5)C
0.343137	FC(F)(F)c1cc(ccc1)C(=O)Nc2cc(NC(=O)C(=O)NCC3(O)CN(Cc4ccccc4)CC3)c(cc2)C
0.343137	FC(F)(F)c1cc(ccc1)C(=O)Nc2cc(NC(=O)C(=O)NCC3(O)CN(Cc4ccccc4)CC3)c(cc2)C
0.343137	FC(F)(F)c1cc(ccc1)C(=O)Nc2cc(NC(=O)C(=O)NCC3(O)CN(Cc4ccccc4)CC3)c(cc2)C
0.343137	FC(F)(F)c1cc(ccc1)C(=O)Nc2cc(NC(=O)C(=O)NCC3(O)CN(Cc4ccccc4)CC3)c(cc2)C
0.343137	FC(F)(F)c1cc(ccc1)C(=O)Nc2cc(NC(=O)C(=O)NCC3(O)CN(Cc4ccccc4)CC3)c(cc2)C
0.343137	FC(F)(F)c1cc(ccc1)C(=O)Nc2cc(NC(=O)C(=O)NCC3(O)CN(Cc4ccccc4)CC3)c(cc2)C
0.342007	S1C(=NC=C1C(=O)Nc2c(ccc(c2)C(=O)Nc3ccccc3)C)C4=COC=C4
0.342007	S1C(=NC=C1C(=O)Nc2c(ccc(c2)C(=O)Nc3ccccc3)C)C4=COC=C4
0.342007	S1C(=NC=C1C(=O)Nc2c(ccc(c2)C(=O)Nc3ccccc3)C)C4=COC=C4
0.342007	S1C(=NC=C1C(=O)Nc2c(ccc(c2)C(=O)Nc3ccccc3)C)C4=COC=C4
0.342007	S1C(=NC=C1C(=O)Nc2c(ccc(c2)C(=O)Nc3ccccc3)C)C4=COC=C4
0.342007	S1C(=NC=C1C(=O)Nc2c(ccc(c2)C(=O)Nc3ccccc3)C)C4=COC=C4
0.342007	S1C(=NC=C1C(=O)Nc2c(ccc(c2)C(=O)Nc3ccccc3)C)C4=COC=C4
0.342007	S1C(=NC=C1C(=O)Nc2c(ccc(c2)C(=O)Nc3ccccc3)C)C4=COC=C4
0.342007	S1C(=NC=C1C(=O)Nc2c(ccc(c2)C(=O)Nc3ccccc3)C)C4=COC=C4
0.342007	S1C(=NC=C1C(=O)Nc2c(ccc(c2)C(=O)Nc3ccccc3)C)C4=COC=C4
0.340517	O=C(Nc1cc(ccc1)C=2N=NNC2)c3ccc(cc3)CN(C)C
0.340517	O=C(Nc1cc(ccc1)C=2N=NNC2)c3ccc(cc3)CN(C)C
0.340517	O=C(Nc1cc(ccc1)C=2N=NNC2)c3ccc(cc3)CN(C)C
0.340517	O=C(Nc1cc(ccc1)C=2N=NNC2)c3ccc(cc3)CN(C)C
0.340517	O=C(Nc1cc(ccc1)C=2N=NNC2)c3ccc(cc3)CN(C)C
0.340517	O=C(Nc1cc(ccc1)C=2N=NNC2)c3ccc(cc3)CN(C)C
0.340517	O=C(Nc1cc(ccc1)C=2N=NNC2)c3ccc(cc3)CN(C)C
0.340517	O=C(Nc1cc(ccc1)C=2N=NNC2)c3ccc(cc3)CN(C)C
0.340517	O=C(Nc1cc(ccc1)C=2N=NNC2)c3ccc(cc3)CN(C)C
0.340517	O=C(Nc1cc(ccc1)C=2N=NNC2)c3ccc(cc3)CN(C)C
0.33913	O=C(Nc1ccncc1)c2ccc(cc2)CNC(=O)CN3CCN(Cc4ccccc4)CC3
0.33913	O=C(Nc1ccncc1)c2ccc(cc2)CNC(=O)CN3CCN(Cc4ccccc4)CC3
0.33913	O=C(Nc1ccncc1)c2ccc(cc2)CNC(=O)CN3CCN(Cc4ccccc4)CC3
0.33913	O=C(Nc1ccncc1)c2ccc(cc2)CNC(=O)CN3CCN(Cc4ccccc4)CC3
0.33913	O=C(Nc1ccncc1)c2ccc(cc2)CNC(=O)CN3CCN(Cc4ccccc4)CC3
0.33913	O=C(Nc1ccncc1)c2ccc(cc2)CNC(=O)CN3CCN(Cc4ccccc4)CC3
0.33913	O=C(Nc1ccncc1)c2ccc(cc2)CNC(=O)CN3CCN(Cc4ccccc4)CC3
0.33913	O=C(Nc1ccncc1)c2ccc(cc2)CNC(=O)CN3CCN(Cc4ccccc4)CC3
0.33913	O=C(Nc1ccncc1)c2ccc(cc2)CNC(=O)CN3CCN(Cc4ccccc4)CC3
0.33913	O=C(Nc1ccncc1)c2ccc(cc2)CNC(=O)CN3CCN(Cc4ccccc4)CC3
0.338776	O=C(OCC)c1cc(c2ccc(cc2)C(=O)Nc3c(ccc(c3)C(=O)O)C)ccc1
0.338776	O=C(OCC)c1cc(c2ccc(cc2)C(=O)Nc3c(ccc(c3)C(=O)O)C)ccc1
0.338776	O=C(OCC)c1cc(c2ccc(cc2)C(=O)Nc3c(ccc(c3)C(=O)O)C)ccc1
0.338776	O=C(OCC)c1cc(c2ccc(cc2)C(=O)Nc3c(ccc(c3)C(=O)O)C)ccc1
0.338776	O=C(OCC)c1cc(c2ccc(cc2)C(=O)Nc3c(ccc(c3)C(=O)O)C)ccc1
0.338776	O=C(OCC)c1cc(c2ccc(cc2)C(=O)Nc3c(ccc(c3)C(=O)O)C)ccc1
0.338776	O=C(OCC)c1cc(c2ccc(cc2)C(=O)Nc3c(ccc(c3)C(=O)O)C)ccc1
0.338776	O=C(OCC)c1cc(c2ccc(cc2)C(=O)Nc3c(ccc(c3)C(=O)O)C)ccc1
0.338776	O=C(OCC)c1cc(c2ccc(cc2)C(=O)Nc3c(ccc(c3)C(=O)O)C)ccc1
0.338776	O=C(OCC)c1cc(c2ccc(cc2)C(=O)Nc3c(ccc(c3)C(=O)O)C)ccc1
0.3379	O=C(O)c1cc(NC(=O)c2ccccc2)c(cc1)C
0.3379	O=C(O)c1cc(NC(=O)c2ccccc2)c(cc1)C
0.3379	O=C(O)c1cc(NC(=O)c2ccccc2)c(cc1)C
0.3379	O=C(O)c1cc(NC(=O)c2ccccc2)c(cc1)C
0.3379	O=C(O)c1cc(NC(=O)c2ccccc2)c(cc1)C
0.3379	O=C(O)c1cc(NC(=O)c2ccccc2)c(cc1)C
0.3379	O=C(O)c1cc(NC(=O)c2ccccc2)c(cc1)C
0.3379	O=C(O)c1cc(NC(=O)c2ccccc2)c(cc1)C
0.3379	O=C(O)c1cc(NC(=O)c2ccccc2)c(cc1)C
0.3379	O=C(O)c1cc(NC(=O)c2ccccc2)c(cc1)C
0.337037	Brc1cc(NC(=O)C(=O)Nc2cc(NC(=O)CCN(C)C)c(cc2)C)c(cc1)CN3CCN(Cc4ccccc4)CC3
0.337037	Brc1cc(NC(=O)C(=O)Nc2cc(NC(=O)CCN(C)C)c(cc2)C)c(cc1)CN3CCN(Cc4ccccc4)CC3
0.337037	Brc1cc(NC(=O)C(=O)Nc2cc(NC(=O)CCN(C)C)c(cc2)C)c(cc1)CN3CCN(Cc4ccccc4)CC3
0.337037	Brc1cc(NC(=O)C(=O)Nc2cc(NC(=O)CCN(C)C)c(cc2)C)c(cc1)CN3CCN(Cc4ccccc4)CC3
0.337037	Brc1cc(NC(=O)C(=O)Nc2cc(NC(=O)CCN(C)C)c(cc2)C)c(cc1)CN3CCN(Cc4ccccc4)CC3
0.337037	Brc1cc(NC(=O)C(=O)Nc2cc(NC(=O)CCN(C)C)c(cc2)C)c(cc1)CN3CCN(Cc4ccccc4)CC3
0.337037	Brc1cc(NC(=O)C(=O)Nc2cc(NC(=O)CCN(C)C)c(cc2)C)c(cc1)CN3CCN(Cc4ccccc4)CC3
0.337037	Brc1cc(NC(=O)C(=O)Nc2cc(NC(=O)CCN(C)C)c(cc2)C)c(cc1)CN3CCN(Cc4ccccc4)CC3
0.337037	Brc1cc(NC(=O)C(=O)Nc2cc(NC(=O)CCN(C)C)c(cc2)C)c(cc1)CN3CCN(Cc4ccccc4)CC3
0.337037	Brc1cc(NC(=O)C(=O)Nc2cc(NC(=O)CCN(C)C)c(cc2)C)c(cc1)CN3CCN(Cc4ccccc4)CC3
0.33617	O=C(Nc1cc(ccc1)COC2CCCC2)c3ccc(Nc4ncccn4)cc3
0.333333	FC(F)(F)c1cc(ccc1)C(=O)Nc2cc(NC(=O)C=O)c(cc2)C
0.333333	FC(F)(F)c1cc(ccc1)C(=O)Nc2cc(NC(=O)C=O)c(cc2)C
0.333333	FC(F)(F)c1cc(ccc1)C(=O)Nc2cc(NC(=O)C=O)c(cc2)C
0.333333	FC(F)(F)c1cc(ccc1)C(=O)Nc2cc(NC(=O)C=O)c(cc2)C
0.333333	FC(F)(F)c1cc(ccc1)C(=O)Nc2cc(NC(=O)C=O)c(cc2)C
0.333333	FC(F)(F)c1cc(ccc1)C(=O)Nc2cc(NC(=O)C=O)c(cc2)C
0.333333	FC(F)(F)c1cc(ccc1)C(=O)Nc2cc(NC(=O)C=O)c(cc2)C
0.333333	FC(F)(F)c1cc(ccc1)C(=O)Nc2cc(NC(=O)C=O)c(cc2)C
0.333333	FC(F)(F)c1cc(ccc1)C(=O)Nc2cc(NC(=O)C=O)c(cc2)C
0.333333	FC(F)(F)c1cc(ccc1)C(=O)Nc2cc(NC(=O)C=O)c(cc2)C
0.333333	FC(F)(F)c1cc(ccc1)C(=O)Nc2cc(NC(=O)C(=O)NCc3ccc(cc3)C(=O)O)c(cc2)C
0.333333	FC(F)(F)c1cc(ccc1)C(=O)Nc2cc(NC(=O)C(=O)NCc3ccc(cc3)C(=O)O)c(cc2)C
0.333333	FC(F)(F)c1cc(ccc1)C(=O)Nc2cc(NC(=O)C(=O)NCc3ccc(cc3)C(=O)O)c(cc2)C
0.333333	FC(F)(F)c1cc(ccc1)C(=O)Nc2cc(NC(=O)C(=O)NCc3ccc(cc3)C(=O)O)c(cc2)C
0.333333	FC(F)(F)c1cc(ccc1)C(=O)Nc2cc(NC(=O)C(=O)NCc3ccc(cc3)C(=O)O)c(cc2)C
0.333333	FC(F)(F)c1cc(ccc1)C(=O)Nc2cc(NC(=O)C(=O)NCc3ccc(cc3)C(=O)O)c(cc2)C
0.332103	O=C(Nc1cc(c(Oc2cnccc2)cc1)C)C=3ON=C(c4ccccc4)C3
0.332103	O=C(Nc1cc(c(Oc2cnccc2)cc1)C)C=3ON=C(c4ccccc4)C3
0.332103	O=C(Nc1cc(c(Oc2cnccc2)cc1)C)C=3ON=C(c4ccccc4)C3
0.332103	O=C(Nc1cc(c(Oc2cnccc2)cc1)C)C=3ON=C(c4ccccc4)C3
0.332103	O=C(Nc1cc(c(Oc2cnccc2)cc1)C)C=3ON=C(c4ccccc4)C3
0.332103	O=C(Nc1cc(c(Oc2cnccc2)cc1)C)C=3ON=C(c4ccccc4)C3
0.332103	O=C(Nc1cc(c(Oc2cnccc2)cc1)C)C=3ON=C(c4ccccc4)C3
0.332103	O=C(Nc1cc(c(Oc2cnccc2)cc1)C)C=3ON=C(c4ccccc4)C3
0.332103	O=C(Nc1cc(c(Oc2cnccc2)cc1)C)C=3ON=C(c4ccccc4)C3
0.332103	O=C(Nc1cc(c(Oc2cnccc2)cc1)C)C=3ON=C(c4ccccc4)C3
0.332031	Ic1c(cc(cc1)C(=O)NC=2SC=C(N2)c3ccc(NC(=O)C)cc3)C
0.332031	Ic1c(cc(cc1)C(=O)NC=2SC=C(N2)c3ccc(NC(=O)C)cc3)C
0.332031	Ic1c(cc(cc1)C(=O)NC=2SC=C(N2)c3ccc(NC(=O)C)cc3)C
0.332031	Ic1c(cc(cc1)C(=O)NC=2SC=C(N2)c3ccc(NC(=O)C)cc3)C
0.332031	Ic1c(cc(cc1)C(=O)NC=2SC=C(N2)c3ccc(NC(=O)C)cc3)C
0.332031	Ic1c(cc(cc1)C(=O)NC=2SC=C(N2)c3ccc(NC(=O)C)cc3)C
0.332031	Ic1c(cc(cc1)C(=O)NC=2SC=C(N2)c3ccc(NC(=O)C)cc3)C
0.332031	Ic1c(cc(cc1)C(=O)NC=2SC=C(N2)c3ccc(NC(=O)C)cc3)C
0.332031	Ic1c(cc(cc1)C(=O)NC=2SC=C(N2)c3ccc(NC(=O)C)cc3)C
0.332031	Ic1c(cc(cc1)C(=O)NC=2SC=C(N2)c3ccc(NC(=O)C)cc3)C
0.332016	FC(F)(F)c1cc(c(NC(=O)c2ncc(c3ccccc3)cc2)cc1)C
0.332016	FC(F)(F)c1cc(c(NC(=O)c2ncc(c3ccccc3)cc2)cc1)C
0.332016	FC(F)(F)c1cc(c(NC(=O)c2ncc(c3ccccc3)cc2)cc1)C
0.331984	O=C(Nc1c(ccc(OC)c1)C)c2cnc(Oc3ccccc3)cc2
0.331984	O=C(Nc1c(ccc(OC)c1)C)c2cnc(Oc3ccccc3)cc2
0.331984	O=C(Nc1c(ccc(OC)c1)C)c2cnc(Oc3ccccc3)cc2
0.331984	O=C(Nc1c(ccc(OC)c1)C)c2cnc(Oc3ccccc3)cc2
0.331967	O=C(Nc1ccc(c2nc(ncc2)C)cc1)c3cnc(nc3)C4CCOCC4
0.331967	O=C(Nc1ccc(c2nc(ncc2)C)cc1)c3cnc(nc3)C4CCOCC4
0.331967	O=C(Nc1ccc(c2nc(ncc2)C)cc1)c3cnc(nc3)C4CCOCC4
0.331967	O=C(Nc1ccc(c2nc(ncc2)C)cc1)c3cnc(nc3)C4CCOCC4
0.331967	O=C(Nc1ccc(c2nc(ncc2)C)cc1)c3cnc(nc3)C4CCOCC4
0.331967	O=C(Nc1ccc(c2nc(ncc2)C)cc1)c3cnc(nc3)C4CCOCC4
0.331967	O=C(Nc1ccc(c2nc(ncc2)C)cc1)c3cnc(nc3)C4CCOCC4
0.331967	O=C(Nc1ccc(c2nc(ncc2)C)cc1)c3cnc(nc3)C4CCOCC4
0.331967	O=C(Nc1ccc(c2nc(ncc2)C)cc1)c3cnc(nc3)C4CCOCC4
0.331967	O=C(Nc1ccc(c2nc(ncc2)C)cc1)c3cnc(nc3)C4CCOCC4
0.330677	O=C(Nc1cc(ccc1)C2=NN=CN2C)c3ccc(Nc4ncccn4)cc3
0.330677	O=C(Nc1cc(ccc1)C2=NN=CN2C)c3ccc(Nc4ncccn4)cc3
0.330677	O=C(Nc1cc(ccc1)C2=NN=CN2C)c3ccc(Nc4ncccn4)cc3
0.330677	O=C(Nc1cc(ccc1)C2=NN=CN2C)c3ccc(Nc4ncccn4)cc3
0.330544	O=C(O)c1cc(NC(=O)c2ccc(c3ccc(OCC=CC)cc3)cc2)c(cc1)C
0.330544	O=C(O)c1cc(NC(=O)c2ccc(c3ccc(OCC=CC)cc3)cc2)c(cc1)C
0.330544	O=C(O)c1cc(NC(=O)c2ccc(c3ccc(OCC=CC)cc3)cc2)c(cc1)C
0.330544	O=C(O)c1cc(NC(=O)c2ccc(c3ccc(OCC=CC)cc3)cc2)c(cc1)C
0.330544	O=C(O)c1cc(NC(=O)c2ccc(c3ccc(OCC=CC)cc3)cc2)c(cc1)C
0.330544	O=C(O)c1cc(NC(=O)c2ccc(c3ccc(OCC=CC)cc3)cc2)c(cc1)C
0.330544	O=C(O)c1cc(NC(=O)c2ccc(c3ccc(OCC=CC)cc3)cc2)c(cc1)C
0.330544	O=C(O)c1cc(NC(=O)c2ccc(c3ccc(OCC=CC)cc3)cc2)c(cc1)C
0.330544	O=C(O)c1cc(NC(=O)c2ccc(c3ccc(OCC=CC)cc3)cc2)c(cc1)C
0.330544	O=C(O)c1cc(NC(=O)c2ccc(c3ccc(OCC=CC)cc3)cc2)c(cc1)C
0.326772	Clc1cc(NC(=O)c2cnc(cc2)C3=CSC=C3)c(NC(=O)C)cc1
0.326772	Clc1cc(NC(=O)c2cnc(cc2)C3=CSC=C3)c(NC(=O)C)cc1
0.326772	Clc1cc(NC(=O)c2cnc(cc2)C3=CSC=C3)c(NC(=O)C)cc1
0.326772	Clc1cc(NC(=O)c2cnc(cc2)C3=CSC=C3)c(NC(=O)C)cc1
0.326772	Clc1cc(NC(=O)c2cnc(cc2)C3=CSC=C3)c(NC(=O)C)cc1
0.326772	Clc1cc(NC(=O)c2cnc(cc2)C3=CSC=C3)c(NC(=O)C)cc1
0.326772	Clc1cc(NC(=O)c2cnc(cc2)C3=CSC=C3)c(NC(=O)C)cc1
0.326772	Clc1cc(NC(=O)c2cnc(cc2)C3=CSC=C3)c(NC(=O)C)cc1
0.326772	Clc1cc(NC(=O)c2cnc(cc2)C3=CSC=C3)c(NC(=O)C)cc1
0.326772	Clc1cc(NC(=O)c2cnc(cc2)C3=CSC=C3)c(NC(=O)C)cc1
0.326613	S(c1ccc(cc1)C(=O)Nc2cc(c(Oc3cnccc3)cc2)C)C(C)C
0.326613	S(c1ccc(cc1)C(=O)Nc2cc(c(Oc3cnccc3)cc2)C)C(C)C
0.326613	S(c1ccc(cc1)C(=O)Nc2cc(c(Oc3cnccc3)cc2)C)C(C)C
0.326613	S(c1ccc(cc1)C(=O)Nc2cc(c(Oc3cnccc3)cc2)C)C(C)C
0.326613	S(c1ccc(cc1)C(=O)Nc2cc(c(Oc3cnccc3)cc2)C)C(C)C
0.326613	S(c1ccc(cc1)C(=O)Nc2cc(c(Oc3cnccc3)cc2)C)C(C)C
0.326613	S(c1ccc(cc1)C(=O)Nc2cc(c(Oc3cnccc3)cc2)C)C(C)C
0.326613	S(c1ccc(cc1)C(=O)Nc2cc(c(Oc3cnccc3)cc2)C)C(C)C
0.326613	S(c1ccc(cc1)C(=O)Nc2cc(c(Oc3cnccc3)cc2)C)C(C)C
0.326613	S(c1ccc(cc1)C(=O)Nc2cc(c(Oc3cnccc3)cc2)C)C(C)C
0.325926	O=C(Nc1c(cc(cc1)C)C(=O)N)c2ncc(cc2)CN3CCOCC3
0.325926	O=C(Nc1c(cc(cc1)C)C(=O)N)c2ncc(cc2)CN3CCOCC3
0.325926	O=C(Nc1c(cc(cc1)C)C(=O)N)c2ncc(cc2)CN3CCOCC3
0.325926	O=C(Nc1c(cc(cc1)C)C(=O)N)c2ncc(cc2)CN3CCOCC3
0.325926	O=C(Nc1c(cc(cc1)C)C(=O)N)c2ncc(cc2)CN3CCOCC3
0.325926	O=C(Nc1c(cc(cc1)C)C(=O)N)c2ncc(cc2)CN3CCOCC3
0.325926	O=C(Nc1c(cc(cc1)C)C(=O)N)c2ncc(cc2)CN3CCOCC3
0.325926	O=C(Nc1c(cc(cc1)C)C(=O)N)c2ncc(cc2)CN3CCOCC3
0.325926	O=C(Nc1c(cc(cc1)C)C(=O)N)c2ncc(cc2)CN3CCOCC3
0.325926	O=C(Nc1c(cc(cc1)C)C(=O)N)c2ncc(cc2)CN3CCOCC3
0.325373	Fc1ccc(c2nc(ncc2)C3CCN(C(=O)c4cc(NC(=O)OCC5c6c(c7c5cccc7)cccc6)c(cc4)C)CC3)cc1
0.325373	Fc1ccc(c2nc(ncc2)C3CCN(C(=O)c4cc(NC(=O)OCC5c6c(c7c5cccc7)cccc6)c(cc4)C)CC3)cc1
0.325373	Fc1ccc(c2nc(ncc2)C3CCN(C(=O)c4cc(NC(=O)OCC5c6c(c7c5cccc7)cccc6)c(cc4)C)CC3)cc1
0.325373	Fc1ccc(c2nc(ncc2)C3CCN(C(=O)c4cc(NC(=O)OCC5c6c(c7c5cccc7)cccc6)c(cc4)C)CC3)cc1
0.325373	Fc1ccc(c2nc(ncc2)C3CCN(C(=O)c4cc(NC(=O)OCC5c6c(c7c5cccc7)cccc6)c(cc4)C)CC3)cc1
0.325373	Fc1ccc(c2nc(ncc2)C3CCN(C(=O)c4cc(NC(=O)OCC5c6c(c7c5cccc7)cccc6)c(cc4)C)CC3)cc1
0.325373	Fc1ccc(c2nc(ncc2)C3CCN(C(=O)c4cc(NC(=O)OCC5c6c(c7c5cccc7)cccc6)c(cc4)C)CC3)cc1
0.325373	Fc1ccc(c2nc(ncc2)C3CCN(C(=O)c4cc(NC(=O)OCC5c6c(c7c5cccc7)cccc6)c(cc4)C)CC3)cc1
0.325373	Fc1ccc(c2nc(ncc2)C3CCN(C(=O)c4cc(NC(=O)OCC5c6c(c7c5cccc7)cccc6)c(cc4)C)CC3)cc1
0.325373	Fc1ccc(c2nc(ncc2)C3CCN(C(=O)c4cc(NC(=O)OCC5c6c(c7c5cccc7)cccc6)c(cc4)C)CC3)cc1
0.325088	O=C(Nc1cncc(c1)C2=NNC=C2)c3cc(OCc4ncccc4)c(OC)cc3
0.325088	O=C(Nc1cncc(c1)C2=NNC=C2)c3cc(OCc4ncccc4)c(OC)cc3
0.325088	O=C(Nc1cncc(c1)C2=NNC=C2)c3cc(OCc4ncccc4)c(OC)cc3
0.325088	O=C(Nc1cncc(c1)C2=NNC=C2)c3cc(OCc4ncccc4)c(OC)cc3
0.325088	O=C(Nc1cncc(c1)C2=NNC=C2)c3cc(OCc4ncccc4)c(OC)cc3
0.325088	O=C(Nc1cncc(c1)C2=NNC=C2)c3cc(OCc4ncccc4)c(OC)cc3
0.325088	O=C(Nc1cncc(c1)C2=NNC=C2)c3cc(OCc4ncccc4)c(OC)cc3
0.325088	O=C(Nc1cncc(c1)C2=NNC=C2)c3cc(OCc4ncccc4)c(OC)cc3
0.325088	O=C(Nc1cncc(c1)C2=NNC=C2)c3cc(OCc4ncccc4)c(OC)cc3
0.325088	O=C(Nc1cncc(c1)C2=NNC=C2)c3cc(OCc4ncccc4)c(OC)cc3
0.32491	Brc1cc(NC(=O)C(=O)Nc2cc(ccc2)C=3C=NN(C3)C)c(cc1)CN4CCN(Cc5ccccc5)CC4
0.32491	Brc1cc(NC(=O)C(=O)Nc2cc(ccc2)C=3C=NN(C3)C)c(cc1)CN4CCN(Cc5ccccc5)CC4
0.324818	Fc1c(Oc2ccc(cc2)C(C)(C)C)ccc(c1)C(=O)Nc3c(ccc(c4cncc(F)c4)c3)C
0.324444	Brc1c(ccc(NC(=O)c2cc(NC(=O)c3ccc(F)cc3)ccc2)c1)C
0.324444	Brc1c(ccc(NC(=O)c2cc(NC(=O)c3ccc(F)cc3)ccc2)c1)C
0.324444	Brc1c(ccc(NC(=O)c2cc(NC(=O)c3ccc(F)cc3)ccc2)c1)C
0.324444	Brc1c(ccc(NC(=O)c2cc(NC(=O)c3ccc(F)cc3)ccc2)c1)C
0.324444	Brc1c(ccc(NC(=O)c2cc(NC(=O)c3ccc(F)cc3)ccc2)c1)C
0.324444	Brc1c(ccc(NC(=O)c2cc(NC(=O)c3ccc(F)cc3)ccc2)c1)C
0.324444	Brc1c(ccc(NC(=O)c2cc(NC(=O)c3ccc(F)cc3)ccc2)c1)C
0.324444	Brc1c(ccc(NC(=O)c2cc(NC(=O)c3ccc(F)cc3)ccc2)c1)C
0.324444	Brc1c(ccc(NC(=O)c2cc(NC(=O)c3ccc(F)cc3)ccc2)c1)C
0.324444	Brc1c(ccc(NC(=O)c2cc(NC(=O)c3ccc(F)cc3)ccc2)c1)C
0.324111	S(=O)(=O)(c1cc(NC(=O)c2ccc(Nc3ncccn3)cc2)c(c(c1)C)C)C
0.324111	S(=O)(=O)(c1cc(NC(=O)c2ccc(Nc3ncccn3)cc2)c(c(c1)C)C)C
0.324111	S(=O)(=O)(c1cc(NC(=O)c2ccc(Nc3ncccn3)cc2)c(c(c1)C)C)C
0.324111	S(=O)(=O)(c1cc(NC(=O)c2ccc(Nc3ncccn3)cc2)c(c(c1)C)C)C
0.324111	S(=O)(=O)(c1cc(NC(=O)c2ccc(Nc3ncccn3)cc2)c(c(c1)C)C)C
0.324111	S(=O)(=O)(c1cc(NC(=O)c2ccc(Nc3ncccn3)cc2)c(c(c1)C)C)C
0.324111	S(=O)(=O)(c1cc(NC(=O)c2ccc(Nc3ncccn3)cc2)c(c(c1)C)C)C
0.324111	S(=O)(=O)(c1cc(NC(=O)c2ccc(Nc3ncccn3)cc2)c(c(c1)C)C)C
0.324111	S(=O)(=O)(c1cc(NC(=O)c2ccc(Nc3ncccn3)cc2)c(c(c1)C)C)C
0.324111	S(=O)(=O)(c1cc(NC(=O)c2ccc(Nc3ncccn3)cc2)c(c(c1)C)C)C
0.324	Fc1c(OC)cc(NC(=O)c2nc(c3ccc(F)cc3)ccc2)cc1
0.324	Fc1c(OC)cc(NC(=O)c2nc(c3ccc(F)cc3)ccc2)cc1
0.324	Fc1c(OC)cc(NC(=O)c2nc(c3ccc(F)cc3)ccc2)cc1
0.324	Fc1c(OC)cc(NC(=O)c2nc(c3ccc(F)cc3)ccc2)cc1
0.324	Fc1c(OC)cc(NC(=O)c2nc(c3ccc(F)cc3)ccc2)cc1
0.324	Fc1c(OC)cc(NC(=O)c2nc(c3ccc(F)cc3)ccc2)cc1
0.324	Fc1c(OC)cc(NC(=O)c2nc(c3ccc(F)cc3)ccc2)cc1
0.324	Fc1c(OC)cc(NC(=O)c2nc(c3ccc(F)cc3)ccc2)cc1
0.324	Fc1c(OC)cc(NC(=O)c2nc(c3ccc(F)cc3)ccc2)cc1
0.324	Fc1c(OC)cc(NC(=O)c2nc(c3ccc(F)cc3)ccc2)cc1
0.323308	FC(F)(F)c1cc(ccc1)C(=O)Nc2cc(NC(=O)C(=O)Nc3cc(ccc3)CC(=O)O)c(cc2)C
0.323308	FC(F)(F)c1cc(ccc1)C(=O)Nc2cc(NC(=O)C(=O)Nc3cc(ccc3)CC(=O)O)c(cc2)C
0.323308	FC(F)(F)c1cc(ccc1)C(=O)Nc2cc(NC(=O)C(=O)Nc3cc(ccc3)CC(=O)O)c(cc2)C
0.323308	FC(F)(F)c1cc(ccc1)C(=O)Nc2cc(NC(=O)C(=O)Nc3cc(ccc3)CC(=O)O)c(cc2)C
0.323308	FC(F)(F)c1cc(ccc1)C(=O)Nc2cc(NC(=O)C(=O)Nc3cc(ccc3)CC(=O)O)c(cc2)C
0.323308	FC(F)(F)c1cc(ccc1)C(=O)Nc2cc(NC(=O)C(=O)Nc3cc(ccc3)CC(=O)O)c(cc2)C
0.323308	FC(F)(F)c1cc(ccc1)C(=O)Nc2cc(NC(=O)C(=O)Nc3cc(ccc3)CC(=O)O)c(cc2)C
0.323308	FC(F)(F)c1cc(ccc1)C(=O)Nc2cc(NC(=O)C(=O)Nc3cc(ccc3)CC(=O)O)c(cc2)C
0.323308	FC(F)(F)c1cc(ccc1)C(=O)Nc2cc(NC(=O)C(=O)Nc3cc(ccc3)CC(=O)O)c(cc2)C
0.322464	Brc1c(NC(=O)c2c(nc(cc2)C3=CSC=C3)C)cc(NC(=O)NC)cc1
0.322464	Brc1c(NC(=O)c2c(nc(cc2)C3=CSC=C3)C)cc(NC(=O)NC)cc1
0.322464	Brc1c(NC(=O)c2c(nc(cc2)C3=CSC=C3)C)cc(NC(=O)NC)cc1
0.322464	Brc1c(NC(=O)c2c(nc(cc2)C3=CSC=C3)C)cc(NC(=O)NC)cc1
0.322464	Brc1c(NC(=O)c2c(nc(cc2)C3=CSC=C3)C)cc(NC(=O)NC)cc1
0.322464	Brc1c(NC(=O)c2c(nc(cc2)C3=CSC=C3)C)cc(NC(=O)NC)cc1
0.322464	Brc1c(NC(=O)c2c(nc(cc2)C3=CSC=C3)C)cc(NC(=O)NC)cc1
0.322464	Brc1c(NC(=O)c2c(nc(cc2)C3=CSC=C3)C)cc(NC(=O)NC)cc1
0.322464	Brc1c(NC(=O)c2c(nc(cc2)C3=CSC=C3)C)cc(NC(=O)NC)cc1
0.322464	Brc1c(NC(=O)c2c(nc(cc2)C3=CSC=C3)C)cc(NC(=O)NC)cc1
0.322176	Clc1cc(Cl)cc(c1)CN2CCC(NC(=O)c3ccc(Nc4ncccn4)cc3)CC2
0.321285	Ic1c(c(ccc1)C)C(=O)Nc2ccc(c3nc(ncc3)C)cc2
0.321285	Ic1c(c(ccc1)C)C(=O)Nc2ccc(c3nc(ncc3)C)cc2
0.321285	Ic1c(c(ccc1)C)C(=O)Nc2ccc(c3nc(ncc3)C)cc2
0.321285	Ic1c(c(ccc1)C)C(=O)Nc2ccc(c3nc(ncc3)C)cc2
0.321285	Ic1c(c(ccc1)C)C(=O)Nc2ccc(c3nc(ncc3)C)cc2
0.321285	Ic1c(c(ccc1)C)C(=O)Nc2ccc(c3nc(ncc3)C)cc2
0.321285	Ic1c(c(ccc1)C)C(=O)Nc2ccc(c3nc(ncc3)C)cc2
0.321285	Ic1c(c(ccc1)C)C(=O)Nc2ccc(c3nc(ncc3)C)cc2
0.321285	Ic1c(c(ccc1)C)C(=O)Nc2ccc(c3nc(ncc3)C)cc2
0.321285	Ic1c(c(ccc1)C)C(=O)Nc2ccc(c3nc(ncc3)C)cc2
0.32107	O=C(O)c1c(cc(NC(=O)C=2C(=NN(C2)Cc3ccccc3)c4cnccc4)cc1)C
0.32107	O=C(O)c1c(cc(NC(=O)C=2C(=NN(C2)Cc3ccccc3)c4cnccc4)cc1)C
0.32107	O=C(O)c1c(cc(NC(=O)C=2C(=NN(C2)Cc3ccccc3)c4cnccc4)cc1)C
0.32107	O=C(O)c1c(cc(NC(=O)C=2C(=NN(C2)Cc3ccccc3)c4cnccc4)cc1)C
0.32107	O=C(O)c1c(cc(NC(=O)C=2C(=NN(C2)Cc3ccccc3)c4cnccc4)cc1)C
0.32107	O=C(O)c1c(cc(NC(=O)C=2C(=NN(C2)Cc3ccccc3)c4cnccc4)cc1)C
0.32107	O=C(O)c1c(cc(NC(=O)C=2C(=NN(C2)Cc3ccccc3)c4cnccc4)cc1)C
0.32107	O=C(O)c1c(cc(NC(=O)C=2C(=NN(C2)Cc3ccccc3)c4cnccc4)cc1)C
0.32107	O=C(O)c1c(cc(NC(=O)C=2C(=NN(C2)Cc3ccccc3)c4cnccc4)cc1)C
0.32107	O=C(O)c1c(cc(NC(=O)C=2C(=NN(C2)Cc3ccccc3)c4cnccc4)cc1)C
0.320611	FC(F)(F)c1c(ccc(c2cnc(NC(=O)c3cc(N)ccc3)cc2)c1)C
0.320611	FC(F)(F)c1c(ccc(c2cnc(NC(=O)c3cc(N)ccc3)cc2)c1)C
0.320611	FC(F)(F)c1c(ccc(c2cnc(NC(=O)c3cc(N)ccc3)cc2)c1)C
0.320611	FC(F)(F)c1c(ccc(c2cnc(NC(=O)c3cc(N)ccc3)cc2)c1)C
0.320611	FC(F)(F)c1c(ccc(c2cnc(NC(=O)c3cc(N)ccc3)cc2)c1)C
0.320611	FC(F)(F)c1c(ccc(c2cnc(NC(=O)c3cc(N)ccc3)cc2)c1)C
0.320611	FC(F)(F)c1c(ccc(c2cnc(NC(=O)c3cc(N)ccc3)cc2)c1)C
0.320611	FC(F)(F)c1c(ccc(c2cnc(NC(=O)c3cc(N)ccc3)cc2)c1)C
0.320611	FC(F)(F)c1c(ccc(c2cnc(NC(=O)c3cc(N)ccc3)cc2)c1)C
0.320611	FC(F)(F)c1c(ccc(c2cnc(NC(=O)c3cc(N)ccc3)cc2)c1)C
0.320463	S(c1cc(c(cc1)C)C(=O)Nc2cc(ccc2)C=3N=NNC3)C
0.320463	S(c1cc(c(cc1)C)C(=O)Nc2cc(ccc2)C=3N=NNC3)C
0.320463	S(c1cc(c(cc1)C)C(=O)Nc2cc(ccc2)C=3N=NNC3)C
0.320463	S(c1cc(c(cc1)C)C(=O)Nc2cc(ccc2)C=3N=NNC3)C
0.320463	S(c1cc(c(cc1)C)C(=O)Nc2cc(ccc2)C=3N=NNC3)C
0.320463	S(c1cc(c(cc1)C)C(=O)Nc2cc(ccc2)C=3N=NNC3)C
0.320463	S(c1cc(c(cc1)C)C(=O)Nc2cc(ccc2)C=3N=NNC3)C
0.320463	S(c1cc(c(cc1)C)C(=O)Nc2cc(ccc2)C=3N=NNC3)C
0.320463	S(c1cc(c(cc1)C)C(=O)Nc2cc(ccc2)C=3N=NNC3)C
0.320463	S(c1cc(c(cc1)C)C(=O)Nc2cc(ccc2)C=3N=NNC3)C
0.320158	Fc1c(cccc1)CN2CCC(NC(=O)c3ccc(Nc4ncccn4)cc3)CC2
0.320132	Clc1c(ncc(c1)C(=O)Nc2c(ccc(c2)C=3N(N=CC3)C)C)Nc4cc(F)c(F)cc4
0.320132	Clc1c(ncc(c1)C(=O)Nc2c(ccc(c2)C=3N(N=CC3)C)C)Nc4cc(F)c(F)cc4
0.320132	Clc1c(ncc(c1)C(=O)Nc2c(ccc(c2)C=3N(N=CC3)C)C)Nc4cc(F)c(F)cc4
0.320132	Clc1c(ncc(c1)C(=O)Nc2c(ccc(c2)C=3N(N=CC3)C)C)Nc4cc(F)c(F)cc4
0.320132	Clc1c(ncc(c1)C(=O)Nc2c(ccc(c2)C=3N(N=CC3)C)C)Nc4cc(F)c(F)cc4
0.320132	Clc1c(ncc(c1)C(=O)Nc2c(ccc(c2)C=3N(N=CC3)C)C)Nc4cc(F)c(F)cc4
0.320132	Clc1c(ncc(c1)C(=O)Nc2c(ccc(c2)C=3N(N=CC3)C)C)Nc4cc(F)c(F)cc4
0.320132	Clc1c(ncc(c1)C(=O)Nc2c(ccc(c2)C=3N(N=CC3)C)C)Nc4cc(F)c(F)cc4
0.320132	Clc1c(ncc(c1)C(=O)Nc2c(ccc(c2)C=3N(N=CC3)C)C)Nc4cc(F)c(F)cc4
0.319865	O=C(OCC1c2c(c3c1cccc3)cccc2)Nc4c(ccc(c4)C(=O)NCc5ccc(cc5)C(=O)Nc6ccncc6)C
0.319865	O=C(OCC1c2c(c3c1cccc3)cccc2)Nc4c(ccc(c4)C(=O)NCc5ccc(cc5)C(=O)Nc6ccncc6)C
0.319865	O=C(OCC1c2c(c3c1cccc3)cccc2)Nc4c(ccc(c4)C(=O)NCc5ccc(cc5)C(=O)Nc6ccncc6)C
0.319865	O=C(OCC1c2c(c3c1cccc3)cccc2)Nc4c(ccc(c4)C(=O)NCc5ccc(cc5)C(=O)Nc6ccncc6)C
0.319865	O=C(OCC1c2c(c3c1cccc3)cccc2)Nc4c(ccc(c4)C(=O)NCc5ccc(cc5)C(=O)Nc6ccncc6)C
0.319865	O=C(OCC1c2c(c3c1cccc3)cccc2)Nc4c(ccc(c4)C(=O)NCc5ccc(cc5)C(=O)Nc6ccncc6)C
0.319865	O=C(OCC1c2c(c3c1cccc3)cccc2)Nc4c(ccc(c4)C(=O)NCc5ccc(cc5)C(=O)Nc6ccncc6)C
0.319865	O=C(OCC1c2c(c3c1cccc3)cccc2)Nc4c(ccc(c4)C(=O)NCc5ccc(cc5)C(=O)Nc6ccncc6)C
0.319865	O=C(OCC1c2c(c3c1cccc3)cccc2)Nc4c(ccc(c4)C(=O)NCc5ccc(cc5)C(=O)Nc6ccncc6)C
0.319865	O=C(OCC1c2c(c3c1cccc3)cccc2)Nc4c(ccc(c4)C(=O)NCc5ccc(cc5)C(=O)Nc6ccncc6)C
0.318725	Fc1ccc(c2nc(ccc2)C(=O)Nc3nccc(c3)Cc4ccccc4)cc1
0.318725	Fc1ccc(c2nc(ccc2)C(=O)Nc3nccc(c3)Cc4ccccc4)cc1
0.318725	Fc1ccc(c2nc(ccc2)C(=O)Nc3nccc(c3)Cc4ccccc4)cc1
0.318725	Fc1ccc(c2nc(ccc2)C(=O)Nc3nccc(c3)Cc4ccccc4)cc1
0.318725	Fc1ccc(c2nc(ccc2)C(=O)Nc3nccc(c3)Cc4ccccc4)cc1
0.318725	Fc1ccc(c2nc(ccc2)C(=O)Nc3nccc(c3)Cc4ccccc4)cc1
0.318725	Fc1ccc(c2nc(ccc2)C(=O)Nc3nccc(c3)Cc4ccccc4)cc1
0.318725	Fc1ccc(c2nc(ccc2)C(=O)Nc3nccc(c3)Cc4ccccc4)cc1
0.318725	Fc1ccc(c2nc(ccc2)C(=O)Nc3nccc(c3)Cc4ccccc4)cc1
0.318725	Fc1ccc(c2nc(ccc2)C(=O)Nc3nccc(c3)Cc4ccccc4)cc1
0.317518	Clc1ccc(cc1)COc2c(cc(c3cnc(NC(=O)c4cc(N)ccc4)cc3)cc2)C
0.317518	Clc1ccc(cc1)COc2c(cc(c3cnc(NC(=O)c4cc(N)ccc4)cc3)cc2)C
0.317518	Clc1ccc(cc1)COc2c(cc(c3cnc(NC(=O)c4cc(N)ccc4)cc3)cc2)C
0.317518	Clc1ccc(cc1)COc2c(cc(c3cnc(NC(=O)c4cc(N)ccc4)cc3)cc2)C
0.317518	Clc1ccc(cc1)COc2c(cc(c3cnc(NC(=O)c4cc(N)ccc4)cc3)cc2)C
0.317518	Clc1ccc(cc1)COc2c(cc(c3cnc(NC(=O)c4cc(N)ccc4)cc3)cc2)C
0.317518	Clc1ccc(cc1)COc2c(cc(c3cnc(NC(=O)c4cc(N)ccc4)cc3)cc2)C
0.317518	Clc1ccc(cc1)COc2c(cc(c3cnc(NC(=O)c4cc(N)ccc4)cc3)cc2)C
0.317518	Clc1ccc(cc1)COc2c(cc(c3cnc(NC(=O)c4cc(N)ccc4)cc3)cc2)C
0.317518	Clc1ccc(cc1)COc2c(cc(c3cnc(NC(=O)c4cc(N)ccc4)cc3)cc2)C
0.316602	Clc1ccc(cc1)C=2ON=C(C(=O)Nc3nc(c4cnccc4)ccc3)C2
0.316602	Clc1ccc(cc1)C=2ON=C(C(=O)Nc3nc(c4cnccc4)ccc3)C2
0.316602	Clc1ccc(cc1)C=2ON=C(C(=O)Nc3nc(c4cnccc4)ccc3)C2
0.316602	Clc1ccc(cc1)C=2ON=C(C(=O)Nc3nc(c4cnccc4)ccc3)C2
0.316602	Clc1ccc(cc1)C=2ON=C(C(=O)Nc3nc(c4cnccc4)ccc3)C2
0.316602	Clc1ccc(cc1)C=2ON=C(C(=O)Nc3nc(c4cnccc4)ccc3)C2
0.316602	Clc1ccc(cc1)C=2ON=C(C(=O)Nc3nc(c4cnccc4)ccc3)C2
0.316602	Clc1ccc(cc1)C=2ON=C(C(=O)Nc3nc(c4cnccc4)ccc3)C2
0.316602	Clc1ccc(cc1)C=2ON=C(C(=O)Nc3nc(c4cnccc4)ccc3)C2
0.316602	Clc1ccc(cc1)C=2ON=C(C(=O)Nc3nc(c4cnccc4)ccc3)C2
0.316456	O=C(Nc1cc(ccc1)C=2N=NNC2)c3ccc(NC(=O)C4CC4)cc3
0.316456	O=C(Nc1cc(ccc1)C=2N=NNC2)c3ccc(NC(=O)C4CC4)cc3
0.316456	O=C(Nc1cc(ccc1)C=2N=NNC2)c3ccc(NC(=O)C4CC4)cc3
0.316456	O=C(Nc1cc(ccc1)C=2N=NNC2)c3ccc(NC(=O)C4CC4)cc3
0.316456	O=C(Nc1cc(ccc1)C=2N=NNC2)c3ccc(NC(=O)C4CC4)cc3
0.316456	O=C(Nc1cc(ccc1)C=2N=NNC2)c3ccc(NC(=O)C4CC4)cc3
0.316456	O=C(Nc1cc(ccc1)C=2N=NNC2)c3ccc(NC(=O)C4CC4)cc3
0.316456	O=C(Nc1cc(ccc1)C=2N=NNC2)c3ccc(NC(=O)C4CC4)cc3
0.316456	O=C(Nc1cc(ccc1)C=2N=NNC2)c3ccc(NC(=O)C4CC4)cc3
0.316456	O=C(Nc1cc(ccc1)C=2N=NNC2)c3ccc(NC(=O)C4CC4)cc3
0.316239	O=C(NCCc1ccc(N2CCN(CC2)C)cc1)c3ccc(Nc4ncccn4)cc3
0.315603	O=C(NCc1cnccc1)c2ccc(cc2)CN3CC(c4cc(OC)c(cc4)C)CCC3
0.315603	O=C(NCc1cnccc1)c2ccc(cc2)CN3CC(c4cc(OC)c(cc4)C)CCC3
0.315603	O=C(NCc1cnccc1)c2ccc(cc2)CN3CC(c4cc(OC)c(cc4)C)CCC3
0.315603	O=C(NCc1cnccc1)c2ccc(cc2)CN3CC(c4cc(OC)c(cc4)C)CCC3
0.315603	O=C(NCc1cnccc1)c2ccc(cc2)CN3CC(c4cc(OC)c(cc4)C)CCC3
0.315603	O=C(NCc1cnccc1)c2ccc(cc2)CN3CC(c4cc(OC)c(cc4)C)CCC3
0.315603	O=C(NCc1cnccc1)c2ccc(cc2)CN3CC(c4cc(OC)c(cc4)C)CCC3
0.315603	O=C(NCc1cnccc1)c2ccc(cc2)CN3CC(c4cc(OC)c(cc4)C)CCC3
0.315603	O=C(NCc1cnccc1)c2ccc(cc2)CN3CC(c4cc(OC)c(cc4)C)CCC3
0.315603	O=C(NCc1cnccc1)c2ccc(cc2)CN3CC(c4cc(OC)c(cc4)C)CCC3
0.315574	FC(F)(F)COC(=O)Nc1ccc(cc1)C(=O)Nc2c(ccc(OC)c2)C
0.315574	FC(F)(F)COC(=O)Nc1ccc(cc1)C(=O)Nc2c(ccc(OC)c2)C
0.315574	FC(F)(F)COC(=O)Nc1ccc(cc1)C(=O)Nc2c(ccc(OC)c2)C
0.315574	FC(F)(F)COC(=O)Nc1ccc(cc1)C(=O)Nc2c(ccc(OC)c2)C
0.315574	FC(F)(F)COC(=O)Nc1ccc(cc1)C(=O)Nc2c(ccc(OC)c2)C
0.315574	FC(F)(F)COC(=O)Nc1ccc(cc1)C(=O)Nc2c(ccc(OC)c2)C
0.315574	FC(F)(F)COC(=O)Nc1ccc(cc1)C(=O)Nc2c(ccc(OC)c2)C
0.315574	FC(F)(F)COC(=O)Nc1ccc(cc1)C(=O)Nc2c(ccc(OC)c2)C
0.315574	FC(F)(F)COC(=O)Nc1ccc(cc1)C(=O)Nc2c(ccc(OC)c2)C
0.315574	FC(F)(F)COC(=O)Nc1ccc(cc1)C(=O)Nc2c(ccc(OC)c2)C
0.315412	Clc1c(NC(=O)c2cc(ccc2)C=3N=C(SC3)C)cc(cc1)CS(=O)(=O)C
0.314961	O=C(Nc1cc(NC(=O)c2cc(OC)c(OCc3ccccc3)cc2)ccc1)c4cnccc4
0.314961	O=C(Nc1cc(NC(=O)c2cc(OC)c(OCc3ccccc3)cc2)ccc1)c4cnccc4
0.314961	O=C(Nc1cc(NC(=O)c2cc(OC)c(OCc3ccccc3)cc2)ccc1)c4cnccc4
0.314961	O=C(Nc1cc(NC(=O)c2cc(OC)c(OCc3ccccc3)cc2)ccc1)c4cnccc4
0.314961	O=C(Nc1cc(NC(=O)c2cc(OC)c(OCc3ccccc3)cc2)ccc1)c4cnccc4
0.314961	O=C(Nc1cc(NC(=O)c2cc(OC)c(OCc3ccccc3)cc2)ccc1)c4cnccc4
0.314961	O=C(Nc1cc(NC(=O)c2cc(OC)c(OCc3ccccc3)cc2)ccc1)c4cnccc4
0.314961	O=C(Nc1cc(NC(=O)c2cc(OC)c(OCc3ccccc3)cc2)ccc1)c4cnccc4
0.314961	O=C(Nc1cc(NC(=O)c2cc(OC)c(OCc3ccccc3)cc2)ccc1)c4cnccc4
0.314961	O=C(Nc1cc(NC(=O)c2cc(OC)c(OCc3ccccc3)cc2)ccc1)c4cnccc4
0.314655	Clc1c(ccc(NC(=O)c2ncccc2)c1)C
0.31339	S1C(=NC(c2ccc(cc2)CCCCCC)=C1)NC(=O)C(OC(=O)c3c(ccc(Nc4nc(ccn4)C(F)(F)F)c3)C)c5ccccc5
0.31339	S1C(=NC(c2ccc(cc2)CCCCCC)=C1)NC(=O)C(OC(=O)c3c(ccc(Nc4nc(ccn4)C(F)(F)F)c3)C)c5ccccc5
0.31339	S1C(=NC(c2ccc(cc2)CCCCCC)=C1)NC(=O)C(OC(=O)c3c(ccc(Nc4nc(ccn4)C(F)(F)F)c3)C)c5ccccc5
0.31339	S1C(=NC(c2ccc(cc2)CCCCCC)=C1)NC(=O)C(OC(=O)c3c(ccc(Nc4nc(ccn4)C(F)(F)F)c3)C)c5ccccc5
0.31339	S1C(=NC(c2ccc(cc2)CCCCCC)=C1)NC(=O)C(OC(=O)c3c(ccc(Nc4nc(ccn4)C(F)(F)F)c3)C)c5ccccc5
0.31339	S1C(=NC(c2ccc(cc2)CCCCCC)=C1)NC(=O)C(OC(=O)c3c(ccc(Nc4nc(ccn4)C(F)(F)F)c3)C)c5ccccc5
0.31339	S1C(=NC(c2ccc(cc2)CCCCCC)=C1)NC(=O)C(OC(=O)c3c(ccc(Nc4nc(ccn4)C(F)(F)F)c3)C)c5ccccc5
0.31339	S1C(=NC(c2ccc(cc2)CCCCCC)=C1)NC(=O)C(OC(=O)c3c(ccc(Nc4nc(ccn4)C(F)(F)F)c3)C)c5ccccc5
0.31339	S1C(=NC(c2ccc(cc2)CCCCCC)=C1)NC(=O)C(OC(=O)c3c(ccc(Nc4nc(ccn4)C(F)(F)F)c3)C)c5ccccc5
0.31339	S1C(=NC(c2ccc(cc2)CCCCCC)=C1)NC(=O)C(OC(=O)c3c(ccc(Nc4nc(ccn4)C(F)(F)F)c3)C)c5ccccc5
0.31338	O=C(Nc1cc(ccc1)C=2N=NNC2)c3cc(OCc4ncccc4)c(OC)cc3
0.31338	O=C(Nc1cc(ccc1)C=2N=NNC2)c3cc(OCc4ncccc4)c(OC)cc3
0.31338	O=C(Nc1cc(ccc1)C=2N=NNC2)c3cc(OCc4ncccc4)c(OC)cc3
0.31338	O=C(Nc1cc(ccc1)C=2N=NNC2)c3cc(OCc4ncccc4)c(OC)cc3
0.31338	O=C(Nc1cc(ccc1)C=2N=NNC2)c3cc(OCc4ncccc4)c(OC)cc3
0.31338	O=C(Nc1cc(ccc1)C=2N=NNC2)c3cc(OCc4ncccc4)c(OC)cc3
0.31338	O=C(Nc1cc(ccc1)C=2N=NNC2)c3cc(OCc4ncccc4)c(OC)cc3
0.31338	O=C(Nc1cc(ccc1)C=2N=NNC2)c3cc(OCc4ncccc4)c(OC)cc3
0.31338	O=C(Nc1cc(ccc1)C=2N=NNC2)c3cc(OCc4ncccc4)c(OC)cc3
0.31338	O=C(Nc1cc(ccc1)C=2N=NNC2)c3cc(OCc4ncccc4)c(OC)cc3
0.312977	O=C(Nc1cc(Oc2ccc(OC)cc2)c(OC)cc1)c3cc(Nc4nccnc4)ccc3
0.312977	O=C(Nc1cc(Oc2ccc(OC)cc2)c(OC)cc1)c3cc(Nc4nccnc4)ccc3
0.312977	O=C(Nc1cc(Oc2ccc(OC)cc2)c(OC)cc1)c3cc(Nc4nccnc4)ccc3
0.312977	O=C(Nc1cc(Oc2ccc(OC)cc2)c(OC)cc1)c3cc(Nc4nccnc4)ccc3
0.312977	O=C(Nc1cc(Oc2ccc(OC)cc2)c(OC)cc1)c3cc(Nc4nccnc4)ccc3
0.312977	O=C(Nc1cc(Oc2ccc(OC)cc2)c(OC)cc1)c3cc(Nc4nccnc4)ccc3
0.312977	O=C(Nc1cc(Oc2ccc(OC)cc2)c(OC)cc1)c3cc(Nc4nccnc4)ccc3
0.312977	O=C(Nc1cc(Oc2ccc(OC)cc2)c(OC)cc1)c3cc(Nc4nccnc4)ccc3
0.312977	O=C(Nc1cc(Oc2ccc(OC)cc2)c(OC)cc1)c3cc(Nc4nccnc4)ccc3
0.312977	O=C(Nc1cc(Oc2ccc(OC)cc2)c(OC)cc1)c3cc(Nc4nccnc4)ccc3
0.312757	O=C(Nc1c(O)ccc(c1)Cc2ccccc2)c3ccc(c4cc(ccc4)CN)cc3
0.312757	O=C(Nc1c(O)ccc(c1)Cc2ccccc2)c3ccc(c4cc(ccc4)CN)cc3
0.312757	O=C(Nc1c(O)ccc(c1)Cc2ccccc2)c3ccc(c4cc(ccc4)CN)cc3
0.312757	O=C(Nc1c(O)ccc(c1)Cc2ccccc2)c3ccc(c4cc(ccc4)CN)cc3
0.312757	O=C(Nc1c(O)ccc(c1)Cc2ccccc2)c3ccc(c4cc(ccc4)CN)cc3
0.312757	O=C(Nc1c(O)ccc(c1)Cc2ccccc2)c3ccc(c4cc(ccc4)CN)cc3
0.312757	O=C(Nc1c(O)ccc(c1)Cc2ccccc2)c3ccc(c4cc(ccc4)CN)cc3
0.312757	O=C(Nc1c(O)ccc(c1)Cc2ccccc2)c3ccc(c4cc(ccc4)CN)cc3
0.312757	O=C(Nc1c(O)ccc(c1)Cc2ccccc2)c3ccc(c4cc(ccc4)CN)cc3
0.312757	O=C(Nc1c(O)ccc(c1)Cc2ccccc2)c3ccc(c4cc(ccc4)CN)cc3
0.312727	S1C=C(c2nc(c(cc2)C(=O)Nc3nccc(c3)Cc4ccccc4)C)C=C1
0.312727	S1C=C(c2nc(c(cc2)C(=O)Nc3nccc(c3)Cc4ccccc4)C)C=C1
0.312727	S1C=C(c2nc(c(cc2)C(=O)Nc3nccc(c3)Cc4ccccc4)C)C=C1
0.312727	S1C=C(c2nc(c(cc2)C(=O)Nc3nccc(c3)Cc4ccccc4)C)C=C1
0.312727	S1C=C(c2nc(c(cc2)C(=O)Nc3nccc(c3)Cc4ccccc4)C)C=C1
0.312727	S1C=C(c2nc(c(cc2)C(=O)Nc3nccc(c3)Cc4ccccc4)C)C=C1
0.312727	S1C=C(c2nc(c(cc2)C(=O)Nc3nccc(c3)Cc4ccccc4)C)C=C1
0.312727	S1C=C(c2nc(c(cc2)C(=O)Nc3nccc(c3)Cc4ccccc4)C)C=C1
0.312727	S1C=C(c2nc(c(cc2)C(=O)Nc3nccc(c3)Cc4ccccc4)C)C=C1
0.312195	O=C(Nc1cnccc1)c2ccc(cc2)CN
0.312	FC(F)(F)c1nc(ncc1)Nc2cc(c(cc2)C)C(=O)O
0.312	FC(F)(F)c1nc(ncc1)Nc2cc(c(cc2)C)C(=O)O
0.312	FC(F)(F)c1nc(ncc1)Nc2cc(c(cc2)C)C(=O)O
0.312	FC(F)(F)c1nc(ncc1)Nc2cc(c(cc2)C)C(=O)O
0.312	FC(F)(F)c1nc(ncc1)Nc2cc(c(cc2)C)C(=O)O
0.312	FC(F)(F)c1nc(ncc1)Nc2cc(c(cc2)C)C(=O)O
0.312	FC(F)(F)c1nc(ncc1)Nc2cc(c(cc2)C)C(=O)O
0.312	FC(F)(F)c1nc(ncc1)Nc2cc(c(cc2)C)C(=O)O
0.312	FC(F)(F)c1nc(ncc1)Nc2cc(c(cc2)C)C(=O)O
0.312	FC(F)(F)c1nc(ncc1)Nc2cc(c(cc2)C)C(=O)O
0.312	O=C(Nc1cc(ccc1)C=2ON=C(N2)c3cc(N)ccc3)c4cnccc4
0.312	O=C(Nc1cc(ccc1)C=2ON=C(N2)c3cc(N)ccc3)c4cnccc4
0.312	O=C(Nc1cc(ccc1)C=2ON=C(N2)c3cc(N)ccc3)c4cnccc4
0.312	O=C(Nc1cc(ccc1)C=2ON=C(N2)c3cc(N)ccc3)c4cnccc4
0.312	O=C(Nc1cc(ccc1)C=2ON=C(N2)c3cc(N)ccc3)c4cnccc4
0.312	O=C(Nc1cc(ccc1)C=2ON=C(N2)c3cc(N)ccc3)c4cnccc4
0.312	O=C(Nc1cc(ccc1)C=2ON=C(N2)c3cc(N)ccc3)c4cnccc4
0.312	O=C(Nc1cc(ccc1)C=2ON=C(N2)c3cc(N)ccc3)c4cnccc4
0.312	O=C(Nc1cc(ccc1)C=2ON=C(N2)c3cc(N)ccc3)c4cnccc4
0.312	O=C(Nc1cc(ccc1)C=2ON=C(N2)c3cc(N)ccc3)c4cnccc4
0.311927	FC(F)(F)Cc1ccc(NC(=O)c2ccc(cc2)CN3CCOCC3)cc1
0.311927	FC(F)(F)Cc1ccc(NC(=O)c2ccc(cc2)CN3CCOCC3)cc1
0.311927	FC(F)(F)Cc1ccc(NC(=O)c2ccc(cc2)CN3CCOCC3)cc1
0.311927	FC(F)(F)Cc1ccc(NC(=O)c2ccc(cc2)CN3CCOCC3)cc1
0.311927	FC(F)(F)Cc1ccc(NC(=O)c2ccc(cc2)CN3CCOCC3)cc1
0.311927	FC(F)(F)Cc1ccc(NC(=O)c2ccc(cc2)CN3CCOCC3)cc1
0.311927	FC(F)(F)Cc1ccc(NC(=O)c2ccc(cc2)CN3CCOCC3)cc1
0.311927	FC(F)(F)Cc1ccc(NC(=O)c2ccc(cc2)CN3CCOCC3)cc1
0.311927	FC(F)(F)Cc1ccc(NC(=O)c2ccc(cc2)CN3CCOCC3)cc1
0.311927	FC(F)(F)Cc1ccc(NC(=O)c2ccc(cc2)CN3CCOCC3)cc1
0.311741	Ic1c(cc(cc1)C(=O)Nc2nccc(c2)Cc3ccccc3)C
0.311741	Ic1c(cc(cc1)C(=O)Nc2nccc(c2)Cc3ccccc3)C
0.311741	Ic1c(cc(cc1)C(=O)Nc2nccc(c2)Cc3ccccc3)C
0.311475	S1C(=NC(c2ccc(NC(=O)C)cc2)=C1)NC(=O)c3ccc(cc3)CCc4ccccc4
0.311475	S1C(=NC(c2ccc(NC(=O)C)cc2)=C1)NC(=O)c3ccc(cc3)CCc4ccccc4
0.311475	S1C(=NC(c2ccc(NC(=O)C)cc2)=C1)NC(=O)c3ccc(cc3)CCc4ccccc4
0.311475	S1C(=NC(c2ccc(NC(=O)C)cc2)=C1)NC(=O)c3ccc(cc3)CCc4ccccc4
0.311475	S1C(=NC(c2ccc(NC(=O)C)cc2)=C1)NC(=O)c3ccc(cc3)CCc4ccccc4
0.311475	S1C(=NC(c2ccc(NC(=O)C)cc2)=C1)NC(=O)c3ccc(cc3)CCc4ccccc4
0.311475	S1C(=NC(c2ccc(NC(=O)C)cc2)=C1)NC(=O)c3ccc(cc3)CCc4ccccc4
0.311475	S1C(=NC(c2ccc(NC(=O)C)cc2)=C1)NC(=O)c3ccc(cc3)CCc4ccccc4
0.311475	S1C(=NC(c2ccc(NC(=O)C)cc2)=C1)NC(=O)c3ccc(cc3)CCc4ccccc4
0.311475	S1C(=NC(c2ccc(NC(=O)C)cc2)=C1)NC(=O)c3ccc(cc3)CCc4ccccc4
0.310345	Fc1ccc(c2nc(ccc2)C(=O)Nc3cc(Oc4ccc(OC)cc4)c(OC)cc3)cc1
0.310345	Fc1ccc(c2nc(ccc2)C(=O)Nc3cc(Oc4ccc(OC)cc4)c(OC)cc3)cc1
0.310345	Fc1ccc(c2nc(ccc2)C(=O)Nc3cc(Oc4ccc(OC)cc4)c(OC)cc3)cc1
0.310345	Fc1ccc(c2nc(ccc2)C(=O)Nc3cc(Oc4ccc(OC)cc4)c(OC)cc3)cc1
0.310345	Fc1ccc(c2nc(ccc2)C(=O)Nc3cc(Oc4ccc(OC)cc4)c(OC)cc3)cc1
0.310345	Fc1ccc(c2nc(ccc2)C(=O)Nc3cc(Oc4ccc(OC)cc4)c(OC)cc3)cc1
0.310345	Fc1ccc(c2nc(ccc2)C(=O)Nc3cc(Oc4ccc(OC)cc4)c(OC)cc3)cc1
0.310345	Fc1ccc(c2nc(ccc2)C(=O)Nc3cc(Oc4ccc(OC)cc4)c(OC)cc3)cc1
0.310345	Fc1ccc(c2nc(ccc2)C(=O)Nc3cc(Oc4ccc(OC)cc4)c(OC)cc3)cc1
0.310345	Fc1ccc(c2nc(ccc2)C(=O)Nc3cc(Oc4ccc(OC)cc4)c(OC)cc3)cc1
0.309859	S1C(=NC(c2cc(ccc2)C(=O)Nc3c(cc(cc3)C(F)(F)C(F)(F)F)C)=C1)C
0.309859	S1C(=NC(c2cc(ccc2)C(=O)Nc3c(cc(cc3)C(F)(F)C(F)(F)F)C)=C1)C
0.309859	S1C(=NC(c2cc(ccc2)C(=O)Nc3c(cc(cc3)C(F)(F)C(F)(F)F)C)=C1)C
0.309859	S1C(=NC(c2cc(ccc2)C(=O)Nc3c(cc(cc3)C(F)(F)C(F)(F)F)C)=C1)C
0.309859	S1C(=NC(c2cc(ccc2)C(=O)Nc3c(cc(cc3)C(F)(F)C(F)(F)F)C)=C1)C
0.309859	S1C(=NC(c2cc(ccc2)C(=O)Nc3c(cc(cc3)C(F)(F)C(F)(F)F)C)=C1)C
0.309859	S1C(=NC(c2cc(ccc2)C(=O)Nc3c(cc(cc3)C(F)(F)C(F)(F)F)C)=C1)C
0.309859	S1C(=NC(c2cc(ccc2)C(=O)Nc3c(cc(cc3)C(F)(F)C(F)(F)F)C)=C1)C
0.309859	S1C(=NC(c2cc(ccc2)C(=O)Nc3c(cc(cc3)C(F)(F)C(F)(F)F)C)=C1)C
0.309859	S1C(=NC(c2cc(ccc2)C(=O)Nc3c(cc(cc3)C(F)(F)C(F)(F)F)C)=C1)C
0.309322	O=C(Nc1cc(ccc1)C=2ON=CN2)c3cnccc3
0.309322	O=C(Nc1cc(ccc1)C=2ON=CN2)c3cnccc3
0.309322	O=C(Nc1cc(ccc1)C=2ON=CN2)c3cnccc3
0.309322	O=C(Nc1cc(ccc1)C=2ON=CN2)c3cnccc3
0.309322	O=C(Nc1cc(ccc1)C=2ON=CN2)c3cnccc3
0.309322	O=C(Nc1cc(ccc1)C=2ON=CN2)c3cnccc3
0.309322	O=C(Nc1cc(ccc1)C=2ON=CN2)c3cnccc3
0.309322	O=C(Nc1cc(ccc1)C=2ON=CN2)c3cnccc3
0.309322	O=C(Nc1cc(ccc1)C=2ON=CN2)c3cnccc3
0.309322	O=C(Nc1cc(ccc1)C=2ON=CN2)c3cnccc3
0.309091	O=C(Nc1cc(ccc1)C=2N=NNC2)c3ncc(Oc4c(cccc4)C)cc3
0.309091	O=C(Nc1cc(ccc1)C=2N=NNC2)c3ncc(Oc4c(cccc4)C)cc3
0.309091	O=C(Nc1cc(ccc1)C=2N=NNC2)c3ncc(Oc4c(cccc4)C)cc3
0.309091	O=C(Nc1cc(ccc1)C=2N=NNC2)c3ncc(Oc4c(cccc4)C)cc3
0.309091	O=C(Nc1cc(ccc1)C=2N=NNC2)c3ncc(Oc4c(cccc4)C)cc3
0.309091	O=C(Nc1cc(ccc1)C=2N=NNC2)c3ncc(Oc4c(cccc4)C)cc3
0.309091	O=C(Nc1cc(ccc1)C=2N=NNC2)c3ncc(Oc4c(cccc4)C)cc3
0.309091	O=C(Nc1cc(ccc1)C=2N=NNC2)c3ncc(Oc4c(cccc4)C)cc3
0.309091	O=C(Nc1cc(ccc1)C=2N=NNC2)c3ncc(Oc4c(cccc4)C)cc3
0.309091	O=C(Nc1cc(ccc1)C=2N=NNC2)c3ncc(Oc4c(cccc4)C)cc3
0.308943	Fc1ccc(c2nc(ccc2)C(=O)Nc3cc(ccc3)C=4N=NNC4)cc1
0.308943	Fc1ccc(c2nc(ccc2)C(=O)Nc3cc(ccc3)C=4N=NNC4)cc1
0.308943	Fc1ccc(c2nc(ccc2)C(=O)Nc3cc(ccc3)C=4N=NNC4)cc1
0.308943	Fc1ccc(c2nc(ccc2)C(=O)Nc3cc(ccc3)C=4N=NNC4)cc1
0.308943	Fc1ccc(c2nc(ccc2)C(=O)Nc3cc(ccc3)C=4N=NNC4)cc1
0.308943	Fc1ccc(c2nc(ccc2)C(=O)Nc3cc(ccc3)C=4N=NNC4)cc1
0.308943	Fc1ccc(c2nc(ccc2)C(=O)Nc3cc(ccc3)C=4N=NNC4)cc1
0.308943	Fc1ccc(c2nc(ccc2)C(=O)Nc3cc(ccc3)C=4N=NNC4)cc1
0.308943	Fc1ccc(c2nc(ccc2)C(=O)Nc3cc(ccc3)C=4N=NNC4)cc1
0.308943	Fc1ccc(c2nc(ccc2)C(=O)Nc3cc(ccc3)C=4N=NNC4)cc1
0.308725	FC(F)(F)c1nc(ncc1)Nc2cc(c(cc2)C)C(=O)OCC(=O)Nc3c(O)cccc3
0.308725	FC(F)(F)c1nc(ncc1)Nc2cc(c(cc2)C)C(=O)OCC(=O)Nc3c(O)cccc3
0.308725	FC(F)(F)c1nc(ncc1)Nc2cc(c(cc2)C)C(=O)OCC(=O)Nc3c(O)cccc3
0.308725	FC(F)(F)c1nc(ncc1)Nc2cc(c(cc2)C)C(=O)OCC(=O)Nc3c(O)cccc3
0.308725	FC(F)(F)c1nc(ncc1)Nc2cc(c(cc2)C)C(=O)OCC(=O)Nc3c(O)cccc3
0.308725	FC(F)(F)c1nc(ncc1)Nc2cc(c(cc2)C)C(=O)OCC(=O)Nc3c(O)cccc3
0.308725	FC(F)(F)c1nc(ncc1)Nc2cc(c(cc2)C)C(=O)OCC(=O)Nc3c(O)cccc3
0.308725	FC(F)(F)c1nc(ncc1)Nc2cc(c(cc2)C)C(=O)OCC(=O)Nc3c(O)cccc3
0.308725	FC(F)(F)c1nc(ncc1)Nc2cc(c(cc2)C)C(=O)OCC(=O)Nc3c(O)cccc3
0.308725	FC(F)(F)c1nc(ncc1)Nc2cc(c(cc2)C)C(=O)OCC(=O)Nc3c(O)cccc3
0.308696	O=C(NCc1cnccc1)c2ccc(cc2)CN3CCN(Cc4ccc(C#N)cc4)CCC3
0.308696	O=C(NCc1cnccc1)c2ccc(cc2)CN3CCN(Cc4ccc(C#N)cc4)CCC3
0.308696	O=C(NCc1cnccc1)c2ccc(cc2)CN3CCN(Cc4ccc(C#N)cc4)CCC3
0.308696	O=C(NCc1cnccc1)c2ccc(cc2)CN3CCN(Cc4ccc(C#N)cc4)CCC3
0.308696	O=C(NCc1cnccc1)c2ccc(cc2)CN3CCN(Cc4ccc(C#N)cc4)CCC3
0.308696	O=C(NCc1cnccc1)c2ccc(cc2)CN3CCN(Cc4ccc(C#N)cc4)CCC3
0.308696	O=C(NCc1cnccc1)c2ccc(cc2)CN3CCN(Cc4ccc(C#N)cc4)CCC3
0.308696	O=C(NCc1cnccc1)c2ccc(cc2)CN3CCN(Cc4ccc(C#N)cc4)CCC3
0.308271	Brc1ccc(cc1)C(=O)Nc2c(ccc(c2)C(=O)OCc3nc(OC)ccc3)C
0.307947	FC(F)(F)c1nc(ncc1)Nc2cc(c(cc2)C)C(=O)OCC(=O)NNC(=O)c3ccc([N+]([O-])=O)cc3
0.307947	FC(F)(F)c1nc(ncc1)Nc2cc(c(cc2)C)C(=O)OCC(=O)NNC(=O)c3ccc([N+]([O-])=O)cc3
0.307947	FC(F)(F)c1nc(ncc1)Nc2cc(c(cc2)C)C(=O)OCC(=O)NNC(=O)c3ccc([N+]([O-])=O)cc3
0.307947	FC(F)(F)c1nc(ncc1)Nc2cc(c(cc2)C)C(=O)OCC(=O)NNC(=O)c3ccc([N+]([O-])=O)cc3
0.307947	FC(F)(F)c1nc(ncc1)Nc2cc(c(cc2)C)C(=O)OCC(=O)NNC(=O)c3ccc([N+]([O-])=O)cc3
0.307947	FC(F)(F)c1nc(ncc1)Nc2cc(c(cc2)C)C(=O)OCC(=O)NNC(=O)c3ccc([N+]([O-])=O)cc3
0.307947	FC(F)(F)c1nc(ncc1)Nc2cc(c(cc2)C)C(=O)OCC(=O)NNC(=O)c3ccc([N+]([O-])=O)cc3
0.307947	FC(F)(F)c1nc(ncc1)Nc2cc(c(cc2)C)C(=O)OCC(=O)NNC(=O)c3ccc([N+]([O-])=O)cc3
0.307947	FC(F)(F)c1nc(ncc1)Nc2cc(c(cc2)C)C(=O)OCC(=O)NNC(=O)c3ccc([N+]([O-])=O)cc3
0.307947	FC(F)(F)c1nc(ncc1)Nc2cc(c(cc2)C)C(=O)OCC(=O)NNC(=O)c3ccc([N+]([O-])=O)cc3
0.307453	FC(F)(F)c1cc(ccc1)C(=O)Nc2cc(NC(=O)C(=O)NCc3c(c4ccc(cc4)CN5N=CN=C5)cccc3)c(cc2)C
0.307453	FC(F)(F)c1cc(ccc1)C(=O)Nc2cc(NC(=O)C(=O)NCc3c(c4ccc(cc4)CN5N=CN=C5)cccc3)c(cc2)C
0.307377	Fc1ccc(cc1)C(=O)Nc2cc(ccc2)C(=O)Nc3c(cc(cc3)C(F)(F)F)C
0.307377	Fc1ccc(cc1)C(=O)Nc2cc(ccc2)C(=O)Nc3c(cc(cc3)C(F)(F)F)C
0.307377	Fc1ccc(cc1)C(=O)Nc2cc(ccc2)C(=O)Nc3c(cc(cc3)C(F)(F)F)C
0.307377	Fc1ccc(cc1)C(=O)Nc2cc(ccc2)C(=O)Nc3c(cc(cc3)C(F)(F)F)C
0.307377	Fc1ccc(cc1)C(=O)Nc2cc(ccc2)C(=O)Nc3c(cc(cc3)C(F)(F)F)C
0.307377	Fc1ccc(cc1)C(=O)Nc2cc(ccc2)C(=O)Nc3c(cc(cc3)C(F)(F)F)C
0.307377	Fc1ccc(cc1)C(=O)Nc2cc(ccc2)C(=O)Nc3c(cc(cc3)C(F)(F)F)C
0.307377	Fc1ccc(cc1)C(=O)Nc2cc(ccc2)C(=O)Nc3c(cc(cc3)C(F)(F)F)C
0.307377	Fc1ccc(cc1)C(=O)Nc2cc(ccc2)C(=O)Nc3c(cc(cc3)C(F)(F)F)C
0.307377	Fc1ccc(cc1)C(=O)Nc2cc(ccc2)C(=O)Nc3c(cc(cc3)C(F)(F)F)C
0.307339	O=C(Nc1ccccc1)c2cc(N)c(cc2)C
0.307339	O=C(Nc1ccccc1)c2cc(N)c(cc2)C
0.307339	O=C(Nc1ccccc1)c2cc(N)c(cc2)C
0.307339	O=C(Nc1ccccc1)c2cc(N)c(cc2)C
0.307339	O=C(Nc1ccccc1)c2cc(N)c(cc2)C
0.307339	O=C(Nc1ccccc1)c2cc(N)c(cc2)C
0.307339	O=C(Nc1ccccc1)c2cc(N)c(cc2)C
0.307339	O=C(Nc1ccccc1)c2cc(N)c(cc2)C
0.307339	O=C(Nc1ccccc1)c2cc(N)c(cc2)C
0.307339	O=C(Nc1ccccc1)c2cc(N)c(cc2)C
0.306273	O=C(OC(C)(C)C)Nc1ncc(cc1)C(=O)Nc2cc(N3CCCC3)c(cc2)C
0.306273	O=C(OC(C)(C)C)Nc1ncc(cc1)C(=O)Nc2cc(N3CCCC3)c(cc2)C
0.306202	FC(F)Oc1cc(c(c2ccc(cc2)C(=O)Nc3c(ccc(c3)C(=O)O)C)cc1)C
0.306202	FC(F)Oc1cc(c(c2ccc(cc2)C(=O)Nc3c(ccc(c3)C(=O)O)C)cc1)C
0.306202	FC(F)Oc1cc(c(c2ccc(cc2)C(=O)Nc3c(ccc(c3)C(=O)O)C)cc1)C
0.306202	FC(F)Oc1cc(c(c2ccc(cc2)C(=O)Nc3c(ccc(c3)C(=O)O)C)cc1)C
0.306202	FC(F)Oc1cc(c(c2ccc(cc2)C(=O)Nc3c(ccc(c3)C(=O)O)C)cc1)C
0.306202	FC(F)Oc1cc(c(c2ccc(cc2)C(=O)Nc3c(ccc(c3)C(=O)O)C)cc1)C
0.306202	FC(F)Oc1cc(c(c2ccc(cc2)C(=O)Nc3c(ccc(c3)C(=O)O)C)cc1)C
0.306202	FC(F)Oc1cc(c(c2ccc(cc2)C(=O)Nc3c(ccc(c3)C(=O)O)C)cc1)C
0.306202	FC(F)Oc1cc(c(c2ccc(cc2)C(=O)Nc3c(ccc(c3)C(=O)O)C)cc1)C
0.306202	FC(F)Oc1cc(c(c2ccc(cc2)C(=O)Nc3c(ccc(c3)C(=O)O)C)cc1)C
0.306202	S(Cc1cc(ncc1)NC(=O)c2nc(c3ccc(F)cc3)ccc2)CCO
0.306202	S(Cc1cc(ncc1)NC(=O)c2nc(c3ccc(F)cc3)ccc2)CCO
0.306202	S(Cc1cc(ncc1)NC(=O)c2nc(c3ccc(F)cc3)ccc2)CCO
0.306202	S(Cc1cc(ncc1)NC(=O)c2nc(c3ccc(F)cc3)ccc2)CCO
0.306202	S(Cc1cc(ncc1)NC(=O)c2nc(c3ccc(F)cc3)ccc2)CCO
0.30597	O=C(N1CCN(CC1)CC)c2ccc(NC(=O)C(=O)NCC3=NC(c4ccccc4)=CN3)cc2
0.30597	O=C(N1CCN(CC1)CC)c2ccc(NC(=O)C(=O)NCC3=NC(c4ccccc4)=CN3)cc2
0.30597	O=C(N1CCN(CC1)CC)c2ccc(NC(=O)C(=O)NCC3=NC(c4ccccc4)=CN3)cc2
0.30597	O=C(N1CCN(CC1)CC)c2ccc(NC(=O)C(=O)NCC3=NC(c4ccccc4)=CN3)cc2
0.30597	O=C(N1CCN(CC1)CC)c2ccc(NC(=O)C(=O)NCC3=NC(c4ccccc4)=CN3)cc2
0.30597	O=C(N1CCN(CC1)CC)c2ccc(NC(=O)C(=O)NCC3=NC(c4ccccc4)=CN3)cc2
0.30597	O=C(N1CCN(CC1)CC)c2ccc(NC(=O)C(=O)NCC3=NC(c4ccccc4)=CN3)cc2
0.30597	O=C(N1CCN(CC1)CC)c2ccc(NC(=O)C(=O)NCC3=NC(c4ccccc4)=CN3)cc2
0.30597	O=C(N1CCN(CC1)CC)c2ccc(NC(=O)C(=O)NCC3=NC(c4ccccc4)=CN3)cc2
0.30597	O=C(N1CCN(CC1)CC)c2ccc(NC(=O)C(=O)NCC3=NC(c4ccccc4)=CN3)cc2
0.305842	O=C(Nc1nc(ncc1)C2=COC=C2)c3cc(OCc4ncccc4)c(OC)cc3
0.305842	O=C(Nc1nc(ncc1)C2=COC=C2)c3cc(OCc4ncccc4)c(OC)cc3
0.305842	O=C(Nc1nc(ncc1)C2=COC=C2)c3cc(OCc4ncccc4)c(OC)cc3
0.305842	O=C(Nc1nc(ncc1)C2=COC=C2)c3cc(OCc4ncccc4)c(OC)cc3
0.305842	O=C(Nc1nc(ncc1)C2=COC=C2)c3cc(OCc4ncccc4)c(OC)cc3
0.305842	O=C(Nc1nc(ncc1)C2=COC=C2)c3cc(OCc4ncccc4)c(OC)cc3
0.305842	O=C(Nc1nc(ncc1)C2=COC=C2)c3cc(OCc4ncccc4)c(OC)cc3
0.305842	O=C(Nc1nc(ncc1)C2=COC=C2)c3cc(OCc4ncccc4)c(OC)cc3
0.305842	O=C(Nc1nc(ncc1)C2=COC=C2)c3cc(OCc4ncccc4)c(OC)cc3
0.305842	O=C(Nc1nc(ncc1)C2=COC=C2)c3cc(OCc4ncccc4)c(OC)cc3
0.305221	Fc1ccc(c2nc(ccc2)C(=O)Nc3cc(ccc3)C(=O)NCCOC)cc1
0.305221	Fc1ccc(c2nc(ccc2)C(=O)Nc3cc(ccc3)C(=O)NCCOC)cc1
0.305221	Fc1ccc(c2nc(ccc2)C(=O)Nc3cc(ccc3)C(=O)NCCOC)cc1
0.305221	Fc1ccc(c2nc(ccc2)C(=O)Nc3cc(ccc3)C(=O)NCCOC)cc1
0.305221	Fc1ccc(c2nc(ccc2)C(=O)Nc3cc(ccc3)C(=O)NCCOC)cc1
0.305221	Fc1ccc(c2nc(ccc2)C(=O)Nc3cc(ccc3)C(=O)NCCOC)cc1
0.305221	Fc1ccc(c2nc(ccc2)C(=O)Nc3cc(ccc3)C(=O)NCCOC)cc1
0.305221	Fc1ccc(c2nc(ccc2)C(=O)Nc3cc(ccc3)C(=O)NCCOC)cc1
0.305221	Fc1ccc(c2nc(ccc2)C(=O)Nc3cc(ccc3)C(=O)NCCOC)cc1
0.305221	Fc1ccc(c2nc(ccc2)C(=O)Nc3cc(ccc3)C(=O)NCCOC)cc1
0.305147	Fc1c(cc(F)cc1)C(=O)N2CCN(Cc3ccc(cc3)C(=O)NCc4cnccc4)CC2
0.305147	Fc1c(cc(F)cc1)C(=O)N2CCN(Cc3ccc(cc3)C(=O)NCc4cnccc4)CC2
0.305147	Fc1c(cc(F)cc1)C(=O)N2CCN(Cc3ccc(cc3)C(=O)NCc4cnccc4)CC2
0.305147	Fc1c(cc(F)cc1)C(=O)N2CCN(Cc3ccc(cc3)C(=O)NCc4cnccc4)CC2
0.305147	Fc1c(cc(F)cc1)C(=O)N2CCN(Cc3ccc(cc3)C(=O)NCc4cnccc4)CC2
0.305147	Fc1c(cc(F)cc1)C(=O)N2CCN(Cc3ccc(cc3)C(=O)NCc4cnccc4)CC2
0.305147	Fc1c(cc(F)cc1)C(=O)N2CCN(Cc3ccc(cc3)C(=O)NCc4cnccc4)CC2
0.305147	Fc1c(cc(F)cc1)C(=O)N2CCN(Cc3ccc(cc3)C(=O)NCc4cnccc4)CC2
0.305147	Fc1c(cc(F)cc1)C(=O)N2CCN(Cc3ccc(cc3)C(=O)NCc4cnccc4)CC2
0.305147	Fc1c(cc(F)cc1)C(=O)N2CCN(Cc3ccc(cc3)C(=O)NCc4cnccc4)CC2
0.305031	Clc1cc(NS(=O)(=O)c2c(ccc(c2)C(=O)NC=3SC=C(N3)c4ccc(NC(=O)C)cc4)C)c(F)cc1
0.305031	Clc1cc(NS(=O)(=O)c2c(ccc(c2)C(=O)NC=3SC=C(N3)c4ccc(NC(=O)C)cc4)C)c(F)cc1
0.305031	Clc1cc(NS(=O)(=O)c2c(ccc(c2)C(=O)NC=3SC=C(N3)c4ccc(NC(=O)C)cc4)C)c(F)cc1
0.305031	Clc1cc(NS(=O)(=O)c2c(ccc(c2)C(=O)NC=3SC=C(N3)c4ccc(NC(=O)C)cc4)C)c(F)cc1
0.305031	Clc1cc(NS(=O)(=O)c2c(ccc(c2)C(=O)NC=3SC=C(N3)c4ccc(NC(=O)C)cc4)C)c(F)cc1
0.305031	Clc1cc(NS(=O)(=O)c2c(ccc(c2)C(=O)NC=3SC=C(N3)c4ccc(NC(=O)C)cc4)C)c(F)cc1
0.305031	Clc1cc(NS(=O)(=O)c2c(ccc(c2)C(=O)NC=3SC=C(N3)c4ccc(NC(=O)C)cc4)C)c(F)cc1
0.305031	Clc1cc(NS(=O)(=O)c2c(ccc(c2)C(=O)NC=3SC=C(N3)c4ccc(NC(=O)C)cc4)C)c(F)cc1
0.305031	Clc1cc(NS(=O)(=O)c2c(ccc(c2)C(=O)NC=3SC=C(N3)c4ccc(NC(=O)C)cc4)C)c(F)cc1
0.305031	Clc1cc(NS(=O)(=O)c2c(ccc(c2)C(=O)NC=3SC=C(N3)c4ccc(NC(=O)C)cc4)C)c(F)cc1
0.304965	Clc1ccc(cc1)C2=NOC(=N2)C(N3CCN(Cc4ccc(cc4)C(=O)NCc5cnccc5)CC3)C
0.304965	Clc1ccc(cc1)C2=NOC(=N2)C(N3CCN(Cc4ccc(cc4)C(=O)NCc5cnccc5)CC3)C
0.304965	Clc1ccc(cc1)C2=NOC(=N2)C(N3CCN(Cc4ccc(cc4)C(=O)NCc5cnccc5)CC3)C
0.304965	Clc1ccc(cc1)C2=NOC(=N2)C(N3CCN(Cc4ccc(cc4)C(=O)NCc5cnccc5)CC3)C
0.304965	Clc1ccc(cc1)C2=NOC(=N2)C(N3CCN(Cc4ccc(cc4)C(=O)NCc5cnccc5)CC3)C
0.304965	Clc1ccc(cc1)C2=NOC(=N2)C(N3CCN(Cc4ccc(cc4)C(=O)NCc5cnccc5)CC3)C
0.304965	Clc1ccc(cc1)C2=NOC(=N2)C(N3CCN(Cc4ccc(cc4)C(=O)NCc5cnccc5)CC3)C
0.304965	Clc1ccc(cc1)C2=NOC(=N2)C(N3CCN(Cc4ccc(cc4)C(=O)NCc5cnccc5)CC3)C
0.304965	Clc1ccc(cc1)C2=NOC(=N2)C(N3CCN(Cc4ccc(cc4)C(=O)NCc5cnccc5)CC3)C
0.304965	Clc1ccc(cc1)C2=NOC(=N2)C(N3CCN(Cc4ccc(cc4)C(=O)NCc5cnccc5)CC3)C
0.304878	Clc1cc(c(cc1)C)C(=O)NCc2ccc(cc2)C(=O)Nc3ccncc3
0.304878	Clc1cc(c(cc1)C)C(=O)NCc2ccc(cc2)C(=O)Nc3ccncc3
0.304878	Clc1cc(c(cc1)C)C(=O)NCc2ccc(cc2)C(=O)Nc3ccncc3
0.304054	O=C1N(C(=O)CN1)Cc2ccc(NC(=O)C=3C(=O)NC(c4cnccc4)=CC3)cc2
0.304054	O=C1N(C(=O)CN1)Cc2ccc(NC(=O)C=3C(=O)NC(c4cnccc4)=CC3)cc2
0.304054	O=C1N(C(=O)CN1)Cc2ccc(NC(=O)C=3C(=O)NC(c4cnccc4)=CC3)cc2
0.304054	O=C1N(C(=O)CN1)Cc2ccc(NC(=O)C=3C(=O)NC(c4cnccc4)=CC3)cc2
0.304054	O=C1N(C(=O)CN1)Cc2ccc(NC(=O)C=3C(=O)NC(c4cnccc4)=CC3)cc2
0.304054	O=C1N(C(=O)CN1)Cc2ccc(NC(=O)C=3C(=O)NC(c4cnccc4)=CC3)cc2
0.303922	FC(F)(F)c1cc(c(NC(=O)C=2C(=NN(C2)Cc3ccccc3)c4cnccc4)cc1)C
0.303922	FC(F)(F)c1cc(c(NC(=O)C=2C(=NN(C2)Cc3ccccc3)c4cnccc4)cc1)C
0.303922	FC(F)(F)c1cc(c(NC(=O)C=2C(=NN(C2)Cc3ccccc3)c4cnccc4)cc1)C
0.303922	FC(F)(F)c1cc(c(NC(=O)C=2C(=NN(C2)Cc3ccccc3)c4cnccc4)cc1)C
0.303922	FC(F)(F)c1cc(c(NC(=O)C=2C(=NN(C2)Cc3ccccc3)c4cnccc4)cc1)C
0.303922	FC(F)(F)c1cc(c(NC(=O)C=2C(=NN(C2)Cc3ccccc3)c4cnccc4)cc1)C
0.303922	FC(F)(F)c1cc(c(NC(=O)C=2C(=NN(C2)Cc3ccccc3)c4cnccc4)cc1)C
0.303922	FC(F)(F)c1cc(c(NC(=O)C=2C(=NN(C2)Cc3ccccc3)c4cnccc4)cc1)C
0.303922	FC(F)(F)c1cc(c(NC(=O)C=2C(=NN(C2)Cc3ccccc3)c4cnccc4)cc1)C
0.303922	FC(F)(F)c1cc(c(NC(=O)C=2C(=NN(C2)Cc3ccccc3)c4cnccc4)cc1)C
0.303846	S(=O)(=O)(NC(C)C)c1cc(ccc1)C(=O)Nc2c(ccc(c2)C(=O)Nc3ccccc3)C
0.303846	S(=O)(=O)(NC(C)C)c1cc(ccc1)C(=O)Nc2c(ccc(c2)C(=O)Nc3ccccc3)C
0.303846	S(=O)(=O)(NC(C)C)c1cc(ccc1)C(=O)Nc2c(ccc(c2)C(=O)Nc3ccccc3)C
0.303846	S(=O)(=O)(NC(C)C)c1cc(ccc1)C(=O)Nc2c(ccc(c2)C(=O)Nc3ccccc3)C
0.303846	S(=O)(=O)(NC(C)C)c1cc(ccc1)C(=O)Nc2c(ccc(c2)C(=O)Nc3ccccc3)C
0.303846	S(=O)(=O)(NC(C)C)c1cc(ccc1)C(=O)Nc2c(ccc(c2)C(=O)Nc3ccccc3)C
0.303846	S(=O)(=O)(NC(C)C)c1cc(ccc1)C(=O)Nc2c(ccc(c2)C(=O)Nc3ccccc3)C
0.303846	S(=O)(=O)(NC(C)C)c1cc(ccc1)C(=O)Nc2c(ccc(c2)C(=O)Nc3ccccc3)C
0.303846	S(=O)(=O)(NC(C)C)c1cc(ccc1)C(=O)Nc2c(ccc(c2)C(=O)Nc3ccccc3)C
0.303846	S(=O)(=O)(NC(C)C)c1cc(ccc1)C(=O)Nc2c(ccc(c2)C(=O)Nc3ccccc3)C
0.30303	S1C(=NC(c2ccc(NC(=O)C)cc2)=C1)NC(=O)c3cc(OCc4ncccc4)c(OC)cc3
0.30303	S1C(=NC(c2ccc(NC(=O)C)cc2)=C1)NC(=O)c3cc(OCc4ncccc4)c(OC)cc3
0.30303	S1C(=NC(c2ccc(NC(=O)C)cc2)=C1)NC(=O)c3cc(OCc4ncccc4)c(OC)cc3
0.30303	S1C(=NC(c2ccc(NC(=O)C)cc2)=C1)NC(=O)c3cc(OCc4ncccc4)c(OC)cc3
0.30303	S1C(=NC(c2ccc(NC(=O)C)cc2)=C1)NC(=O)c3cc(OCc4ncccc4)c(OC)cc3
0.30303	S1C(=NC(c2ccc(NC(=O)C)cc2)=C1)NC(=O)c3cc(OCc4ncccc4)c(OC)cc3
0.30303	S1C(=NC(c2ccc(NC(=O)C)cc2)=C1)NC(=O)c3cc(OCc4ncccc4)c(OC)cc3
0.30303	S1C(=NC(c2ccc(NC(=O)C)cc2)=C1)NC(=O)c3cc(OCc4ncccc4)c(OC)cc3
0.30303	S1C(=NC(c2ccc(NC(=O)C)cc2)=C1)NC(=O)c3cc(OCc4ncccc4)c(OC)cc3
0.30303	S1C(=NC(c2ccc(NC(=O)C)cc2)=C1)NC(=O)c3cc(OCc4ncccc4)c(OC)cc3
0.30292	O=C(Nc1ccncc1)c2ccc(cc2)CNC(=O)c3c(nc(cc3)C=4OC=CC4)C
0.30292	O=C(Nc1ccncc1)c2ccc(cc2)CNC(=O)c3c(nc(cc3)C=4OC=CC4)C
0.30292	O=C(Nc1ccncc1)c2ccc(cc2)CNC(=O)c3c(nc(cc3)C=4OC=CC4)C
0.30292	O=C(Nc1ccncc1)c2ccc(cc2)CNC(=O)c3c(nc(cc3)C=4OC=CC4)C
0.302583	S1C=C(c2nc(c(cc2)C(=O)Nc3cc(ccc3)C=4N=NNC4)C)C=C1
0.302583	S1C=C(c2nc(c(cc2)C(=O)Nc3cc(ccc3)C=4N=NNC4)C)C=C1
0.302583	S1C=C(c2nc(c(cc2)C(=O)Nc3cc(ccc3)C=4N=NNC4)C)C=C1
0.302583	S1C=C(c2nc(c(cc2)C(=O)Nc3cc(ccc3)C=4N=NNC4)C)C=C1
0.302583	S1C=C(c2nc(c(cc2)C(=O)Nc3cc(ccc3)C=4N=NNC4)C)C=C1
0.302583	S1C=C(c2nc(c(cc2)C(=O)Nc3cc(ccc3)C=4N=NNC4)C)C=C1
0.302583	S1C=C(c2nc(c(cc2)C(=O)Nc3cc(ccc3)C=4N=NNC4)C)C=C1
0.302583	S1C=C(c2nc(c(cc2)C(=O)Nc3cc(ccc3)C=4N=NNC4)C)C=C1
0.302583	S1C=C(c2nc(c(cc2)C(=O)Nc3cc(ccc3)C=4N=NNC4)C)C=C1
0.302583	S1C=C(c2nc(c(cc2)C(=O)Nc3cc(ccc3)C=4N=NNC4)C)C=C1
0.302239	FC(F)(F)c1cc(ccc1)C(=O)Nc2cc(NC(=O)C(=O)NCC(CC)(CC)CC)c(cc2)C
0.302239	FC(F)(F)c1cc(ccc1)C(=O)Nc2cc(NC(=O)C(=O)NCC(CC)(CC)CC)c(cc2)C
0.302239	FC(F)(F)c1cc(ccc1)C(=O)Nc2cc(NC(=O)C(=O)NCC(CC)(CC)CC)c(cc2)C
0.302239	FC(F)(F)c1cc(ccc1)C(=O)Nc2cc(NC(=O)C(=O)NCC(CC)(CC)CC)c(cc2)C
0.302239	FC(F)(F)c1cc(ccc1)C(=O)Nc2cc(NC(=O)C(=O)NCC(CC)(CC)CC)c(cc2)C
0.302239	FC(F)(F)c1cc(ccc1)C(=O)Nc2cc(NC(=O)C(=O)NCC(CC)(CC)CC)c(cc2)C
0.302239	FC(F)(F)c1cc(ccc1)C(=O)Nc2cc(NC(=O)C(=O)NCC(CC)(CC)CC)c(cc2)C
0.302239	FC(F)(F)c1cc(ccc1)C(=O)Nc2cc(NC(=O)C(=O)NCC(CC)(CC)CC)c(cc2)C
0.302239	FC(F)(F)c1cc(ccc1)C(=O)Nc2cc(NC(=O)C(=O)NCC(CC)(CC)CC)c(cc2)C
0.302239	FC(F)(F)c1cc(ccc1)C(=O)Nc2cc(NC(=O)C(=O)NCC(CC)(CC)CC)c(cc2)C
0.302128	O=C(NCc1cnccc1)c2ccc(cc2)CN3CCN(CC(O)(C)C)CC3
0.302128	O=C(NCc1cnccc1)c2ccc(cc2)CN3CCN(CC(O)(C)C)CC3
0.302128	O=C(NCc1cnccc1)c2ccc(cc2)CN3CCN(CC(O)(C)C)CC3
0.302128	O=C(NCc1cnccc1)c2ccc(cc2)CN3CCN(CC(O)(C)C)CC3
0.302128	O=C(NCc1cnccc1)c2ccc(cc2)CN3CCN(CC(O)(C)C)CC3
0.302128	O=C(NCc1cnccc1)c2ccc(cc2)CN3CCN(CC(O)(C)C)CC3
0.302128	O=C(NCc1cnccc1)c2ccc(cc2)CN3CCN(CC(O)(C)C)CC3
0.302128	O=C(NCc1cnccc1)c2ccc(cc2)CN3CCN(CC(O)(C)C)CC3
0.302128	O=C(NCc1cnccc1)c2ccc(cc2)CN3CCN(CC(O)(C)C)CC3
0.302128	O=C(NCc1cnccc1)c2ccc(cc2)CN3CCN(CC(O)(C)C)CC3
0.301887	Clc1cc(c(NC(=O)C=2ON=C(c3cnccc3)C2)cc1)C(=O)N(C4CCN(CC4)C)C
0.301887	Clc1cc(c(NC(=O)C=2ON=C(c3cnccc3)C2)cc1)C(=O)N(C4CCN(CC4)C)C
0.301887	Clc1cc(c(NC(=O)C=2ON=C(c3cnccc3)C2)cc1)C(=O)N(C4CCN(CC4)C)C
0.301887	Clc1cc(c(NC(=O)C=2ON=C(c3cnccc3)C2)cc1)C(=O)N(C4CCN(CC4)C)C
0.301887	Clc1cc(c(NC(=O)C=2ON=C(c3cnccc3)C2)cc1)C(=O)N(C4CCN(CC4)C)C
0.301887	Clc1cc(c(NC(=O)C=2ON=C(c3cnccc3)C2)cc1)C(=O)N(C4CCN(CC4)C)C
0.301887	Clc1cc(c(NC(=O)C=2ON=C(c3cnccc3)C2)cc1)C(=O)N(C4CCN(CC4)C)C
0.301887	Clc1cc(c(NC(=O)C=2ON=C(c3cnccc3)C2)cc1)C(=O)N(C4CCN(CC4)C)C
0.301887	Clc1cc(c(NC(=O)C=2ON=C(c3cnccc3)C2)cc1)C(=O)N(C4CCN(CC4)C)C
0.301887	Clc1cc(c(NC(=O)C=2ON=C(c3cnccc3)C2)cc1)C(=O)N(C4CCN(CC4)C)C
0.301887	S(=O)(=O)(Nc1c(c(ccc1)C)C)c2ccc(cc2)C(=O)Nc3cc(NC(=O)c4cnccc4)ccc3
0.301887	S(=O)(=O)(Nc1c(c(ccc1)C)C)c2ccc(cc2)C(=O)Nc3cc(NC(=O)c4cnccc4)ccc3
0.301887	S(=O)(=O)(Nc1c(c(ccc1)C)C)c2ccc(cc2)C(=O)Nc3cc(NC(=O)c4cnccc4)ccc3
0.301887	S(=O)(=O)(Nc1c(c(ccc1)C)C)c2ccc(cc2)C(=O)Nc3cc(NC(=O)c4cnccc4)ccc3
0.301887	S(=O)(=O)(Nc1c(c(ccc1)C)C)c2ccc(cc2)C(=O)Nc3cc(NC(=O)c4cnccc4)ccc3
0.301887	S(=O)(=O)(Nc1c(c(ccc1)C)C)c2ccc(cc2)C(=O)Nc3cc(NC(=O)c4cnccc4)ccc3
0.301887	S(=O)(=O)(Nc1c(c(ccc1)C)C)c2ccc(cc2)C(=O)Nc3cc(NC(=O)c4cnccc4)ccc3
0.301887	S(=O)(=O)(Nc1c(c(ccc1)C)C)c2ccc(cc2)C(=O)Nc3cc(NC(=O)c4cnccc4)ccc3
0.301887	S(=O)(=O)(Nc1c(c(ccc1)C)C)c2ccc(cc2)C(=O)Nc3cc(NC(=O)c4cnccc4)ccc3
0.301887	S(=O)(=O)(Nc1c(c(ccc1)C)C)c2ccc(cc2)C(=O)Nc3cc(NC(=O)c4cnccc4)ccc3
0.301527	Fc1ccc(c2nc(ccc2)C(=O)N3CCN(Cc4c(cccc4)C)CC3)cc1
0.301527	Fc1ccc(c2nc(ccc2)C(=O)N3CCN(Cc4c(cccc4)C)CC3)cc1
0.301527	Fc1ccc(c2nc(ccc2)C(=O)N3CCN(Cc4c(cccc4)C)CC3)cc1
0.301527	Fc1ccc(c2nc(ccc2)C(=O)N3CCN(Cc4c(cccc4)C)CC3)cc1
0.301527	Fc1ccc(c2nc(ccc2)C(=O)N3CCN(Cc4c(cccc4)C)CC3)cc1
0.301527	Fc1ccc(c2nc(ccc2)C(=O)N3CCN(Cc4c(cccc4)C)CC3)cc1
0.301527	Fc1ccc(c2nc(ccc2)C(=O)N3CCN(Cc4c(cccc4)C)CC3)cc1
0.301527	Fc1ccc(c2nc(ccc2)C(=O)N3CCN(Cc4c(cccc4)C)CC3)cc1
0.301527	Fc1ccc(c2nc(ccc2)C(=O)N3CCN(Cc4c(cccc4)C)CC3)cc1
0.301527	Fc1ccc(c2nc(ccc2)C(=O)N3CCN(Cc4c(cccc4)C)CC3)cc1
0.301242	S(=O)(=O)(c1cc(ccc1)C(=O)Nc2c(cc(NC(=O)C(=O)NCC3(O)CN(Cc4ccccc4)CC3)cc2)C)C
0.301242	S(=O)(=O)(c1cc(ccc1)C(=O)Nc2c(cc(NC(=O)C(=O)NCC3(O)CN(Cc4ccccc4)CC3)cc2)C)C
0.301242	S(=O)(=O)(c1cc(ccc1)C(=O)Nc2c(cc(NC(=O)C(=O)NCC3(O)CN(Cc4ccccc4)CC3)cc2)C)C
0.301242	S(=O)(=O)(c1cc(ccc1)C(=O)Nc2c(cc(NC(=O)C(=O)NCC3(O)CN(Cc4ccccc4)CC3)cc2)C)C
0.301242	S(=O)(=O)(c1cc(ccc1)C(=O)Nc2c(cc(NC(=O)C(=O)NCC3(O)CN(Cc4ccccc4)CC3)cc2)C)C
0.301242	S(=O)(=O)(c1cc(ccc1)C(=O)Nc2c(cc(NC(=O)C(=O)NCC3(O)CN(Cc4ccccc4)CC3)cc2)C)C
0.301242	S(=O)(=O)(c1cc(ccc1)C(=O)Nc2c(cc(NC(=O)C(=O)NCC3(O)CN(Cc4ccccc4)CC3)cc2)C)C
0.301242	S(=O)(=O)(c1cc(ccc1)C(=O)Nc2c(cc(NC(=O)C(=O)NCC3(O)CN(Cc4ccccc4)CC3)cc2)C)C
0.301242	S(=O)(=O)(c1cc(ccc1)C(=O)Nc2c(cc(NC(=O)C(=O)NCC3(O)CN(Cc4ccccc4)CC3)cc2)C)C
0.301242	S(=O)(=O)(c1cc(ccc1)C(=O)Nc2c(cc(NC(=O)C(=O)NCC3(O)CN(Cc4ccccc4)CC3)cc2)C)C
0.300676	Clc1cnc(Sc2c(NC(=O)c3nc(c4ccc(F)cc4)ccc3)cc(cc2)C(=O)OC)cc1
0.300676	Clc1cnc(Sc2c(NC(=O)c3nc(c4ccc(F)cc4)ccc3)cc(cc2)C(=O)OC)cc1
0.300676	Clc1cnc(Sc2c(NC(=O)c3nc(c4ccc(F)cc4)ccc3)cc(cc2)C(=O)OC)cc1
0.300676	Clc1cnc(Sc2c(NC(=O)c3nc(c4ccc(F)cc4)ccc3)cc(cc2)C(=O)OC)cc1
0.300676	Clc1cnc(Sc2c(NC(=O)c3nc(c4ccc(F)cc4)ccc3)cc(cc2)C(=O)OC)cc1
0.300676	Clc1cnc(Sc2c(NC(=O)c3nc(c4ccc(F)cc4)ccc3)cc(cc2)C(=O)OC)cc1
0.300676	Clc1cnc(Sc2c(NC(=O)c3nc(c4ccc(F)cc4)ccc3)cc(cc2)C(=O)OC)cc1
0.300676	Clc1cnc(Sc2c(NC(=O)c3nc(c4ccc(F)cc4)ccc3)cc(cc2)C(=O)OC)cc1
0.300676	Clc1cnc(Sc2c(NC(=O)c3nc(c4ccc(F)cc4)ccc3)cc(cc2)C(=O)OC)cc1
0.300676	Clc1cnc(Sc2c(NC(=O)c3nc(c4ccc(F)cc4)ccc3)cc(cc2)C(=O)OC)cc1
0.300412	O=C(NCc1cnccc1)c2ccc(cc2)CN3CC(N4CCN(CCC4)C)C3
0.300412	O=C(NCc1cnccc1)c2ccc(cc2)CN3CC(N4CCN(CCC4)C)C3
0.300412	O=C(NCc1cnccc1)c2ccc(cc2)CN3CC(N4CCN(CCC4)C)C3
0.300412	O=C(NCc1cnccc1)c2ccc(cc2)CN3CC(N4CCN(CCC4)C)C3
0.300412	O=C(NCc1cnccc1)c2ccc(cc2)CN3CC(N4CCN(CCC4)C)C3
0.300412	O=C(NCc1cnccc1)c2ccc(cc2)CN3CC(N4CCN(CCC4)C)C3
0.300412	O=C(NCc1cnccc1)c2ccc(cc2)CN3CC(N4CCN(CCC4)C)C3
0.300412	O=C(NCc1cnccc1)c2ccc(cc2)CN3CC(N4CCN(CCC4)C)C3
0.300412	O=C(NCc1cnccc1)c2ccc(cc2)CN3CC(N4CCN(CCC4)C)C3
0.300412	O=C(NCc1cnccc1)c2ccc(cc2)CN3CC(N4CCN(CCC4)C)C3
0.30038	Clc1c(C#N)ccc(c1)C(=O)Nc2cc(NC(=O)CCN(C)C)c(cc2)C
0.30038	Clc1c(C#N)ccc(c1)C(=O)Nc2cc(NC(=O)CCN(C)C)c(cc2)C
0.30038	Clc1c(C#N)ccc(c1)C(=O)Nc2cc(NC(=O)CCN(C)C)c(cc2)C
0.30038	Clc1c(C#N)ccc(c1)C(=O)Nc2cc(NC(=O)CCN(C)C)c(cc2)C
0.30038	Clc1c(C#N)ccc(c1)C(=O)Nc2cc(NC(=O)CCN(C)C)c(cc2)C
0.30038	Clc1c(C#N)ccc(c1)C(=O)Nc2cc(NC(=O)CCN(C)C)c(cc2)C
0.30038	Clc1c(C#N)ccc(c1)C(=O)Nc2cc(NC(=O)CCN(C)C)c(cc2)C
0.30038	Clc1c(C#N)ccc(c1)C(=O)Nc2cc(NC(=O)CCN(C)C)c(cc2)C
0.30038	Clc1c(C#N)ccc(c1)C(=O)Nc2cc(NC(=O)CCN(C)C)c(cc2)C
0.30038	Clc1c(C#N)ccc(c1)C(=O)Nc2cc(NC(=O)CCN(C)C)c(cc2)C
0.3	O=C(OCc1c(cncc1)C)c2ccc(Nc3nc(OC)ccn3)cc2
0.3	O=C(OCc1c(cncc1)C)c2ccc(Nc3nc(OC)ccn3)cc2
0.3	O=C(OCc1c(cncc1)C)c2ccc(Nc3nc(OC)ccn3)cc2
0.3	O=C(OCc1c(cncc1)C)c2ccc(Nc3nc(OC)ccn3)cc2
0.3	O=C(OCc1c(cncc1)C)c2ccc(Nc3nc(OC)ccn3)cc2
0.3	O=C(OCc1c(cncc1)C)c2ccc(Nc3nc(OC)ccn3)cc2
0.3	O=C(OCc1c(cncc1)C)c2ccc(Nc3nc(OC)ccn3)cc2
0.3	O=C(OCc1c(cncc1)C)c2ccc(Nc3nc(OC)ccn3)cc2
0.3	O=C(OCc1c(cncc1)C)c2ccc(Nc3nc(OC)ccn3)cc2
0.3	O=C(OCc1c(cncc1)C)c2ccc(Nc3nc(OC)ccn3)cc2
0.3	S1C=C(c2ncc(cc2)C(=O)Nc3ccc(cc3)CC(F)(F)F)C=C1
0.3	S1C=C(c2ncc(cc2)C(=O)Nc3ccc(cc3)CC(F)(F)F)C=C1
0.3	S1C=C(c2ncc(cc2)C(=O)Nc3ccc(cc3)CC(F)(F)F)C=C1
0.3	S1C=C(c2ncc(cc2)C(=O)Nc3ccc(cc3)CC(F)(F)F)C=C1
0.3	S1C=C(c2ncc(cc2)C(=O)Nc3ccc(cc3)CC(F)(F)F)C=C1
0.3	S1C=C(c2ncc(cc2)C(=O)Nc3ccc(cc3)CC(F)(F)F)C=C1
0.3	S1C=C(c2ncc(cc2)C(=O)Nc3ccc(cc3)CC(F)(F)F)C=C1
0.3	S1C=C(c2ncc(cc2)C(=O)Nc3ccc(cc3)CC(F)(F)F)C=C1
0.3	S1C=C(c2ncc(cc2)C(=O)Nc3ccc(cc3)CC(F)(F)F)C=C1
0.3	S1C=C(c2ncc(cc2)C(=O)Nc3ccc(cc3)CC(F)(F)F)C=C1
0.3	FC(F)(F)c1cc(ccc1)C(=O)Nc2cc(NC(=O)C(=O)Nc3cc(NC(=O)CCN(C)C)c(cc3)C)c(cc2)C
0.3	FC(F)(F)c1cc(ccc1)C(=O)Nc2cc(NC(=O)C(=O)Nc3cc(NC(=O)CCN(C)C)c(cc3)C)c(cc2)C
0.3	FC(F)(F)c1cc(ccc1)C(=O)Nc2cc(NC(=O)C(=O)Nc3cc(NC(=O)CCN(C)C)c(cc3)C)c(cc2)C
0.3	FC(F)(F)c1cc(ccc1)C(=O)Nc2cc(NC(=O)C(=O)Nc3cc(NC(=O)CCN(C)C)c(cc3)C)c(cc2)C
0.3	FC(F)(F)c1cc(ccc1)C(=O)Nc2cc(NC(=O)C(=O)Nc3cc(NC(=O)CCN(C)C)c(cc3)C)c(cc2)C
0.3	FC(F)(F)c1cc(ccc1)C(=O)Nc2cc(NC(=O)C(=O)Nc3cc(NC(=O)CCN(C)C)c(cc3)C)c(cc2)C
0.3	FC(F)(F)c1cc(ccc1)C(=O)Nc2cc(NC(=O)C(=O)Nc3cc(NC(=O)CCN(C)C)c(cc3)C)c(cc2)C
0.3	FC(F)(F)c1cc(ccc1)C(=O)Nc2cc(NC(=O)C(=O)Nc3cc(NC(=O)CCN(C)C)c(cc3)C)c(cc2)C
0.3	FC(F)(F)c1cc(ccc1)C(=O)Nc2cc(NC(=O)C(=O)Nc3cc(NC(=O)CCN(C)C)c(cc3)C)c(cc2)C
0.3	FC(F)(F)c1cc(ccc1)C(=O)Nc2cc(NC(=O)C(=O)Nc3cc(NC(=O)CCN(C)C)c(cc3)C)c(cc2)C
0.299663	Fc1ccc(c2nc(ncc2)C3CCN(CC(=O)NC(=O)Nc4cc(OCCC)c(OCCC)cc4)CC3)cc1
0.299663	Fc1ccc(c2nc(ncc2)C3CCN(CC(=O)NC(=O)Nc4cc(OCCC)c(OCCC)cc4)CC3)cc1
0.299663	Fc1ccc(c2nc(ncc2)C3CCN(CC(=O)NC(=O)Nc4cc(OCCC)c(OCCC)cc4)CC3)cc1
0.299663	Fc1ccc(c2nc(ncc2)C3CCN(CC(=O)NC(=O)Nc4cc(OCCC)c(OCCC)cc4)CC3)cc1
0.299663	Fc1ccc(c2nc(ncc2)C3CCN(CC(=O)NC(=O)Nc4cc(OCCC)c(OCCC)cc4)CC3)cc1
0.299663	Fc1ccc(c2nc(ncc2)C3CCN(CC(=O)NC(=O)Nc4cc(OCCC)c(OCCC)cc4)CC3)cc1
0.299663	Fc1ccc(c2nc(ncc2)C3CCN(CC(=O)NC(=O)Nc4cc(OCCC)c(OCCC)cc4)CC3)cc1
0.299663	Fc1ccc(c2nc(ncc2)C3CCN(CC(=O)NC(=O)Nc4cc(OCCC)c(OCCC)cc4)CC3)cc1
0.299663	Fc1ccc(c2nc(ncc2)C3CCN(CC(=O)NC(=O)Nc4cc(OCCC)c(OCCC)cc4)CC3)cc1
0.299663	Fc1ccc(c2nc(ncc2)C3CCN(CC(=O)NC(=O)Nc4cc(OCCC)c(OCCC)cc4)CC3)cc1
0.299663	FC(F)(F)c1cc(ccc1)C(=O)Nc2cc(NC(=O)C(=O)N3CCN(C(=O)CNC(=O)C)CCC3)c(cc2)C
0.299663	FC(F)(F)c1cc(ccc1)C(=O)Nc2cc(NC(=O)C(=O)N3CCN(C(=O)CNC(=O)C)CCC3)c(cc2)C
0.299663	FC(F)(F)c1cc(ccc1)C(=O)Nc2cc(NC(=O)C(=O)N3CCN(C(=O)CNC(=O)C)CCC3)c(cc2)C
0.299663	FC(F)(F)c1cc(ccc1)C(=O)Nc2cc(NC(=O)C(=O)N3CCN(C(=O)CNC(=O)C)CCC3)c(cc2)C
0.29927	O=C(Nc1ccccc1)c2cc(NC(=O)C3N(O)CCCC3)c(cc2)C
0.29927	O=C(Nc1ccccc1)c2cc(NC(=O)C3N(O)CCCC3)c(cc2)C
0.29927	O=C(Nc1ccccc1)c2cc(NC(=O)C3N(O)CCCC3)c(cc2)C
0.29927	O=C(Nc1ccccc1)c2cc(NC(=O)C3N(O)CCCC3)c(cc2)C
0.29927	O=C(Nc1ccccc1)c2cc(NC(=O)C3N(O)CCCC3)c(cc2)C
0.29927	O=C(Nc1ccccc1)c2cc(NC(=O)C3N(O)CCCC3)c(cc2)C
0.29927	O=C(Nc1ccccc1)c2cc(NC(=O)C3N(O)CCCC3)c(cc2)C
0.29927	O=C(Nc1ccccc1)c2cc(NC(=O)C3N(O)CCCC3)c(cc2)C
0.29927	O=C(Nc1ccccc1)c2cc(NC(=O)C3N(O)CCCC3)c(cc2)C
0.29927	O=C(Nc1ccccc1)c2cc(NC(=O)C3N(O)CCCC3)c(cc2)C
0.29927	FC(F)(F)c1cc(ccc1)C(=O)Nc2cc(NC(=O)C(=O)Nc3cc(c(cc3)C(=O)O)C)c(cc2)C
0.29927	FC(F)(F)c1cc(ccc1)C(=O)Nc2cc(NC(=O)C(=O)Nc3cc(c(cc3)C(=O)O)C)c(cc2)C
0.29927	FC(F)(F)c1cc(ccc1)C(=O)Nc2cc(NC(=O)C(=O)Nc3cc(c(cc3)C(=O)O)C)c(cc2)C
0.29927	FC(F)(F)c1cc(ccc1)C(=O)Nc2cc(NC(=O)C(=O)Nc3cc(c(cc3)C(=O)O)C)c(cc2)C
0.29927	FC(F)(F)c1cc(ccc1)C(=O)Nc2cc(NC(=O)C(=O)Nc3cc(c(cc3)C(=O)O)C)c(cc2)C
0.29927	FC(F)(F)c1cc(ccc1)C(=O)Nc2cc(NC(=O)C(=O)Nc3cc(c(cc3)C(=O)O)C)c(cc2)C
0.29927	FC(F)(F)c1cc(ccc1)C(=O)Nc2cc(NC(=O)C(=O)Nc3cc(c(cc3)C(=O)O)C)c(cc2)C
0.29927	FC(F)(F)c1cc(ccc1)C(=O)Nc2cc(NC(=O)C(=O)Nc3cc(c(cc3)C(=O)O)C)c(cc2)C
0.29927	FC(F)(F)c1cc(ccc1)C(=O)Nc2cc(NC(=O)C(=O)Nc3cc(c(cc3)C(=O)O)C)c(cc2)C
0.29927	FC(F)(F)c1cc(ccc1)C(=O)Nc2cc(NC(=O)C(=O)Nc3cc(c(cc3)C(=O)O)C)c(cc2)C
0.29918	Ic1c(cc(cc1)C(=O)NCc2ccc(cc2)C3=NNC=C3)C
0.29918	Ic1c(cc(cc1)C(=O)NCc2ccc(cc2)C3=NNC=C3)C
0.298969	Clc1c(ncc(c1)C(=O)Nc2c(OC)ccc(c3ccncc3)c2)Nc4cc(F)c(F)cc4
0.298969	Clc1c(ncc(c1)C(=O)Nc2c(OC)ccc(c3ccncc3)c2)Nc4cc(F)c(F)cc4
0.298969	Clc1c(ncc(c1)C(=O)Nc2c(OC)ccc(c3ccncc3)c2)Nc4cc(F)c(F)cc4
0.298969	Clc1c(ncc(c1)C(=O)Nc2c(OC)ccc(c3ccncc3)c2)Nc4cc(F)c(F)cc4
0.298969	Clc1c(ncc(c1)C(=O)Nc2c(OC)ccc(c3ccncc3)c2)Nc4cc(F)c(F)cc4
0.298969	Clc1c(ncc(c1)C(=O)Nc2c(OC)ccc(c3ccncc3)c2)Nc4cc(F)c(F)cc4
0.298969	Clc1c(ncc(c1)C(=O)Nc2c(OC)ccc(c3ccncc3)c2)Nc4cc(F)c(F)cc4
0.298969	Clc1c(ncc(c1)C(=O)Nc2c(OC)ccc(c3ccncc3)c2)Nc4cc(F)c(F)cc4
0.298969	Clc1c(ncc(c1)C(=O)Nc2c(OC)ccc(c3ccncc3)c2)Nc4cc(F)c(F)cc4
0.298969	Clc1c(ncc(c1)C(=O)Nc2c(OC)ccc(c3ccncc3)c2)Nc4cc(F)c(F)cc4
0.298932	O=C(Nc1cc(c(Oc2cnccc2)cc1)C)c3cnc(N(CCC)CC)cc3
0.298932	O=C(Nc1cc(c(Oc2cnccc2)cc1)C)c3cnc(N(CCC)CC)cc3
0.298932	O=C(Nc1cc(c(Oc2cnccc2)cc1)C)c3cnc(N(CCC)CC)cc3
0.298893	Fc1ccc(cc1)C(=O)Nc2cc(ccc2)C(=O)Nc3c([N+]([O-])=O)ccc(N4CCN(CC4)C)c3
0.298893	Fc1ccc(cc1)C(=O)Nc2cc(ccc2)C(=O)Nc3c([N+]([O-])=O)ccc(N4CCN(CC4)C)c3
0.298893	Fc1ccc(cc1)C(=O)Nc2cc(ccc2)C(=O)Nc3c([N+]([O-])=O)ccc(N4CCN(CC4)C)c3
0.298893	Fc1ccc(cc1)C(=O)Nc2cc(ccc2)C(=O)Nc3c([N+]([O-])=O)ccc(N4CCN(CC4)C)c3
0.298893	Fc1ccc(cc1)C(=O)Nc2cc(ccc2)C(=O)Nc3c([N+]([O-])=O)ccc(N4CCN(CC4)C)c3
0.298893	Fc1ccc(cc1)C(=O)Nc2cc(ccc2)C(=O)Nc3c([N+]([O-])=O)ccc(N4CCN(CC4)C)c3
0.298893	Fc1ccc(cc1)C(=O)Nc2cc(ccc2)C(=O)Nc3c([N+]([O-])=O)ccc(N4CCN(CC4)C)c3
0.298893	Fc1ccc(cc1)C(=O)Nc2cc(ccc2)C(=O)Nc3c([N+]([O-])=O)ccc(N4CCN(CC4)C)c3
0.298893	Fc1ccc(cc1)C(=O)Nc2cc(ccc2)C(=O)Nc3c([N+]([O-])=O)ccc(N4CCN(CC4)C)c3
0.298893	Fc1ccc(cc1)C(=O)Nc2cc(ccc2)C(=O)Nc3c([N+]([O-])=O)ccc(N4CCN(CC4)C)c3
0.298851	O=C(Nc1cc(ccc1)C=2ON=C(N2)C3CC(N)C3)c4cnccc4
0.298851	O=C(Nc1cc(ccc1)C=2ON=C(N2)C3CC(N)C3)c4cnccc4
0.298851	O=C(Nc1cc(ccc1)C=2ON=C(N2)C3CC(N)C3)c4cnccc4
0.298851	O=C(Nc1cc(ccc1)C=2ON=C(N2)C3CC(N)C3)c4cnccc4
0.298851	O=C(Nc1cc(ccc1)C=2ON=C(N2)C3CC(N)C3)c4cnccc4
0.298851	O=C(Nc1cc(ccc1)C=2ON=C(N2)C3CC(N)C3)c4cnccc4
0.298851	O=C(Nc1cc(ccc1)C=2ON=C(N2)C3CC(N)C3)c4cnccc4
0.298851	O=C(Nc1cc(ccc1)C=2ON=C(N2)C3CC(N)C3)c4cnccc4
0.298851	O=C(Nc1cc(ccc1)C=2ON=C(N2)C3CC(N)C3)c4cnccc4
0.298851	O=C(Nc1cc(ccc1)C=2ON=C(N2)C3CC(N)C3)c4cnccc4
0.298611	FC(F)(F)c1nc(ncc1)Nc2cc(c(cc2)C)C(=O)OCc3c(cncc3)C
0.298611	FC(F)(F)c1nc(ncc1)Nc2cc(c(cc2)C)C(=O)OCc3c(cncc3)C
0.298611	FC(F)(F)c1nc(ncc1)Nc2cc(c(cc2)C)C(=O)OCc3c(cncc3)C
0.298611	FC(F)(F)c1nc(ncc1)Nc2cc(c(cc2)C)C(=O)OCc3c(cncc3)C
0.298611	FC(F)(F)c1nc(ncc1)Nc2cc(c(cc2)C)C(=O)OCc3c(cncc3)C
0.298611	FC(F)(F)c1nc(ncc1)Nc2cc(c(cc2)C)C(=O)OCc3c(cncc3)C
0.298611	FC(F)(F)c1nc(ncc1)Nc2cc(c(cc2)C)C(=O)OCc3c(cncc3)C
0.298611	FC(F)(F)c1nc(ncc1)Nc2cc(c(cc2)C)C(=O)OCc3c(cncc3)C
0.298611	FC(F)(F)c1nc(ncc1)Nc2cc(c(cc2)C)C(=O)OCc3c(cncc3)C
0.298611	FC(F)(F)c1nc(ncc1)Nc2cc(c(cc2)C)C(=O)OCc3c(cncc3)C
0.298561	Brc1cc(NC(=O)OC(C)(C)C)c(cc1)C(=O)Nc2cc(ccc2)C=3N=NNC3
0.298561	Brc1cc(NC(=O)OC(C)(C)C)c(cc1)C(=O)Nc2cc(ccc2)C=3N=NNC3
0.298013	S1C(NC(=O)c2ccc(cc2)CC)=C(C(=O)N3CCC(c4nc(c5ccc(F)cc5)ccn4)CC3)C=C1
0.298013	S1C(NC(=O)c2ccc(cc2)CC)=C(C(=O)N3CCC(c4nc(c5ccc(F)cc5)ccn4)CC3)C=C1
0.298013	S1C(NC(=O)c2ccc(cc2)CC)=C(C(=O)N3CCC(c4nc(c5ccc(F)cc5)ccn4)CC3)C=C1
0.298013	S1C(NC(=O)c2ccc(cc2)CC)=C(C(=O)N3CCC(c4nc(c5ccc(F)cc5)ccn4)CC3)C=C1
0.298013	S1C(NC(=O)c2ccc(cc2)CC)=C(C(=O)N3CCC(c4nc(c5ccc(F)cc5)ccn4)CC3)C=C1
0.298013	S1C(NC(=O)c2ccc(cc2)CC)=C(C(=O)N3CCC(c4nc(c5ccc(F)cc5)ccn4)CC3)C=C1
0.298013	S1C(NC(=O)c2ccc(cc2)CC)=C(C(=O)N3CCC(c4nc(c5ccc(F)cc5)ccn4)CC3)C=C1
0.298013	S1C(NC(=O)c2ccc(cc2)CC)=C(C(=O)N3CCC(c4nc(c5ccc(F)cc5)ccn4)CC3)C=C1
0.298013	S1C(NC(=O)c2ccc(cc2)CC)=C(C(=O)N3CCC(c4nc(c5ccc(F)cc5)ccn4)CC3)C=C1
0.298013	S1C(NC(=O)c2ccc(cc2)CC)=C(C(=O)N3CCC(c4nc(c5ccc(F)cc5)ccn4)CC3)C=C1
0.297872	Clc1c(OCC=2OC=CC2)ccc(NC(=O)c3nc(c4ccc(F)cc4)ccc3)c1
0.297872	Clc1c(OCC=2OC=CC2)ccc(NC(=O)c3nc(c4ccc(F)cc4)ccc3)c1
0.297872	Clc1c(OCC=2OC=CC2)ccc(NC(=O)c3nc(c4ccc(F)cc4)ccc3)c1
0.297872	Clc1c(OCC=2OC=CC2)ccc(NC(=O)c3nc(c4ccc(F)cc4)ccc3)c1
0.297872	Clc1c(OCC=2OC=CC2)ccc(NC(=O)c3nc(c4ccc(F)cc4)ccc3)c1
0.297872	Clc1c(OCC=2OC=CC2)ccc(NC(=O)c3nc(c4ccc(F)cc4)ccc3)c1
0.297872	Clc1c(OCC=2OC=CC2)ccc(NC(=O)c3nc(c4ccc(F)cc4)ccc3)c1
0.297872	Clc1c(OCC=2OC=CC2)ccc(NC(=O)c3nc(c4ccc(F)cc4)ccc3)c1
0.297872	Clc1c(OCC=2OC=CC2)ccc(NC(=O)c3nc(c4ccc(F)cc4)ccc3)c1
0.297872	Clc1c(OCC=2OC=CC2)ccc(NC(=O)c3nc(c4ccc(F)cc4)ccc3)c1
0.297778	O=C(Nc1cnc(nc1)CC2CC2)c3ccc(Nc4ncccn4)cc3
0.297778	O=C(Nc1cnc(nc1)CC2CC2)c3ccc(Nc4ncccn4)cc3
0.297778	O=C(Nc1cnc(nc1)CC2CC2)c3ccc(Nc4ncccn4)cc3
0.297778	O=C(Nc1cnc(nc1)CC2CC2)c3ccc(Nc4ncccn4)cc3
0.297778	O=C(Nc1cnc(nc1)CC2CC2)c3ccc(Nc4ncccn4)cc3
0.297778	O=C(Nc1cnc(nc1)CC2CC2)c3ccc(Nc4ncccn4)cc3
0.297778	O=C(Nc1cnc(nc1)CC2CC2)c3ccc(Nc4ncccn4)cc3
0.297778	O=C(Nc1cnc(nc1)CC2CC2)c3ccc(Nc4ncccn4)cc3
0.297778	O=C(Nc1cnc(nc1)CC2CC2)c3ccc(Nc4ncccn4)cc3
0.297778	O=C(Nc1cnc(nc1)CC2CC2)c3ccc(Nc4ncccn4)cc3
0.296296	FC(F)(F)c1cc(ccc1)C(=O)Nc2cc(NC(=O)C(=O)NCc3ccc(cc3)CC(C(=O)O)(C)C)c(cc2)C
0.296296	FC(F)(F)c1cc(ccc1)C(=O)Nc2cc(NC(=O)C(=O)NCc3ccc(cc3)CC(C(=O)O)(C)C)c(cc2)C
0.296296	FC(F)(F)c1cc(ccc1)C(=O)Nc2cc(NC(=O)C(=O)NCc3ccc(cc3)CC(C(=O)O)(C)C)c(cc2)C
0.296296	FC(F)(F)c1cc(ccc1)C(=O)Nc2cc(NC(=O)C(=O)NCc3ccc(cc3)CC(C(=O)O)(C)C)c(cc2)C
0.296296	FC(F)(F)c1cc(ccc1)C(=O)Nc2cc(NC(=O)C(=O)NCc3ccc(cc3)CC(C(=O)O)(C)C)c(cc2)C
0.296296	FC(F)(F)c1cc(ccc1)C(=O)Nc2cc(NC(=O)C(=O)NCc3ccc(cc3)CC(C(=O)O)(C)C)c(cc2)C
0.296296	FC(F)(F)c1cc(ccc1)C(=O)Nc2cc(NC(=O)C(=O)NCc3ccc(cc3)CC(C(=O)O)(C)C)c(cc2)C
0.296296	FC(F)(F)c1cc(ccc1)C(=O)Nc2cc(NC(=O)C(=O)NCc3ccc(cc3)CC(C(=O)O)(C)C)c(cc2)C
0.296296	FC(F)(F)c1cc(ccc1)C(=O)Nc2cc(NC(=O)C(=O)NCc3ccc(cc3)CC(C(=O)O)(C)C)c(cc2)C
0.296296	FC(F)(F)c1cc(ccc1)C(=O)Nc2cc(NC(=O)C(=O)NCc3ccc(cc3)CC(C(=O)O)(C)C)c(cc2)C
0.29588	Fc1c(cccc1)C(=O)Nc2c(ccc(c2)C=3ON=CN3)C
0.29588	Fc1c(cccc1)C(=O)Nc2c(ccc(c2)C=3ON=CN3)C
0.29588	Fc1c(cccc1)C(=O)Nc2c(ccc(c2)C=3ON=CN3)C
0.29588	Fc1c(cccc1)C(=O)Nc2c(ccc(c2)C=3ON=CN3)C
0.29588	Fc1c(cccc1)C(=O)Nc2c(ccc(c2)C=3ON=CN3)C
0.29588	Fc1c(cccc1)C(=O)Nc2c(ccc(c2)C=3ON=CN3)C
0.29588	Fc1c(cccc1)C(=O)Nc2c(ccc(c2)C=3ON=CN3)C
0.29588	Fc1c(cccc1)C(=O)Nc2c(ccc(c2)C=3ON=CN3)C
0.29588	Fc1c(cccc1)C(=O)Nc2c(ccc(c2)C=3ON=CN3)C
0.29562	O=C(OCC(=O)c1c(ccc(c1)C)C)c2ccc(Nc3nc(OC)ccn3)cc2
0.29562	O=C(OCC(=O)c1c(ccc(c1)C)C)c2ccc(Nc3nc(OC)ccn3)cc2
0.29562	O=C(OCC(=O)c1c(ccc(c1)C)C)c2ccc(Nc3nc(OC)ccn3)cc2
0.29562	O=C(OCC(=O)c1c(ccc(c1)C)C)c2ccc(Nc3nc(OC)ccn3)cc2
0.29562	O=C(OCC(=O)c1c(ccc(c1)C)C)c2ccc(Nc3nc(OC)ccn3)cc2
0.29562	O=C(OCC(=O)c1c(ccc(c1)C)C)c2ccc(Nc3nc(OC)ccn3)cc2
0.29562	O=C(OCC(=O)c1c(ccc(c1)C)C)c2ccc(Nc3nc(OC)ccn3)cc2
0.29562	O=C(OCC(=O)c1c(ccc(c1)C)C)c2ccc(Nc3nc(OC)ccn3)cc2
0.29562	O=C(OCC(=O)c1c(ccc(c1)C)C)c2ccc(Nc3nc(OC)ccn3)cc2
0.29562	O=C(OCC(=O)c1c(ccc(c1)C)C)c2ccc(Nc3nc(OC)ccn3)cc2
0.295385	Fc1c(ccc(c1)C2=NOC(=N2)C(NC(=O)C(=O)Nc3c(ccc(NC(=O)c4cc(ccc4)C(F)(F)F)c3)C)C)C
0.295385	Fc1c(ccc(c1)C2=NOC(=N2)C(NC(=O)C(=O)Nc3c(ccc(NC(=O)c4cc(ccc4)C(F)(F)F)c3)C)C)C
0.295385	Fc1c(ccc(c1)C2=NOC(=N2)C(NC(=O)C(=O)Nc3c(ccc(NC(=O)c4cc(ccc4)C(F)(F)F)c3)C)C)C
0.295385	Fc1c(ccc(c1)C2=NOC(=N2)C(NC(=O)C(=O)Nc3c(ccc(NC(=O)c4cc(ccc4)C(F)(F)F)c3)C)C)C
0.295385	Fc1c(ccc(c1)C2=NOC(=N2)C(NC(=O)C(=O)Nc3c(ccc(NC(=O)c4cc(ccc4)C(F)(F)F)c3)C)C)C
0.295374	S1C=C(c2nc(c(cc2)C(=O)Nc3cc(ccc3)COC4CCCC4)C)C=C1
0.295359	O=C(NCCN1CCN(c2ccccc2)CC1)c3ccc(Nc4ncccn4)cc3
0.295302	O=C(OC)c1cc(c(cc1)C)C=2ON=C(N2)c3cc(NC(=O)CN4CCOCC4)ccc3
0.295302	O=C(OC)c1cc(c(cc1)C)C=2ON=C(N2)c3cc(NC(=O)CN4CCOCC4)ccc3
0.295302	O=C(OC)c1cc(c(cc1)C)C=2ON=C(N2)c3cc(NC(=O)CN4CCOCC4)ccc3
0.295302	O=C(OC)c1cc(c(cc1)C)C=2ON=C(N2)c3cc(NC(=O)CN4CCOCC4)ccc3
0.295302	O=C(OC)c1cc(c(cc1)C)C=2ON=C(N2)c3cc(NC(=O)CN4CCOCC4)ccc3
0.295302	O=C(OC)c1cc(c(cc1)C)C=2ON=C(N2)c3cc(NC(=O)CN4CCOCC4)ccc3
0.295302	O=C(OC)c1cc(c(cc1)C)C=2ON=C(N2)c3cc(NC(=O)CN4CCOCC4)ccc3
0.295302	O=C(OC)c1cc(c(cc1)C)C=2ON=C(N2)c3cc(NC(=O)CN4CCOCC4)ccc3
0.295302	O=C(OC)c1cc(c(cc1)C)C=2ON=C(N2)c3cc(NC(=O)CN4CCOCC4)ccc3
0.295302	O=C(OC)c1cc(c(cc1)C)C=2ON=C(N2)c3cc(NC(=O)CN4CCOCC4)ccc3
0.295082	FC(F)(F)c1cc(ccc1)C(=O)Nc2cc(NC(=O)C(=O)NCC3=NN(C=C3)Cc4ccccc4)c(cc2)C
0.294574	S1C=C(c2nc(c(cc2)C(=O)Nc3ccc(cc3)CCCC)C)C=C1
0.294326	S1C=C(c2ncc(cc2)C(=O)Nc3c(cc(c4ccccc4)cc3)C(=O)OCC)C=C1
0.294326	S1C=C(c2ncc(cc2)C(=O)Nc3c(cc(c4ccccc4)cc3)C(=O)OCC)C=C1
0.294326	S1C=C(c2ncc(cc2)C(=O)Nc3c(cc(c4ccccc4)cc3)C(=O)OCC)C=C1
0.294326	S1C=C(c2ncc(cc2)C(=O)Nc3c(cc(c4ccccc4)cc3)C(=O)OCC)C=C1
0.294326	S1C=C(c2ncc(cc2)C(=O)Nc3c(cc(c4ccccc4)cc3)C(=O)OCC)C=C1
0.294326	S1C=C(c2ncc(cc2)C(=O)Nc3c(cc(c4ccccc4)cc3)C(=O)OCC)C=C1
0.294326	S1C=C(c2ncc(cc2)C(=O)Nc3c(cc(c4ccccc4)cc3)C(=O)OCC)C=C1
0.294326	S1C=C(c2ncc(cc2)C(=O)Nc3c(cc(c4ccccc4)cc3)C(=O)OCC)C=C1
0.294326	S1C=C(c2ncc(cc2)C(=O)Nc3c(cc(c4ccccc4)cc3)C(=O)OCC)C=C1
0.294326	S1C=C(c2ncc(cc2)C(=O)Nc3c(cc(c4ccccc4)cc3)C(=O)OCC)C=C1
0.293893	S1C(=NC(c2cc(ccc2)C(=O)Nc3cc(ccc3)C=4C=NN(C4)C)=C1)C
0.293893	S1C(=NC(c2cc(ccc2)C(=O)Nc3cc(ccc3)C=4C=NN(C4)C)=C1)C
0.293893	S1C(=NC(c2cc(ccc2)C(=O)Nc3cc(ccc3)C=4C=NN(C4)C)=C1)C
0.293333	FC(F)(F)c1nc(ncc1)Nc2cc(c(cc2)C)C(=O)OCCN3CC(CCC3)C
0.29304	Fc1cc(ccc1)COc2cc(c(NC(=O)c3ccc(Nc4c(OC)cc(OC)cc4)cc3)cc2)C
0.29304	Fc1cc(ccc1)COc2cc(c(NC(=O)c3ccc(Nc4c(OC)cc(OC)cc4)cc3)cc2)C
0.29304	Fc1cc(ccc1)COc2cc(c(NC(=O)c3ccc(Nc4c(OC)cc(OC)cc4)cc3)cc2)C
0.29304	Fc1cc(ccc1)COc2cc(c(NC(=O)c3ccc(Nc4c(OC)cc(OC)cc4)cc3)cc2)C
0.29304	Fc1cc(ccc1)COc2cc(c(NC(=O)c3ccc(Nc4c(OC)cc(OC)cc4)cc3)cc2)C
0.29304	Fc1cc(ccc1)COc2cc(c(NC(=O)c3ccc(Nc4c(OC)cc(OC)cc4)cc3)cc2)C
0.29304	Fc1cc(ccc1)COc2cc(c(NC(=O)c3ccc(Nc4c(OC)cc(OC)cc4)cc3)cc2)C
0.29304	Fc1cc(ccc1)COc2cc(c(NC(=O)c3ccc(Nc4c(OC)cc(OC)cc4)cc3)cc2)C
0.29304	Fc1cc(ccc1)COc2cc(c(NC(=O)c3ccc(Nc4c(OC)cc(OC)cc4)cc3)cc2)C
0.29304	Fc1cc(ccc1)COc2cc(c(NC(=O)c3ccc(Nc4c(OC)cc(OC)cc4)cc3)cc2)C
0.292593	O=C(Nc1cc(ccc1)C=2ON=C(N2)C(N)c3ccccc3)c4cnccc4
0.292593	O=C(Nc1cc(ccc1)C=2ON=C(N2)C(N)c3ccccc3)c4cnccc4
0.292593	O=C(Nc1cc(ccc1)C=2ON=C(N2)C(N)c3ccccc3)c4cnccc4
0.292593	O=C(Nc1cc(ccc1)C=2ON=C(N2)C(N)c3ccccc3)c4cnccc4
0.292593	O=C(Nc1cc(ccc1)C=2ON=C(N2)C(N)c3ccccc3)c4cnccc4
0.292593	O=C(Nc1cc(ccc1)C=2ON=C(N2)C(N)c3ccccc3)c4cnccc4
0.292593	O=C(Nc1cc(ccc1)C=2ON=C(N2)C(N)c3ccccc3)c4cnccc4
0.292593	O=C(Nc1cc(ccc1)C=2ON=C(N2)C(N)c3ccccc3)c4cnccc4
0.292593	O=C(Nc1cc(ccc1)C=2ON=C(N2)C(N)c3ccccc3)c4cnccc4
0.292593	O=C(Nc1cc(ccc1)C=2ON=C(N2)C(N)c3ccccc3)c4cnccc4
0.292593	O=C(Nc1cc(ccc1)C=2ON=C(N2)C3(N)CCC3)c4cnccc4
0.292593	O=C(Nc1cc(ccc1)C=2ON=C(N2)C3(N)CCC3)c4cnccc4
0.292593	O=C(Nc1cc(ccc1)C=2ON=C(N2)C3(N)CCC3)c4cnccc4
0.292593	O=C(Nc1cc(ccc1)C=2ON=C(N2)C3(N)CCC3)c4cnccc4
0.292593	O=C(Nc1cc(ccc1)C=2ON=C(N2)C3(N)CCC3)c4cnccc4
0.292593	O=C(Nc1cc(ccc1)C=2ON=C(N2)C3(N)CCC3)c4cnccc4
0.292593	O=C(Nc1cc(ccc1)C=2ON=C(N2)C3(N)CCC3)c4cnccc4
0.292593	O=C(Nc1cc(ccc1)C=2ON=C(N2)C3(N)CCC3)c4cnccc4
0.292593	O=C(Nc1cc(ccc1)C=2ON=C(N2)C3(N)CCC3)c4cnccc4
0.292593	O=C(Nc1cc(ccc1)C=2ON=C(N2)C3(N)CCC3)c4cnccc4
0.292419	Clc1c(cc(c2c(cccc2)C)cc1)C(=O)Nc3cc(ccc3)C=4N=NNC4
0.292419	Clc1c(cc(c2c(cccc2)C)cc1)C(=O)Nc3cc(ccc3)C=4N=NNC4
0.292419	Clc1c(cc(c2c(cccc2)C)cc1)C(=O)Nc3cc(ccc3)C=4N=NNC4
0.292419	Clc1c(cc(c2c(cccc2)C)cc1)C(=O)Nc3cc(ccc3)C=4N=NNC4
0.292419	Clc1c(cc(c2c(cccc2)C)cc1)C(=O)Nc3cc(ccc3)C=4N=NNC4
0.292419	Clc1c(cc(c2c(cccc2)C)cc1)C(=O)Nc3cc(ccc3)C=4N=NNC4
0.292419	Clc1c(cc(c2c(cccc2)C)cc1)C(=O)Nc3cc(ccc3)C=4N=NNC4
0.292419	Clc1c(cc(c2c(cccc2)C)cc1)C(=O)Nc3cc(ccc3)C=4N=NNC4
0.292419	Clc1c(cc(c2c(cccc2)C)cc1)C(=O)Nc3cc(ccc3)C=4N=NNC4
0.292419	Clc1c(cc(c2c(cccc2)C)cc1)C(=O)Nc3cc(ccc3)C=4N=NNC4
0.292254	Fc1ccc(c2nc(ncc2)C3CCN(C(=O)c4ncc(cc4)CN5CCOCC5)CC3)cc1
0.292254	Fc1ccc(c2nc(ncc2)C3CCN(C(=O)c4ncc(cc4)CN5CCOCC5)CC3)cc1
0.292254	Fc1ccc(c2nc(ncc2)C3CCN(C(=O)c4ncc(cc4)CN5CCOCC5)CC3)cc1
0.292254	Fc1ccc(c2nc(ncc2)C3CCN(C(=O)c4ncc(cc4)CN5CCOCC5)CC3)cc1
0.292254	Fc1ccc(c2nc(ncc2)C3CCN(C(=O)c4ncc(cc4)CN5CCOCC5)CC3)cc1
0.292254	Fc1ccc(c2nc(ncc2)C3CCN(C(=O)c4ncc(cc4)CN5CCOCC5)CC3)cc1
0.292254	Fc1ccc(c2nc(ncc2)C3CCN(C(=O)c4ncc(cc4)CN5CCOCC5)CC3)cc1
0.292254	Fc1ccc(c2nc(ncc2)C3CCN(C(=O)c4ncc(cc4)CN5CCOCC5)CC3)cc1
0.292181	O=C(Nc1cc(NC(=O)c2ccc(N3CC(CC3)C)cc2)ccc1)c4cnccc4
0.292181	O=C(Nc1cc(NC(=O)c2ccc(N3CC(CC3)C)cc2)ccc1)c4cnccc4
0.292181	O=C(Nc1cc(NC(=O)c2ccc(N3CC(CC3)C)cc2)ccc1)c4cnccc4
0.292181	O=C(Nc1cc(NC(=O)c2ccc(N3CC(CC3)C)cc2)ccc1)c4cnccc4
0.292181	O=C(Nc1cc(NC(=O)c2ccc(N3CC(CC3)C)cc2)ccc1)c4cnccc4
0.292181	O=C(Nc1cc(NC(=O)c2ccc(N3CC(CC3)C)cc2)ccc1)c4cnccc4
0.292181	O=C(Nc1cc(NC(=O)c2ccc(N3CC(CC3)C)cc2)ccc1)c4cnccc4
0.292181	O=C(Nc1cc(NC(=O)c2ccc(N3CC(CC3)C)cc2)ccc1)c4cnccc4
0.292181	O=C(Nc1cc(NC(=O)c2ccc(N3CC(CC3)C)cc2)ccc1)c4cnccc4
0.292181	O=C(Nc1cc(NC(=O)c2ccc(N3CC(CC3)C)cc2)ccc1)c4cnccc4
0.292181	Fc1ccc(c2nc(ccc2)C(=O)Nc3cc(cc(c3)C)C(=O)O)cc1
0.292181	Fc1ccc(c2nc(ccc2)C(=O)Nc3cc(cc(c3)C)C(=O)O)cc1
0.292181	Fc1ccc(c2nc(ccc2)C(=O)Nc3cc(cc(c3)C)C(=O)O)cc1
0.292181	Fc1ccc(c2nc(ccc2)C(=O)Nc3cc(cc(c3)C)C(=O)O)cc1
0.292181	Fc1ccc(c2nc(ccc2)C(=O)Nc3cc(cc(c3)C)C(=O)O)cc1
0.292181	Fc1ccc(c2nc(ccc2)C(=O)Nc3cc(cc(c3)C)C(=O)O)cc1
0.292181	Fc1ccc(c2nc(ccc2)C(=O)Nc3cc(cc(c3)C)C(=O)O)cc1
0.292181	Fc1ccc(c2nc(ccc2)C(=O)Nc3cc(cc(c3)C)C(=O)O)cc1
0.292181	Fc1ccc(c2nc(ccc2)C(=O)Nc3cc(cc(c3)C)C(=O)O)cc1
0.292181	Fc1ccc(c2nc(ccc2)C(=O)Nc3cc(cc(c3)C)C(=O)O)cc1
0.292135	O=C(Nc1ccc(cc1)C=2OC=NC2)c3cc(OC)c(OCc4ccccc4)cc3
0.292135	O=C(Nc1ccc(cc1)C=2OC=NC2)c3cc(OC)c(OCc4ccccc4)cc3
0.292135	O=C(Nc1ccc(cc1)C=2OC=NC2)c3cc(OC)c(OCc4ccccc4)cc3
0.292135	O=C(Nc1ccc(cc1)C=2OC=NC2)c3cc(OC)c(OCc4ccccc4)cc3
0.292135	O=C(Nc1ccc(cc1)C=2OC=NC2)c3cc(OC)c(OCc4ccccc4)cc3
0.291829	Brc1cc(NC(=O)C(=O)Nc2ccc(cc2)CC(F)(F)F)c(cc1)CN3CCN(Cc4ccccc4)CC3
0.291829	Brc1cc(NC(=O)C(=O)Nc2ccc(cc2)CC(F)(F)F)c(cc1)CN3CCN(Cc4ccccc4)CC3
0.291829	Brc1cc(NC(=O)C(=O)Nc2ccc(cc2)CC(F)(F)F)c(cc1)CN3CCN(Cc4ccccc4)CC3
0.291829	Brc1cc(NC(=O)C(=O)Nc2ccc(cc2)CC(F)(F)F)c(cc1)CN3CCN(Cc4ccccc4)CC3
0.291829	Brc1cc(NC(=O)C(=O)Nc2ccc(cc2)CC(F)(F)F)c(cc1)CN3CCN(Cc4ccccc4)CC3
0.291829	Brc1cc(NC(=O)C(=O)Nc2ccc(cc2)CC(F)(F)F)c(cc1)CN3CCN(Cc4ccccc4)CC3
0.291139	Fc1cncc(c1)C2CN(C(=O)C(=O)Nc3c(ccc(NC(=O)c4cc(ccc4)C(F)(F)F)c3)C)CC2
0.291139	Fc1cncc(c1)C2CN(C(=O)C(=O)Nc3c(ccc(NC(=O)c4cc(ccc4)C(F)(F)F)c3)C)CC2
0.291139	Fc1cncc(c1)C2CN(C(=O)C(=O)Nc3c(ccc(NC(=O)c4cc(ccc4)C(F)(F)F)c3)C)CC2
0.291139	Fc1cncc(c1)C2CN(C(=O)C(=O)Nc3c(ccc(NC(=O)c4cc(ccc4)C(F)(F)F)c3)C)CC2
0.291139	Fc1cncc(c1)C2CN(C(=O)C(=O)Nc3c(ccc(NC(=O)c4cc(ccc4)C(F)(F)F)c3)C)CC2
0.291139	Fc1cncc(c1)C2CN(C(=O)C(=O)Nc3c(ccc(NC(=O)c4cc(ccc4)C(F)(F)F)c3)C)CC2
0.291139	Fc1cncc(c1)C2CN(C(=O)C(=O)Nc3c(ccc(NC(=O)c4cc(ccc4)C(F)(F)F)c3)C)CC2
0.291139	Fc1cncc(c1)C2CN(C(=O)C(=O)Nc3c(ccc(NC(=O)c4cc(ccc4)C(F)(F)F)c3)C)CC2
0.291139	Fc1cncc(c1)C2CN(C(=O)C(=O)Nc3c(ccc(NC(=O)c4cc(ccc4)C(F)(F)F)c3)C)CC2
0.291139	Fc1cncc(c1)C2CN(C(=O)C(=O)Nc3c(ccc(NC(=O)c4cc(ccc4)C(F)(F)F)c3)C)CC2
0.291022	S1C(=CN=C1)CN2CCN(C(=O)c3cc(NC(=O)OCC4c5c(c6c4cccc6)cccc5)c(cc3)C)CC2
0.291022	S1C(=CN=C1)CN2CCN(C(=O)c3cc(NC(=O)OCC4c5c(c6c4cccc6)cccc5)c(cc3)C)CC2
0.291022	S1C(=CN=C1)CN2CCN(C(=O)c3cc(NC(=O)OCC4c5c(c6c4cccc6)cccc5)c(cc3)C)CC2
0.291022	S1C(=CN=C1)CN2CCN(C(=O)c3cc(NC(=O)OCC4c5c(c6c4cccc6)cccc5)c(cc3)C)CC2
0.291022	S1C(=CN=C1)CN2CCN(C(=O)c3cc(NC(=O)OCC4c5c(c6c4cccc6)cccc5)c(cc3)C)CC2
0.291022	S1C(=CN=C1)CN2CCN(C(=O)c3cc(NC(=O)OCC4c5c(c6c4cccc6)cccc5)c(cc3)C)CC2
0.291022	S1C(=CN=C1)CN2CCN(C(=O)c3cc(NC(=O)OCC4c5c(c6c4cccc6)cccc5)c(cc3)C)CC2
0.291022	S1C(=CN=C1)CN2CCN(C(=O)c3cc(NC(=O)OCC4c5c(c6c4cccc6)cccc5)c(cc3)C)CC2
0.291022	S1C(=CN=C1)CN2CCN(C(=O)c3cc(NC(=O)OCC4c5c(c6c4cccc6)cccc5)c(cc3)C)CC2
0.291022	S1C(=CN=C1)CN2CCN(C(=O)c3cc(NC(=O)OCC4c5c(c6c4cccc6)cccc5)c(cc3)C)CC2
0.29003	FC(F)(F)c1cc(ccc1)C(=O)Nc2cc(NC(=O)C(=O)NCC=3ON=C(c4c(OC)cccc4)C3)c(cc2)C
0.289753	Fc1ccc(c2nc(ccc2)C(=O)Nc3cc4c(cc3)CCCCC4=O)cc1
0.289753	Fc1ccc(c2nc(ccc2)C(=O)Nc3cc4c(cc3)CCCCC4=O)cc1
0.289753	Fc1ccc(c2nc(ccc2)C(=O)Nc3cc4c(cc3)CCCCC4=O)cc1
0.289753	Fc1ccc(c2nc(ccc2)C(=O)Nc3cc4c(cc3)CCCCC4=O)cc1
0.289753	Fc1ccc(c2nc(ccc2)C(=O)Nc3cc4c(cc3)CCCCC4=O)cc1
0.289753	Fc1ccc(c2nc(ccc2)C(=O)Nc3cc4c(cc3)CCCCC4=O)cc1
0.289753	Fc1ccc(c2nc(ccc2)C(=O)Nc3cc4c(cc3)CCCCC4=O)cc1
0.289753	Fc1ccc(c2nc(ccc2)C(=O)Nc3cc4c(cc3)CCCCC4=O)cc1
0.289753	Fc1ccc(c2nc(ccc2)C(=O)Nc3cc4c(cc3)CCCCC4=O)cc1
0.289753	Fc1ccc(c2nc(ccc2)C(=O)Nc3cc4c(cc3)CCCCC4=O)cc1
0.289552	Brc1ccc(cc1)C=2SC(=CC2)CN3CCN(C(=O)c4cc(NC(=O)OCC5c6c(c7c5cccc7)cccc6)c(cc4)C)CC3
0.289552	Brc1ccc(cc1)C=2SC(=CC2)CN3CCN(C(=O)c4cc(NC(=O)OCC5c6c(c7c5cccc7)cccc6)c(cc4)C)CC3
0.289552	Brc1ccc(cc1)C=2SC(=CC2)CN3CCN(C(=O)c4cc(NC(=O)OCC5c6c(c7c5cccc7)cccc6)c(cc4)C)CC3
0.289552	Brc1ccc(cc1)C=2SC(=CC2)CN3CCN(C(=O)c4cc(NC(=O)OCC5c6c(c7c5cccc7)cccc6)c(cc4)C)CC3
0.289552	Brc1ccc(cc1)C=2SC(=CC2)CN3CCN(C(=O)c4cc(NC(=O)OCC5c6c(c7c5cccc7)cccc6)c(cc4)C)CC3
0.289552	Brc1ccc(cc1)C=2SC(=CC2)CN3CCN(C(=O)c4cc(NC(=O)OCC5c6c(c7c5cccc7)cccc6)c(cc4)C)CC3
0.289552	Brc1ccc(cc1)C=2SC(=CC2)CN3CCN(C(=O)c4cc(NC(=O)OCC5c6c(c7c5cccc7)cccc6)c(cc4)C)CC3
0.289552	Brc1ccc(cc1)C=2SC(=CC2)CN3CCN(C(=O)c4cc(NC(=O)OCC5c6c(c7c5cccc7)cccc6)c(cc4)C)CC3
0.289552	Brc1ccc(cc1)C=2SC(=CC2)CN3CCN(C(=O)c4cc(NC(=O)OCC5c6c(c7c5cccc7)cccc6)c(cc4)C)CC3
0.289552	Brc1ccc(cc1)C=2SC(=CC2)CN3CCN(C(=O)c4cc(NC(=O)OCC5c6c(c7c5cccc7)cccc6)c(cc4)C)CC3
0.289286	FC(F)(F)c1cc(ccc1)C(=O)Nc2cc(NC(=O)C(=O)NC(c3cc(ccc3)C(F)(F)F)(C)C)c(cc2)C
0.289286	FC(F)(F)c1cc(ccc1)C(=O)Nc2cc(NC(=O)C(=O)NC(c3cc(ccc3)C(F)(F)F)(C)C)c(cc2)C
0.289286	FC(F)(F)c1cc(ccc1)C(=O)Nc2cc(NC(=O)C(=O)NC(c3cc(ccc3)C(F)(F)F)(C)C)c(cc2)C
0.289286	FC(F)(F)c1cc(ccc1)C(=O)Nc2cc(NC(=O)C(=O)NC(c3cc(ccc3)C(F)(F)F)(C)C)c(cc2)C
0.289286	FC(F)(F)c1cc(ccc1)C(=O)Nc2cc(NC(=O)C(=O)NC(c3cc(ccc3)C(F)(F)F)(C)C)c(cc2)C
0.289286	FC(F)(F)c1cc(ccc1)C(=O)Nc2cc(NC(=O)C(=O)NC(c3cc(ccc3)C(F)(F)F)(C)C)c(cc2)C
0.289286	FC(F)(F)c1cc(ccc1)C(=O)Nc2cc(NC(=O)C(=O)NC(c3cc(ccc3)C(F)(F)F)(C)C)c(cc2)C
0.289286	FC(F)(F)c1cc(ccc1)C(=O)Nc2cc(NC(=O)C(=O)NC(c3cc(ccc3)C(F)(F)F)(C)C)c(cc2)C
0.289286	FC(F)(F)c1cc(ccc1)C(=O)Nc2cc(NC(=O)C(=O)NC(c3cc(ccc3)C(F)(F)F)(C)C)c(cc2)C
0.289286	FC(F)(F)c1cc(ccc1)C(=O)Nc2cc(NC(=O)C(=O)NC(c3cc(ccc3)C(F)(F)F)(C)C)c(cc2)C
0.289286	FC(F)(F)c1cc(ccc1)C(=O)Nc2cc(NC(=O)C(=O)NCCOCCOCC(=O)O)c(cc2)C
0.289286	FC(F)(F)c1cc(ccc1)C(=O)Nc2cc(NC(=O)C(=O)NCCOCCOCC(=O)O)c(cc2)C
0.289286	FC(F)(F)c1cc(ccc1)C(=O)Nc2cc(NC(=O)C(=O)NCCOCCOCC(=O)O)c(cc2)C
0.289286	FC(F)(F)c1cc(ccc1)C(=O)Nc2cc(NC(=O)C(=O)NCCOCCOCC(=O)O)c(cc2)C
0.289286	FC(F)(F)c1cc(ccc1)C(=O)Nc2cc(NC(=O)C(=O)NCCOCCOCC(=O)O)c(cc2)C
0.289286	FC(F)(F)c1cc(ccc1)C(=O)Nc2cc(NC(=O)C(=O)NCCOCCOCC(=O)O)c(cc2)C
0.289286	FC(F)(F)c1cc(ccc1)C(=O)Nc2cc(NC(=O)C(=O)NCCOCCOCC(=O)O)c(cc2)C
0.289286	FC(F)(F)c1cc(ccc1)C(=O)Nc2cc(NC(=O)C(=O)NCCOCCOCC(=O)O)c(cc2)C
0.289286	FC(F)(F)c1cc(ccc1)C(=O)Nc2cc(NC(=O)C(=O)NCCOCCOCC(=O)O)c(cc2)C
0.289286	FC(F)(F)c1cc(ccc1)C(=O)Nc2cc(NC(=O)C(=O)NCCOCCOCC(=O)O)c(cc2)C
0.289063	O=C(OC(C)(C)C)Nc1ncc(cc1)C(=O)Nc2cc(c(O)cc2)C
0.289063	O=C(OC(C)(C)C)Nc1ncc(cc1)C(=O)Nc2cc(c(O)cc2)C
0.289063	O=C(OC(C)(C)C)Nc1ncc(cc1)C(=O)Nc2cc(c(O)cc2)C
0.289063	O=C(OC(C)(C)C)Nc1ncc(cc1)C(=O)Nc2cc(c(O)cc2)C
0.289063	O=C(OC(C)(C)C)Nc1ncc(cc1)C(=O)Nc2cc(c(O)cc2)C
0.289063	O=C(OC(C)(C)C)Nc1ncc(cc1)C(=O)Nc2cc(c(O)cc2)C
0.288889	O=C(OCC(=O)Nc1c(O)cccc1)c2ccc(Nc3nc(OC)ccn3)cc2
0.288889	O=C(OCC(=O)Nc1c(O)cccc1)c2ccc(Nc3nc(OC)ccn3)cc2
0.288889	O=C(OCC(=O)Nc1c(O)cccc1)c2ccc(Nc3nc(OC)ccn3)cc2
0.288889	O=C(OCC(=O)Nc1c(O)cccc1)c2ccc(Nc3nc(OC)ccn3)cc2
0.288889	O=C(OCC(=O)Nc1c(O)cccc1)c2ccc(Nc3nc(OC)ccn3)cc2
0.288889	O=C(OCC(=O)Nc1c(O)cccc1)c2ccc(Nc3nc(OC)ccn3)cc2
0.288889	O=C(OCC(=O)Nc1c(O)cccc1)c2ccc(Nc3nc(OC)ccn3)cc2
0.288889	O=C(OCC(=O)Nc1c(O)cccc1)c2ccc(Nc3nc(OC)ccn3)cc2
0.288889	O=C(OCC(=O)Nc1c(O)cccc1)c2ccc(Nc3nc(OC)ccn3)cc2
0.288889	O=C(OCC(=O)Nc1c(O)cccc1)c2ccc(Nc3nc(OC)ccn3)cc2
0.28866	Clc1c(ccc(NC(=O)c2ncc(cc2)C=3C(=NN(C3)C)CC)c1)C
0.28866	Clc1c(ccc(NC(=O)c2ncc(cc2)C=3C(=NN(C3)C)CC)c1)C
0.28866	Clc1c(ccc(NC(=O)c2ncc(cc2)C=3C(=NN(C3)C)CC)c1)C
0.28866	FC1(c2cc(ccc2)C(=O)Nc3c(ccc(c3)C=4N(N=CC4)C)C)CNC1
0.28866	FC1(c2cc(ccc2)C(=O)Nc3c(ccc(c3)C=4N(N=CC4)C)C)CNC1
0.28866	FC1(c2cc(ccc2)C(=O)Nc3c(ccc(c3)C=4N(N=CC4)C)C)CNC1
0.28866	FC1(c2cc(ccc2)C(=O)Nc3c(ccc(c3)C=4N(N=CC4)C)C)CNC1
0.28866	FC1(c2cc(ccc2)C(=O)Nc3c(ccc(c3)C=4N(N=CC4)C)C)CNC1
0.28866	FC1(c2cc(ccc2)C(=O)Nc3c(ccc(c3)C=4N(N=CC4)C)C)CNC1
0.28866	FC1(c2cc(ccc2)C(=O)Nc3c(ccc(c3)C=4N(N=CC4)C)C)CNC1
0.28866	FC1(c2cc(ccc2)C(=O)Nc3c(ccc(c3)C=4N(N=CC4)C)C)CNC1
0.28866	FC1(c2cc(ccc2)C(=O)Nc3c(ccc(c3)C=4N(N=CC4)C)C)CNC1
0.28866	FC1(c2cc(ccc2)C(=O)Nc3c(ccc(c3)C=4N(N=CC4)C)C)CNC1
0.287879	S1C(=NC(c2ccc(NC(=O)CC(C)C)cc2)=C1)NC(=O)c3cc(NC(=O)C)ccc3
0.287879	S1C(=NC(c2ccc(NC(=O)CC(C)C)cc2)=C1)NC(=O)c3cc(NC(=O)C)ccc3
0.287879	S1C(=NC(c2ccc(NC(=O)CC(C)C)cc2)=C1)NC(=O)c3cc(NC(=O)C)ccc3
0.287879	S1C(=NC(c2ccc(NC(=O)CC(C)C)cc2)=C1)NC(=O)c3cc(NC(=O)C)ccc3
0.287879	S1C(=NC(c2ccc(NC(=O)CC(C)C)cc2)=C1)NC(=O)c3cc(NC(=O)C)ccc3
0.287879	S1C(=NC(c2ccc(NC(=O)CC(C)C)cc2)=C1)NC(=O)c3cc(NC(=O)C)ccc3
0.287879	S1C(=NC(c2ccc(NC(=O)CC(C)C)cc2)=C1)NC(=O)c3cc(NC(=O)C)ccc3
0.287879	S1C(=NC(c2ccc(NC(=O)CC(C)C)cc2)=C1)NC(=O)c3cc(NC(=O)C)ccc3
0.287879	S1C(=NC(c2ccc(NC(=O)CC(C)C)cc2)=C1)NC(=O)c3cc(NC(=O)C)ccc3
0.287879	S1C(=NC(c2ccc(NC(=O)CC(C)C)cc2)=C1)NC(=O)c3cc(NC(=O)C)ccc3
0.286853	O=C(Nc1c(ccc(c1)C(=O)NCC)C)c2c(N)cccc2
0.286853	O=C(Nc1c(ccc(c1)C(=O)NCC)C)c2c(N)cccc2
0.286853	O=C(Nc1c(ccc(c1)C(=O)NCC)C)c2c(N)cccc2
0.286853	O=C(Nc1c(ccc(c1)C(=O)NCC)C)c2c(N)cccc2
0.286853	O=C(Nc1c(ccc(c1)C(=O)NCC)C)c2c(N)cccc2
0.286853	O=C(Nc1c(ccc(c1)C(=O)NCC)C)c2c(N)cccc2
0.286853	O=C(Nc1c(ccc(c1)C(=O)NCC)C)c2c(N)cccc2
0.286853	O=C(Nc1c(ccc(c1)C(=O)NCC)C)c2c(N)cccc2
0.286853	O=C(Nc1c(ccc(c1)C(=O)NCC)C)c2c(N)cccc2
0.286853	O=C(Nc1c(ccc(c1)C(=O)NCC)C)c2c(N)cccc2
0.286765	Clc1cc(ccc1)C(=O)Nc2c(F)cc(NC(=O)Cc3cnc(N)cc3)cc2
0.286765	Clc1cc(ccc1)C(=O)Nc2c(F)cc(NC(=O)Cc3cnc(N)cc3)cc2
0.286765	Clc1cc(ccc1)C(=O)Nc2c(F)cc(NC(=O)Cc3cnc(N)cc3)cc2
0.286765	Clc1cc(ccc1)C(=O)Nc2c(F)cc(NC(=O)Cc3cnc(N)cc3)cc2
0.286765	Clc1cc(ccc1)C(=O)Nc2c(F)cc(NC(=O)Cc3cnc(N)cc3)cc2
0.286765	Clc1cc(ccc1)C(=O)Nc2c(F)cc(NC(=O)Cc3cnc(N)cc3)cc2
0.286765	Clc1cc(ccc1)C(=O)Nc2c(F)cc(NC(=O)Cc3cnc(N)cc3)cc2
0.286765	Clc1cc(ccc1)C(=O)Nc2c(F)cc(NC(=O)Cc3cnc(N)cc3)cc2
0.286765	Clc1cc(ccc1)C(=O)Nc2c(F)cc(NC(=O)Cc3cnc(N)cc3)cc2
0.286765	Clc1cc(ccc1)C(=O)Nc2c(F)cc(NC(=O)Cc3cnc(N)cc3)cc2
0.286307	Fc1ccc(cc1)C(=O)Nc2cc(ccc2)C(=O)Nc3cc(c(cc3)C(=O)O)C
0.286307	Fc1ccc(cc1)C(=O)Nc2cc(ccc2)C(=O)Nc3cc(c(cc3)C(=O)O)C
0.286307	Fc1ccc(cc1)C(=O)Nc2cc(ccc2)C(=O)Nc3cc(c(cc3)C(=O)O)C
0.286307	Fc1ccc(cc1)C(=O)Nc2cc(ccc2)C(=O)Nc3cc(c(cc3)C(=O)O)C
0.286307	Fc1ccc(cc1)C(=O)Nc2cc(ccc2)C(=O)Nc3cc(c(cc3)C(=O)O)C
0.286307	Fc1ccc(cc1)C(=O)Nc2cc(ccc2)C(=O)Nc3cc(c(cc3)C(=O)O)C
0.286307	Fc1ccc(cc1)C(=O)Nc2cc(ccc2)C(=O)Nc3cc(c(cc3)C(=O)O)C
0.286307	Fc1ccc(cc1)C(=O)Nc2cc(ccc2)C(=O)Nc3cc(c(cc3)C(=O)O)C
0.286307	Fc1ccc(cc1)C(=O)Nc2cc(ccc2)C(=O)Nc3cc(c(cc3)C(=O)O)C
0.286307	Fc1ccc(cc1)C(=O)Nc2cc(ccc2)C(=O)Nc3cc(c(cc3)C(=O)O)C
0.28629	O=C(NCc1cnccc1)c2ccc(cc2)CN3CCN(C(=O)C4CC4)CCC3
0.28629	O=C(NCc1cnccc1)c2ccc(cc2)CN3CCN(C(=O)C4CC4)CCC3
0.28629	O=C(NCc1cnccc1)c2ccc(cc2)CN3CCN(C(=O)C4CC4)CCC3
0.28629	O=C(NCc1cnccc1)c2ccc(cc2)CN3CCN(C(=O)C4CC4)CCC3
0.28629	O=C(NCc1cnccc1)c2ccc(cc2)CN3CCN(C(=O)C4CC4)CCC3
0.28629	O=C(NCc1cnccc1)c2ccc(cc2)CN3CCN(C(=O)C4CC4)CCC3
0.28629	O=C(NCc1cnccc1)c2ccc(cc2)CN3CCN(C(=O)C4CC4)CCC3
0.28629	O=C(NCc1cnccc1)c2ccc(cc2)CN3CCN(C(=O)C4CC4)CCC3
0.28629	O=C(NCc1cnccc1)c2ccc(cc2)CN3CCN(C(=O)C4CC4)CCC3
0.28629	O=C(NCc1cnccc1)c2ccc(cc2)CN3CCN(C(=O)C4CC4)CCC3
0.286275	FC(F)(F)C(F)C(F)(F)Oc1cc(NC(=O)c2ccc(Nc3ncccn3)cc2)ccc1
0.286275	FC(F)(F)C(F)C(F)(F)Oc1cc(NC(=O)c2ccc(Nc3ncccn3)cc2)ccc1
0.286275	FC(F)(F)C(F)C(F)(F)Oc1cc(NC(=O)c2ccc(Nc3ncccn3)cc2)ccc1
0.286275	FC(F)(F)C(F)C(F)(F)Oc1cc(NC(=O)c2ccc(Nc3ncccn3)cc2)ccc1
0.286275	FC(F)(F)C(F)C(F)(F)Oc1cc(NC(=O)c2ccc(Nc3ncccn3)cc2)ccc1
0.286275	FC(F)(F)C(F)C(F)(F)Oc1cc(NC(=O)c2ccc(Nc3ncccn3)cc2)ccc1
0.286275	FC(F)(F)C(F)C(F)(F)Oc1cc(NC(=O)c2ccc(Nc3ncccn3)cc2)ccc1
0.286275	FC(F)(F)C(F)C(F)(F)Oc1cc(NC(=O)c2ccc(Nc3ncccn3)cc2)ccc1
0.286275	FC(F)(F)C(F)C(F)(F)Oc1cc(NC(=O)c2ccc(Nc3ncccn3)cc2)ccc1
0.286275	FC(F)(F)C(F)C(F)(F)Oc1cc(NC(=O)c2ccc(Nc3ncccn3)cc2)ccc1
0.286195	O=C(Nc1c(OCC)cc(N2CCN(CC2)C)cc1)C(=O)NCC3=NC(c4ccccc4)=CN3
0.286195	O=C(Nc1c(OCC)cc(N2CCN(CC2)C)cc1)C(=O)NCC3=NC(c4ccccc4)=CN3
0.286195	O=C(Nc1c(OCC)cc(N2CCN(CC2)C)cc1)C(=O)NCC3=NC(c4ccccc4)=CN3
0.286195	O=C(Nc1c(OCC)cc(N2CCN(CC2)C)cc1)C(=O)NCC3=NC(c4ccccc4)=CN3
0.286195	O=C(Nc1c(OCC)cc(N2CCN(CC2)C)cc1)C(=O)NCC3=NC(c4ccccc4)=CN3
0.286195	O=C(Nc1c(OCC)cc(N2CCN(CC2)C)cc1)C(=O)NCC3=NC(c4ccccc4)=CN3
0.286195	O=C(Nc1c(OCC)cc(N2CCN(CC2)C)cc1)C(=O)NCC3=NC(c4ccccc4)=CN3
0.286195	O=C(Nc1c(OCC)cc(N2CCN(CC2)C)cc1)C(=O)NCC3=NC(c4ccccc4)=CN3
0.286195	O=C(Nc1c(OCC)cc(N2CCN(CC2)C)cc1)C(=O)NCC3=NC(c4ccccc4)=CN3
0.286195	O=C(Nc1c(OCC)cc(N2CCN(CC2)C)cc1)C(=O)NCC3=NC(c4ccccc4)=CN3
0.285714	O=C(NCC)c1cc(NCc2nc(ccc2)CCC)c(cc1)C
0.285714	O=C(NCC)c1cc(NCc2nc(ccc2)CCC)c(cc1)C
0.285714	O=C(NCC)c1cc(NCc2nc(ccc2)CCC)c(cc1)C
0.285714	O=C(NCC)c1cc(NCc2nc(ccc2)CCC)c(cc1)C
0.285714	O=C(NCC)c1cc(NCc2nc(ccc2)CCC)c(cc1)C
0.285714	O=C(NCC)c1cc(NCc2nc(ccc2)CCC)c(cc1)C
0.285714	O=C(NCC)c1cc(NCc2nc(ccc2)CCC)c(cc1)C
0.285714	O=C(NCC)c1cc(NCc2nc(ccc2)CCC)c(cc1)C
0.285714	O=C(NCC)c1cc(NCc2nc(ccc2)CCC)c(cc1)C
0.285714	O=C(NCC)c1cc(NCc2nc(ccc2)CCC)c(cc1)C
0.285714	S1C(=NC(c2ccc(NC(=O)CC(C)C)cc2)=C1)NC(=O)c3cc4c(cc3)CCC4
0.285714	S1C(=NC(c2ccc(NC(=O)CC(C)C)cc2)=C1)NC(=O)c3cc4c(cc3)CCC4
0.285714	S1C(=NC(c2ccc(NC(=O)CC(C)C)cc2)=C1)NC(=O)c3cc4c(cc3)CCC4
0.285714	S1C(=NC(c2ccc(NC(=O)CC(C)C)cc2)=C1)NC(=O)c3cc4c(cc3)CCC4
0.285714	S1C(=NC(c2ccc(NC(=O)CC(C)C)cc2)=C1)NC(=O)c3cc4c(cc3)CCC4
0.285714	S1C(=NC(c2ccc(NC(=O)CC(C)C)cc2)=C1)NC(=O)c3cc4c(cc3)CCC4
0.285714	S1C(=NC(c2ccc(NC(=O)CC(C)C)cc2)=C1)NC(=O)c3cc4c(cc3)CCC4
0.285714	S1C(=NC(c2ccc(NC(=O)CC(C)C)cc2)=C1)NC(=O)c3cc4c(cc3)CCC4
0.285714	S1C(=NC(c2ccc(NC(=O)CC(C)C)cc2)=C1)NC(=O)c3cc4c(cc3)CCC4
0.285714	Clc1cc(ccc1)C(=O)Nc2cc(c(N)cc2)C
0.285714	Clc1cc(ccc1)C(=O)Nc2cc(c(N)cc2)C
0.285714	Clc1cc(ccc1)C(=O)Nc2cc(c(N)cc2)C
0.285714	Clc1cc(ccc1)C(=O)Nc2cc(c(N)cc2)C
0.285211	S1C=C(c2nc(c(cc2)C(=O)Nc3cc(c(O)cc3)C(C)(C)C)C)C=C1
0.285211	S1C=C(c2nc(c(cc2)C(=O)Nc3cc(c(O)cc3)C(C)(C)C)C)C=C1
0.285211	S1C=C(c2nc(c(cc2)C(=O)Nc3cc(c(O)cc3)C(C)(C)C)C)C=C1
0.285211	S1C=C(c2nc(c(cc2)C(=O)Nc3cc(c(O)cc3)C(C)(C)C)C)C=C1
0.285124	Brc1cc(NC(=O)C=O)c(cc1)CN2CCN(Cc3ccccc3)CC2
0.285124	Brc1cc(NC(=O)C=O)c(cc1)CN2CCN(Cc3ccccc3)CC2
0.285124	Brc1cc(NC(=O)C=O)c(cc1)CN2CCN(Cc3ccccc3)CC2
0.285124	Brc1cc(NC(=O)C=O)c(cc1)CN2CCN(Cc3ccccc3)CC2
0.285124	Brc1cc(NC(=O)C=O)c(cc1)CN2CCN(Cc3ccccc3)CC2
0.285124	Brc1cc(NC(=O)C=O)c(cc1)CN2CCN(Cc3ccccc3)CC2
0.285124	Brc1cc(NC(=O)C=O)c(cc1)CN2CCN(Cc3ccccc3)CC2
0.285124	Brc1cc(NC(=O)C=O)c(cc1)CN2CCN(Cc3ccccc3)CC2
0.285124	Brc1cc(NC(=O)C=O)c(cc1)CN2CCN(Cc3ccccc3)CC2
0.285124	Brc1cc(NC(=O)C=O)c(cc1)CN2CCN(Cc3ccccc3)CC2
0.285047	O=C(Nc1cc(N)ccc1)c2cnccc2
0.285047	O=C(Nc1cc(N)ccc1)c2cnccc2
0.285047	O=C(Nc1cc(N)ccc1)c2cnccc2
0.285047	O=C(Nc1cc(N)ccc1)c2cnccc2
0.285047	O=C(Nc1cc(N)ccc1)c2cnccc2
0.285047	O=C(Nc1cc(N)ccc1)c2cnccc2
0.285047	O=C(Nc1cc(N)ccc1)c2cnccc2
0.285047	O=C(Nc1cc(N)ccc1)c2cnccc2
0.285047	O=C(Nc1cc(N)ccc1)c2cnccc2
0.285047	O=C(Nc1cc(N)ccc1)c2cnccc2
0.285047	Clc1cc(NC(=O)c2cnccc2)ccc1
0.285047	Clc1cc(NC(=O)c2cnccc2)ccc1
0.285047	Clc1cc(NC(=O)c2cnccc2)ccc1
0.285047	Clc1cc(NC(=O)c2cnccc2)ccc1
0.285047	Clc1cc(NC(=O)c2cnccc2)ccc1
0.284644	Clc1c(N)cnc(NC(=O)c2ncc(cc2)CN3CCOCC3)c1
0.284644	Clc1c(N)cnc(NC(=O)c2ncc(cc2)CN3CCOCC3)c1
0.284644	Clc1c(N)cnc(NC(=O)c2ncc(cc2)CN3CCOCC3)c1
0.284644	Clc1c(N)cnc(NC(=O)c2ncc(cc2)CN3CCOCC3)c1
0.284644	Clc1c(N)cnc(NC(=O)c2ncc(cc2)CN3CCOCC3)c1
0.284644	Clc1c(N)cnc(NC(=O)c2ncc(cc2)CN3CCOCC3)c1
0.284644	Clc1c(N)cnc(NC(=O)c2ncc(cc2)CN3CCOCC3)c1
0.284644	Clc1c(N)cnc(NC(=O)c2ncc(cc2)CN3CCOCC3)c1
0.284644	Clc1c(N)cnc(NC(=O)c2ncc(cc2)CN3CCOCC3)c1
0.284644	Clc1c(N)cnc(NC(=O)c2ncc(cc2)CN3CCOCC3)c1
0.284281	FC(F)(F)c1cc(ccc1)C(=O)Nc2cc(NC(=O)C(=O)NCc3c(Oc4ccccc4)cccc3)c(cc2)C
0.284281	FC(F)(F)c1cc(ccc1)C(=O)Nc2cc(NC(=O)C(=O)NCc3c(Oc4ccccc4)cccc3)c(cc2)C
0.284211	FC(F)(F)c1cc(ccc1)C(=O)Nc2cc(NC(=O)C(=O)NCCC(COC)(C)C)c(cc2)C
0.284211	FC(F)(F)c1cc(ccc1)C(=O)Nc2cc(NC(=O)C(=O)NCCC(COC)(C)C)c(cc2)C
0.284211	FC(F)(F)c1cc(ccc1)C(=O)Nc2cc(NC(=O)C(=O)NCCC(COC)(C)C)c(cc2)C
0.284211	FC(F)(F)c1cc(ccc1)C(=O)Nc2cc(NC(=O)C(=O)NCCC(COC)(C)C)c(cc2)C
0.284211	FC(F)(F)c1cc(ccc1)C(=O)Nc2cc(NC(=O)C(=O)NCCC(COC)(C)C)c(cc2)C
0.284211	FC(F)(F)c1cc(ccc1)C(=O)Nc2cc(NC(=O)C(=O)NCCC(COC)(C)C)c(cc2)C
0.284211	FC(F)(F)c1cc(ccc1)C(=O)Nc2cc(NC(=O)C(=O)NCCC(COC)(C)C)c(cc2)C
0.284211	FC(F)(F)c1cc(ccc1)C(=O)Nc2cc(NC(=O)C(=O)NCCC(COC)(C)C)c(cc2)C
0.284211	FC(F)(F)c1cc(ccc1)C(=O)Nc2cc(NC(=O)C(=O)NCCC(COC)(C)C)c(cc2)C
0.284211	FC(F)(F)c1cc(ccc1)C(=O)Nc2cc(NC(=O)C(=O)NCCC(COC)(C)C)c(cc2)C
0.283525	Clc1cc(c(NC(=O)c2cncc(c2)C=3C=NN(C3)C)cc1)C
0.283333	O(c1ccc(cc1)CNc2nc(c3cnccc3)ccc2)CC4CC4
0.283333	O(c1ccc(cc1)CNc2nc(c3cnccc3)ccc2)CC4CC4
0.283333	O(c1ccc(cc1)CNc2nc(c3cnccc3)ccc2)CC4CC4
0.283333	O(c1ccc(cc1)CNc2nc(c3cnccc3)ccc2)CC4CC4
0.283333	O(c1ccc(cc1)CNc2nc(c3cnccc3)ccc2)CC4CC4
0.283333	O(c1ccc(cc1)CNc2nc(c3cnccc3)ccc2)CC4CC4
0.283333	O(c1ccc(cc1)CNc2nc(c3cnccc3)ccc2)CC4CC4
0.283333	O(c1ccc(cc1)CNc2nc(c3cnccc3)ccc2)CC4CC4
0.283333	O(c1ccc(cc1)CNc2nc(c3cnccc3)ccc2)CC4CC4
0.283333	O(c1ccc(cc1)CNc2nc(c3cnccc3)ccc2)CC4CC4
0.283088	Fc1ccc(c2nc(ccc2)C(=O)NCc3cc(ncc3)N4CCN(CC4)C)cc1
0.283088	Fc1ccc(c2nc(ccc2)C(=O)NCc3cc(ncc3)N4CCN(CC4)C)cc1
0.283088	Fc1ccc(c2nc(ccc2)C(=O)NCc3cc(ncc3)N4CCN(CC4)C)cc1
0.283088	Fc1ccc(c2nc(ccc2)C(=O)NCc3cc(ncc3)N4CCN(CC4)C)cc1
0.283088	Fc1ccc(c2nc(ccc2)C(=O)NCc3cc(ncc3)N4CCN(CC4)C)cc1
0.283088	Fc1ccc(c2nc(ccc2)C(=O)NCc3cc(ncc3)N4CCN(CC4)C)cc1
0.283088	Fc1ccc(c2nc(ccc2)C(=O)NCc3cc(ncc3)N4CCN(CC4)C)cc1
0.283088	Fc1ccc(c2nc(ccc2)C(=O)NCc3cc(ncc3)N4CCN(CC4)C)cc1
0.283088	Fc1ccc(c2nc(ccc2)C(=O)NCc3cc(ncc3)N4CCN(CC4)C)cc1
0.283088	Fc1ccc(c2nc(ccc2)C(=O)NCc3cc(ncc3)N4CCN(CC4)C)cc1
0.282759	O=C(NCCC(=O)Nc1c(N2CCN(CC2)CCc3ccncc3)cccc1)c4ccc(cc4)C=5N=NNN5
0.282759	O=C(NCCC(=O)Nc1c(N2CCN(CC2)CCc3ccncc3)cccc1)c4ccc(cc4)C=5N=NNN5
0.282759	O=C(NCCC(=O)Nc1c(N2CCN(CC2)CCc3ccncc3)cccc1)c4ccc(cc4)C=5N=NNN5
0.282759	O=C(NCCC(=O)Nc1c(N2CCN(CC2)CCc3ccncc3)cccc1)c4ccc(cc4)C=5N=NNN5
0.282759	O=C(NCCC(=O)Nc1c(N2CCN(CC2)CCc3ccncc3)cccc1)c4ccc(cc4)C=5N=NNN5
0.282759	O=C(NCCC(=O)Nc1c(N2CCN(CC2)CCc3ccncc3)cccc1)c4ccc(cc4)C=5N=NNN5
0.282759	O=C(NCCC(=O)Nc1c(N2CCN(CC2)CCc3ccncc3)cccc1)c4ccc(cc4)C=5N=NNN5
0.282759	O=C(NCCC(=O)Nc1c(N2CCN(CC2)CCc3ccncc3)cccc1)c4ccc(cc4)C=5N=NNN5
0.282759	O=C(NCCC(=O)Nc1c(N2CCN(CC2)CCc3ccncc3)cccc1)c4ccc(cc4)C=5N=NNN5
0.282759	O=C(NCCC(=O)Nc1c(N2CCN(CC2)CCc3ccncc3)cccc1)c4ccc(cc4)C=5N=NNN5
0.282759	Fc1cc(ccc1)COc2cc(c(NC(=O)c3cnc(NC(=O)OC(C)(C)C)cc3)cc2)C
0.282759	Fc1cc(ccc1)COc2cc(c(NC(=O)c3cnc(NC(=O)OC(C)(C)C)cc3)cc2)C
0.282759	Fc1cc(ccc1)COc2cc(c(NC(=O)c3cnc(NC(=O)OC(C)(C)C)cc3)cc2)C
0.282759	Fc1cc(ccc1)COc2cc(c(NC(=O)c3cnc(NC(=O)OC(C)(C)C)cc3)cc2)C
0.282759	Fc1cc(ccc1)COc2cc(c(NC(=O)c3cnc(NC(=O)OC(C)(C)C)cc3)cc2)C
0.282759	Fc1cc(ccc1)COc2cc(c(NC(=O)c3cnc(NC(=O)OC(C)(C)C)cc3)cc2)C
0.282759	Fc1cc(ccc1)COc2cc(c(NC(=O)c3cnc(NC(=O)OC(C)(C)C)cc3)cc2)C
0.282759	Fc1cc(ccc1)COc2cc(c(NC(=O)c3cnc(NC(=O)OC(C)(C)C)cc3)cc2)C
0.282759	Fc1cc(ccc1)COc2cc(c(NC(=O)c3cnc(NC(=O)OC(C)(C)C)cc3)cc2)C
0.282759	Fc1cc(ccc1)COc2cc(c(NC(=O)c3cnc(NC(=O)OC(C)(C)C)cc3)cc2)C
0.282609	FC(F)(F)C(F)(c1cc(c(NCc2ccc(cc2)C(=O)NCc3cnccc3)cc1)C)C(F)(F)F
0.282313	O=C(OC)CN1CCN(c2ccc(NC(=O)C(=O)Nc3c(ccc(c3)C=4N(N=CC4)C)C)cc2)CC1
0.282313	O=C(OC)CN1CCN(c2ccc(NC(=O)C(=O)Nc3c(ccc(c3)C=4N(N=CC4)C)C)cc2)CC1
0.282313	O=C(OC)CN1CCN(c2ccc(NC(=O)C(=O)Nc3c(ccc(c3)C=4N(N=CC4)C)C)cc2)CC1
0.282313	O=C(OC)CN1CCN(c2ccc(NC(=O)C(=O)Nc3c(ccc(c3)C=4N(N=CC4)C)C)cc2)CC1
0.282313	O=C(OC)CN1CCN(c2ccc(NC(=O)C(=O)Nc3c(ccc(c3)C=4N(N=CC4)C)C)cc2)CC1
0.282313	O=C(OC)CN1CCN(c2ccc(NC(=O)C(=O)Nc3c(ccc(c3)C=4N(N=CC4)C)C)cc2)CC1
0.282313	O=C(OC)CN1CCN(c2ccc(NC(=O)C(=O)Nc3c(ccc(c3)C=4N(N=CC4)C)C)cc2)CC1
0.282313	O=C(OC)CN1CCN(c2ccc(NC(=O)C(=O)Nc3c(ccc(c3)C=4N(N=CC4)C)C)cc2)CC1
0.282313	O=C(OC)CN1CCN(c2ccc(NC(=O)C(=O)Nc3c(ccc(c3)C=4N(N=CC4)C)C)cc2)CC1
0.282313	O=C(OC)CN1CCN(c2ccc(NC(=O)C(=O)Nc3c(ccc(c3)C=4N(N=CC4)C)C)cc2)CC1
0.282143	Brc1ccc(Oc2ncccc2C(=O)Nc3cncc(c3)C4=NNC=C4)cc1
0.282143	Brc1ccc(Oc2ncccc2C(=O)Nc3cncc(c3)C4=NNC=C4)cc1
0.282143	Brc1ccc(Oc2ncccc2C(=O)Nc3cncc(c3)C4=NNC=C4)cc1
0.282143	Brc1ccc(Oc2ncccc2C(=O)Nc3cncc(c3)C4=NNC=C4)cc1
0.282143	Brc1ccc(Oc2ncccc2C(=O)Nc3cncc(c3)C4=NNC=C4)cc1
0.282143	Brc1ccc(Oc2ncccc2C(=O)Nc3cncc(c3)C4=NNC=C4)cc1
0.282143	Brc1ccc(Oc2ncccc2C(=O)Nc3cncc(c3)C4=NNC=C4)cc1
0.282143	Brc1ccc(Oc2ncccc2C(=O)Nc3cncc(c3)C4=NNC=C4)cc1
0.282143	Brc1ccc(Oc2ncccc2C(=O)Nc3cncc(c3)C4=NNC=C4)cc1
0.282143	Brc1ccc(Oc2ncccc2C(=O)Nc3cncc(c3)C4=NNC=C4)cc1
0.281853	S(=O)(=O)(c1cc(ccc1)C(=O)Nc2c(cc(NC(=O)C=O)cc2)C)C
0.281853	S(=O)(=O)(c1cc(ccc1)C(=O)Nc2c(cc(NC(=O)C=O)cc2)C)C
0.281853	S(=O)(=O)(c1cc(ccc1)C(=O)Nc2c(cc(NC(=O)C=O)cc2)C)C
0.281588	S(=O)(=O)(Nc1cc(ccc1)C(F)(F)F)c2ccc(cc2)C(=O)Nc3c(ccc(OC)c3)C
0.281588	S(=O)(=O)(Nc1cc(ccc1)C(F)(F)F)c2ccc(cc2)C(=O)Nc3c(ccc(OC)c3)C
0.281588	S(=O)(=O)(Nc1cc(ccc1)C(F)(F)F)c2ccc(cc2)C(=O)Nc3c(ccc(OC)c3)C
0.281588	S(=O)(=O)(Nc1cc(ccc1)C(F)(F)F)c2ccc(cc2)C(=O)Nc3c(ccc(OC)c3)C
0.281588	S(=O)(=O)(Nc1cc(ccc1)C(F)(F)F)c2ccc(cc2)C(=O)Nc3c(ccc(OC)c3)C
0.281588	S(=O)(=O)(Nc1cc(ccc1)C(F)(F)F)c2ccc(cc2)C(=O)Nc3c(ccc(OC)c3)C
0.281588	S(=O)(=O)(Nc1cc(ccc1)C(F)(F)F)c2ccc(cc2)C(=O)Nc3c(ccc(OC)c3)C
0.281588	S(=O)(=O)(Nc1cc(ccc1)C(F)(F)F)c2ccc(cc2)C(=O)Nc3c(ccc(OC)c3)C
0.281588	S(=O)(=O)(Nc1cc(ccc1)C(F)(F)F)c2ccc(cc2)C(=O)Nc3c(ccc(OC)c3)C
0.281588	S(=O)(=O)(Nc1cc(ccc1)C(F)(F)F)c2ccc(cc2)C(=O)Nc3c(ccc(OC)c3)C
0.281553	Clc1cc(NS(=O)(=O)c2c(ccc(c2)C(=O)Nc3nccc(c3)Cc4ccccc4)C)c(F)cc1
0.281553	Clc1cc(NS(=O)(=O)c2c(ccc(c2)C(=O)Nc3nccc(c3)Cc4ccccc4)C)c(F)cc1
0.281553	Clc1cc(NS(=O)(=O)c2c(ccc(c2)C(=O)Nc3nccc(c3)Cc4ccccc4)C)c(F)cc1
0.281553	Clc1cc(NS(=O)(=O)c2c(ccc(c2)C(=O)Nc3nccc(c3)Cc4ccccc4)C)c(F)cc1
0.281553	Clc1cc(NS(=O)(=O)c2c(ccc(c2)C(=O)Nc3nccc(c3)Cc4ccccc4)C)c(F)cc1
0.281553	Clc1cc(NS(=O)(=O)c2c(ccc(c2)C(=O)Nc3nccc(c3)Cc4ccccc4)C)c(F)cc1
0.281553	Clc1cc(NS(=O)(=O)c2c(ccc(c2)C(=O)Nc3nccc(c3)Cc4ccccc4)C)c(F)cc1
0.281553	Clc1cc(NS(=O)(=O)c2c(ccc(c2)C(=O)Nc3nccc(c3)Cc4ccccc4)C)c(F)cc1
0.281553	Clc1cc(NS(=O)(=O)c2c(ccc(c2)C(=O)Nc3nccc(c3)Cc4ccccc4)C)c(F)cc1
0.281553	Clc1cc(NS(=O)(=O)c2c(ccc(c2)C(=O)Nc3nccc(c3)Cc4ccccc4)C)c(F)cc1
0.281385	FC(F)Oc1ccc(cc1)C(=O)Nc2cc(c(O)cc2)C
0.281385	FC(F)Oc1ccc(cc1)C(=O)Nc2cc(c(O)cc2)C
0.281385	FC(F)Oc1ccc(cc1)C(=O)Nc2cc(c(O)cc2)C
0.281385	FC(F)Oc1ccc(cc1)C(=O)Nc2cc(c(O)cc2)C
0.28125	O=C(O)c1c(cc(NC(=O)c2cncc(c3cc4c(OCC4)cc3)c2)cc1)C
0.28125	O=C(O)c1c(cc(NC(=O)c2cncc(c3cc4c(OCC4)cc3)c2)cc1)C
0.28125	O=C(O)c1c(cc(NC(=O)c2cncc(c3cc4c(OCC4)cc3)c2)cc1)C
0.28125	O=C(O)c1c(cc(NC(=O)c2cncc(c3cc4c(OCC4)cc3)c2)cc1)C
0.28125	O=C(O)c1c(cc(NC(=O)c2cncc(c3cc4c(OCC4)cc3)c2)cc1)C
0.28125	O=C(O)c1c(cc(NC(=O)c2cncc(c3cc4c(OCC4)cc3)c2)cc1)C
0.28125	O=C(O)c1c(cc(NC(=O)c2cncc(c3cc4c(OCC4)cc3)c2)cc1)C
0.28125	O=C(O)c1c(cc(NC(=O)c2cncc(c3cc4c(OCC4)cc3)c2)cc1)C
0.28125	O=C(O)c1c(cc(NC(=O)c2cncc(c3cc4c(OCC4)cc3)c2)cc1)C
0.28125	O=C(O)c1c(cc(NC(=O)c2cncc(c3cc4c(OCC4)cc3)c2)cc1)C
0.28125	FC(F)(F)c1cc(ccc1)C(=O)Nc2cc(NC(=O)C(=O)NCC(CC(=O)O)CC(C)C)c(cc2)C
0.28125	FC(F)(F)c1cc(ccc1)C(=O)Nc2cc(NC(=O)C(=O)NCC(CC(=O)O)CC(C)C)c(cc2)C
0.281046	S(=O)(=O)(c1cc(ccc1)CNC(=O)C(=O)Nc2c(ccc(NC(=O)c3cc(ccc3)C(F)(F)F)c2)C)CCO
0.281046	S(=O)(=O)(c1cc(ccc1)CNC(=O)C(=O)Nc2c(ccc(NC(=O)c3cc(ccc3)C(F)(F)F)c2)C)CCO
0.281046	S(=O)(=O)(c1cc(ccc1)CNC(=O)C(=O)Nc2c(ccc(NC(=O)c3cc(ccc3)C(F)(F)F)c2)C)CCO
0.281046	S(=O)(=O)(c1cc(ccc1)CNC(=O)C(=O)Nc2c(ccc(NC(=O)c3cc(ccc3)C(F)(F)F)c2)C)CCO
0.281046	S(=O)(=O)(c1cc(ccc1)CNC(=O)C(=O)Nc2c(ccc(NC(=O)c3cc(ccc3)C(F)(F)F)c2)C)CCO
0.281046	S(=O)(=O)(c1cc(ccc1)CNC(=O)C(=O)Nc2c(ccc(NC(=O)c3cc(ccc3)C(F)(F)F)c2)C)CCO
0.281046	S(=O)(=O)(c1cc(ccc1)CNC(=O)C(=O)Nc2c(ccc(NC(=O)c3cc(ccc3)C(F)(F)F)c2)C)CCO
0.281046	S(=O)(=O)(c1cc(ccc1)CNC(=O)C(=O)Nc2c(ccc(NC(=O)c3cc(ccc3)C(F)(F)F)c2)C)CCO
0.281046	S(=O)(=O)(c1cc(ccc1)CNC(=O)C(=O)Nc2c(ccc(NC(=O)c3cc(ccc3)C(F)(F)F)c2)C)CCO
0.281046	S(=O)(=O)(c1cc(ccc1)CNC(=O)C(=O)Nc2c(ccc(NC(=O)c3cc(ccc3)C(F)(F)F)c2)C)CCO
0.281046	S(=O)(=O)(N1CCCC1)c2cc(ccc2)C(=O)NNC(=O)C(=O)Nc3c(ccc(NC(=O)c4cc(ccc4)C(F)(F)F)c3)C
0.280702	FC(F)(F)Cc1ccc(NC(=O)c2cnc(nc2)c3ccccc3)cc1
0.280702	FC(F)(F)Cc1ccc(NC(=O)c2cnc(nc2)c3ccccc3)cc1
0.280702	FC(F)(F)Cc1ccc(NC(=O)c2cnc(nc2)c3ccccc3)cc1
0.280702	FC(F)(F)Cc1ccc(NC(=O)c2cnc(nc2)c3ccccc3)cc1
0.280702	FC(F)(F)Cc1ccc(NC(=O)c2cnc(nc2)c3ccccc3)cc1
0.280702	FC(F)(F)Cc1ccc(NC(=O)c2cnc(nc2)c3ccccc3)cc1
0.280702	FC(F)(F)Cc1ccc(NC(=O)c2cnc(nc2)c3ccccc3)cc1
0.280702	FC(F)(F)Cc1ccc(NC(=O)c2cnc(nc2)c3ccccc3)cc1
0.280702	FC(F)(F)Cc1ccc(NC(=O)c2cnc(nc2)c3ccccc3)cc1
0.280702	FC(F)(F)Cc1ccc(NC(=O)c2cnc(nc2)c3ccccc3)cc1
0.280488	Brc1cc(c(NNC(=O)c2cc(NC(=O)C)ccc2)cc1)C
0.280488	Brc1cc(c(NNC(=O)c2cc(NC(=O)C)ccc2)cc1)C
0.280488	Brc1cc(c(NNC(=O)c2cc(NC(=O)C)ccc2)cc1)C
0.280488	Brc1cc(c(NNC(=O)c2cc(NC(=O)C)ccc2)cc1)C
0.280488	Brc1cc(c(NNC(=O)c2cc(NC(=O)C)ccc2)cc1)C
0.280488	Brc1cc(c(NNC(=O)c2cc(NC(=O)C)ccc2)cc1)C
0.280488	Brc1cc(c(NNC(=O)c2cc(NC(=O)C)ccc2)cc1)C
0.280488	Brc1cc(c(NNC(=O)c2cc(NC(=O)C)ccc2)cc1)C
0.280488	Brc1cc(c(NNC(=O)c2cc(NC(=O)C)ccc2)cc1)C
0.280488	Brc1cc(c(NNC(=O)c2cc(NC(=O)C)ccc2)cc1)C
0.280443	S1C(=NC(c2ccc(NC(=O)CC(C)C)cc2)=C1)NC(=O)c3ncc(c4ccccc4)cc3
0.280443	S1C(=NC(c2ccc(NC(=O)CC(C)C)cc2)=C1)NC(=O)c3ncc(c4ccccc4)cc3
0.280443	S1C(=NC(c2ccc(NC(=O)CC(C)C)cc2)=C1)NC(=O)c3ncc(c4ccccc4)cc3
0.280443	S1C(=NC(c2ccc(NC(=O)CC(C)C)cc2)=C1)NC(=O)c3ncc(c4ccccc4)cc3
0.280443	S1C(=NC(c2ccc(NC(=O)CC(C)C)cc2)=C1)NC(=O)c3ncc(c4ccccc4)cc3
0.280443	S1C(=NC(c2ccc(NC(=O)CC(C)C)cc2)=C1)NC(=O)c3ncc(c4ccccc4)cc3
0.280443	S1C(=NC(c2ccc(NC(=O)CC(C)C)cc2)=C1)NC(=O)c3ncc(c4ccccc4)cc3
0.280443	S1C(=NC(c2ccc(NC(=O)CC(C)C)cc2)=C1)NC(=O)c3ncc(c4ccccc4)cc3
0.280443	S1C(=NC(c2ccc(NC(=O)CC(C)C)cc2)=C1)NC(=O)c3ncc(c4ccccc4)cc3
0.280443	S1C(=NC(c2ccc(NC(=O)CC(C)C)cc2)=C1)NC(=O)c3ncc(c4ccccc4)cc3
0.280156	O=C(Nc1cc(ccc1)C(=O)Nc2ccncc2)c3cc4c(c5c(cccc5)C4=O)cc3
0.280156	O=C(Nc1cc(ccc1)C(=O)Nc2ccncc2)c3cc4c(c5c(cccc5)C4=O)cc3
0.280156	O=C(Nc1cc(ccc1)C(=O)Nc2ccncc2)c3cc4c(c5c(cccc5)C4=O)cc3
0.280156	O=C(Nc1cc(ccc1)C(=O)Nc2ccncc2)c3cc4c(c5c(cccc5)C4=O)cc3
0.280156	O=C(Nc1cc(ccc1)C(=O)Nc2ccncc2)c3cc4c(c5c(cccc5)C4=O)cc3
0.280156	O=C(Nc1cc(ccc1)C(=O)Nc2ccncc2)c3cc4c(c5c(cccc5)C4=O)cc3
0.280156	O=C(Nc1cc(ccc1)C(=O)Nc2ccncc2)c3cc4c(c5c(cccc5)C4=O)cc3
0.280156	O=C(Nc1cc(ccc1)C(=O)Nc2ccncc2)c3cc4c(c5c(cccc5)C4=O)cc3
0.280156	O=C(Nc1cc(ccc1)C(=O)Nc2ccncc2)c3cc4c(c5c(cccc5)C4=O)cc3
0.280156	O=C(Nc1cc(ccc1)C(=O)Nc2ccncc2)c3cc4c(c5c(cccc5)C4=O)cc3
0.28	Clc1nccc(c2cnc(NC(=O)c3cc(N)ccc3)cc2)c1
0.28	Clc1nccc(c2cnc(NC(=O)c3cc(N)ccc3)cc2)c1
0.28	Clc1nccc(c2cnc(NC(=O)c3cc(N)ccc3)cc2)c1
0.28	Clc1nccc(c2cnc(NC(=O)c3cc(N)ccc3)cc2)c1
0.28	Clc1nccc(c2cnc(NC(=O)c3cc(N)ccc3)cc2)c1
0.28	Clc1nccc(c2cnc(NC(=O)c3cc(N)ccc3)cc2)c1
0.28	Clc1nccc(c2cnc(NC(=O)c3cc(N)ccc3)cc2)c1
0.28	Clc1nccc(c2cnc(NC(=O)c3cc(N)ccc3)cc2)c1
0.28	Clc1nccc(c2cnc(NC(=O)c3cc(N)ccc3)cc2)c1
0.28	Clc1nccc(c2cnc(NC(=O)c3cc(N)ccc3)cc2)c1
0.279661	Brc1ccc(c2cnc(NC(=O)c3cc(N)ccc3)cc2)cc1
0.279661	Brc1ccc(c2cnc(NC(=O)c3cc(N)ccc3)cc2)cc1
0.279661	Brc1ccc(c2cnc(NC(=O)c3cc(N)ccc3)cc2)cc1
0.279661	Brc1ccc(c2cnc(NC(=O)c3cc(N)ccc3)cc2)cc1
0.279661	Brc1ccc(c2cnc(NC(=O)c3cc(N)ccc3)cc2)cc1
0.279661	Brc1ccc(c2cnc(NC(=O)c3cc(N)ccc3)cc2)cc1
0.279661	Brc1ccc(c2cnc(NC(=O)c3cc(N)ccc3)cc2)cc1
0.279661	Brc1ccc(c2cnc(NC(=O)c3cc(N)ccc3)cc2)cc1
0.27931	O=C(NC=1NC(=O)C=CC1c2ccccc2)c3ncc(cc3)CN4CCOCC4
0.27931	O=C(NC=1NC(=O)C=CC1c2ccccc2)c3ncc(cc3)CN4CCOCC4
0.27931	O=C(NC=1NC(=O)C=CC1c2ccccc2)c3ncc(cc3)CN4CCOCC4
0.27931	O=C(NC=1NC(=O)C=CC1c2ccccc2)c3ncc(cc3)CN4CCOCC4
0.27931	O=C(NC=1NC(=O)C=CC1c2ccccc2)c3ncc(cc3)CN4CCOCC4
0.27931	O=C(NC=1NC(=O)C=CC1c2ccccc2)c3ncc(cc3)CN4CCOCC4
0.27931	O=C(NC=1NC(=O)C=CC1c2ccccc2)c3ncc(cc3)CN4CCOCC4
0.27931	O=C(NC=1NC(=O)C=CC1c2ccccc2)c3ncc(cc3)CN4CCOCC4
0.27931	O=C(NC=1NC(=O)C=CC1c2ccccc2)c3ncc(cc3)CN4CCOCC4
0.27931	O=C(NC=1NC(=O)C=CC1c2ccccc2)c3ncc(cc3)CN4CCOCC4
0.279245	Fc1c(c2cnc(NC(=O)c3cc(N)ccc3)cc2)cc(F)cc1
0.279245	Fc1c(c2cnc(NC(=O)c3cc(N)ccc3)cc2)cc(F)cc1
0.279245	Fc1c(c2cnc(NC(=O)c3cc(N)ccc3)cc2)cc(F)cc1
0.279245	Fc1c(c2cnc(NC(=O)c3cc(N)ccc3)cc2)cc(F)cc1
0.279245	Fc1c(c2cnc(NC(=O)c3cc(N)ccc3)cc2)cc(F)cc1
0.279245	Fc1c(c2cnc(NC(=O)c3cc(N)ccc3)cc2)cc(F)cc1
0.279245	Fc1c(c2cnc(NC(=O)c3cc(N)ccc3)cc2)cc(F)cc1
0.279245	Fc1c(c2cnc(NC(=O)c3cc(N)ccc3)cc2)cc(F)cc1
0.279245	Fc1c(c2cnc(NC(=O)c3cc(N)ccc3)cc2)cc(F)cc1
0.279245	Fc1c(c2cnc(NC(=O)c3cc(N)ccc3)cc2)cc(F)cc1
0.279245	n1c(c2cc(NC(c3ncccc3)C)c(cc2)C)cncc1
0.278638	S1C(=NC(c2ccc(cc2)CCCCCC)=C1)NC(=O)C(OC(=O)c3ccc(Nc4nc(OC)ccn4)cc3)c5ccccc5
0.278638	S1C(=NC(c2ccc(cc2)CCCCCC)=C1)NC(=O)C(OC(=O)c3ccc(Nc4nc(OC)ccn4)cc3)c5ccccc5
0.278638	S1C(=NC(c2ccc(cc2)CCCCCC)=C1)NC(=O)C(OC(=O)c3ccc(Nc4nc(OC)ccn4)cc3)c5ccccc5
0.278638	S1C(=NC(c2ccc(cc2)CCCCCC)=C1)NC(=O)C(OC(=O)c3ccc(Nc4nc(OC)ccn4)cc3)c5ccccc5
0.278638	S1C(=NC(c2ccc(cc2)CCCCCC)=C1)NC(=O)C(OC(=O)c3ccc(Nc4nc(OC)ccn4)cc3)c5ccccc5
0.278638	S1C(=NC(c2ccc(cc2)CCCCCC)=C1)NC(=O)C(OC(=O)c3ccc(Nc4nc(OC)ccn4)cc3)c5ccccc5
0.278638	S1C(=NC(c2ccc(cc2)CCCCCC)=C1)NC(=O)C(OC(=O)c3ccc(Nc4nc(OC)ccn4)cc3)c5ccccc5
0.278638	S1C(=NC(c2ccc(cc2)CCCCCC)=C1)NC(=O)C(OC(=O)c3ccc(Nc4nc(OC)ccn4)cc3)c5ccccc5
0.278638	S1C(=NC(c2ccc(cc2)CCCCCC)=C1)NC(=O)C(OC(=O)c3ccc(Nc4nc(OC)ccn4)cc3)c5ccccc5
0.278638	S1C(=NC(c2ccc(cc2)CCCCCC)=C1)NC(=O)C(OC(=O)c3ccc(Nc4nc(OC)ccn4)cc3)c5ccccc5
0.278626	FC1(c2cc(ccc2)C(=O)Nc3c(ccc(c3)C(=O)NCC)C)CNC1
0.278626	FC1(c2cc(ccc2)C(=O)Nc3c(ccc(c3)C(=O)NCC)C)CNC1
0.278626	FC1(c2cc(ccc2)C(=O)Nc3c(ccc(c3)C(=O)NCC)C)CNC1
0.278626	FC1(c2cc(ccc2)C(=O)Nc3c(ccc(c3)C(=O)NCC)C)CNC1
0.278626	FC1(c2cc(ccc2)C(=O)Nc3c(ccc(c3)C(=O)NCC)C)CNC1
0.278626	FC1(c2cc(ccc2)C(=O)Nc3c(ccc(c3)C(=O)NCC)C)CNC1
0.278626	FC1(c2cc(ccc2)C(=O)Nc3c(ccc(c3)C(=O)NCC)C)CNC1
0.278626	FC1(c2cc(ccc2)C(=O)Nc3c(ccc(c3)C(=O)NCC)C)CNC1
0.278626	FC1(c2cc(ccc2)C(=O)Nc3c(ccc(c3)C(=O)NCC)C)CNC1
0.278626	FC1(c2cc(ccc2)C(=O)Nc3c(ccc(c3)C(=O)NCC)C)CNC1
0.278431	S(=O)(=O)(N1CCN(Cc2ccc(cc2)C(=O)NCc3cnccc3)CCC1)C4CC4
0.278431	S(=O)(=O)(N1CCN(Cc2ccc(cc2)C(=O)NCc3cnccc3)CCC1)C4CC4
0.278431	S(=O)(=O)(N1CCN(Cc2ccc(cc2)C(=O)NCc3cnccc3)CCC1)C4CC4
0.278431	S(=O)(=O)(N1CCN(Cc2ccc(cc2)C(=O)NCc3cnccc3)CCC1)C4CC4
0.278431	S(=O)(=O)(N1CCN(Cc2ccc(cc2)C(=O)NCc3cnccc3)CCC1)C4CC4
0.278431	S(=O)(=O)(N1CCN(Cc2ccc(cc2)C(=O)NCc3cnccc3)CCC1)C4CC4
0.278431	S(=O)(=O)(N1CCN(Cc2ccc(cc2)C(=O)NCc3cnccc3)CCC1)C4CC4
0.278431	S(=O)(=O)(N1CCN(Cc2ccc(cc2)C(=O)NCc3cnccc3)CCC1)C4CC4
0.278431	S(=O)(=O)(N1CCN(Cc2ccc(cc2)C(=O)NCc3cnccc3)CCC1)C4CC4
0.278431	S(=O)(=O)(N1CCN(Cc2ccc(cc2)C(=O)NCc3cnccc3)CCC1)C4CC4
0.278431	O=C(Nc1cc(ccc1)C(=O)Nc2ccncc2)c3cc(OC)c(OCc4ccccc4)cc3
0.278431	O=C(Nc1cc(ccc1)C(=O)Nc2ccncc2)c3cc(OC)c(OCc4ccccc4)cc3
0.278226	Fc1ccc(c2nc(ccc2)C(=O)Nc3cnc(nc3)CC4CC4)cc1
0.278226	Fc1ccc(c2nc(ccc2)C(=O)Nc3cnc(nc3)CC4CC4)cc1
0.278226	Fc1ccc(c2nc(ccc2)C(=O)Nc3cnc(nc3)CC4CC4)cc1
0.278226	Fc1ccc(c2nc(ccc2)C(=O)Nc3cnc(nc3)CC4CC4)cc1
0.278226	Fc1ccc(c2nc(ccc2)C(=O)Nc3cnc(nc3)CC4CC4)cc1
0.278226	Fc1ccc(c2nc(ccc2)C(=O)Nc3cnc(nc3)CC4CC4)cc1
0.278226	Fc1ccc(c2nc(ccc2)C(=O)Nc3cnc(nc3)CC4CC4)cc1
0.278226	Fc1ccc(c2nc(ccc2)C(=O)Nc3cnc(nc3)CC4CC4)cc1
0.278226	Fc1ccc(c2nc(ccc2)C(=O)Nc3cnc(nc3)CC4CC4)cc1
0.278226	Fc1ccc(c2nc(ccc2)C(=O)Nc3cnc(nc3)CC4CC4)cc1
0.278195	Clc1cc(c(OCC)cc1)CNc2nc(c3cnccc3)ccc2
0.278195	Clc1cc(c(OCC)cc1)CNc2nc(c3cnccc3)ccc2
0.278195	Clc1cc(c(OCC)cc1)CNc2nc(c3cnccc3)ccc2
0.278195	Clc1cc(c(OCC)cc1)CNc2nc(c3cnccc3)ccc2
0.278195	Clc1cc(c(OCC)cc1)CNc2nc(c3cnccc3)ccc2
0.278195	Clc1cc(c(OCC)cc1)CNc2nc(c3cnccc3)ccc2
0.278195	Clc1cc(c(OCC)cc1)CNc2nc(c3cnccc3)ccc2
0.278195	Clc1cc(c(OCC)cc1)CNc2nc(c3cnccc3)ccc2
0.278195	Clc1cc(c(OCC)cc1)CNc2nc(c3cnccc3)ccc2
0.278195	Clc1cc(c(OCC)cc1)CNc2nc(c3cnccc3)ccc2
0.278169	Clc1c(C#N)ccc(c1)C(=O)NC=2SC=C(N2)c3ccc(NC(=O)CC(C)C)cc3
0.278169	Clc1c(C#N)ccc(c1)C(=O)NC=2SC=C(N2)c3ccc(NC(=O)CC(C)C)cc3
0.278169	Clc1c(C#N)ccc(c1)C(=O)NC=2SC=C(N2)c3ccc(NC(=O)CC(C)C)cc3
0.278169	Clc1c(C#N)ccc(c1)C(=O)NC=2SC=C(N2)c3ccc(NC(=O)CC(C)C)cc3
0.278169	Clc1c(C#N)ccc(c1)C(=O)NC=2SC=C(N2)c3ccc(NC(=O)CC(C)C)cc3
0.278169	Clc1c(C#N)ccc(c1)C(=O)NC=2SC=C(N2)c3ccc(NC(=O)CC(C)C)cc3
0.278169	Clc1c(C#N)ccc(c1)C(=O)NC=2SC=C(N2)c3ccc(NC(=O)CC(C)C)cc3
0.278169	Clc1c(C#N)ccc(c1)C(=O)NC=2SC=C(N2)c3ccc(NC(=O)CC(C)C)cc3
0.278169	Clc1c(C#N)ccc(c1)C(=O)NC=2SC=C(N2)c3ccc(NC(=O)CC(C)C)cc3
0.278169	Clc1c(C#N)ccc(c1)C(=O)NC=2SC=C(N2)c3ccc(NC(=O)CC(C)C)cc3
0.278146	Fc1ccc(c2nc(ncc2)C3CCN(C(=O)c4cc(OC)c(OCc5ccccc5)cc4)CC3)cc1
0.278146	Fc1ccc(c2nc(ncc2)C3CCN(C(=O)c4cc(OC)c(OCc5ccccc5)cc4)CC3)cc1
0.278146	Fc1ccc(c2nc(ncc2)C3CCN(C(=O)c4cc(OC)c(OCc5ccccc5)cc4)CC3)cc1
0.278146	Fc1ccc(c2nc(ncc2)C3CCN(C(=O)c4cc(OC)c(OCc5ccccc5)cc4)CC3)cc1
0.278146	Fc1ccc(c2nc(ncc2)C3CCN(C(=O)c4cc(OC)c(OCc5ccccc5)cc4)CC3)cc1
0.277567	O=C(Nc1c(OC)ccc(c2ccncc2)c1)c3ccc(cc3)C4=CCCC4
0.277567	O=C(Nc1c(OC)ccc(c2ccncc2)c1)c3ccc(cc3)C4=CCCC4
0.277567	O=C(Nc1c(OC)ccc(c2ccncc2)c1)c3ccc(cc3)C4=CCCC4
0.277567	O=C(Nc1c(OC)ccc(c2ccncc2)c1)c3ccc(cc3)C4=CCCC4
0.277567	O=C(Nc1c(OC)ccc(c2ccncc2)c1)c3ccc(cc3)C4=CCCC4
0.277567	O=C(Nc1c(OC)ccc(c2ccncc2)c1)c3ccc(cc3)C4=CCCC4
0.277567	O=C(Nc1c(OC)ccc(c2ccncc2)c1)c3ccc(cc3)C4=CCCC4
0.277567	O=C(Nc1c(OC)ccc(c2ccncc2)c1)c3ccc(cc3)C4=CCCC4
0.277567	O=C(Nc1c(OC)ccc(c2ccncc2)c1)c3ccc(cc3)C4=CCCC4
0.277567	O=C(Nc1c(OC)ccc(c2ccncc2)c1)c3ccc(cc3)C4=CCCC4
0.277397	Clc1c(OCCN(C)C)ccc(NC(=O)C(=O)Nc2c(ccc(NC(=O)c3cc(ccc3)C(F)(F)F)c2)C)c1
0.277154	O=C(NC(CC(=O)Nc1cc(N2CCCC2)ccc1)C)c3ccc(Nc4ncccn4)cc3
0.277108	Fc1c(NC(=O)C2CC2)cc(NC(=O)c3cc(N)ccc3)cc1
0.277108	Fc1c(NC(=O)C2CC2)cc(NC(=O)c3cc(N)ccc3)cc1
0.277108	Fc1c(NC(=O)C2CC2)cc(NC(=O)c3cc(N)ccc3)cc1
0.277108	Fc1c(NC(=O)C2CC2)cc(NC(=O)c3cc(N)ccc3)cc1
0.277108	Fc1c(NC(=O)C2CC2)cc(NC(=O)c3cc(N)ccc3)cc1
0.277108	Fc1c(NC(=O)C2CC2)cc(NC(=O)c3cc(N)ccc3)cc1
0.277108	Fc1c(NC(=O)C2CC2)cc(NC(=O)c3cc(N)ccc3)cc1
0.277108	Fc1c(NC(=O)C2CC2)cc(NC(=O)c3cc(N)ccc3)cc1
0.277108	Fc1c(NC(=O)C2CC2)cc(NC(=O)c3cc(N)ccc3)cc1
0.277108	Fc1c(NC(=O)C2CC2)cc(NC(=O)c3cc(N)ccc3)cc1
0.27707	FC(F)(F)c1cc(ccc1)C(=O)Nc2cc(NC(=O)C(=O)N3CCC4(Cc5c(cccc5)CC4)CC3)c(cc2)C
0.27707	FC(F)(F)c1cc(ccc1)C(=O)Nc2cc(NC(=O)C(=O)N3CCC4(Cc5c(cccc5)CC4)CC3)c(cc2)C
0.27707	FC(F)(F)c1cc(ccc1)C(=O)Nc2cc(NC(=O)C(=O)N3CCC4(Cc5c(cccc5)CC4)CC3)c(cc2)C
0.27707	FC(F)(F)c1cc(ccc1)C(=O)Nc2cc(NC(=O)C(=O)N3CCC4(Cc5c(cccc5)CC4)CC3)c(cc2)C
0.27707	FC(F)(F)c1cc(ccc1)C(=O)Nc2cc(NC(=O)C(=O)N3CCC4(Cc5c(cccc5)CC4)CC3)c(cc2)C
0.27707	FC(F)(F)c1cc(ccc1)C(=O)Nc2cc(NC(=O)C(=O)N3CCC4(Cc5c(cccc5)CC4)CC3)c(cc2)C
0.27707	FC(F)(F)c1cc(ccc1)C(=O)Nc2cc(NC(=O)C(=O)N3CCC4(Cc5c(cccc5)CC4)CC3)c(cc2)C
0.27707	FC(F)(F)c1cc(ccc1)C(=O)Nc2cc(NC(=O)C(=O)N3CCC4(Cc5c(cccc5)CC4)CC3)c(cc2)C
0.27707	FC(F)(F)c1cc(ccc1)C(=O)Nc2cc(NC(=O)C(=O)N3CCC4(Cc5c(cccc5)CC4)CC3)c(cc2)C
0.27707	FC(F)(F)c1cc(ccc1)C(=O)Nc2cc(NC(=O)C(=O)N3CCC4(Cc5c(cccc5)CC4)CC3)c(cc2)C
0.27707	FC(F)(F)c1cc(ccc1)C(=O)Nc2cc(NC(=O)C(=O)Nc3c(cc(OCCN4C(=O)NCC4)cc3)C)c(cc2)C
0.27707	FC(F)(F)c1cc(ccc1)C(=O)Nc2cc(NC(=O)C(=O)Nc3c(cc(OCCN4C(=O)NCC4)cc3)C)c(cc2)C
0.27707	FC(F)(F)c1cc(ccc1)C(=O)Nc2cc(NC(=O)C(=O)Nc3c(cc(OCCN4C(=O)NCC4)cc3)C)c(cc2)C
0.27707	FC(F)(F)c1cc(ccc1)C(=O)Nc2cc(NC(=O)C(=O)Nc3c(cc(OCCN4C(=O)NCC4)cc3)C)c(cc2)C
0.276817	S(=O)(=O)(Nc1ccc(cc1)C(=O)Nc2ccc(cc2)C=3OC=NC3)c4c(ccc(c4)C(C)(C)C)C
0.276817	S(=O)(=O)(Nc1ccc(cc1)C(=O)Nc2ccc(cc2)C=3OC=NC3)c4c(ccc(c4)C(C)(C)C)C
0.276817	S(=O)(=O)(Nc1ccc(cc1)C(=O)Nc2ccc(cc2)C=3OC=NC3)c4c(ccc(c4)C(C)(C)C)C
0.276817	S(=O)(=O)(Nc1ccc(cc1)C(=O)Nc2ccc(cc2)C=3OC=NC3)c4c(ccc(c4)C(C)(C)C)C
0.276817	S(=O)(=O)(Nc1ccc(cc1)C(=O)Nc2ccc(cc2)C=3OC=NC3)c4c(ccc(c4)C(C)(C)C)C
0.276817	S(=O)(=O)(Nc1ccc(cc1)C(=O)Nc2ccc(cc2)C=3OC=NC3)c4c(ccc(c4)C(C)(C)C)C
0.276817	S(=O)(=O)(Nc1ccc(cc1)C(=O)Nc2ccc(cc2)C=3OC=NC3)c4c(ccc(c4)C(C)(C)C)C
0.276667	FC(F)(F)C(F)(F)c1cc(c(NC(=O)C2=C(NC(c3ccccc3)=C2)CC)cc1)C
0.276667	FC(F)(F)C(F)(F)c1cc(c(NC(=O)C2=C(NC(c3ccccc3)=C2)CC)cc1)C
0.276667	FC(F)(F)C(F)(F)c1cc(c(NC(=O)C2=C(NC(c3ccccc3)=C2)CC)cc1)C
0.276667	FC(F)(F)C(F)(F)c1cc(c(NC(=O)C2=C(NC(c3ccccc3)=C2)CC)cc1)C
0.276667	FC(F)(F)C(F)(F)c1cc(c(NC(=O)C2=C(NC(c3ccccc3)=C2)CC)cc1)C
0.276667	FC(F)(F)C(F)(F)c1cc(c(NC(=O)C2=C(NC(c3ccccc3)=C2)CC)cc1)C
0.276667	FC(F)(F)C(F)(F)c1cc(c(NC(=O)C2=C(NC(c3ccccc3)=C2)CC)cc1)C
0.276667	FC(F)(F)C(F)(F)c1cc(c(NC(=O)C2=C(NC(c3ccccc3)=C2)CC)cc1)C
0.276667	FC(F)(F)C(F)(F)c1cc(c(NC(=O)C2=C(NC(c3ccccc3)=C2)CC)cc1)C
0.276667	FC(F)(F)C(F)(F)c1cc(c(NC(=O)C2=C(NC(c3ccccc3)=C2)CC)cc1)C
0.276596	O=C(OC(C(=O)Nc1cc(NC(=O)C)ccc1)C(C)C)c2ccc(Nc3nc(OC)ccn3)cc2
0.276265	Fc1cc(ccc1)C2=NOC(C(=O)Nc3cc(ccc3)C(=O)Nc4ccncc4)=C2
0.276265	Fc1cc(ccc1)C2=NOC(C(=O)Nc3cc(ccc3)C(=O)Nc4ccncc4)=C2
0.276265	Fc1cc(ccc1)C2=NOC(C(=O)Nc3cc(ccc3)C(=O)Nc4ccncc4)=C2
0.276265	Fc1cc(ccc1)C2=NOC(C(=O)Nc3cc(ccc3)C(=O)Nc4ccncc4)=C2
0.276265	Fc1cc(ccc1)C2=NOC(C(=O)Nc3cc(ccc3)C(=O)Nc4ccncc4)=C2
0.276265	Fc1cc(ccc1)C2=NOC(C(=O)Nc3cc(ccc3)C(=O)Nc4ccncc4)=C2
0.276265	Fc1cc(ccc1)C2=NOC(C(=O)Nc3cc(ccc3)C(=O)Nc4ccncc4)=C2
0.276265	Fc1cc(ccc1)C2=NOC(C(=O)Nc3cc(ccc3)C(=O)Nc4ccncc4)=C2
0.276265	Fc1cc(ccc1)C2=NOC(C(=O)Nc3cc(ccc3)C(=O)Nc4ccncc4)=C2
0.276265	Fc1cc(ccc1)C2=NOC(C(=O)Nc3cc(ccc3)C(=O)Nc4ccncc4)=C2
0.276119	S(=O)(=O)(N)Cc1ccc(cc1)C(=O)Nc2c(cc(OCc3cc(F)ccc3)cc2)C
0.276119	S(=O)(=O)(N)Cc1ccc(cc1)C(=O)Nc2c(cc(OCc3cc(F)ccc3)cc2)C
0.276119	S(=O)(=O)(N)Cc1ccc(cc1)C(=O)Nc2c(cc(OCc3cc(F)ccc3)cc2)C
0.276119	S(=O)(=O)(N)Cc1ccc(cc1)C(=O)Nc2c(cc(OCc3cc(F)ccc3)cc2)C
0.276119	S(=O)(=O)(N)Cc1ccc(cc1)C(=O)Nc2c(cc(OCc3cc(F)ccc3)cc2)C
0.276119	S(=O)(=O)(N)Cc1ccc(cc1)C(=O)Nc2c(cc(OCc3cc(F)ccc3)cc2)C
0.276119	S(=O)(=O)(N)Cc1ccc(cc1)C(=O)Nc2c(cc(OCc3cc(F)ccc3)cc2)C
0.276119	S(=O)(=O)(N)Cc1ccc(cc1)C(=O)Nc2c(cc(OCc3cc(F)ccc3)cc2)C
0.276119	S(=O)(=O)(N)Cc1ccc(cc1)C(=O)Nc2c(cc(OCc3cc(F)ccc3)cc2)C
0.276119	S(=O)(=O)(N)Cc1ccc(cc1)C(=O)Nc2c(cc(OCc3cc(F)ccc3)cc2)C
0.276119	O=C(Nc1cc(NC(=O)c2cc3c(cc2)COB3O)ccc1)c4cnccc4
0.276119	O=C(Nc1cc(NC(=O)c2cc3c(cc2)COB3O)ccc1)c4cnccc4
0.276119	O=C(Nc1cc(NC(=O)c2cc3c(cc2)COB3O)ccc1)c4cnccc4
0.276119	O=C(Nc1cc(NC(=O)c2cc3c(cc2)COB3O)ccc1)c4cnccc4
0.276119	O=C(Nc1cc(NC(=O)c2cc3c(cc2)COB3O)ccc1)c4cnccc4
0.276119	O=C(Nc1cc(NC(=O)c2cc3c(cc2)COB3O)ccc1)c4cnccc4
0.276119	O=C(Nc1cc(NC(=O)c2cc3c(cc2)COB3O)ccc1)c4cnccc4
0.276119	O=C(Nc1cc(NC(=O)c2cc3c(cc2)COB3O)ccc1)c4cnccc4
0.276119	O=C(Nc1cc(NC(=O)c2cc3c(cc2)COB3O)ccc1)c4cnccc4
0.276119	O=C(Nc1cc(NC(=O)c2cc3c(cc2)COB3O)ccc1)c4cnccc4
0.275862	O=C(O)c1c(cc(NC(=O)C(=O)Nc2ccc(OCCN3CCN(CC3)C)cc2)cc1)C
0.275862	O=C(O)c1c(cc(NC(=O)C(=O)Nc2ccc(OCCN3CCN(CC3)C)cc2)cc1)C
0.275862	O=C(O)c1c(cc(NC(=O)C(=O)Nc2ccc(OCCN3CCN(CC3)C)cc2)cc1)C
0.275862	O=C(O)c1c(cc(NC(=O)C(=O)Nc2ccc(OCCN3CCN(CC3)C)cc2)cc1)C
0.275862	O=C(O)c1c(cc(NC(=O)C(=O)Nc2ccc(OCCN3CCN(CC3)C)cc2)cc1)C
0.275862	O=C(O)c1c(cc(NC(=O)C(=O)Nc2ccc(OCCN3CCN(CC3)C)cc2)cc1)C
0.275862	O=C(O)c1c(cc(NC(=O)C(=O)Nc2ccc(OCCN3CCN(CC3)C)cc2)cc1)C
0.275862	O=C(O)c1c(cc(NC(=O)C(=O)Nc2ccc(OCCN3CCN(CC3)C)cc2)cc1)C
0.275862	O=C(O)c1c(cc(NC(=O)C(=O)Nc2ccc(OCCN3CCN(CC3)C)cc2)cc1)C
0.275862	O=C(O)c1c(cc(NC(=O)C(=O)Nc2ccc(OCCN3CCN(CC3)C)cc2)cc1)C
0.275862	Clc1cc(Cl)cc(c1)CN2CCC(NC(=O)c3nc(c4ccc(F)cc4)ccc3)CC2
0.275862	Clc1cc(Cl)cc(c1)CN2CCC(NC(=O)c3nc(c4ccc(F)cc4)ccc3)CC2
0.275862	Clc1cc(Cl)cc(c1)CN2CCC(NC(=O)c3nc(c4ccc(F)cc4)ccc3)CC2
0.275862	Clc1cc(Cl)cc(c1)CN2CCC(NC(=O)c3nc(c4ccc(F)cc4)ccc3)CC2
0.275862	Clc1cc(Cl)cc(c1)CN2CCC(NC(=O)c3nc(c4ccc(F)cc4)ccc3)CC2
0.275862	Clc1cc(Cl)cc(c1)CN2CCC(NC(=O)c3nc(c4ccc(F)cc4)ccc3)CC2
0.275862	Clc1cc(Cl)cc(c1)CN2CCC(NC(=O)c3nc(c4ccc(F)cc4)ccc3)CC2
0.275862	Clc1cc(Cl)cc(c1)CN2CCC(NC(=O)c3nc(c4ccc(F)cc4)ccc3)CC2
0.275862	Clc1cc(Cl)cc(c1)CN2CCC(NC(=O)c3nc(c4ccc(F)cc4)ccc3)CC2
0.275862	Clc1cc(Cl)cc(c1)CN2CCC(NC(=O)c3nc(c4ccc(F)cc4)ccc3)CC2
0.275735	Fc1ccc(cc1)C(=O)Nc2cc(ccc2)C(=O)NCC3(O)CN(Cc4ccccc4)CC3
0.275735	Fc1ccc(cc1)C(=O)Nc2cc(ccc2)C(=O)NCC3(O)CN(Cc4ccccc4)CC3
0.275735	Fc1ccc(cc1)C(=O)Nc2cc(ccc2)C(=O)NCC3(O)CN(Cc4ccccc4)CC3
0.275735	Fc1ccc(cc1)C(=O)Nc2cc(ccc2)C(=O)NCC3(O)CN(Cc4ccccc4)CC3
0.275735	Fc1ccc(cc1)C(=O)Nc2cc(ccc2)C(=O)NCC3(O)CN(Cc4ccccc4)CC3
0.275735	Fc1ccc(cc1)C(=O)Nc2cc(ccc2)C(=O)NCC3(O)CN(Cc4ccccc4)CC3
0.275735	Fc1ccc(cc1)C(=O)Nc2cc(ccc2)C(=O)NCC3(O)CN(Cc4ccccc4)CC3
0.275735	Fc1ccc(cc1)C(=O)Nc2cc(ccc2)C(=O)NCC3(O)CN(Cc4ccccc4)CC3
0.27572	Fc1c(c2ccc(c3ccc(cc3)C(=O)Nc4nccnc4)cc2)cccc1
0.27572	Fc1c(c2ccc(c3ccc(cc3)C(=O)Nc4nccnc4)cc2)cccc1
0.27572	Fc1c(c2ccc(c3ccc(cc3)C(=O)Nc4nccnc4)cc2)cccc1
0.27572	Fc1c(c2ccc(c3ccc(cc3)C(=O)Nc4nccnc4)cc2)cccc1
0.27572	Fc1c(c2ccc(c3ccc(cc3)C(=O)Nc4nccnc4)cc2)cccc1
0.27572	Fc1c(c2ccc(c3ccc(cc3)C(=O)Nc4nccnc4)cc2)cccc1
0.27572	Fc1c(c2ccc(c3ccc(cc3)C(=O)Nc4nccnc4)cc2)cccc1
0.275641	Fc1cc(c2cnc(c3c(OCOC)cc(cc3)C(=O)N4CCN(CC4)C)cc2)c(cc1)CN5CCN(CC5)C
0.275641	Fc1cc(c2cnc(c3c(OCOC)cc(cc3)C(=O)N4CCN(CC4)C)cc2)c(cc1)CN5CCN(CC5)C
0.275641	Fc1cc(c2cnc(c3c(OCOC)cc(cc3)C(=O)N4CCN(CC4)C)cc2)c(cc1)CN5CCN(CC5)C
0.275641	Fc1cc(c2cnc(c3c(OCOC)cc(cc3)C(=O)N4CCN(CC4)C)cc2)c(cc1)CN5CCN(CC5)C
0.275641	Fc1cc(c2cnc(c3c(OCOC)cc(cc3)C(=O)N4CCN(CC4)C)cc2)c(cc1)CN5CCN(CC5)C
0.275641	Fc1cc(c2cnc(c3c(OCOC)cc(cc3)C(=O)N4CCN(CC4)C)cc2)c(cc1)CN5CCN(CC5)C
0.275304	Fc1cc(c(NC(=O)c2cc(NC(=O)c3ccc(F)cc3)ccc2)cc1)COC
0.275304	Fc1cc(c(NC(=O)c2cc(NC(=O)c3ccc(F)cc3)ccc2)cc1)COC
0.275304	Fc1cc(c(NC(=O)c2cc(NC(=O)c3ccc(F)cc3)ccc2)cc1)COC
0.275304	Fc1cc(c(NC(=O)c2cc(NC(=O)c3ccc(F)cc3)ccc2)cc1)COC
0.275304	Fc1cc(c(NC(=O)c2cc(NC(=O)c3ccc(F)cc3)ccc2)cc1)COC
0.275304	Fc1cc(c(NC(=O)c2cc(NC(=O)c3ccc(F)cc3)ccc2)cc1)COC
0.275304	Fc1cc(c(NC(=O)c2cc(NC(=O)c3ccc(F)cc3)ccc2)cc1)COC
0.275304	Fc1cc(c(NC(=O)c2cc(NC(=O)c3ccc(F)cc3)ccc2)cc1)COC
0.275304	Fc1cc(c(NC(=O)c2cc(NC(=O)c3ccc(F)cc3)ccc2)cc1)COC
0.275304	Fc1cc(c(NC(=O)c2cc(NC(=O)c3ccc(F)cc3)ccc2)cc1)COC
0.275081	S1(=O)(=O)CCN(c2c(F)cc(cc2)C(=O)NC=3SC=C(N3)c4ccc(NC(=O)CC(C)C)cc4)CC1
0.275081	S1(=O)(=O)CCN(c2c(F)cc(cc2)C(=O)NC=3SC=C(N3)c4ccc(NC(=O)CC(C)C)cc4)CC1
0.275081	S1(=O)(=O)CCN(c2c(F)cc(cc2)C(=O)NC=3SC=C(N3)c4ccc(NC(=O)CC(C)C)cc4)CC1
0.275081	S1(=O)(=O)CCN(c2c(F)cc(cc2)C(=O)NC=3SC=C(N3)c4ccc(NC(=O)CC(C)C)cc4)CC1
0.275081	S1(=O)(=O)CCN(c2c(F)cc(cc2)C(=O)NC=3SC=C(N3)c4ccc(NC(=O)CC(C)C)cc4)CC1
0.275081	S1(=O)(=O)CCN(c2c(F)cc(cc2)C(=O)NC=3SC=C(N3)c4ccc(NC(=O)CC(C)C)cc4)CC1
0.275081	S1(=O)(=O)CCN(c2c(F)cc(cc2)C(=O)NC=3SC=C(N3)c4ccc(NC(=O)CC(C)C)cc4)CC1
0.275081	S1(=O)(=O)CCN(c2c(F)cc(cc2)C(=O)NC=3SC=C(N3)c4ccc(NC(=O)CC(C)C)cc4)CC1
0.275081	S1(=O)(=O)CCN(c2c(F)cc(cc2)C(=O)NC=3SC=C(N3)c4ccc(NC(=O)CC(C)C)cc4)CC1
0.275081	S1(=O)(=O)CCN(c2c(F)cc(cc2)C(=O)NC=3SC=C(N3)c4ccc(NC(=O)CC(C)C)cc4)CC1
0.274914	Clc1ccc(S(=O)(=O)Nc2cc(NC(=O)c3c(nc(cc3)C4=CSC=C4)C)ccc2)cc1
0.274914	Clc1ccc(S(=O)(=O)Nc2cc(NC(=O)c3c(nc(cc3)C4=CSC=C4)C)ccc2)cc1
0.274914	Clc1ccc(S(=O)(=O)Nc2cc(NC(=O)c3c(nc(cc3)C4=CSC=C4)C)ccc2)cc1
0.274914	Clc1ccc(S(=O)(=O)Nc2cc(NC(=O)c3c(nc(cc3)C4=CSC=C4)C)ccc2)cc1
0.274914	Clc1ccc(S(=O)(=O)Nc2cc(NC(=O)c3c(nc(cc3)C4=CSC=C4)C)ccc2)cc1
0.274914	Clc1ccc(S(=O)(=O)Nc2cc(NC(=O)c3c(nc(cc3)C4=CSC=C4)C)ccc2)cc1
0.274914	Clc1ccc(S(=O)(=O)Nc2cc(NC(=O)c3c(nc(cc3)C4=CSC=C4)C)ccc2)cc1
0.274914	Clc1ccc(S(=O)(=O)Nc2cc(NC(=O)c3c(nc(cc3)C4=CSC=C4)C)ccc2)cc1
0.274914	Clc1ccc(S(=O)(=O)Nc2cc(NC(=O)c3c(nc(cc3)C4=CSC=C4)C)ccc2)cc1
0.274914	Clc1ccc(S(=O)(=O)Nc2cc(NC(=O)c3c(nc(cc3)C4=CSC=C4)C)ccc2)cc1
0.274809	S(=O)(=O)(Nc1c(ccc(c1)C(=O)Nc2c(cc(OC(C)C)cc2)C)C)C
0.274725	Fc1ccc(cc1)C(=O)Nc2cc(ccc2)C(=O)N(C3CN(Cc4ccccc4)CC3)C
0.274725	Fc1ccc(cc1)C(=O)Nc2cc(ccc2)C(=O)N(C3CN(Cc4ccccc4)CC3)C
0.274725	Fc1ccc(cc1)C(=O)Nc2cc(ccc2)C(=O)N(C3CN(Cc4ccccc4)CC3)C
0.274725	Fc1ccc(cc1)C(=O)Nc2cc(ccc2)C(=O)N(C3CN(Cc4ccccc4)CC3)C
0.274725	Fc1ccc(cc1)C(=O)Nc2cc(ccc2)C(=O)N(C3CN(Cc4ccccc4)CC3)C
0.274725	Fc1ccc(cc1)C(=O)Nc2cc(ccc2)C(=O)N(C3CN(Cc4ccccc4)CC3)C
0.274725	Fc1ccc(cc1)C(=O)Nc2cc(ccc2)C(=O)N(C3CN(Cc4ccccc4)CC3)C
0.274725	Fc1ccc(cc1)C(=O)Nc2cc(ccc2)C(=O)N(C3CN(Cc4ccccc4)CC3)C
0.274725	Fc1ccc(cc1)C(=O)Nc2cc(ccc2)C(=O)N(C3CN(Cc4ccccc4)CC3)C
0.274725	Fc1ccc(cc1)C(=O)Nc2cc(ccc2)C(=O)N(C3CN(Cc4ccccc4)CC3)C
0.274725	Brc1cc(NC(=O)C(=O)Nc2cc(N3CCCCC3)ccc2)c(cc1)CN4CCN(Cc5ccccc5)CC4
0.274725	Brc1cc(NC(=O)C(=O)Nc2cc(N3CCCCC3)ccc2)c(cc1)CN4CCN(Cc5ccccc5)CC4
0.274725	Brc1cc(NC(=O)C(=O)Nc2cc(N3CCCCC3)ccc2)c(cc1)CN4CCN(Cc5ccccc5)CC4
0.274725	Brc1cc(NC(=O)C(=O)Nc2cc(N3CCCCC3)ccc2)c(cc1)CN4CCN(Cc5ccccc5)CC4
0.274725	Brc1cc(NC(=O)C(=O)Nc2cc(N3CCCCC3)ccc2)c(cc1)CN4CCN(Cc5ccccc5)CC4
0.274725	Brc1cc(NC(=O)C(=O)Nc2cc(N3CCCCC3)ccc2)c(cc1)CN4CCN(Cc5ccccc5)CC4
0.274725	Brc1cc(NC(=O)C(=O)Nc2cc(N3CCCCC3)ccc2)c(cc1)CN4CCN(Cc5ccccc5)CC4
0.274725	Brc1cc(NC(=O)C(=O)Nc2cc(N3CCCCC3)ccc2)c(cc1)CN4CCN(Cc5ccccc5)CC4
0.274725	Brc1cc(NC(=O)C(=O)Nc2cc(N3CCCCC3)ccc2)c(cc1)CN4CCN(Cc5ccccc5)CC4
0.274725	Brc1cc(NC(=O)C(=O)Nc2cc(N3CCCCC3)ccc2)c(cc1)CN4CCN(Cc5ccccc5)CC4
0.274627	Clc1c(ccc(NC(=O)c2cc(NC(=O)OCC3c4c(c5c3cccc5)cccc4)c(cc2)C)c1)C(=O)N6CCCCC6
0.274627	Clc1c(ccc(NC(=O)c2cc(NC(=O)OCC3c4c(c5c3cccc5)cccc4)c(cc2)C)c1)C(=O)N6CCCCC6
0.274627	Clc1c(ccc(NC(=O)c2cc(NC(=O)OCC3c4c(c5c3cccc5)cccc4)c(cc2)C)c1)C(=O)N6CCCCC6
0.274627	Clc1c(ccc(NC(=O)c2cc(NC(=O)OCC3c4c(c5c3cccc5)cccc4)c(cc2)C)c1)C(=O)N6CCCCC6
0.274627	Clc1c(ccc(NC(=O)c2cc(NC(=O)OCC3c4c(c5c3cccc5)cccc4)c(cc2)C)c1)C(=O)N6CCCCC6
0.274627	Clc1c(ccc(NC(=O)c2cc(NC(=O)OCC3c4c(c5c3cccc5)cccc4)c(cc2)C)c1)C(=O)N6CCCCC6
0.274627	Clc1c(ccc(NC(=O)c2cc(NC(=O)OCC3c4c(c5c3cccc5)cccc4)c(cc2)C)c1)C(=O)N6CCCCC6
0.274627	Clc1c(ccc(NC(=O)c2cc(NC(=O)OCC3c4c(c5c3cccc5)cccc4)c(cc2)C)c1)C(=O)N6CCCCC6
0.274627	Clc1c(ccc(NC(=O)c2cc(NC(=O)OCC3c4c(c5c3cccc5)cccc4)c(cc2)C)c1)C(=O)N6CCCCC6
0.274627	Clc1c(ccc(NC(=O)c2cc(NC(=O)OCC3c4c(c5c3cccc5)cccc4)c(cc2)C)c1)C(=O)N6CCCCC6
0.27451	Fc1c(cccc1)C(=O)Nc2c(ccc(c2)C=3ON=C(N3)C4(N)CCCC4)C
0.27451	Fc1c(cccc1)C(=O)Nc2c(ccc(c2)C=3ON=C(N3)C4(N)CCCC4)C
0.27451	Fc1c(cccc1)C(=O)Nc2c(ccc(c2)C=3ON=C(N3)C4(N)CCCC4)C
0.27451	Fc1c(cccc1)C(=O)Nc2c(ccc(c2)C=3ON=C(N3)C4(N)CCCC4)C
0.27451	Fc1c(cccc1)C(=O)Nc2c(ccc(c2)C=3ON=C(N3)C4(N)CCCC4)C
0.27451	Fc1c(cccc1)C(=O)Nc2c(ccc(c2)C=3ON=C(N3)C4(N)CCCC4)C
0.27451	Fc1c(cccc1)C(=O)Nc2c(ccc(c2)C=3ON=C(N3)C4(N)CCCC4)C
0.27451	Fc1c(cccc1)C(=O)Nc2c(ccc(c2)C=3ON=C(N3)C4(N)CCCC4)C
0.274368	O=C(NCc1ccccc1)c2cc(NC(=O)C=3N(N=C(c4ccncc4)C3)C)ccc2
0.274262	FC(F)(F)c1c(NC)ccc(NC(=O)c2ccccc2)c1
0.274262	FC(F)(F)c1c(NC)ccc(NC(=O)c2ccccc2)c1
0.274262	FC(F)(F)c1c(NC)ccc(NC(=O)c2ccccc2)c1
0.274262	FC(F)(F)c1c(NC)ccc(NC(=O)c2ccccc2)c1
0.274262	FC(F)(F)c1c(NC)ccc(NC(=O)c2ccccc2)c1
0.274262	FC(F)(F)c1c(NC)ccc(NC(=O)c2ccccc2)c1
0.274262	FC(F)(F)c1c(NC)ccc(NC(=O)c2ccccc2)c1
0.274262	FC(F)(F)c1c(NC)ccc(NC(=O)c2ccccc2)c1
0.274262	FC(F)(F)c1c(NC)ccc(NC(=O)c2ccccc2)c1
0.274262	FC(F)(F)c1c(NC)ccc(NC(=O)c2ccccc2)c1
[truncated: 8,001 more rows]
